# Supplementary material for: Obesity dysregulates feeding-evoked response dynamics in hypothalamic satiety neurons
Source: Sci Rep. 2025 Oct 14;15:35837. doi: 10.1038/s41598-025-19800-2 (PMC12521569; doi:10.1038/s41598-025-19800-2)
Supplement: Supplementary file 5 — Supplementary Material 5. [file 41598_2025_19800_MOESM5_ESM.zip › Fig 3_2/Fig 3c/HFD to_NCD_1st_MPK188_matrix_1.csv]

-0.2989122501425134	-0.47522413088769017	-0.6466510631189487	-0.08483712444574362	-0.5856025982502444	-0.3300096805738038	-0.18345125799047762	-0.5621170097071548	-0.7466255086745284	-0.30027743434688225	0.039250748520756315	-0.3261523758520883	-0.41277461467818155	-0.42726033903869787	0.07805040536786782	-0.3894068276591924	-0.5263466977363944	-0.42546018546203673	-1.137990693715225	-0.9687371861866007	-1.1487796723803503	-0.4885403803983025	-0.8220407592971192	-0.21767094792253266	-0.37180763730968475	-0.3099813175659793	0.1262542927631415	-0.33595798405898114	-0.5024333255332836	-0.22379808015154215	-0.7051616402543448	-0.5663420140569565	0.0935055275492673	0.08870075307118966	0.12030599193304085	-0.400006987407045	-0.049389204159495124	-0.3964257157383858
-0.22742612524524586	-0.45079185948741723	-0.5725349648409785	-0.0606677933897247	-0.5366182647763318	-0.2915693131376719	-0.13434527111442723	-0.6400692316636634	-0.6592475392996082	-0.3403203434618704	0.1741406173075528	-0.31949903648423966	-0.4684113043346204	-0.24771319128093122	0.08589826025786776	-0.28450841564965595	-0.465028199645306	-0.38342899601847424	-1.1505197398598321	-0.9768137460602386	-1.1005910229179103	-0.5854191579007089	-0.8906521140227286	-0.14991564723689677	-0.43521892392902756	-0.3326689028607136	0.07980922623300403	-0.2750936037110408	-0.5558507420889891	-0.16253519415311002	-0.3689871540233538	-0.5861485719332198	0.08258341957858423	0.09319274958448859	0.012533454350800804	-0.2677458575686818	-0.05493272774528845	-0.34925425886008443
-0.2114196589873487	-0.4289733387547561	-0.5597415305192963	0.004130413268540832	-0.5327015279656763	-0.32072424396623617	-0.1457693453952198	-0.5670147501171452	-0.6559780848775292	-0.2860883316522311	0.14856695592817873	-0.29031363321605735	-0.47486468851480007	-0.22976370060058104	0.09631903420509902	-0.20182919205369831	-0.42553188325879554	-0.36669539536996304	-1.1502902512599418	-1.040526206502961	-1.067384690095959	-0.5879084607897537	-0.8805028641863232	-0.11293290304568478	-0.48668423143155537	-0.3371899636997153	0.05403168488942209	-0.2307385896222177	-0.4573672496939942	-0.21487194347634211	-0.3302440058743326	-0.5925659497187995	0.08241101736325433	0.06756154130186788	0.010267125117028009	-0.18007976712096987	-0.041243186355215504	-0.40230065792805697
-0.2016736637453616	-0.442838635085248	-0.5780192939279897	-0.04512975094526109	-0.5464538128904027	-0.3402494674297043	-0.1881661014847699	-0.5513661523727948	-0.6727732209964107	-0.3007550051288681	0.11607394357020105	-0.31088421946074557	-0.5281266591123165	-0.1982347425339241	0.08177322062002718	-0.21219646625156105	-0.41454900198537403	-0.3748794647479189	-1.1124671779172433	-0.9555733083655185	-1.0274343614198633	-0.5848622367858215	-0.9074829056374218	-0.13171762505815127	-0.5221187848285924	-0.34515081447195634	0.12980583736036175	-0.2637972698828637	-0.43295817848354967	-0.24348102339736494	-0.31351499943434397	-0.550916548489502	0.04975463925041389	0.021100676905511588	-0.05146619012556702	-0.19630870868796793	8.502317416999444e-06	-0.3472432847010076
-0.20705076973864528	-0.4375233742764732	-0.5749329987892031	-0.03401818718161006	-0.5582644072584657	-0.3643062533273919	-0.20865546209223512	-0.542265058708321	-0.6671290026464263	-0.2894236761587966	0.08023733466355448	-0.3413040719548596	-0.5538443467332543	-0.20419107878972934	0.06118620043933435	-0.14760643445800384	-0.4208331036558331	-0.39686502291659814	-1.088335549155453	-0.9372737181571219	-0.9700211189579557	-0.6029145379248895	-0.9020123293817482	-0.17519106878050955	-0.5401664090080223	-0.3616712306564591	0.20674764628420994	-0.26893596992198293	-0.4122722800526469	-0.22320405680635513	-0.3224526739435637	-0.5576887771973424	0.0632471832271279	0.008181887545672359	-0.08907999486984144	-0.19713295681095214	0.015397229580973837	-0.3500892081177397
-0.23974258661618353	-0.4545058760695209	-0.5633188693288259	-0.042093111976004495	-0.5769055886074316	-0.3911208944584945	-0.22932082790969235	-0.5198412558048249	-0.6674030973060249	-0.2937146330382751	0.0814929385177472	-0.3725700981306829	-0.5641980979318946	-0.2637066341276444	0.0420793269470349	-0.09175334440348769	-0.40550627585851445	-0.3681706713484351	-1.0421896892567089	-0.9350873124468402	-0.9477436909045495	-0.6133446344669159	-0.9140221331533499	-0.18904009260422205	-0.5116597482859676	-0.36617845962578754	0.2807487961534408	-0.2626312100771449	-0.4149800420741318	-0.21802022210155125	-0.3412840017230405	-0.5361686184283421	0.055788604252886814	-0.004527091869825341	-0.1364301919476275	-0.12193853887343326	0.04644709924219758	-0.2920811272418929
-0.27362839185707105	-0.4495596020955576	-0.5560153467829891	-0.07423013639307686	-0.5818529824653359	-0.41166466218707587	-0.24960410711866993	-0.5214638839952959	-0.6854209158669692	-0.2736085559330541	0.06708353310107001	-0.4031481130833945	-0.6007938963159078	-0.263656375961312	0.05426598714743148	-0.10247610479029125	-0.40417941100888444	-0.3747430287446205	-1.0201358839219243	-0.9356181898969963	-0.9009013418266586	-0.6353454162383073	-0.9055237660533357	-0.18701305510185004	-0.47167568978232444	-0.3751124205818341	0.32827525372365784	-0.2736792760839247	-0.4122209788122571	-0.2338063973324793	-0.34500522197793465	-0.5314792259788843	0.02884871641775728	-0.021176763916766022	-0.15099936723396765	-0.11078531564420523	0.0429411911382921	-0.307230269074282
-0.2682565901419041	-0.4605340950395563	-0.5770731486601614	-0.06441792916918809	-0.603360011251447	-0.41023381576664375	-0.24531437429877845	-0.5100384606655955	-0.6942308430962351	-0.275824144645488	0.058810491320375365	-0.4265137915359222	-0.6234410352854763	-0.2872753044991951	0.05188251207312874	-0.0882990412251006	-0.40324920725141733	-0.3691559256246446	-0.9834111050771699	-0.9133639139802336	-0.859584513186568	-0.6556151173797671	-0.92936694886379	-0.15449133458355435	-0.45924116511675583	-0.3955183676313968	0.3964314131973862	-0.29052159937836247	-0.40771299287603624	-0.2561057108930108	-0.34693452496539534	-0.5359335294772739	0.043844067870077316	-0.02814790814477164	-0.16062875205321653	-0.09748005867763598	0.08679154255169585	-0.33155101108905727
-0.2639833263028204	-0.46009975534077063	-0.5918267025174575	-0.050658806490534086	-0.5973164927703507	-0.4209499492516114	-0.28673373192979995	-0.5089154327299839	-0.7081095183455318	-0.2845293019435277	0.053666168434945226	-0.4362570178895516	-0.611485759146261	-0.3048494378187423	0.05161411918018413	-0.08585545652228956	-0.44530500524967503	-0.373954984208938	-0.943234233633997	-0.9087346382584012	-0.8167204876643097	-0.6839292537055912	-0.9448395720861718	-0.11361649919673944	-0.42432572682338526	-0.39368970363754097	0.413622691589706	-0.30408595888458684	-0.4185670012153975	-0.23108542804857557	-0.3572079983889997	-0.5126480376963478	0.042220219806427456	-0.05129177940962787	-0.1538287126530707	-0.11805642078657014	0.10025977707712556	-0.3492740151569059
-0.25395093676090835	-0.4563788470609135	-0.58899486821005	-0.03693026656713113	-0.602649000727654	-0.4186586135337498	-0.320406354539328	-0.4893860630761255	-0.7124496962967801	-0.2847101561781452	0.05853229746868681	-0.44002392113770145	-0.6141891817252827	-0.3110986254264023	0.031041071415529996	-0.09798745979204591	-0.4755540444919534	-0.38753559723483477	-0.9229129516450459	-0.9160509857452818	-0.7776369858347033	-0.6920489565027315	-0.9235050211082191	-0.0888734008129145	-0.4047851066187508	-0.38953279970070104	0.4436541121109127	-0.31505178580564247	-0.424893092791812	-0.22910843235697165	-0.3623663073635229	-0.5180759747887969	0.06538204481106201	-0.08504182998660152	-0.14100962649149662	-0.09768656581089566	0.1268479173703208	-0.34149767287028276
-0.2464002884466657	-0.43913853633628747	-0.5928647559798198	0.007225642929959697	-0.6142972791324829	-0.4216555007524455	-0.34098037599670084	-0.4646608899878285	-0.6956246606572194	-0.2911808351191215	0.04934445906008736	-0.4549165630193232	-0.6318992275731579	-0.31681351594340496	0.01984016746047988	-0.04353647398369926	-0.5046425401862685	-0.3735062956081324	-0.8844423852425868	-0.9036944688235152	-0.7035088799466855	-0.7162917764459702	-0.920544440126325	-0.05520628965823202	-0.41925832906402255	-0.37157927986298833	0.49066165099054954	-0.33532180294505864	-0.3927169548194338	-0.21364826440611387	-0.30833504449302185	-0.4986399643844006	0.06964400312719339	-0.12272163228613364	-0.18513069185046427	-0.06536599546139085	0.15379496581997942	-0.31710921706693446
-0.26759102486789776	-0.44075178796654024	-0.5884404710618383	0.03696525541617939	-0.6430353863618834	-0.44792229846397225	-0.35681103129666597	-0.4265661382251567	-0.7122073561228652	-0.3018771183432804	0.026609500504913085	-0.47157698482015054	-0.6407935802078513	-0.32700188997641877	0.02321090429120473	-0.033989050753213734	-0.4976067278616484	-0.38439969552955444	-0.8215865855786779	-0.8891182996047267	-0.642082802350448	-0.7317279259778854	-0.8820356702307951	-0.024126595586259025	-0.40627910561689023	-0.36755441882367584	0.5537715296232285	-0.36406961875316635	-0.36658870238650676	-0.20948942442563548	-0.3249191256805104	-0.4763682031226337	0.09142083365958713	-0.15585578175873155	-0.2059158135598075	-0.05838408288668766	0.1839075283904944	-0.31528439818132503
-0.2681719098738049	-0.4444206618056564	-0.5960267427400329	0.02241270038258484	-0.6565137522753681	-0.4599883702483857	-0.3631766266677071	-0.4266901457355229	-0.7011925110411374	-0.33420016326109286	0.01487183882928918	-0.4989442218471584	-0.6594291033119429	-0.3358564425675768	0.013255724404427693	-0.04940162042847084	-0.5170014454876731	-0.3972124615408953	-0.7572741021277667	-0.8608370610848317	-0.5650522433089145	-0.7756487581739129	-0.8665564036489888	-0.01786839893307315	-0.3745329499859351	-0.37010301799767464	0.6207761266147066	-0.4169739231741486	-0.37358079610037054	-0.17098622491285725	-0.2941577147382167	-0.4795041933786268	0.08761754175941097	-0.17994333917215738	-0.22143359160657156	-0.05501949484674201	0.2246373227406706	-0.26499969193787304
-0.2765730235289229	-0.4418893426358193	-0.5957833535721225	0.05215707255751758	-0.665528939392886	-0.46563915011779955	-0.3526898418430981	-0.40643786849909896	-0.6907179323772291	-0.3482095148374262	-0.0026319806212371454	-0.5278730022777369	-0.6552569789170809	-0.3734132549491978	0.022356883833703833	-0.027350253295759464	-0.5287266291840272	-0.37164050239231383	-0.6978676620646537	-0.8717913196025229	-0.49875850213406536	-0.8307867038133698	-0.8695422540538255	0.021027881572801346	-0.3353974289464993	-0.3723595732983797	0.6617121188876863	-0.4519354771562215	-0.37319506384288886	-0.12823427004081261	-0.27617150557144504	-0.4972172187644267	0.08767101795570661	-0.19500700527448767	-0.21973524077056536	-0.047048118388536855	0.2322837254723717	-0.24451883457789644
-0.2886681974137133	-0.43126879770598353	-0.6085012810232321	0.05957413593845033	-0.664583044282723	-0.4614828675239431	-0.34842046428975487	-0.3879250772486956	-0.6754670389052291	-0.3664273573393705	0.0008490500587206552	-0.5362271317273305	-0.6638972247486892	-0.40121542815792977	0.02334647986654896	-0.023281878447486852	-0.5073313284188173	-0.3558717562909284	-0.6445475948787162	-0.8540513933859547	-0.4415370446901938	-0.8474665252101007	-0.8610067493654168	0.09760817566257851	-0.2967220712266817	-0.3645982734896721	0.6739985071356118	-0.49329506156394787	-0.36961592666660853	-0.12420059443261097	-0.2532681471777404	-0.4716425326350385	0.09923457020013526	-0.230364452255659	-0.21947380914921596	-0.05388701951640131	0.25052159161599963	-0.20855454110360866
-0.3036285566034497	-0.4077195693033232	-0.6315134617718157	0.06001564139031997	-0.6597259432267331	-0.4775923692533214	-0.32963628942324774	-0.3717760962690241	-0.6659545268372971	-0.3708672273514976	-0.015588209143242326	-0.552031452940007	-0.6793996857381661	-0.39625350135810317	0.028089592977963606	-0.04214027658105281	-0.5206502945697059	-0.37236230605846743	-0.5957145352112707	-0.8472348594772574	-0.38802945084698015	-0.8670994535985891	-0.8249563741103888	0.15242317202555558	-0.2737846061413298	-0.35014620037925487	0.6482354645902838	-0.5512096295935377	-0.3462032788585828	-0.1213333154611991	-0.22045851829669677	-0.4559910798684381	0.10374628666032878	-0.2465074357438036	-0.2177904589169961	-0.07235214659101182	0.23746848536076418	-0.19193399570494227
-0.31095644665584016	-0.39376258225977967	-0.6423681367018557	0.09038190985553399	-0.6521058288438242	-0.48332363798915023	-0.32719247776344296	-0.35422974873013036	-0.6220691290230496	-0.38996349934778635	0.00799763314749644	-0.5455676719899827	-0.6942072194165066	-0.4207809185415795	0.01435704141892424	0.015599555317111241	-0.5324176046745495	-0.363774793409591	-0.5244588406498525	-0.8242578876376925	-0.3487304631594541	-0.8771894830878569	-0.8250323499318715	0.19757240236276735	-0.27969225669251324	-0.35345473420547097	0.6076450127944794	-0.5731240733563975	-0.34623733226815184	-0.12238740244502644	-0.17069076923853985	-0.4603904657573648	0.12478903486175527	-0.21568394726480009	-0.21359159766883895	-0.09074196915543986	0.2510313265405788	-0.12294560087706033
-0.3349333748753158	-0.3886226776578148	-0.6237818795309978	0.08612036552638391	-0.6293613514520296	-0.48568259386146473	-0.3465328445607131	-0.3430015860115854	-0.5636885385327355	-0.39545759334189295	0.029240708308837092	-0.536229906189537	-0.679472916840224	-0.4295683868077056	0.012753569655750755	0.07140671457113361	-0.5331878158431063	-0.3443846290372785	-0.45359451439957377	-0.8206632430722298	-0.30838741914318496	-0.88190361288962	-0.7701636331076942	0.233155704359159	-0.2833250453655158	-0.33292808832485743	0.5940718988451741	-0.5787671802231131	-0.33642004386586544	-0.1224401744506354	-0.15277843919829404	-0.46624971273902843	0.10799116230264297	-0.19455629223995316	-0.21763239675713372	-0.12184601854903195	0.21523911490420206	-0.027601893810523172
-0.3569997226181364	-0.3938680040084182	-0.6001403570488366	0.09017810243970184	-0.6323652291466806	-0.4956944090415275	-0.30844296112135416	-0.32887526244959214	-0.4791129496795742	-0.39813883738266065	0.036456947943419665	-0.5325292345252876	-0.6949535109202052	-0.47380934254042106	0.00903867944145818	0.1076908030321209	-0.5052271143147465	-0.33050539234958015	-0.3790346997044445	-0.8039702892499493	-0.27568833993606706	-0.8561445047873336	-0.7011192168201994	0.25371461932983996	-0.2914944984412674	-0.33256949401611724	0.6126607227975753	-0.5870250354993276	-0.320803769390432	-0.1457789322132176	-0.13425144477540885	-0.5032829169198043	0.124394377832275	-0.14994251204541356	-0.2380812407636368	-0.11316403316939101	0.19813336784328844	0.050772066240913086
-0.3899371019206149	-0.3997453768753603	-0.5965272569001803	0.08638568066741738	-0.615347839731881	-0.49068506463217754	-0.2700902656417221	-0.31684887452625904	-0.4121709096876122	-0.41803647273087086	0.02881381680351299	-0.5484596595201714	-0.7014936116501409	-0.4827541119824854	0.035546658507936604	0.16124251046869578	-0.4866286560198615	-0.3113298064337163	-0.2825767682278433	-0.7702948412126955	-0.24671234066519654	-0.8650024781814827	-0.6557341044970698	0.3114515611236578	-0.32663966391681304	-0.34788619019860256	0.5988853506126481	-0.588434036760788	-0.3285537062554304	-0.1350445650210462	-0.10588882522522944	-0.47672170128145447	0.1038095533218546	-0.09078450013861905	-0.25003707509057704	-0.12562379336323604	0.1794093642577596	0.09928449413438042
-0.41035203985681984	-0.4352786874673423	-0.5776958755099187	0.04806778168110929	-0.589717764161295	-0.506554536977662	-0.2610976246907407	-0.30294919733675907	-0.35219618113578144	-0.4174207628376817	0.03154752238904024	-0.5415492080547174	-0.7003024540040813	-0.4944244712855726	0.0517647316534642	0.18646196802315546	-0.46784947543255495	-0.2970604732278703	-0.18722092867772036	-0.7688058269225102	-0.21754434328182523	-0.845857399466891	-0.5920788518703275	0.3561307663526769	-0.28592951429702607	-0.4017774082978679	0.5744961544887872	-0.5683323327760925	-0.359657471402836	-0.12001875127020031	-0.07529316554435392	-0.4930567600878827	0.07840883272458474	-0.052453255159439736	-0.23150845222804453	-0.13047649897668823	0.18012787795926705	0.1291974239971148
-0.3983702156568104	-0.44990069079606787	-0.5645370435205735	0.01328261275961248	-0.5517205416246058	-0.48507037857571766	-0.2792018133309212	-0.28550072080744504	-0.2578346143567865	-0.4099901128377308	0.025152918969843712	-0.533104863834034	-0.6912294789330401	-0.5718473004441188	0.05247178285798991	0.25396220414275383	-0.4597092490986904	-0.2888823394123643	-0.0747505322532633	-0.771562480449275	-0.17687818998915483	-0.8176341918277099	-0.5749906528320287	0.39490838499313263	-0.27915437829254486	-0.4112800648553524	0.5409010103798272	-0.5321926577291829	-0.3745375730786781	-0.12838582041589447	-0.039109457883974026	-0.5057894440605705	0.045988753679466615	-0.025777812465304806	-0.23129083230912192	-0.13128667054053472	0.18349703726324368	0.1714059523429679
-0.38673902152858175	-0.4503617411303981	-0.5331075978199131	0.02431448469600727	-0.5505513231939317	-0.47220110048625913	-0.30544128344618343	-0.2554886494049634	-0.1690752934145202	-0.39258799030113284	0.017144183636931137	-0.5273127578094177	-0.6605711500301201	-0.6097372211983156	0.0334608344834612	0.3357909004669808	-0.44767871915146557	-0.2770920726997466	0.028849409345917	-0.7682173623371973	-0.13927182761511692	-0.7951346483796623	-0.5094155073931751	0.44701261567631745	-0.2626738094610053	-0.4182566067457338	0.5038328518557693	-0.464656755833723	-0.3748409580002927	-0.1440827181713992	-0.04562010773218787	-0.49503610784657726	0.01177870750834194	0.0209703883695813	-0.2576605728753391	-0.13952103992849058	0.15942706126350153	0.1682969403571724
-0.3862198234259572	-0.43806557965860354	-0.4765222188580681	0.016241516207925456	-0.5391380372752925	-0.47423431798829274	-0.33364719546109156	-0.2426753490906155	-0.07463015889003104	-0.3769277320358895	0.015922157022919426	-0.49987677229390537	-0.6421841517779773	-0.6033283549051134	0.02427367116497935	0.41133768325396486	-0.44351873631308836	-0.294356306409877	0.12937537951331718	-0.7475671597560773	-0.1251503770954036	-0.7342308997505635	-0.4301191025307955	0.4948146262646199	-0.2514256808566089	-0.41446364873387653	0.46161330655961635	-0.3841883671079609	-0.38577024501323176	-0.16895172878380246	-0.03716007711561549	-0.4897839526775128	0.020700724713027367	0.07503510909963522	-0.28121158621046194	-0.11684600072977532	0.15383289632182534	0.15515287901253028
-0.3654088041649284	-0.4645611149859882	-0.4430584734765538	-0.005975819682871732	-0.5354522273921909	-0.4741791702567678	-0.34882412759596854	-0.2185724891201366	-0.0002871229277124743	-0.37792773409206204	-0.005707566278872417	-0.4708065837895952	-0.6192966158040513	-0.6219818454562083	0.040929803650022925	0.4515952951682875	-0.44212013955122414	-0.2943400336756151	0.22717226609376776	-0.7635679550529786	-0.09660594738873067	-0.6898345042775615	-0.35062076568842404	0.5025315745859407	-0.23252243048849314	-0.41647563002651544	0.41340141007790737	-0.3138856668180837	-0.39759024538991516	-0.18675213221415815	0.019606040109745954	-0.4938364619245529	-0.015594217909127637	0.1456849963743043	-0.27088939872019596	-0.10343386762447915	0.13092650334647207	0.13942262853743587
-0.34011546029416134	-0.4810018897118627	-0.4095779559305973	0.010299142589423504	-0.5299778914124389	-0.4570391514732991	-0.38426298673619314	-0.21013508486477578	0.07255351714064097	-0.3842600821525289	-0.03645071496057235	-0.44249304482816365	-0.5861700402878551	-0.6261734591444531	0.06539588867004845	0.4945314278380282	-0.42305162074827274	-0.2839211443522588	0.3155948940478818	-0.7476314889505395	-0.044957283106450904	-0.6154472037164689	-0.27658551425682587	0.5451225060922487	-0.18866801786720616	-0.4296684457082022	0.4067620500203363	-0.2260656151596676	-0.42076451933095826	-0.18205610027914848	0.02207688645242221	-0.5209872136111426	0.0033570168371811595	0.19698138151348638	-0.2676433896873536	-0.09962278471232396	0.1382074295596454	0.1036970679771378
-0.32109704530726046	-0.498422612913539	-0.3843490059190393	0.016946522936648688	-0.5404544577018735	-0.4342879843942349	-0.383541513999482	-0.18172080753940673	0.13104605256822027	-0.38023240021621685	-0.08591876807933178	-0.4337748790874918	-0.5346588734158777	-0.6301800126257113	0.08520586463061433	0.4484469912174518	-0.40815572270624634	-0.280668819690491	0.3959193592313279	-0.750132065069254	-0.011393381324668246	-0.5565487981513204	-0.21512432643998408	0.5571612905405658	-0.1618863099174676	-0.41137176598319786	0.40349887948417484	-0.12625967837528457	-0.4282958952218139	-0.1722702760595865	-0.01284787445839885	-0.5256739286409855	-0.0046475324946946665	0.1915153165372731	-0.26761520633847885	-0.08472080099980393	0.13664172133473942	0.09064779480502907
-0.30091171973327235	-0.48869602165681414	-0.360120072114405	0.022043917700858978	-0.5471019924167574	-0.4398629475488106	-0.3829391844070246	-0.13542851351424923	0.16335470118773515	-0.36896708867490413	-0.11731969043261567	-0.4252571906159076	-0.5057355071049976	-0.6365645897667462	0.10287341571654374	0.39677469517351877	-0.3860821867643493	-0.27589278384969473	0.42968254717483356	-0.7416395490831611	0.0012490551001185651	-0.494980397837407	-0.16523223381233348	0.5743779478045032	-0.0851919388064416	-0.40212373778279514	0.3512492126771445	-0.08994004318741952	-0.4138721092341964	-0.15180218008928809	0.013325302766614991	-0.534502759579535	-0.0018278785081980039	0.20390538483736984	-0.26794255168527226	-0.0629691302667665	0.1415283469734785	0.05720841543257023
-0.2767223144024916	-0.47432733279723005	-0.33786345038424886	0.02764853071574013	-0.5396414562722767	-0.4295136030644974	-0.3901487163391621	-0.0938378812406361	0.18788620466191727	-0.3699560772797768	-0.14413467295731444	-0.40638715578954915	-0.46744741915774535	-0.5931026218428147	0.12467733120457106	0.37918699584106214	-0.35968304098802845	-0.25629632903361654	0.46076149205669364	-0.7217099456134854	0.029554819006568013	-0.4422760571760561	-0.12308454910574569	0.5653334569881755	-0.04857132427990546	-0.3828161365660558	0.2974989394405728	0.010877761035133392	-0.41301396331305884	-0.14830231361474516	0.017554074318562575	-0.5061890948725484	-0.04164428267277907	0.21643619777554024	-0.25640732277975453	-0.09501734308404056	0.12198244428495857	0.027460424262603884
-0.2354012137245706	-0.4624465836202251	-0.3148092910286854	0.026915438641392835	-0.5448811247973937	-0.45327581989941523	-0.3882535591060475	-0.06991860526531807	0.19668898825476458	-0.3527299429323031	-0.16703624556515734	-0.3937639344937566	-0.4184386051325892	-0.6031895597498735	0.12692036960343805	0.3716039763525565	-0.3241984926926924	-0.2616131854064651	0.4705088269477919	-0.7032367255976479	0.047196696626803335	-0.35733333713721266	-0.09009101073124956	0.5381040610477247	0.016409544582804948	-0.35673779500732467	0.26713231523247505	0.10225625106082425	-0.38722438751711835	-0.15535075918439345	0.026738302792678782	-0.5057107898640029	-0.061705486094470643	0.23763773341685432	-0.2584962255171303	-0.10334501854443374	0.11801501608497353	0.009300099805072477
-0.21367277312972882	-0.44076872710865767	-0.2964318665834821	0.03515901492098038	-0.5790332613320484	-0.44056513539959574	-0.3925634363120206	-0.06305974163159789	0.18918517691897763	-0.3481702774849857	-0.18295858535960005	-0.3844528214302457	-0.3662203023517614	-0.5767513959292616	0.11693316796945108	0.32076271208695395	-0.27532034429275937	-0.28640245053364316	0.49340405364612494	-0.6265647062982762	0.07354769173691802	-0.30510545814025253	-0.06016300335848955	0.5245765311361889	0.041789861644732106	-0.3263893468762925	0.2589272320837993	0.18654051916055442	-0.37566480285070303	-0.1847765648246996	-0.00279601814574722	-0.4976076963707192	-0.04909941810407663	0.24636513920004283	-0.25392832587521363	-0.11290270528288641	0.10468522617236312	-0.003216770027019366
-0.1792461349000121	-0.4154709037547648	-0.28086108938860016	0.0627815887857022	-0.613899577448161	-0.4318608689443891	-0.38592557265927224	-0.04533663679550993	0.15657985965895138	-0.3600940774829566	-0.20400823963836578	-0.38043875636005847	-0.3336474154197956	-0.506839697921781	0.10862566088313616	0.27772946567210904	-0.25882645115534914	-0.28045991627721034	0.5020642829898744	-0.5542287697937611	0.08740228991885504	-0.27850862275201094	0.015102705141114291	0.5141573086173067	0.06859150150746254	-0.33131009163062775	0.24650594104683948	0.24215562411835984	-0.37160625558298177	-0.17966647561491325	-0.022887260040824753	-0.46068997644906196	-0.04258045371020157	0.27470248302380723	-0.23636376317694446	-0.10761217864544628	0.06240321112049507	-0.0016902745216520383
-0.1595605803379274	-0.41539873197130606	-0.2741430181996599	0.07017354901374817	-0.6325940177928706	-0.41739994455105994	-0.35607955803485786	-0.04162486358677686	0.11998737372021373	-0.3703172653473363	-0.20531919603803533	-0.3617023924378272	-0.33698772667429	-0.4672622594051262	0.15147052893823107	0.23288770671809958	-0.22664327928268468	-0.27965916943606195	0.5182718508940826	-0.5006668070436	0.10037080882055802	-0.24018772402383273	0.03974163364025566	0.5087064079310051	0.12587458954211	-0.32286735611756756	0.21372291940369928	0.308343884484713	-0.37877356956789987	-0.17898476955271514	-0.009425090180834001	-0.4584807222624743	-0.006198207146366504	0.2835244752573144	-0.19574962188642409	-0.12428937331342252	0.05053594672301874	0.01778481747205111
-0.12241793201388929	-0.4077263619417664	-0.27867550285664316	0.08487475908164252	-0.6378374588153852	-0.4027303835947718	-0.3141628986216007	-0.027419133607799923	0.08523190049834892	-0.3786237262486721	-0.22531685675999502	-0.36277176862072674	-0.32390721795105365	-0.4541923822867031	0.1678357091634785	0.14802105966500076	-0.18109269588936883	-0.26588813184990134	0.5228157251719237	-0.46813362713485446	0.12855091624866283	-0.23164112727960412	0.08875823260664827	0.4959924894860272	0.1690803428767838	-0.32409694140712586	0.18856553856925218	0.3613356691352249	-0.36855011686239036	-0.1599886066003982	0.004649339466207661	-0.45530046306072763	-0.018119617775097158	0.3003426340253678	-0.16544212474039702	-0.14177992207794812	0.02057362859413885	0.058076573573972556
-0.1047888431709092	-0.38870654976099167	-0.2457666722470367	0.10964949799340358	-0.642560737453103	-0.4014788045540323	-0.3012717654517295	-0.02502381216613605	0.05739071249833304	-0.35574043120140014	-0.22771892400086324	-0.372937608466103	-0.31263481586396236	-0.41522275088736915	0.15980665804536603	0.09788214237241816	-0.1725010148778547	-0.2508104811903374	0.5228193351049553	-0.3922697949813335	0.14168946855093992	-0.21001724584251055	0.10582626326956353	0.48453001852470423	0.20357062500163564	-0.3272181892479944	0.1736548912915734	0.4360294962898875	-0.3636130535430795	-0.13747322743814772	-0.015976783988228733	-0.4733922520889834	-0.017224971814343133	0.29317415052371576	-0.13981885711482123	-0.13200990833037973	0.012856403736802427	0.09675126853539126
-0.06732929980032251	-0.3790050063585263	-0.2441149032247368	0.10083511365825852	-0.6815331399102609	-0.40146741257950824	-0.2894034677361301	-0.02105695884607744	0.03712663461908857	-0.3600190604221299	-0.21812275148563107	-0.3906817889039115	-0.3039547282159895	-0.3832807808483484	0.13837161287060332	0.04210962399136865	-0.12783719238325106	-0.2525899425932533	0.5157985310624493	-0.3350121495180762	0.12624252784323825	-0.19483038616535572	0.12394925510637918	0.4853720851477917	0.1964977849309641	-0.32238340431497525	0.15274739606870485	0.5092039598867035	-0.3425791911816718	-0.11854905091399456	0.012224677907276056	-0.46081185571871225	-0.06084210210200598	0.27744495351990156	-0.09913768391958672	-0.15715770310924004	-0.004567758742214168	0.13882199671090398
-0.03408301476203294	-0.3756159043152881	-0.23741644775685328	0.10778744139694622	-0.7158201325701018	-0.4114765359850002	-0.2727069434425379	-0.017118696647329408	0.007214135473184002	-0.3582644340725586	-0.20435043052906837	-0.4090595133115495	-0.2942068491631157	-0.3349366933388535	0.11935391098554426	0.03838743963968864	-0.08651750461593671	-0.24732019549446646	0.4881546953128895	-0.27895781409693526	0.11015556856617918	-0.1805254012910073	0.17014898362537886	0.5142600561960868	0.20130781619125843	-0.32239574323809	0.12397284928936361	0.5241127414299045	-0.31686453288678285	-0.10248335802698516	0.046344894301065975	-0.4623170241645731	-0.08526424881933593	0.2767149524938818	-0.06579272798333162	-0.15681717210999108	-0.008062586907140009	0.14537850640437466
0.008241354856768381	-0.3700098124461704	-0.247439502866638	0.1418857240474177	-0.7328037666586118	-0.3987213266497313	-0.24590456856465748	-0.03959637339501225	-0.007517311205174536	-0.36659485406093245	-0.20907595847878496	-0.42342594711120646	-0.29260984782208477	-0.2966616160288661	0.0918500785519743	0.0018670701633660691	-0.06269151008085921	-0.2654413140626869	0.4904289531230444	-0.21423219835022528	0.11346474446933386	-0.14810621828258974	0.20306004885869178	0.5144752080809761	0.15442229181724323	-0.32009412629946643	0.09625925569684454	0.6004506401169671	-0.33854355257129687	-0.07137974089040558	0.05048255655534093	-0.4222748214837959	-0.10409502708307938	0.2825519614516926	-0.027770199289769815	-0.16133716418179775	-0.02038578831298608	0.12188131025194808
0.021428541146910517	-0.36210420019408884	-0.2499649599604999	0.1497925807632274	-0.7570174948471892	-0.3853008308090027	-0.22713234044968283	-0.040405040196880834	-0.06786743436994558	-0.35789757504367214	-0.2099368240770724	-0.4461665133379758	-0.28264663860282446	-0.27811511340993544	0.06957125804112795	-0.0622311296136937	-0.02712207707241588	-0.28980586665815256	0.4524488476934529	-0.1780989147471292	0.07006395470855573	-0.12604163353095515	0.2215808231146069	0.574415802175632	0.11938482575757692	-0.3333737030011709	0.06230717249667199	0.6188161619525234	-0.349922344590546	-0.05482286241272942	0.06357383827509926	-0.42898476093085847	-0.10062650157334971	0.2688326611665044	-0.007068515986840387	-0.1286566038154721	0.01087306218543826	0.11134107028530646
0.04830186224705479	-0.37002220901132965	-0.22590962769701659	0.16785039422945408	-0.7603508799416399	-0.36177746570660424	-0.20503931674912096	-0.044777377704102436	-0.09052014125450729	-0.35492291430452705	-0.2099309490961029	-0.4388558054248368	-0.2940596290426988	-0.2375556991699581	0.054732095542295744	-0.12124667967507341	0.03887666500189556	-0.2682579260576824	0.43383500157106275	-0.14694908990210415	0.027642120917620444	-0.12038059073876146	0.24427055570361778	0.6123197445055432	0.11122019539974029	-0.33744228262855686	0.03174129642141305	0.6179222131481504	-0.35560802568276306	-0.05409690905352114	0.08293265693737965	-0.437409536024062	-0.10616587928053763	0.2749099953772839	0.013303134415610138	-0.13201688097021044	-0.0056352621068600185	0.11149713348646255
0.07732872026271867	-0.360867884807245	-0.18605309472498907	0.17399212015878468	-0.7106002712548362	-0.33876173083438627	-0.1594686446938388	-0.017698016738397736	-0.09186354463945824	-0.364654312924684	-0.2088996733819875	-0.4560445385289788	-0.32721771953806017	-0.21057854749649735	0.05510588167615068	-0.13642667102385334	0.08790337920243603	-0.23387964605937256	0.4085799100792443	-0.15361056684510188	0.0097878413899097	-0.11352406001530677	0.2672060321896086	0.636814097753697	0.1013483079918931	-0.32487131291894067	-0.0009828003998884316	0.6561633880099734	-0.3445425250315478	-0.06104454656117313	0.10114183015715458	-0.43684932435703494	-0.11950319374300425	0.3092083699125161	0.017316711396859603	-0.12370562448535527	-0.037480718834918235	0.11509235321421536
0.06151713321344134	-0.3744254816919267	-0.16047438724976312	0.1595098603177092	-0.6608605857596492	-0.34543209723043616	-0.12914869094569262	-0.01975481631473159	-0.08304460084300494	-0.35284716856219045	-0.20382077220571748	-0.4505181678095015	-0.35586531697860335	-0.2082178732311256	0.04403145673124098	-0.1877689258231887	0.10052304697239287	-0.19964859639474375	0.35571656646346733	-0.1345134126605829	0.008863011414045177	-0.07693305687115042	0.25928513546980597	0.6405135256152492	0.0863433939408877	-0.30057762525728127	-0.03576405281470788	0.67766475436168	-0.32570603631669126	-0.06369464843257923	0.10892940317987798	-0.4599557161690407	-0.1360455689198151	0.30970187041766783	0.039100341038882776	-0.11080320292460219	-0.021841102170693745	0.10140168477458625
0.05619366055551114	-0.37537118677917697	-0.12033773021402742	0.1653187398969994	-0.6115169592073333	-0.3371577648551124	-0.10845923187123271	-0.021529454377266055	-0.07866141285570104	-0.36483328150830435	-0.19631919091085628	-0.4637556729374864	-0.34929167333129146	-0.17881122802781985	0.005127647985614542	-0.21223167453068403	0.13876750691994433	-0.1655194817038406	0.3205315806100758	-0.11516720416355568	-0.01338586198112	-0.005333724510633265	0.27166169173584626	0.6294450491289487	0.011172725894295776	-0.29581165078841404	-0.0272405504702945	0.6758674965530223	-0.3092898162928378	-0.06940119661858002	0.0979055761635754	-0.45173971500287713	-0.15828295644075965	0.30977451281151197	0.04450797369607038	-0.0914633133383271	-0.009349294095916828	0.0745583689169086
0.06473470495338689	-0.39110747999051443	-0.09948756821460766	0.15302296830919546	-0.5759836570259333	-0.3245191430059524	-0.10610820133377682	-0.020771435172693187	-0.07565501133542635	-0.33857015630604526	-0.1842035840154191	-0.47385619209766466	-0.35876163267027134	-0.1642251873323447	-0.014728913414937709	-0.19600118888851437	0.15917213497883356	-0.12314932362332802	0.2577538137742913	-0.09183154099813032	-0.009450555940331002	0.07020237314274613	0.2674933539681472	0.6076242574090982	-0.029436623703279718	-0.2873044488827715	-0.05389956757539434	0.6761275794370805	-0.2992737798092491	-0.07565461162680621	0.09165039386735256	-0.4490605207559983	-0.16921924370591254	0.30757772014607193	0.06080206895360708	-0.06909408660027908	0.014251219485941352	0.05612652862587124
0.07490559016079255	-0.3901955682795188	-0.06842635152860414	0.14746061514748987	-0.5476864311237359	-0.31784214811502143	-0.10245069208154645	-0.018041423485383665	-0.06702893422419191	-0.33117503434745826	-0.19240328425447323	-0.46389428417431666	-0.3486912960787071	-0.14223425161087752	-0.01814614380115226	-0.21027247201175686	0.19509894035263323	-0.08315613375172262	0.2159301610750659	-0.06886153323649792	-0.024516084193413078	0.10606758048104828	0.27374679146779035	0.6000873748633715	-0.07062443856179677	-0.2680053922417731	-0.05265908877608734	0.6506727359319672	-0.30678348534856165	-0.09903058041898506	0.08376290575207754	-0.44181310529799944	-0.1607785122678883	0.315218310417567	0.05987548414256864	-0.06451731525183446	0.020856595063123116	0.02895279365114687
0.06682563394588731	-0.39239394627606383	-0.011038829343552386	0.1547236182697873	-0.469521670428959	-0.2771737123450934	-0.0981717978108068	-0.009488979616859065	-0.07240009543737717	-0.30964861582215997	-0.21548961558734683	-0.4361150842590895	-0.34374819668980255	-0.11960780757235615	-0.0307774596634739	-0.2060027770963863	0.1841980300490646	-0.03173312698018014	0.20088860154019145	-0.04649185259970805	-0.02676130660493959	0.12085699862644136	0.25753203822494153	0.5614970323549155	-0.11038048015503217	-0.2509245398815825	-0.07048671302717821	0.6061428276677462	-0.317113432353087	-0.10819734841890469	0.06255624658894003	-0.4516305486328068	-0.14211383431081986	0.3355460736283769	0.058761947604307085	-0.0660840616355927	0.053612333320395986	-0.009771443770134686
0.07532801693389317	-0.3808206064426026	0.030410683322652243	0.14242771030121754	-0.40258104860110533	-0.22809136607485098	-0.08234421194083746	-0.015919974819241102	-0.09304566730601924	-0.2791620832304247	-0.2270723469322132	-0.4099674157940524	-0.3435281346675907	-0.09395458818594055	-0.028026024342626594	-0.20058793290250976	0.1750860878927005	0.027039789758155058	0.19127689699015255	-0.027777864343750052	-0.02121850648922445	0.14156204484320806	0.2542163573119124	0.5256408956223887	-0.14578842785220336	-0.24680291904771362	-0.0629248008333326	0.5981536484788483	-0.32116145402148655	-0.10388831119169326	0.05341455458161143	-0.42582806871835477	-0.14604487490214663	0.3259864446626781	0.06496821528426441	-0.08341707503130644	0.0561703595452954	-0.012166011333540363
0.04665744362281108	-0.36068726855104105	0.11706045622224315	0.11721854409931172	-0.327460352289357	-0.19067698293670188	-0.0795788990679058	-0.01640786050167036	-0.13528528923461436	-0.24274672480683082	-0.24282264099166836	-0.3783042104369587	-0.34217346170064256	-0.05394538107385991	-0.03492050406850472	-0.19839398427463006	0.1680537861021204	0.0874480871271954	0.18409725589423864	-0.04055305218801223	-0.04405615988976102	0.1543581184579996	0.23460028513132974	0.47910119955489516	-0.17482713797050115	-0.24188431854192444	-0.08028446784212148	0.552100087156972	-0.3200271659063887	-0.12326842431302346	0.0623444763429861	-0.4345179595363488	-0.1342456762876783	0.2982998281010453	0.0682623452601162	-0.09751618675271706	0.07342959032659382	-0.008897366655397653
0.0364248029711194	-0.36800064763885904	0.19221781191723242	0.1062452567937123	-0.23375812413551436	-0.1636361654472651	-0.0550685961617029	-0.019037426539024734	-0.17971358751698827	-0.20185695374380996	-0.2484430819142082	-0.3584512239254215	-0.34192994524154774	-0.013723933036891489	-0.05135836493089034	-0.1673544963388545	0.16298317073355323	0.14932496668449646	0.22212171192965155	6.588253794753696e-05	-0.015007335585652749	0.1511217726898097	0.22288587214326122	0.3902300804335143	-0.17603112539841256	-0.24213282907539962	-0.08222101688811792	0.5061367970092112	-0.2865254834877159	-0.12111972415131786	0.09029939256530421	-0.39272242119350803	-0.1286171715866648	0.2958672709692952	0.08549242849706282	-0.14261600235121003	0.07437093862275963	-0.00472826031161887
0.01319812029374936	-0.3409167000063347	0.2723937703215395	0.09722866978974096	-0.156425923777392	-0.122900238236708	-0.06772104720040259	-0.011812829605158871	-0.19081294354675502	-0.14456155045514613	-0.2413907252049748	-0.32907503461447085	-0.322495537387734	0.03166632754505102	-0.06704879135231243	-0.16036118642792332	0.09319726453600057	0.20474552518926367	0.2555857911362204	0.03896541593112996	0.00891805850884701	0.16390392762631603	0.22115325355647902	0.30829878772056346	-0.18750844864031188	-0.23799331789134753	-0.10403612195635581	0.47596063457958193	-0.28315171932878175	-0.1240424813850364	0.07784972328219174	-0.35477930739350405	-0.11612048672505729	0.2600741759954944	0.08956509242504816	-0.16002524463819595	0.09711029657924099	-0.01862011150842106
-0.0012676298784209908	-0.3211435120504292	0.3271202922260997	0.08335096315161121	-0.1108657178141436	-0.10260539716832648	-0.0879740072698321	-0.03658629237094582	-0.1710911065226575	-0.08779952668074505	-0.2350524207144283	-0.3039797196642168	-0.30317720339121	0.0731400548701711	-0.0633762139488951	-0.18475450062627902	0.041112173079093664	0.2240596859772878	0.2947551116474939	0.10407864163240346	0.012667652723837398	0.1876715259328663	0.19402399612153612	0.25562332298895957	-0.21061739973549845	-0.23814868560243646	-0.1321676391441491	0.411352174266716	-0.2936661738978805	-0.1025094734041194	0.08385897349168761	-0.30149195759433817	-0.13121940972458515	0.21181690509764978	0.10025259104483653	-0.1897790322021406	0.1333350308584318	-0.03446234456579996
-0.0017827155208269927	-0.28082924534421333	0.36267930507013346	0.10275890073516598	-0.08898384752853002	-0.07441408158003433	-0.0990444566056967	-0.05103820391462947	-0.17301544721917073	-0.007118943436896235	-0.23634381898144086	-0.2869810819705845	-0.2637852718041978	0.11892366092206344	-0.05160291551969366	-0.15563173976690997	0.0016818547325511246	0.24433743759950288	0.34016806918995773	0.14349933592891181	-0.004143039282951358	0.205098343813149	0.16857771204166344	0.20679013486737702	-0.21042264988854703	-0.2310555438294366	-0.14388838236437096	0.3541196722157144	-0.2971489089674352	-0.10754108116966714	0.0954380133376335	-0.23148365009097122	-0.11906012455096862	0.1754927501991524	0.06851292204175945	-0.22705234891071582	0.14270788707647872	-0.05082864720309619
-0.011966152299525884	-0.2367270897070985	0.3923220814948344	0.10372843159648346	-0.0638235278097189	-0.06096914827159285	-0.11612429789253834	-0.04427877601300688	-0.1866139818805556	0.0736210061738271	-0.2571352390576544	-0.2645404172085409	-0.24166331835225394	0.1709892513627423	-0.027635850608728973	-0.18826203814074696	-0.04364686290938472	0.26899354626675304	0.34248513049177787	0.1810747856436939	0.002748912497352628	0.20217415603886435	0.13994172182423245	0.16176277371662065	-0.17816828265407395	-0.22213643779860165	-0.15972330884105673	0.3131856289147753	-0.30440723842883805	-0.11470251295645237	0.1146562460750841	-0.14304492345084135	-0.12615044699162858	0.15596233356699016	0.038837686613299574	-0.2765908573365052	0.14384236710719334	-0.0689527572801411
-0.02473131449496405	-0.1815651767138728	0.45820916790782873	0.12221807202626103	-0.03891396194334303	-0.03228176747029525	-0.10858701373186153	-0.05259694061054974	-0.18804060088205005	0.11534357771263068	-0.26944548972849597	-0.23229306673370403	-0.19561074712921311	0.22246918407962374	-0.024533416509286154	-0.24594568955550722	-0.0787936276193123	0.2637891875635964	0.3898103211317597	0.22093256435689268	0.0017170558267006809	0.18081784221178793	0.12994565441882833	0.12744982063817537	-0.18046432871203227	-0.23372949123487485	-0.13496166844055751	0.2520289873323982	-0.30328533337176566	-0.13773241917338885	0.10645723845548286	-0.06013554602186412	-0.10014764654288429	0.09810450356676359	0.03339609661720093	-0.31438716543063094	0.13887282098398118	-0.0764869172165427
-0.04792104928755579	-0.11198699242876893	0.5161164633246116	0.14656633919252632	-0.0020330043357238087	0.022770406057136743	-0.0734775286755401	-0.05629290622087961	-0.17820142633267355	0.15303448218471788	-0.2504035136385345	-0.20584658868906702	-0.17921611623231598	0.27098215059425657	-0.03422360150667358	-0.30627805835387323	-0.10906145211930236	0.29371177128521747	0.42452756280514886	0.23249057302078285	-0.004651994101927344	0.1713321364269758	0.11247177398666024	0.08889379170082887	-0.16492384699143547	-0.252855803878508	-0.15471229388998392	0.21588846006698378	-0.29560969485491717	-0.14683356044838455	0.09629856834845583	0.026157077995651513	-0.1003319773710242	0.06279947467660571	0.01285641852735187	-0.3150865269921729	0.14568127976415027	-0.06261881315448584
-0.058948140144892504	-0.049917942580617256	0.5787237529809498	0.152863943790698	0.014948242635789522	0.06150561894360611	-0.037390532150051385	-0.053733956414174985	-0.1582415501382671	0.20906444957996256	-0.2032640522831219	-0.18442607130552063	-0.14916260965866418	0.31423858602580423	-0.027828256745476853	-0.3209847675026358	-0.12346096064795667	0.3202706408544143	0.4268549382013463	0.2353506844171752	0.004958135262784216	0.17498338534150415	0.10946265237945849	0.04664206883649792	-0.14213212936110797	-0.2704487055702995	-0.15437574693207826	0.20794717555806191	-0.296426976684572	-0.15149238135379814	0.11062647553734602	0.1371373210564335	-0.086458280454805	0.020992057265473922	-0.0189807609393964	-0.3058733118070978	0.13042604488273207	-0.03858693542130205
-0.08524723756792216	-0.005909185297556493	0.640599400339788	0.17151510450697885	0.0738524326137042	0.08809362226930559	-0.028090263721559254	-0.057278061586434725	-0.11278113675090166	0.2591039689511421	-0.17050951495195626	-0.1572018846548724	-0.10909050964416098	0.33310576328465374	-0.029660387673695075	-0.33097398189174854	-0.14163429327049765	0.32458962283321924	0.44044994599982956	0.26003718394343156	0.016447016768252103	0.2228661060446986	0.09294630435395371	-0.013094188907876303	-0.12309528896133666	-0.26585816119848826	-0.15497006759767934	0.16671406037646522	-0.2846501312651063	-0.14627336531192164	0.11026097700791512	0.22584579071033328	-0.052848423562559144	0.038221925055457545	-0.0589791908733712	-0.25526814861369573	0.11836828121719944	-0.051134925873477476
-0.08882105117432212	0.04804011437159285	0.690627682334637	0.19028091598671634	0.09353708958461086	0.12007339426305894	-0.012448320914165353	-0.05375763096928175	-0.047155933272204485	0.30736065207994734	-0.12084702187326406	-0.1440970525196088	-0.061019360988710636	0.3378479426549465	0.00045183429577078105	-0.31551899496947244	-0.16968697079072767	0.3262343938231222	0.4557715331970426	0.2969982013246772	0.021343235005104304	0.225163320628953	0.08015024587993896	-0.055145566869222416	-0.08029906413515332	-0.2541281305715965	-0.14227193480114614	0.1586584223478263	-0.2570018584596006	-0.11319695469900001	0.09505182699443433	0.33128397469666165	-0.052762672591226537	0.03282609481798965	-0.0780125507041078	-0.18161155386518563	0.0951636794824677	-0.026776391459908084
-0.08078337619104156	0.10548257081413184	0.7136320553514974	0.19454836105698375	0.09989278858980724	0.15482208900977984	-0.011209168439275335	-0.061025138576080794	0.05037076972738408	0.35007757886590196	-0.06688420068176497	-0.12162235137121083	-0.03480092626138	0.34607548813230826	0.02806229868812609	-0.31342574638454945	-0.19694416129730632	0.3428080861809487	0.4485160835074568	0.30116661509066256	0.005929137481741439	0.24662035507343857	0.09100455522858039	-0.09939790612339083	-0.07672558669314611	-0.2375552798686445	-0.14944135599759295	0.14103376253689454	-0.2729078345775302	-0.10566638949862313	0.0795348887456435	0.3846833753308137	-0.06510608603163279	0.016638191364711945	-0.10710677756778056	-0.06535688907804363	0.05257941383432503	-0.019407655548340813
-0.10003538748599616	0.14979014475310554	0.6920186152823371	0.1980598020843143	0.12227147760047515	0.18866769338790929	0.021770243255888992	-0.0997098904195288	0.10286016805409619	0.4001352607708036	-0.01775183164477661	-0.09910437308733645	0.0011116573983495442	0.331484566473874	0.056766923670928546	-0.3024674168381133	-0.19638036953035026	0.3454566340763912	0.4264274189894147	0.3000951503883908	0.021842563281647243	0.24683558845310336	0.07847347817883313	-0.14465826607870447	-0.0772613034421164	-0.21071285409679477	-0.14447892907807505	0.14139070005403662	-0.27542716773273346	-0.11308085628666076	0.07140561439810515	0.4096622342421673	-0.080573670687441	-0.00675369130539148	-0.12905872915490535	0.022614339953147423	0.004383366114466797	-0.012257319066637011
-0.11214816784109831	0.2172637573785648	0.6795214249379657	0.20826230667263448	0.15088757544370773	0.20869353484857567	0.06480873177647717	-0.10519118275092391	0.11273059404779948	0.44840567207004495	0.028593615587042116	-0.07738166754521353	0.0187631490909149	0.3152272586153665	0.04009972829244435	-0.25968782570593035	-0.19600544449479015	0.3860002389774895	0.4017231001373346	0.28288030384442575	0.01923446816664797	0.2277138551579993	0.09484957842474961	-0.1891485985968045	-0.028743337504516873	-0.18166699296123132	-0.11847518515999397	0.13870434398466247	-0.27009378464133	-0.1169555393138612	0.055801447371418775	0.4277969562534791	-0.07092229758328004	-0.01843357014142537	-0.15016138762094636	0.11514054721679505	-0.030482386542099994	-0.026108058036410565
-0.13910234590648254	0.2645852674487627	0.7017355301951783	0.1972675621266103	0.1956406907561202	0.23300992077331095	0.09441918702851926	-0.09554760715793312	0.12662178559486964	0.4882724335906915	0.07970406473004533	-0.06077852496412507	0.04910371646357753	0.3296416733182556	0.04548893781133329	-0.2562897903042012	-0.22404969673332195	0.40067387089070394	0.37061579149593754	0.25266913047303025	0.0409816852282459	0.22048816312638886	0.10540291355613132	-0.22357532723664003	-0.02188842167028454	-0.1582470240609375	-0.10767407086245773	0.13093664928337165	-0.26258284079621563	-0.09345163223628997	0.020916072077994376	0.4331578102056703	-0.07659489313805791	-0.044015043148715	-0.12143457746413736	0.16835083041868354	-0.05002287780393729	-0.015540137815830902
-0.15400701553075585	0.3114669376227093	0.7111968623837763	0.19054808181473737	0.271554741139198	0.2700270604723947	0.13297618680345874	-0.09808094059322012	0.1329802346400874	0.5281812201228763	0.13187466004872012	-0.03410600879859221	0.07880200610274388	0.3090025445775105	0.03789298426989841	-0.2291296364006666	-0.23672202251389046	0.4201994022484944	0.3603419220868874	0.25207263949281167	0.033554919615701236	0.1960045120887841	0.12622908825971782	-0.24327771753207655	-0.025679522208385992	-0.13796998630970722	-0.11289702839351405	0.12034804741442282	-0.2742959753821423	-0.08715363164896572	-0.020375270238461887	0.40840102473001183	-0.0627626537780577	-0.07878605413791237	-0.09220975249287076	0.24864569654023327	-0.0684888883073312	0.017227939741288115
-0.1748508916354079	0.3439045881521971	0.7042214734190989	0.18549267414217208	0.3439617543230469	0.2829345954079444	0.1732367394683639	-0.08653740176626054	0.15880655399211524	0.5786564470849492	0.18251865710335596	0.006062655021683272	0.08947055937332886	0.3071237670911314	0.02388792626383886	-0.17814313798367754	-0.2710199400927477	0.42930630091386285	0.3353390102025899	0.23501985530480574	0.01598267593909822	0.21687367217587766	0.10299636094884632	-0.2741722663898797	-0.0076216860914843755	-0.09156299683602923	-0.15271193947079542	0.12030189978238173	-0.2989370225462568	-0.07157709466009875	-0.037394831978711594	0.4157275656150576	-0.0982115651633643	-0.07643274325399278	-0.07875127485857338	0.3076381787501	-0.08820195167095413	0.007260450980792759
-0.18765366570659678	0.37416120738556413	0.6768336855861162	0.17248128994812112	0.4114425679392532	0.2913845564605495	0.20024695373646068	-0.07180377081874145	0.18442148278974077	0.6132792600393651	0.1938255180929101	0.027531864216947317	0.14162923257706803	0.3187386545971752	0.027189244357069292	-0.12306233134753189	-0.30531785767160435	0.40259568663954426	0.32507854911622985	0.21288783858187119	0.025571810384790984	0.24359626914909832	0.10614883316261914	-0.28645703987235704	-0.00984712815547797	-0.04833823429741004	-0.14516467532753793	0.09891661269286559	-0.28444748252052593	-0.03377204171895841	-0.037708590244448795	0.43176579780029956	-0.11779182042064522	-0.08636535238960126	-0.05108360933841575	0.3436041978205218	-0.1173599436261982	0.02869016221442844
-0.20085787586851991	0.4090122229183238	0.6400737279329771	0.1687660096827794	0.47847025559687306	0.30573315694642045	0.22667351998674623	-0.07263515427079584	0.2332637048863544	0.6460189177353568	0.21344032164219046	0.0658852242653899	0.14687562651278208	0.3180580956859822	0.011724210606823559	-0.08644593929178022	-0.3091043196880382	0.3852515182258093	0.29357053790828175	0.1946344591617905	0.04647131635722191	0.2574588931208537	0.11171406363764194	-0.3029121354300393	-0.027494444386018186	-0.008350036638115229	-0.1572020723015925	0.06428269411500802	-0.2799128066717401	-0.00037534562584166654	-0.03605588682144079	0.4231640197947731	-0.152386868196918	-0.0734954040331989	-0.02619357959591201	0.43043113998522653	-0.1633819490978016	0.018998899383196096
-0.20792273981941573	0.4509308089352394	0.6033441336809833	0.16235620462890302	0.4976343292404762	0.30829803357342184	0.23137822001275565	-0.04690691169459684	0.302034237332199	0.6602161259437282	0.22935197641053287	0.11502782344222948	0.17703695692236604	0.3194323412168011	0.000360395438567275	-0.0723069927416423	-0.3156865710145847	0.37591073545868475	0.2626126804944092	0.17393255715466194	0.06403605378131363	0.23243880356879248	0.11299615174662889	-0.3309161940368215	-0.04942677902730515	0.02417071125624788	-0.18497821115116167	0.0341198404976971	-0.26121407947741326	0.03320875874360356	-0.030865608702505442	0.41564437157434053	-0.17577750500161077	-0.1095895934746672	0.01706877639548027	0.4939277305354987	-0.18200786504962635	0.046036615222685096
-0.21314359374344827	0.46217262555868344	0.5388705840809858	0.10921971264991019	0.5456937081618125	0.2980342009991427	0.2620196859696578	-0.032170198980566764	0.3357528479962627	0.6583423900844422	0.2308604911468514	0.1806059653082123	0.20914562011995805	0.33766104341215253	-0.006804436042876486	-0.0563198734172599	-0.30124002132978267	0.37415456331308294	0.23341863635996854	0.15012886663983266	0.1157167355068824	0.24602786224552461	0.09415392461537182	-0.33692061833361997	-0.09339841276441734	0.03654932380954863	-0.19989082216313286	0.003534783629408908	-0.26231679079454684	0.03086399028413629	-0.02458754128964844	0.4311002454745633	-0.16746101119134402	-0.12713520803335052	0.046655982997362164	0.5077601749484917	-0.17578706068675698	0.04503791462899843
-0.2060645503724229	0.48187543753491885	0.4898515237051536	0.08210293867589886	0.5900082972937024	0.3210950182886857	0.2845293890529418	-0.006605797155567567	0.36172940064966996	0.6711479424509468	0.23304681971100177	0.2381158681551862	0.23196851812394187	0.3659844560432567	-0.0018975741910650435	-0.03843261273473629	-0.2793181404584496	0.36835762045186293	0.20674587259601504	0.12927021386160906	0.16982388660800854	0.25675726520183995	0.0775506974343696	-0.33556938466756586	-0.10212263493379478	0.06335202772441736	-0.18944817572715422	-0.023001361816562194	-0.23950595960654017	0.036767350988490655	-0.062341267451632265	0.4535626364681685	-0.1398890354876628	-0.14421077952656022	0.09162202569777249	0.5176723177133764	-0.13775144329908426	0.07246607788958336
-0.17222889837902544	0.5074372822542997	0.4543073069946941	0.039422078077254084	0.6223734476353056	0.3393399624661737	0.3043040392358835	0.04734280117963363	0.4148609551635337	0.6547663997347921	0.2118248394509749	0.29898891143927797	0.2354291741965034	0.37875062622948946	-0.01174516192606284	-0.03822078110496592	-0.2528445011497825	0.3545946200799722	0.1905238649596792	0.11182148053080251	0.20499927265856516	0.26289641459313073	0.021734253136792524	-0.3311999730639285	-0.12183316504793881	0.07178137905108624	-0.2123249766191893	-0.0691072351509979	-0.21372604259585884	0.09075906649103693	-0.06628472129945731	0.5067005527670446	-0.11476940252319456	-0.12871098390058022	0.11694849846517368	0.5302107732613386	-0.09750601899486107	0.09539838907424877
-0.1352263564340669	0.5065232478437908	0.42629171969612767	0.011728026598776952	0.621841141858462	0.38307120509134684	0.31145906033440557	0.09930142789357997	0.4468134505020281	0.6369110833381317	0.1715154893191459	0.3589619997326057	0.2920628822627075	0.3992698764380281	0.013000840025667116	-0.0630142519444408	-0.2076667364716017	0.326038012832944	0.1673429378470998	0.09070497981624041	0.2521202069793415	0.30670925049900916	-0.0178112767495614	-0.36696031506135174	-0.19914774364606785	0.09495672300004385	-0.2538470828115239	-0.11815146556671127	-0.16422173429136963	0.11629009514816094	-0.07560874798605577	0.5412710773173031	-0.11358036740101538	-0.1297056894072002	0.15615076514108323	0.5351682912495548	-0.07227317412750657	0.12114748148872564
-0.0849960819114961	0.5168534499341716	0.39886633908077435	-0.009310311213105067	0.6578642292951924	0.4172456866411765	0.3574641697141733	0.11248210424999712	0.4890232106380461	0.6189180988002245	0.11651985870210743	0.40685158912801267	0.30345610542608237	0.3708255269616586	0.01098494010341949	-0.09853611753458372	-0.14871574253765024	0.31281277091945436	0.13835620700963916	0.100738209518528	0.26809032656152365	0.3359637815857491	-0.051141285681992076	-0.40908611420131347	-0.22730441816366379	0.11189699045985871	-0.2780216753994864	-0.14447983303936338	-0.11422846855770237	0.12005815166146483	-0.044193701629173014	0.5708140706084329	-0.10418354639285717	-0.12550144207330582	0.15953132841285808	0.5485333373369005	-0.07164887102821807	0.1412439395259863
-0.05035608838886524	0.5137031515862007	0.37651082712679995	-0.05043047579262465	0.6605593270121843	0.43548294003417637	0.3855442587398617	0.12198339411971708	0.5328454698451244	0.5853188605521316	0.08525155907621147	0.44698552742132136	0.32525606223438386	0.36539239060979284	0.007422256558431703	-0.11248106937652413	-0.11430970051033604	0.3076515728734801	0.11298044061360805	0.09995917707182012	0.3110501652743053	0.3632020655894369	-0.10981686093045835	-0.44357131754403517	-0.2517188380017364	0.14293677118324263	-0.31182643375200503	-0.1870087322540431	-0.056581123211208985	0.15678577615475892	-0.025865708220497313	0.6238149292796462	-0.08465973823166602	-0.10169523635573582	0.16561182381154868	0.5378490687400317	-0.08057601385626303	0.16617961836562925
-0.027078364082841883	0.5152064473816544	0.3362713682900438	-0.08230638841044442	0.6796988900794766	0.47327209029372214	0.4043759237305006	0.14649884237765523	0.5694602153639261	0.5432153057161953	0.07028482340665568	0.48149715230208895	0.3503380731631231	0.33421195488878475	0.025036951087453473	-0.1489067256722288	-0.06950896718814012	0.3044105574703987	0.08074683286622933	0.13793960562367136	0.34625817076001264	0.3557036939968757	-0.13086557038519803	-0.47894603423012105	-0.3084122350981917	0.14767769082568236	-0.3188143854309128	-0.22482954323649543	0.03275719833343045	0.19492660789568997	0.0015023208440816866	0.6493810045221922	-0.04540510420998838	-0.10389789682060328	0.17354677702714844	0.5169602983513097	-0.06365807550458501	0.19045579474750857
0.014264069982463882	0.4832687350415836	0.3068796923732263	-0.12374175166895969	0.6938633389942267	0.5050888657237168	0.4381352554313788	0.15230591340484284	0.580134941607899	0.5094466583669914	0.08774834446213194	0.5188105365171387	0.36550408076762086	0.3178259145237924	0.030658214903552406	-0.14130799339799832	-0.02904795604721146	0.3009879173558789	0.03741113393131805	0.17649752148545014	0.3647360198822719	0.34698111138240983	-0.17152873855048906	-0.525929038460198	-0.3435804780616294	0.16644593248689415	-0.3448875316847458	-0.2510714105308986	0.10444690052272423	0.21676697898106978	0.006019643866632943	0.6617860254256087	0.009624467555297991	-0.08398865285614726	0.1798385952299207	0.48828068790500473	-0.06281276898186125	0.16620069394771578
0.04910470444183286	0.4611281300360751	0.29668009577392607	-0.14380859019047723	0.7059960742682312	0.5306991780712831	0.4778388244801916	0.17967754806616	0.5578740410605609	0.48670871189410986	0.07769804050379273	0.5580539619410619	0.42635953626218	0.3088506101475754	0.060262986361356796	-0.16176254868143428	-0.04973834157702419	0.29725102099690537	0.02045063713758022	0.25133202750995337	0.3477374211767007	0.37531897097062983	-0.2509655773620764	-0.5567605546398157	-0.3520509969435719	0.15299074970229132	-0.3588695117447699	-0.2678847583961689	0.20337378894873642	0.1847958036035654	-0.004332388892533566	0.6740264800149066	0.04216871670772384	-0.07340680232555423	0.2131304736156386	0.4092746751979875	-0.038721122649293935	0.15184813126859587
0.07494042612589534	0.45259317983223346	0.2702358867784368	-0.15828940439543923	0.7414351705824183	0.540650572525706	0.5464147176655298	0.20027800857094086	0.5230855871897038	0.44668389768638955	0.05767047495675898	0.5862845623822865	0.444087403385241	0.28292569924477734	0.07802242194430059	-0.17458477106227782	-0.08149884515117264	0.28069243486909234	0.009020145185079636	0.3063458234562528	0.3427415812777018	0.3824345789103473	-0.2981325811644632	-0.546502728223692	-0.30464363511078457	0.13737107999949338	-0.38016368352050267	-0.2835088353378294	0.275087483312954	0.14717599393339545	0.006874684891019905	0.706875373726939	0.08635734008307024	-0.06193742133531975	0.2368472521233783	0.3336805545397323	-0.03821489852195565	0.08014402895316289
0.08188829915119136	0.42964191588252343	0.26535109027641957	-0.14668030086943623	0.7610335076976205	0.5633085849776499	0.5938152274164402	0.21675006357368595	0.5105724963052091	0.44603854808391324	0.04650895376094498	0.6069757855253192	0.4561940920827906	0.24452432412665268	0.07640052274525104	-0.20606068162155794	-0.12095443934280922	0.26562656590243444	-0.018850703781720567	0.35227344528150156	0.33683360650556066	0.3887890882147428	-0.30249453533584303	-0.5597247192825391	-0.21661308166006812	0.12219639188709967	-0.40827796206360933	-0.2635640815944557	0.36525509181434257	0.13022731714228236	0.01028904479231509	0.6829446382774662	0.08884857460140781	-0.055551632111283486	0.25828078702864593	0.2805658196492301	-0.047409840669753275	0.03614095931850094
0.07447173417533257	0.4261966047561677	0.2475514090611975	-0.1625345921247911	0.7791239115310731	0.5576803727539705	0.6234407521788136	0.20859774222541344	0.5105320014759404	0.4232798306283173	0.012330885611588469	0.624894783931748	0.4853969144243905	0.21145388586108518	0.06460572334374873	-0.1856635943970226	-0.17021986985812576	0.2387164794016809	-0.034870039463546255	0.4041362320336942	0.3266966495564009	0.4189059446879709	-0.3338530080038726	-0.5703876132210229	-0.16651413636056583	0.12739459684588944	-0.440501556104884	-0.2796647617349905	0.44677858283074157	0.13228204254015316	0.06732853966094618	0.6799441875097079	0.11082878348084924	-0.0701289518836139	0.2763486677190853	0.2455962949663729	-0.09132604343587555	-0.030721770110464303
0.05153868544139813	0.4070889128155345	0.2517649334185313	-0.1485047845650223	0.7953802848501156	0.564536226451668	0.6402189833464289	0.1997864473076385	0.47600739279702553	0.39280590070958266	-0.0006345757512809958	0.6208498865315606	0.5285468306004315	0.24198451736404863	0.05870274625402859	-0.15415582180002302	-0.19765469338717032	0.21237739673040065	-0.06710752015336342	0.4563115170287143	0.29992620995711794	0.44406838435885804	-0.29015806759441065	-0.6045348311072304	-0.10064572341409435	0.12716882553565972	-0.4277679865396812	-0.26483608873125136	0.5284533329009166	0.1105793522642784	0.09996586683051974	0.6450360894759852	0.14127787307386447	-0.09468840969644568	0.3101560921392915	0.18806217943566078	-0.10807377126520716	-0.07068842051673865
0.04212064176661118	0.385922414616767	0.22638353985487422	-0.14537672805336843	0.837967944029302	0.5489686366243289	0.6495717009279914	0.1705265739952097	0.437299366429854	0.3903723144092261	0.008510471599050747	0.6113366136218817	0.5588373652551148	0.22473585932610862	0.03519850814874999	-0.11202057563822176	-0.24450628069601615	0.19182965769994992	-0.08720040740943284	0.5033686178664708	0.2939842839094232	0.43668072952538345	-0.261444506702428	-0.5974572868914525	-0.0026323674974445765	0.1329572314334375	-0.4228282033315516	-0.265291883594964	0.6001111796734412	0.08952934344751692	0.11127086569648267	0.6219512613164311	0.19316153203889092	-0.1282538733824955	0.32924914051029	0.17332705301956106	-0.10791319649212203	-0.11278400155295851
0.029051585896254378	0.3616321518139472	0.19017412367996045	-0.1479810869718641	0.8403566595424052	0.5436148892720924	0.6291605137489861	0.1719536356069841	0.4238273529578662	0.37248608306154873	0.03240651084683345	0.6373087123285398	0.5954877394654371	0.24138005867984721	0.01697225337872422	-0.045902118985480855	-0.2793567563328985	0.16222617121541238	-0.10065772204798154	0.5400909680344974	0.2844092144442168	0.429589162939067	-0.21519494678209647	-0.5621749528968142	0.08943873654412109	0.14419939225715345	-0.4110525459129488	-0.2443937103992159	0.6729516580195931	0.0908097411477046	0.10908658081426792	0.5881647646929595	0.21579999103205227	-0.1186205013806216	0.36714632850054923	0.15649051472555559	-0.09549109921148033	-0.15280578983772042
0.016051846399647872	0.34288984438596976	0.16577142350428348	-0.14218417707775113	0.8545045904600761	0.5192240469400249	0.6113987235159385	0.19160165254910116	0.3922128385313572	0.3712717051419189	0.04855684881861235	0.6806690816712291	0.6266745613566347	0.236564560768799	-0.0021490942189675843	-0.010987530740284999	-0.2990662986517043	0.11310843346916385	-0.11418929816604535	0.5888815341013987	0.26198917824781576	0.4458847718750783	-0.13907031371731848	-0.5384647259077744	0.17006876599482726	0.17735206825984134	-0.38390638197962457	-0.2147501419242333	0.7430050319638072	0.06172607401042871	0.12928916377679572	0.576855840457385	0.21933698227794807	-0.1453365302607115	0.3793884297989617	0.16560810926895547	-0.10737224956977065	-0.21329931509852043
0.030171108946944997	0.32474466931273327	0.14868829927773855	-0.14334923249641457	0.8433133810195879	0.5101080639506929	0.5788490210245427	0.1899254489696291	0.3774471284485436	0.36235602648710785	0.06852875236034506	0.7065449691884814	0.6673900811001418	0.2613131248996244	-0.002639114241545461	0.046055650069684526	-0.3077787420342231	0.08604815954646003	-0.12169888714108312	0.5781721986635437	0.2585236655907918	0.4543163275799437	-0.056446623368997376	-0.492001124851633	0.2637152141977637	0.2423045985743212	-0.38354241949996404	-0.19360141648804036	0.7897979394439335	0.052980467209117824	0.13998953122791877	0.5554719357142434	0.21982623545769334	-0.1578900439469578	0.3831087233972904	0.1637226033028508	-0.10934031662738339	-0.2453457023887607
0.03315876845778272	0.32059975888072173	0.12039443863705754	-0.1287456710565556	0.8133609239287833	0.4900822224900264	0.5435376562092342	0.2049610020125542	0.36828297252059344	0.35202980971800363	0.06582356055929857	0.7244823148449827	0.6936800467389094	0.26408228487313	-0.010155633635311847	0.08788650465469533	-0.26342595285563697	0.08302411393353543	-0.11940864248464347	0.6046433670970336	0.25727772356639556	0.4551773876320427	0.03097738854672899	-0.4373653573478823	0.3773775518071547	0.29711307340597787	-0.377994774175101	-0.16331854209795377	0.8208224592115074	0.037267670195512866	0.12699211165319577	0.5347141116716801	0.18742546726123707	-0.2043371503141767	0.38880104057341464	0.19277037491869184	-0.12704382743362186	-0.26528913982650454
0.052870647049080365	0.3143533334763645	0.08682977591322869	-0.14819488655177532	0.7897321955262477	0.4608851205265155	0.49467786147935416	0.2056583654638922	0.35535009362337067	0.32908125514132025	0.07586937038648853	0.7243409067712511	0.7134462990272226	0.25460055167423135	-0.011425063903814606	0.10705930399151231	-0.1641810492010995	0.07477092140218124	-0.1176392595942484	0.6006685310905333	0.27122720685326973	0.4147259125320434	0.13402301729941346	-0.4083338744558425	0.45000925640143413	0.381606099042814	-0.3778895512789605	-0.13324360902306656	0.8447676404299014	0.052585150761974564	0.1081747415837426	0.5173277716733585	0.2027117595091493	-0.26563591155472177	0.3796954125127162	0.20653685410838082	-0.1571424731028438	-0.27480357778193165
0.10394311487014889	0.29772584610128333	0.08172019385098737	-0.159415163969562	0.7509180994217428	0.4571300949998789	0.44017142611597115	0.20801641530186377	0.31896156580298013	0.32851280647949854	0.10309167303584825	0.7252417120004334	0.7538726327334426	0.2913466615540965	-0.0094901142234366	0.12624374970330393	-0.02110080908559305	0.07638308859834768	-0.13761013111383646	0.618637622685175	0.26018252075902076	0.4046861168180416	0.2554177098628263	-0.3836592622975479	0.4919724480188412	0.4634508619447047	-0.3688525356152654	-0.07548321442283658	0.8523231632839066	0.06727335898975895	0.0969801551138311	0.4936010741631625	0.1747246005592285	-0.29605491397709127	0.35493579778412415	0.21587932351938172	-0.15588269044542455	-0.27226775484007926
0.17152467298029372	0.3025001369390449	0.0579486678160495	-0.17586728485612785	0.7163363404398299	0.45416818162364603	0.4088481761473064	0.22213420007338494	0.3029347184611983	0.28191797586444756	0.12256868713553468	0.7210227394715062	0.7809988668313741	0.31434692721073143	-0.018687338894342	0.18113665761015835	0.13324754319415183	0.08466981812683644	-0.14307417732153166	0.6586132005471335	0.24414954363717717	0.4126627848098578	0.34276539223479435	-0.35503144348349536	0.5104371963011292	0.5736742527983616	-0.32926064590557363	-0.0783509296918777	0.8712515342893095	0.0769478884026201	0.0800619180566495	0.4756293396009636	0.16800793628813906	-0.2891531298702644	0.33774808111733057	0.21912145638054112	-0.14775285851091666	-0.25023085905491615
0.2301552043954369	0.2883062396481997	0.0683887425524202	-0.17259720596139863	0.6937317278562073	0.45279922198464695	0.3812562930747231	0.26803738098326546	0.29533087106348077	0.23781243642711658	0.15659037786428506	0.7363435882700701	0.7982767979665473	0.33485489452977524	-0.023698811246004727	0.16424387077525343	0.2953492609564625	0.07073814124066254	-0.16651646358562738	0.6710405386004186	0.230305915025536	0.3832039022192033	0.4533700660246331	-0.32789996675816	0.564265585889105	0.660347557767093	-0.31587194387698186	-0.03587827689852274	0.8935636378153564	0.11161578092315234	0.06726034864674432	0.45437417308141254	0.15639839586530518	-0.30492120706441994	0.28926976539734023	0.21750415112497445	-0.14789240638685713	-0.22525102538660563
0.27852468919668943	0.26326910077615945	0.05587000865199824	-0.17742717168271147	0.6829252278960809	0.4266308470876151	0.3468814810084162	0.29047099410458066	0.2744837682510407	0.19124254065224475	0.17707713966889602	0.7482661683600352	0.822342688946313	0.32251479077134027	0.0006170426214020558	0.17372733714828942	0.4520426499754784	0.09107555955517091	-0.17819087871309924	0.6973623924816224	0.23738525408686512	0.3818126670578767	0.5151665887647342	-0.29163998568873567	0.5963210066921041	0.7426779026562157	-0.30131216538483596	-0.022665623234729784	0.9160976457412126	0.12980656188217818	0.05823026304155141	0.45197065473719283	0.12304457651895977	-0.33764674307164266	0.23824829151546356	0.20734362614865837	-0.14771116463648898	-0.21807798070730128
0.31770731056082946	0.2486900608855867	0.041385846975858974	-0.1853782930489483	0.6456505025516377	0.4019785180829297	0.3009532310793735	0.3198899403156611	0.2606017131926239	0.13984508205765098	0.1884860673703314	0.7777296145073688	0.7999017090632573	0.35607504292288084	0.0019699844121284517	0.17827295876519922	0.5867650106465889	0.09758558646328992	-0.19317241021869883	0.7283017841378607	0.1967704080811451	0.3829299573238627	0.5716088732645929	-0.26689867773368914	0.6173417954695856	0.8102911999628228	-0.3010285433049035	-0.0013563256285688107	0.9329800259844203	0.164979915497458	0.08021357341289517	0.44152099741851314	0.12091970796160752	-0.26604363074820253	0.1783229849664566	0.15493960867502596	-0.1667495992641158	-0.16619999014200976
0.36606397391058704	0.2742080930870091	0.030708918432206012	-0.20000894880086922	0.627927224524236	0.37982617471112123	0.26519461903112546	0.34167542889922686	0.236760696861606	0.09556719176840131	0.20994926324102953	0.7621993385616329	0.8194308564546982	0.4023977524902504	-0.006093844988104187	0.16590241350400098	0.7868549193714709	0.10348518169834817	-0.20133735675045888	0.7435584263953271	0.1865448997272689	0.39278944288735196	0.6068725019157034	-0.26226737568489006	0.6142312542236488	0.8644500091657819	-0.3032282775218252	-0.006830267122059428	0.9235557758438503	0.20483882783432722	0.0819200071097398	0.4371402542817771	0.1024175517273727	-0.2415708485189348	0.11975127692877272	0.10163869562138417	-0.1799318220337062	-0.12907624281376678
0.4163515915503339	0.3100294285305772	0.020326833936352217	-0.217741175919801	0.6007764328735161	0.37393311109661004	0.22125998670022162	0.3502519287510631	0.23708698206203174	0.04919585209689638	0.20300594271373068	0.7273583581673638	0.8371568799975682	0.41622947043265424	0.006374559661011274	0.16509820912496517	0.9475510193038348	0.10016534560321852	-0.21017859329347982	0.793729886491629	0.17352775799613185	0.4106622911399554	0.6506571140249469	-0.23857916603416007	0.6151960959654994	0.8918797182166103	-0.28580426079525756	-0.01260191694659996	0.943848697928327	0.24581250143018973	0.07282292449643003	0.40965950159119496	0.09375650106142837	-0.23905656869411027	0.09411097505173065	0.03180494642590115	-0.17398992399121221	-0.07483133080250157
0.45367153831555546	0.33742787532302004	0.009848284433102124	-0.2376894540959206	0.5680510836278628	0.356280837998787	0.1850945363577196	0.3803319637244125	0.1725090415211995	0.01915912721199517	0.19463834947992306	0.6991411825432657	0.8309639868703961	0.4136675663247102	-0.025622057138575037	0.13779653103334066	1.0967445033980334	0.08796283628930127	-0.22982426141735726	0.8325611129034606	0.16495629953030985	0.42561474762144347	0.6782033914062787	-0.2470682662727067	0.6198701817399487	0.9005863861803365	-0.253616928674847	0.002302461467659224	0.9418607837082703	0.2382776738755134	0.04860251105701672	0.39507261070021366	0.08134556717115377	-0.21055426610099062	0.06530776251713669	-0.014627410081505237	-0.16886573861543072	-0.02497244036895681
0.5202156854973781	0.3972380332568961	0.019663653879053406	-0.25970285528217085	0.5639967146028344	0.36012478822107447	0.15705221731962	0.39143871957943627	0.10621910032881743	-0.003871593507937908	0.19450046831336676	0.6798694100643992	0.8129173852164199	0.41558742717704017	-0.057937880680789276	0.10459609131970708	1.2151091796525189	0.06885199719173138	-0.2534001152036366	0.8725420023502835	0.1480193810174834	0.45202290899885744	0.700300484041716	-0.2641376262557854	0.5894363718836393	0.918394300889975	-0.22912366103000012	-0.0056674149721022225	0.9372800057344577	0.2708502471477056	0.06001604839281246	0.38927210356934283	0.09353676926142246	-0.14682356684000758	0.027406716481440017	-0.07803569981531917	-0.15597890270722137	0.006467652887309142
0.600029670852116	0.4580650067117243	0.0010645862446651804	-0.2696305567196077	0.5357642605627326	0.3557588260016121	0.13821126102199083	0.4215944767200733	0.09077421461656178	-0.030603650212511747	0.20018009215347984	0.672736357231233	0.805683381386566	0.4461992821831636	-0.11273811629591957	0.10248111398896928	1.2905688109668527	0.060626800762333	-0.29103356392121266	0.8941648741552065	0.1360393700449942	0.4822346655513029	0.7500071517289194	-0.27161793325500044	0.5874785869369689	0.9297648387540921	-0.20757113346246578	-0.02689788236655822	0.907904358249743	0.3095671056267816	0.09458965543064292	0.36949256857491913	0.07013175060090729	-0.09953309328667746	0.00699630253093147	-0.1269668797389218	-0.1163493012852099	0.07012808119582645
0.6509620194426669	0.5107758385767227	-0.0020720976812600546	-0.3003417321405496	0.5325459153253591	0.3593057196730216	0.09908221361844198	0.44164286324389257	0.06799690438777806	-0.061037187815559016	0.20450928563245618	0.6557629134444078	0.7930917286774862	0.42380545882482357	-0.1449496003975495	0.12008954546925717	1.3451583174084838	0.0672128837474328	-0.31353272939546406	0.8958049735259654	0.15313822969610613	0.5116638127838027	0.7624563141463397	-0.2671729416654684	0.5720490202744586	0.9369835001131663	-0.17699841310156134	-0.06326553296535427	0.9116337638351576	0.3508212150729628	0.09053686710892753	0.326720143944771	0.06391250948399663	-0.08748793877705094	0.009499794754471397	-0.18664144380435654	-0.13203296708891674	0.1478197266981843
0.6985833663376765	0.5545041702724552	-0.014365978547232932	-0.28768514250771954	0.52197439719465	0.3462962770362557	0.036724024586369204	0.46092492583088235	0.026644339300757748	-0.06613828998624713	0.20275177564891447	0.6359630981585693	0.7766341907276051	0.40682063302760063	-0.18008765626556109	0.11800789233824358	1.3808822139147234	0.04972231905055376	-0.3341557250031876	0.9036372004958639	0.1549590153478972	0.528934361866974	0.8037574235391421	-0.2710653753172359	0.5425139354553472	0.9296138614266354	-0.17480312447204494	-0.05125587094309987	0.8759132231642598	0.39707912549712054	0.12383860891469275	0.3065167444217308	0.07104469460357506	-0.10485270404272592	-0.02303916317738187	-0.22828770510779	-0.16117807770176631	0.21804000414099636
0.7253056616200981	0.6118331896529929	-0.0077299367372593185	-0.278505139524606	0.4935394644806735	0.3343717156864356	-0.019307647542170327	0.4628476707312081	-0.024269734082401774	-0.06861650926408823	0.16403692490549682	0.6115509632020002	0.7823503135329877	0.36356836145071086	-0.22790784012274293	0.15609155305429598	1.370608987097654	0.052318782531315756	-0.3344367840749638	0.9398651601482791	0.16733191923928034	0.5451894801025194	0.8306787915662867	-0.29264151706911584	0.5220785068600925	0.9346790118265969	-0.1574503017489027	-0.05793797420372565	0.8536008100617624	0.4272543612734888	0.1348819214469694	0.2836356505735678	0.04053335115578097	-0.07137047643295655	-0.021657381317183776	-0.2930954991318059	-0.15750657940014592	0.28672104425645417
0.7599901810922234	0.701924275975064	-0.00011359083316876406	-0.2529998406747087	0.45670433099398344	0.3281224726152886	-0.061664203609996714	0.49485339800464034	-0.05894758173480617	-0.08398906526643098	0.16049623387022283	0.5811777619474006	0.7632462137968477	0.3281971679449157	-0.2855329543371846	0.16786552166860275	1.3491441777584359	0.020486779501499727	-0.3260927848648173	0.9319756860970699	0.1764391504624335	0.5352483804709034	0.8786900745904923	-0.309267697645976	0.49472266440537654	0.9386771322803653	-0.15149289479931144	-0.07743502915918339	0.8240331632623686	0.47957902265013586	0.11741742660578322	0.2793277781294304	0.04582087758496006	-0.028995746690351987	0.01038054729352227	-0.32953341547183274	-0.16683974340334443	0.3456613881692161
0.7696717692098456	0.7924651793056403	0.03262878279177245	-0.21741370297191911	0.45152460681310513	0.34109874874394663	-0.07696297281837314	0.5409728357028708	-0.06804583924494108	-0.08296487226108776	0.17082468480269247	0.5545858841834064	0.7846363529706538	0.31264211730687025	-0.30466761370138107	0.2280995400674329	1.3517152928899363	0.02475151903276496	-0.2976482659687619	0.9300304656846837	0.23406042639529473	0.5509904056114793	0.9252014510515693	-0.2977245801358191	0.48690494176281957	0.9447528119088829	-0.12101260427726639	-0.08223578905199892	0.8089182168910808	0.5374511719753652	0.14257480315376445	0.3081080581713585	-0.0007941606768506415	-0.050139911350163394	0.058683263094559526	-0.3657453792229564	-0.1518605733697154	0.35426386194061477
0.776760408321382	0.8512626822096105	0.08005058367974142	-0.17358378896441934	0.4571844185865116	0.35414424193300353	-0.06845438971923944	0.5927144817817626	-0.04360727266153325	-0.07547094322077437	0.17829171937511293	0.5565356151240654	0.7630879731637293	0.24068058835044098	-0.304587568521807	0.28501510541445413	1.34883665497646	0.03447369036382417	-0.2302974359680498	0.9662761306199785	0.281652837546106	0.6007148837854054	1.0087053513581614	-0.27842184444518325	0.5295034798782823	0.9655918511835526	-0.07126098019684915	-0.07785851073791783	0.8109226129613688	0.6000184601708937	0.18794936187617856	0.3187702550101181	0.01533796024656045	-0.051691129135383984	0.11975034184318323	-0.3540296807090761	-0.15299861471273904	0.39657242509158425
0.8239456630806885	0.9068043885997898	0.13572958138028976	-0.09549698147627292	0.5057446658063796	0.39349029537749247	-0.0035296503122366875	0.642367505035767	0.011607741446999897	-0.03403536869755092	0.21281310755288443	0.5629043483688341	0.7664279259442975	0.2725904330941553	-0.2818748694160594	0.3437721372314787	1.3620278376882626	0.1044992320068022	-0.13756238717096453	0.9828470950432173	0.355740508759488	0.6273988880597443	1.0914093428687783	-0.2727168430737654	0.574442117008242	0.9995770328421767	-0.021548951268371204	-0.04684773521732015	0.8120426605597373	0.6858295300501925	0.29309420108051515	0.33964345764929615	0.027994601053906037	0.022020917079426876	0.2030682726144477	-0.30117170561336676	-0.09895062997249146	0.46126882215337917
0.9163301113423803	0.9888951223450941	0.2091098684175868	0.009597036224977585	0.5530729901473059	0.4403555326818348	0.061322188070687046	0.6903797801956122	0.1249097648216669	0.009531864155199427	0.26707434007178027	0.6081021276822247	0.8074788236510052	0.33514650257262196	-0.2301568533110287	0.4597837806667192	1.3938943593904445	0.17951350404266422	-0.022526920341227996	1.0547370354719923	0.4292735483554318	0.7109609384794136	1.1983923349486172	-0.24141945417870617	0.6559139231733107	1.0604250638927137	0.033326951095761406	-0.005752054473282714	0.8566227839252614	0.8231051452711327	0.41726444933124185	0.3822995320735953	0.09239817191529534	0.09240651261436984	0.2928170681616805	-0.20041076731031965	-0.05576908678655479	0.5575863101640796
0.9948236970999895	1.0521133592558591	0.30402740266552	0.13875543998326173	0.6399278158216063	0.48701600284916413	0.13312271456316874	0.7671771849208439	0.25231470356270586	0.08793512651515972	0.3670254983118732	0.6411857995146468	0.8651024830695736	0.4040212851078312	-0.15946289682483217	0.5807750459545747	1.3995891477114695	0.2543371692843771	0.10939694776255018	1.1269958359607615	0.5341680625501989	0.8183011527477861	1.3188180146455328	-0.1801023257923947	0.7449467372900435	1.1253541139909293	0.10866238698899255	0.05990008943526983	0.9458807948994175	0.929804728098747	0.5537501240975786	0.4080204575379138	0.1444405707827579	0.1543320621463477	0.387007781819641	-0.13644408774766015	0.03809251945482353	0.6887703803454504
1.0747767778540034	1.1226031156200362	0.41898399607653464	0.29657617092369604	0.7607942631592783	0.5661238927745659	0.24792819290603632	0.8377327338106113	0.3799150493478184	0.1781321963345266	0.4516680255241411	0.7002532048952365	0.9104806731706081	0.47133322899022084	-0.06114942532332386	0.7122479323286293	1.4785852910185298	0.3276966383938031	0.2661416839848699	1.2278923413314036	0.6450669501254783	0.9359260049345419	1.4327966404391237	-0.11213647626189402	0.8555052720414349	1.1892244703144068	0.20668055309529693	0.16172237520228278	1.046031253288888	1.0352818947759252	0.6665944783758511	0.45314502667399986	0.23770103150882002	0.26048681368439247	0.5005898819249499	-0.02005211114043015	0.11298487145449383	0.8138741450947965
1.1747459735792518	1.1984301876409336	0.537931463361914	0.45405490436473067	0.8898301921491699	0.6411268264790925	0.4065654394651391	0.9177507362438885	0.5440071401230359	0.2562621898493427	0.5147991035528028	0.7885428572087877	0.9602752620419013	0.5513078649091668	0.03234033520194542	0.8570702777889705	1.5317502227463948	0.4038664495378903	0.42362057744495357	1.3376308649721858	0.7494668294492828	1.0410809867121358	1.5373650125615241	-0.06655646575635454	0.9878816484709262	1.2638753488112686	0.3173969159634208	0.2818589786763489	1.134016409728646	1.1653954016459058	0.8080230066667902	0.5267387179946168	0.34598702050540414	0.389775278475781	0.607480339538947	0.09399168434290084	0.20649470338959772	0.9504469596185222
1.2861135382109659	1.2739469209929581	0.6745292721247556	0.6007753775069667	1.038026464912356	0.7300726717877082	0.5738092896632165	0.9952786193236104	0.7233054794497862	0.34941748717920473	0.6058033832065505	0.8708875530048601	1.0450492245220138	0.6798614413065363	0.15193889637908833	0.986336310682425	1.6009941024880447	0.5011785669277146	0.5842194999252578	1.4532622969314386	0.8715410832991564	1.1403730415956808	1.6470207798037098	0.00994876337298523	1.123212405496697	1.3334856223018965	0.44768595285418405	0.3457576972146797	1.228802898873391	1.281741233503888	0.9362054470323337	0.5824829760654467	0.4521179593035445	0.5543584536354752	0.7437361072906207	0.22280115132325368	0.32091903644195635	1.0910504792163371
1.432007348285947	1.3629334563777864	0.7896587585975611	0.7461663791257831	1.1867971377030075	0.83890400174007	0.7477707383219008	1.0722135549227991	0.9136088545517953	0.433726180964888	0.7299434125732864	0.9615802475840395	1.0935000482758255	0.8190074591326114	0.29965328668216545	1.1381204386401176	1.709952653833544	0.6013658256631857	0.7437284134406461	1.5563943893536956	0.989832377668263	1.2429435778825886	1.7312718408475818	0.08637736958987856	1.2308704518473719	1.389222190888836	0.5784234503679528	0.40791894107247273	1.319185043855064	1.369171050827029	1.0895991600538744	0.6504868172823809	0.5925874356889083	0.6954466296966824	0.8935770992778084	0.35722250841378755	0.43677313535627416	1.2535046799580116
1.5647775267164166	1.438274854749997	0.9297857584909732	0.864880189253666	1.3197115989748258	0.9198043251253829	0.9119998287945213	1.1468854943261813	1.127739852508682	0.5502697497450376	0.8309916672054406	1.0618309644633184	1.1651072634481814	0.9538256705243633	0.42379423147681317	1.2894392208094723	1.8312254564874475	0.7140109099968814	0.8771244638053434	1.6955183709899706	1.1208474892381428	1.3685375060548233	1.8113675959970792	0.1824467420186496	1.377073120756319	1.443357751435849	0.6988691251945637	0.5100074030858542	1.4330107323745362	1.4662283763529047	1.2426356662549083	0.7060586147140597	0.7007414222059998	0.823960998978665	1.022717127258674	0.46776425214347894	0.5332870983980589	1.450435557180773
1.7014868423027238	1.491415787990419	1.0540015891482337	0.9735678083013569	1.4438571351520335	1.013402614375667	1.0508109106461256	1.1925017068600117	1.3136938691546702	0.6481269309578169	0.9187489534089914	1.1442812688207855	1.2177476231875544	1.0475703472886029	0.533728381257981	1.4168417609626005	1.929984502230734	0.8259667384659556	0.9487166556958156	1.8034663003555154	1.215328140881875	1.4587925427280963	1.8833662138541931	0.22803756805879782	1.4511491734615116	1.4815943805363347	0.8360002729112246	0.6287344371527895	1.4700888276967237	1.5261533566963172	1.359673220653839	0.7274109421570755	0.8504977287866866	0.8909067178262232	1.128481990307652	0.5887762463787731	0.6309166235775114	1.6630538213004118
1.8302086463527947	1.5344947009969947	1.1762003019540177	1.0676109835017438	1.5457385426208967	1.1176343745297206	1.1744568751668307	1.235567551721724	1.4609431920824796	0.7212601119570154	1.0024348727051746	1.212405503328756	1.2727928308658345	1.1918194581536463	0.6325917217491972	1.516061455820212	1.9807784192674265	0.9189207959846625	0.9793603457949611	1.8959032215662213	1.312352714242627	1.4915779894289165	1.9082378543769891	0.2950061029798511	1.5067274568019347	1.5062902884706808	0.9511962527170603	0.765437884289579	1.5182179850244686	1.562891670903568	1.4676629393862797	0.7616820288863296	0.9735502376080977	0.9714399880082475	1.2114907150847407	0.6828011372245014	0.7268171442596729	1.7950064823397844
1.932751985146254	1.567223331175792	1.2655564178131438	1.1196473373064095	1.6199880051692805	1.1737381667011841	1.2549553294997176	1.2879684184315683	1.5649036054023657	0.7714775855149857	1.0752823947588763	1.275037645150312	1.3053207549253478	1.2495519969514555	0.707378351559161	1.6128145342965539	2.0182786459983237	0.9861814309334443	0.9609589700167396	1.9556325835370991	1.387307626652846	1.5542575937504024	1.910723218789619	0.3699261481290465	1.55962603830216	1.5213421722732907	1.027453812179146	0.8536569517538168	1.544361716279927	1.5781475164737349	1.5265583674636807	0.7857202486073855	1.087209841607442	1.002267431920628	1.2760672027446367	0.7239012325178826	0.8141070369024499	1.906031164576819
1.9723798231672078	1.5789678030440308	1.342602343322253	1.1605633853403614	1.691352679453568	1.2072151902326895	1.312830825764704	1.320909078245578	1.6467352294113933	0.8061772028008342	1.132704856196586	1.2956134148660574	1.2882563718290425	1.2695538072549968	0.7565875533577099	1.6868719486810924	2.016592185445111	1.0571124714990547	0.9337710172386486	2.0018380602683403	1.4491098159788993	1.5660593676018741	1.9036990390676316	0.4241457750631006	1.5781640590993002	1.5092533343021655	1.1005404652738378	0.9300282289989887	1.536107169800406	1.571869000934636	1.5744966338645394	0.7983687790752363	1.160757977076281	1.0125537599853538	1.32096896648462	0.7204510777463924	0.9011779656676703	1.957830344338673
1.9992436127840325	1.583552409453267	1.358459750060028	1.1684675599011176	1.7089496747291057	1.2267377659833727	1.3538241821625965	1.3354237217255611	1.7187757822008447	0.826843847555588	1.1540387311505367	1.3240476250336992	1.2781735244974555	1.2539981667375415	0.8007352976382205	1.7374154702060873	2.0339826689765483	1.1163761365745906	0.8663214813547473	2.0342115798378377	1.4848153917118172	1.5499409054804016	1.852462677678273	0.4774252230244043	1.584116053311812	1.4848246469750044	1.1582001177128525	0.9769763782891163	1.508517097367618	1.542456252982897	1.6144386249290217	0.8239069205522863	1.2291264372057202	0.9977049048709569	1.3599332636866879	0.7051426614619734	0.9504150026557466	2.00101376677563
1.9743829339987855	1.5549099758379383	1.40347421519593	1.1482418377878942	1.6929980850981061	1.2242031718202964	1.3599580941206895	1.3457331192580781	1.7360225551383928	0.8344262223385762	1.1778219585347731	1.3131417510941072	1.2543088910219464	1.2093655195104762	0.826012722766883	1.800536494748701	1.9904408131613927	1.171141178017105	0.8036649051278945	2.0526221231522803	1.512727037406202	1.5338066266790602	1.7950070098860738	0.5177667164666981	1.5507237631762973	1.4610836937928504	1.1968984763367136	0.992486115914701	1.4770511277729792	1.5090759297428022	1.683171419392592	0.8325335960444507	1.272062826317812	0.9758349904161289	1.3808772191649807	0.6834103029160215	1.0107493161167211	2.040788733278629
1.96983695193191	1.5277801778959224	1.4070011893162584	1.0991274873424464	1.675816171104011	1.199310025126307	1.3375347067295642	1.3461609256639893	1.7395048589348103	0.8334359778138186	1.200519868532592	1.2933960825706783	1.215294125215812	1.1793386334571927	0.8050777589671213	1.836749373737716	2.005857674455078	1.2290540311732738	0.7266016018750785	2.06516513572038	1.521479892534917	1.5230987344073674	1.7470720564056272	0.560094598720564	1.4908184508560836	1.4193268847353282	1.232841210422126	1.0257134052392705	1.4398369426430961	1.4693656720863486	1.719610992606991	0.818277052293251	1.2875056984889688	0.9500395690493322	1.38806168445706	0.6420757128266416	1.083005943402196	2.047107697414847
1.9165797353357867	1.5031653543374905	1.3912792129867662	1.0576163645687446	1.6268530978908564	1.1691674373447094	1.2832520324280212	1.333802651859191	1.734087732317595	0.8037996498491962	1.1982396829437567	1.2655539068383115	1.1549312128957938	1.1258100842489709	0.7860503173253786	1.8512735163201204	2.0033034098869735	1.2762210471954127	0.6376961711631717	2.05639393858176	1.5423349150378862	1.496647551660709	1.6939466939495909	0.5844076630076611	1.4358417028105248	1.3941238597041588	1.228844019674502	1.070190973083648	1.4177418522089391	1.4121568939341886	1.7128938792065351	0.8183420286608178	1.3230556204672774	0.8918109464058286	1.3847509583467663	0.5692514082442655	1.1726682951667897	2.016859042434647
1.8526378330336697	1.4570454620078888	1.3633651262005995	1.0123524977334424	1.5659341918240295	1.1197493402641299	1.2514592690765285	1.3256015120352371	1.6946832451911393	0.7867374951645616	1.1790479085966132	1.2166092610649393	1.1323217502674443	1.0723720988795429	0.7501744748885895	1.8388996975618965	1.9870587646664617	1.3484037468192969	0.5259568826144749	2.0416053059684147	1.5703840066618642	1.4667780680606401	1.6451355021294103	0.6147430487262063	1.3789872999845885	1.367640769234067	1.2227481278798382	1.0965243118309118	1.393919944333184	1.3663047867018794	1.700469333801467	0.8162142044369306	1.3283162062369593	0.8513170699475575	1.3262374871780112	0.5084049994723452	1.2575184552456573	1.965165240583227
1.8016848793038982	1.4026432207165511	1.3052621073361168	0.9476316416992917	1.510853065628173	1.0918116042606534	1.2090689179412053	1.3050975788724988	1.6075583684991486	0.7630392530257193	1.1761200993466816	1.169489495432951	1.0653946682538762	1.0124573532534742	0.7352969965545023	1.8400068670004628	1.94526726112406	1.4024152265175016	0.4378425429412924	2.0149635766431837	1.6124877436909393	1.4134366315341438	1.6310716285505253	0.6297747104865045	1.3196022746976044	1.3372841377613898	1.20308711779667	1.1176552116967104	1.342550066421926	1.3157749147672706	1.7211646101083418	0.8016601053576193	1.3558607686379942	0.8132669909308415	1.2818104591986583	0.4580327398085897	1.3681830780585271	1.879656260951998
1.7548863671576682	1.3800470843954478	1.2712020825911599	0.8925051725119098	1.482418132914196	1.0448526355203547	1.1986395632898634	1.295625156182752	1.5810656954130764	0.7111953632165983	1.1814483453137083	1.1302684447042384	1.0300675749366832	0.9702672694333725	0.7170381687302851	1.8215858080695693	1.923500545857331	1.4125101542810592	0.39436347809453903	1.9990052150075832	1.638641892789486	1.3726637614991948	1.590014401358513	0.6360288770654847	1.309961311248059	1.3199842663898476	1.1610331402478553	1.1066005173237814	1.3217514821629952	1.303730313394817	1.7231737740980524	0.7999992608221371	1.3424641037000933	0.8490267343783096	1.2458619764980077	0.420475237395671	1.4521031294439062	1.8080297078734695
1.7236136774812618	1.3403415654557105	1.2172525842198434	0.8366404287810949	1.434176523186373	0.9804572163219483	1.1767802516959065	1.2995005534221147	1.5168424053172087	0.6954403313046443	1.1868336596127915	1.071070818597523	1.0265611878332561	0.8885546290142496	0.6833289627330957	1.8380820507491833	1.9051945150480463	1.463906331454894	0.3452369308715929	1.9697708420926632	1.6610775434827718	1.3679035735256517	1.6006533745145997	0.6300655260489253	1.2825351778660745	1.3188866704816544	1.1101442773403936	1.0626918763496438	1.286653561649599	1.2688737947824422	1.6792445489626187	0.8156118067114473	1.3147287285077305	0.8563760396569112	1.2433771336737696	0.37999052819863915	1.54019029509392	1.796410680101212
1.6849822543008237	1.3117381895114302	1.1832537682359257	0.8215262577555318	1.382591351146544	0.9441336411815412	1.1436812075509721	1.29574088496733	1.4711310371726838	0.6698461331854729	1.1763606016032022	1.0269841666482948	1.0131020282228758	0.8409412401657782	0.6502850004942906	1.86951344174891	1.9038829795303946	1.4904513021259742	0.3226635039178259	1.8915860834240465	1.6898804567748644	1.3146671597534885	1.6087958130809217	0.612476634135547	1.2335141510175067	1.2956514450344143	1.0720203269884743	1.029951700918842	1.254730038060933	1.257048197233265	1.665817784699739	0.8169392678282905	1.288097245150263	0.8635805691949022	1.2269438218274746	0.3374819451931988	1.592024438026543	1.7813394126153088
1.6526210478102512	1.2757664990159223	1.1321377053460806	0.7717450053672169	1.363835964720998	0.9099322418860009	1.11113579335511	1.2908984805429753	1.4010743537363746	0.6530375777083982	1.1345274760516162	0.9849018398960399	0.9943630597858073	0.8078890823787825	0.6504131793676257	1.9158894378379343	1.9206338437595938	1.492731234678999	0.29296561627306267	1.815691798183972	1.6911227975028116	1.259027875975542	1.6137212406322436	0.6403266357523407	1.1539236520776037	1.2647895489474594	1.0816471025928505	0.9855234197113326	1.24987092609189	1.2208244100807	1.659686065949416	0.8033713521221506	1.24523350804223	0.8635180458314877	1.2469827713929398	0.3146964576436222	1.6247967199686557	1.7898201081113398
1.616978012388815	1.2336368572317795	1.1371399551950674	0.737844838508635	1.3313077657630648	0.8710548456212956	1.0865545136600039	1.292790884563449	1.3314358234283818	0.616716374632495	1.065541441923373	0.9405229744273603	0.971084275126761	0.7809481446745766	0.6323289320877357	1.9982957245263022	1.9219727614427644	1.4981210675576122	0.27615312673363707	1.7297568470228004	1.729437714953346	1.2149701978652825	1.671894282022695	0.6577473718538306	1.1135455022351815	1.2276292122058938	1.059747307485408	0.9543883978345393	1.2137755502545733	1.2245569469748436	1.6316169728951955	0.7726035239395875	1.21813201483323	0.8844431620303913	1.255771268118665	0.33064933680045117	1.6898039298147558	1.793484587841774
1.613462287283006	1.2209044810099625	1.1203191129193673	0.7058490017377623	1.3222638959428767	0.8395399334824847	1.0542861893294173	1.286567970105835	1.2956563780834993	0.5731808779091478	1.0037975829484775	0.9137843186627844	0.9352722177980379	0.7788791137291526	0.5939662357392516	2.059538489219784	1.936441778545427	1.499110846412174	0.2528329593469663	1.6787184182414883	1.7319042833797578	1.1474658735163863	1.7399473450894214	0.6460775387676623	1.09257003358896	1.2174567674280612	1.0330539538145653	0.9040891833466663	1.173748986901323	1.2129919619456735	1.5740766588074702	0.7519629002609544	1.1567206127077503	0.8760178963250842	1.2462673982219616	0.31482491623637154	1.7162561452849583	1.7786693441523476
1.5905190430747793	1.2074690667092776	1.1218666824602763	0.7010420343595235	1.283596330457623	0.8319486485180494	1.0223779718673933	1.2713182104511556	1.2413920492602324	0.5490734957154424	0.9562382617215116	0.8754081364252275	0.9325933933584254	0.7557976529067022	0.5959619670144045	2.1161779896509474	1.9454905310890567	1.4712658067565219	0.24413250503514589	1.6134248760376058	1.7540213578486388	1.0944932819644477	1.7930162360943842	0.6325606956343707	1.0817110916117696	1.228469313040266	0.9999839007417277	0.8056810979649709	1.133974233033013	1.1872473419786684	1.5150226103383266	0.7238147734773215	1.1363498617836374	0.8715326522524858	1.2578912313913437	0.3305061228288046	1.7347667605935846	1.790179283524368
1.605466550826332	1.2018940087070467	1.1247777133002304	0.6894328490050612	1.251920673284424	0.8159686403725006	1.0174326874662958	1.2771722664979996	1.1937722679661718	0.5413114277796688	0.931350354481053	0.8561591861354761	0.9294173143726716	0.7477549883592511	0.5727101356224245	2.2070233516723055	1.9558578402184204	1.402648527367132	0.21289678591875338	1.556543113729885	1.7614636820207719	1.0581794503183253	1.8641522680504852	0.6127738682027333	1.0698987870049235	1.2017379899090808	1.0003605283480967	0.7239087439084791	1.0951199118677066	1.1816039848865634	1.5081404919302555	0.6968101093117195	1.0833327032664481	0.8552808771489385	1.2885535379364321	0.3449085299168362	1.704472242747363	1.8415250414321727
1.6219279579959338	1.204074021107401	1.125973934913602	0.6792479334440565	1.2185516549912956	0.8193958462103037	0.9872474851585842	1.2845442334197168	1.1852633234062	0.5482431394529748	0.9239014085317393	0.8377832964528455	0.9232699986446828	0.7538386691699891	0.5514080932570902	2.2709678425779005	1.9563717824019968	1.316733739733934	0.1919700041322942	1.5037707475785502	1.7356334365082418	1.0200485984887877	1.9695850877700873	0.6127342756206848	1.0784812868625135	1.1883588978450335	1.0204309162642755	0.6735604558383647	1.0505148985555521	1.1906882120571975	1.4928740462080996	0.6524512897036935	1.050603042958684	0.842701367666637	1.3556482176268907	0.3802816576106983	1.6554227429500306	1.8696112229545996
1.6349211903810066	1.220155592621603	1.1466268311973273	0.684340391224559	1.1946160115462559	0.8277417894026982	0.9968351243660039	1.3028887628192847	1.1972212452726638	0.5577924779944093	0.8853099680563921	0.8083878693789528	0.9346320857870427	0.7450014659732359	0.5262101482183449	2.3247535810461875	2.003377131101831	1.2531738395124334	0.1937749706482905	1.4647518451681931	1.7040501731907836	1.0081854559194219	2.07174380445822	0.6176200002455118	1.047131384221335	1.1994761087210575	1.0444089435271071	0.6275427871191879	1.022224192699705	1.1795341044511845	1.4811736157434856	0.6256087628291238	1.0098094828436102	0.815980709209742	1.4177817124469567	0.4129098508479979	1.5859436866902958	1.9180123361539472
1.6593462054118238	1.2295519342880188	1.1754320597091685	0.6881099555805604	1.1498261303693769	0.8365462956202352	0.9730015474819587	1.3202229409197854	1.172068548602295	0.5857164075003646	0.8621071052276157	0.7852251374029482	0.9070546866477619	0.7571805095202777	0.501693986147447	2.40419771664793	1.9982721124996636	1.2136713396528158	0.1679020649032823	1.4163532740642484	1.678711110418892	1.0026749246528674	2.198166007580664	0.6175431970741557	1.0256401009232594	1.1905480690931474	1.1224734583649272	0.5654088852717613	1.0224415153680457	1.1733147206209344	1.4638471778559068	0.5983089723584957	0.9722492069909254	0.7550281962884937	1.4896315966157987	0.4523298581952121	1.526668674209767	1.9460317288599014
1.6729057578395286	1.2643930750226415	1.2004399352428645	0.7040946904920069	1.1322296679324546	0.8213795879343726	0.9520471762019767	1.33225136601648	1.1712473335863829	0.5890672983629235	0.8513436101709564	0.7946668112879527	0.8700955127553357	0.7740223763076034	0.49393020557221484	2.4677435683601385	2.022478648924766	1.1607616232169964	0.15209571527034435	1.3940664541513361	1.6757704068090011	0.9880894151443529	2.313532217600633	0.6201779385585964	1.0046705954522044	1.184429319245448	1.170504991928552	0.5332650568415955	1.02661027185219	1.1843527974710262	1.5019083605848447	0.5482662387277576	0.9432202750199874	0.728890417373041	1.5350192125185211	0.5029140456048891	1.4729616851231142	1.9570370416185767
1.6806637426898028	1.2817754367987102	1.2164091564102537	0.6990908802090222	1.1126675638431036	0.8234642712048567	0.9475571108652605	1.3499639382328477	1.185373992504823	0.5866578643680488	0.8373746072842726	0.794495868616543	0.8394767184054143	0.779293527147041	0.48668373471517395	2.5128407182776775	2.0524263127202325	1.1226618447157888	0.132717079049891	1.4154432225242304	1.6673526427256888	1.0036865594973245	2.4194223940173902	0.6486737820991525	0.9582080689085866	1.1947559831951906	1.238182183906608	0.5297020022907525	1.0322086523853302	1.2174942259011148	1.5340503410632154	0.5074434694780923	0.9475531973289302	0.7002543179465627	1.579682954472183	0.5918521642364751	1.414357891611478	1.9805726784453732
1.6986381925149079	1.2892770568793845	1.2366639547678528	0.6769100489031006	1.0628141173035162	0.8362795215332811	0.9624204531424898	1.3524375868230547	1.2123395244668262	0.5766375558697173	0.842031281272287	0.7928052366464236	0.8482096553522149	0.7729159244625565	0.4570601728777303	2.4966521843185054	2.1109946584437345	1.1122437952754907	0.11818555148196548	1.437342886918173	1.701026895475905	1.0283232527293475	2.532498717724599	0.6320185025839407	0.9412805526443906	1.2331139499024049	1.253224260658269	0.5411139182536586	1.0231143488258385	1.2989104702158791	1.580199505429243	0.4824967951226367	0.9503251143573698	0.6807364623950024	1.598306197533839	0.6485663436143655	1.3768188815450322	1.9883981014420171
1.7163273404123334	1.2940892166764668	1.2481779492656175	0.6587650426675202	1.0587144569961737	0.8489625865033054	0.9611290164489736	1.3554027576668617	1.241292069790455	0.5627504632637335	0.8679179862314573	0.7952919602721387	0.8587283045568881	0.8098872988793759	0.44872303304112815	2.449304323334655	2.1634258885570667	1.08943222145064	0.10910192856403503	1.4442922104484688	1.709015274213281	1.0677352556283195	2.598697531386846	0.6102586770026269	0.9042283637507753	1.2606455454932348	1.3108275596799586	0.5591077307846544	1.0446887316700404	1.3342012753718477	1.64689220782881	0.48751697858692766	0.9449803305867025	0.6820548255370753	1.6259579208255612	0.6757155174818454	1.305490342350317	1.9895988159425932
1.7324773143966152	1.2998765446300466	1.26653672190726	0.6535971208634899	1.0413268672965112	0.856252969524618	0.9698216114090356	1.3671654833442823	1.2648004500239094	0.5794744856716216	0.8911575358451268	0.7799442618393219	0.8978009382968162	0.8202617046854626	0.4494617843971239	2.391778068931342	2.25407489855924	1.0897961707760655	0.09515314732841655	1.4192014639035022	1.7719596498689736	1.1245373817102755	2.651727326771836	0.6234446162794453	0.8644275983437959	1.255068646790087	1.3763791851906828	0.5789814663192849	1.0662020041228888	1.3681578283193399	1.7356342226027675	0.5037975058250611	0.9617761775323184	0.6942531069109994	1.6482973117214652	0.7109685768964479	1.290380022570838	2.0358723342883245
1.7341612811799627	1.3101920151858037	1.2598736422115044	0.6839513878213473	1.0288115538966072	0.8551868345248638	0.987930863536635	1.412159274400009	1.3155202236827839	0.590040153227734	0.9310345424077658	0.7798167260766208	0.8853787925442482	0.8523057469948995	0.4462991200098883	2.3400924606661695	2.3441074587838457	1.0924843798159456	0.07404844741395165	1.4230134113075095	1.8354831097319035	1.1599154985753146	2.7186124857625154	0.6158454156533557	0.8354681835472674	1.2652457227742828	1.4426497805206304	0.636944326730819	1.0935584082507432	1.4194305677175183	1.8091639365138525	0.5163628422521949	0.9853808204028688	0.6942725057320825	1.6463480179164514	0.734241570591933	1.2800591626963882	2.0498727544167923
1.727569778535503	1.3267711474659676	1.2621537890498853	0.6816029110409441	1.007995680545081	0.8638591553839999	0.9902146557992427	1.4300005786351766	1.345846071912042	0.5856671367971809	0.9385385185344186	0.7860413662842328	0.8760256957051956	0.8804481476110446	0.45474146759557144	2.2535121015477784	2.443211238969942	1.1286728411065472	0.06949064910870194	1.42480931716761	1.8759699925117002	1.1930786475914203	2.766130419296574	0.5995666519367007	0.8090602623248684	1.2864497011104112	1.5091367064492096	0.7104253049165702	1.1133155773297647	1.4671797608950476	1.8821077582722694	0.538779081807154	1.016867733070584	0.7260150305574522	1.611211032569716	0.763146200566416	1.3034539536629457	2.0218296145760917
1.7356747522167395	1.3427096490329602	1.2838481981887666	0.6787520984412718	1.008454454592991	0.8592408392985004	1.0087851745874892	1.4373903166436643	1.3726694946905877	0.5676364746627217	0.9660311875022798	0.8030609019431919	0.8414452523656273	0.8902768108667282	0.45532217761670274	2.1731499318911927	2.5817488480366215	1.1729620911484804	0.07933117184249722	1.421035141033747	1.938551042105446	1.2537893916027432	2.795431655618958	0.5816321779413086	0.791052964117498	1.2880224587915179	1.5876508972504761	0.7591729845980361	1.147373940121955	1.5072837789010434	1.9563956660474908	0.5621827192468283	1.0330520473017433	0.7542134870770764	1.6049662302088028	0.7742611960325559	1.3276197308581161	2.037723868700523
1.746144390523791	1.356918150496458	1.2838390409725484	0.7063628390015814	1.0060065939935723	0.8597167065887428	0.9906011521787839	1.431905552448732	1.4005606227501581	0.5556337449304356	0.9911871120879289	0.8200245008641243	0.8369740582952281	0.9239634360071143	0.44264505733261955	2.1294196488429487	2.674462052054801	1.2196146787971807	0.07178950603394638	1.4181916726032617	1.9792153260269258	1.318692821113889	2.794829707184438	0.6145079911073822	0.7686558745117159	1.2924642488149276	1.6861478435255433	0.783685913600592	1.1658133041659469	1.5635579513025877	2.0037114738593202	0.5766196179622097	1.0437837476037957	0.8092561285182036	1.5832388953348686	0.7682165538050207	1.3608403340306268	2.0300424127082737
1.7305101875919515	1.3587084352661356	1.2774665824020401	0.7407539766156483	1.0022809863942819	0.8710077395663017	1.0074338117127926	1.4370916756976946	1.4351088743728693	0.5285657731307587	1.0003002113630823	0.8311644141156196	0.8339219088668031	0.9482931279256881	0.44576453600625837	2.045069632364929	2.8271604533353587	1.281090619179348	0.0927317589619718	1.4289954362164754	2.0063033616160775	1.367234844300766	2.80976051062211	0.6614739994973597	0.7290050829601595	1.321387521918044	1.7465329928531088	0.8114100019296691	1.18749665792077	1.6115513841471003	2.060284145515453	0.6068397014387376	1.1053103396167498	0.8792171375159434	1.561398434721831	0.7360208956942099	1.4318474711038311	2.0259861052545367
1.7169090821807855	1.361999044051948	1.273712123752497	0.7528373124311949	0.9953066617565371	0.8994915212684804	1.0415202633935103	1.4277293470576957	1.4525254237685314	0.5252288906053793	1.0067198891806766	0.8335728263080971	0.7924974301184783	0.9961603384143045	0.4652729929898715	1.9720721035730269	2.955632659200186	1.314470138240385	0.11357499658397681	1.437250229271103	2.0153199211445916	1.4217992265147776	2.8023819880587713	0.6945560159809975	0.6881419480814904	1.3397173735848695	1.8363325791353056	0.8474415091428424	1.230619419187322	1.6757011694780026	2.1074946486239297	0.6393400303378385	1.1712351462136699	0.8907127275516841	1.5341789433003254	0.6985740586230184	1.5291508583741276	2.0141006643143515
1.6808342384363741	1.3663361436979113	1.273229201086664	0.7783787021776456	0.9886973315703816	0.9064632174075401	1.0712529955442345	1.4177476310275785	1.4706518902797863	0.505978730262528	1.035101193604834	0.8619613920975089	0.7561563676958689	1.0523670558055094	0.4717591196341182	1.9244085319871147	3.070210873438237	1.3367276225473605	0.14055976170283832	1.4646910570303064	2.017624005041834	1.456373223375248	2.7886240532203184	0.6939437794683397	0.695203689192385	1.360587441942176	1.9177277664363797	0.8304055902113718	1.2615219596418201	1.6769866414094992	2.0944426696044776	0.6533646023842647	1.2095677884923977	0.9367578930976583	1.5119409078354098	0.6407229917671775	1.61545711529426	1.9774521565202055
1.6311017429527883	1.398753586128031	1.3104822025393512	0.8402699755512726	0.9554631214469644	0.9037185686931142	1.1039506992097021	1.4215133676583338	1.4988618207995927	0.5184350402917641	1.0721691134297637	0.8921112938939059	0.7093278433001624	1.148302637227737	0.4660549300594643	1.917665855557369	3.151676326389614	1.3493917759174863	0.1987998427174082	1.4799170101307813	2.0017628513140666	1.491822198966103	2.7719432553647643	0.7248240621209692	0.7197961217355108	1.3942336192949782	2.0244212245117432	0.8063388189016021	1.3180526627309022	1.6401979231712502	2.07280877184725	0.6661017921947775	1.274372093223754	0.9656052195454807	1.5027038315893089	0.5780487965995438	1.7020241562540472	1.963678076269782
1.6038909645050012	1.4198362376960159	1.3464690983601577	0.8993728532555313	0.9194016696299213	0.9233094001561348	1.1484417653752197	1.4186600246288383	1.524245916494353	0.5428670294711462	1.085534822520429	0.898821017493686	0.653999953325827	1.2068423855158956	0.45341346096022284	1.9284014709150334	3.247477396150102	1.382777127499764	0.2590326067656379	1.510322292420148	1.97765707275538	1.4804626594837837	2.784398002870753	0.7499843432857295	0.7324768137258981	1.4413857837661919	2.148372516859934	0.7740624633921003	1.3309533325814347	1.646012315686662	2.017294951420889	0.6782548019529561	1.3547072492724461	0.9598518181307373	1.5017340889818493	0.5606598718906566	1.8262085056360118	1.9507507297926339
1.56277707184873	1.4356125650201774	1.3778899169992227	0.9510479798728741	0.8955741924238202	0.9419585911933132	1.1840357178705905	1.418529992286616	1.544847975285582	0.5449054840538187	1.0995771989768988	0.9111382872071679	0.6044102066980529	1.3046131164807053	0.45908640980589227	1.928811021765173	3.269916729739054	1.3964421415148087	0.3309631009516797	1.551602749630343	1.9461782257255187	1.475531018700455	2.8005513201393564	0.7506403569622792	0.7518492318081325	1.4874648977229399	2.26520831074812	0.7283278945584352	1.3559553458869802	1.657467223724646	1.958990141770243	0.6582912684597206	1.4534404450216765	0.9429931557249043	1.4846475250351827	0.5257966727322035	1.8903020241857924	1.8958777802771425
1.5288792617326505	1.4424344967166323	1.4431871341001279	0.9853945664369066	0.9002908798478645	0.948993255630375	1.2227513296021408	1.3850978102190061	1.5386064896439708	0.5511754225569205	1.0784940170530501	0.9051141242686433	0.582283147553189	1.3884296022966915	0.45968687499388106	1.956454612983943	3.26236908155128	1.4249316747675678	0.39446388580330016	1.570421104627116	1.8945667464272908	1.4941054948720722	2.8210814851488535	0.8097665670521904	0.7552937108633632	1.506807594221503	2.3730211613356214	0.6655124664708078	1.3700701745768726	1.6634697010805606	1.9441347160595188	0.6643419649685142	1.517519377560099	0.959621866431738	1.4476083271158928	0.4899251893491261	1.975045471183058	1.8500769783324411
1.4982915537114392	1.4446586612668675	1.4929325063097034	1.0137985884493657	0.9195284852204004	0.9664412422652152	1.269431075834448	1.3667441785554828	1.5317198534615282	0.5834723684934293	1.0646788948474457	0.9138411503886188	0.5730867550304277	1.4465413988561941	0.4738890022749122	2.0372532489106603	3.2544001692786084	1.4873157387069258	0.45985833838256057	1.6004528054477205	1.8553456447665346	1.5179412314355005	2.8195176603498955	0.8766866895802344	0.7556060321626796	1.5398378211279349	2.4502688394660135	0.6211966781059469	1.3993393896778619	1.673044437277687	1.897907609629593	0.6452407346710325	1.5887973404634694	0.9595793678797333	1.442749805488501	0.4764688624374278	2.027663860549702	1.8355533791416092
1.4531063254385472	1.4586090424695253	1.5303016598207404	1.0507977809006712	0.952171244480658	0.9654755681378455	1.281547160062507	1.3712927098864156	1.4911036654654997	0.6290429384766816	1.048027170815462	0.91111725499367	0.571659516698713	1.4912595207663615	0.48211082706776126	2.1053114344122426	3.2228404682515936	1.5284985879360151	0.5248109867291768	1.638597066883819	1.8111493200962179	1.5222996757403566	2.804019660139903	0.94993682906152	0.7162823207689762	1.5863235550034152	2.4957424012261904	0.5735844446476843	1.4187077307348956	1.6336880226844825	1.8489201932984052	0.6129948459402554	1.6662414058897042	0.9751833805764278	1.40993941771246	0.4475519363138635	2.0542032145125737	1.807326941104591
1.407918526878018	1.4721866776376138	1.5862879158625276	1.0712339839951812	0.9696952408658774	0.9738541971643176	1.309165432646069	1.3760922036378367	1.4809403436414659	0.6688498022797328	1.0704239434539509	0.9272203231367996	0.5642135011468171	1.50348841490666	0.4869874129778068	2.125750422398711	3.167633809925585	1.5617404594957698	0.5757203251652082	1.6580522218881661	1.7607647321772621	1.5200170125015815	2.7953317445901353	0.9639236329248225	0.6699863904315566	1.613035890188509	2.5542610434963757	0.5633145014813643	1.4387088460570108	1.6133484739073336	1.817664596504158	0.6257283922161384	1.7465742662431005	0.9415851727810318	1.4046362400007317	0.4531922522275071	2.0595603374966567	1.7813750333174276
1.371976481328172	1.4837112378362547	1.6188509767351504	1.084321082244164	0.9936186290227613	0.9707346227060649	1.3241337831857336	1.3922708276571234	1.4602433357940323	0.7344904550723355	1.0905609120507676	0.9611385711005802	0.5611311374874732	1.5021345838299247	0.4964515161702902	2.196572166834009	3.123050027607112	1.5807708098002173	0.6100224245399181	1.6825769895570772	1.7136106563398958	1.5105257392454554	2.7639497524935814	0.987979828264969	0.6558441242079951	1.6153116649956236	2.588860506567225	0.5454211086975315	1.4794509644182403	1.5815858156084013	1.829102179795837	0.6231086908172087	1.7991301588070154	0.9221442590074211	1.3630582804911693	0.48089185959207387	2.0247699785793993	1.7838900033065817
1.3533868759953365	1.502041597215048	1.6705318952780464	1.1196227887686354	1.0102431938250862	0.9821030442025418	1.3428137084882454	1.4346344978708356	1.4634395348184437	0.7714280249841367	1.1139258081794878	0.9906096246442851	0.5974243180356607	1.4938687540222424	0.48423730998216535	2.224217940384129	3.0704481855393952	1.614296725144398	0.6464951250762934	1.6742619985406588	1.6736410603726362	1.4725979735854426	2.74665459489558	0.9450097092655432	0.6141540609211259	1.623185178934523	2.6221896190500145	0.4969699584448512	1.4563708017181878	1.522058316717491	1.8324926595754274	0.6102974158025537	1.8649686742690033	0.9502849318046694	1.3239278911634813	0.4957369280470134	1.9805591908786044	1.801944504594903
1.3601086065467256	1.5321987892032034	1.712156744536896	1.1293217342022202	1.025090741844855	0.9915776100186621	1.3691542889152593	1.4606136595234098	1.4504491205659715	0.8193880308533246	1.1533370963894576	0.974400500445857	0.6117064313593767	1.4796295277209235	0.48657990523354727	2.2434806517725936	3.0163929823787776	1.6520296380595603	0.6669546783874691	1.6634411198206613	1.6710754030202388	1.4409158984723227	2.7373423905570218	0.9061243859262784	0.5792136559728408	1.6224979079101522	2.663546374976985	0.43318751801969546	1.4629270117895685	1.473465786296483	1.860291442918681	0.6217866950023108	1.9532016973387787	0.9509649223947765	1.2961970452449871	0.4944594304878088	1.9457006366192584	1.8153787039792793
1.3965925544066544	1.5475170379723537	1.7161039866857741	1.1384610638950625	1.053391399227736	1.003555045511843	1.3971007810416183	1.4877925862535537	1.4236671986994092	0.8454512667449542	1.1623146583759787	0.9759354045373103	0.6365697219825991	1.4535343035963832	0.4933301998067102	2.265398532971024	3.0019506453348246	1.6740094943554749	0.6583057945475347	1.6501963878744288	1.698783543501041	1.4033190177551815	2.714546541285224	0.8540929734049723	0.5509356830184009	1.5974287247428935	2.685295212008505	0.3925518719264323	1.4307477780526843	1.439093822945865	1.8710308643188427	0.630507495139082	2.0231245248132943	0.9699978968464394	1.2666875749891444	0.5131387275472911	1.893435221291759	1.8192992075061898
1.4121732096793944	1.5819421296023322	1.6808082197100824	1.1504002907018234	1.084862979211214	0.9776467152653376	1.4088397151752743	1.5048818701095363	1.4058582770449963	0.8507642909048629	1.2126030687680394	0.9749889549298985	0.6625570332065684	1.4255231280163856	0.500111275686373	2.2844721089757645	2.976070988385865	1.6800514031088085	0.6486729461040228	1.6358521578613643	1.716137956688686	1.4072073903343145	2.6653617690964038	0.7955514459657397	0.5236110726936165	1.564176199931005	2.6962735741146777	0.3446514323734499	1.4266539390695916	1.3948066086491089	1.917910528241197	0.6233613092182184	2.0672369851211903	0.9857891563196912	1.2288394953399646	0.5226906654743972	1.8181627181462445	1.8326562287026422
1.4287292891102834	1.6100806343531584	1.6465057697147123	1.1524419107600483	1.0983549857932549	0.9796756403482785	1.4317760486860467	1.5334742483996362	1.397930345252791	0.8587408313133157	1.2595433004999363	1.0037198535560339	0.6831785018615713	1.3736923905446352	0.4926690908506914	2.2827466123211786	2.9796657752436695	1.667482319834908	0.611833063807822	1.5921856186950771	1.717628019731596	1.3835816992795542	2.612304668833972	0.7703683105463004	0.479878562280659	1.5449465048677156	2.6858126911755447	0.3368575177494907	1.3925825740664748	1.3573438971802503	1.9433196410721536	0.645662170176563	2.082493230768911	1.014172025461871	1.2338497231608359	0.5552298924565832	1.7714015509390013	1.8559380680268447
1.4582417601367847	1.6410402067574128	1.6078088198520082	1.1429670843842916	1.0930553729238983	1.0064160173416616	1.4334292415925616	1.5624237821897062	1.3958980581690024	0.8752040088219992	1.3164149506255718	1.0196005172287692	0.7087873670406404	1.3217720145351257	0.48989693557576713	2.266216179783737	2.9718794107411206	1.6386305870130957	0.5822971074447796	1.5452878654032385	1.744271753362297	1.3362284577516736	2.510153398930597	0.6989024123845009	0.4520757053075653	1.537041035604907	2.7129378105296396	0.33977781490028436	1.3570110634989085	1.3041652765025842	1.9689998927849703	0.6936742405068794	2.145970556099008	1.0198926827672683	1.2888948768717603	0.5981282633878842	1.7119541557881923	1.9082381639122397
1.4973765313127543	1.6698452391554752	1.6002198974006976	1.150463025853913	1.109957013806262	1.0227858521259843	1.4286340475351544	1.579413808024459	1.4260742515944422	0.8765565379289859	1.394036544378944	1.0106882286324494	0.7007764990022424	1.2774419985777978	0.4559718010105941	2.2315527560536883	2.9619305572694237	1.602681259093367	0.5589738458297957	1.4962926262662477	1.7714972348810405	1.27777443762414	2.4206964147762244	0.6421421648683733	0.41256475021365036	1.5130092426631134	2.74401470527801	0.2883897982385286	1.3204315100928112	1.25778138982914	2.0028773279414254	0.7513101003064216	2.1675683223983513	1.0123504486460746	1.3297509241502807	0.6092454287626857	1.6504470087309624	1.9334969522040146
1.538576100223584	1.6933982884172596	1.5883415420891904	1.1663904808438859	1.0994478377935617	1.0682143547530203	1.4703085831851825	1.5711446179414081	1.5007815523796686	0.8633621334442232	1.4482774463045451	1.0074206281438811	0.7005521967455894	1.2604447968792327	0.44300000714458543	2.209130028869473	2.9583638546839466	1.576604056625798	0.5249497112985487	1.4366984146213522	1.7776482065983952	1.240181352910168	2.3532806723716133	0.5804298831997594	0.3999031403837936	1.4663512279109043	2.79842293824363	0.28457462194482697	1.2668187507967605	1.2210317093437582	2.0551250442220756	0.8528371927698135	2.1891336788817575	0.9852624026581145	1.3700008005608881	0.6145855739781804	1.6403660954305284	1.9624973984141483
1.5751487230069805	1.7079969420513372	1.5526708112072927	1.1626881976654881	1.1082172957267882	1.0857305971001983	1.5299983583299488	1.5735831577992154	1.5385662463353817	0.8447194518888528	1.4803366009142247	0.9963268067645197	0.6853641685999136	1.247213743886787	0.432599600927525	2.179132429567128	2.9852124190281737	1.5409043606151749	0.49103181193938666	1.390402640947425	1.7789022675218888	1.191405875528416	2.258568740440425	0.521492301183674	0.4000006382977568	1.4357903602375888	2.8221118424118985	0.22972463165891394	1.2000894230335095	1.1994920033775138	2.119897386834523	0.8905155916338368	2.23769978806296	0.9947678112309836	1.4154596922183056	0.6340243390691225	1.6489290309311346	2.0097170916599003
1.6329806232152564	1.7004201784078856	1.5389113709010274	1.1631873512668975	1.094834521060917	1.0950013571273662	1.5733662209344392	1.55052322222953	1.5651582700895355	0.8285847457347234	1.4941191126443694	0.966671833226183	0.6782049321889436	1.2508704179142107	0.4208677883487262	2.1375270098106394	2.990246524842716	1.5061909439463688	0.44070006278847434	1.366192437137677	1.818932595411526	1.1593113014042977	2.1979146785951187	0.45623001341437874	0.39612621431306194	1.4061432295798282	2.856727296804349	0.21617726917731533	1.1392910847419526	1.161429314798734	2.1926720577308623	0.9311598276866346	2.30960299033211	0.9717351438226383	1.5013319367879254	0.661661742385398	1.6764780548199316	2.040439947237053
1.682289878001323	1.6900605557022481	1.5156409566550848	1.1657926784888277	1.0882241251975309	1.0983684787113508	1.5982207420244694	1.511503550416632	1.609237269029384	0.7849671311727375	1.471200062859834	0.9497744634030744	0.6628361307633629	1.258522079159957	0.423575165053256	2.1455034308972905	2.9833307727822915	1.4973570072750693	0.3702934760466522	1.3485514834524062	1.8208275379369574	1.1248619399811994	2.121325738500745	0.45684192803612544	0.42613228561471816	1.3620045910894634	2.918278533303129	0.22025306809346185	1.1080613838944322	1.1302556665044556	2.294459418157132	0.9818474669468733	2.3609036777329755	0.969572450432414	1.6088425850146124	0.6949589907932686	1.6926081475389783	2.088717872174908
1.7159854921566446	1.6659466892289991	1.508044322863801	1.1660054324828713	1.0936542835276748	1.1112683276691517	1.6607122035847994	1.4788402929326956	1.6394103184463398	0.7961969871296027	1.444809016516121	0.9354085665961028	0.6655072736188432	1.2473259366372722	0.41176111584962916	2.142086627445945	2.9936166375219075	1.4954946832428853	0.29693860542713013	1.314451698802135	1.7867649205252178	1.1335364398888619	2.047171897021892	0.47210432120140433	0.432424396976789	1.335305686402824	2.9433478083520774	0.2602704722723338	1.0810235958495624	1.1362302694163822	2.397891853634197	1.029622100270472	2.397538923422466	0.941559507177676	1.6977273745556176	0.7549605817930496	1.7176964561674062	2.1174801049396246
1.7273902867822024	1.6482535642441558	1.476777731024204	1.150391653253347	1.1024759596452163	1.094742273824901	1.7011233413967257	1.4546460418976916	1.6556220837910924	0.7805216578257388	1.461098458547286	0.9071193444534261	0.6370613228828198	1.211410376966363	0.41662180574169116	2.0916151228555213	2.954432056558223	1.495260215889005	0.23130185414276286	1.3038232174894309	1.7346137794956824	1.1382985258639895	1.9881046208952102	0.47562612965828555	0.4092529145360186	1.298115709940531	2.9499912429983928	0.2519338308157041	1.0541028277030307	1.11985376294762	2.501384818586418	1.0765149982136237	2.4410227683420898	0.9191357770179586	1.8050202720821802	0.7809886361855172	1.7242911983227294	2.1536833539572897
1.765819514001882	1.6369374531377392	1.4650863757070518	1.130419144761239	1.1008795751533003	1.093158933568278	1.7167415336442389	1.4473768005263294	1.6804610084147993	0.7803298885202128	1.4719832238095636	0.905756278021191	0.6217350262227688	1.1824278666249446	0.40128077012016644	2.0326739902931985	2.867225476236482	1.5064825700084075	0.1763823958129068	1.2564751598363508	1.6827897384691315	1.1262911351742138	1.9810140406758072	0.45439877602189227	0.3893429162125736	1.2656342809881955	2.954937678596308	0.25231680431835324	1.0122852407523224	1.1304731142301314	2.6062326487770475	1.1225231244974712	2.5042387895311964	0.8949730299115931	1.9071126551400155	0.8230928205467771	1.7449316551949239	2.191168948251219
1.815548582435286	1.6345426235466198	1.47189356106856	1.134721503307452	1.1085396630891404	1.0701846376042339	1.7418357594589917	1.425187214767251	1.697014841882566	0.7750255591902776	1.4811574677262054	0.893704819686812	0.6133370063441207	1.1591368829493969	0.40077816192149757	1.9796833478803335	2.778474260936778	1.520223990051707	0.13548494878874673	1.2252034990380691	1.6111218081735914	1.1306192114537204	1.9661105421155778	0.41309858200383137	0.373721111690651	1.2410976865527608	2.9949159826011904	0.2218039019501484	1.0166595559996836	1.1203951496000333	2.7448343676611433	1.168288955728427	2.560908027901082	0.8821067274329113	1.981856727293088	0.8505949662231634	1.7377004231801059	2.209344411507151
1.8523739501696301	1.6231942474075987	1.4730391770133564	1.13410597145289	1.1099255763279494	1.040677020216989	1.7713282371035146	1.4042762803733577	1.6970594868030329	0.76852327550844	1.5090047756146983	0.8856136824047247	0.5720413221564083	1.1536897514193778	0.3825303602369219	1.9181685192118032	2.6842901431554935	1.5644496656121152	0.12979208439729512	1.2170484457436637	1.5237168516758461	1.1318946685184017	2.006511831683583	0.40034114390769115	0.34094993842645244	1.1794706865918516	2.9822905143700167	0.16948088866954797	0.9865538653290997	1.1143270455191951	2.854723556878408	1.174489037157049	2.5833315693023127	0.8664800071091261	2.0204554910375907	0.8655550398371528	1.7345716461426082	2.2150110715358258
1.9010620521101473	1.621523682890481	1.4724564888866176	1.147310811762679	1.0927878879389379	1.0141442944048022	1.8194473112471137	1.3957331554893593	1.667224732698911	0.7384666974284324	1.5243041839924323	0.8873875482410277	0.5301882622240826	1.1378568097480168	0.3837127299445032	1.892767637177725	2.6045925951470763	1.578490293995067	0.1243962659239047	1.1947881837550702	1.4489835575086916	1.1595536129399	2.0398337112093206	0.3908761348052774	0.3372523225854272	1.1298862125384306	2.974442613380643	0.14515731622714495	0.9603732325607268	1.0900038192263384	2.957569768534449	1.1922555192684283	2.604846960652816	0.8365834520852129	2.0484845180949938	0.9124532757341433	1.7489286599673481	2.224355569058229
1.9249927151521615	1.6088503177151394	1.4862380992953061	1.1529397005538038	1.0889903471265607	0.9669675803286653	1.8346498686967139	1.3890538275105455	1.6064673975553465	0.7141264870098813	1.5477730260116833	0.8887058652828408	0.5237393162925127	1.121822499438928	0.384878284789131	1.8756305165248004	2.510231546450134	1.5765509806825047	0.11194148125881236	1.1566214956273237	1.3845517824908955	1.1722379575280923	2.060609620115797	0.39602381425344874	0.2852080404674139	1.0990451568801118	2.9408141433574646	0.11363453493061562	0.948241538230494	1.091451531246873	3.078268858677741	1.1722998801002247	2.6596715403323024	0.8349393442146671	2.0568930954310134	0.9556214386423342	1.7681584835596695	2.2556728451019823
1.9548598858725352	1.5981578557257865	1.537040407039984	1.1631932611000655	1.0625903250850226	0.9257598763638661	1.8488347806292011	1.3903632531967227	1.5491703581488143	0.6913677695542855	1.5493164186705841	0.8901311333677615	0.5039059781694467	1.1134790021756265	0.38338653998010214	1.8790458650885786	2.3971881376947315	1.6049431108305428	0.10533891374329843	1.1330781908060459	1.3223590975586734	1.165926469592943	2.1023885648638365	0.37952297799731827	0.2725704696874446	1.06890850770971	2.880743703239026	0.09763413250082581	0.9558368726160497	1.061723166107743	3.159442201544605	1.168230051918577	2.652772975969268	0.8421251779668635	2.061858857643451	0.943514794917974	1.7756283992717983	2.288778577231265
1.9766777724771363	1.5787831281863558	1.5593512414179878	1.1639992714236536	1.0613525409813112	0.904225199121311	1.8410575718312099	1.3992873728434325	1.5208466145219026	0.6824309334798722	1.5806219655739198	0.8788247523838987	0.5040893119773953	1.0990564506067613	0.3700288312266329	1.8820625744589699	2.2721759141805413	1.6365209640803002	0.1319833137477148	1.0823667195819122	1.2521418078301136	1.1669868198113986	2.1041925484712065	0.36866443876314947	0.22149635144511662	1.0478286457041288	2.849782585659053	0.07296354307486053	0.9245365883377861	1.0562379829539883	3.2243745741393126	1.1486345154229665	2.644207331698988	0.8299045397955913	2.058305532404791	0.930295711353246	1.7701329912884798	2.3584934859627706
1.986903661839969	1.5601377601997606	1.5780594341521748	1.1493669791025476	1.0308832304335116	0.8614644373638131	1.8366334802719397	1.4154755325678157	1.4969609532704178	0.7012267406519979	1.6279005309887187	0.8722752316018271	0.49367871705617833	1.082328916328564	0.33442482907426074	1.8659191420143775	2.1653412359297417	1.6446089212849029	0.19428147519496328	1.0349743987216329	1.196443176703067	1.1788676770622182	2.099448946581033	0.3597431677875396	0.1842824121705219	1.0301240068964002	2.7920276889085764	0.07292250875384845	0.8982775584290559	1.0565362192077368	3.232632287058105	1.1595147170837512	2.6423687498490764	0.8078803152859603	2.023288865763229	0.9183966555574846	1.7568279537592946	2.413464392409088
2.0284664980701264	1.5489498601439595	1.5627230248213517	1.1331208477240604	0.9851385024577299	0.8061936532872881	1.7911170716486073	1.4259106280311475	1.4921638251261655	0.7007538385106623	1.6879450784689183	0.8963620384900329	0.5034281836364394	1.0797166758443206	0.3067703979500842	1.8531837836957283	2.024335019325555	1.6523877548637436	0.280846637892702	0.9948158662699169	1.1461709961141264	1.1480612133466765	2.094107119648718	0.3005767857119398	0.15563584790510523	1.007783530518624	2.7523423459154435	0.047150235161116695	0.8723709008194879	1.049258959634282	3.250833417320223	1.1629056333126861	2.6564271827161354	0.8161998092632597	1.9936688853923088	0.8688344951272878	1.744851462524134	2.4933675640444273
2.0518552588020578	1.5285668503356213	1.595494291873256	1.1256349075105692	0.9639283285307636	0.7820176722468751	1.7618906882397856	1.421067356724511	1.4831751048715982	0.7170600260337132	1.6984456515671773	0.9154440735535125	0.5402742026735461	1.0901974450043728	0.26225989367536073	1.8772032499848408	1.9020413533725793	1.6758630696057963	0.35917488230811667	0.9336836557188685	1.0644833640985087	1.13297273341831	2.0921784023966703	0.23737037012625803	0.1543659152138273	0.9932897070828381	2.7371934471354815	0.055136806561389404	0.8692472744326599	1.0367112651416914	3.272484727666194	1.1530104005135295	2.6723275734555987	0.8047351541560335	1.9361656990034077	0.7977890816654571	1.7643900594709134	2.5732952249124743
2.039131478237572	1.4974149613554448	1.6494375247808442	1.1255239844880336	0.9361061602245655	0.7577046991077558	1.7747539254974267	1.4064157458440536	1.4450923589116418	0.739381103713977	1.7010157646644029	0.9160047834154922	0.5643539205047492	1.1251163397980304	0.25488225769883155	1.921266702285952	1.801076288038038	1.682081120500602	0.41282776984846203	0.933131841069117	1.0157092375948968	1.133165064245524	2.07699813166964	0.2065362466302613	0.12877407687479484	0.9889104383453384	2.6850662162831647	0.07257748596158745	0.8754443758213133	0.9977189773871868	3.2802797632269503	1.1566454335626701	2.699779362758515	0.8052785983706577	1.8651528145227296	0.7101349703190591	1.7720108889493311	2.6427422362801316
2.0424792778844463	1.4650212931598765	1.6774239053792612	1.126506380601555	0.9166804628207721	0.7336469638788576	1.773292056545507	1.3796433869039242	1.4001877433440046	0.76211711800242	1.6927000934219927	0.9071350067400727	0.5627412999426503	1.1686673679465742	0.24710248922111924	1.9974889893703422	1.7055195514467911	1.6855718844632144	0.46559828661484526	0.9263235696257631	0.9797239753773427	1.119238161286778	2.0587652997576598	0.21662306528102543	0.12213944818516209	0.9838494560311044	2.6341703171941973	0.08297619224217918	0.8510457889333297	0.9674145178534943	3.2601068645823768	1.139574259309839	2.7619265352262086	0.7797459663668054	1.8136583704264395	0.6282620742887127	1.7978000941492263	2.713038207714945
2.0479514202630993	1.426732463875443	1.699910654700408	1.1370195192046524	0.9157229518287924	0.6824768099569326	1.7506751460738719	1.3556363824417204	1.3494157791443029	0.7937204097254884	1.6704449725362849	0.9207884932515359	0.5901450952805496	1.198009820390581	0.24721045350511095	2.063196804007268	1.6302789774566047	1.7003019168568279	0.48984517538129974	0.9197065152375107	0.954596408861452	1.1237054243491367	2.046625799473049	0.20761514127218322	0.1194002711266525	0.990776351389267	2.604520487985585	0.08941122315458792	0.8548849703281363	0.9362056273313673	3.2601027187279135	1.1442149079168442	2.7993997096985637	0.7593594357345361	1.7570340337101107	0.5516708082702942	1.8111367035960455	2.80572475882304
2.0403797812664903	1.3796098082956687	1.7280854811694244	1.1443840805369268	0.8878682803670506	0.6390551214074319	1.7384793435313988	1.337080333765471	1.324269999292598	0.8360531216358371	1.644996063210171	0.9056542494110291	0.6285506602544599	1.2473889727702772	0.23138909167544344	2.0897179494680165	1.509291932273624	1.7117179106814249	0.49871839077393665	0.9305976249129312	0.895066871999129	1.092680057784201	2.037675384760599	0.16794151996759868	0.07454725773810668	0.9979871396975228	2.5761806678426042	0.10816050608472923	0.8626646265323951	0.9327114439958896	3.2624360056195174	1.1414713263404963	2.86657107884095	0.7522160193619728	1.728829759842999	0.4461515495941392	1.8421308551370292	2.8898512099532976
2.034532805274144	1.3369168020606454	1.7151675408377554	1.1187817740485917	0.860127636369017	0.5979147118069092	1.7420991047872996	1.313082431567223	1.295040781222414	0.8642770227758778	1.6309419673640828	0.9071967608988535	0.6275843169706615	1.2874579774617403	0.21402843480954176	2.097642722046035	1.3860195294300672	1.7606393490927927	0.5203774732611719	0.9505272814984558	0.8721331129951098	1.1057193286686675	1.995400608260826	0.0934844183265544	0.11152747110746877	0.9957789805033184	2.5890811868053314	0.08410124139962294	0.8807719512585022	0.944914902636509	3.233070918460258	1.1404736051076632	2.912477557501844	0.7218976803113909	1.72790317503196	0.3460509144967304	1.8527813258315753	2.9419999178546887
2.0265546324496535	1.2845481069032316	1.7057553684414877	1.1298363442903767	0.8614357551699692	0.5623943429715472	1.7003448508228562	1.2723311623970661	1.2783479825796729	0.8989384794190645	1.6526432197056422	0.8972382315544823	0.6163026304088827	1.3321743066011522	0.20175160933670183	2.0769120291023633	1.299270020640441	1.7612261007296162	0.5257475064986201	0.9568935110459119	0.8276383495272824	1.1137383853625349	1.9479534191819592	0.019138948453433814	0.10888572487720252	0.9938269270210254	2.613109746644425	0.06261823325487714	0.9335039036372293	0.9517122075845933	3.2241623063908214	1.1507331913698144	2.967214360596502	0.6769543251530663	1.6993536387934807	0.297756848688205	1.8565926877283132	2.991261122590605
2.023845549280513	1.2936842056092934	1.697679185695609	1.1426734111361025	0.8319990858589292	0.5123182031431482	1.6910035137179036	1.227832361124065	1.233381115644061	0.9012392280392705	1.6572677927568749	0.8963396637948213	0.5806971052721873	1.3772723224174737	0.1861940478979626	2.0505916581258754	1.2283214255685668	1.7534653479666218	0.5022803632670758	0.9274519863212989	0.7719620400453908	1.1132790689791225	1.9155083985613515	-0.06808453985107546	0.1420275318398719	0.9919776863200063	2.624448233313074	0.031411340950836135	0.9887127771974233	0.9477742049163036	3.189223532491917	1.1581380682494038	2.978733349344018	0.6526869502988172	1.655215637268947	0.20645425291867311	1.856291491634088	3.017325087169849
2.020002969263563	1.2967621199038544	1.695801474412089	1.1491637717620828	0.8196846526170531	0.455581843947484	1.665128048421888	1.1650016002445778	1.1905722961315812	0.9188762075943743	1.6718049312707204	0.8753360899066479	0.5400042718071496	1.4272285734863943	0.21062489521338282	2.0093201350660372	1.1576276952680564	1.7584381555765192	0.4239179998274616	0.9351815226504947	0.7471982257803758	1.1397726404278319	1.8864634557476854	-0.1734191558829145	0.15675352508106175	0.9771684777308538	2.622591960701519	-0.03900367463616729	1.0271229304544272	0.9308891928140083	3.164622861281186	1.1588467357349277	3.001370255366832	0.633321107211194	1.6218396207973889	0.13550330281389894	1.8402472745310043	3.01736293416585
1.9824763413856576	1.2902012802475589	1.732757589275801	1.1856883591497527	0.792240266889215	0.4316447579002533	1.655720737539489	1.1237683445259175	1.1058450403091722	0.9376507607376757	1.66365893640844	0.8496253276400505	0.46916862055028685	1.4550679900617822	0.21411094708786113	1.9877747050847865	1.0963007718952738	1.7483134819546329	0.3550523387855812	0.9158567965633614	0.7181497211179639	1.1499541535934656	1.872361107114224	-0.21625343691791268	0.19648563943394357	0.9550952219602623	2.6415186492967258	-0.09900179617932067	1.0468238185347243	0.9210431543829186	3.1502276254158215	1.1364250308780233	3.0192159102669995	0.6053373447362563	1.580471565115874	0.09664023868975632	1.830617839652732	3.0216990125508087
1.9642842738739734	1.3025825619698446	1.7559542638332477	1.2236794943681577	0.7836860757566341	0.382744827424604	1.6160578523201015	1.094850451939122	1.0574185064382247	0.9397302742396676	1.6855069358895718	0.8268716050924976	0.40282615829972057	1.4903011402194293	0.21595782547785075	1.9536372232102461	1.0435662316408143	1.761865345057607	0.26286775836244963	0.8960557983667632	0.7056048499937418	1.1659865729764474	1.8606255949026766	-0.24531479772430914	0.24929000276654686	0.922250706429014	2.6511172801750815	-0.15863100653533754	1.048468907793357	0.9193461284640911	3.1059076120387337	1.1297743656668322	3.041495633110011	0.5985929731198032	1.5481091029542027	0.10138915612533154	1.8075924401224888	3.0142698698652324
1.9687522905492003	1.3025303435618125	1.757456047293065	1.2400488230380673	0.7508264511798851	0.35664759228409343	1.55242779331734	1.0630874517045046	1.0288118020477903	0.9544752567363686	1.6878559092000813	0.8159039769941245	0.3424455783361987	1.51124879902401	0.1866790142732052	1.872743292147883	1.0000545664184088	1.8088305558448141	0.2172191237634688	0.8645988222743402	0.6740040063829627	1.1640917347280741	1.8033076926284806	-0.3242405177477499	0.29931826207842616	0.8890352312680347	2.651806825962558	-0.23118050279339464	1.0696433178633493	0.9282979520257808	3.0538937219497795	1.13654830379967	3.036426872938404	0.5721697150997533	1.5523032560791132	0.09020058628951534	1.785581762024993	3.0176033739051493
1.9497552946259389	1.2909234226220478	1.763260276499284	1.233170686435764	0.7252597887329248	0.32817198204043424	1.5261322949715814	1.0297055488092206	0.9937787443169095	0.9677807618263479	1.7017561243650898	0.8040628407947261	0.270356830259892	1.5042373304318084	0.1501459679715203	1.7998759757932365	0.9246623373576585	1.8616487016971537	0.1546049900349774	0.8508176202568514	0.6489409009425786	1.182909787769683	1.7864729945546163	-0.46259380213194873	0.3372925069320758	0.8376695952471408	2.627853105508561	-0.27229912952067686	1.0944623095712842	0.9260048189441088	2.9933070340028674	1.1327827107596222	3.0061169429925667	0.5754084033117544	1.5338212567148353	0.08165642627501228	1.7724453185359714	3.0332111782167113
1.9238335154279844	1.3024585963182562	1.7887746906774815	1.2339785151695573	0.6683579529880443	0.3391895114946114	1.5391439732284773	0.9969868108592695	1.0037641152607724	0.9811983336137636	1.6888260708450287	0.7827773457468983	0.2025045782534729	1.518919544603602	0.10921491616249002	1.7140470661032552	0.8547865614886607	1.8821360158075504	0.08835653044129181	0.8187326967982941	0.6018044053985324	1.1795003442570002	1.7257215039420728	-0.5569161438305416	0.3782921836141076	0.8077325510710139	2.5810663364184325	-0.30107925861376267	1.1365128218434446	0.9368559611127937	2.9649875313391	1.1211130765956832	2.998340612781245	0.579424881063984	1.523798839355074	0.0672325370912345	1.7433909456144008	3.0164983900415168
1.8791096537858898	1.303392584104192	1.7803982476313887	1.249594112809287	0.6373440813752456	0.3531607828665025	1.5036566783399776	0.9341096717777232	1.0049997105948205	0.9801221068814898	1.688163161023559	0.790262576282681	0.16445077862224464	1.5432740461561751	0.09606100722339914	1.6114353008829394	0.8020176180006013	1.899890793716637	0.03406587087513707	0.7681976882268621	0.5491633069215305	1.1874118475277546	1.6903747195278431	-0.6292810961823065	0.4505608948280976	0.7751612767152234	2.538879950726753	-0.36627565737134976	1.1522613473785857	0.9059538924437893	2.921603651899688	1.1124463222225893	3.0049198054164035	0.6030581965084014	1.502651519108798	0.0813812818567582	1.7037801863128332	3.0403494185016533
1.862270842714958	1.2995254501305158	1.8098223111760947	1.2874315923653277	0.6040427335862807	0.37256126741342677	1.47639741306202	0.893034188634292	1.014585792461268	0.9834329049169492	1.6774587724536723	0.7672394624047912	0.11431133783398843	1.5517856590512618	0.07039215413745528	1.5472158362271609	0.7628358454641491	1.9128389908711885	-0.005019905471681773	0.7173917888273701	0.5114886424442635	1.1537254827415637	1.6770344252011746	-0.6720413423077825	0.4709169088380797	0.7518107342295277	2.4627491064970415	-0.3639325536102931	1.1601866283452202	0.8667741964129567	2.8842005821081593	1.103741310735881	2.9985384476993593	0.6149056068652391	1.4672163526231548	0.08245451868064399	1.6881735559881519	3.0778454021670343
1.8432764170793337	1.3286769070891797	1.8145763522696878	1.307405919267641	0.563385015872287	0.3839989059703026	1.466086261428603	0.8706335170396728	1.0141682681346484	0.9622696887614876	1.635988438441584	0.7710163109563546	0.08947603890334307	1.548840888507589	0.06913149883841753	1.5136654014859459	0.7046887638255462	1.952441810096148	-0.032528626584901445	0.6682613993643971	0.5094798009275645	1.15690526806254	1.6688193804834728	-0.6699807254521415	0.49221485854330604	0.7047039555806778	2.368413102102802	-0.33920841645493593	1.1675242093779834	0.8319145994335877	2.877729732462787	1.0858551992374856	3.0053607139540417	0.6367208193962179	1.4415237317265421	0.07495950950388605	1.6949072145810635	3.102074900587179
1.8264367492458558	1.3357994130367448	1.8307340193076769	1.282607350090137	0.5400280351636362	0.38449880696207217	1.4638376551806327	0.8519656405491128	1.0162873298525836	0.9436613034799016	1.5726915055728852	0.7763772879288343	0.07648770918969015	1.5459753468650324	0.05297076161902734	1.480411763808421	0.6225942231740539	1.9919279788962911	-0.024100464364637048	0.6552173272908013	0.4941652877748165	1.1503097125569333	1.6736535849215222	-0.656650836559939	0.49447736174095613	0.6655633149980009	2.260849076479428	-0.33612679434116133	1.1427481868813956	0.8024759661365337	2.8733641477135707	1.0737252651986302	3.0131404201878564	0.6632033401267767	1.419365472794405	0.09284686223227775	1.7196210802663559	3.0966516486896474
1.7980654859300742	1.3433116466149864	1.8277078003268705	1.2786009378048693	0.5096519713735418	0.4340447633347774	1.4822960185472198	0.851623655489068	1.0018928014113424	0.9356755851953663	1.506502431161789	0.7733307494289476	0.06915476655621663	1.5358433005325205	0.0067942535866873256	1.4668318432570677	0.536086941233245	2.0396718312691435	0.028303386346638888	0.5755851617467668	0.444922353449338	1.111954263873248	1.7036517161840776	-0.6174964639216516	0.5014794636462223	0.6419293426828478	2.184831450806658	-0.32827857209297645	1.1438474309422826	0.7595893749937699	2.8720507410197884	1.06953702214151	2.9870565951992707	0.6801472651665816	1.4018944121159878	0.08025097643507914	1.7388730042010216	3.1031442637486935
1.7944242451113368	1.3583216794147783	1.8138476306422036	1.2600827028746104	0.5161350188078331	0.4361852047928053	1.4625467682685949	0.8221201839211314	1.0156899682407023	0.886326725151747	1.4482993564677458	0.7404815644023336	0.09075161715901296	1.5435753473056764	-0.013830462208905598	1.4377566426722672	0.4687991310591427	2.0627651158699245	0.024568137067964586	0.5566642341445106	0.3953743211243334	1.1082968148202101	1.7108912320986196	-0.5798632060965904	0.4923595251728322	0.6346898408951364	2.077600044672605	-0.2844563602788793	1.1346625453133374	0.7070030862508546	2.863783078050285	1.0785316946312986	2.958768227522487	0.676805364219993	1.4130422017127264	0.07501578246850257	1.7487373341464891	3.1194555769270944
1.7858848928194893	1.366635444329314	1.8164280377807984	1.2548902325328062	0.4959937191434779	0.48982602323174385	1.4671907724193536	0.7976294591458608	1.0025761830953341	0.8739370754856413	1.404945257959138	0.7314824619885965	0.11469803390024653	1.5285750609031243	-0.026590710397437926	1.3960879353066094	0.37032794910720324	2.0860736205044907	0.0648243465306048	0.5108701691697848	0.3525309332090315	1.1019239581671667	1.7108204876434292	-0.5484723722700778	0.44675577039280023	0.627983854080522	1.9572595927421346	-0.24937379126910847	1.1390473861600194	0.6790251482408433	2.878029063154993	1.111811739941208	2.924950610205997	0.6734840452849936	1.4063272409332268	0.04366774854503302	1.783959596896975	3.145068345946172
1.7807593108905255	1.4139682471609238	1.8224120376001474	1.2534405049964712	0.480540333617932	0.5121932278952066	1.457516267738296	0.7709832315776871	0.958939231748278	0.8495857550065686	1.378311161665509	0.7222716949581663	0.11815121323091933	1.5356478306888905	-0.016873970780413538	1.36519048804401	0.28827202433016036	2.0842807034750725	0.06264188416040577	0.47971990759444855	0.2882445951632463	1.0690353867135967	1.7370958470929083	-0.5004783086886566	0.4330097571590166	0.6230094753252888	1.8576253436747368	-0.23948997410372383	1.1146969074524633	0.6458076739975444	2.9090574671246836	1.0833812392237545	2.900336705411041	0.6829216405322451	1.378900461307699	0.029536666836012658	1.8024209600140932	3.12959040877775
1.7694628967269843	1.4541339673551856	1.8304703878723376	1.2581756451715926	0.4551010196000666	0.5288812688877516	1.390911890935652	0.7539407593649046	0.9590907729571869	0.7998073703622595	1.352821998783749	0.7027251612221124	0.13680813210734621	1.5411394923312156	-0.02351018615630846	1.3160181980510108	0.20113565468923594	2.1177733734481805	0.07811957517601639	0.4431874170765015	0.24969559344347486	1.0319680484384883	1.722364245147484	-0.4308257507846941	0.41516428461771265	0.6309570885660072	1.8006744905744072	-0.21277065139194162	1.10365691590078	0.6142519631483003	2.9702743249499255	1.1092958792792322	2.905338620337278	0.6824112382882984	1.362479573675525	-0.010613037395827554	1.826497072963185	3.146608199214833
1.7466387425125938	1.4890702050280127	1.8075021617616027	1.2363088078479059	0.4125186888070343	0.5091918992484687	1.311488809175144	0.7481322146378386	0.9215110683546038	0.7630494936032437	1.3376423319955966	0.6861898139675128	0.16667182673709804	1.5284009886459275	-0.02403300894432046	1.3067862089939493	0.11613439185194015	2.1244848556399565	0.08395993111706128	0.40691017772007054	0.2201039109910913	1.011830251628564	1.7279412663650386	-0.4085810931132835	0.40457144933230255	0.6084225646415927	1.7490756129878182	-0.2147974400512566	1.0780799572111297	0.5716724238904785	3.00619317884381	1.1257361147853115	2.894933719012588	0.6841324365235094	1.3379639835903938	-0.031080621280359398	1.8692827043019953	3.172760473451413
1.7384652278277106	1.5222429039450318	1.8117583394681644	1.1926756003643857	0.3551806713715389	0.5036213679084548	1.245927367837635	0.7733567552643832	0.8803214132111693	0.7409404731651111	1.3048769567767275	0.6387840997307315	0.14820632269512693	1.4964497655965574	-0.05257804985155371	1.3210855714472367	0.03709261160234878	2.1292879368817466	0.11180164276724595	0.35389082287256357	0.25629523555580236	0.9508658080721337	1.7171862474798225	-0.3982825153078316	0.3847575326687189	0.5932618474894363	1.7007581545939505	-0.20399649373816536	1.053349504368074	0.5582904581143471	3.0716197372904714	1.1132879787221077	2.8543140915763745	0.6397379180393291	1.3229548790259908	-0.06390786747219011	1.9148201439817576	3.1767366343253833
1.7174269951395924	1.5553663562333384	1.7966831517789394	1.156011449993444	0.3440752489481397	0.48478663669548466	1.1646476740234857	0.7826228599711375	0.8387890611430245	0.7172644511473123	1.2336867602305666	0.5972517429867553	0.1522946154018295	1.4744148780759303	-0.0922974667407038	1.3071259252408691	-0.039306438621309885	2.1302083087335437	0.10462458019492624	0.33181587617811154	0.23313228280050638	0.8754183470927442	1.710846551390078	-0.39494276835019304	0.37508951131185725	0.5843676156679811	1.633326589315701	-0.2682105899378814	1.024000108966372	0.5491129327440532	3.0897147336783433	1.1254318796437113	2.8149638485976833	0.5834094924691258	1.3183258784068381	-0.08170856851470588	1.9347818046248277	3.1746736019943564
1.7048287302880343	1.5668217164278393	1.7860800593155317	1.1007658749376013	0.31831250189069105	0.4782403370734595	1.1182983464598908	0.7798423350532862	0.7899480356560397	0.7010297544484876	1.1915570831677624	0.5541701623463912	0.14941516846891467	1.4512378220903086	-0.14176192367195872	1.2972035920332166	-0.10695794012204188	2.1190098679512284	0.11288513838156256	0.31139106184805077	0.21050575274065847	0.7949898972888324	1.7031099625930097	-0.4064524285190642	0.36981046141682294	0.5832459374866966	1.6286552044493383	-0.33171684765105647	0.9617977176406413	0.5141202014664322	3.0786776399277613	1.1197740776191796	2.7938130676764685	0.5505508475300005	1.3148464445468993	-0.09980502810775917	1.968068077386016	3.1649357925527286
1.667875276553125	1.5761458863107962	1.778973095612559	1.098761532288589	0.30698595144187635	0.4564254268710952	1.0816295711736197	0.7681164518728285	0.7336049513035967	0.6954500888360584	1.1723877285224984	0.5152131330211648	0.13487597812958316	1.4108287692685075	-0.18147578154903937	1.2541752922360998	-0.1499823432195801	2.1132648345290503	0.10000386591397599	0.3069098547511898	0.20353964142303343	0.7102331814052555	1.689491654968749	-0.4128297956253079	0.36056940340184346	0.5745957702406074	1.603066531274758	-0.38703307247736723	0.9034359447636018	0.5044404354468609	3.0676944422851924	1.116659462766349	2.8003213638392643	0.5289099836232628	1.3464529913651977	-0.11869451119981109	1.9792678994473873	3.1381416035800567
1.6301815799788302	1.5838992585537706	1.780330773406623	1.0927771443022893	0.3008572416868656	0.4096250805608772	1.0399275464496556	0.7345451351990409	0.6554369146201499	0.6713712063628214	1.1668337569206435	0.48008844149162416	0.1347004795374485	1.377915811455954	-0.21981357719883227	1.2217043840696769	-0.17818808002398964	2.083768608110131	0.05933745460386366	0.35519540713275183	0.20019400505700582	0.6434950170292408	1.66515494181766	-0.43215118167532507	0.3556785562101122	0.5604997674314618	1.5292205270755328	-0.45622753361980983	0.8688555741603633	0.5128516842331479	3.0799562214440552	1.0849540316723474	2.8021646721206666	0.48706196214073855	1.3641091074434197	-0.13104548663943627	2.0042823297885515	3.1176344685312882
1.5593782948303938	1.5773541268738744	1.771504180889584	1.0959857291098936	0.25938694508429666	0.3916709441718703	1.0082238476977163	0.7391175057927144	0.5842055101420509	0.6500021159554323	1.140506402911814	0.45835590003348636	0.10051440872721418	1.3389166860861315	-0.27214827610557496	1.1685246062730885	-0.20450866004847632	2.084060234172171	0.029548235653390997	0.3558545157967546	0.21480418773101512	0.5671706793178828	1.635245551406792	-0.48439519670550535	0.3568838704444986	0.5418228994718053	1.4752088788856415	-0.5107229299894693	0.8509280885859546	0.5152387988442951	3.0844320859219794	1.0645739207197553	2.773739237930651	0.4575095848527364	1.3619884902647343	-0.15220802717092638	2.0445756739493595	3.046948895667054
1.4833294809966115	1.5805780828949636	1.7390336560966417	1.0876046764727445	0.23011918561435776	0.32973450911153523	0.9798430282031676	0.7014532044269121	0.5312305391979021	0.5959516715174841	1.1108293416267832	0.41461829332954514	0.06417114425048714	1.3038731648093318	-0.33392445624163625	1.134578442113622	-0.21362692116611415	2.0682733489297265	0.011761064195327471	0.3965016550383417	0.2493171802934436	0.46451270842465603	1.6174675939303818	-0.530581746254578	0.3336825795818671	0.5475387343658642	1.4575813252573773	-0.5555747637939219	0.8141309338927112	0.5147483507085783	3.091262795734713	1.0153467315903522	2.7583587546551724	0.42528505435555963	1.3579571597354114	-0.16136828211860763	2.048898500911762	2.944750874995376
1.4005555095612587	1.5542867512607765	1.700324175306481	1.0829681850512711	0.2109710971292182	0.3141380788423634	0.9630109184506379	0.6740761950954491	0.512548589267767	0.549341586306291	1.0749680093938891	0.3621363424915353	0.03569300255589466	1.226597111527452	-0.400222704332912	1.1340292220570405	-0.23234017392413397	2.045648999036705	-0.02128843998775308	0.4075103868096927	0.3127605699113432	0.3753791376208544	1.5912065074850203	-0.5478178457295371	0.2874032641412533	0.5540622516497494	1.4177482224526414	-0.5730688922082023	0.7899460166709507	0.4957745820304361	3.0948124763256724	0.9789198868717139	2.7099371392366884	0.37682494195513	1.3840826664082468	-0.16859226970356703	2.0588139773637963	2.865295930528359
1.3204614913684962	1.546757111546524	1.6652901119311356	1.0698833598150457	0.2029044533297824	0.3039208716490477	0.9760924189553315	0.6628557042850952	0.4327744044103962	0.5390729921076054	1.0180270620079	0.325642319615101	0.020284420766622385	1.201269887261906	-0.4371153452078871	1.1177039286665609	-0.20449602212592882	1.9986062157169946	-0.0373799743302184	0.4111559045546305	0.36066548409432136	0.2708648579114168	1.574932800529513	-0.5508201222561183	0.25652549589383883	0.5728630970037618	1.3530422180282282	-0.6058794466838684	0.7713579940153678	0.4886565180072348	3.062857059298122	0.9144870132200114	2.677012142267455	0.33145048032959407	1.4002047189955054	-0.17280504610710468	2.057776524150353	2.7704239009257066
1.2503796002834426	1.5148440225208097	1.6639493026932626	1.0581096083369854	0.22221292623817512	0.28289085407116465	0.9875982457420097	0.6422031008110836	0.3866363314344795	0.48342984803695865	0.980485780750115	0.2721058941412019	-0.001432953891204835	1.146270629889973	-0.46371236954042194	1.0791865077712521	-0.18788557925836283	1.9837490343603321	-0.06044693069993094	0.42667488008676546	0.42117397692648745	0.20609239050959083	1.5886255760013432	-0.5595440741033054	0.22790314957356533	0.5882646368868298	1.301665939638339	-0.6269871235954079	0.7560419467817525	0.48837361946332125	2.9922423785768464	0.8397538671694568	2.660090167121486	0.2800431917175374	1.4102304058852984	-0.19310203177268362	2.0435268548455676	2.6586602375393076
1.1832865253386633	1.4821361947972451	1.6343271541029907	1.0396659282251517	0.24952495485393306	0.23196048342803038	0.991210310057208	0.6104393637265267	0.35669342343852256	0.4461478662489853	0.9419468227587119	0.23748427525877847	-0.0174260632644693	1.1313166085391686	-0.4854972456418224	1.0390599812267247	-0.1830663181271189	1.9703406512798818	-0.11573331293725304	0.4488109100071528	0.4409693339311905	0.18764318244254008	1.5787027353127159	-0.5540842892278615	0.1890215330787265	0.6018396289800607	1.2351817002517893	-0.6360765310777932	0.7393823996677059	0.4752199940960734	2.918337547753977	0.7847820384401749	2.680317268288504	0.2877802051362405	1.449901575480261	-0.1970515548574302	1.9796025617743034	2.5361116644885904
1.1357760435170527	1.4593498645997331	1.611032159960884	1.0214850083880131	0.2208827479185429	0.20365383010610874	0.9792157275359464	0.5946113935900993	0.31269157846686163	0.40339292373420266	0.9465112702458146	0.21550261394416523	-0.03693819338653004	1.1197260564503444	-0.5000473854552957	0.9961853175566944	-0.18060543376450108	1.922489480516198	-0.14965208899443716	0.45228881774082846	0.4620607847425064	0.1914822069804796	1.5777334121635203	-0.5466520856063811	0.13295615522884244	0.6187375116392353	1.200914856670261	-0.5946033175360782	0.7104812709665118	0.46473142266848805	2.8390530561803176	0.6995740339564167	2.700410678964783	0.29918891321797986	1.475411102695088	-0.20298524242208366	1.916735927943768	2.4028353233165385
1.0917260256170607	1.4262132515744432	1.5815772510562844	0.9973883455498322	0.18534401078326496	0.17123390490258322	0.9472112983151459	0.6040482741063055	0.2904798357497679	0.3821490388784313	0.93507773182618	0.18036915153410182	-0.06522926290222957	1.112380322859273	-0.5162771738741924	0.9673792711718086	-0.18075287619421546	1.8848842998162094	-0.22192535147891354	0.44876192539118537	0.48216038736887723	0.20529965851452808	1.5774907710935238	-0.5416309092862198	0.09070199047921268	0.6364097320024176	1.1295801296154067	-0.5651569666267753	0.6907297361788919	0.451400185674158	2.7747831911287477	0.6424932059321695	2.7033491689430464	0.29369663919626005	1.4760264282470896	-0.17799180047933072	1.828266994665728	2.3027493134413
1.0801404540943846	1.3950231540030236	1.54906383193474	0.9738631181187294	0.15901698763204458	0.1392156309189833	0.9273636371518299	0.6108329282823195	0.2733734742310968	0.36431884087947236	0.9127354798263513	0.1286651285741161	-0.0719226880514385	1.1115290459071354	-0.522692273802247	0.946514001128179	-0.21251127344793969	1.8121200978246186	-0.2727034894774206	0.43711243943241673	0.5041296808266381	0.2489190880589617	1.5820177956603492	-0.5317363045740305	0.07651254063215107	0.648099823105629	1.096612421000821	-0.5224693417155558	0.7080760718379726	0.422385122144174	2.7344805107260113	0.5804844973209227	2.6671021658402987	0.2698557632452645	1.4651977447814635	-0.18116291078339933	1.7586629136121652	2.2171312454098326
1.066777100289619	1.3480656444453991	1.498872647882953	0.9379554263932757	0.1387360842504391	0.11334320702255951	0.8906360352473353	0.6118744873435192	0.2760759381632464	0.34421687702688564	0.8589638630241732	0.10699255129914317	-0.08675423948283106	1.1321551626020774	-0.5343360150906576	0.9365291077551408	-0.2503681704373848	1.7352935447888183	-0.3431841314168704	0.4287821038375017	0.532911657587595	0.27470217424793036	1.5634300003416217	-0.5239275143379928	0.07214424648021214	0.6774241586798408	1.1019855050590768	-0.47188023089959447	0.6843539033030803	0.4110770961884681	2.71099673270753	0.5188492510092453	2.642214128018878	0.2798026807311752	1.4640377155261484	-0.17684016340890585	1.6844606984744321	2.1014329786352683
1.0654889578023314	1.3330649515234667	1.4619497881728765	0.9060395996714454	0.14463300920772562	0.10295310138045562	0.8427500684507143	0.596151409963151	0.24498847903090767	0.34992116853560123	0.8310151569385453	0.08797804306580931	-0.0890687519923459	1.1475290392974826	-0.5325802401794582	0.9185961636030099	-0.29161905173749847	1.6707473652254996	-0.36838698202066855	0.4440765173651117	0.5343542538385414	0.32420901490685095	1.579112929039745	-0.5074691676821101	0.05488902392477102	0.700298752087541	1.080208523301538	-0.4338308052013775	0.6307947378821621	0.39755948606099634	2.6963693289922537	0.4502907423704793	2.62997874729826	0.27778568486951416	1.45129570308586	-0.17127601128927497	1.5700352288330384	2.036492728183554
1.0714366033937839	1.2912146569952996	1.4242591681766998	0.8721612537353292	0.13991205907475754	0.09330212819512429	0.8028375824399877	0.6319228738673388	0.22101360339469256	0.3677590952723146	0.7816271013924002	0.08003815872334577	-0.10241693831729996	1.172619213004142	-0.4985854571655482	0.927975096304349	-0.3307123588161218	1.610034318621628	-0.41418426334781244	0.46420388294279274	0.5124735544043898	0.420775033381518	1.5904500382667954	-0.49871019410380935	0.08078546870524887	0.6837018978420059	1.0424766801552985	-0.43171801349127426	0.5822362289750419	0.3455935931347882	2.7062837253543397	0.3816393235986501	2.6029057477191047	0.2487231415718984	1.474631646735485	-0.19274436428143393	1.4693416490472377	1.9855395400970128
1.0848577886703765	1.2397782514642102	1.4030770811873008	0.8199242383644865	0.13303204687194947	0.03987126817272865	0.7904147201468021	0.6453747196702259	0.19856670330546589	0.36781590149480775	0.7527000810429599	0.07537903119023444	-0.09451074978639569	1.2052882383313608	-0.4743738922022528	0.9098544716560623	-0.3530991046051415	1.5546860250550343	-0.46483085022958653	0.47680473276829966	0.48012746617769164	0.5062340731180229	1.6064190476126647	-0.4953631724115832	0.11691352198149063	0.6504183439474805	1.0472478508684573	-0.4147169645002962	0.5433599650309164	0.2878150802913055	2.692754973071678	0.3345771227463602	2.5866738315707876	0.2600240417373186	1.448745469660984	-0.21788347942564973	1.3734381606048187	1.9394270570087753
1.0948986173233624	1.194755794783083	1.3793083215955784	0.7807338616155539	0.1291988058723364	-0.003250431714307352	0.7613279812335757	0.641933197012745	0.19778195878796365	0.3831975387640118	0.7106937123404908	0.05223263274173382	-0.09409031108157397	1.1974758060307953	-0.4734636292441299	0.890102408834402	-0.40228365241615827	1.4951109033452405	-0.4877587726070952	0.5346284161252219	0.43456386349490106	0.5917936436717783	1.6362285269947106	-0.49263167051930673	0.11877890007499556	0.5811122480908196	1.0361984872943721	-0.4072110500182527	0.49271722028689136	0.23274336539704965	2.7029529458790114	0.2785466043047711	2.530739890899967	0.2971331589245345	1.455251180518443	-0.19423263230194093	1.2875442329289817	1.8576018516549613
1.0584617485653136	1.167103388220846	1.3416350521143414	0.7351613196478682	0.11856920833254195	-0.030154958889122563	0.7048313369172226	0.6455073526592925	0.20542353428748417	0.41757844222672136	0.650037005091257	0.057555393734794014	-0.12413146054688509	1.2478462449754777	-0.4812478081776992	0.8817891812759667	-0.4548422447044915	1.4488350965686947	-0.5047662501007204	0.5864163685484427	0.39494731178167675	0.6438823991526057	1.6390210712785642	-0.46940063609160393	0.11534621319865576	0.5824724333998335	1.0177854399490203	-0.4137014041152722	0.46473840651352205	0.17068619305778887	2.7648994740896873	0.238744753458416	2.469186223186615	0.2860093796262263	1.482433399297586	-0.16433308474018718	1.2410343781861024	1.784988308288567
1.0215199896391511	1.1441998850101893	1.313630839042236	0.6890878056685675	0.11858306213654371	-0.016792147777451933	0.6367283657598806	0.6634278465908736	0.16855657012011266	0.4357052305369983	0.622754775597852	0.060854855789342334	-0.12509626751385702	1.2647405069339068	-0.4850548585424974	0.8511630705446324	-0.4815244097351831	1.4185473970174	-0.5220157839182352	0.6621395027206801	0.36001782608841243	0.6945881441456386	1.6432241607084628	-0.4716783361776008	0.1052317065552135	0.5237902786294006	1.0155146722815425	-0.40318793951117315	0.43810678277187554	0.12273930782847975	2.808880356571726	0.19966185701035727	2.3872650117705194	0.2858151850449547	1.448911561786605	-0.1978666362012759	1.2270063437431054	1.7361723623291314
0.9753901378216238	1.139176728881466	1.2971338730454183	0.62918678226486	0.10038278698058298	-0.032935873497805315	0.6485888016003339	0.6503158186423275	0.14216019801389268	0.45246069924662374	0.575788047854643	0.060007257585371045	-0.12763332575778658	1.3026778493661437	-0.4970243763150729	0.8519441996794107	-0.5132755752887831	1.4129055992211847	-0.5543996886488771	0.7405674139408446	0.3373760065007368	0.7505266795067175	1.6132049302224292	-0.49561292113158395	0.16715605308502063	0.4802967671854968	0.9895901813533208	-0.43908125239195395	0.4024128037604425	0.047092193885854415	2.889749393721028	0.1746667236443237	2.3082377268357748	0.2882131407334244	1.4213304603435717	-0.22655839813608453	1.2339780545949743	1.6925436811156935
0.928505135496418	1.1441298359262442	1.3014093291019129	0.5994539569947323	0.10180333472939704	-0.05195648135838789	0.6423097473318585	0.6146960591373989	0.11679641261393589	0.4652942682874869	0.5258284427721855	0.0711895037602055	-0.10983326198599694	1.3116521127786964	-0.5023975060469843	0.7955809823972407	-0.5585153359981246	1.3547594452153842	-0.5214645884006279	0.820331483842333	0.32372421618074754	0.7954669283536978	1.626156130045547	-0.5291691473052571	0.25414469075486656	0.46918418751583657	1.0180221115087282	-0.45836418744805163	0.3704644521404363	0.007655471125139196	2.9412956314265903	0.12608765860001078	2.2188541553002454	0.3047184419188974	1.409823676349332	-0.25499396618828074	1.2447825962475718	1.6187234864650375
0.8550526977189048	1.1379332515064635	1.316788632761338	0.5640626937676402	0.07864121310241921	-0.048197370102491734	0.584463389485245	0.5814980219740167	0.08648123514947081	0.46436730280309124	0.5181405231823887	0.09034617633196926	-0.09944888687195047	1.3434205888736674	-0.4986432203545972	0.7541014104153074	-0.5979473394010065	1.3226718296091826	-0.5136037580986241	0.8652143759424579	0.3024286208724555	0.7970429023359007	1.6082553006206468	-0.5589198503731236	0.29676752880913115	0.424731970042587	1.0070342185748817	-0.4934287178328013	0.3230602857108856	-0.02119870544415642	2.9778239259264914	0.1278474858262738	2.1573146668813656	0.3096297143701525	1.3722979723612965	-0.21601712651999616	1.2395871214817733	1.545694368240595
0.8073663653848129	1.163996180672999	1.3415964954144746	0.5405070079655949	0.06459132448999276	-0.01807771047215116	0.5645843907776418	0.5835681368621944	0.04951086454307405	0.46521408263328645	0.5043743166899746	0.10165998571464203	-0.08641948628847225	1.3271075316278054	-0.4955149667114938	0.6957858795068399	-0.6555180475186504	1.2824186842658756	-0.4913803966650637	0.8893555291489751	0.29407801350962565	0.7999917641307813	1.6130497888733253	-0.5810663055654167	0.3042893736078921	0.4042615747944668	0.9792240310033582	-0.5497674628285932	0.27721146232693045	-0.0718124713363993	3.000109552005255	0.10978709192141234	2.098207940271238	0.2838085764952926	1.3325110614032045	-0.20754529679420278	1.2520131968240376	1.504792154935139
0.7629101563619592	1.1584703692994816	1.361097510289675	0.48856839370947486	0.05435549468702252	-0.025600931993860893	0.5578545156966147	0.5668832535905225	0.04868475116194463	0.44581012040912676	0.470641837058232	0.1065591937273638	-0.07345015569290551	1.3256021825065996	-0.47969300763259515	0.6844122959510004	-0.6926309219234833	1.2546494673863537	-0.4872032193846129	0.9094669599720646	0.27656045519997113	0.7639563060503634	1.621320684476704	-0.6193958520578071	0.2822838484454127	0.3861095614520067	0.9737268542894709	-0.6251406501680916	0.2509902750435251	-0.1416246252127089	2.997957853539117	0.12370017180816273	2.0376171141730066	0.3041912273633452	1.2940581186981244	-0.20143100049863932	1.2860388838962067	1.4591798458724805
0.7155741970708847	1.171277889084076	1.4022630528613598	0.4500640122105672	0.04682595221196935	0.007054763821647969	0.5347609446829285	0.526272852791106	0.031481478725775065	0.4295884659552621	0.4618045001161909	0.10604502323142233	-0.08220147723106193	1.3139121605565198	-0.48396458007204946	0.6123196926769614	-0.7246915059474417	1.2205612969945612	-0.48549564886182006	0.8976764219263538	0.258671121632853	0.6896954123947878	1.6072592931594052	-0.6625553072910632	0.27323925469024435	0.3870422864136527	0.9529848308660105	-0.6987091227870137	0.25386845683723736	-0.1728008376852086	2.9831256446133847	0.12114471806987408	1.9887883504418167	0.33418159838794537	1.2218930518342073	-0.16152406564782687	1.3122056892310008	1.4256837702158158
0.6703242832258008	1.2060617169318344	1.401653857003462	0.41835593885471534	0.046670896174870614	0.05420465628688036	0.48555825124477003	0.49712710019662276	0.00441515613980482	0.42377568229032186	0.43105812095926543	0.12231603583680321	-0.10011948404561347	1.308872161481871	-0.5030760500863118	0.6081274341523494	-0.7590236863385371	1.1542163678805837	-0.44884874327141516	0.8899244589055104	0.24467108168427973	0.6549366767134411	1.6048676341216335	-0.7408778037473537	0.24581564074976775	0.4077539675133213	0.9259401798422153	-0.7621667330271998	0.22672797609216574	-0.17456193423135904	2.9961253858666064	0.1335046198694561	1.9741249343439389	0.3347273931618476	1.1672734601522339	-0.07144175417912946	1.3347714016404968	1.3907888399030424
0.6383229170043742	1.210680711073189	1.400023390557839	0.38842454319014674	0.04695649767275688	0.07953661030335638	0.4387828430351659	0.4614701514418192	0.00519952337628909	0.3905790629746126	0.4323431265540102	0.13663874948201835	-0.12701762630538724	1.287689360551788	-0.5044790436596744	0.6223443772249599	-0.816466912923023	1.1473415750940652	-0.4564903144923311	0.8419909465652073	0.24311672804143472	0.6152146668890263	1.5931612884837176	-0.7852917966170092	0.3080880130901976	0.44524830685783534	0.9070122119412801	-0.8530210376541586	0.20322617026635897	-0.17026236890259006	2.9934139970480054	0.14905146068427294	1.939617258029795	0.32061853634534376	1.1191381312107098	-0.03926446796165191	1.343088076183561	1.39022113496303
0.6377348780312121	1.2302846901600764	1.3979581973212158	0.3789627639076143	0.06862278145455643	0.12533023292399645	0.4082287923333802	0.4504195695586355	-0.006013123855174668	0.35036933871612314	0.4430716672572851	0.13750326295556867	-0.15846433155093717	1.243051682000345	-0.4944461754306717	0.6459310144628585	-0.8290726789781779	1.1214061028926476	-0.453643629601293	0.8134453091543088	0.22287429885024287	0.562414793481263	1.572358074699799	-0.8284684794518204	0.3686687146297065	0.4443822712678265	0.8868644260285476	-0.9273408829215812	0.16283966856549317	-0.18357850498454562	2.972056213197993	0.17199771307673517	1.9216284597759081	0.34988220827091626	1.0565338240660505	0.004659618793852255	1.343922837685796	1.3836646994793553
0.6242621199331879	1.2662152002850222	1.4217934672202088	0.3864587053772358	0.07222530333367586	0.14240680273543344	0.39956346653466324	0.41959089504699837	0.0020242697363952846	0.29507664459801874	0.4274171104202404	0.1352976550004804	-0.19707217824032172	1.1871525693719398	-0.47881410944752806	0.7014393398105986	-0.8634187610840753	1.085929792445547	-0.4341254385268699	0.7421762339785166	0.23847792791768047	0.4839862046800585	1.538912082094779	-0.8349402893513418	0.4052506922535489	0.4816932611524023	0.8829324798730596	-1.0043877563865249	0.13211748735113046	-0.19714429324688196	2.9265936023309873	0.2085046305414239	1.8780993761548737	0.3526925196086863	1.0223920836610236	0.06659915521905388	1.3203834473364768	1.3460165857320108
0.6179351427246775	1.2872252555296453	1.4113074907326466	0.40575599269978574	0.08600088662686402	0.1685036052693167	0.3085805804418956	0.40203674556757096	0.02185023003345183	0.26110633032850156	0.40537079848521557	0.1409814988248507	-0.24127941838261976	1.110810318328251	-0.4414255725363906	0.751939942152364	-0.8935090929829613	1.0405230313338782	-0.4151333178361517	0.66974923330239	0.240937144585068	0.4334512798296163	1.5477365220317574	-0.8303705328447191	0.39825551508544454	0.5012582555564224	0.8805271292429806	-1.0396419053886183	0.13176263224883425	-0.17981139566108623	2.897869464271661	0.23542974420093848	1.841058332561675	0.3597192954102252	0.9639446569989124	0.13985765852455892	1.2811938574161426	1.2971043154572632
0.6036485844389163	1.2873865806926705	1.3828314400459196	0.4159986427848147	0.07477871926281777	0.1971981625338905	0.27555850570398255	0.39138189544588403	0.023860710274398372	0.22736763666855636	0.3696706333365112	0.14015542507767223	-0.2785611061453538	1.0566668487510014	-0.41974775473784137	0.8327270844673006	-0.9081270971503168	1.0610762529342956	-0.42638140502959254	0.610562833339824	0.22933899889293619	0.3604819762521892	1.5067506598603324	-0.8228891442920432	0.3825670720810425	0.4941905715248042	0.8417251468551388	-1.093591597842297	0.12005525578488858	-0.1740734548973893	2.8791998524552587	0.25957830229570467	1.7947973715389725	0.3406210184732624	0.8928844689577324	0.19217278207336608	1.2395290291533279	1.2417037342916424
0.5835792602297879	1.3103860299213372	1.3437889257606583	0.4009770379307625	0.07202037360217081	0.23011697931372121	0.265413388077139	0.36489861574016047	0.0250216228309278	0.20920655208449518	0.34350398782706026	0.17190131388344754	-0.34666659437532255	0.9944795059518234	-0.42044793757621524	0.9112997424163476	-0.9018871228927512	1.0656973595133727	-0.4160467340341894	0.5948387716143324	0.21992959971914336	0.3284405461724328	1.4851264380569609	-0.8208144929926842	0.3678372094845665	0.49659889145804714	0.8262819437924144	-1.1110308291812192	0.11252262920517209	-0.20523397108104108	2.8420422172479203	0.24631279996384942	1.7484499843404397	0.3289134172085172	0.8420086199434766	0.21289649474324995	1.2057161368060094	1.2032216508559501
0.5814122935613664	1.3188038071120336	1.303258604819281	0.3927732752880221	0.08274854628582527	0.24269333464896398	0.23526612069145902	0.3359586176551869	0.026030541441326577	0.18698498190281673	0.34058193636420203	0.17405035860904333	-0.4133899607777109	0.9624058540092688	-0.42103715242638984	0.9960600371882912	-0.8984663812916235	1.0905299019481571	-0.40655702974949015	0.5755406034515181	0.19383911791922342	0.2862852350501651	1.4281486056199992	-0.8207555225777954	0.3790493205109604	0.47542640532519176	0.8124515614611768	-1.1416886797134689	0.13201523424948786	-0.2083921726474757	2.7784506139864478	0.24603479827158475	1.6828038346401257	0.32278249547424853	0.7899207561463986	0.2552575239597199	1.1668927811302254	1.1425931008711827
0.5771731181620652	1.3432424466108461	1.2684828713330445	0.3756032096841206	0.04740738570915993	0.26770429454784045	0.2125634443091438	0.33381091680281705	0.019310185579563897	0.1905334386242176	0.31550779273654367	0.20505049882344642	-0.47023803625175764	0.9146916073479894	-0.4191478233987797	1.036661584523477	-0.9171813893166639	1.0880889918088867	-0.39180469804913914	0.5829083618338714	0.20196922578492754	0.32457615167998244	1.367415731969348	-0.8017845598490927	0.446865030669779	0.45752030904064317	0.7632724650732814	-1.130430163081447	0.159651959853385	-0.17855420411208128	2.708435423820478	0.2275776841710997	1.6347684361948875	0.27330140661056135	0.7712125053039132	0.33105901555570855	1.1212094791909966	1.0958969577367754
0.5879008990241015	1.353791414113087	1.2114782364560215	0.3325232080453687	0.02734931543653965	0.2562685786870871	0.2094698239283793	0.32753481911723425	0.03142373586596464	0.18801256589184984	0.2992596233383834	0.20596526586243996	-0.5184311684632232	0.8991918318805185	-0.43370228178361253	1.117738118524387	-0.9497067680476278	1.0753023554927044	-0.39861952962693425	0.5660753592240131	0.19188739637373	0.35463069043452444	1.2908292741365603	-0.7786041652995036	0.5081878642666279	0.43988745393155215	0.7440802309880807	-1.1029745235814175	0.18614501717573068	-0.18948139209397707	2.659904051480186	0.2289695143997387	1.608559698374045	0.258289677068224	0.7800062332776896	0.4076563573183784	1.0694915209152653	1.0874741458816868
0.5859581899519867	1.3564154952516634	1.186531087724616	0.3055549936391214	0.025280303092712036	0.2380760279789286	0.20124118955821033	0.3362631534006713	0.04799427030679594	0.18428586515599274	0.2849023010243813	0.19809371383915014	-0.5661934150154477	0.8734018992661914	-0.43217387506027494	1.1332734079659297	-0.9674975226703995	1.1001582280124516	-0.40796858576366024	0.5897331582079133	0.19697092464486396	0.38161268095760537	1.2168163010026924	-0.7202446993595134	0.5619809369496834	0.41156901637953247	0.7109523532963296	-1.0911933129330476	0.19549199703422449	-0.20673039572213772	2.580881577908568	0.20151712055369347	1.5609814133744144	0.24583074983229572	0.787265374635697	0.430568422873198	1.0468291984378097	1.0208565314091742
0.5821370289986768	1.367599998988244	1.1439158132379341	0.2693954521002057	0.008190570179091295	0.2300881388718886	0.20303567630475633	0.3425511707176244	0.06727911530374309	0.17523512680892656	0.25757631693506566	0.1959759936868497	-0.6378278742061914	0.873673532951259	-0.43880200919465767	1.1598127395212672	-0.9608570877526601	1.072871943891667	-0.4112039181077417	0.5942757436187569	0.2007276841612226	0.3997771887870035	1.0961957637713033	-0.6892298663061	0.5815692219729257	0.38836852498002045	0.6922492233771177	-1.036789103943414	0.18164408516006358	-0.2119061116568477	2.5323634723025563	0.1875392464761076	1.5215967349662909	0.19553724246904186	0.7739623108419355	0.46712704399902466	1.0148405946352004	0.9706389850311746
0.594961350647887	1.3599820549742303	1.1244335947539186	0.23610290701179149	-0.02928769951645758	0.215612448172341	0.2067402138646759	0.31770346381883996	0.07914735118420399	0.16292411704946944	0.23093244768957227	0.19302902258065072	-0.6565346824110275	0.8783908332899749	-0.46059191229688967	1.1518945139373014	-1.0107876942580323	1.0302338806130014	-0.4312909057018274	0.5952566162902945	0.21853082101745674	0.41863889586505226	0.9764911810650189	-0.6733709449046181	0.538633466301828	0.34836268242448	0.688682263145873	-1.0014596756400527	0.1814413125849034	-0.19794859273749263	2.467179031756517	0.138618345012813	1.468894323026162	0.16873419405465948	0.7511787869864991	0.4922567562057081	0.975664896358625	0.9348565055572834
0.6382591695871698	1.3613664795969285	1.0901942813545806	0.19913586405291944	-0.05871190040389549	0.19780400408199272	0.20386023856654195	0.29744483666970434	0.09990738382569937	0.1792084225837542	0.21587770959475452	0.18291463110944178	-0.6384488022568567	0.8837726732657167	-0.48169188687061465	1.1216357623166608	-1.0356596173052321	1.0291729449993015	-0.45556906680243364	0.6161388170947484	0.21340483367427412	0.45945921593961014	0.9272908947412883	-0.6801061903256747	0.5028212973220649	0.3339952909224225	0.6771378082549913	-0.9891948309901428	0.17008066174566072	-0.17007279562090166	2.435400228129078	0.08242260442087117	1.4370557976157585	0.16635932433908215	0.7267763226404712	0.5492494071951338	0.9685908924936225	0.9122663015325472
0.668224696647777	1.3397807482442468	1.0783188177955636	0.16066250463211784	-0.07711561334323848	0.19173429276125536	0.23380990349313985	0.2926723029572371	0.13584931152901372	0.1878070297721993	0.19453445912910922	0.15514564300510877	-0.680881104843292	0.8691379733020674	-0.4888642528808137	1.0962938032290508	-1.0454919140257057	1.0000319191239462	-0.4642031241317011	0.6409746075662467	0.20771052339431031	0.4663065729887409	0.8851253377512842	-0.6763576419111095	0.4732411905304506	0.32299849141185427	0.6602489257541639	-0.9602123000021401	0.1464425989408757	-0.15304218690826038	2.3763790148272794	0.05204408791351835	1.3925539468734727	0.13950447694499746	0.7259128397590486	0.6117617995069228	0.962360490267792	0.8958732833686625
0.7163336271074788	1.3378766867806462	1.0431030559720953	0.11412072729477332	-0.08485211033653588	0.17268143167322308	0.22208746280384478	0.28727466043159333	0.16086252740701695	0.19803490318384231	0.18020739831725707	0.12341000180974007	-0.6860282783173017	0.8830979321847805	-0.5034041154132961	1.0467105074983447	-1.0494833912301236	0.9614970345381757	-0.47388780089945853	0.6485731248021319	0.17394228852694943	0.5114499080052474	0.864050316323737	-0.6845903238499801	0.4079976438016805	0.29988923477770657	0.647620195293383	-0.93937413719278	0.15820068402743412	-0.13477089481247226	2.328735684512897	0.04772158060528444	1.369201594163855	0.12076514698822476	0.7574055023072768	0.6783461700822457	0.9382439652641293	0.8974057156577164
0.7615211300849297	1.3251362443006776	1.0222901493839218	0.09896995167177296	-0.09115298024820204	0.13716245679254946	0.20229972782170963	0.3077607618258009	0.1927157978377695	0.19895269079215436	0.1612106906626217	0.061135318118870005	-0.6829971252188372	0.8615265626513405	-0.5009141833709515	0.9725976618974995	-1.0857022870782562	0.9088095371616302	-0.4878009469390038	0.6273728190819388	0.15912861129408068	0.5180385041717114	0.8366238080639133	-0.6916448850547152	0.38589198202022634	0.3041440166881505	0.6354864282188262	-0.9212900605184717	0.14713023015300894	-0.11117842548446277	2.3113587501179635	0.034136382399883494	1.3394056298824144	0.1144172611344618	0.7765244061217678	0.7155217685707733	0.9018284734585957	0.9034686559974586
0.7679284716202162	1.3038510871991063	1.0142009537518386	0.08782632979080159	-0.11692094912408257	0.11104599469081673	0.18665250711211984	0.3136650970449705	0.23690148556149976	0.21207801968323917	0.15496257451827072	0.02700879306725129	-0.6794253934397276	0.842871163666862	-0.48449790985229413	0.9069305841124523	-1.1059395258530098	0.8224695587299781	-0.4870479767930963	0.6206601561661359	0.1788787549807817	0.5326093358013063	0.8151932026642219	-0.6993011247502275	0.37057526844773137	0.3034165004804796	0.6441669653413713	-0.8847696568544903	0.11921237817429671	-0.09734674750155936	2.2776819743175034	0.013021006158968446	1.3446726976152832	0.10323679875610847	0.7924878865024793	0.7384106884332059	0.8701804043595838	0.9626634727219588
0.8060779658687626	1.2849607596886545	0.9846588103137905	0.0734284760054397	-0.10744963616657319	0.09975803802705326	0.16255074682275433	0.29339367037894903	0.27303290265611996	0.20753632355120052	0.18692185954685236	-0.03413167257399851	-0.6472736109498748	0.8668544460104833	-0.49066593236787737	0.8705125659764755	-1.1112163499911345	0.8208504508335353	-0.5021443933860296	0.5503932000013371	0.17400232576137384	0.4911481238584339	0.8035340199964338	-0.7218006556449418	0.30994856101181706	0.27819416331877395	0.6613981516758811	-0.8562906449664751	0.08894295251897605	-0.08622179981146517	2.249741402751626	0.009821861302723384	1.3314758256885422	0.1276504902502324	0.7776762615520033	0.7307964789406531	0.8220371448860082	0.9961784718766232
0.8285585583023737	1.2697125600034491	0.9809414624878692	0.0862413579954327	-0.11105919151541674	0.11687195621066324	0.13959835969280338	0.2944285977906954	0.2971365065756865	0.19263464089653284	0.17444020006437166	-0.07799365573367698	-0.6266541907173069	0.8694364407171481	-0.4833208235032915	0.8336457150260468	-1.0783367302911793	0.7979169773147512	-0.5183035675594201	0.5447389588960838	0.20701541031663329	0.4859463341829325	0.7944470808967733	-0.7541588038479986	0.26960465470278494	0.2596186261543552	0.6396400652639475	-0.8216408609207839	0.04942892393738428	-0.043027236656481296	2.2333544984023836	0.006584702235172218	1.2956562270334593	0.10943871192072534	0.7474516142969841	0.7315458207316937	0.805687943058583	0.9971728831440961
0.8299106581136891	1.256539511362632	0.9298925364516674	0.09882249269678567	-0.12008760901575681	0.12017755151873795	0.12784919962364297	0.27426283540596363	0.3100838038958151	0.17025656377533188	0.1805170602586876	-0.11806973306517074	-0.6133850222877899	0.8701281032407604	-0.4655329956107702	0.8031301757498126	-1.089580998206106	0.7467021915515047	-0.5183102201502934	0.4965609956168214	0.2356338370760988	0.45057391132264646	0.7746094668696719	-0.7877822408438814	0.22289793613612105	0.24956172997529688	0.6477930787185462	-0.7664533210887158	0.0536218273846778	-0.0080759314032627	2.237078304880775	0.005892788936388144	1.239492311710387	0.08403932642906621	0.7169898607240526	0.7356411616784814	0.749763405621176	1.05441334778393
0.828309625944754	1.2402702932114376	0.9346803146576443	0.1119765539015856	-0.13630369973547105	0.13119897443256295	0.10808538013583206	0.22816632674407838	0.29148651582612567	0.15169262839675485	0.2059180581723473	-0.1481445901338316	-0.5519783772843717	0.8775110223671734	-0.4456904557844622	0.7625017129946348	-1.0683212461812808	0.7336000158361958	-0.539315585021812	0.43821541953821386	0.2510891310868084	0.47093946832269334	0.7694866995222913	-0.8400244919118703	0.11619510099940414	0.2441883727918323	0.643487895116869	-0.7220496121814308	0.07047956534241594	0.01492170270255111	2.2463028310602686	-0.013257398321404268	1.2058095327322833	0.09293114066044474	0.6873770733192018	0.7422340674944422	0.7171597177192274	1.0907083943193463
0.8290593360102685	1.2225780173063996	0.8949336586410626	0.13175897942888662	-0.1475160095851318	0.12892206961726305	0.0908212520973229	0.20618167195634235	0.27051268431972936	0.1419568340570005	0.2161988060936823	-0.18376379822704067	-0.498319900384151	0.8692521323172532	-0.422005434931308	0.7236907685326622	-1.0344375856613772	0.7218544845614948	-0.5514055240694556	0.3657920189362726	0.247927501790863	0.4609762253392596	0.7731492764919147	-0.8728032871573778	0.09834312859716907	0.2449109336086944	0.6445474161209279	-0.6568122856301455	0.0682476429639747	0.052578858715152374	2.254715598935967	-0.007906746266177163	1.1989224468457265	0.057456062530150655	0.6618187647162996	0.7348990529163115	0.6760963976311694	1.1274125594605524
0.7936779558702538	1.1953989727356713	0.8688355924186288	0.16022404547194444	-0.15288057548171285	0.10966847905407398	0.0708522541616538	0.19790600192823754	0.23042391632285586	0.13959797498980492	0.20715730719371167	-0.1912020463778195	-0.5284320686552905	0.8710337994600159	-0.3984574368343264	0.7026676431880019	-1.0100255074681848	0.6548895584396214	-0.536280760735241	0.33491400559401674	0.258650894706285	0.4533089316056908	0.7259844446684149	-0.8898493422385026	0.12432985584965887	0.25865264913101854	0.6430845300207818	-0.599087265199691	0.06929264923071154	0.05166515879752835	2.251806038274048	0.0011644951038601685	1.190586709707247	0.016482725635461454	0.6584047214569979	0.724252034418128	0.6389054363847174	1.1769817348502007
0.774147081218149	1.1718637541497994	0.8576218582210778	0.18162794737948956	-0.1496165126911331	0.09259777346581034	0.06454906448626252	0.15523870186102479	0.22953076639283942	0.14626816549935265	0.2176928346453547	-0.173599851280879	-0.4637314169865248	0.8880490676612889	-0.41420809354354154	0.6838937740220851	-1.0135712942918478	0.628055877967122	-0.5262604267214173	0.31675723800084976	0.2957336999631687	0.448822055860294	0.6929418195710627	-0.9176639358550901	0.1240232815604084	0.27212436532233963	0.6468515736679102	-0.5502847594610764	0.0672971194299686	0.0738961915685314	2.2514113529291997	0.001215990393296839	1.172202714260281	-0.0004875281447032892	0.6733906123581738	0.697143365512326	0.5817310298720281	1.2431315307682238
0.7218612191580828	1.1580025263267084	0.8411383870692136	0.1997920241920997	-0.14006735201190545	0.08892965380389689	0.07086440433233393	0.09711619537283327	0.22434195767170212	0.13742648950853803	0.23424726226656944	-0.17664495780027217	-0.43734497065106037	0.9056411222626867	-0.4182005208810657	0.6874691602182444	-1.0322667837476203	0.6059348746571801	-0.5439242055114005	0.2878439208821491	0.3778674526984916	0.42450675756322065	0.6370890721977955	-0.9233060397425052	0.12143457777324332	0.2966841157895931	0.6643853541863012	-0.5012032231803103	0.04821587957324599	0.07890953210136796	2.2345592837092423	-0.03845056325987748	1.165776928087224	-0.02589860796112914	0.6592939028444706	0.6719565123775614	0.5512297791091416	1.3008845624695828
0.7069593340120827	1.1443357377790533	0.7980511785761607	0.20072739121707867	-0.1321708435823856	0.09548263479494638	0.09065048997003297	0.060558243849949275	0.25017941938979593	0.11252449646447842	0.23640952531890727	-0.15834303886000772	-0.39401254003604447	0.9311158163806749	-0.4259449138274274	0.7126323136238575	-1.038330936418285	0.6040772166419887	-0.5479748082256557	0.26055925371794536	0.44337182804854897	0.41088606552674956	0.5464753541445115	-0.901698404183896	0.11049034748324198	0.33866910438465414	0.6442928982463121	-0.46447047507218786	0.0494661969420387	0.09869754576348702	2.186251787509936	-0.05873584515116785	1.150064851882443	-0.0383902105162582	0.6492741011087343	0.6396277665355237	0.5228595885858437	1.3534902542952352
0.6948463394663441	1.1242622175597814	0.7750337926730954	0.18110372199276897	-0.11595294121137915	0.12417887441862671	0.09303918053878113	0.023894736406060275	0.23773013930148382	0.08289154982262374	0.20343360871784638	-0.13171561665520187	-0.3484850711500459	0.9354128565555871	-0.43611069298136157	0.7334990385550546	-1.000410737479016	0.6639748767763984	-0.5466724423716094	0.24468056585530426	0.4556876226234497	0.3886915309333066	0.4889731439475815	-0.9086860120791501	0.0703092954879919	0.3848421855185215	0.6062975820853583	-0.405678264018953	0.04010287144695187	0.11531179688315825	2.2194103315025595	-0.05321552583333959	1.1262805033345684	-0.05259537560042667	0.6554410886548891	0.6105075923006827	0.48965666568720756	1.3722304540993373
0.6542285123239665	1.1010810652527603	0.7481520615258657	0.2053655873981199	-0.09509976915677079	0.13235831212683996	0.06878232689426875	-0.007742921319477925	0.24459677958997106	0.053885693640300505	0.15142046237962017	-0.10898082309979687	-0.32035183258297784	0.9020193783493303	-0.4486988231300864	0.725686292319703	-1.0108454207776914	0.6392654005397952	-0.542998055532445	0.24841165913416013	0.4958318249984915	0.36967519999285325	0.41700121040251314	-0.9182519661712429	0.0627403863292337	0.44766713962952454	0.5997877069570627	-0.37564480557797186	0.030829818444868096	0.10361176964476282	2.2606226123744113	-0.08422862462207488	1.1295240507053372	-0.08278331192343738	0.6520538555418491	0.6048636598726037	0.4755620144980039	1.3703367685229662
0.6063409007650399	1.0812550517967616	0.6978211094370613	0.24463792898706513	-0.10026089726996931	0.11696761034274272	0.0602202500572556	-0.05281192741635734	0.2628192641203155	0.05428966510179058	0.12775300218326835	-0.08286027276535499	-0.2674776454226284	0.8913960260829263	-0.47013855441419655	0.7456989982490091	-1.0193063343961852	0.6175952511217669	-0.5313932760131597	0.2358301080669926	0.5273160526635807	0.3364380289149584	0.3633458850979408	-0.8917815889988503	0.02280084292820451	0.48760411614643673	0.5957264293889865	-0.3567191631300599	0.025273849885463752	0.1073388263690938	2.2507753788546205	-0.10853008972014469	1.1279810058644997	-0.09188823802615104	0.6607349155107266	0.6189738525942446	0.4592433111430133	1.3712198650963192
0.5811483121696337	1.0627391684804892	0.7064465805684194	0.2845423045031873	-0.12545057639649174	0.13262412486573333	0.03071171879355386	-0.0923004525111945	0.28551171127211056	0.04369448342837865	0.05426152514695918	-0.062188381358984524	-0.2141446628473585	0.8889244313559919	-0.49118309047664754	0.7639403785653657	-1.0248338254090679	0.6139376770516686	-0.5418316552275246	0.24144634183166325	0.5222873962170513	0.3052210401100671	0.31994416183828367	-0.8906478892104275	-0.03048862470414886	0.5255015093807823	0.5801520226817243	-0.3447408059342197	-0.00314409189159133	0.11469233472501064	2.228588424112069	-0.1248378159442906	1.1707576415922025	-0.07209112199916333	0.6741898816697699	0.6098211778608201	0.4402256129508887	1.3545019564451952
0.5628591306234075	1.050546807014904	0.6808039653631637	0.3140212342483724	-0.129748772371954	0.1315839462636285	-0.015163697135383536	-0.07459464197662229	0.3141222890809967	0.031975243796917	0.0071089686474941766	-0.03699104227350863	-0.18452517089821768	0.8808839123503152	-0.5053355909408415	0.7913570073236673	-1.0749379927174183	0.5851063580541989	-0.5419571210285754	0.2665213306748671	0.539930136869868	0.23834938295595293	0.2977353674314921	-0.869124331557763	-0.049636737952516795	0.5458540404269469	0.5482153833118033	-0.3308427555378486	-0.031032410276913402	0.09804154913991762	2.219089442367145	-0.13256926283276255	1.2196365730176446	-0.09135580229854084	0.6960721922672155	0.6221679581436993	0.42336287494000163	1.349339180931905
0.5555166327696149	1.0692180719355637	0.6922880784185317	0.33248438498748123	-0.11572147611682274	0.15960834779481287	-0.030470823022236283	-0.07434290933122628	0.35362030417182155	0.01080478194981067	-0.02382032470444345	0.0024601008708723974	-0.18638362263676292	0.8817855025462273	-0.5306446702787253	0.8243105744404765	-1.0998389338389998	0.5735218043657428	-0.5197014197520952	0.30410899703483635	0.5478187341242483	0.22283144853576858	0.2835151113727115	-0.8382703152034688	-0.09297424764248255	0.5750269355530662	0.5350811351925414	-0.30864601439523587	-0.03898926804151131	0.06854308050727316	2.22059024168264	-0.1582240399258744	1.239720530830942	-0.07523208005118859	0.724454197786861	0.6498950510179762	0.3929170644644798	1.32822426765324
0.5589452251245376	1.058751465174446	0.664491107608211	0.3319575006304375	-0.10419271341344143	0.2095080802540008	-0.04299275593788728	-0.08404678959012832	0.4167755305696968	-0.025930246728219752	-0.06375210667508234	0.02194309494746675	-0.14319294285426154	0.8779213875930336	-0.562528889367339	0.8297874986868419	-1.1370981624079937	0.591851085617047	-0.5284467197462674	0.30062459736410496	0.5581046441040831	0.1902079646368125	0.2888830020516755	-0.8308024460690533	-0.169584053475686	0.5763861946208071	0.4921629802278279	-0.28521028958289296	-0.03932822329730292	0.0635195915118193	2.2218762857369674	-0.18431770505539416	1.2812438519681915	-0.0894626974892608	0.7199508125115335	0.6568980695709257	0.3711292841054771	1.2860187076992302
0.5412282195929426	1.0676617086522728	0.6132135885376734	0.3348679979990797	-0.09508692774613721	0.2430805656479726	-0.0922191284643341	-0.062789748110942	0.4026413260308962	-0.08772923381087169	-0.09169979368335154	0.03090505536715432	-0.12289625669741293	0.872815113831758	-0.5813290547057167	0.8194723458360705	-1.1627934124080022	0.6036712731636307	-0.5537796264388187	0.3148867928998268	0.5786346975487133	0.1493356393188435	0.2578485265771124	-0.7993706355295747	-0.22504956571975265	0.5709463796260236	0.4422496519033718	-0.288833851647585	-0.029857474773848598	0.006122647331455777	2.245984429437531	-0.20025890991344109	1.3421857844057372	-0.07439765558401659	0.6717996590446547	0.6830729544494748	0.35198767876540715	1.2553960353467866
0.5298945448262941	1.075049976578927	0.5858378496733989	0.34100940570662475	-0.08195980904796284	0.2775054783677172	-0.1162349029304272	-0.02846922842538411	0.3987245831422169	-0.13057786794908027	-0.13659725427853914	0.0434454902906673	-0.11415750223089667	0.8488607876273987	-0.5944224117612754	0.8253842814650001	-1.2104208277398703	0.6209915282402785	-0.5513156511766909	0.34230224308690255	0.5738320810553862	0.11053871546663878	0.23449106562156202	-0.7840956242405859	-0.2796442084086147	0.5710089009119333	0.38183207217559806	-0.2914271525580427	-0.0442824371519785	-0.013479446495518618	2.2390251981364533	-0.1910233639565225	1.378465467406222	-0.061394254344983315	0.6230559719196263	0.6624494192294548	0.34406135941196575	1.2111625442952956
0.4882982091806033	1.0538030280685982	0.5873840697298128	0.3686453089727558	-0.06057411808106463	0.311091711038963	-0.13691872674473024	-0.011318664660923692	0.3824527672354278	-0.17788948102530108	-0.18850080037551362	0.04613018521960684	-0.11680140106798956	0.8038661742017303	-0.5998090025719994	0.824568816983638	-1.2161054144489736	0.6579697129068824	-0.5645794734047247	0.37332036423434645	0.5723283266931329	0.06068188331556475	0.251056438313383	-0.7782208576027245	-0.3480590835001703	0.5513086752820937	0.3700682803176235	-0.2860972359918833	-0.029735068245270245	-0.028742598958769607	2.230608284406293	-0.21241526625817692	1.4472721143239664	-0.06278085731157683	0.5751262310265072	0.6891957133888174	0.3536249794707388	1.1502731839822045
0.4806001120322656	1.057689266337896	0.5622860679101775	0.36602584815750355	-0.06398828150961919	0.2915700966363411	-0.1465727795547799	0.01508321046415762	0.3959256610297913	-0.21139045320331054	-0.18915300988472206	0.036127219730546965	-0.11580432632660723	0.788021030122971	-0.6080610114221174	0.7922471802815999	-1.2373134212020376	0.6500829776850872	-0.5905104939145006	0.3718042018437451	0.5906091680651258	0.04349978110622428	0.2513555508344532	-0.7424027039976915	-0.39682751024870877	0.5142761598361659	0.3580429983688148	-0.3034673666136984	0.03492863603643992	-0.01782434838961835	2.201107213220658	-0.24009568464647923	1.490003646391158	-0.041244038500189636	0.5107121866967157	0.7214203036151122	0.3436049368275027	1.0990647141971475
0.4735317267873076	1.0578017694121111	0.5591195989336055	0.3346399061695553	-0.07731883799117563	0.27808983378665414	-0.12753175777704356	0.03521980226011778	0.4027261891078851	-0.23780785367206564	-0.1855737060083482	0.014103493988937527	-0.1426735807089888	0.786798424082383	-0.6147980746277103	0.7825518095344156	-1.2609724828224054	0.6450465955936652	-0.6110952649727573	0.3768555190493329	0.5793083424245657	0.02200054775984694	0.2500573280251595	-0.7148617176554253	-0.4600458956054023	0.46682732028529417	0.31503810647573244	-0.28632514052556013	0.07833955106323527	0.003091971346268138	2.1447020340848186	-0.2397270743205258	1.5167661869418196	-0.04760162376449403	0.4689303850677854	0.7281962050615103	0.3265580587642086	1.0856622766054935
0.4803048373885554	1.0686772080995268	0.5640187096104482	0.2704145669164037	-0.08134811031741566	0.2732191638351167	-0.1345117284527406	0.04661376921823011	0.3581088730354778	-0.27572963003225437	-0.19868846729957199	0.007601139064370335	-0.17968237763490766	0.7744394962310187	-0.609417777905032	0.7324831633113232	-1.2998651909648675	0.633445127593611	-0.6417802423916945	0.35718447762907224	0.5744535177874401	-0.029559108145984357	0.251423813028059	-0.7005761990267462	-0.5465457467148328	0.44316231888750435	0.30213131251840836	-0.23224873738384239	0.09248156056549205	0.013845891243081327	2.094393748521817	-0.2697072310416716	1.5228655117397636	-0.06097456566615285	0.41709485052044826	0.6967173401118208	0.319101655832827	1.038136022692134
0.468889453177934	1.057333926439338	0.5624696941932938	0.16807262214066682	-0.0660942728533595	0.27482413442311426	-0.12769444361441157	0.07726412604456648	0.3245984334611295	-0.3138998370066299	-0.2131426019625972	-0.008780225537789704	-0.2284601808199355	0.7543057553492901	-0.6132044299114929	0.6925905826875871	-1.2883463845437046	0.6239416174838686	-0.6797518902638966	0.3177973053348166	0.6196796214573793	-0.0506462347350244	0.23005774642959403	-0.6716047294761469	-0.5592892756635315	0.40889741236451416	0.28526266863420063	-0.2108032978715213	0.12928574264416465	0.02302564927515119	2.073807093601866	-0.30289394113947715	1.5136915082161706	-0.08887034554475867	0.38139367507140975	0.6901121381467794	0.31442280498403546	1.0385596864179554
0.4690799586137574	1.0528299826116143	0.5455457127454499	0.11221531116156702	-0.0630259323430107	0.27448045249127306	-0.1007206578670952	0.10307727974023677	0.31158245841968607	-0.33891885763167157	-0.2564917579460175	-0.039113765407658964	-0.27958816979118734	0.7257354087876199	-0.6171746212007398	0.6728710366030518	-1.2510561579591302	0.6083606202412242	-0.6966587486098259	0.27485350171744094	0.63704096021512	-0.06709672060031832	0.247297673707315	-0.6389487034240819	-0.5888031912108038	0.3950729371844717	0.30091470556398886	-0.20630379722019393	0.1931273412759656	0.06170786766849497	1.9793272162515414	-0.3238558638468942	1.4793566842536894	-0.09652118554796066	0.31667790543215535	0.6550391811510663	0.3296082532987154	1.0017170457972635
0.44074887746136315	1.0241005183162328	0.5087949123085289	0.06624881062285994	-0.07831824075510299	0.27723327266421804	-0.10559705464890908	0.12266445151534022	0.284558762300736	-0.34911856945512243	-0.288102121077946	-0.07390319450416252	-0.3190085539658246	0.6986429125570239	-0.5981924326737766	0.6564315345385541	-1.2254752123517056	0.5787541591708539	-0.7116808660767995	0.24220903230227386	0.6455205216931327	-0.08963473021380872	0.2445510512627958	-0.6450132569430493	-0.6161977197644084	0.3569927502349516	0.2854839757321144	-0.24621958144417538	0.20555045849376072	0.053123621422795655	1.8741094100086613	-0.33543222959686503	1.46000127209447	-0.1264999310379397	0.27007544182961896	0.6248651546097138	0.3604769254102555	0.9669769913289095
0.43368864002821345	1.0226761869426806	0.49876149508565487	0.024465199079863994	-0.1035597224518205	0.25670224279744636	-0.07011604761118215	0.1528126234360144	0.2547088094308026	-0.3608905722131393	-0.2788880312366009	-0.09501541991227919	-0.3762570448153887	0.6669013569390382	-0.5890251164066493	0.6513852570120519	-1.184494571962054	0.5380390781452764	-0.7209642111182484	0.2314405022019908	0.6496252538152716	-0.1118338200110545	0.20436509788734533	-0.6267169775637319	-0.617550316971424	0.3287964375947423	0.29260939520804113	-0.25422944113545937	0.22147776442913875	0.06259565517823737	1.7808401221614425	-0.35977857089646054	1.4347266121771038	-0.15356335015374376	0.2277228652649011	0.6119541980748923	0.40080360951608485	0.9633357392646481
0.41959048382622627	1.0010356899425505	0.49501763952857514	-0.010279392017896787	-0.14844876489503678	0.24081553348122675	-0.026185830025552963	0.16479727097749391	0.23424401804996645	-0.34118750783789137	-0.26109448197869145	-0.11628153847405506	-0.43739077337671173	0.6545875664287844	-0.5697385145410773	0.644708559733474	-1.1361490754879218	0.5133890936253284	-0.741604261081024	0.15773015770337012	0.6630299611036908	-0.11155051164123071	0.22621706719120036	-0.6430604735425821	-0.6450497974079495	0.27396476041920365	0.31853183924709766	-0.2763189447828703	0.2509579249235857	0.09831553733365589	1.6894358884028118	-0.39334005496630187	1.3784594580861835	-0.18777337750487152	0.21135252456702086	0.5719490386920114	0.45368347119018715	0.928038814486509
0.41968596144430625	0.9811527881395907	0.507753399453373	-0.036600970663017166	-0.17910275730695427	0.20308891891305486	-0.020866364350037855	0.1729200879873165	0.23035238950105413	-0.3419812298834042	-0.259785171388955	-0.12672497221303242	-0.4838790855322704	0.6459780971661223	-0.546403895217287	0.6143748814031283	-1.0696702468203232	0.4702185211573787	-0.7532314685985322	0.0982678858264938	0.6693524738649559	-0.11459440004876813	0.2375281126716012	-0.636468533955088	-0.6635378766130742	0.23366376181969314	0.3425982025704587	-0.2710977570942966	0.2680673485356836	0.0883267438617525	1.6064681625117028	-0.4382133780994223	1.3525300523664454	-0.21609909579401476	0.20747299504754882	0.5322180111033422	0.44337157774034475	0.9073488265001994
0.43492849537843137	0.9800778531059594	0.496444430207151	-0.07604797055220132	-0.21907580404201332	0.19356003693148321	-0.021149226920839932	0.18991234170953306	0.18238000136754254	-0.31944735106999994	-0.26802695952289995	-0.14523582605717392	-0.5151033935540319	0.6640905931177491	-0.55105559382089	0.6158465001772548	-1.0441076823691353	0.4367456817564889	-0.7809177984169253	0.05322782983200626	0.6616388271659177	-0.11799087388395728	0.26125046608024205	-0.6340638800938063	-0.6971105527973589	0.2224039097876675	0.3583035353768821	-0.2565241814963623	0.2736679580192682	0.0973933803638504	1.5314980129260998	-0.4545359942350896	1.2973586876564362	-0.2493622267897743	0.2036867288722371	0.4499720354438275	0.4196626461933327	0.918412987627166
0.4368347492042311	0.9609769538037691	0.47174120079827847	-0.07799128735471711	-0.24964917797141215	0.17285461852642894	-0.032136114969753465	0.20815015790025035	0.13145222010739413	-0.3318307839326751	-0.31552559469318886	-0.17076078885474127	-0.5575416416865849	0.6410307669901223	-0.5458471211076282	0.6552978134018888	-1.0459632523681623	0.4051812433055857	-0.8273357716295899	-0.00478181801276274	0.6541554823093712	-0.11967136448673873	0.2789564379706685	-0.6672199958651488	-0.7096333697252277	0.19533047944239706	0.3739826424158781	-0.21627162892652158	0.22434952498811195	0.06890692318902258	1.4007079959377005	-0.5162460544578352	1.2401805476558931	-0.2997062949101074	0.2156297204852126	0.379177246432379	0.42797322735629306	0.9154089750818445
0.44171222555143147	0.9386219561473983	0.43688069076820935	-0.06484690918426096	-0.28218110679965414	0.15309686339282003	-0.04177377879392241	0.21311154191773846	0.10541331547774044	-0.3429574660709827	-0.3365673358362687	-0.16952060424860352	-0.5896924050862757	0.6102130030097559	-0.5495438181915119	0.6835029912215604	-0.9679130575637419	0.3783889737338965	-0.8417578150857029	-0.03883072948355966	0.6778317689748878	-0.12066529097641399	0.3026136320126856	-0.6831555273034404	-0.7091744214025496	0.19544236938814383	0.40255429194638637	-0.1953468168006744	0.1939245371663521	0.02708274076943139	1.3364654106084957	-0.5530085112237948	1.2074951132427927	-0.30947174399169863	0.21423705109000793	0.3124610177407372	0.46995162790504547	0.8876403372768447
0.43952683077741694	0.9020677969053891	0.3888710544340687	-0.05362672723301028	-0.32058811420194877	0.13039333111018342	-0.03816110971909722	0.23505653684109698	0.09961450623061789	-0.33201952936955503	-0.30978947829972736	-0.18189004727637767	-0.6163138566856171	0.5532532640700596	-0.5594099160584336	0.7212974784847751	-0.9052547992613176	0.40004979111794003	-0.8441142452857603	-0.07603004816884489	0.666240495579235	-0.09941899797451056	0.3218195104662397	-0.7005537310411623	-0.7172731586748025	0.18780879825094693	0.4315899264749111	-0.23296993439544916	0.19180530061593926	-0.01742753673564808	1.2648341663729676	-0.5644319031723273	1.182313226423546	-0.3060432431307062	0.19944418670285452	0.27451488468657737	0.4815235881595651	0.8845358446676312
0.4574414443063387	0.8980062236562769	0.3577890527950848	-0.004941248834529032	-0.3693399701879355	0.10258720365627035	-0.014760205360991065	0.2602112500998681	0.08286309069370867	-0.32187271109510956	-0.2554521716560468	-0.17545278481511728	-0.635039203113492	0.46277183489945395	-0.5531586461885556	0.7177731588422208	-0.8721045454710877	0.46225363015095766	-0.8519307817094613	-0.10080121435783207	0.6299914756882644	-0.10280446340051053	0.3813069093662921	-0.7072458430801489	-0.7157442751019427	0.19263683088508796	0.43478197336946245	-0.246911064437244	0.1687545476786963	-0.06414233094682678	1.2137974541808705	-0.5698254882106106	1.1488080262285962	-0.2959317796163144	0.2000355139044226	0.23516359111363921	0.5348791818029552	0.8603536920973853
0.4571207109635864	0.8958898922413272	0.3347804385412387	0.01371898120265192	-0.4137525472755305	0.06572872003444932	-0.010747801168616811	0.26646090787586585	0.07298332699480892	-0.31944758776259413	-0.21855438679605793	-0.14438901096753498	-0.6512867777637671	0.3967102566670135	-0.553562846090922	0.6848811334695002	-0.8623734855312838	0.5324999327228996	-0.8596041585032079	-0.06372700710313624	0.5890593852985427	-0.13069112372542674	0.4129228546172932	-0.7112780417654576	-0.7156835997946288	0.18821634441095117	0.4473228794920049	-0.2688766413103982	0.1257537595336911	-0.13735232542016945	1.1811173417932417	-0.592923615271564	1.1220050409284634	-0.29452295743266366	0.19309305922530406	0.21375671886688474	0.5566972080590512	0.8440499483181851
0.4652132187497841	0.8916992588617948	0.3019930740671401	0.014631814033761676	-0.4582837342389272	-0.01158762087125711	-0.02293596174853621	0.27248162204132426	0.027832849963755645	-0.3119866507715689	-0.20921810957947198	-0.1359734450798316	-0.6655212652658649	0.3226702413452091	-0.5696187890414677	0.6767926860401823	-0.8451070221464404	0.6279514758369118	-0.8770733464316255	-0.06573443207604043	0.6055023401879701	-0.15378062933260941	0.46537428305282613	-0.723451956018198	-0.7015839702735039	0.19571468432232847	0.44789479311777713	-0.2871489162378753	0.1367521861128072	-0.14109169561247553	1.166632389637304	-0.5926634668989854	1.0878161286581476	-0.2818531884002079	0.1567340100644128	0.2015726817336041	0.5776471454966579	0.8196289886241528
0.4546238478769872	0.8737106541046737	0.2675451207256475	-0.0005819604108079135	-0.4795163300148316	-0.0529894931106956	-0.03615323793655889	0.2793594660625972	-0.00423763938432639	-0.3082777309630074	-0.21798823836974401	-0.12854728373940544	-0.6754556019709012	0.2657180493920789	-0.5684546124642954	0.6629360458735654	-0.8200863928772707	0.7438174265458106	-0.8821472104490343	-0.09039104508479609	0.5994339425756031	-0.16832789410919896	0.555463623346142	-0.7123192301060688	-0.7201506143114409	0.19534673497673372	0.450326753307002	-0.3275682195618447	0.13156374671558774	-0.16409535113944246	1.1457648116189605	-0.5773693052107547	1.0605289542120107	-0.25007764430490964	0.13808853419853975	0.16270455448925103	0.5793387688434706	0.7641112524534611
0.45180530472502267	0.8537139756077909	0.2478217300839642	-0.026587544822467883	-0.5052688785411806	-0.0715180830336101	-0.04863729090832596	0.3015773555281658	-0.03017350856795591	-0.321737062086601	-0.17337216541468595	-0.1393360485242643	-0.693994849220539	0.21781602445202336	-0.5682372596866079	0.6623513993047248	-0.8293804615396734	0.8500393033830648	-0.8701817779916645	-0.05362236019147276	0.578737675448674	-0.2226948398717346	0.5644810591214042	-0.6975180422380218	-0.7158884348615799	0.2209637898568162	0.4420240655277964	-0.3350968598706864	0.0970515448467779	-0.1692419748146506	1.1528664115622864	-0.5879071482125949	1.021600443963196	-0.21580226631537985	0.09946086780855602	0.13070346485507137	0.5384659398147709	0.7233178084461198
0.4651323874874211	0.8207616129002716	0.22662132866212836	-0.059634199936868956	-0.5306717463977488	-0.09171691907787044	-0.05282371193434467	0.34339519331334345	-0.048564474224918414	-0.3355193240258717	-0.11476196931606612	-0.13799070285063614	-0.7158986303199675	0.16140015432813426	-0.5713547628435612	0.6767795193076995	-0.8382724898015843	0.9601526383921731	-0.8600407025477192	-0.023837683477606307	0.5742744118900391	-0.2534585985516279	0.6052137306110936	-0.7119969529260091	-0.6824596202781739	0.2141673139010613	0.41304747095862604	-0.3480978082542167	0.09846457559801983	-0.13849781622396795	1.151899075094753	-0.6027639642940776	0.9843304385244943	-0.2051927621462207	0.06727662772892287	0.15130096117115643	0.5789696792346897	0.7069802992097027
0.4659819532276234	0.8085289201439301	0.21367606126942826	-0.10351721152236923	-0.5367691518841016	-0.11820624002509908	-0.04715932435470914	0.35735719933888194	-0.006232185790278072	-0.3513945088271374	-0.06121964491946922	-0.12084763202448041	-0.7423155981497166	0.1093934188164084	-0.569552402492375	0.6525535317284367	-0.7819593813565887	1.0395326692271911	-0.8601821087816294	-0.012610114409861706	0.5803786626460558	-0.2581992371088525	0.6390463354580781	-0.7393874230783076	-0.6593836231797481	0.18754996475848668	0.3962118715413768	-0.38815484769538855	0.0895822080766276	-0.13817807199511245	1.1436105999358472	-0.6196771427402392	0.9449638555969345	-0.1993008861682109	0.025717912673128174	0.19123588784369966	0.592826101362197	0.6842981492476238
0.447521933229808	0.7975745170346127	0.19665366384517372	-0.14663576345747759	-0.547329714852877	-0.14588436398467708	-0.038946138844092086	0.35613879629226014	0.026241963435812997	-0.3444349253933055	0.00390250645152381	-0.10513097486763959	-0.7738894694600427	0.08169678197384164	-0.5941007241372287	0.6351297982247928	-0.7360430003162193	1.1244915066290235	-0.8277892514170684	0.03853106402976254	0.5883547884517238	-0.2678794880560599	0.6975755813860702	-0.7629112108517162	-0.6679430157335706	0.19461023885992307	0.3885448643819639	-0.41888953992949773	0.08199343671182562	-0.11745470836178624	1.1811416107960955	-0.591953852094458	0.9251277714319439	-0.20288622856136782	-0.036520861013965476	0.22925492982887974	0.6007908942544665	0.6447332187304693
0.43245888676517047	0.7909291939376801	0.19973711060775762	-0.18191096665320378	-0.5529005052787987	-0.1533377579899692	-0.03367995249167981	0.37807347531646895	0.036715842243432745	-0.34048013028447693	0.05841766247574702	-0.08912814535905383	-0.7914429134127483	0.047433434047777126	-0.6063629859172919	0.622911652436249	-0.744320628952441	1.2102762290385518	-0.8320603178986341	0.059705165931294005	0.5703253985478228	-0.3114760087213706	0.7546440163709084	-0.7355228008012479	-0.6692221913463559	0.1679534781511936	0.39003863292238855	-0.4843517101296631	0.08667057964318944	-0.0762343594679115	1.1625331088744741	-0.5879758652757154	0.9212448729213728	-0.2290973377721221	-0.08832388335466561	0.2659605984316551	0.5814414762381481	0.623987128138323
0.4060004049490229	0.7938920579186095	0.20311921274792347	-0.21487899371031904	-0.5322791926193209	-0.16633201132736972	-0.04581632365630345	0.39981340923614256	0.04260287236860466	-0.350841337464625	0.08224249878851624	-0.07033710663160596	-0.8066680180045008	0.02292082168085939	-0.6210406154703727	0.6235794458295507	-0.747315254910626	1.2782676788988048	-0.8306356320423222	0.07808866147525809	0.569018064008208	-0.35052030544673496	0.8243502656536765	-0.7292459280374077	-0.6692803323042236	0.15604271006475226	0.3665698397011783	-0.5024512687734772	0.07389733145973501	-0.05280568632654131	1.1749136253051484	-0.5988691229355909	0.9034852390743385	-0.26893783854765224	-0.11798364409748478	0.28453161704893726	0.5579986643848704	0.5920508681854656
0.3873243522753378	0.7952705389826702	0.19168020139222536	-0.25501021589957745	-0.5318826988801398	-0.16009213659307775	-0.0456954267091325	0.3903002690856348	0.06801806859528506	-0.35711721743487523	0.08467301357383716	-0.0637758167598537	-0.8093369075953026	0.04662113540173547	-0.6498789323963317	0.6618351324515381	-0.7343526079648812	1.2972432035035886	-0.7841721324170772	0.09260056051719293	0.569956372208951	-0.36463437793371944	0.835596772332851	-0.745240043621495	-0.7010465391116745	0.11357856759689175	0.3595632101586397	-0.5368761665593627	0.06686047299111073	-0.022022016388069873	1.1379087233762162	-0.6341890011080743	0.9234134272097897	-0.3018381015249173	-0.17462282448015826	0.26431841155677127	0.5082618180516801	0.574303447033323
0.36152127752807484	0.8067161347594093	0.16852728868912767	-0.2703704632862	-0.5253706874043894	-0.12274624950428166	-0.022178754865052674	0.39002017942048806	0.03649762290260453	-0.3578757012666898	0.08371645661162053	-0.08490527068328244	-0.7907090660753429	0.05077319247073695	-0.6651319886119651	0.6837609427872087	-0.6837100651560294	1.292690920675153	-0.7603495654932974	0.038637484583392	0.5786387996171537	-0.35088050945274674	0.8527206538814431	-0.7546920483311059	-0.7339349409456672	0.07053947012139297	0.34025253794912624	-0.554917277217381	0.06338083368606247	0.012986796819978452	1.1442888617259446	-0.644473606308018	0.928218249942861	-0.34998294868766777	-0.23026479820310414	0.23497343478461863	0.4746589421004609	0.5578866075248958
0.347178429943069	0.8147552223568993	0.17615240624243794	-0.3005866583571537	-0.5176771062988585	-0.07024422475155465	0.007242086252792976	0.394386492095853	0.05376718361364209	-0.3434631994072528	0.10720094146831824	-0.06184854553824711	-0.7566741688408252	0.06010311846859183	-0.6864819946847408	0.7214490777692684	-0.6514551800939796	1.2828199617272413	-0.7336637131435789	-0.001928051009402554	0.5597424348844966	-0.36582277999239865	0.8618659261283668	-0.732576919562268	-0.7650656968994967	0.0354176329601049	0.34185972973540935	-0.5016252133766622	0.03961993218397376	0.01379935039351921	1.1512233008173354	-0.6738804528551426	0.8974434416996809	-0.3841640841776073	-0.25612220341332403	0.19165453555475526	0.4267366229064863	0.5566425693453688
0.32656278252912246	0.8273733973448903	0.18061683832415573	-0.31927636936979165	-0.5013996858545056	-0.0424939756536931	0.04425826845546836	0.3866555925654881	0.047860924732585	-0.34252818637467064	0.11500625876977266	-0.0497676421049711	-0.7273904338130353	0.06954772396346373	-0.6961744308523051	0.7795204785439753	-0.6401264761121959	1.2316051759639954	-0.6999273418454541	-0.05228435425896823	0.5522378338551184	-0.3826009178711983	0.8480782041508854	-0.7636413881941518	-0.7842984276034686	0.013226976108193695	0.3323104800581605	-0.4618624023743128	0.024760634045613274	0.0023505314331056792	1.1710364222116376	-0.7275461351451662	0.8610411415622355	-0.4109076291159715	-0.28562009953285417	0.17406033748650823	0.34451939658429553	0.5941510722033477
0.31284979249712874	0.8348945462610888	0.17623769848213114	-0.30233683271969214	-0.4856578428160948	-0.01693221138321215	0.029785380984426995	0.3513677189420251	0.04331520408271357	-0.3377182788902554	0.06446343571525229	-0.03631069491623821	-0.6932242839109832	0.05543162053110483	-0.7238267026908018	0.7902982856410857	-0.6047830512853001	1.1805653658379724	-0.6840417283972281	-0.12773708154754443	0.5083320634871269	-0.3879907805236926	0.868033105037909	-0.7899398756200882	-0.8071403700766305	-0.02836521671913087	0.3368138217206015	-0.40028104349636945	0.015721125517882562	-0.02602186378754768	1.1267285147295816	-0.7633066381055642	0.8840826233686153	-0.46782872306534823	-0.29887013154949876	0.15445564671326445	0.28852901401834785	0.644875048492736
0.29286467947860556	0.8609570508877216	0.16497335861600504	-0.3038409216291208	-0.4797313453156507	0.01662162385837458	0.016040514147508574	0.30371897086691924	0.01795239961340383	-0.3065600175479963	0.05117964006263426	-0.029774397579036205	-0.6705682196722331	0.04332955046390632	-0.7681457196737478	0.7861867733764487	-0.5634140756200529	1.1130434339376036	-0.6634264838314297	-0.153092522071563	0.4454325388888473	-0.40914970218599606	0.8812523891122772	-0.7742489812741311	-0.8398230423673974	-0.055108469837909166	0.3435373856811996	-0.4061400457176644	-0.006817154562992407	-0.02046361846859119	1.0959808846075212	-0.7736567479855965	0.8914201381762432	-0.481121042916263	-0.3041790963293839	0.09750075213454582	0.21370431179802907	0.6833837732452209
0.28857332724027834	0.8700889041947566	0.158238659850247	-0.29502131391066067	-0.4922710094402814	0.03207394805318853	-0.0028332531087709944	0.26680076040549716	-0.03202369027876303	-0.3051172554277294	0.04256181747892311	-0.03329805855453434	-0.63952898661749	0.025142642959676286	-0.7911733528930129	0.8113206107975846	-0.5649208670410559	1.0462791465464132	-0.6444295670868263	-0.19789638959243433	0.38701919083149616	-0.4370772454650395	0.8857744491559311	-0.7502383013087951	-0.853633756051732	-0.08977072923569696	0.34395514936325766	-0.41268366347124097	-0.05129474620806905	-0.027388455763563514	1.103679819261832	-0.7741489895141018	0.9179375794938831	-0.4702157411206538	-0.286359569140168	0.044998076147112556	0.15881040803985547	0.6981757892684739
0.30152067999103477	0.8790649513575008	0.1564244707297581	-0.27098867729581533	-0.4913462999934687	0.09213210127175635	-0.026693879241568963	0.23353827054448714	-0.06509444655469857	-0.285976804517299	0.025576702289224727	-0.033009514485097216	-0.6140087157087433	0.019005930833374002	-0.7851673227456659	0.7920753580599257	-0.5491504949694591	1.0196385225269844	-0.6227587729454257	-0.2520101669923467	0.35580504974541766	-0.4421750246537185	0.8651189299363586	-0.7427041226467204	-0.8684105041129498	-0.1280786789141834	0.3354874887138781	-0.4320602715446703	-0.05729285185425911	-0.05605941875441123	1.0788448243568687	-0.7790891973932659	0.9368374251010014	-0.4577798585835303	-0.25116235905024553	0.0033129011483525967	0.1099873420357919	0.7462453850457934
0.299923074872282	0.8888191801618912	0.1557887478623519	-0.2617107392850586	-0.4963753214287365	0.1209479806616401	-0.06498385015229353	0.21717357024348036	-0.10102661965729168	-0.2824411485178032	-0.014687762580365216	-0.028621613007330276	-0.6132533599357688	0.013492813773301141	-0.8056710726009394	0.7832765617759696	-0.5386528046058194	0.987230701504663	-0.5862248892012054	-0.2782724130878558	0.3166009956418202	-0.43885952589278904	0.8370488953604557	-0.7682661236683666	-0.8827563382287387	-0.1750913977617873	0.34218373949717995	-0.42667425059360403	-0.07508916369500833	-0.09717692989376629	1.0804442950085762	-0.786350883361899	0.9385076109489419	-0.4235161749187669	-0.2507568719356901	-0.05708783731664922	0.06156119818021939	0.7639964424779441
0.32332753149404836	0.9140190197062417	0.17664626937185812	-0.23715408685526845	-0.5253650243955847	0.15820266946662012	-0.1116965832733235	0.18804737884767925	-0.0968203135872746	-0.29247606577962826	-0.07391679340471469	-0.03374243342623569	-0.6018487680278786	0.014734394268236953	-0.8017627655204315	0.7830343229960467	-0.5148984951758561	0.9653050876562876	-0.5686385331606643	-0.29491893185490353	0.2792742664788026	-0.42412717432836544	0.8220225248517359	-0.7875937415264196	-0.8768140341758723	-0.21781242398422823	0.3316809528989206	-0.47181619378077155	-0.09826523317946492	-0.13329727038405498	1.0725069737226598	-0.7858039280883669	0.9649288356255192	-0.39819108278444965	-0.259709587346327	-0.10855072923872497	0.025355280763938594	0.7978210449018549
0.35898371822055974	0.9169356088377774	0.16862648543870978	-0.20183455991078308	-0.5447052630108765	0.151967793742246	-0.17468312305524208	0.18845374725476918	-0.12080843807523892	-0.29595375624596726	-0.1085623867308968	-0.032967526132065064	-0.5924705780139947	0.0146327268170237	-0.8089885623656439	0.7682526653142641	-0.5018485763538556	0.941329925843899	-0.5891365116304421	-0.29099001154867127	0.23444451851280523	-0.37777775926642404	0.809909088313774	-0.7675945948499087	-0.9010453964627001	-0.22749223807874244	0.3459281330363916	-0.5338250325626015	-0.11635267071438364	-0.14646117952675441	1.0530672279812683	-0.768985007883082	0.9482989539456801	-0.35877708091217303	-0.24580636861991173	-0.11945857075799822	-0.0038248551028950465	0.8007201247955192
0.40372814216374825	0.9067317922764297	0.17476040816590388	-0.21064743951148301	-0.5320141874652772	0.14223558664575237	-0.23932098648664732	0.18336172407746193	-0.09999451084031766	-0.30049926844227226	-0.10660658365593101	-0.020889482184837067	-0.5965940523760216	0.013485642690280589	-0.8162696736780595	0.7829848568187645	-0.4840234887081647	0.9276170851546792	-0.597256901274493	-0.2665766986354883	0.19404575562143478	-0.3579112944363258	0.7989858962061301	-0.751126012063057	-0.9329826718577238	-0.23919571336834525	0.32510607624657767	-0.6212802636827048	-0.1255245541324028	-0.1441568019485031	0.9906535448897362	-0.7778647875808729	0.9380341264950596	-0.2952649967341805	-0.22740316492940266	-0.11444326086910209	-0.047711399209592206	0.8297636868971748
0.4463292460847736	0.920335324378583	0.1738438431162545	-0.19028733688407312	-0.5756949544073058	0.12789986822389987	-0.2478031800748024	0.182363942571477	-0.08791223715031113	-0.3392279733286113	-0.12787885538358185	-0.041821331750042955	-0.6062563073711045	0.0291678181242625	-0.8361851789834465	0.7476958314348605	-0.4265097074105263	0.9018320920012742	-0.6027877054580449	-0.22864612225846517	0.1466746856908839	-0.29925229013768295	0.7806996956700585	-0.7512965498676867	-0.962814946419168	-0.23609835328990073	0.3218164631006677	-0.7451907037511633	-0.12859431421682124	-0.1772340244384346	0.8628138008540785	-0.7565781044867734	0.9930358798350003	-0.2111296268795102	-0.2083471014821249	-0.11873678680695679	-0.08453038012248379	0.8270587991978932
0.5017818438791432	0.9169080137441018	0.1735885977631355	-0.15772924767765967	-0.6425802675868747	0.10656928517471584	-0.29386275080785274	0.17899289744348076	-0.07955483379924855	-0.3549928110765913	-0.13493413174944627	-0.04801585561790177	-0.6039764132007441	0.01846595984817585	-0.8573057494671772	0.7194266385622363	-0.3767806055590976	0.9165288790238149	-0.6277776215834273	-0.19310375837324126	0.1199982953335011	-0.250009056592141	0.7703784519969346	-0.742829273832904	-0.9633971013947432	-0.24414354604870153	0.34326466328607064	-0.8152108225884518	-0.12226093727460163	-0.18723770232217576	0.7551539204984936	-0.7445671925791626	1.0237453282827076	-0.16225532901190542	-0.22479754566578633	-0.12678251880195637	-0.09378931223294171	0.7992212204923349
0.555314638148054	0.9520989753585477	0.1557438003894814	-0.1468980918597481	-0.7174482438716971	0.07761564460767705	-0.2823148767336817	0.18826775766127798	-0.052122240512957316	-0.3639287293633966	-0.16182610556855173	-0.04462228559529731	-0.5896310036237812	0.006854993305268215	-0.8700827481995154	0.7134543250992718	-0.32482259543446884	0.9015772108230514	-0.6372752006791835	-0.16415048043108044	0.11272090627687967	-0.18730939672058078	0.7578362047700522	-0.7262220204416084	-0.9444878729435237	-0.2229003645507051	0.3461864696386065	-0.9254297119060997	-0.11818709693021964	-0.17489514208728463	0.6816208069867499	-0.7160196093053985	1.025590668929651	-0.07858381110959642	-0.2579610426852719	-0.15642229213180645	-0.08864504711754524	0.7594338609533902
0.5622801262112876	0.9649247503589578	0.13783384701263993	-0.12605488764701722	-0.7784722789973545	0.04339019238364837	-0.28532300609450506	0.20017364894748524	-0.04523193212860627	-0.40707228247338334	-0.21034165765297996	-0.060852195885576374	-0.5888449215142793	0.0002047391045789687	-0.8730299434412523	0.7195491400953856	-0.27747461861225053	0.9210969096596008	-0.6966737092037201	-0.1787770742955111	0.13279955436563226	-0.15819335648277913	0.7389008928293336	-0.7334426129782197	-0.9538284414440852	-0.23131222844214422	0.3548956823990479	-0.9658738716031291	-0.10538419132279504	-0.2368359453885359	0.6241283194761068	-0.7031470196754788	1.0298462803234942	-0.005503567987839919	-0.2897857325472982	-0.1641130994001035	-0.10834262508700716	0.7136823343132861
0.5552814600184763	0.9786738996477364	0.10832957107344861	-0.11786422255838444	-0.826105061994768	0.025437863328996425	-0.31785517055672985	0.21420100922822488	-0.015263494783762455	-0.40581414057622	-0.2542868261246946	-0.058944506997218205	-0.5723243945745156	0.022280744689945738	-0.8703441595935211	0.7161839851526731	-0.2159719579053848	0.9250309452365132	-0.7347277202765709	-0.15751167215193035	0.1808426603088288	-0.11784965623941093	0.7333257333079681	-0.7342282199355237	-0.945258613333723	-0.2236109073870526	0.3559035770204475	-0.9989044404894803	-0.09857722432640662	-0.24096860233546274	0.5425856638937069	-0.7168210836905047	1.0187730615860082	0.03382967425340205	-0.3314928384931196	-0.17937837790033534	-0.0967828957933785	0.7010965755274936
0.5677019466418254	1.003404198059703	0.11335852143709306	-0.12163663272635727	-0.8393032613642445	-0.016983383940504877	-0.33331513569466725	0.2260484726486601	0.01773029616449525	-0.4243923258150316	-0.29342739643447463	-0.08037509209862193	-0.5351172079357492	0.01992562223078344	-0.8851403201477505	0.7502494500926422	-0.14010510464231501	0.8910092655868654	-0.7620581158550569	-0.1451781720979079	0.2212768661370048	-0.12895996913368904	0.7244826764090978	-0.7125263347181842	-0.9414705063095544	-0.1908431772573141	0.34226436902000285	-1.0153707223686241	-0.11520395633668652	-0.23819976345143612	0.4712777133891799	-0.7188706326454251	1.0191241004048734	0.10371640365183028	-0.3690771978499266	-0.22607842157323016	-0.10162336328853698	0.6811558096424086
0.5744960736283162	1.0110853985192183	0.10924413599429213	-0.13007414700038705	-0.8476818288891701	-0.03012347377877344	-0.3306269126309004	0.2474690471358362	0.0360670339631324	-0.41502006231646876	-0.3413282920103413	-0.08781821345801764	-0.49539624849508535	0.035072800172630064	-0.8679372451942283	0.7585783176924237	-0.050109053971734506	0.8721643894578748	-0.7983898433494858	-0.1418316375631998	0.26305936326086876	-0.09822788810023839	0.7026480829363424	-0.6925748922746788	-0.9387423536711331	-0.16783789120603107	0.31571313342250046	-1.0425777981380526	-0.14133233260019368	-0.22569821063554474	0.3830127206297002	-0.7402180413166903	0.992646293591306	0.1421076336380468	-0.40068224068441066	-0.23860997681164936	-0.09280842074137893	0.67603993472024
0.573088138601905	1.0213494997467487	0.08524534713116401	-0.1344560155328352	-0.8520619498674366	-0.052078644663250864	-0.3237089188212995	0.2708304713597866	0.05458293622921553	-0.4144160131563665	-0.3689606764840028	-0.09192083757184864	-0.4544953465211945	0.04825122666871393	-0.857920456752203	0.7333866484904948	0.034994716459552724	0.8428425554240546	-0.8117449968832288	-0.11759857623325423	0.2718059693944126	-0.07266465376145675	0.6582733131351112	-0.6678336486978143	-0.9564470207388318	-0.13214874979001714	0.29758312607297377	-1.0364858561920813	-0.1606573329541395	-0.21652061760883323	0.3118574204864898	-0.7567143872560709	0.9552197082293599	0.19604096518984154	-0.4253365242334951	-0.27847199672308076	-0.09934873291070181	0.6456757944553798
0.527256213108167	1.0254102239160554	0.06263102332933257	-0.17006307859106504	-0.8212005233825206	-0.054055176276861884	-0.31308136794687796	0.30246187886407505	0.08363624702474307	-0.41236611038089555	-0.3909694812768617	-0.09346387710248014	-0.44407584096238456	0.044251034632070835	-0.8241198256804847	0.7059330655879892	0.10677320177867758	0.8188323984842217	-0.8131161732179117	-0.1138349642515093	0.30643062345623123	-0.1087456006131795	0.6578134741763701	-0.6465329039337205	-0.9166063020582405	-0.10894798978053581	0.2632306713521171	-1.000192710796078	-0.1758883704944123	-0.20515833120633484	0.2370286445380645	-0.8063573644123279	0.9229412060635248	0.23366490989107697	-0.45617826258673305	-0.31732630888228963	-0.10114031294874286	0.6289903896949396
0.4906762735726312	1.03789042343567	0.07742572548578745	-0.18361418966423596	-0.807246758856323	-0.06162819562813658	-0.3051546185866749	0.3396453639724533	0.09446714245811293	-0.40692937811230856	-0.3972891264609804	-0.08758604914557236	-0.40555494980537315	0.04568253316442625	-0.8046991183915203	0.6713687197012599	0.17647906780009978	0.7747490364420884	-0.8251516899465743	-0.10808057026276682	0.35634773006636206	-0.08987301165938011	0.6414516469345718	-0.6593963085177508	-0.8841174329603666	-0.09787622956376503	0.2590401263367392	-0.9668397192420333	-0.21767747641166277	-0.17196088326259998	0.21775241129668133	-0.8025925000792066	0.9134170050258723	0.27174004915786715	-0.47226807760787715	-0.38408029398463855	-0.1170936029290414	0.6090045042538378
0.4395666608113989	1.036417269973308	0.06105950525821877	-0.22822829307285772	-0.7638224791102316	-0.08084297176335856	-0.3230663892071176	0.37577268305318895	0.12347734889733	-0.3903383382984038	-0.40648408312492645	-0.0775813294804083	-0.38387716091110613	0.018243829768478236	-0.7716412815936662	0.6721870939577562	0.21019072619413878	0.7654969079978242	-0.826600887248173	-0.10900478602908889	0.40283408505398777	-0.10408486792265581	0.6266778465421915	-0.6780988142267077	-0.8401610053199281	-0.08231499642286408	0.2486489719563192	-0.897701362484497	-0.2635642600599932	-0.10484395808813411	0.2331765653225976	-0.8296541855617676	0.861622202972872	0.27476014292392126	-0.48718092720814105	-0.4296106917918247	-0.12364262894763123	0.6248022114335681
0.38598738717438985	1.037414514204746	0.0466105265707081	-0.26072260154131305	-0.6944182779438028	-0.06424837380235207	-0.3351880042368525	0.41257942112203533	0.12923777608888504	-0.36286364167441154	-0.4162495957247607	-0.07389210023528983	-0.3524583505701734	0.0031672060305450735	-0.762307654386943	0.6670702543842496	0.25287039484886825	0.7444969152703624	-0.8348061618889477	-0.10350482875884963	0.42355203454267765	-0.12808085908652245	0.6260504549264192	-0.6996809560251681	-0.7934066558916268	-0.08037064000554782	0.2289034061610479	-0.8696236034758792	-0.3289837698606408	-0.04813874665103412	0.22831903348283805	-0.8220398661665331	0.8278089069651727	0.26099062583238314	-0.4906948219146162	-0.48038800107235796	-0.13664236603329866	0.6216473303728155
0.33230234620112864	1.030937308909282	0.06650009658881796	-0.27910329646965354	-0.6068228119224004	-0.054156862868024166	-0.34209561267432026	0.4593646677565573	0.12689171695843457	-0.3462883974682919	-0.4075710412258908	-0.08355649183642166	-0.32906869504682257	0.01963941505441529	-0.7199019942275768	0.663966979203616	0.2766261787031288	0.7179706086672533	-0.8313544470647007	-0.09836987769869879	0.4481758457445261	-0.14189963922167975	0.6092641609534752	-0.7087887949727738	-0.7957278218249717	-0.10812318582078255	0.2275849536776104	-0.8399564569555944	-0.39679834882921006	0.017964208412329596	0.2079472167411432	-0.8377658510775238	0.7868836549646756	0.23762949235740205	-0.47668416643135236	-0.49842806473930407	-0.14279611164311393	0.6267883178899776
0.3103035456174021	1.0175817081103042	0.07041569332628025	-0.2727191309996745	-0.5395384079482383	-0.026514193424939252	-0.35164509154930207	0.48932281908113084	0.16945832205733954	-0.3192657643764658	-0.39417318024457604	-0.06860965844299946	-0.2747669110808323	0.028850035050078097	-0.6906031522025817	0.6642930922517831	0.2915845642510825	0.6858153358146578	-0.8134084385532292	-0.12336540523233781	0.47099690111067727	-0.13162208717587803	0.5936699731070387	-0.7193378682851393	-0.7703783641945284	-0.10303151713318277	0.22459835048994323	-0.8072823994771323	-0.4490666795154775	0.09959147309311207	0.19198451622052287	-0.8296125314593663	0.7508806302554809	0.2222901153511621	-0.4750488129000005	-0.5247228081392761	-0.15359724352860735	0.6003694820658783
0.29567384108069616	1.0059896460671345	0.09453348262396062	-0.2609973905995171	-0.47317917166209805	-0.019465012632155304	-0.33504323028006044	0.5159841737451167	0.17640205343384374	-0.2910830187649663	-0.38191755212013095	-0.06555873450285127	-0.2756491154131057	0.012728572949761489	-0.6770465135130765	0.6595319726884336	0.302417370194259	0.7023452842631788	-0.7965703184892758	-0.13403626118873432	0.465666289807973	-0.12984852490207222	0.5574153015178585	-0.7306568402783542	-0.7737982451521994	-0.11070514357421983	0.22429233416323938	-0.81517962428935	-0.4670543096027144	0.12356450976926199	0.15406586796801275	-0.8317209234985604	0.7348441182890832	0.21054928844605056	-0.4755158325697562	-0.5603087387755538	-0.19804456803631393	0.5565689309647189
0.22494680779881712	0.9879450020428571	0.0825213355639155	-0.24214511826053337	-0.459438702433669	0.008364413092018384	-0.31497851538894517	0.5331111669803439	0.16247999401148167	-0.26217990649016343	-0.3636317884982404	-0.04534377554212226	-0.2734619635684984	-0.004540609421759467	-0.6574391888106759	0.6375489852713756	0.30309279694371294	0.7102909279495062	-0.7906003659523826	-0.15764826840934684	0.41735040164078924	-0.12182948718822044	0.5524464343887872	-0.7038927698387962	-0.7447046589144368	-0.1517914465744076	0.24277959915110472	-0.8363153533933427	-0.4905393983001874	0.16958290971001425	0.1389021565194438	-0.8458217668699068	0.7179426018394235	0.1758494064674922	-0.4704239972792895	-0.5604254147642724	-0.23421695607606768	0.5125423813505772
0.1697206651966841	0.987992975051862	0.06956136640516453	-0.2074623531097593	-0.4410684784013076	0.02148527596906492	-0.32095514641138734	0.5245429025101822	0.1871508399416566	-0.24925087304665222	-0.3046154391185344	-0.04750903744680677	-0.2532756822598505	-0.001152908838927069	-0.6540095999596133	0.6483702935067421	0.2801788391524419	0.705409107670966	-0.7888638850230503	-0.18209344492995266	0.3867731572901637	-0.12241536231727645	0.5484425464511371	-0.6893323563721523	-0.7296046322195353	-0.16244666219720955	0.2770768582263198	-0.8947413235440905	-0.486629447728767	0.20131870841122051	0.12763380700693147	-0.8506264352608367	0.6911419797550364	0.15633735680422806	-0.45217544235928814	-0.5648435961682962	-0.2857589324829084	0.4612536165661618
0.10312014303936153	0.9794699119652959	0.05997018489058916	-0.18317972145986203	-0.41763665944343814	0.03633065306550673	-0.3191339787696791	0.5204039730572493	0.1852622151815168	-0.22325496895224478	-0.24553937944872145	-0.030314934415814072	-0.259152503805273	-0.0052267201391622015	-0.6493689734379012	0.6835177583303673	0.24978182699974924	0.6929584245782534	-0.7906179824255783	-0.2207626680034354	0.4030682778948547	-0.1297321900582952	0.5158510723969764	-0.6675363502524462	-0.6840795168120039	-0.209559646662587	0.30533926757968954	-0.9271611358352532	-0.48041253344727375	0.23624186859478052	0.11702373626600575	-0.8531404741554981	0.6737230405939469	0.16382206860559795	-0.43367323729941276	-0.5592203118677352	-0.3270558847614555	0.4348906087716534
0.06688364105403616	0.9699738034217461	0.061319910365306284	-0.1412051313850335	-0.4226831206865905	0.04528932105812091	-0.32258341772347215	0.49520283825230493	0.1740543216908798	-0.18970195821684432	-0.19835788115228545	-0.011078657153429625	-0.2073859703504135	0.019524330738194363	-0.6558142114809767	0.7114725499997411	0.2088419790156522	0.695970338546997	-0.8032180153247366	-0.2443191927692634	0.37206281489048487	-0.09044260826151412	0.47164757864515483	-0.6840789679488205	-0.674376610880422	-0.2617575012046226	0.3614486829234397	-0.9482166143633661	-0.46499438790024217	0.23616399605829863	0.12782236046789439	-0.8296973650906659	0.6759040996696795	0.1611765371828039	-0.427931020555942	-0.5594478629560183	-0.36599081559415625	0.40221492983163365
0.02546580331709285	0.9562412111891723	0.0366878903615005	-0.09082603118140511	-0.4447274534660581	0.03458374904976931	-0.3189494171272726	0.4419408973722653	0.14843478314801595	-0.17799862432768082	-0.17236702648711363	-0.01001766253135617	-0.17113560183112175	0.02827386166188789	-0.6606105822251281	0.7248209979391684	0.185140959492429	0.7105819707594219	-0.7927114599465386	-0.2956799757342062	0.3300951386769832	-0.094613530009837	0.45181306744503547	-0.6783351465335403	-0.6227188170528514	-0.29499629912084935	0.40480667599055087	-0.9150809385280745	-0.4429345891814565	0.20654963198256687	0.0832782221985543	-0.8474193353539823	0.6585220536823979	0.17003815254022617	-0.4384381130476305	-0.5550310138759129	-0.3973876985164749	0.36021745414583234
0.0018872696813144608	0.9512201777599625	0.019754010926841526	-0.025328213926699934	-0.43926555926797717	0.041495846415781426	-0.3150068791652147	0.37165984675692854	0.06802689194069403	-0.15232554477880555	-0.12796944524625659	-0.014622034710347828	-0.13953704703045183	0.05206019368022402	-0.6692854894727549	0.7405476050957848	0.15661365776988018	0.6875172655127205	-0.8278835016114868	-0.34647596017528537	0.31184610591570416	-0.10101745062214415	0.4601174735798206	-0.6216668310615844	-0.5999077340111724	-0.35334496072103355	0.4130045950271485	-0.9147201660276606	-0.40503438263698355	0.18635852138529704	0.08317192249013099	-0.854619384861792	0.6552155097319019	0.1921470508401822	-0.4641309955066453	-0.5572485881974878	-0.4269253112093459	0.3240038899665115
-0.03228603243129798	0.9447119810516016	0.009171160730863376	0.02592958754848106	-0.47041754264990293	0.012159479246074061	-0.3341955062743578	0.30345053643404724	0.038410382329468015	-0.1566854648632344	-0.09029709535405406	-0.02982688861400063	-0.09833974293913963	0.07238940440558161	-0.6562976158197688	0.7198161847083284	0.13318084304737576	0.667974819843332	-0.8607224435578591	-0.3767177636860629	0.3127692311358525	-0.08730400957491799	0.45219347403303595	-0.5290339659982883	-0.6099451740695636	-0.3749663404243076	0.41990695475631357	-0.900041412462578	-0.37427920057298414	0.17206833586135417	0.08005506910507824	-0.8648971280715152	0.6422276135975036	0.24486811429159397	-0.46303655302376984	-0.5214432074652635	-0.4747832868351833	0.300115296507599
-0.050608542040547586	0.924947525881494	-0.014900302691927176	0.06464590475683989	-0.49060242851300295	0.0047728172164426385	-0.351146203891848	0.21844206608273825	-0.009750275320057428	-0.16567818937253276	-0.06921921263246794	-0.021333991304709463	-0.06662741875641962	0.07261199713579773	-0.6788038504607254	0.7350044834651157	0.1162432184072053	0.6809854249751608	-0.882736795025914	-0.41796033159089563	0.28715128098356607	-0.10819533832051657	0.44404731207433573	-0.45978780824505633	-0.5890943357843115	-0.38079285188804596	0.4320117455561275	-0.8837619084724292	-0.30968731245544306	0.1408809634627962	0.10869960675872156	-0.8706429821829375	0.6460637474444958	0.27406148268827557	-0.466555940540699	-0.5328329133679262	-0.5159321668200286	0.2616906885589708
-0.06231658776911544	0.9165658345825264	-0.0380821714766255	0.06807274424935933	-0.5075644346821119	-0.01927939506784455	-0.3647227166443523	0.15897092048836614	-0.046723815087005655	-0.16395571457201902	-0.04556989201309093	-0.02378841034547973	-0.048337362096021706	0.07541496529586744	-0.6882446149909675	0.7376147699936364	0.09812605432931724	0.693372533586349	-0.8938483751802737	-0.4479929766932534	0.27660475647366606	-0.10312330868666533	0.41169351456700076	-0.38490930401921536	-0.5778137227831986	-0.3935203239543099	0.4495700887444986	-0.8865131538791315	-0.26189737661923684	0.12135478013619742	0.13823202060409565	-0.8891637974138691	0.6361407800827845	0.3045448176548907	-0.4639426705768087	-0.521967204241827	-0.5326955922068077	0.2920280984552826
-0.09083542843337464	0.9081552745701756	-0.05849802116956897	0.0810695629776641	-0.5394219017192916	-0.03191855527191884	-0.36856228053544576	0.08436785488224803	-0.06862653761185951	-0.1581484859373397	-0.04017622127967143	-0.0325875098336679	-0.007390903207172143	0.10111896057657535	-0.6852110483220366	0.7325066597455324	0.06961139052931561	0.6742780255482528	-0.9024891108856506	-0.4990685865686128	0.23862945832590404	-0.10362619053310987	0.3915114867448903	-0.31003580429574545	-0.5157885687772107	-0.40161484369209066	0.43716076561262557	-0.9063499599452152	-0.22783653721544112	0.11338959011013987	0.16385887371143282	-0.8717122988712491	0.6083083780039612	0.36433478399305946	-0.45326425471144843	-0.5054315093176556	-0.5426672666722293	0.31917871707852785
-0.0722793225160717	0.8644293627518882	-0.06131058783723738	0.1048595100204583	-0.5283803133620242	-0.06828554969750536	-0.3973464747009323	0.0015771294716525942	-0.08883281603914148	-0.16720134968728786	-0.03519848696997589	-0.043192166676455424	0.043074134327156614	0.15112470368460224	-0.6983676219115413	0.7418466742044517	0.023833324530154357	0.6849941168239546	-0.9063583402502837	-0.5260371495140428	0.2389931413210788	-0.07514857476156322	0.3655737148710593	-0.27244026049737624	-0.510045509314576	-0.40728976650913296	0.4337182818287304	-0.8852128104770476	-0.18815979525139934	0.1073360389246945	0.19626544262161233	-0.85181034111326	0.6060891833781427	0.4509874535599499	-0.47827615945542074	-0.48102032619902185	-0.5490233251302419	0.3464296747670527
-0.051993370181104795	0.8255016009138945	-0.0566098493569834	0.13317552097897115	-0.5534234885112266	-0.12607334488106944	-0.37665864297964935	-0.0908251532348675	-0.1301174202387798	-0.1626214204556712	-0.06055450229950845	-0.052190445701408836	0.07979114884035157	0.14660148523796374	-0.690539522188399	0.7527602223115732	0.011139935545340809	0.6804861611569484	-0.9259399578480794	-0.5591675463196047	0.19029732703316526	-0.06420216695743758	0.3313451893011639	-0.21810346527173013	-0.5222988652646336	-0.4091083810424688	0.4295948236057371	-0.7945708502942299	-0.1742188246961802	0.10010119992497901	0.229642141476063	-0.8252478198750015	0.6312049432345657	0.5084308229324181	-0.47371359568651644	-0.4761706222925512	-0.5491837104718209	0.38650124298302485
-0.03301939975125597	0.7748064420529165	-0.0463829734105682	0.13994842618268225	-0.5871490291219585	-0.18195763725648378	-0.36244313021005664	-0.1698553433083967	-0.17409881029124658	-0.15398021343081753	-0.0650221807483755	-0.06709348286642551	0.13918275045216633	0.16648173411804038	-0.6995543101904819	0.7127102955974542	-0.011672918865553706	0.6741765396786629	-0.9314510053838514	-0.60485709110773	0.13376656202230525	-0.07803078506747407	0.3298907701815932	-0.1906007839478686	-0.516722551087577	-0.41513311740098546	0.42283595080704195	-0.7596973588909981	-0.13678545943925308	0.09226137724045116	0.2302745501158024	-0.8123605164377352	0.6398432057486795	0.5638476139759315	-0.4763931717194538	-0.4569215072186082	-0.5151813866187003	0.4128187008046996
-0.009129090225139348	0.7673141618501015	-0.0424541902817517	0.1460622076931799	-0.6124386634443548	-0.24394892683718492	-0.3584704642229645	-0.24533161943665088	-0.19037728520800368	-0.14931457249750674	-0.08917100213484397	-0.10471751734978026	0.13462933270521893	0.1710200349715483	-0.7072170178189979	0.7041541018153122	-0.03580713828941505	0.6679077458490623	-0.9442748799162292	-0.668690242562082	0.10064076647741829	-0.13514418340926368	0.3347466944085166	-0.15285141363340288	-0.5553848718156879	-0.4124222870680664	0.38100097760583007	-0.7529456577858051	-0.09001947247961242	0.09161106375594855	0.2239020401382855	-0.7841793549401246	0.6280936279128188	0.6167304580919686	-0.4868201672644209	-0.4427972100906688	-0.5016862230015254	0.44389181919836984
0.010478820231251596	0.7545117365443395	-0.056795812658070044	0.12254057162223289	-0.6460661084659807	-0.2888343639445089	-0.3453340460463613	-0.29451162837376516	-0.1916553680438981	-0.13228033401364045	-0.10686980267538042	-0.1347317255696026	0.11027825011191425	0.19209492266843226	-0.7251565470160901	0.7187437143382367	-0.10373597197937197	0.6482830616301793	-0.9726766984615633	-0.6937681232681562	0.0790853557433031	-0.15582563113966486	0.3052139871932706	-0.1091972120699918	-0.5820785782079146	-0.4217055865361349	0.3609260481543159	-0.7497846373146555	-0.05603064055823272	0.09424756668744869	0.2595314304735853	-0.7747085939253566	0.671995275872136	0.6483930487680504	-0.47354639845974555	-0.43984808722907565	-0.45962535660391407	0.4754080517054133
0.019214242631656876	0.7460188157908653	-0.05314275475546583	0.1144839006356175	-0.6653655550882276	-0.33980910464605524	-0.36964637264207695	-0.3334991821981341	-0.15765649417559147	-0.14023990501226177	-0.14578431462157487	-0.1600368614616642	0.1385307324699908	0.19098031660801518	-0.7208457858386595	0.7090163360645761	-0.2058093831212832	0.6206847376230126	-0.9571025190930541	-0.7207879194004796	0.03242448278209789	-0.16061302380258347	0.2672372466290466	-0.09624998709274576	-0.614492534917767	-0.4287700287232986	0.35018525312186205	-0.7272896196953224	-0.046424235634113444	0.10413900257464567	0.25155621607787965	-0.759928595698988	0.718213834052321	0.6764258379798191	-0.4584623562670124	-0.43212907114818105	-0.43899146669058775	0.4840014793026704
0.04499529858149835	0.7658745470400526	-0.0846146610218538	0.09235953096657638	-0.6813008771562977	-0.3832266935267493	-0.3754373309137436	-0.3650522452162342	-0.1358310639552977	-0.1371847407745764	-0.17224920840604502	-0.1779881416308487	0.15292474086922808	0.19316587765252619	-0.7311497133338548	0.7145919016879911	-0.26727609595957114	0.5921467944439545	-0.9402322190546439	-0.7449978871397892	-0.023065422316986002	-0.13851984249374455	0.24650788012730124	-0.10252006152054642	-0.6126212160110034	-0.45341179785525326	0.31718433373057425	-0.7160616408930593	-0.017437973408997325	0.09840444463182163	0.25896311674383854	-0.7331493448758254	0.7363976043572478	0.7228951429270508	-0.4411190688222419	-0.4603932959794504	-0.36999609220900187	0.5029051039197002
0.03501410060168546	0.7786837649842582	-0.09688370655352471	0.07582404506413913	-0.7093818451780244	-0.44506772680887147	-0.405060931440941	-0.3919756150497977	-0.08476131813608176	-0.10453908385151997	-0.1933115400071463	-0.20047846926638205	0.16661590480461735	0.20054006425042153	-0.7190333641350507	0.6838268491939988	-0.30159226831544006	0.546106446549899	-0.9363045603453642	-0.7637079448229477	-0.07849997612891971	-0.09687045002045647	0.23185260772563626	-0.11391611351130145	-0.6061123357776816	-0.4833715025241177	0.30862360358947105	-0.6829153123264565	-0.012811291439085076	0.09375340421441493	0.2228596064921847	-0.7236300641249018	0.7442866667116688	0.7630707205022177	-0.4458461553423513	-0.4415180055366491	-0.30887336482087957	0.4952132659769801
0.03716496870187582	0.777585055716076	-0.12052561460268503	0.06811598604404598	-0.7174226836033137	-0.469968194168346	-0.4454532282415924	-0.4227717684726448	-0.06888797386450171	-0.09873755516093383	-0.22237939684748143	-0.20796855511102513	0.16971409252727304	0.21703633110119994	-0.7172526425829118	0.658025145635183	-0.35385962669974674	0.5075552309046543	-0.9245135392239117	-0.7444615941213623	-0.11196939182514982	-0.07954504869149773	0.22575431157509568	-0.14617819247068647	-0.6054390187617562	-0.5121536025636504	0.29167996680347863	-0.6693089337133923	-0.0010565497781943004	0.08744579641581329	0.19901729497976853	-0.7183991629078451	0.7950259215718797	0.7928130136244304	-0.43616612316752973	-0.4463588475361461	-0.23879160065351832	0.436140487262133
0.043512551049607766	0.7763997403077428	-0.14917521863468824	0.04818848320452475	-0.7034339595355558	-0.48976624420593584	-0.4774287389566119	-0.4613401847139179	-0.07425998395997742	-0.1156660268347262	-0.24463339674809492	-0.22944218778353204	0.2067536874845047	0.21542930296251775	-0.7257887123555504	0.6239644818241857	-0.4095416113348831	0.465460175353506	-0.9187195451370922	-0.7501517179332513	-0.09600648549059088	-0.07304486776550448	0.20130775834884274	-0.1982352918866873	-0.6371366565087676	-0.5324495865801143	0.2848292846292018	-0.5869313624819934	0.004958520657490399	0.07122246407615151	0.20751704288209405	-0.7247123760867263	0.8515851691289302	0.817692366251746	-0.43610740240815726	-0.4517362139182108	-0.17881960651930784	0.3866966596390439
0.04352668334779729	0.8210579417523549	-0.16744762426862916	0.009375717518866095	-0.7138354488640721	-0.47170716225583903	-0.4872746655027348	-0.4653066045928357	-0.06291266123871411	-0.1402484848772606	-0.25559749718270336	-0.2374950509119922	0.21616910757614774	0.18677858243970089	-0.7086807378564384	0.5880287589167039	-0.44360502523981227	0.4409944985047673	-0.9213913081445417	-0.7408855401029235	-0.10769926110703928	-0.08121704890052513	0.17000271636144418	-0.22788186839511076	-0.6407404268806188	-0.564893799158111	0.29804447442188325	-0.5471093222935522	0.007408880179493796	0.03296634579989075	0.16897278519116438	-0.7103855121171689	0.8839671531362336	0.822229839930358	-0.4019373282558739	-0.4929812808092543	-0.13443384725098712	0.33483791167387605
0.030075511382109333	0.8619279736451924	-0.18861616821720006	-0.04592250051242532	-0.714124140825928	-0.4511551317406723	-0.5055559420558999	-0.436716046755527	-0.04009715759487214	-0.14630076280335919	-0.25701478207576695	-0.23918872584066014	0.22079335464984773	0.20083141841379581	-0.7153478769598037	0.5310523065249991	-0.49793791164305945	0.43412787124798646	-0.9013638741313896	-0.7305196281353258	-0.085419968477069	-0.05809717526799339	0.14702938538627275	-0.2667164617268075	-0.6335526391546544	-0.5694110778452485	0.28946200887645873	-0.5333012519676581	-0.0025459839974510483	0.05560107088251807	0.15838360955673103	-0.7001910843993169	0.8862363373373576	0.8426451523595823	-0.3945198762537218	-0.5162293422542211	-0.08472676755318032	0.290916116607881
0.046905433541631035	0.9052064204060359	-0.18594794867661735	-0.09613557986429153	-0.7058875747920224	-0.43734149741709916	-0.5162760541400786	-0.40910120827014007	0.01603098347358243	-0.14410715864073212	-0.29231735419319327	-0.2500274309452294	0.2275856161815545	0.16111271534476412	-0.7058947999069619	0.4777399157266694	-0.5452109034581656	0.45985745544960366	-0.9240863397489061	-0.7150694081183742	-0.08465831558738401	-0.009463731671469827	0.13172915936811677	-0.27370547306643356	-0.6419368634379765	-0.5704852398492416	0.3007679372143256	-0.48745189640320136	-0.020092158066093265	0.0649651249957135	0.1452967224427033	-0.7033261030460749	0.9228864847901346	0.8543476425165035	-0.37481023375306904	-0.5197979017083298	-0.053342355538326926	0.2322008584276089
0.05328762909620448	0.9270358376628666	-0.17942844449199152	-0.14870383229214243	-0.6997704862472147	-0.41319022302185615	-0.49008014870919	-0.37998185224112807	0.04052859453631168	-0.155931929355766	-0.28559215698362966	-0.24761883975518995	0.2416499463530176	0.13805613355389135	-0.7052800007374386	0.43655714080842484	-0.594580035149048	0.46899409997329994	-0.9258748552843707	-0.6808216663208382	-0.08420271962231557	0.00762347741799291	0.09334160451146853	-0.24263463099451205	-0.5769830524825821	-0.5529800670995971	0.31736092909328745	-0.4517084319428687	-0.05415622325650384	0.06572165905560863	0.15526667325458915	-0.6846057435685766	0.954966740163111	0.8637985692939889	-0.3504733561794816	-0.525862745785501	-0.004038600773906514	0.19029881653956654
0.05336156770388848	0.9518799127687558	-0.1673657062221336	-0.17405506179135316	-0.7053979547166631	-0.3888874882395879	-0.49826621349946176	-0.3626669622713901	0.06409180627772038	-0.15567470730238384	-0.3107854562313887	-0.2473918260975821	0.25447936969626117	0.13986272599328253	-0.6811631227483164	0.3679984012393794	-0.589765688765461	0.49045777813940444	-0.9275108253639978	-0.6493775560673078	-0.08598344351478351	0.015850238751907254	0.0802340222084547	-0.21852255539222187	-0.5557449059703016	-0.5160808377728164	0.3122684927291461	-0.41895980534522714	-0.05592511028028367	0.08049179920492147	0.1182692338636894	-0.6536975178516067	0.9451685776009363	0.8620691368783397	-0.3414437643092044	-0.5078022343459374	0.05421796478759524	0.1346158670998617
0.04771854403551852	0.9702786230718834	-0.16893554225721585	-0.19444574553239394	-0.71779721586612	-0.3798930196451786	-0.4791699221896698	-0.33644382093510455	0.08791634171626778	-0.13964759000825375	-0.3028678366050675	-0.23314582633236608	0.22622878212893727	0.16531891409057256	-0.6808874692572731	0.31547063130598885	-0.5607928300624497	0.518499373760871	-0.951610171010388	-0.628096514257183	-0.05551485603159852	0.02224903475993665	0.05651415106139979	-0.20760025600640925	-0.5261764273702605	-0.47982110950300605	0.3120254886060828	-0.4236874875012462	-0.05338398294295649	0.07192920301280527	0.1231028855817442	-0.6424193814836554	0.9052397248791447	0.8519232095009592	-0.35017641746198475	-0.5252859117330357	0.11260923509287271	0.08070652436549056
0.04106012823624845	0.9716269618028525	-0.14546925997594948	-0.19974436556994452	-0.7111924361217408	-0.3487075614869055	-0.4423885516565562	-0.31138589941747197	0.10087469337022473	-0.1227715529896625	-0.2969827158156856	-0.2407008753145779	0.2092210840024699	0.20932110745748664	-0.6842294921826813	0.3090272252487961	-0.5565365883806725	0.5674196456679909	-0.9806062361032598	-0.6367154459630371	-0.044706331877614726	-0.013504184158216892	-0.015596292680147806	-0.20066560560382793	-0.5035373073924301	-0.44877345572880356	0.31867296585849886	-0.43012244739544664	-0.056044049552614605	0.07814134760638923	0.11724238863037009	-0.6441909287463111	0.9010880544658283	0.8219541083894054	-0.35901206081076975	-0.5268563469615176	0.1445561955361235	0.02792443585455535
0.043648836267733845	0.9669069271646556	-0.14152326369043627	-0.23552163182340896	-0.6820100800250877	-0.3026002389770797	-0.41189441064250676	-0.26338207635987154	0.07182258358593761	-0.14531905853381938	-0.29581740085665376	-0.25026356050115994	0.2099421799102157	0.2314101829199715	-0.6740714772687447	0.34120133635152905	-0.5790868548453141	0.6064883809229304	-1.0178298542807611	-0.605980119495509	-0.017652657770861477	-0.04285981546268248	-0.06372883418281247	-0.2086721913668363	-0.47230383574636736	-0.4157728222310356	0.3071000656047522	-0.43496794875977046	-0.056089247714406154	0.07405104357678413	0.1434228791426559	-0.6217048061971495	0.8876388991302001	0.8134208696714303	-0.32495055467272504	-0.5455473398286842	0.21361458756530666	-0.001133448737743742
0.02629690154062475	0.9849986951181325	-0.10470055500826354	-0.2442119960365133	-0.6800049177325502	-0.27463095153023787	-0.35230964376017637	-0.2326226700769362	0.08852984466770282	-0.13191570762387145	-0.28807488929278147	-0.2639497319673872	0.20821336258548082	0.2568165204240045	-0.6541499994710515	0.3782078565083999	-0.5762611557851735	0.6820615251440854	-1.0510647027397986	-0.6138221433886005	-0.046440281535127664	-0.06878975636090384	-0.10949304990660975	-0.18101379853370456	-0.4407392587992157	-0.38568878356492503	0.308830857513961	-0.4619662309954949	-0.08020413874303475	0.06770656303067372	0.18514667553811517	-0.59381992479053	0.8644055849736999	0.7855476598396245	-0.3263037477623249	-0.5667656687118575	0.2402958888698592	-0.0053087887043932695
0.023559116826207045	0.9953056748758353	-0.08274029742379961	-0.2566193725506799	-0.7090047659466364	-0.2760941617331468	-0.3326691952361905	-0.16150772205092873	0.08928836815445217	-0.1270688326206857	-0.2592642985315083	-0.27086280350965064	0.150557230550259	0.2694126029306219	-0.631588542247389	0.43311123960573683	-0.5844244112223452	0.7216812586806425	-1.101532855788848	-0.575835399952522	-0.09189983019091001	-0.06253267780450586	-0.12138742685963806	-0.15107388798837224	-0.4015489734498499	-0.37487361996794055	0.3011926731126035	-0.5281942615587439	-0.08541610595050242	0.08371718359388144	0.19623055940216422	-0.58238804340631	0.8437059756985036	0.7474211962451389	-0.33770969945038126	-0.5897866926135907	0.2644301572912321	0.009897978448171935
0.0032839211449998407	0.9799594064731065	-0.07299660006331345	-0.27199127594671946	-0.7186170680017958	-0.30332059630621966	-0.32157119635042786	-0.10509661889724906	0.10325326909401492	-0.0826672825273688	-0.2570364935188821	-0.2823757611045159	0.10673444401496854	0.30321007913499265	-0.6357253660719718	0.4765810977794695	-0.5927143267277104	0.7583450704523678	-1.1312750940394332	-0.5796452817401929	-0.10050261354301135	-0.04690407091193791	-0.13257125643377482	-0.13562853846711814	-0.3442465870895724	-0.3449312267484635	0.26404934258395935	-0.5624967665636824	-0.12241847887286658	0.09326093315181666	0.21105157452084694	-0.5995185465480326	0.8079795687683285	0.7053624265206846	-0.3455354045894949	-0.5913442313515959	0.30810641979772113	0.007113478479655555
-0.007458253327802339	0.9593254935822738	-0.06309755775906298	-0.28535531806999953	-0.716968731744873	-0.3187390570155818	-0.31906490422469236	-0.08385670267753367	0.11504971468476151	-0.09421053880016708	-0.24525511546274825	-0.30299399799177096	0.09604362490461829	0.3227150779634841	-0.6114097419158074	0.5369493295563648	-0.5880028389915195	0.7885371166553131	-1.1452328382230652	-0.5677986179477533	-0.12015072227275499	-0.055234969266113286	-0.14006023963767467	-0.11665783325114468	-0.3172431682871638	-0.3520703702942737	0.21792684020011852	-0.594180830212268	-0.10811511812454304	0.037635044542251084	0.1992634177758022	-0.6437915001899462	0.7845530043322598	0.6949019218070818	-0.3391499470466094	-0.6115336908099777	0.34770071750143466	0.0012541698203571143
-0.02950982191671126	0.915857702024827	-0.041921977212766096	-0.28486889334002835	-0.6993829367370321	-0.33706893629426765	-0.30391362489361284	-0.07626170861684818	0.1066283622011422	-0.1142068556381149	-0.2487140168778744	-0.3184188309488568	0.05706055843566885	0.3767554343066534	-0.6081832178031465	0.6264489205781507	-0.5837530566923785	0.8029906875421131	-1.1201286419319838	-0.5420776282516384	-0.12345033023445426	-0.07446514171840346	-0.16598622076897446	-0.1007150914564475	-0.3083848715781484	-0.3441316489697731	0.1735497330003727	-0.652621714186852	-0.11385342721336696	0.025708097679738674	0.21894022347537073	-0.6884658498969254	0.7504987818553408	0.6573918839564824	-0.33170712349140985	-0.6213631238897219	0.3723116524208577	0.01956286192319204
-0.04187743772337227	0.8591169251334673	-0.019910391021604423	-0.27621198787470513	-0.6792004379909296	-0.37484876147762114	-0.31271420793172516	-0.06285295986658487	0.12271549904960541	-0.1041408992824229	-0.2696014340412248	-0.29845304017394514	0.03754615507681087	0.4272821392467413	-0.5826001388951658	0.6864753992655332	-0.5712555555070429	0.7990374046451064	-1.1013134646873526	-0.5564341339274994	-0.10406242582793115	-0.041511855370146476	-0.21303019127586884	-0.12653775973779466	-0.3674478108664823	-0.35191360395886245	0.12360621306073191	-0.6999198412096647	-0.12524769805514852	-0.001192770461438722	0.2202797490522665	-0.7499190409282599	0.6955517200797936	0.5998541620201912	-0.31911471820631965	-0.6290826245835504	0.3874717990007464	0.018402740181071926
-0.033819054789364825	0.8055429611922934	-0.0105936609162694	-0.26206025591065785	-0.6664065885331806	-0.41536506872362156	-0.2995618427935506	-0.04375138217059937	0.1490031199023784	-0.09099962986972018	-0.26802680666129675	-0.3025193277827542	0.028320280634151263	0.45759193609145504	-0.581081471928512	0.7649928442314089	-0.5964773383767515	0.8097021697338894	-1.0841800005309106	-0.5640656420071511	-0.10914520826843946	-0.022300156799944064	-0.26838698278432344	-0.157721843032194	-0.39497263479746325	-0.36425562998188993	0.06951027141641235	-0.7374558052586702	-0.1665128476871712	-0.007705377204904855	0.24692105128808045	-0.8064303844898472	0.6413315834675273	0.5686510000901024	-0.29709508734753454	-0.6401835084103629	0.3727560019040177	0.031702248785562465
-0.007366682546930065	0.7428452102022362	0.01430765353816919	-0.2889328037559938	-0.6486135459458573	-0.4275059814545913	-0.2868996441292335	-0.03207542707514403	0.157582924125553	-0.09172579308633903	-0.26394716994116846	-0.30742219182067365	0.01545147636959134	0.4965814036317254	-0.558052092903804	0.8313282246204048	-0.6214421501546721	0.8216810018582225	-1.048976604019056	-0.5588305439652717	-0.14386034756723967	-0.02877182974214033	-0.32004197759010145	-0.18645998029925254	-0.385199512478302	-0.3783830545999722	0.03552455526864645	-0.7359111592185104	-0.19718976882445233	-0.0350582578710469	0.24622720108520432	-0.8333805778127316	0.6318110244829406	0.5416977139975417	-0.268259924965469	-0.6684293541152714	0.3828685313227706	0.08611799323160059
0.015011398248101424	0.683013528095293	0.0318397223387898	-0.3351497903005088	-0.6331003173154095	-0.44110941702460593	-0.29606787703779613	-0.019922860101330122	0.14571177060521973	-0.09831763433808169	-0.266132836105036	-0.2738655860555833	-0.020769645798381732	0.5103270165296966	-0.5374844833231055	0.859426468203895	-0.6634148674642608	0.7881661683043995	-1.0139058312897498	-0.540583479429418	-0.16162917621469156	-0.0012489783609113917	-0.31890559823619224	-0.21294716017719714	-0.3799689133814911	-0.37334752539591304	-0.013600656761979663	-0.7261340824208665	-0.20734369065915073	-0.06303871946542895	0.2535534234233193	-0.8818301759265271	0.6026966048704243	0.5119725152265325	-0.24766195115515083	-0.6912786369794903	0.380440240421811	0.13846786533771593
0.04317961740820552	0.6356866688223212	0.04734799092988843	-0.35227266815957725	-0.6298051793767763	-0.4711545721802117	-0.270200783264357	-0.008882841178746562	0.1631910366821129	-0.0942857209178494	-0.24898528457029906	-0.24842469841273918	-0.08506988209162952	0.5697993525984374	-0.5418997171736419	0.87999785095897	-0.6730546535190034	0.7497111892596278	-0.9802454232967126	-0.5829715968418522	-0.1692343045576911	0.011063357916749153	-0.340285751669155	-0.19872434589797405	-0.41341867361766804	-0.393771460381793	-0.08127415794300985	-0.7475816524794496	-0.21900240170505766	-0.07882160852750925	0.2570389261871947	-0.9138987338268642	0.599222529179716	0.4887024186303524	-0.2352030800156238	-0.6925489015098238	0.33094210367490373	0.20585919114415888
0.07549105884631814	0.5837187393330542	0.05400412560008009	-0.3737159522861481	-0.6330017208580052	-0.5003458579879533	-0.28902200240690035	-0.003242970071600051	0.15773533308080404	-0.11266309422796235	-0.24643627656516093	-0.21489988708954355	-0.12389484619597554	0.6418513297310317	-0.5490938138673847	0.9047112986175911	-0.6762127299421289	0.6873142937735401	-0.9407543546113452	-0.6182106574278248	-0.16637271226774017	0.016659691508260712	-0.40469535118046795	-0.20535457119041833	-0.430993194387369	-0.36989059845539196	-0.16793927248495105	-0.7260993545167913	-0.2275690012468107	-0.09340386680557197	0.22952421679172552	-0.954042287495931	0.5818747700768772	0.4888971428957453	-0.2024862007984943	-0.6986676244190557	0.31180505731974	0.2784206392337048
0.11246940153317682	0.5434566485808802	0.06733042957921463	-0.39586341576479883	-0.6191930482867972	-0.5037718236867575	-0.2717702444516624	-0.017186312121618287	0.1806592610012112	-0.12099241770166713	-0.2523409636398194	-0.17579652725763917	-0.12384762493778867	0.7004822143879998	-0.5435848329066376	0.930195836686778	-0.6789802945585539	0.6631367434740962	-0.8857604800905582	-0.6641463646655886	-0.1685583689163449	0.0043355876207773645	-0.4408241100507168	-0.19972881936128023	-0.44858483692376616	-0.33358096337956533	-0.23378095498342014	-0.6692386256867391	-0.24213277770540195	-0.12557388439395364	0.23037052664661334	-0.980818307718389	0.541777210759045	0.4582904190448126	-0.16880097179370024	-0.6726938756073523	0.33633391156769854	0.3139995983418459
0.1501103643727912	0.5106507521397916	0.06457523046136093	-0.40658103459550476	-0.6343108200820102	-0.5138069419438216	-0.26886302748125834	-0.02990581143869838	0.16936302716020293	-0.17476515893118397	-0.26336901117865097	-0.1472243815689625	-0.13825467723019833	0.7680156689767076	-0.5230094590859414	0.9677297535867243	-0.7102071267478165	0.6192691847178723	-0.853235860170329	-0.7005048122528271	-0.184306369483471	-0.030119341273634904	-0.4757382983271075	-0.2027686219302623	-0.47225566074499536	-0.32513834364666455	-0.2692923007807699	-0.6703948021250741	-0.2060990694970501	-0.1400403825417641	0.2284551418848489	-0.9763680337957977	0.5334235807013503	0.4669906458414408	-0.1565137444417877	-0.7138848177433526	0.3397197282154193	0.3816015315495641
0.1869008190334031	0.4886105932752618	0.06294404589720268	-0.410530894323381	-0.6466136907259306	-0.5439303604450811	-0.271631067270324	-0.03412111322062948	0.16837871356019657	-0.1784829716186241	-0.2913757842921453	-0.11705693801152055	-0.187062336172219	0.8189206861364937	-0.5356176200550153	0.9724923280376412	-0.754988481922107	0.5731765191082869	-0.8407721832087696	-0.7565336520666219	-0.16345971093823267	-0.08979693975587792	-0.5119818121504607	-0.21895033553726045	-0.48741912071572535	-0.3061082998897136	-0.2832426819893086	-0.6715033963635512	-0.20035803613546074	-0.10888412871241082	0.2362279556656853	-0.9445466168494097	0.512407705638972	0.4456094991297402	-0.13045740140724776	-0.69585171948321	0.3389641301394593	0.4736030520300433
0.19327427561001145	0.48400773165020927	0.03337659962486701	-0.41584174316956385	-0.6912073700678253	-0.5272818596982887	-0.2697847223857973	-0.028989287143367785	0.14675445586673302	-0.19145802003453954	-0.2930757581871238	-0.10006331224961558	-0.22063715772779421	0.8665651882322647	-0.5381412277655162	0.9887296007303114	-0.7970722023180656	0.5201437364742865	-0.8339977313104606	-0.774329166969672	-0.17164722645266933	-0.14123621807455766	-0.541836654862984	-0.2550456500922713	-0.4862643518448399	-0.27755783889887364	-0.27937419579446554	-0.628535959709884	-0.20920820770598847	-0.12824712476012695	0.21922953778319534	-0.8946844810851615	0.4836194975759042	0.43376768416335265	-0.14706739865646604	-0.6826317534889599	0.3435844782248753	0.5544482428168239
0.18497986316232076	0.48364279714985026	0.02221183243614721	-0.4217346651225271	-0.7352533126265726	-0.5292207977959708	-0.2691038894959931	-0.051095855920759915	0.13314033321128746	-0.22737672590567892	-0.26356277345214035	-0.0936199370216236	-0.23972286314257202	0.8931447438341464	-0.5386803508632982	1.0114258467771422	-0.8291861464594443	0.505204899820253	-0.805459921430764	-0.7493440029282781	-0.20830318751510477	-0.20289849354683334	-0.5420957160933703	-0.29666099462562234	-0.4409085160723327	-0.27574958437417296	-0.27262636980073235	-0.595197881979675	-0.2192521060701334	-0.12595627846536522	0.1762676234109972	-0.8289172236008187	0.5032745654916391	0.4353724894720624	-0.1501674427905649	-0.6817992318659029	0.3543234323757812	0.6443192742616402
0.1798555920800517	0.49036326380956047	0.03008007889964307	-0.44474073643995976	-0.7340121929531281	-0.5236970312323884	-0.2797326586861712	-0.06857068567143139	0.11283481730022957	-0.25762633404155866	-0.24497327382365702	-0.05587343240656352	-0.24828799844453858	0.8937334087863078	-0.5280308457748317	1.0191512997584675	-0.8942278467435459	0.482763107842068	-0.7905205554900923	-0.7354362671558087	-0.22447093090364997	-0.27617483051388825	-0.5631559060079436	-0.31995257029585944	-0.4033791240860623	-0.28335749862811505	-0.25736286441711365	-0.5850593224995297	-0.2032631015481446	-0.16403939928221423	0.13382862566217874	-0.7748906492056993	0.5187779697461024	0.45649766805166436	-0.14958147761824936	-0.6764611625296935	0.36366284761867024	0.7140249067686367
0.17564820257119176	0.5110048184186416	0.02865733667455302	-0.43112325339428825	-0.72386371138439	-0.498284987308942	-0.28897385859258984	-0.07443640995378346	0.09166307045979151	-0.2842168534055475	-0.2620306059303398	-0.026389446289026987	-0.25590567179650325	0.8957395308276197	-0.5252559799072452	1.0322678386196984	-0.919128394685315	0.43545436155377804	-0.811134871787397	-0.7252063317607268	-0.23374170680093362	-0.33961516019705207	-0.5832710989368601	-0.35814465649363103	-0.4148498878352789	-0.27703103917500377	-0.2543854082654029	-0.5894184201521729	-0.21082667338986574	-0.14584252924561786	0.1214985228217709	-0.7422157707075934	0.5037958571248463	0.46098897666350613	-0.1318364800200157	-0.6681057122384356	0.3698054167696433	0.7340262115211678
0.1607375784472265	0.5401647661753592	0.01803660452095574	-0.3918611403627484	-0.7584588978994127	-0.502161262859784	-0.282001068063005	-0.09331684597976272	0.12639317153319327	-0.2984739585103358	-0.25856314426540566	-0.024150858033197914	-0.244906539504378	0.9174476135889712	-0.5164191905527784	1.0531571143081846	-0.926589283534803	0.4566829891138787	-0.8097482758816202	-0.6902112499728378	-0.26633551734259575	-0.4111899387437397	-0.5933953751531629	-0.4171548570992304	-0.43049248893059283	-0.30679336645985444	-0.2273334651989573	-0.6258365575955638	-0.24320775097255912	-0.14417276886302158	0.0817020512489283	-0.7031964296485966	0.5154877049760698	0.4584548164865779	-0.12399667012834452	-0.6664846458078564	0.3881116354835096	0.7667874803294958
0.16056102538945777	0.5638804142198767	0.018610569194350002	-0.3660436250265927	-0.7606922270154758	-0.5078621529968824	-0.30540964901989864	-0.10324764567907681	0.13080396391498283	-0.30844427173631955	-0.2680294409762682	-0.009606008413930792	-0.22060526942364125	0.8989568025260812	-0.5149851951501226	1.0351557904404007	-0.9539893527768438	0.4842457347414767	-0.8013887023889635	-0.6270510054996132	-0.2962771541792796	-0.4827789744456615	-0.597314847579939	-0.49312793617456097	-0.408597871372231	-0.3055325297897543	-0.20937904895714907	-0.6464396501339851	-0.2723683047393782	-0.1496867668849676	0.06067850618569822	-0.6997139331767386	0.5391098275406818	0.43445991939939094	-0.12453030974202942	-0.66350537568193	0.4270154364054237	0.8044978560957515
0.14652617108815122	0.5908255373042188	0.03516932712229191	-0.3587037031526029	-0.7402472199970809	-0.5018060447512094	-0.3083518155989048	-0.11275200864648476	0.11905389244936901	-0.3186203626050092	-0.27343942713819147	0.0006409755010966883	-0.22863125994066696	0.8387439364728204	-0.5152159630643742	1.0125577493043498	-0.9513515374985684	0.5017450482202165	-0.7950588395287805	-0.5855939676014973	-0.3138509481181118	-0.5438757466725528	-0.5520099123060256	-0.5504995189087951	-0.3794614248129638	-0.3484478351191519	-0.16554363818187626	-0.6673076405910169	-0.2756170000122591	-0.13831507624044354	0.01750681157768791	-0.6756927166172887	0.5465376914622786	0.4213129737633551	-0.11787308232383298	-0.6703428302040211	0.45747941336235237	0.8297708926683747
0.11600897462444162	0.5990624604963664	0.05486320261022728	-0.2961750088115653	-0.7086685927357572	-0.5066472493846735	-0.3208722091264157	-0.14437416651683035	0.0906348853654043	-0.31690765765358575	-0.2911921113940392	0.01123311146444429	-0.2264483073620515	0.8224618131971825	-0.5238327809329887	1.0165157709306574	-0.9692054115233943	0.5146145063380183	-0.7915792250792432	-0.5433785534200333	-0.3110467315127237	-0.6198327578106209	-0.547557169417151	-0.6328367031848376	-0.3726169892590855	-0.3749886350517414	-0.11761163460390214	-0.7053954161219547	-0.2949605749532427	-0.1366040454432044	0.01713615560530472	-0.6321543602823485	0.550308222440179	0.45797337489396545	-0.12612653353795894	-0.7224260049829916	0.477492915094177	0.8607052090594574
0.08429595183773171	0.6257923418500404	0.08510848048581099	-0.25051321927099357	-0.6940914922836507	-0.4924375733071115	-0.3412710537112235	-0.1490973746274813	0.09031088900315357	-0.2999969862289335	-0.28267986012924406	0.04264295919778915	-0.23477176466405894	0.7992927379329877	-0.5477484318736491	1.0195353900761828	-0.999659224116867	0.5198917715566844	-0.7784401157233705	-0.495452831404197	-0.3118930361784254	-0.6632007654118478	-0.5474988983264282	-0.6899488418448335	-0.3862435153704814	-0.3803355017348056	-0.10052484350692951	-0.7134339671695707	-0.3193263467374594	-0.1352042341662223	0.022860917281571067	-0.6082558701143508	0.5434783263746612	0.44043945466004947	-0.12527142719247747	-0.7103393244183154	0.49941831744214477	0.8909152007358998
0.06370190769137206	0.6507248910716518	0.09554864679434352	-0.20708794699447242	-0.6457061226973764	-0.4436292400747228	-0.3484867761828117	-0.15420495400733028	0.06658511944711044	-0.30164714419637334	-0.2575128785542594	0.05315391976691229	-0.22322409044907104	0.7564857009731469	-0.5598422693706849	1.0328570680843756	-1.0166534877132527	0.5439672527344144	-0.7667799355932526	-0.42245529569255347	-0.3321753673080917	-0.6650075363867077	-0.5358498184632935	-0.7383097966865741	-0.37443135984301357	-0.3739129771680926	-0.07795565167722984	-0.7206345033540198	-0.33649341348466383	-0.17622141083850362	0.048054006219894876	-0.6180127700487232	0.5552864444405574	0.43675897549540926	-0.1590441880552854	-0.7157857951582145	0.5411085926705727	0.8877204690146525
0.08636166630851605	0.666714761966871	0.09538651587140298	-0.15281713072928868	-0.5757598115235792	-0.422298852659869	-0.359982132381228	-0.17050176875687392	0.07096203828149819	-0.289238042263432	-0.2157285158542607	0.06560531682830387	-0.20343044051068704	0.7280055712623826	-0.5712981528049499	1.0142927027281217	-1.010896773571747	0.5701593558704269	-0.7475837557023304	-0.3682614697578608	-0.3386637208363422	-0.6952631810624557	-0.5382199376761555	-0.7847517022953162	-0.34488709173414606	-0.3957785696453363	-0.09319783103436027	-0.7286865478612967	-0.32650152396422355	-0.19913799255621553	0.09487401958824004	-0.6184291046057719	0.5839845262071408	0.41572023173386163	-0.1475748728752108	-0.7331788209944714	0.5980067322752004	0.9006037348729302
0.0996710385039534	0.7090672871999301	0.09633076945114427	-0.11348891848677925	-0.5340732890108576	-0.3911997283642221	-0.38409763720756124	-0.16878902608923718	0.03085102956861151	-0.2748186077262294	-0.2041221673916191	0.06319189270409867	-0.19941619315396059	0.7012542254269819	-0.5899001784139656	1.005240392285597	-1.009807174016156	0.5478196330139559	-0.7477313503928668	-0.3311271117554612	-0.3090268927234491	-0.6916296784627405	-0.5137997584792494	-0.8058265440180937	-0.3312199414919314	-0.4016242635658333	-0.10382112183568352	-0.726676732553871	-0.3057834295824557	-0.1818044184062458	0.16826269982221273	-0.6383771530768302	0.5918580858662723	0.4379274173939741	-0.13416568013661428	-0.7544938410075924	0.6128717382546662	0.8894048087562819
0.11427589264302496	0.7306657547496929	0.10841708996255883	-0.0466407498134696	-0.49393396998584443	-0.36037312701693464	-0.3959801192853114	-0.17702480652915947	-0.022110485019227726	-0.25333353311745505	-0.1830260941391901	0.05308077688826853	-0.19438603581156008	0.6913068344822537	-0.6231369602697555	0.9766431222665901	-0.9848036059424251	0.5392294957305215	-0.7512629669591395	-0.3214044327148844	-0.2700841243974792	-0.6750343371165293	-0.4696076831307215	-0.8433368781420757	-0.34798995539205746	-0.38112589583127626	-0.10792249284528002	-0.7239993460842611	-0.2825840799489121	-0.17840874281457114	0.22438330170353638	-0.6562301084100931	0.5906214555789815	0.40805777307505336	-0.1455218695775853	-0.7886268225033402	0.6284017119633323	0.8974338634333693
0.10666215661873828	0.7391544301041401	0.12272058940188406	-0.017768396252583894	-0.48008735930521584	-0.3552769344237455	-0.41433572849352557	-0.1877839512581319	-0.0549539986499867	-0.2624913241433388	-0.12924077074654475	0.05699379783488427	-0.2022940730437118	0.6667423127272766	-0.6457849726896054	0.9360735824578805	-0.9494712252556224	0.5602055751208963	-0.733933174016229	-0.3062609862326293	-0.22132123862686903	-0.6629852536586174	-0.4065517849751422	-0.8583447199749632	-0.3312545279078946	-0.371468427307467	-0.08246342613401893	-0.7357706141834075	-0.2519573101966325	-0.18325429543213895	0.2700927318701237	-0.6697324040575475	0.6003450080440516	0.41091117456008136	-0.15008595302404873	-0.7756140249220141	0.6394367917584913	0.9258742631544454
0.10208369039994711	0.7364055342341704	0.14978107904887164	0.011919014222661312	-0.43720450753306483	-0.3512834945779574	-0.44860014443890517	-0.16865492893599715	-0.08012926930126776	-0.2578144234052124	-0.10242573726797817	0.06371488777983123	-0.2098821364493752	0.626476323011739	-0.6708357003872341	0.8992198254955557	-0.9411186607597646	0.5009909032237835	-0.7281858873057959	-0.3020904478326985	-0.14320645495003695	-0.6395485402949381	-0.35379342489454346	-0.8659857664194786	-0.3049306203696148	-0.31113334867377135	-0.08312060548657299	-0.7118033890968328	-0.19860372830504625	-0.15992717457335695	0.3549804950008751	-0.6720481132171849	0.6060147677399346	0.41732928827357485	-0.14336974328407706	-0.7712229254246896	0.6462176187963474	0.8837302453843245
0.08228018962202441	0.7274396760290907	0.15832293033739303	0.04250867892764627	-0.4068203232824711	-0.3652461138172985	-0.5054178226541282	-0.15272867168649557	-0.08810071417088587	-0.27468205542149604	-0.09383985766405767	0.07869667044717214	-0.21605384376751094	0.5873914338022412	-0.6873529953972893	0.8819663138372629	-0.9279418431532566	0.47071836822771507	-0.7208656651035217	-0.275612858283284	-0.08392760241573413	-0.6189643872890862	-0.3518214728513271	-0.8773086011036245	-0.3049192977907684	-0.251781058342513	-0.09929288488377339	-0.6743469654416195	-0.15908877718563172	-0.15541577700156078	0.36545002127551574	-0.6546871625826769	0.5942870476241052	0.4426904952343781	-0.16561596565219236	-0.7919391736087784	0.645598746066892	0.8018212712705971
0.07115521364385477	0.7006550290279686	0.15736913397443492	0.09131144478438209	-0.3906452611361475	-0.3704744052475628	-0.5380045694215602	-0.12460346059229795	-0.08151791496829702	-0.2713533363753694	-0.05020694519518927	0.0767498034675003	-0.2113416527976124	0.5832726875704975	-0.7022000140206163	0.8490144198411557	-0.9602517453047948	0.41367286930526426	-0.7016971269855299	-0.2649670848109675	-0.019445270736238713	-0.5777549389297054	-0.348906366901682	-0.904430485479813	-0.3208910661552422	-0.20257796413314164	-0.11010333171659695	-0.6516452848348441	-0.13880161322313628	-0.1579021503427452	0.4008363816222126	-0.6513953504956767	0.6053537776463591	0.45151241867773945	-0.1833773017459009	-0.7879536300402534	0.6110454922510637	0.7529965685552243
0.07962992320163863	0.6916670947479485	0.14529748428731962	0.08351398817256087	-0.4058809288034165	-0.37491958254725904	-0.5845051418699513	-0.06587894770373173	-0.05861236692148458	-0.2929837713931637	0.01126879452677997	0.0781840214305051	-0.24244341394718946	0.5539075941667921	-0.7284691669024547	0.7830071893429204	-0.9409032965174278	0.3721948945013915	-0.6800931047955833	-0.2627820410303899	0.03173804850922231	-0.5391203574796822	-0.33379926083488887	-0.9242493088680004	-0.331849742237083	-0.1458707873165015	-0.09470304936105194	-0.6013409570359418	-0.10400150525524313	-0.1464749814359145	0.36515783803640345	-0.6674076528594697	0.637935244070752	0.4361100986881968	-0.17337064352089365	-0.7751556534163979	0.5773234007388597	0.6911271565702013
0.09443760730575154	0.6525971544965409	0.14673854094484645	0.08114880929442007	-0.3941790894609616	-0.406937279722022	-0.5639481746340484	-0.012358372495012492	-0.052990527623885855	-0.29489049930173816	0.0367486838045815	0.044745531681432166	-0.2514702995134387	0.5174012876163929	-0.7331575733626148	0.7282353280816494	-0.9006131079629254	0.30686307432693866	-0.6872787796367082	-0.24760834802321535	0.0646181978119656	-0.5042290970010441	-0.32005100681661924	-0.9201721098333385	-0.3105706734352263	-0.09421806281312275	-0.07130531517651176	-0.5830495071921049	-0.08199000046275484	-0.17252405528143108	0.3595214659772814	-0.7034346196524709	0.6651675243911462	0.44654418798585577	-0.16588060141297387	-0.7724537554816175	0.5240795085400575	0.6661198652773404
0.10601247786423354	0.6177716368303373	0.1559756418257813	0.054793408219477216	-0.40032596901275974	-0.43507595669722904	-0.5482852246763523	0.04574926262764053	-0.06227447027506143	-0.2918101625651875	0.06481040556922688	0.0517901149697354	-0.26018884629263234	0.5298915446002713	-0.7316309124447203	0.7071052685008065	-0.882712326182246	0.22832234329847031	-0.6891454914786929	-0.2801954641253737	0.09664997170354854	-0.4828193860627281	-0.3139646255216896	-0.9308788453138954	-0.29935066120173826	-0.05710715493707712	-0.08382677585198621	-0.5619357937328223	-0.05825118290634792	-0.16214556084503207	0.34146098797366464	-0.7020091474540826	0.684256730424716	0.46026538687906476	-0.13486417207013196	-0.8089826488587845	0.4629531604844206	0.6234999475059373
0.09142123768201131	0.5875448202981396	0.17261709905535047	0.02630669400292367	-0.4005928412333124	-0.4672660875089928	-0.5717690305836347	0.1214119184464133	-0.09039297302816468	-0.3073795501962859	0.07278137389524672	0.06084728866742216	-0.28590054227794715	0.5171139353799947	-0.7308846265599694	0.6899710576230158	-0.8589865924993756	0.1499565295820137	-0.7099125079432506	-0.32954459350568477	0.13738515215336305	-0.43851345567190825	-0.30493829083864255	-0.9346378873721587	-0.3245626825525444	0.01046788860496567	-0.057419398183615064	-0.560296693475035	-0.05028014654031112	-0.1531790558407562	0.3114996771924166	-0.7099757359224548	0.693561021408375	0.4715389911146766	-0.11425495434603442	-0.8646033389319495	0.382013010021814	0.5924173228373897
0.08349143467217637	0.5397170039399836	0.16344330345600974	0.019173798130829596	-0.4059089614429758	-0.478118202609038	-0.5764799431403536	0.19268667622101193	-0.06335012989754955	-0.30839104874986795	0.07002040289500208	0.07346670626502896	-0.2946207534003693	0.5139818862201038	-0.7376096528964541	0.6548697127352681	-0.8235855247035305	0.13143051738925768	-0.735355109670845	-0.3872861302518062	0.15572920640003698	-0.4488183073071651	-0.3152476817126951	-0.9312786338253153	-0.334570008576348	0.07895883656714195	-0.03048311075152334	-0.5477240559084332	-0.025702686379156136	-0.19640406438359076	0.2725324511374936	-0.7287647760277275	0.6831701575852122	0.45633202825986796	-0.11153899498290223	-0.9012438307115674	0.3037479942353085	0.5810526862460944
0.05819516924112859	0.5171735105668148	0.13049837702790495	-0.03490567592048065	-0.4384542645204654	-0.4828290147982356	-0.5758436810350297	0.27312165770050445	-0.02899259382945233	-0.34096496849518193	0.06804385140502464	0.08645687256227677	-0.30676497943904385	0.512990483992488	-0.7336933059224576	0.6636674178535491	-0.7977607022962891	0.12600802239169612	-0.7449133356415388	-0.42747889291708996	0.15558779691340474	-0.41425524293582044	-0.3106588488323868	-0.932327998195065	-0.31041907461457013	0.10709332260239601	-0.018949146167612844	-0.559567762580497	-0.018860675328556606	-0.1989526816288266	0.25188759422508195	-0.7139018266629508	0.7094094416575748	0.46495728067671244	-0.08327765473861365	-0.9385164241172553	0.22766649227234886	0.5372079061064713
0.0379585964154764	0.5013233132995838	0.09330540353732283	-0.05073098171715995	-0.476988087513239	-0.4932150827784831	-0.565902708266865	0.33738166473511544	-0.009000655036530239	-0.33173178363250566	0.05108966521314584	0.08126030485020519	-0.30629126126668293	0.48757038841869205	-0.7468217628558755	0.6672658640176469	-0.8140818771588909	0.10121922386621758	-0.7560777239591097	-0.46681973638781055	0.14904643613711405	-0.3903031588752718	-0.3243617395201786	-0.9629275919733313	-0.3305434490852312	0.16056392064609257	-0.0374018391974808	-0.5506393533773318	-0.006215901372112804	-0.21847020493399194	0.2196317934582918	-0.7195715916261839	0.7362464572644413	0.47507219745641754	-0.09918110654794036	-0.9710065388334064	0.15847271986035255	0.5055634390718007
0.018132866933308688	0.49414689078437607	0.06127640115373199	-0.06647195874055914	-0.5204191769368357	-0.48134493372892095	-0.5535778445222616	0.3757408077916984	-0.04991759888409847	-0.34914747976478433	0.03799666122351799	0.08247529554953581	-0.3218275570737331	0.47767027168215154	-0.7533037546977565	0.6656131117414158	-0.8197901459306337	0.07753539065728546	-0.7552163784665348	-0.5205042787131084	0.12592430162649043	-0.409396865013647	-0.3350776627854204	-0.9635945499408534	-0.36588352839504434	0.17801949317558177	-0.03430867623918684	-0.5613112596051366	-0.009743153535267404	-0.2511420301705796	0.16765349138404548	-0.7321683839022897	0.7393106703203604	0.4782890379181489	-0.11862271951563882	-1.0179172878703435	0.09233668767117795	0.5457097142894871
0.003090943949232594	0.47902010951134244	0.035891706172648995	-0.08215232360578323	-0.555400245177174	-0.4597439330836311	-0.5039305647935204	0.4079002506312829	-0.07625017905818689	-0.3526251460788178	0.0538258675382005	0.06509731727330177	-0.3331608126703179	0.45608693106657217	-0.7595629266343774	0.6629302990676746	-0.8151981848574653	0.06698698436725566	-0.7585690779847619	-0.5810126731306943	0.1321374223444124	-0.401421588889659	-0.33591424699632333	-0.949904529497462	-0.3803738129752593	0.20129413018897652	-6.306913274638504e-05	-0.5725811391505572	-0.008837945802104204	-0.2829994751103554	0.1648960006638182	-0.7417376418032199	0.7716356130516143	0.4783181361497738	-0.11610125795504452	-1.0321264284269407	0.04604030960657039	0.5881606348343749
0.009821713345477448	0.4890609027500533	0.009837343969514401	-0.12306387107447687	-0.5697200165483305	-0.44548821276000883	-0.47151962714735385	0.40381433102986275	-0.09578704777517809	-0.3752632469208372	0.06717109877889307	0.056423140183414024	-0.3344366213735112	0.4305608856327104	-0.7625974121482779	0.69741564455951	-0.8496175669141346	0.03923199883956126	-0.7630119257081782	-0.6223412296927128	0.11247173332134866	-0.4576887948584272	-0.3236026018707473	-0.9485448622895414	-0.3970155440696276	0.225759172486093	0.026484865855977535	-0.5909904792209082	0.0020529537309566187	-0.2914998273984205	0.15005815337601616	-0.7461262185394104	0.7730578908158174	0.4773620907050288	-0.12700917521146346	-1.0741420805148185	0.036601821686146105	0.6087272861395996
-0.003523905474594429	0.4990893843315865	0.009339191407233782	-0.1241902125398657	-0.6024544986478533	-0.4406028341831372	-0.42026795311614895	0.407148880413809	-0.1466302552071177	-0.3715672196129414	0.03802115525736005	0.05830109310183708	-0.3263433555426577	0.4201223101998511	-0.7629139542404924	0.720281094030395	-0.9035546054989387	0.010661685167617114	-0.7753219844965147	-0.6557372641689039	0.08616255799988976	-0.47035832238091846	-0.3243462253852678	-0.9391443601256849	-0.4126178937325712	0.22039141906232862	0.025938819792028778	-0.6224898955267616	0.025827929816796723	-0.3125998343076757	0.15114983977313223	-0.7640412354125367	0.7770039209470155	0.4914820041616485	-0.12772016067313863	-1.0865622037104505	0.005563273714586159	0.6316612670446768
-0.017517022588492286	0.5201456719716137	0.008939594589400222	-0.13698088719522392	-0.6032018687466689	-0.40690321531482565	-0.40726059614167587	0.3831421156445563	-0.20778411270063177	-0.38697832269483307	0.0601319747891552	0.07750479728293362	-0.3105698216912768	0.4252157511923983	-0.7664542639104573	0.7349227915282215	-0.973353443099685	0.021950938305651695	-0.7483246784702995	-0.7072025968292511	0.07632330094318547	-0.49242858215729024	-0.3237096494016288	-0.9647971343842239	-0.4207476916934695	0.2231662063551297	-0.0020366540795731134	-0.6400178996266118	0.0446990910941228	-0.34592400272128937	0.1481078605196762	-0.7704696450113019	0.7984578686881394	0.46227907393471657	-0.14236001105479995	-1.0740160811518848	-0.006103623296258081	0.5920111214186845
-0.041447008788095055	0.5443216061786369	0.0033424052222916127	-0.12006961818637178	-0.6214675232007466	-0.3788033479608452	-0.39815867237726166	0.36664226839586656	-0.2346793446329422	-0.39417187917279045	0.08087661921463005	0.07394552026759878	-0.3154137262237578	0.39201787005866373	-0.7846777162033242	0.7281895718676619	-1.0133530577305594	0.03455128389340355	-0.7170490953791404	-0.7329472584885758	0.07062403088956085	-0.5522890214588255	-0.32626811641795617	-0.9454630787079514	-0.44306047691034334	0.2302304169819754	-0.007203450089164121	-0.6795253291503213	0.04632987792073607	-0.3732856110652817	0.12676690883878255	-0.7889212330842648	0.8480774049200056	0.44554197747434027	-0.1672463331502474	-1.0572562129639125	-0.0064129939913971454	0.6027169605452785
-0.05044532877561305	0.5716895710060663	-0.008530648542983452	-0.10386540116312197	-0.6358216093787384	-0.3592881697834921	-0.3706699942838639	0.33482495798631395	-0.2309815504950597	-0.398910851336005	0.08102234727684363	0.05991093004755059	-0.32654705579066867	0.36768448850221286	-0.7807390872388014	0.7163322381957602	-1.0602799179103086	0.0496380332861033	-0.6990627587586543	-0.7266726832888267	0.06211816289990729	-0.5646278981253074	-0.2952664998811337	-0.9334071052849888	-0.4309585856095012	0.21601784670865604	-0.014772475222857384	-0.7293254276671487	0.04515528295176654	-0.39674615037926897	0.10838128805307509	-0.789617755454356	0.8842497574133799	0.4768599295205352	-0.20803097062334103	-1.0235783553438187	-0.01654359959587136	0.5804611458616795
-0.061526609863957804	0.5825947274866713	-0.02860851502448104	-0.10254414430780534	-0.6219223116158131	-0.36212233442262637	-0.34889996720205124	0.3240327503671261	-0.2747169407477369	-0.41036740083212314	0.09309211097732503	0.04734762818553216	-0.34177180190849504	0.33418881079664814	-0.7707438916535743	0.7253772742004496	-1.0706239170936407	0.05181082242393435	-0.6612966192169163	-0.7026284369972717	0.06545191924954019	-0.5572697888498288	-0.28345149324230634	-0.9334096804122771	-0.4122887786411937	0.20465380179586062	-0.0342827127294346	-0.7690895169972556	0.01086269461703181	-0.3898113675909326	0.14109654899483828	-0.7801247081527685	0.9392847375667005	0.4731903604730002	-0.2584940349320107	-1.0123085730598385	-0.020850135448775807	0.5755016309798522
-0.07389577641082623	0.5850494172040713	-0.013819312017344649	-0.08221025406350774	-0.6051366164161734	-0.362002089007145	-0.3613370138573874	0.29792403315758476	-0.32485343795273675	-0.42097007455069535	0.10860738541644613	0.03723829339544069	-0.36479258776182977	0.3243222680298469	-0.7778114174526796	0.7073344860370028	-1.1084037929662298	0.01802967595025702	-0.6657131144291994	-0.6726867970489155	0.06214911487087371	-0.6165933341165278	-0.26293516684114915	-0.9408781933285141	-0.40739636611598196	0.21707437307881614	-0.05674917630916302	-0.7703444087457438	-0.01917928522001291	-0.40160726397284996	0.18267313687754863	-0.800663252136186	0.9320326361281559	0.4831506232471744	-0.29849848080124447	-0.981567694045862	-0.03368702458328857	0.5943281367767957
-0.09528613850517978	0.5673193572476932	-0.004227850966695232	-0.06724401070816188	-0.6029159049185243	-0.33191213503189204	-0.37772423493952145	0.2825204452420568	-0.33861929045760086	-0.4436508476860399	0.11986126049784107	0.03033614741684887	-0.37211034134294685	0.3427956313850972	-0.7777071285485684	0.6956626505299068	-1.1509341094607264	-0.023284638307599442	-0.626055627831057	-0.6571897760675512	0.059515395146519476	-0.6334853520903883	-0.2602563101379181	-0.9025248912868944	-0.3623384803906401	0.19426984982339898	-0.0832974567104337	-0.7689886711408402	-0.047295823364737186	-0.42457594113199637	0.23556221684357803	-0.8052679512015095	0.9228020572196185	0.4651074495647446	-0.28392598927730056	-0.9743147743454182	-0.013198933785594124	0.5985500804953837
-0.11836081008789923	0.5331524283325451	-0.0033512402972832784	-0.07128379082070022	-0.5880281808671501	-0.32440510261153094	-0.38356679020296613	0.28809059734171516	-0.3174270698339179	-0.4625618130507034	0.1179691905208533	0.040186517484571804	-0.406572129812957	0.35534246474413056	-0.7856551375403144	0.6897223445934196	-1.1849280850023285	-0.03463139427254717	-0.6065783011985558	-0.6683164250228817	0.05797012465522281	-0.642529139839645	-0.26090765557799206	-0.8914183672949175	-0.3255374902508904	0.1770501909460756	-0.09063433263016732	-0.7859449786603103	-0.05433775888715198	-0.44173293203242886	0.27811476954613	-0.7996436089699962	0.8986231191627139	0.47814194394962783	-0.2838459511821196	-0.9640323005023363	-0.016213483625092666	0.5837131081776646
-0.1328297302814882	0.5236890093615032	0.011222630770477356	-0.0686010856985009	-0.5958993794624354	-0.31950072779697203	-0.3823603772151342	0.27860170388862054	-0.32626286551584294	-0.48922226299998417	0.13096620761411787	0.03949871935379541	-0.4102964178529267	0.3937916143113146	-0.799322497048722	0.673882838161596	-1.2343594935670952	-0.061422159053756274	-0.5730341330491485	-0.6975788903199712	0.05224930542387707	-0.7029235376002326	-0.22727890646372897	-0.8830318215006049	-0.3128675319758017	0.15320623973439296	-0.10854872579227001	-0.8290537415493759	-0.07495431219311424	-0.4661352486772811	0.3315090633369827	-0.805783572077224	0.8605417272299913	0.4823098700865998	-0.2516178340094576	-0.9723277166539642	-0.043127646765343974	0.5770609049521482
-0.18117367070744375	0.5000831473358235	-0.0035711797622933915	-0.050163224499324977	-0.600717039804109	-0.33747686031029084	-0.373524069376535	0.2905770757896887	-0.33979752021285736	-0.4963339576537411	0.09950937867696641	0.028155366423566343	-0.4250409113308245	0.4106992902431846	-0.8112615091682887	0.651321896658506	-1.2377356584069727	-0.0649210885461058	-0.556615384062569	-0.6799997870895602	0.05596252974114134	-0.6868908461703567	-0.20728993653644276	-0.8667962877332925	-0.3205103099669277	0.13674340333860985	-0.1431124130784308	-0.8300984193999847	-0.08209339280573574	-0.4909103521822673	0.39549012816668033	-0.814726749277576	0.8322462428977921	0.49623529316432213	-0.20641302406987805	-0.9811563516939661	-0.08090313049486568	0.5624647285807504
-0.19027261745594115	0.46808328235399765	-0.02672539375401157	-0.03823616285683906	-0.584650442286348	-0.3219689509705843	-0.3850345143276349	0.29177419687630063	-0.3057397087615171	-0.5240487764988346	0.10718282736827764	0.015517870072229475	-0.4238865228674763	0.4070529605030175	-0.8163450189656111	0.6306595834304871	-1.2473199780238708	-0.07935092107145562	-0.5700270433623571	-0.6760234166252106	0.06338700725187377	-0.7045873194623993	-0.22707058266015379	-0.8500759862540654	-0.32709753141399195	0.12263183967608231	-0.17631995313787438	-0.8440414243224905	-0.09241851041763066	-0.5234260264073867	0.47179366829374614	-0.7954897973151288	0.7898127460963186	0.48798200970224553	-0.19050840176880007	-0.9780017384821468	-0.11180514886581083	0.5570081639057577
-0.1820714293408356	0.4511250359407245	-0.05814336883646074	-0.014923157534794649	-0.6021352164210837	-0.3425596276778068	-0.4059267053223731	0.3024705476868901	-0.2780109373000389	-0.5343125885410347	0.081981248116984	0.00506678866242952	-0.4495055943113285	0.41137763826321694	-0.8364387801952059	0.623911087450473	-1.2351377031364101	-0.09017153112779282	-0.5856483932100903	-0.6529992897155763	0.0751757659424881	-0.7391485364455354	-0.25623765274383337	-0.8425405200283471	-0.36751945841610106	0.11689428442417764	-0.16454796732671106	-0.8686471031056644	-0.10589629268742155	-0.5261654347498232	0.4809361065548779	-0.7932150171945004	0.7517746550280956	0.5256877940398034	-0.15258483521024382	-0.9864976541940808	-0.14132527071631334	0.5546932635268357
-0.1617540338204456	0.4355860264221709	-0.07742163201735548	0.005903172285831396	-0.6026513771878788	-0.3603214992613351	-0.4231846373236169	0.3196469965562759	-0.2856828210413413	-0.561876059379056	0.0314385269701995	-0.009007946235765927	-0.44754171539110005	0.4104511742405461	-0.8411703723689629	0.5883245375590963	-1.233861272959167	-0.09979536615073265	-0.5955505942282606	-0.6399511454269183	0.07716223786777718	-0.7358093189914736	-0.2749290204272224	-0.8564545765457712	-0.35369622206391765	0.10845117841460854	-0.18082310290445502	-0.846526351446407	-0.10346952289095528	-0.5198557972586986	0.520365255422326	-0.7844559599441145	0.6738624703229246	0.5516798685476785	-0.13067355003765563	-1.0127064619780357	-0.1817506612654322	0.529116003895183
-0.1618214181946561	0.42394599136999594	-0.09704504995587142	0.015431823603671273	-0.6167799767205807	-0.3617622764072381	-0.4568007949318069	0.3242810458242769	-0.30678421125993377	-0.5708687355837438	0.020180167948429063	-0.012869621731812043	-0.43785108974528963	0.42985699236435576	-0.8610128294992234	0.5728369684297553	-1.2595826680124975	-0.15278745528403612	-0.6110589696746438	-0.6467235341636357	0.1027711847789389	-0.7584982450376078	-0.3151306120506622	-0.8567531625547833	-0.36967425176231544	0.10269556145788547	-0.18960815930499025	-0.8527297919801045	-0.10084654354008207	-0.5035424818838323	0.5710108145375773	-0.7806018290125596	0.6079215938589364	0.5603362829005196	-0.09577830720241869	-1.0462626600525187	-0.2080155479195474	0.5367656980947086
-0.1489579981866777	0.38725266794788193	-0.07871999032867454	0.03132932028550869	-0.6333053589430234	-0.34424092930185574	-0.4890974879866955	0.3127834127485332	-0.2927503634719292	-0.5811895953714918	0.0002868607479430393	-0.009848926004893392	-0.441530978228977	0.47464549498449254	-0.877340245196198	0.5551724510337556	-1.3030415348029285	-0.19268872462088638	-0.6216194574523399	-0.6482492101929044	0.10278865852502643	-0.767947129591684	-0.3538087280372186	-0.8548729333656478	-0.3469463326522955	0.11396958498138343	-0.21359245516588996	-0.8760535920954681	-0.09168431890732262	-0.505578263484818	0.5491411088702203	-0.7752158953969989	0.5582213436812975	0.5763986649749641	-0.03245143392071207	-1.0521966369383269	-0.19172210209866364	0.5127301915024965
-0.11798948063301784	0.35342180481970936	-0.09591194084059408	0.014411813675049043	-0.6489530440696964	-0.3645092515839715	-0.49895067164833795	0.31024262412562553	-0.2560206101227978	-0.5973230456057363	-0.030335820761096567	-0.022104938277827436	-0.4480196635557892	0.47433996058275785	-0.8829332545294646	0.5686992681889105	-1.3100274203124205	-0.2425867428912491	-0.5644195012852307	-0.6485907391978932	0.09893963976026907	-0.7508709358707499	-0.4010254391278584	-0.8529460943726042	-0.34882129654987937	0.12039561537131369	-0.21084098837105833	-0.9190693211310805	-0.07866353339394688	-0.5129162785211399	0.5474828806815557	-0.7744503887712478	0.532070673447342	0.6032167440361794	0.01762848070257984	-1.0363171006942498	-0.17718923269270492	0.4796127342254328
-0.0769245947943539	0.3220831310185424	-0.09886130667939075	0.0033066461692959613	-0.6328700031522627	-0.38233187555822046	-0.5163040237230285	0.27753826341831306	-0.2530592685321099	-0.5828668570561437	-0.027138465549936985	-0.026361276547756256	-0.46837611755824005	0.4540824549044763	-0.8978121111310069	0.5529039903391265	-1.2870078094886577	-0.2796492308198669	-0.530632590924658	-0.6531192784176525	0.08633540051824132	-0.7582873833882594	-0.4409573330300177	-0.8580796106206927	-0.37742007342031003	0.14892375394748122	-0.20596740923436063	-0.9705347966429301	-0.069658697428686	-0.5044869654713949	0.5302901880589433	-0.7581332440100834	0.5082948318009459	0.6392103622846548	0.023348654274576046	-1.0416401759616094	-0.22376254699002804	0.4594899317105633
-0.02046051599010511	0.30424076327630467	-0.09073903421840865	-0.00643012219656314	-0.6052395501799064	-0.4012384290848351	-0.5489577448701988	0.23582986952117252	-0.2697077806713513	-0.5599641918598753	-0.025048439796130983	-0.04366872978468659	-0.4382333253716945	0.42030168327535183	-0.913511036868403	0.5760279733306858	-1.2626789660575728	-0.31375857326376355	-0.5115931336977956	-0.6365451270434951	0.06703220116135093	-0.714767156059968	-0.46871571966384307	-0.8941951270492761	-0.3798382900294811	0.1688401642903779	-0.22425009532601342	-0.9823032240137259	-0.0666573537398561	-0.513101657104946	0.544959381987203	-0.7594168005346356	0.5220389569738686	0.6453825581063356	0.03129537779829023	-1.0110279725312485	-0.22857164462782564	0.4404839272588621
0.023451777330683977	0.30099235375682	-0.11296666516593457	-0.02970138591234044	-0.5805044889600934	-0.3934624547376426	-0.6208653193144018	0.20685564692372566	-0.2605477748345991	-0.5322404366617538	-0.0379351315746035	-0.039761794755168126	-0.46999508822988806	0.3780631136810194	-0.9248624476295625	0.5834931469262555	-1.2009743794326793	-0.3416292643478328	-0.4930413526383197	-0.6089794947452727	0.0415936019650977	-0.6504854549278068	-0.5112780661683132	-0.923639132457174	-0.3722916682379055	0.2027346206163368	-0.236549449337494	-0.9672842932287639	-0.048348259466288165	-0.4744184238653408	0.5598728496604048	-0.7650726593406979	0.5035714994988204	0.6732544678043884	0.039350617023762885	-0.9997646999732523	-0.24627041964641952	0.4511228662542909
0.07187205529945143	0.30122079867846163	-0.09342924794647184	-0.04816839850012337	-0.5865004686159936	-0.3734262883988002	-0.6866855977720935	0.1572925627064246	-0.23822869755428128	-0.5154715875748914	-0.03679478401084663	-0.03308772746967611	-0.4860092451436744	0.3592141532862951	-0.9284960200639973	0.5687984915209862	-1.1255532797399774	-0.3541901237667841	-0.47858320985188757	-0.6246925272598821	0.02653959679518264	-0.6224897797185576	-0.5605613220855442	-0.9334007962231345	-0.38611699170139724	0.23642878652947935	-0.2442247080188534	-0.9535770687592848	-0.047362939539232166	-0.4748521015011768	0.5679351269998267	-0.757631772193849	0.5047488535831723	0.6822316230905047	0.0331372871589363	-0.9465043642115768	-0.2677165918566257	0.43429704913868716
0.09425707587110219	0.3111501077387245	-0.0688321940498579	-0.08756589217146245	-0.6006855969974094	-0.36679093910587596	-0.7499354828823189	0.11983867967680677	-0.21837988031554928	-0.4912511242869198	-0.053710907663398824	-0.04773013970993978	-0.5228295872055562	0.36721032319168034	-0.9371372975857168	0.5945194488198272	-1.0227708811431822	-0.37145409501345816	-0.43282008880532075	-0.6303422240091952	-0.00254476101087876	-0.5624327074528843	-0.5788112691911571	-0.9333177483681053	-0.3827114223641246	0.2762444717517267	-0.24470598283378556	-0.9181752018830055	-0.03683197835378595	-0.46459200579531074	0.599687736289599	-0.7630430344476455	0.5297431348324604	0.7026066038573131	0.039924406466239334	-0.8956586377109517	-0.2822613954474501	0.44458235619285535
0.10371020825594376	0.3102990750497759	-0.056486097773090146	-0.12762737832933965	-0.6192161308556178	-0.35016910788472494	-0.7971815040377086	0.09078637699226735	-0.21779591217980848	-0.46417866015842313	-0.0576881663435127	-0.05358729792341196	-0.5265184887479579	0.34802368575052073	-0.935747544568374	0.6011719222204122	-0.9244347213515207	-0.429588992253264	-0.42189570946390553	-0.6421972092845877	-0.023542290436972924	-0.48221237352269597	-0.5682406202852152	-0.945827716731895	-0.36990699448904374	0.2879558664042111	-0.2847359132213267	-0.8700859320147961	-0.06318925544488747	-0.44117273689596564	0.7000431185844533	-0.7631492434821082	0.5092084510081126	0.7069842229953797	0.015363539929226367	-0.8681557976637924	-0.27388391339102375	0.418833634827359
0.09947818254008535	0.3024179162960896	-0.023245142642581477	-0.16217889517750644	-0.6853465182848045	-0.3452737841621613	-0.841274858281519	0.03584753902693007	-0.20224583486051068	-0.4474577775502479	-0.06072318253152063	-0.04395939945016873	-0.5417525090983598	0.33721390903641646	-0.9264571030752478	0.6088544560185074	-0.8056789013942071	-0.4643872312784742	-0.4282363402386181	-0.6449422953598711	-0.04022540278787422	-0.4102276266337895	-0.5641947821267677	-0.9540050334340799	-0.36843431384212366	0.2848810232511068	-0.28083484950611587	-0.8628910772870464	-0.07867365035235402	-0.43069546409009407	0.7670463454832761	-0.7624181682586104	0.5136795201574851	0.691360887146762	0.015732669869826865	-0.8216289054690419	-0.2883230142016105	0.41122621052767927
0.09648863815164757	0.2833364184674528	-0.018496272966357752	-0.1971312851015014	-0.6936481226001134	-0.3532048575987906	-0.8585396460578023	-0.027811181119600216	-0.1929786812146376	-0.4445043370266989	-0.09710903897603566	-0.03304761859104136	-0.5424843592238903	0.30670852668544335	-0.922893822281029	0.6178819606280125	-0.6865223188707932	-0.4865243148494766	-0.3949779240739285	-0.671987941205199	-0.08323420528123242	-0.33771365363644695	-0.5522413894045402	-0.9724654771779901	-0.3776221505187471	0.2870427777575473	-0.31766459021814547	-0.8371114675133514	-0.07200289699424131	-0.43956725010994385	0.8142324212172593	-0.7743779492302478	0.5043698680501068	0.6895811828926451	0.021562104596428645	-0.7730673188546925	-0.32151090886745226	0.39827771425864744
0.07158920371265172	0.3101156738118108	-0.018187631403510374	-0.23342466163154185	-0.6999785170994622	-0.36608486433261034	-0.8723126067282833	-0.05910638566866229	-0.18888992333380467	-0.45273708509170374	-0.11682823680988377	-0.047059978656410394	-0.5419102888364301	0.2858119907630427	-0.9531775742295217	0.6138666891759392	-0.5869526206067994	-0.5162184970393084	-0.4002676775577919	-0.7034376463281192	-0.1063718956877635	-0.29577882703156033	-0.5226914180599662	-0.9879694172828579	-0.43518969691674736	0.27574004075459413	-0.3285271751559196	-0.7683230174702916	-0.04757793419266505	-0.44153402216513343	0.9154326457345217	-0.8070519532800432	0.49407969072178765	0.70558741845018	-0.001803657167086878	-0.7225549409556477	-0.33172505566030025	0.39640600220289535
0.047901925490774946	0.3272017067357967	-0.011095512029985792	-0.24374363948494676	-0.7299482115194765	-0.3478766436510564	-0.861083413488253	-0.10614584553222886	-0.2262874640848493	-0.4470858320458265	-0.1058234823222268	-0.051663701969240715	-0.5291811869819496	0.2607932502962801	-0.9640493479162661	0.5937041298272211	-0.497130699445712	-0.5230567957404233	-0.4389697695937816	-0.715395162896669	-0.11943176285902939	-0.24167216687963036	-0.4739090204741793	-0.9904286638426394	-0.4835714043018052	0.26539411098637805	-0.3321199901559306	-0.7093523376584854	-0.028574521855630586	-0.42379315638213144	0.9814948465874025	-0.8206589155323011	0.49804774602373153	0.6934162197566127	-0.0403208134419923	-0.7120415165007126	-0.3425301656074157	0.38749570619735674
0.013833362599360082	0.3702589554711374	-0.023667271031899837	-0.24229341188580517	-0.7512488721001203	-0.35871182941174556	-0.875029775237123	-0.1044575792858096	-0.22531358356259465	-0.4606647895384727	-0.14023950809194055	-0.06714930459851871	-0.5251243887701883	0.24772332112967338	-0.9653770788981243	0.6360367751341268	-0.43375039450177083	-0.4785419787720239	-0.5124019443506601	-0.7174570021056239	-0.1286764932853911	-0.1726351429846536	-0.44438301536521463	-0.9857889282519723	-0.5026627332146553	0.23776498218952913	-0.33021599944071556	-0.6593214299632435	-0.030270257821585527	-0.4317082806592783	1.0384990187760121	-0.8430995060437038	0.5028517524345643	0.697275484509892	-0.05147422663038563	-0.6692550260599892	-0.34692813373378717	0.3838566878479577
-0.012839668836690094	0.4002418483568408	-0.043782537512267926	-0.23605949255905534	-0.7946795352528248	-0.3601914402125764	-0.8697381285044308	-0.11457760638393708	-0.23218448712658515	-0.4866520905816672	-0.16056433340895654	-0.07397900131401827	-0.5255446226327666	0.24376638691641322	-0.9518231967435294	0.6129029716514895	-0.3677192150929222	-0.41750866842682044	-0.5556408506668895	-0.7102238038731568	-0.11302651617192776	-0.14003981277586477	-0.4300773074513479	-0.9592438723882353	-0.5323004591863104	0.2328116291111873	-0.30835807600975607	-0.6011830835579046	-0.03100098207564564	-0.45250315712584593	1.0737399425481575	-0.8481878843311522	0.5197619115018068	0.6983151168606596	-0.06962397635282316	-0.6453353272531438	-0.32243124920962446	0.36053138206515617
-0.048029262680875755	0.41140295994478204	-0.03035291169862327	-0.23175495192059628	-0.8140647475786155	-0.3758381634055645	-0.8201344244556934	-0.1413817972414424	-0.2517676985286245	-0.5191473752507931	-0.16996820093132098	-0.08373700863991164	-0.4968929283473531	0.22856452368340183	-0.9336585505287518	0.5877574223854387	-0.33686653562173074	-0.36388481809027795	-0.6107731661194534	-0.712224306080455	-0.10939559959157019	-0.10254763215278792	-0.3714174945639509	-0.9385128101583697	-0.5678746751150456	0.1977579818323983	-0.30553231993129015	-0.5560311268033045	-0.017393363442460875	-0.47670656390340393	1.106203226747387	-0.8514441112299334	0.5484027831912173	0.6891555507452272	-0.1208358676637568	-0.5994093550969991	-0.29500289319002376	0.3369116655394009
-0.048160604379114	0.4246958562001312	-0.02751549041830285	-0.23547199831684967	-0.8458910915122662	-0.3973260917339302	-0.7755327422566568	-0.13507618221417522	-0.276264492149148	-0.5288188278487439	-0.1733806324189158	-0.09698153047231435	-0.47440135243014775	0.19954627358950983	-0.9355936380358749	0.569018979731781	-0.3277152754841095	-0.3444894977691885	-0.652926250993084	-0.7127177452322003	-0.1292628759780367	-0.051748613035227875	-0.3131843824431265	-0.9435304456785104	-0.5618123621619643	0.18419405832237662	-0.30604819996616944	-0.5436547835656683	-0.010228649899727596	-0.48340725548737434	1.1376193841932658	-0.872665332151848	0.5463297028189137	0.6823077737817782	-0.14812042273289744	-0.5984088536114403	-0.2533751935023458	0.337166338717588
-0.048856681109274686	0.4204786466226899	-0.05320538577677027	-0.2384530090872357	-0.8461321956573761	-0.4102426873749555	-0.7310549863007397	-0.13829788953154126	-0.3588081963516061	-0.5538223088804388	-0.1660787393323818	-0.10672614878059332	-0.4594150938943372	0.1501592561510166	-0.9199728141209411	0.5170367198916768	-0.3294719467181377	-0.2932200029567039	-0.6710533028031573	-0.7202942488997061	-0.11824104426510373	-0.03903845562548738	-0.23921684710758498	-0.9665559463217429	-0.5549897443752239	0.1536128596531249	-0.29645711699160937	-0.5129077341632373	-0.04578118962239914	-0.4549766757477157	1.12903430631439	-0.8929012137861136	0.5628778906232909	0.6788113632889645	-0.16453892360814773	-0.6286425454079503	-0.20976502996261442	0.3418091781366027
-0.06432617144172505	0.42804292879300243	-0.02882360839427593	-0.22585710889501395	-0.8479609510694935	-0.43217803353198675	-0.6951192269631068	-0.15259884652913916	-0.35661336402921623	-0.5715387446901172	-0.16525817467683776	-0.12656169645468343	-0.4655854543747223	0.1109858850300532	-0.9180317541215116	0.4848108875359329	-0.3153104523974509	-0.21762784471630403	-0.6548038699898727	-0.734401228122182	-0.1069475810382919	-0.025468408597958708	-0.21930662692910322	-0.9502920861542663	-0.522903678815047	0.12393229168541868	-0.2556538219845891	-0.48166412544527637	-0.027845568378867487	-0.4482408028266736	1.1168581805087268	-0.8735374060929668	0.6175605220610194	0.6747501306679522	-0.16947715637771663	-0.6359837008275923	-0.19366328882560216	0.35671443830867433
-0.07542989542495142	0.41797114414139414	-0.03167429799893813	-0.20545264160461554	-0.7927848197485003	-0.4255393387478099	-0.6643109677514087	-0.1506990003242788	-0.3666748199783819	-0.5733364490917461	-0.17130695928993706	-0.1422387504010016	-0.46246263437228335	0.0790505655922214	-0.9112791164936743	0.4706903307646434	-0.32116812949797124	-0.167651227389701	-0.6476480441378759	-0.747322071426935	-0.08821428684458159	0.002905766087241421	-0.17965380128571057	-0.9571818392125863	-0.5075497699374546	0.13675272132581456	-0.21753098462865364	-0.4496751096083492	-0.0263784236640557	-0.4557608136259286	1.1110388933507118	-0.8581408610816345	0.6636605143312355	0.6623606814791666	-0.1958781601900987	-0.6618576193748172	-0.17146204263326909	0.37144923857915
-0.07525969954527094	0.41909197193850717	0.01897860253375548	-0.17608304377303607	-0.7954563500135304	-0.4346957944905137	-0.6488265923158162	-0.13142317495530426	-0.3549665166654725	-0.5899903815091256	-0.16575196351533739	-0.15697450091980586	-0.4585216744492316	0.043373328769121824	-0.9281472724555787	0.45195297927666156	-0.3321792705704219	-0.08424191590590885	-0.6595773772649263	-0.748524850310565	-0.06438718257182549	0.006822229089822579	-0.1523162821037328	-0.946251067657997	-0.45568647018572755	0.15316020554313842	-0.17113841440907007	-0.3834570215943234	-0.03956353235742428	-0.442746425165787	1.1222542588431903	-0.8295893342888894	0.6969848812573488	0.6421212778346883	-0.21330892064134255	-0.6501859627737323	-0.13132605290994778	0.36014762094668595
-0.04591626776901357	0.435740091952859	0.05150732384555895	-0.15282666829081648	-0.7872117541016899	-0.4233698020907132	-0.6319165235496038	-0.13574933364339134	-0.3708497708517923	-0.5850001770642881	-0.19499423544551805	-0.1711604546104723	-0.4536527791630413	-0.0335806619212866	-0.9170682992280668	0.41301388249822785	-0.35388981729249774	-0.0025562310991948277	-0.6533617894133948	-0.7702993973721576	-0.023426164608550265	0.05502944479722059	-0.10440962640536253	-0.9407222693712425	-0.41677682676760924	0.16057254395234238	-0.12695743117397948	-0.3666049474998262	-0.041833408808711864	-0.4180971625972526	1.1018780474957652	-0.7853949595438279	0.7346253646524323	0.6054018547590798	-0.2476693272149027	-0.6578191372679844	-0.1500896224226553	0.36861472120807487
-0.04568931137068795	0.4449034885746642	0.08574133569866511	-0.10729185833489496	-0.7443364153540168	-0.4336341874401269	-0.6161739872250481	-0.12979675642525731	-0.3417922659489475	-0.5812129989555037	-0.25904416457414586	-0.1768649502785219	-0.44886945672408096	-0.07414880868978099	-0.9031367717907427	0.3851713354046563	-0.3515770774664022	0.07097459748428514	-0.6349457469929692	-0.8126945083713292	0.018062155607092976	0.06858888199589291	-0.10616830873879379	-0.9293575888686709	-0.3363934491497048	0.1722712954114543	-0.1133904450991123	-0.35280326881271895	-0.06926163467311208	-0.3924641757190357	1.0750381588311884	-0.7513388413577406	0.759176394404471	0.5999577613553986	-0.2418370153018729	-0.6413372343795272	-0.14663956955131685	0.3848466299046699
-0.008084461072370383	0.4454528856627459	0.12075865582709319	-0.09169126257936058	-0.735276016879977	-0.44208849859270866	-0.5678712310894081	-0.12945296825006755	-0.3531880944330956	-0.590987775116306	-0.2698434292460757	-0.18276952942102356	-0.45630051879219985	-0.10434340555564574	-0.8962537041193936	0.32136028533182853	-0.3404056454096479	0.11463813464750658	-0.5894341351377883	-0.8614159648173896	0.0731173479986276	0.08913152254375867	-0.07141019265959993	-0.9402478021684788	-0.2790978235392717	0.1982160544538309	-0.09061253453986406	-0.3393822477244739	-0.058630607853224534	-0.3605553795584173	1.0726249398655439	-0.7218381130683179	0.8005272007923072	0.5777265748134555	-0.23381941490612718	-0.6286033568575269	-0.12577911955705084	0.4215056161220222
0.017536080414555864	0.45284497444852406	0.14526761248409856	-0.06886821424911163	-0.7293477450269433	-0.44810067323198954	-0.5277379693302715	-0.12004447812858021	-0.3271866412324981	-0.5953326299586678	-0.27353998969189286	-0.2036944786302267	-0.46513019248850185	-0.14331101285896578	-0.9012085756208952	0.2715341688661726	-0.33950905501562134	0.13865470736070418	-0.5547619454286382	-0.8999292633663112	0.1175422164821037	0.10554031564091668	-0.04910539678598337	-0.9336696395119738	-0.2177691907545737	0.18520199407536916	-0.07734137512157596	-0.36882923779765603	-0.07253244794508577	-0.30714131454803567	1.0372293093882687	-0.6970085176256376	0.8097693324498174	0.5845397503336238	-0.18306800420488456	-0.6245164568554316	-0.11591590725746803	0.48678430212979495
0.029138358806871007	0.4572392596193808	0.19360879788039492	-0.01764105298589324	-0.7597289134109739	-0.4581132190365789	-0.511736024112796	-0.11843842266332508	-0.31634672878279735	-0.5732474719983514	-0.294164535850711	-0.22597314612400576	-0.4695646173761891	-0.1415176637906367	-0.9223185793874695	0.23655154280390073	-0.34783042490599153	0.15077031210813346	-0.519613765421031	-0.9241960060460549	0.1640200370364271	0.12806048403951417	-0.07022820174905384	-0.9417323630498542	-0.15671197188755384	0.20128160740696996	-0.049835687899467594	-0.4094573346553296	-0.10303687308407791	-0.31421749924883724	1.007428824593338	-0.6746728609115774	0.8239814013485066	0.5651307001554947	-0.14006605974147296	-0.6103399372590428	-0.08428905448710547	0.5399226718717105
0.032184278170808114	0.44920539386269337	0.2324846508304817	0.01665742299012691	-0.7774021578923841	-0.459719654238348	-0.4846492252847138	-0.1011856318058209	-0.3286138324435361	-0.5740969085821497	-0.32527166839241684	-0.23700677778327503	-0.4798045787085553	-0.1368038911621166	-0.9212099929309907	0.21038806690264916	-0.34708190883780654	0.17974782325050373	-0.5000501459179238	-0.9421460939704055	0.22314767773873156	0.13430427658482214	-0.05513356904672918	-0.9218092470065136	-0.07538387824398336	0.1941131020128139	0.0007493590871432476	-0.4386216722577146	-0.13502776050840073	-0.2803886139610676	1.0033261367673094	-0.6595877773855283	0.8630288083574941	0.55888413393151	-0.10298108840173645	-0.5790132624698288	-0.07272673629623115	0.5858214530101771
0.01280632278165239	0.46052218423295405	0.2981758210122769	0.07492565041006093	-0.7789266091712123	-0.4574971136559028	-0.48558423314776045	-0.09071625114825628	-0.286011322767749	-0.5723502138496986	-0.3450627111800136	-0.2458440216518583	-0.4748535416827145	-0.11208240943595793	-0.9541390995485276	0.20858626139516825	-0.3717613141982081	0.2129754051332185	-0.5017114061569633	-0.9529516281119073	0.267316177599348	0.13824731160958392	-0.06875063554019736	-0.884611533335262	-0.0408118484415753	0.19646288349761973	0.021344326317152308	-0.4877006518829667	-0.15515666898933506	-0.2594306855284519	1.003753740196591	-0.6284318520392995	0.8595486499574196	0.5431291818971514	-0.051247707050715186	-0.5702031960615448	-0.06642044780917644	0.6107000274117365
0.020971698222352324	0.4711768621709669	0.3306669109850101	0.12419502032552769	-0.7767064305121788	-0.4422921971913521	-0.5081480424254913	-0.08052531741391496	-0.27347408589810024	-0.5807449321057264	-0.36014169312518163	-0.2626055904998553	-0.45525810222021457	-0.10948942677950321	-0.9633969220452141	0.1739010870959913	-0.40695174995160477	0.2251190643078161	-0.49907445321803684	-0.9538481056017176	0.30326730208369207	0.14588139031542646	-0.0399956829362743	-0.8896343191099781	-0.006704381291264579	0.21376224543646188	0.03262731734296647	-0.5553013223847999	-0.16603332800566725	-0.22331366020261872	0.959893278203275	-0.6386333239241029	0.8423503338662744	0.5214203877215486	0.0171045646712105	-0.5519440439500943	-0.0443952213720347	0.6476190447545536
0.017892065252246257	0.4839347107869451	0.35403294584662237	0.1419299341455381	-0.7855197410634572	-0.4518539572766135	-0.5297263502598256	-0.07730275621750166	-0.27871539956091373	-0.5988608518785365	-0.35138685049528146	-0.29508689078781514	-0.4389025244970446	-0.0859036768930147	-0.9895059478141054	0.1622429275320255	-0.4467650675620014	0.252896446717075	-0.47050634052906026	-0.9612767701571767	0.3290155595010108	0.13337355987457808	-0.04399597159462522	-0.8821542181209461	0.007652559238270904	0.21604700478392208	0.025179615168002423	-0.571388722120299	-0.19173807985413638	-0.19349747703364212	0.9312297525361926	-0.6498482449662251	0.8506307515001772	0.5340693821300073	0.11049993245361314	-0.50678932966247	-0.02453124424212271	0.6814770415867009
0.014245598181981073	0.49276730591656837	0.34196416863364726	0.1529794264768245	-0.7691232311885488	-0.4540407357111859	-0.5581542310489525	-0.09142791382282629	-0.2945721591877429	-0.6096328767326866	-0.34334953004247304	-0.3392499746958834	-0.43852648534850597	-0.048581601817692936	-0.9875212426785943	0.15665979649326162	-0.45859268864166725	0.2494774227657246	-0.4228607941177248	-0.9796042756949136	0.33232044155070595	0.1493384104011572	-0.052706537781361654	-0.8733228190876782	0.02011221868716386	0.1961070216006344	0.027956648887811568	-0.5932921580608039	-0.21848789988463238	-0.16001972855242377	0.8698379661860937	-0.6645452313286079	0.8505670527077719	0.49594767331039086	0.15462089318762037	-0.5237412853981706	-0.01610520457637529	0.7209504565833289
0.014404476228434483	0.47001926921827986	0.35489945948025664	0.19277510652291277	-0.7758379568528412	-0.46104119057749304	-0.6212659010954277	-0.12187485238740159	-0.2834187136360251	-0.6099286023914682	-0.3156459120614775	-0.36136830064884407	-0.43060093410453354	-0.02639924444462378	-0.9864650303854138	0.1736081222061528	-0.48598377091656336	0.2276705007245996	-0.3674220211359807	-0.9994696030859751	0.2985944974107671	0.12978532461265035	-0.06540330579195035	-0.8628150121900979	0.04380838600284808	0.19121882959582928	0.02301305974514075	-0.634324724922731	-0.2858869653411694	-0.14256031346600181	0.8079670028063678	-0.6713001016302156	0.8073057369603935	0.48113254600442384	0.24165859443240847	-0.5067854021277931	0.027978664015531618	0.7230848787381845
-0.00488998765065401	0.4761801922862333	0.32380651737768545	0.22363407323330672	-0.7927237724283257	-0.44557943555820023	-0.7063157763780561	-0.13938587447332518	-0.29506010930439547	-0.615237810487111	-0.2682389938534213	-0.37121389371913927	-0.41036856329109395	-0.00977783062887064	-1.0089546798746594	0.15968433897831366	-0.5507797338178079	0.2149299413262197	-0.3318559501235431	-0.9921923777167467	0.25822391093496266	0.1308943902051036	-0.08693853851747671	-0.836469399934796	0.04296200273566942	0.1601106737416912	0.022366370699557724	-0.6478110827630192	-0.29615190129106245	-0.1396612359783901	0.7620149738200407	-0.6708398624808758	0.7874014713203303	0.44185209332098163	0.3495807522479685	-0.5279465973159138	0.07469878267834414	0.7306982101376318
-0.032683021924420276	0.4755751804708984	0.3198402378582483	0.27422151778622983	-0.7940890062004692	-0.4393507653355607	-0.7936655525206197	-0.15019956343544819	-0.2928217010244229	-0.5904755047170362	-0.28185014772579436	-0.4011727424680716	-0.370606123296118	0.0005797578309060858	-1.0227277065546336	0.14608190549674696	-0.6096574980116675	0.19347687834877345	-0.29896605655094854	-1.0063808012404696	0.19580241582150015	0.10476574119434505	-0.12707503283083363	-0.83553784763846	0.041460751025735744	0.12247971380944786	0.022008932679111255	-0.6611340987231992	-0.33938566243229235	-0.1327210406766572	0.7229960987102206	-0.6840699010756656	0.7380006068174071	0.3890682451036018	0.42000460473716117	-0.5503450888887731	0.10009744957149458	0.7066264891649323
-0.053279122300889395	0.47654610322836916	0.3135087939772235	0.31589907055398997	-0.8006398466918053	-0.42058789008341735	-0.8627481078233028	-0.14434538169067393	-0.3167692992430341	-0.5583923984628029	-0.28843058499663443	-0.4377505362033752	-0.35018048382591893	0.038186420805784174	-1.0178991762365264	0.1519336742503386	-0.657923900749646	0.16958978760712135	-0.25032377153015	-1.018874239016506	0.13506553899702253	0.07908856349378272	-0.16025554755926832	-0.8170767601127281	0.05321224615382754	0.12338052975924782	0.04158901899913986	-0.6488543402494534	-0.3571224117639405	-0.14592283741312756	0.6794694194596962	-0.6922313579211633	0.7152507998503677	0.3332368558520387	0.46997368229237246	-0.5744276972048811	0.0893560517541642	0.6892256277604835
-0.06544300854183578	0.4945257926475338	0.2911736206824288	0.31326087556759574	-0.7876231854386158	-0.43426065326885804	-0.9005979841581256	-0.1234001187584344	-0.31460351755903215	-0.5501360777476471	-0.300490626699119	-0.4453861291659124	-0.3366832338003566	0.02863615749898547	-1.010745968143955	0.17249443632617348	-0.716347331627943	0.1548942254140409	-0.1908542143664967	-1.033735463289659	0.08482340472757428	0.06800107090522026	-0.18162000068770243	-0.7986639562236416	0.05852509234411475	0.1159970947089598	0.0469006145068778	-0.6140419245057411	-0.3866269049674068	-0.11614183558122362	0.6194842949953209	-0.7085325925811109	0.6917192006024842	0.28951411441457087	0.553804000732115	-0.5956833268179424	0.08165907081041399	0.6586442308966196
-0.08806903641755963	0.5147961720196866	0.2646069507885747	0.32780280653956484	-0.7502626730770829	-0.42539561577065427	-0.9594650113199858	-0.14134769409248887	-0.3118938224073704	-0.5403244934732904	-0.2910385313407807	-0.45410317796179916	-0.28498522519700986	0.031786981016875236	-1.0042547878523724	0.19783197255557985	-0.7649695550752317	0.13887707223301013	-0.1259660291097376	-1.0266393629642905	0.03491471002142874	0.06066497844812031	-0.2455978107961915	-0.8061768900855922	0.035709007689265854	0.10452828264580508	0.04366459147792077	-0.5908317535243658	-0.4180037165442651	-0.12721042547558428	0.5528252569339906	-0.692543548113373	0.6471858920826048	0.2353855578051227	0.6171206076895215	-0.6067433729637493	0.0696325191426536	0.6289831690817814
-0.09553045291267945	0.519977681532116	0.21287983168006389	0.3367658868232391	-0.7414062025979522	-0.4484142106533538	-0.9996920273146884	-0.15903447656098252	-0.32324168086767924	-0.5124273730264196	-0.2802899657674186	-0.46960297957265806	-0.2467026679903324	0.007224593237410079	-0.9783690873534745	0.18205647586636928	-0.8063180292216808	0.09174901745275968	-0.07612347745513205	-1.0369591821787907	-0.03728194493202984	0.07330003826183969	-0.2887364763843098	-0.7995176109195243	0.04294241370524952	0.0963757385234937	0.04967565890627953	-0.581309632096109	-0.4486437361686317	-0.14304283903523596	0.5169451253207868	-0.7032237804485506	0.6036385576839705	0.22144427171980569	0.6553658698469754	-0.6035747985596032	0.05312086085585301	0.6170453360255641
-0.12383047642279607	0.5165745696720884	0.1657096132587267	0.33992569277708123	-0.7477931792298758	-0.4525507423512951	-1.002664310923099	-0.1490042320273069	-0.34657978160166286	-0.49807202518267485	-0.29547681705094553	-0.4533674084844911	-0.2260194137936283	-0.011914853850968146	-0.9774300277939872	0.16491938431119652	-0.8506586719524861	0.06141629083748591	-0.04101043241002069	-1.0747629120075026	-0.07876499105967698	0.06630229622050915	-0.3094493358465107	-0.7926973862979728	0.04999903393947027	0.09499304555155248	0.05967830156976842	-0.5471434820519574	-0.4782200511086433	-0.12861977630742644	0.5035189166024061	-0.6934934783169764	0.5616253081624775	0.2052722587901817	0.6876308346230965	-0.602407677020971	0.020739982291028816	0.6006828774557051
-0.14010982155146107	0.5254050845561886	0.1185512510225983	0.34173882959298524	-0.7594538194905835	-0.45558571818017163	-1.0302393706824335	-0.13530172851305314	-0.32977705584630146	-0.4923421322301486	-0.29140127192641	-0.4370864615144364	-0.21784241357468068	-0.04023120527854955	-0.9730641359183478	0.1546216173668525	-0.8781254413413022	0.034133564554658505	-0.03124308817583111	-1.0899646678880421	-0.13265972427124345	0.05253798873082198	-0.3343456810777372	-0.7664214312358035	0.08606173081589288	0.06779442350961748	0.08182178522883848	-0.5843107905793785	-0.4994563764687605	-0.11044658601693694	0.4740079782831496	-0.6847572538836053	0.49245521891922717	0.17971417443242585	0.7050729272654314	-0.6098071523524	-0.0014620216273278919	0.5610746232595991
-0.1739830425824822	0.5177040580832168	0.08433678741632486	0.3417708962650162	-0.8138387920353433	-0.4313625926308429	-1.0200535692261645	-0.11376789585580169	-0.32479800279515436	-0.48161174595064943	-0.30053404958534924	-0.3714254124528197	-0.1926406621124927	-0.06967665529400721	-0.9549367029248609	0.12941281686382142	-0.9155527893855118	0.009777597430458746	-0.03358433602896599	-1.0752944836171618	-0.17165031099504363	0.016122993600253755	-0.34218714542679934	-0.7800882755336052	0.08202602530486533	0.04151297576460063	0.10520395665919535	-0.6096699725573156	-0.5405545696635015	-0.10427699730992764	0.4775114143550893	-0.7020142484025634	0.45944032522303946	0.18462639412398685	0.7553425596383543	-0.6079003812814142	-0.03946324456793086	0.5099084753212471
-0.21577989493434133	0.5355987546138615	0.02173868389373034	0.32874962446547323	-0.872937254972455	-0.42040272002662976	-0.9754025166503395	-0.06967453976026075	-0.36859235578293265	-0.4834377037192312	-0.3060743145967371	-0.3425949464329966	-0.17710938494040848	-0.061692463988832824	-0.9528486277302088	0.07709821705676326	-0.9229668266476907	0.009095134120074027	-0.04577863824056399	-1.0507685355960585	-0.19778075866177758	0.013145282181290737	-0.3553096212993269	-0.7975476385444104	0.07723409228119954	0.002237057644040871	0.1250217840385216	-0.6220889267201977	-0.5410430813025915	-0.09412758750300486	0.4972942436491743	-0.7138822123015259	0.43610865200160254	0.17669482153623978	0.7708366662876875	-0.6421952162642091	-0.07667706388274942	0.4776033184720753
-0.24529836329866192	0.5160967924655928	0.006726584604663219	0.3220477372723377	-0.909626710381678	-0.42251751271838733	-0.9391554237582473	-0.032087776680125746	-0.40899305343749626	-0.4715990927670635	-0.325984436573632	-0.3461489067732556	-0.1882119881707914	-0.07353758952489331	-0.9281813156617218	0.08010941967771332	-0.887356460812331	-0.010937943236089428	-0.03050820895146112	-1.0566257972783322	-0.21612829860115385	-0.009719057171268485	-0.32613088458619427	-0.8150573452936912	0.09204137925323627	-0.029333070307286758	0.1759049540354935	-0.6387902788702802	-0.5503099427756635	-0.07218918226874407	0.5150151181303333	-0.7313000688743971	0.41637321449438963	0.18849528949766098	0.7375338872888444	-0.6273116391635598	-0.10975192603195585	0.4691003600372203
-0.25013067540827194	0.4968103267719334	-0.020837021779713076	0.2823608436167936	-0.922199522396576	-0.40032897459207895	-0.9041173003378633	-0.0017407506329026711	-0.4389550141248642	-0.49553191175766775	-0.3167607674051202	-0.3151570899454707	-0.1848924888882382	-0.05167700558672211	-0.9222129581581513	0.07897888474481858	-0.873233722787455	-0.024337110932979168	-0.03673379631749126	-1.0062037484116728	-0.19046693045172855	0.00987477238458255	-0.30157554624594946	-0.8262630116862457	0.10266514850982011	-0.06216475739690717	0.21627389404446742	-0.6367904061120785	-0.5651708507115665	-0.04958584976381285	0.5107576406820863	-0.7330198172197312	0.37611070271752894	0.21665728724007144	0.7183206248376326	-0.6282921630233773	-0.1306678226279705	0.48889096982091756
-0.2594830096796256	0.46835167648048237	-0.028277404544785577	0.2372735898727007	-0.9102456503890087	-0.387540070007269	-0.8878112215041739	0.00047825562153068073	-0.45900957527876257	-0.5064392957926609	-0.311474201702041	-0.26884003887886104	-0.1987928786911572	-0.04750741984624009	-0.926667059150925	0.08102562784865941	-0.8720178844277564	-0.056744582004026725	-0.058305724707239534	-0.9793324405851009	-0.19633208921859288	0.024588523533479033	-0.2680816459923267	-0.8183103748399153	0.10702124796854462	-0.0884399067012692	0.2224872721599828	-0.6123857088596469	-0.5680183349044341	-0.002738584287272719	0.5411188191262608	-0.744415093226036	0.34283514632462536	0.24515518726386643	0.6878667115977175	-0.6330436120190581	-0.14705238500314566	0.4825593454934876
-0.24154257332757978	0.43397786927074977	-0.05270028818892529	0.21803321424355712	-0.9077150292958365	-0.34190617536698004	-0.8855390846089148	-0.0031204501312283688	-0.4971583454168743	-0.4982364482818428	-0.3127852447232864	-0.2579798898664016	-0.18133257650657994	-0.008633846260595001	-0.9145093619284642	0.07231790752640324	-0.8680227562679363	-0.0892813600709818	-0.08655613234711795	-0.9876934653370067	-0.1813158017688912	0.02458434792999328	-0.23918352895145176	-0.7871439182918002	0.09828416770271528	-0.11954853030724984	0.26972162426938734	-0.6370134032875314	-0.5513594069432883	0.05309406233401143	0.5769913223672528	-0.7530375179277983	0.3083315617497438	0.26421569841084735	0.6431900092270093	-0.6150394386413708	-0.17250667530078267	0.45554829323373064
-0.21899909452312305	0.39360285090445807	-0.06658234362035514	0.19914888787867577	-0.9290334760294641	-0.3064558070906862	-0.8908516230377981	0.015063294277181737	-0.5551359997799328	-0.5035334836155225	-0.32971874364479514	-0.25513056193010186	-0.20092161464896963	0.0008202435698845878	-0.9293216022696713	0.05774415327796043	-0.8697321125241626	-0.12308479260832046	-0.13261825898967758	-1.0088363469230601	-0.16608125764130266	-0.005927191646028016	-0.1966252781785976	-0.7351227225880083	0.08884692867874504	-0.1028001893015587	0.29317870544665675	-0.6664930617367354	-0.5589087382682811	0.10311211347063205	0.6129587242168959	-0.77037564181785	0.30158613376701077	0.301314499139915	0.5640170316927355	-0.600255778601546	-0.1734920348501296	0.4243897519437927
-0.1911927375917727	0.3744314779784201	-0.0552713212298655	0.1476893437924506	-0.937778556596033	-0.2732232063037143	-0.8995117808906155	0.030716197536863964	-0.5802195911438323	-0.5193979254713097	-0.3620502466784369	-0.2447219655915677	-0.22379563103482347	0.02582875946021098	-0.9536158632802799	0.07589839113938698	-0.8530923918026959	-0.1440216424608292	-0.15152033247943622	-1.0097334145889667	-0.12542074549184407	-0.020260456743982424	-0.15239503805819066	-0.7080856242777684	0.08338223023285662	-0.08883853778902362	0.3400422392770036	-0.6612071764599963	-0.5402530422005911	0.1357375264048506	0.641237174629774	-0.7950881583477545	0.305606841515763	0.3096037116950835	0.49050269517525785	-0.5804756362469771	-0.17651422509369585	0.3725409332493403
-0.17954933459726957	0.37234698705617275	-0.06416007196667739	0.11564733304043459	-0.9343801119066348	-0.24987116303928397	-0.9264620689775314	0.023880375200744465	-0.6184164646117425	-0.5266086349166201	-0.35615636182377475	-0.24392910484195998	-0.23596725472356858	0.0840086813084101	-0.9573601565336167	0.10226903575575623	-0.8517748251875613	-0.1831953980932309	-0.16332527762829796	-0.9931955000271037	-0.1323636774590951	-0.03022559772900076	-0.1540099353892738	-0.6393404124736367	0.0551416523498824	-0.10795680602720274	0.34777461895912576	-0.677023641729141	-0.5282990571360766	0.15693292886270638	0.629803048980716	-0.8019143812025321	0.2812559963934935	0.3001057186999194	0.40768229532800593	-0.5760126975836025	-0.1636468374867484	0.3606389732085473
-0.16291700329982362	0.3566788324992185	-0.049403497566803505	0.08458956863432425	-0.9231071650225353	-0.24465767636916042	-0.9528136450341199	0.027887453158987142	-0.6524301216079398	-0.5227804944977384	-0.3811897423571078	-0.24715141894742212	-0.2354330824840892	0.1404436010673554	-0.9603004604380778	0.08247776371416315	-0.8519342525804909	-0.22909337006103375	-0.17155288228339907	-0.9903620645902503	-0.1276336196309251	-0.02722985529498617	-0.12449726623067799	-0.6093197716878336	0.019545931720704957	-0.1184153565455296	0.38364212986772284	-0.660251271370315	-0.5202191117747095	0.16960700554308822	0.6488947916985095	-0.8083188649238933	0.27682442670729374	0.2970504043792733	0.32176381960373457	-0.5762805945069288	-0.1566350302994841	0.3699362361957454
-0.1446435433463091	0.3646557250009633	-0.039978905575549666	0.04143320839696061	-0.8977246516010784	-0.26906230443242396	-0.9738543320062613	0.03330517614579927	-0.6977574302521443	-0.5195579972911211	-0.39632890082027383	-0.29106838120817224	-0.24051356444466565	0.19453867740047784	-0.9736572503465768	0.10054848644634236	-0.8814517004292544	-0.28612516255856857	-0.20091313804872687	-1.0181274892022487	-0.08447202840653079	-0.007914652371717311	-0.10270611233567126	-0.540975155053745	0.00699165904383531	-0.11653718006715005	0.3846703270710282	-0.6479452361593342	-0.49746152773621033	0.1753713323095887	0.6443634590045583	-0.7858662507482123	0.2436573689252836	0.29009972630059727	0.2433410684305788	-0.5653444139805388	-0.12562332477229637	0.3894687146247572
-0.1249904386656387	0.3397472896458249	-0.011104949746195573	0.03092088807845562	-0.8788509750029	-0.2732472688456837	-1.0072497083682261	0.03783892713383244	-0.7101724909521208	-0.5347626947703642	-0.41971463708096846	-0.30435818047380336	-0.24048496846747072	0.2463118148828037	-0.9798433741080712	0.15554960889043773	-0.9066543719516446	-0.3624372813884097	-0.23529248999032176	-1.067183516477127	-0.04803455309853151	-0.012081461783273798	-0.100881029504824	-0.46310639602555287	-0.0043602884401996046	-0.09237390717669139	0.4050278807440062	-0.6464872323338415	-0.4974633851949143	0.21956714278637332	0.6431409393906498	-0.7716389159996293	0.21148515745163113	0.3245505191616266	0.20402385815686874	-0.5633083091203099	-0.09027671918140177	0.37106929362523516
-0.07558538925934996	0.3392105438468434	0.0055971957289641	0.008397468289818124	-0.882517437515874	-0.2594873642652453	-1.0489577806884565	0.040727010470758516	-0.7087991880464912	-0.5638948877982941	-0.42105217611352536	-0.32261566595434266	-0.24298660436643998	0.31571001765926143	-1.006902439633843	0.15296964221881537	-0.9629275164771197	-0.4266251108466945	-0.26666136406512253	-1.1255619653642814	0.008915421997585849	-0.007699418992052248	-0.13452163141815873	-0.4281994512112831	-0.010466631987912142	-0.05782305607918814	0.3951669410191487	-0.6303660989491892	-0.5101343493190812	0.23710618947613044	0.6525023119342481	-0.7580379795463934	0.16636110576380986	0.34399405383978776	0.1484440055045285	-0.565376600959015	-0.05155843484750322	0.3420393861260579
-0.0417234642141109	0.32280623709861034	0.03252755651390078	-0.00042294862118356783	-0.8987073658595692	-0.26226850094533	-1.0722267319938548	0.027977478017036744	-0.7226005049670496	-0.5755025824221183	-0.42366570700159445	-0.33534275058530355	-0.24655375792140677	0.3268249071848158	-0.9976331315750299	0.17736332741350067	-0.9775916490617718	-0.4981778398513609	-0.28343147814780034	-1.1846714063639296	0.02911587157927469	-0.03512649088666301	-0.17102068786609997	-0.3562198022799451	-0.03566894827113578	-0.01747640304734424	0.37138214649002615	-0.6166226551932508	-0.48608583148146733	0.24829716982965283	0.6666610019273892	-0.72499721122819	0.15832596966814402	0.36244123204783246	0.12203365737531544	-0.5682231377721295	-0.02609479926224651	0.29253503299328537
-0.02873747147254847	0.32643367584322347	0.05293113553711126	0.0020511803044197955	-0.9087651849378868	-0.2644464830451433	-1.1174837537155267	0.010447601241491395	-0.7593747145961384	-0.5867317089793576	-0.4349759880147624	-0.373062146019646	-0.2291864643574985	0.3461401556867	-1.0130063267705096	0.1762581220731494	-1.0006158657061963	-0.5104343518961945	-0.29139597025534136	-1.2300907685353104	0.08289915638591533	-0.06815718469886932	-0.23216661605025662	-0.33025086676865556	-0.10914204942736117	0.0007898528936954155	0.381444404160795	-0.6306352579603245	-0.4856326115577497	0.24571607750404256	0.6597814456573758	-0.7037188475381616	0.13932767316827707	0.3558264404288085	0.07318714680031353	-0.572486523678678	0.002564021732058927	0.2663764212401202
-0.03219924195704939	0.32300636520874215	0.04326358283927436	0.004897315043838447	-0.9121426464426087	-0.2660765928849386	-1.1645059588309286	0.00017625117230865296	-0.7426153258537151	-0.6122550925388561	-0.4491897223290029	-0.3950132435006012	-0.2573222122420499	0.3355599166653923	-1.0081856066346488	0.15693459638438087	-1.0100110377489748	-0.5520746457661986	-0.30010359286275357	-1.2527370056906821	0.13519259124411026	-0.09635339010217678	-0.264886758133709	-0.31304194776221794	-0.12401750294551347	0.022326444470863443	0.34467460531865746	-0.6192027467168824	-0.48181553392151777	0.23092543746024252	0.6571120128859371	-0.684196005630976	0.11240902533752065	0.39417735251063907	0.03352997733294745	-0.5758547788642605	0.03853976092563952	0.28548145866468994
-0.033324128341275114	0.34024480795779616	0.013390912091617236	0.015431638125830104	-0.9218818173721093	-0.2838376184821731	-1.196370743556134	-0.035880373658372364	-0.7055718633380923	-0.6218998326869438	-0.45046540336592056	-0.41561174590668026	-0.27014036926189977	0.34745877327592484	-1.0033221602076767	0.11839811646194279	-1.0163502196985346	-0.5814789399853211	-0.2990227273425034	-1.2955926429010778	0.1910158346866262	-0.08646787661029393	-0.25716059483530096	-0.33089442326694984	-0.12142441622460125	0.0212371384220611	0.3349643678085769	-0.5784546290864332	-0.45427561287373097	0.19927069114713844	0.6720262599797782	-0.6604368806625741	0.0711692225692673	0.38390285635097143	0.024562369213015165	-0.6047734987789848	0.07642079589019427	0.29426803209820435
-0.028640078990178564	0.3530599694606392	-0.03720097246353663	0.04455805905142298	-0.9077406215345384	-0.28680418958976206	-1.195802269507136	-0.06295046331807677	-0.6751556122888974	-0.6293653103113993	-0.44224741068828816	-0.43630572113722366	-0.26072476225170954	0.3233058716863376	-1.0029665672042314	0.06406075737258776	-1.040138999764352	-0.6151961328635935	-0.3052022777482812	-1.311608251617989	0.22863477496143075	-0.08610535830768377	-0.24557277718809994	-0.3465114114597491	-0.14131968550538607	0.018430997862177313	0.2984570761053292	-0.5804893007669198	-0.4434484860894986	0.2131253046555568	0.6210487588811171	-0.6326869314884167	0.04315336742815241	0.3931934470568916	-0.011589543646219927	-0.6268678668034184	0.09921029005187801	0.28124260995455574
0.0019414089349515772	0.35127435462989115	-0.07763766327887434	0.041086836711813034	-0.9005981223729824	-0.3036910613950431	-1.1807723434418544	-0.08114125114502402	-0.6802455105031417	-0.6366018723844975	-0.4492163202480507	-0.4872629707447964	-0.24882552753628304	0.2939401710538277	-1.0004323927765741	0.0108785426393244	-1.0215272646297247	-0.6482446213490882	-0.3203761155435424	-1.331668337120727	0.2642203731834821	-0.08721031156337093	-0.19362046950090117	-0.3731796227860219	-0.16814597415266497	0.026832978759236747	0.27538160543023993	-0.543411404164307	-0.4461758546195231	0.20399757440850372	0.6614416779520895	-0.630734907810424	0.036540076965811415	0.43049867325513375	-0.034527847053365625	-0.6389522479882173	0.14668075196067948	0.28950791151746486
0.009853225500285816	0.36112495399219335	-0.10495417905215274	0.06559651960599475	-0.9145410915888302	-0.29635947018909187	-1.1539748946060233	-0.10172755112773668	-0.6535777790247033	-0.6341735995913471	-0.43801299140361927	-0.5200659296511049	-0.25593805991573093	0.2616384902374769	-1.0096337063075969	-0.0006790841937539289	-1.0419755847952863	-0.6623645761036798	-0.34129211910137774	-1.332052541759217	0.286491142034873	-0.09202876818555368	-0.17859409899218173	-0.3689170145866436	-0.18772529950521982	0.028687364730525845	0.22921497979183503	-0.5340526246161599	-0.45836635609231696	0.21628584713403498	0.6427044887079455	-0.607992996985125	0.01162293783049785	0.46544331057204263	-0.05677268314074744	-0.6358972769821256	0.18309580175936588	0.2647118213042488
0.05140593479715504	0.35921231682255816	-0.13542675783066835	0.1052691387414261	-0.9086294602857572	-0.28771303362650047	-1.153168365176739	-0.12509749593763192	-0.6255992475292889	-0.6098455619347589	-0.42488274013655153	-0.5433885511990851	-0.2733558726979465	0.22118582103814188	-1.0202661208796182	-0.01788411245131647	-1.0422002238685584	-0.677186062430349	-0.3515761478933896	-1.3239057509301557	0.3049527407863651	-0.1039974396430089	-0.14224696315893576	-0.37556499345039196	-0.22367705896164888	0.029452449284218935	0.19399985083931073	-0.5114951109731332	-0.440407207038538	0.2270830671380144	0.6278625254158329	-0.5916491936955846	0.0009749628862817182	0.5026717876047437	-0.07400702984485558	-0.6183755393971078	0.22048724468279163	0.24085231808539986
0.07012216963422813	0.37264628768757413	-0.19165731876198808	0.10437829958175185	-0.886657593557992	-0.28183035257104894	-1.1308493812884235	-0.14752270030081663	-0.571036740941439	-0.6030414227390086	-0.39243755902360944	-0.5711683999804734	-0.2741590130452774	0.17215388787180383	-1.032116464459566	-0.061021747049100815	-1.041252112876949	-0.7008686124846084	-0.33572802617822445	-1.2923266083858629	0.3182644323410361	-0.1193638502700433	-0.11585555798032701	-0.3757819479243832	-0.257487740374745	0.010325335441884811	0.14746235447031297	-0.4666165743221929	-0.4301967565439549	0.20248894454969926	0.6018960837111151	-0.5905717397799332	-0.004431399534665828	0.4782272093352069	-0.10345962204845179	-0.5525941073567602	0.2359231845919778	0.2764210807675605
0.08885150437062313	0.35995504938232886	-0.22425022252030788	0.11569258426113715	-0.8531864301022806	-0.27560797917820956	-1.092863879360615	-0.13851859342599415	-0.5346960272020664	-0.5665166157278931	-0.38415689308845113	-0.5821797482332881	-0.278965748952672	0.1080709612278877	-1.0436346455828065	-0.09961992147882177	-1.0369821450070726	-0.6893807095056339	-0.3277059298535876	-1.2514828814867012	0.3110666074300915	-0.15319996738123876	-0.051379061519281136	-0.3671239837139432	-0.2848076696070242	-0.0022558136593187365	0.11992969948345536	-0.44467833945940444	-0.4351766033287425	0.16753703038872433	0.5421580190058808	-0.5957423265319812	0.007423841053193438	0.47335143259912515	-0.13797075395648256	-0.55922244778116	0.22370400634035076	0.30292496101796745
0.0958916331584466	0.3618591532999199	-0.28047215639003237	0.12456468948223018	-0.8302489212652635	-0.26478271452951085	-1.092212938089809	-0.12557790476038302	-0.4834764190744719	-0.5427041331841214	-0.3975111324634505	-0.5905526724268588	-0.28025948135217366	0.08649988085102135	-1.0662671754649096	-0.14456570489387954	-1.0433997242028321	-0.6790710440577973	-0.35253039243401957	-1.2187375509767295	0.31090744184720587	-0.16329461534102893	0.03377480426894413	-0.3847040686919974	-0.3051731054337684	-0.002901116691621821	0.10294493941483185	-0.44612853128193597	-0.4578332654443371	0.1514260753584426	0.5140629729027235	-0.6206685788758362	0.00892211983576904	0.48067118563114014	-0.18872255700132864	-0.5444501074315187	0.22617122541575224	0.2863460102100039
0.11115755671006614	0.3640263021412228	-0.31967164463962716	0.13405665437417358	-0.8275991148305855	-0.2694770251792399	-1.0787702311535956	-0.11323363110443088	-0.4125791158018897	-0.523116594116455	-0.3856780138116894	-0.5878927686602125	-0.28801614016636556	0.04090948922148584	-1.0680290606951606	-0.15923152442756872	-1.0650463932475014	-0.6977168918152182	-0.405965296746752	-1.1605149085789175	0.30881655896168037	-0.16617113796885813	0.12914367293442872	-0.3883632601896786	-0.27683691698177093	-0.007943240733542942	0.07077964333558887	-0.43281545787098086	-0.5057916108696838	0.14355553666039383	0.4659623548411063	-0.620139780549877	0.01002182540277274	0.4797976952402334	-0.21043308649089876	-0.5047037964528459	0.2551084791516686	0.26407906405699266
0.1370564389289892	0.37537688588773804	-0.3384931458755479	0.12310690638868463	-0.8133489854664694	-0.27757796881826485	-1.062000246708161	-0.08642039866472924	-0.352565024263844	-0.49343824114029394	-0.35036474138200224	-0.6001808617711398	-0.268158835500808	0.003353312984326584	-1.0857016654284262	-0.17685165320389612	-1.0942340966338102	-0.6939332711285846	-0.44423311383899333	-1.087443022482701	0.2773815561178867	-0.1768242286081387	0.19025282020753978	-0.41088307021178333	-0.2824362788308442	-0.01878614525664587	0.05590493815234295	-0.443534236116556	-0.5308474904776384	0.10568188011196163	0.4187929786088985	-0.5998122506600406	0.02487294835128384	0.46328964932794764	-0.247332799719968	-0.4944385661505926	0.25972682431463007	0.2484674713353411
0.12448473371634414	0.3896715689514835	-0.33768947966269647	0.13701278929294855	-0.7731003812414252	-0.28653121480781457	-1.0209590593216191	-0.04804045130027292	-0.3022799349298933	-0.5047099771948647	-0.3163545478840064	-0.6183792753713595	-0.25286413063576363	-0.03251766452609303	-1.0871538999037385	-0.1768967110718488	-1.1106178362340882	-0.689017569734156	-0.46932650560050976	-0.9610685088164244	0.24281363845723675	-0.22359098764645652	0.23578556503847584	-0.3921791481828186	-0.3214905292467364	-0.0371991270776996	0.029402265000281376	-0.46363807064751406	-0.5716038493555962	0.10898418984755906	0.34435242876406896	-0.6011329718450737	0.013494402139494165	0.4795109847920284	-0.27139548796602164	-0.48470123846049235	0.2510663821036035	0.2362287323979777
0.12113869043268813	0.37986130087993736	-0.3428530893006267	0.13379443053048964	-0.7966805787028637	-0.2891733309447843	-1.000865645837315	0.007604548971559077	-0.2720698365169668	-0.483578352254974	-0.3073796864524838	-0.6236053776811096	-0.23793244463415442	-0.029928845724295633	-1.0779185891088208	-0.14233848298733914	-1.138499974819041	-0.6824994414540334	-0.5012552441892422	-0.852387698774878	0.18942090253038055	-0.24876840254984392	0.2703808447576507	-0.38957382752764047	-0.3281672728609789	-0.05075017583403031	0.039242492765399505	-0.4674538790032732	-0.6108730029647423	0.05902878855349505	0.3102716809047645	-0.6030679316358829	0.013132897650899523	0.477268558119743	-0.2634067836766981	-0.4604169262847713	0.27137173464203435	0.27022814341753426
0.0757484902883903	0.36605398962448865	-0.34034516875778176	0.16434690420074655	-0.7866276830533534	-0.28477786495332713	-0.993153861035292	0.020441861925104124	-0.1856963149723833	-0.4717388921077458	-0.2800469107221151	-0.6257372386407836	-0.22805454196720745	-0.032819370494795344	-1.0781662178282747	-0.11415040009658046	-1.2220771544173352	-0.6500099068091283	-0.5438161535115914	-0.7317102611949011	0.1689091353077578	-0.26585079640928655	0.2402622617516522	-0.38431870089338843	-0.315672974818341	-0.05246182339398468	0.05066646264280322	-0.48399686054785834	-0.6541004010716064	0.014232933310371154	0.23670763931872893	-0.6018225107737909	0.016611753789459196	0.48260551775053306	-0.2697465985803388	-0.43284449003381537	0.24081559925753343	0.25080989612762833
0.05838444093888702	0.34861809251761033	-0.3628068562240155	0.1635030254846294	-0.751276750216481	-0.30061748263477356	-0.9928751218255799	0.03408504165074808	-0.1526344248003709	-0.4666308727167676	-0.2634059736239676	-0.6071328227711492	-0.2295485742334776	-0.04377319980895665	-1.0481879818323552	-0.11966529690844703	-1.2647164378884592	-0.6760683868835141	-0.562804968535062	-0.6460676360575957	0.19137600434009072	-0.28542001521126037	0.25013173381618825	-0.41450427858197036	-0.3195161666731048	-0.045684201079336385	0.07427464261962499	-0.47073328682839677	-0.6814013290995089	-0.044326239871467756	0.2045280144818366	-0.6161531640193638	0.005386749080669513	0.4758504506422285	-0.23530824641081835	-0.44739542013668504	0.22776888315842658	0.27615476778285675
0.012397557087341443	0.3358773953137004	-0.37658596044721315	0.14942589834528805	-0.7302840756839595	-0.3227761949374862	-0.9879820666649607	0.04561058833595517	-0.09902285501846578	-0.4780102314445659	-0.24414648158637603	-0.593114315482018	-0.21152645122760227	-0.02980254213302626	-1.042585784049387	-0.13005791524772925	-1.3048136172813969	-0.6571199426748514	-0.5687569951759277	-0.5513009947079649	0.1748972389259068	-0.3207171696553828	0.24073389145292506	-0.413068065715421	-0.2972993885764022	-0.012680786542146685	0.10051908791045842	-0.48064600840473953	-0.7437283559042621	-0.08305473525434509	0.21654371230321168	-0.6439816920903734	-0.009190916045875814	0.48220164530199805	-0.21150276555331363	-0.4495859429302821	0.23581347091532395	0.2871853860819952
-0.009838258286995775	0.3224701280085642	-0.3661692896276616	0.15404875169021998	-0.7217539688567974	-0.3404216424640758	-1.0002142097631777	0.061059111094544136	-0.08353685259206353	-0.4469975746911353	-0.225734709049152	-0.5753904244178265	-0.24292712842103384	0.0006836460046035387	-1.0211165118994867	-0.11058486348925126	-1.3471232756482234	-0.6470241983583195	-0.6158485200077958	-0.4725939892120058	0.1632616898278958	-0.3452476696987611	0.21869947592252506	-0.44897358051368974	-0.28615973012827484	-0.0031518478885480677	0.14553620617988627	-0.5074418887455465	-0.7897010779752873	-0.11826090223208718	0.1850490157903915	-0.6487385087264973	-0.0017994523988032155	0.5182053069117438	-0.18608013067642673	-0.48182257831955616	0.2524820416327643	0.28770562643643466
-0.0212886755181062	0.34664245362641466	-0.3730598056567568	0.13744903953932458	-0.7473829734217665	-0.363212369015854	-1.0059951620119316	0.05049680065640472	-0.04605385769043558	-0.46433385804298943	-0.1919853127332644	-0.5716332655980485	-0.23172547372379756	0.046546770114184684	-0.9906517474918756	-0.07992281703501002	-1.3945120940234719	-0.6539024264998484	-0.6728838632286462	-0.3892539243096877	0.14139950297534656	-0.34749627013576917	0.17085158776719497	-0.4563612344330926	-0.30517711566906697	0.01409972000062093	0.1746550723390849	-0.5232462809192052	-0.8396555723542779	-0.12212814305336857	0.18649062059586813	-0.6572490161895437	-0.0315449113837423	0.5510527184200794	-0.13315010133373334	-0.46214664004202366	0.26525031867587634	0.2942296322392224
-0.04465943995276753	0.3732836910484053	-0.36981988616693795	0.13514644033920126	-0.7635043680627411	-0.38410616357348	-0.9804319725958293	0.03932416174798879	-0.03699473050988747	-0.5073430760298859	-0.1483132824704653	-0.5873446870762103	-0.24597829460669024	0.06433608732996648	-0.9706172517628548	-0.06289012530187758	-1.4397309600342028	-0.6717278788185663	-0.6953184624720975	-0.3053775073713331	0.1299911072491147	-0.3547773332002667	0.10922236945796719	-0.4616625846021593	-0.2980205600730338	-0.00028514041184037194	0.20823275392485502	-0.5192422743102765	-0.8784925572383484	-0.14400633407610106	0.18199010486730852	-0.6677342586964427	-0.04455137564185496	0.5767475575874598	-0.07518290324270645	-0.41764362165568103	0.28025362859772807	0.32110559298619595
-0.07070292227032164	0.3959732261481018	-0.3712235139080687	0.10986399220601364	-0.7605244148219243	-0.3896631879732356	-0.9254415645967289	0.025880334606205653	-0.015365021105713885	-0.5448613349919275	-0.12122756166403	-0.5821660638696976	-0.25447919650214534	0.11693962465982954	-0.950925485207698	-0.06656745546986405	-1.4737046236258446	-0.6901426415011763	-0.6918748906253609	-0.24711340510277738	0.11075853272511686	-0.35709695052988905	0.04253138537982513	-0.45305193835563173	-0.3004886437345299	0.013488993555028755	0.2580240364828453	-0.542701719204339	-0.8746965308007593	-0.1462865583133239	0.20572200398367327	-0.6853908275131517	-0.06368261990751223	0.6148903106884441	-0.009180965879505981	-0.380881383534105	0.2653545944054369	0.3660668595078441
-0.10319011569322259	0.38561670258375386	-0.36998324126509907	0.12167708953489531	-0.7605684272915612	-0.4025920215750781	-0.8789156219322203	0.030480841164647686	-0.02846246369498482	-0.5518530409920501	-0.10626167692406804	-0.5555230241276348	-0.27270491733491004	0.1789289241218741	-0.9530062096425891	-0.043177242602400204	-1.4767253890204977	-0.7076222468906439	-0.6816602241180354	-0.20640400228306363	0.09977777497021331	-0.3647629283156925	-0.005718380926221164	-0.46807973742499875	-0.2703979251613934	0.033304999343960515	0.2991373597193331	-0.5156601158612812	-0.8981370404893418	-0.11040017371456841	0.2002411843839921	-0.7124888281053693	-0.09154155752313324	0.6245182482688085	0.04817208369033039	-0.34180711496692745	0.2724361262784799	0.3646032085682872
-0.11757768628310801	0.3784975929554106	-0.39390526373879264	0.09105887269838649	-0.7792000353067356	-0.39318066920071537	-0.8690124081560148	0.022796168131943052	-0.023614723302163104	-0.5337688090440325	-0.08826585609672863	-0.5183459018064178	-0.31075329376774136	0.21628314762502784	-0.9483903919350704	-0.003720880917909425	-1.498197493249453	-0.7305358373445172	-0.6928927427017189	-0.1795512731999928	0.09626304814661688	-0.3289956831658308	-0.06980181126517947	-0.49467365632901983	-0.20935300534315332	0.044754406652451686	0.36096153609521464	-0.5073353614324304	-0.883304613586897	-0.12144237760612428	0.20436224663699845	-0.730244500456757	-0.07309091939214754	0.6244877742342694	0.097120433586765	-0.2781146033636249	0.28032345039872536	0.39268812852418034
-0.14874058183929775	0.38136196367891423	-0.3989633244108368	0.07275148243145503	-0.7465879089384814	-0.39925678309954	-0.8689640273858876	-0.01556718710564548	-0.009707585344063935	-0.560444354184239	-0.06495053808148205	-0.48418703637034166	-0.3393284794752011	0.2780243796627385	-0.9381976446812624	-0.008500979489572208	-1.517299923811239	-0.7453640310706126	-0.6819994551978035	-0.18010891878957294	0.10606816374095725	-0.3145075601186091	-0.09987254867911491	-0.49592349435811967	-0.17376239068271185	0.055129837205204105	0.3778729983421435	-0.5123634506114321	-0.8768666617196559	-0.09491016928361688	0.20242439134404577	-0.7619504780809534	-0.07128130381522974	0.6161349982086844	0.13677476314034562	-0.22872856718643755	0.2841906314458396	0.4065206044631388
-0.15369609640296272	0.36963341205702716	-0.4290341765958101	0.04158093113234864	-0.7379437693192248	-0.3906708393636932	-0.8454399224962149	-0.0027537567589556097	-0.004059242054948823	-0.5839015563143716	-0.06906141461802426	-0.4461098695595799	-0.35402232570838904	0.3502224386962229	-0.9241076164865889	0.004707871987791046	-1.5177651397823293	-0.7720817085281542	-0.647801987153502	-0.18328058414703888	0.09710108203014152	-0.3178868886728199	-0.06925068713662652	-0.5156547634185247	-0.13666983109322317	0.07787809130330267	0.3997423043958194	-0.5158413543299928	-0.8609996303192148	-0.08331859528238965	0.20543527668903208	-0.748993947485718	-0.09325063515019752	0.6008906203936366	0.18117877362827414	-0.19822650831972508	0.3026650085074063	0.4471364124816035
-0.17271322624604526	0.38492071271635087	-0.43360174784967204	0.02486224949375828	-0.7501157742663498	-0.37422674044165083	-0.8043881243271341	-0.028332245421028735	0.028964460990021406	-0.5816864034647936	-0.0797681623519952	-0.44226642496519136	-0.376810600252162	0.4113727908424202	-0.9410557119608954	0.03885815687292258	-1.5519214564601156	-0.7770058729109031	-0.6485861780630889	-0.17048128170749483	0.0714862910032911	-0.3026143658574915	-0.07163676108583009	-0.48249549311625517	-0.1146173384723427	0.09688924436949642	0.3848679446251197	-0.5231678768167514	-0.8335290543963689	-0.037710524747811995	0.18884564005656373	-0.7445683038572255	-0.09686655780198991	0.5860634671944013	0.19377941158998402	-0.15264374338351178	0.3245125229345717	0.46758981963800983
-0.17064714336736667	0.398135833261526	-0.463040703919701	0.021242699433685546	-0.7499826338815047	-0.34199999813100257	-0.7690874802506606	-0.04112361361365482	0.016940640705741895	-0.5640467188514757	-0.08979185820051332	-0.4394949117438955	-0.40427748700106464	0.4795836120537501	-0.9259420904694814	0.06660634723332959	-1.566006982824159	-0.8016310517180136	-0.6438049558454418	-0.18133932971801786	0.07063600147110341	-0.2712238933811185	-0.06781469880932853	-0.49592265744175174	-0.11629217075738854	0.07796983781697062	0.38805015365862194	-0.5189515967818901	-0.7746240856768475	-0.006601562754254433	0.11569260189854158	-0.7138147461852972	-0.0967868836711454	0.5615449945503689	0.21527261541833406	-0.11723922434434983	0.32568510395548617	0.4955549130361726
-0.16768591498106036	0.4174658142952118	-0.4625011944772255	0.002551851914669221	-0.7361855239082516	-0.3301738019147936	-0.7427255133241245	-0.07043865531447727	0.04524206187242005	-0.5695140037864975	-0.1139148969298212	-0.41840251031573567	-0.40321435575720344	0.49778147859211275	-0.9314923735116366	0.0750264726557582	-1.547178079032698	-0.7983295530696654	-0.6126657096108064	-0.18734823124639538	0.07140103190805054	-0.24222087913766477	-0.04268986760479675	-0.4856436506036868	-0.10718550780271145	0.09431875116741292	0.3894894237750268	-0.5212007434527797	-0.7119608588467128	0.017391635534295118	0.10547423148725155	-0.7065972077112634	-0.11446643826463579	0.533405216025015	0.21439470083135048	-0.10790431127861008	0.315004526280285	0.5199488900483498
-0.19555010338423764	0.4335755752589526	-0.46127065740097234	-0.010717819264970832	-0.7055446180127298	-0.3159076370251612	-0.702773003221747	-0.09743558010962465	0.0674992524897472	-0.5494619869016473	-0.16502738422754076	-0.4034692359876109	-0.43652769618892745	0.5153906281301309	-0.9313109016300334	0.10638155480259033	-1.5459198334217863	-0.8224594516705718	-0.5932065357844085	-0.20718853517098684	0.069955505608218	-0.23349469664686112	-0.010511876274265733	-0.4940965703038406	-0.09060229036465893	0.09425826761230324	0.39708688787505747	-0.4989593318568676	-0.6557027687800533	0.038071699060455384	0.06777696357134039	-0.6669443167056961	-0.07472228098141359	0.5094052078300034	0.1992157768770909	-0.09033745622940402	0.29957828526419583	0.5566975810672038
-0.2266752157121667	0.44059619162987007	-0.4608648963307479	-0.02225199747146886	-0.6855683278108097	-0.3159079446565406	-0.6609851576089543	-0.14572335045852447	0.10028719262655048	-0.503646174408532	-0.17005181266178598	-0.3886305618708373	-0.4533525674919983	0.5557650978257513	-0.9300056823499441	0.13539992456924516	-1.5827952833883692	-0.8354467850426491	-0.5767177334688195	-0.22127412641174402	0.058719354137629076	-0.22380758126058992	0.025960241429817288	-0.4878211138600078	-0.1011896022590721	0.10909794953932905	0.40412921004741176	-0.4834169968734705	-0.607214428471232	0.09153095855769175	0.03953708618838393	-0.6240189243466672	-0.08268024120288013	0.49063183569383517	0.19246033931579692	-0.10790915957786265	0.2742724840095735	0.5652415478353723
-0.24019480016712014	0.45993440873766855	-0.4545837014688249	-0.011336853832190418	-0.6727679990354963	-0.3088352204497403	-0.6345534728931014	-0.17689544038597022	0.1293254058933397	-0.4737098265052131	-0.16539498581216847	-0.38393388959916264	-0.4705792880662919	0.5777021521113284	-0.936014009609716	0.18767425308844607	-1.57249317891828	-0.8421437967492261	-0.5534983641793826	-0.24430377146787588	0.009358844941371236	-0.22149764373904796	0.07322690803486777	-0.49665257727145856	-0.10337540411615032	0.11133560951807053	0.3745041929733967	-0.45894667879616025	-0.5526466877402862	0.11908958238929021	-0.006375963474284599	-0.5873392183247113	-0.0862898844528346	0.4448429822306862	0.1767513591527674	-0.12981586305172269	0.2523031651241773	0.5332458977827124
-0.24453130379159962	0.49864595240321885	-0.44618658239242864	-0.022849222481286537	-0.6698065885784977	-0.2955333597664912	-0.6155437039933044	-0.2354286379897485	0.14432497361517901	-0.46299325534444985	-0.1704272580848393	-0.38865464599276234	-0.5011928743021719	0.6055553036239535	-0.9204804759669459	0.20882286248576887	-1.580296934606468	-0.8529570578287998	-0.5473452333263515	-0.25215323157977687	-0.029959800710503044	-0.2229123508533008	0.10742086811218306	-0.48374983761810836	-0.13883289089101208	0.09569565513140015	0.3639930013365037	-0.4486099785136218	-0.5292067972046051	0.12614533485202312	-0.06308063913650858	-0.5603152434255703	-0.05037508196343765	0.4037008343184844	0.1725898359375749	-0.1621010588269281	0.2152596447330748	0.5367408452340016
-0.2407439849588402	0.5117188096269996	-0.3983655943515618	-0.0186205019110736	-0.6439716418886544	-0.3069900330149763	-0.5873183627009382	-0.26062744521576736	0.13539147849842786	-0.4270974226726941	-0.19475319511615224	-0.4021768377927299	-0.5157187498956739	0.6436961024043779	-0.9174992834613137	0.20847419868031208	-1.6038749450169008	-0.8617539521576992	-0.5351543038236147	-0.2767502072940331	-0.08506315245101144	-0.24062087012873193	0.13616371969087573	-0.48079378462634204	-0.16367559789585368	0.0855789237661228	0.3365953898623104	-0.47062988431646496	-0.5057836237972573	0.1746288707845233	-0.08123997918564177	-0.5237320910713077	-0.05353611934446788	0.39019382042288386	0.1460135656983033	-0.20009051772402583	0.16179753766889035	0.5095649952800895
-0.2489432025200909	0.5168693277265322	-0.34755301124636956	-0.01544355744104502	-0.6528567950704555	-0.31565596090950615	-0.5593193664433612	-0.2786702215619746	0.08789055330108116	-0.3896292314399167	-0.20454770046682494	-0.41513420278679886	-0.5378210231290714	0.651176293802088	-0.9183956167296892	0.21782243325398606	-1.6121244191701152	-0.864141961329316	-0.5327538788539912	-0.2780110654072697	-0.12802635272897	-0.24629424993122423	0.124466682533907	-0.46467059078695694	-0.18418668427602652	0.07807678626552753	0.3300435535061313	-0.4577102517819453	-0.46291161945571313	0.18960468644287612	-0.10206667907898348	-0.4676356853784941	-0.07213509990381413	0.41147034420200945	0.12723028110330423	-0.27016460773876305	0.10360632597688994	0.4470071019119339
-0.2502309166261055	0.5403623045920849	-0.25809679255521395	-0.007971891747666979	-0.6603150597239186	-0.3426791184350601	-0.5597545734619168	-0.31912987153264144	0.07073585579598261	-0.3824376409596256	-0.21810341653091495	-0.41337568599141017	-0.5727128266787873	0.6424961604560143	-0.9256770036955956	0.22241987796603652	-1.589301524631864	-0.8497085651334876	-0.5575112430934529	-0.28572533978262316	-0.16258111180643778	-0.23885604498888688	0.10073067668654503	-0.4472420649254222	-0.2217296424857988	0.05450341791684956	0.3506868880874576	-0.4594834344178391	-0.4165705014084418	0.2287301220269164	-0.11060572968161438	-0.46156622466635583	-0.0739500495962712	0.4009227098898805	0.10707714647100541	-0.30739541593666286	0.06335327389736622	0.3798148364624954
-0.24457071486869672	0.5548539741706825	-0.18501883342116093	-0.005861863097511094	-0.6592541252895165	-0.3771654132285058	-0.5559091269090015	-0.3365184464963054	0.05296241742131567	-0.39087375143678776	-0.20637893713045727	-0.4177841274393811	-0.5708159875038065	0.6473228949915055	-0.9274177554915335	0.23588268006823832	-1.5438028901212841	-0.8516912724040816	-0.5558595182346652	-0.3155535124747637	-0.19795187884411888	-0.2594849180754017	0.10234973180578366	-0.4580037149953897	-0.2515526741257358	0.04617877816606336	0.35636815689562695	-0.44862680982909336	-0.3883427014873614	0.2213702539677588	-0.11193770980338895	-0.44770026782748606	-0.058040138473375545	0.40935817029477733	0.07649711437964021	-0.3091774172596235	0.006587281711185949	0.3287323749111822
-0.23043773126923175	0.5600218984062254	-0.08879914302697153	0.006830957904061035	-0.6813792044327707	-0.40351855922287977	-0.5452243712717192	-0.347674267888461	0.05021398808513643	-0.42775920067335893	-0.22439968968536386	-0.40729348756844813	-0.5801955089922732	0.6379918123673567	-0.9280218960594026	0.22447017826997823	-1.5249056853795253	-0.8490116954956382	-0.5496306097302459	-0.3205424598705272	-0.23901859166177855	-0.25699313302206384	0.09384364191716461	-0.4632804083206762	-0.28767065708991635	0.06184096234327965	0.37226570538770576	-0.46622292039112867	-0.37910803596515497	0.21988668404597683	-0.07928156045455466	-0.46938737537741637	-0.021519002344161924	0.40156741113524985	0.051075602913272566	-0.3672668124167663	-0.0631861511085644	0.2700226082558202
-0.2559483501215593	0.5668795339084974	-0.03595058784406795	0.007566445733854251	-0.7064836506943645	-0.4267339420536853	-0.515315434157065	-0.35908395575674834	0.012134266661341231	-0.4156447037322247	-0.19549636288449979	-0.4234306994964692	-0.580034149635998	0.654803283015685	-0.9274976950039356	0.21541481256356282	-1.54057080461951	-0.823920393256006	-0.5583098840492629	-0.332261586608623	-0.2891437583796708	-0.2704312373061206	0.06971134300765379	-0.4310387846273887	-0.29467686613207816	0.06371380830313449	0.35258646519791065	-0.45246101190091775	-0.37577018267449425	0.2140011372763359	-0.06401461722986383	-0.47122122708224434	-0.004038633077782708	0.4060822459769161	0.027566266931372874	-0.3756689157442422	-0.11215002786527477	0.23092510298123595
-0.26802527496412865	0.537408525765073	0.040170266043484226	0.00985281925971407	-0.7123540248362809	-0.48002079213652926	-0.5358720385371918	-0.36439681719526285	-0.0015624805370534581	-0.41169520763921896	-0.1736967186240121	-0.42668129521667747	-0.5968071446408978	0.6365823359996328	-0.9434989207365092	0.1934904571154592	-1.5165479393354235	-0.8124635659502024	-0.5644991503319441	-0.34061871619829553	-0.3382173891531165	-0.24634846318314518	0.074951397214957	-0.4247364181033998	-0.31899700518918933	0.06517896916679403	0.3279247129886655	-0.4669770627497707	-0.35231171755177504	0.24211508498234124	-0.014447389885334344	-0.5050649879249831	0.012400638372079322	0.35823330650484875	0.014070006608026875	-0.3911697305966304	-0.13347722446107008	0.15016347242484157
-0.2810159370615647	0.5310119830511215	0.1026795590275229	-0.0063687694908321655	-0.7065393168773603	-0.5025131931579885	-0.5341758087365226	-0.3464162049774609	-0.02077344133463637	-0.42217697008608734	-0.1892856570699663	-0.41659380260405066	-0.5953372991225309	0.6405139400970618	-0.9390599806857433	0.1535059348719197	-1.4881284531343362	-0.78770130539637	-0.5639880199139442	-0.36427435513768425	-0.38096398423528793	-0.23755004275204147	0.07882806924634297	-0.41661066832515203	-0.31733895178826627	0.08087259923521971	0.31304409741295536	-0.5005828791269404	-0.3344609202557158	0.28730120882730326	-0.0071080666471173	-0.5467794515497496	0.037283949762009105	0.3484543656119838	0.00031045103121272734	-0.40731876949644297	-0.15294572543631915	0.10723432985415256
-0.3081783084255261	0.5175493981966641	0.16907477454888853	-0.02778100426314442	-0.7044465132893524	-0.528320139637971	-0.5540790033270038	-0.33962843002523385	-0.049106350312199405	-0.42958655927565825	-0.2230188194835389	-0.4281203058393963	-0.5769435410763518	0.6433625776463364	-0.9341391064481368	0.10475694441656998	-1.526804357715505	-0.7675000764528345	-0.5803174246050958	-0.3715271472165387	-0.3892691278941203	-0.2511564491632544	0.06865203787597958	-0.428256359592997	-0.33395675564228133	0.07889007241505354	0.3215416490406737	-0.5315257967490841	-0.3533957923665817	0.3491881846828338	0.040007861229357455	-0.6018899774972779	0.06356918825255223	0.33810289327929327	-0.0246015564921657	-0.4228527622522634	-0.17591082260388144	0.06902936805996138
-0.3391104349900623	0.5140316605629078	0.21899447123773733	-0.04952721279982412	-0.6969106300347756	-0.5442976242448596	-0.5380793177114062	-0.33409910808103316	-0.055477180462825106	-0.4429555849290554	-0.25663456686113906	-0.4380352806020702	-0.5668827142859427	0.6184625706517506	-0.9448546764899568	0.11939093101029119	-1.5774237309996864	-0.7613129962458176	-0.5978361201865235	-0.387921530951857	-0.40704200533639767	-0.22732742519876262	0.04560771421945881	-0.41977067139810637	-0.36760255526203867	0.08702585157032847	0.32195329764135117	-0.5646891696857855	-0.3206339357496174	0.4293657753069751	0.12333787758771382	-0.6066758209592865	0.043217849457776555	0.34248069815075327	-0.05048485638023816	-0.4600139742463659	-0.1771947262063729	0.018164081476876752
-0.3486157870520577	0.524187928655153	0.2514515204640755	-0.07236085336952033	-0.7039614170138386	-0.5729697340322069	-0.5070427842817093	-0.3529965783438438	-0.052217168127024025	-0.466806228115488	-0.26444976411758075	-0.4178642691226866	-0.5498873118151426	0.6326523511790155	-0.9432834515910106	0.12261787163412914	-1.582256261949605	-0.7236651798155586	-0.613485329434579	-0.4047451792705939	-0.4117737679202831	-0.2087245106367394	0.020212812954408743	-0.40457529592049013	-0.4258543536484246	0.10403242864285867	0.3376260593239357	-0.5280969666127654	-0.30839080628021726	0.491372137676733	0.15752401306746094	-0.6253118386826593	0.05095839383066798	0.3291139060881184	-0.07229588468392847	-0.5005623340974629	-0.16322244776991732	-0.028661038283118584
-0.3358795834306605	0.5377082509363778	0.2712785515150011	-0.07285514272363033	-0.7126768291262988	-0.602501433188382	-0.48210802808267433	-0.3470167723532481	-0.00978795619885244	-0.4876774380672124	-0.2701476803962726	-0.4202413567418694	-0.5390328237522215	0.6399697474258923	-0.9344271643462772	0.11279285585583951	-1.6145505071193207	-0.6949474783318597	-0.6212745799216058	-0.43745221325369654	-0.41048017797362785	-0.22230875471611872	0.005433179247302361	-0.400764236291015	-0.46079289510447	0.11810439549097633	0.3418314570788173	-0.5688670998879253	-0.32413338794750635	0.5581061342940892	0.2005845158587823	-0.6154783637954802	0.08239760330055117	0.2972732865150013	-0.08700523873500725	-0.47770965170967444	-0.16922085954497507	-0.033880361661022165
-0.326095355160077	0.5467895839949917	0.272207864373544	-0.08802890305162761	-0.7361569381822102	-0.6166982848828091	-0.4330303109702586	-0.3380156735599426	0.012549651867468306	-0.4923297034537474	-0.25275481197403643	-0.410199298185338	-0.5251455438528879	0.6400830389713568	-0.9114349066583628	0.113277478904442	-1.6645386653197576	-0.690841091752282	-0.6056979457986355	-0.4581719208736409	-0.4240365552471436	-0.23151475833411733	0.0046754688982838044	-0.39103895907363034	-0.4861389239091932	0.13581465658323016	0.33346178485168604	-0.5684871524711503	-0.33910822001724017	0.6129450366902667	0.22933585072338397	-0.6017719937734023	0.11172173467831255	0.27739359479713255	-0.09900289689011561	-0.4924841547349481	-0.19439333890581376	-0.04565901470464747
-0.3319461865838785	0.5519562346108267	0.2675728670907899	-0.09693817203129537	-0.7711223409672538	-0.5843150927886983	-0.3871740494280399	-0.30920855985989754	0.015658510336205512	-0.4555703775564025	-0.2817959124287948	-0.39909952513705005	-0.5146883473212707	0.645155516112331	-0.8777064049168004	0.09685012515112944	-1.7385034480498955	-0.6806129142084563	-0.6006720577912216	-0.4501594128117004	-0.4472082874943766	-0.25514380252501023	0.0002359440523523243	-0.38572339420193597	-0.5037071088052812	0.15442728971062258	0.3610660042009764	-0.5770931390066228	-0.36479935050188195	0.688667181599841	0.24356757408874014	-0.5735516035529418	0.11721310534564358	0.26270744901432747	-0.09834299456565868	-0.5079505403699103	-0.1963956299221415	-0.08801284583122518
-0.34572190020183435	0.5500517061533333	0.25230051007762094	-0.115159596501159	-0.7621614714181963	-0.5822640086329496	-0.3410399338242901	-0.29335068228475936	0.02038969353131617	-0.41048787736232867	-0.24854805503471483	-0.3985159930859553	-0.5282107007637759	0.6176800666990336	-0.8616495890635336	0.13762094865474858	-1.7675741804419645	-0.6747722857631423	-0.6000207433594948	-0.4668767999243544	-0.48747754755231776	-0.2926346482203055	-0.007430520854921357	-0.3644041728995532	-0.4586949755414008	0.14937607924181584	0.38121718027388807	-0.5569921452040145	-0.3672635790488736	0.7519879728477624	0.24825703298858284	-0.5327803599555012	0.10570964630159704	0.24126232746713971	-0.12153396725366956	-0.5009658937102934	-0.180452000948639	-0.08864704274852571
-0.3334569159805088	0.5471550703972244	0.24035147551567052	-0.1180577195883531	-0.7739544474774397	-0.5627511857583463	-0.2966220985517384	-0.2775728179442017	0.04045018428521406	-0.4032515568122849	-0.28734081424216207	-0.39768105895947337	-0.5265517807335859	0.597862894433882	-0.8336234392066849	0.18601720161945415	-1.8168103541665843	-0.710561073535718	-0.6075788601485774	-0.48642942841271586	-0.5156188025321854	-0.33814872621295405	0.010735662333484426	-0.3751526254421711	-0.4483656007887915	0.1647883172115841	0.3959794536732151	-0.5499393979119597	-0.38151214476543616	0.7972513339354462	0.25340328213312385	-0.4996952255306211	0.11797743683815146	0.23279914463353207	-0.12811512970958036	-0.5116559053320863	-0.1567072037031952	-0.08171126162924872
-0.31842595955701614	0.5410259029139922	0.203082232053164	-0.1216800836382191	-0.8050203609049713	-0.5342567330926891	-0.23119771773687456	-0.28336697242539516	0.008761270041949603	-0.3651441120189342	-0.3064241587583997	-0.3870964856431071	-0.5020578718859883	0.6145036239087392	-0.7938627202361269	0.21995900111621966	-1.9160120080417389	-0.7001436715052779	-0.586843198530926	-0.47414585725641434	-0.5327915526888567	-0.37673494025593646	0.005965996696661642	-0.3452622410323995	-0.4341992582454979	0.17505367788269113	0.4162767264602826	-0.5664958729162064	-0.4090272996971729	0.8125678673120629	0.2555855222799182	-0.4615177656557763	0.10637647826449556	0.22225705480714558	-0.1479782112546301	-0.5216026798392056	-0.15729696712459235	-0.06084603908306328
-0.31656100168591383	0.5262937314805162	0.1712491603595346	-0.12663411494182772	-0.8309932062284962	-0.5074928030718087	-0.22254738997689677	-0.2909670160753704	-0.03239656773563061	-0.32392426105781424	-0.3272296930560232	-0.39913218771711845	-0.5043008944525156	0.6039158089852081	-0.7754853614107614	0.2844138593059167	-1.9632915294501612	-0.7018882369336101	-0.5668443603444344	-0.4949919983014032	-0.5486420516934001	-0.394578344177295	0.009373521288359889	-0.34243937362395427	-0.4291144654900661	0.18697996051045074	0.4377934206743713	-0.5864363655670555	-0.4120239997392431	0.7868507571209566	0.26303794442787726	-0.43961471795344453	0.10518838842861451	0.16566931790376405	-0.1687103665774571	-0.5297851884101564	-0.1463242734386776	-0.043467663246826625
-0.28369319150213634	0.4973893567452229	0.119255836155967	-0.12236707901385649	-0.8835522207638693	-0.510246440390606	-0.16545758642315148	-0.27083098775289305	-0.07827187963660982	-0.28066926921033375	-0.32042745359818453	-0.39820999227931475	-0.5128094779321029	0.6119219761899627	-0.7287420638585881	0.3033434014415136	-1.9872249463268872	-0.6848701647824478	-0.5549694804786486	-0.49554882944797035	-0.5780512187369522	-0.36161415634060434	0.03605100711471431	-0.32265281014286384	-0.4257293945674263	0.21731621467512782	0.44563299338345475	-0.5952376521765712	-0.40770602740589623	0.7638644622307066	0.2578885941841971	-0.404291682050948	0.08063572468168971	0.1318965207186164	-0.15718131708369956	-0.5258248881123911	-0.10443039091343068	-0.0044662596581653505
-0.24403665193590568	0.453088999984595	0.09182631069537792	-0.1180062813096645	-0.9630386343604311	-0.5101494884386446	-0.15255490234441224	-0.2305334881129771	-0.10957977777976666	-0.2597671877817424	-0.3056820156723352	-0.3975376505879902	-0.5219449298874175	0.6537661767000754	-0.702051455165844	0.2991091694105905	-1.9710158277108683	-0.6279417245612995	-0.547569994461086	-0.5168685868099917	-0.5911342599312308	-0.3500040047290884	0.07652018653708696	-0.3059672857576575	-0.4136753577472903	0.266790234456775	0.43862988832819705	-0.5950373808279159	-0.42782787754375606	0.717424082448694	0.25015524893784535	-0.3951898289174622	0.09439706756932828	0.11020217247360783	-0.15617953308192783	-0.5008405597860163	-0.08508729359502235	0.028126608570408634
-0.22503331596980733	0.3934388978394353	0.052439918843178224	-0.11106995558078545	-1.0139145449192224	-0.5116453460217082	-0.15099192857855553	-0.1941689033518003	-0.09858562656187854	-0.23566957519560433	-0.30058403532976624	-0.4139253248541994	-0.538876831262727	0.6616266089918283	-0.6880133417119836	0.32245291316916147	-1.991556804911903	-0.6217066427044712	-0.5251492728316192	-0.5456059724344782	-0.6264045902204386	-0.32864620413410484	0.1070968088621771	-0.3100610299851434	-0.354065222597791	0.3170810601047852	0.3996075583217372	-0.6276880733157016	-0.4361158582799442	0.6603311320832039	0.2745699371173803	-0.40431954901830985	0.10273422263725478	0.09457942134122863	-0.136786642650765	-0.4805716599715442	-0.06923951696345587	0.07647711068882994
-0.22375502625179414	0.32878393298995945	0.02282231994349045	-0.11209600717731508	-1.0287049193555524	-0.4807169475282313	-0.12615441772747713	-0.18607907121278816	-0.08494119566465051	-0.19851917516789658	-0.29803415091810004	-0.40195193809632535	-0.5346216945486788	0.6555206573418058	-0.6686858971874886	0.34241049340855034	-1.970928626045294	-0.6098045840572305	-0.5141150535421346	-0.5755664980179059	-0.6344346289256205	-0.2946271892635698	0.14892688819888125	-0.31205920000405724	-0.3102984090196907	0.3507007932692508	0.3777570612605297	-0.569935426802046	-0.4172285990271852	0.5988798161965412	0.29213351788022435	-0.42588670533566503	0.11324148496394529	0.09372002605117254	-0.14154662064299478	-0.4861195442859416	-0.014301412520594836	0.10755439225205965
-0.21398322103812184	0.27000124652859303	0.006128762973225945	-0.10432126250896064	-1.032832500406345	-0.44259586781689064	-0.12465967734094441	-0.17598231990391827	-0.10374473069086307	-0.13825980095049395	-0.29768547360001263	-0.4033441632313588	-0.524129879677907	0.6512152200600012	-0.6660483527006904	0.38442386363885517	-1.964115894116831	-0.5982717065069678	-0.5213341460490407	-0.622310858640636	-0.6531832126471581	-0.2672023317041408	0.1654302043510615	-0.29503379744377967	-0.2487499735983761	0.41629303211874624	0.33072694263479124	-0.5687330885280277	-0.39615573003299887	0.5489113639795515	0.2955648343262724	-0.4536792231394152	0.1354124323622194	0.10720034937024721	-0.12731943987946315	-0.4965965938386841	0.0570814366868335	0.12571115463937943
-0.18822433810295985	0.2189379691179853	-0.009964080613111714	-0.09135317920792846	-1.0475841374753307	-0.453764078966164	-0.12135541368442249	-0.17430339431408198	-0.13291116291162997	-0.13624090973526187	-0.26431216778314587	-0.40290557445583897	-0.5470681141071038	0.6363219053968461	-0.6727490296454655	0.44155075140499844	-1.9155692805517137	-0.575489271958236	-0.518728290104661	-0.6661611019203223	-0.673766006971748	-0.22132080060476275	0.17504648573386133	-0.2538868428127929	-0.19207856571034523	0.45874683773400254	0.28267206174162746	-0.5573335297334426	-0.3672549109082556	0.4953950024659893	0.287241699824058	-0.5302825347899432	0.1502360069671847	0.11912083549884667	-0.11819626752061337	-0.5268219748850211	0.09933773325459754	0.16305434775561053
-0.1642006306484955	0.21325087503543227	-0.025365217003836517	-0.08208304672297952	-1.079141008935985	-0.43614241038386564	-0.1436870881786119	-0.1612966058745073	-0.15862784817262826	-0.12111016661540397	-0.28152601488587836	-0.4064376438417974	-0.5273225508853857	0.6321994059127797	-0.6711988922385839	0.43959843777870133	-1.9296655491499215	-0.5194485997951481	-0.5371517896153215	-0.7083788177885607	-0.6867802186539985	-0.2037306217281157	0.16998949831850044	-0.23090582749345576	-0.1837651615860873	0.5340649804437437	0.2070466712051104	-0.5671865960144415	-0.3610640010486152	0.47152180636506624	0.2728249884325757	-0.5934041914166949	0.16472812368374729	0.16563150396067933	-0.11477980480908809	-0.54119704112392	0.15318421970212315	0.14491480204098117
-0.16226134862656355	0.19426375242716495	-0.046268225780011496	-0.07639115001823407	-1.0919122980067555	-0.44278427280990423	-0.18641043645778216	-0.1428405087253132	-0.1844833816514854	-0.13765275690451234	-0.27578580689682397	-0.397293777150047	-0.5309828257242558	0.6223081113432939	-0.6689536945540371	0.4335832051325072	-1.9388280429964744	-0.47897322956004584	-0.5448532207457736	-0.7094867553735651	-0.6902499292719728	-0.17799555497923084	0.1748627983765239	-0.2003108238795797	-0.1653608426301367	0.6086225864444408	0.15819633719976517	-0.5310720614134267	-0.34957128489553446	0.4545438817046912	0.2887866939481252	-0.6482409239544553	0.195059862734892	0.15903796849667087	-0.10818815762427147	-0.5794086697358203	0.1808691038668811	0.13453672532073355
-0.1600328235692421	0.20100149786091465	-0.029646962621997543	-0.09513933201102961	-1.0899721793240076	-0.44810245028388085	-0.19893664667333746	-0.10883636206279332	-0.18203619863216913	-0.15180286811719437	-0.2572080776118267	-0.40910628716439296	-0.5507049345090909	0.6182143713720187	-0.6819879698780154	0.42192213579340737	-1.8809161671386065	-0.446619825960901	-0.5676738404424296	-0.7229099565712251	-0.6900682662409998	-0.13055522681198847	0.17999859759722941	-0.20328964743438832	-0.13789494977773295	0.6799237596905133	0.10676280987854066	-0.5131939375444732	-0.33605208129664904	0.4493467525138592	0.2592539484343946	-0.7078406671372106	0.2051599767488776	0.20229816499454598	-0.09495565028859791	-0.6268901192167409	0.19897572491746704	0.1563409184799364
-0.12978246580035507	0.19328106991438984	0.001112965263823093	-0.10108448779714582	-1.1016097476726654	-0.4619172141914259	-0.1785647963591351	-0.08037501736395125	-0.12226507606973538	-0.16147146108217672	-0.23048802214303904	-0.40515863018959114	-0.5582093813109504	0.6080059298728101	-0.6897407243136054	0.3848649710003258	-1.8587420895017808	-0.41593154885078915	-0.6043664890413969	-0.7336529320465516	-0.6880918150829032	-0.1238087422203944	0.16189236102611698	-0.16497298945407263	-0.08708354741670754	0.7478371591694872	0.04026142779523304	-0.48030895598604467	-0.34053350999592713	0.426914252462982	0.23447392755960733	-0.7452725201579417	0.23620176085083658	0.2612153769963673	-0.0909242543686746	-0.6922780021562144	0.2454330439894043	0.14601447693580086
-0.13847629237917214	0.18529993201361802	0.04191593026913416	-0.10205166836327265	-1.0724517529575108	-0.4668277320200949	-0.21065114302026422	-0.08104858489666229	-0.06347651903859167	-0.1824934442161022	-0.24253917239557382	-0.37764934964750796	-0.5824545092537945	0.5584470955983931	-0.7215091459648562	0.3949170074345864	-1.847232452595533	-0.41599768964165973	-0.612817393839763	-0.7719665150045903	-0.6703682157355382	-0.12181394255524529	0.13376026991057272	-0.13509220383126602	-0.030446129627122575	0.7965847742329906	-0.028581659458177457	-0.44351016094379075	-0.3324900946557337	0.3984204139730111	0.24183754550497577	-0.7701922323571359	0.2763130281704011	0.31418626561986795	-0.11584972581672441	-0.7152872072887722	0.2686489610994156	0.13420183580556982
-0.16193702116493264	0.18107711426406223	0.06836341658411231	-0.0787564243629105	-1.0245118364537604	-0.47032992300666326	-0.22394620614036675	-0.08608781494302767	-0.012614290355326352	-0.172935652367749	-0.2465168860937279	-0.3729445329867762	-0.5946031906112654	0.482995597162245	-0.7330498387898652	0.39996193046076406	-1.8433795712750467	-0.4270645195821765	-0.634908884419665	-0.7936704179874929	-0.6562389872678716	-0.1321589559040271	0.12761356965911191	-0.0816686646225771	0.026393961578415014	0.8383225953444213	-0.09372231440026021	-0.43623718618642393	-0.3172564566732755	0.3664075460048186	0.21236997282339926	-0.7959259709182364	0.2896422401788836	0.3598200248205527	-0.11601980676898356	-0.7521104126107016	0.29460619835934054	0.14338730173497383
-0.18229618385941965	0.20081087095380537	0.10089736714833537	-0.07113760382365196	-1.018400358699574	-0.4661773800567642	-0.2447482274747806	-0.09789414479920669	0.012656117992668631	-0.18014177045978733	-0.24860344698451628	-0.37472582722188913	-0.5944239536481868	0.40006317865382224	-0.741489429840638	0.3885871829948703	-1.8210945607625302	-0.42528501735161167	-0.6523241296344903	-0.8061793773948537	-0.60354088602162	-0.17052295192151376	0.1170776103588294	-0.05817288135842311	0.06609894348429182	0.8698967709701109	-0.13904459825808246	-0.4262584176759501	-0.3130660298375873	0.34175510358466354	0.15935850723363143	-0.8258358074210246	0.3170348815677148	0.4078400866590289	-0.13408193308656605	-0.766477305526976	0.33342430046803023	0.14345134478899096
-0.21110910826745083	0.23013409675710053	0.12089557066832017	-0.06350213119293681	-1.0263863840164904	-0.4948867468882187	-0.2575887587573503	-0.1013478471527424	-6.82502619231383e-05	-0.1867145402299431	-0.24831332075604085	-0.36357899392465914	-0.6193117741300707	0.3463855460994781	-0.7513431233004629	0.37024330584941095	-1.8100943444720143	-0.4300214737032679	-0.6778433650833069	-0.834401008129053	-0.574961508822772	-0.2028900537664562	0.09166173398338019	-0.018966761537289142	0.11339853583389177	0.9088146505266945	-0.17728967967287204	-0.4461299516461098	-0.29209160615470015	0.348285165683832	0.12532129084618465	-0.8407885881321023	0.30692767790649356	0.42888016494940295	-0.11474801189905834	-0.7886105843535243	0.3388398314997352	0.13535809863829418
-0.232810903547125	0.24671552155273893	0.14482487071911354	-0.05457219598128356	-1.025164265368073	-0.5287065631046088	-0.28233149277931285	-0.11074034329613702	-0.029824448170073903	-0.22250898152328608	-0.2864471445437157	-0.38185983590203487	-0.6462206706076291	0.2709965980132919	-0.7665233610522124	0.32116129162995033	-1.7767535388940487	-0.433329154824132	-0.6873593393663844	-0.8416572232292638	-0.5236467102927234	-0.24743365824233998	0.07858828277716884	0.011380102811141315	0.10996109332535722	0.931474217022928	-0.17979811036199772	-0.4460908916313011	-0.32108963228494036	0.31993847990180824	0.09299063253121637	-0.8589199702366702	0.2920280077545263	0.42333808686220636	-0.11573425647849404	-0.7947303922170876	0.3463312034870881	0.13202407512980446
-0.23584373157936572	0.25633682691359444	0.1621227075680423	-0.044423416777087624	-0.9946626754569492	-0.5430807354489048	-0.3116177473911673	-0.11567732457740172	-0.026117605575775284	-0.24337570397665184	-0.31837769159079826	-0.3794383121381636	-0.6460829141988632	0.19876763855174567	-0.7718737953133613	0.263122116614854	-1.7635654454522023	-0.4249088022340174	-0.678456728804772	-0.8686052539483148	-0.46934965473220985	-0.2820368210604899	0.05603631570616191	0.014191575281338506	0.137245839824157	0.9503792645201233	-0.18632796760611425	-0.4790196204063152	-0.31325097080919206	0.2977393944911237	0.09781607545743484	-0.8433026270267643	0.2878594302205634	0.4070155129407194	-0.1206681015387601	-0.8085046830779572	0.342542516541595	0.11636936280614059
-0.25198719416830073	0.2498169553579095	0.19361143419474752	-0.05869876881293022	-0.9906258901062313	-0.5829135338369472	-0.3073788260824012	-0.12033643107774872	-0.019172176434689377	-0.27806580525414	-0.3052169699107223	-0.3604639441080378	-0.6738034980663637	0.16324876121764326	-0.7830662918369344	0.24614641573749943	-1.7545772847261172	-0.4342275380708515	-0.6618685666924105	-0.8732747272197967	-0.38767278398704874	-0.27951785029779197	0.05057347852154735	0.015497724906402522	0.14579413341820174	0.9418499717601261	-0.13727382100868796	-0.4887995379323084	-0.3011668398048336	0.24832330279745646	0.1115252553263137	-0.8257243942045992	0.26840050921169584	0.3867134772443964	-0.12172517329337137	-0.8416681927820024	0.325981789180408	0.14574271324157623
-0.2528538094831597	0.2608108406781783	0.2359718055190217	-0.05313334253797727	-0.975006898339001	-0.6002597617795205	-0.2911928250214789	-0.12100523942673388	0.0009082284689439716	-0.279213860942917	-0.3241773117898322	-0.3645583343340314	-0.6950435902967926	0.13806695957599976	-0.787030648460621	0.22313256773477036	-1.7329587139959102	-0.41465663553032933	-0.6523284641326519	-0.8987130284676923	-0.306314398901145	-0.2903027381670896	0.030159359241178945	0.0028785260808859457	0.15870341552921025	0.9203255139436308	-0.11524129793194982	-0.5171019985533886	-0.3076413216932488	0.22071508681186902	0.08495347906983891	-0.8018432108260939	0.23782569654102542	0.395133391076369	-0.13882533848497075	-0.8253113489627252	0.3436292535184642	0.1369638056799971
-0.2489777300506776	0.27118931295549564	0.22834588309460163	-0.023333549766006267	-0.9473158829296118	-0.6170775366929104	-0.29732152505115395	-0.12356574528713393	0.02348315258362263	-0.3009287350774298	-0.3464682532446786	-0.3514440645523277	-0.6856613034380385	0.08512242568223853	-0.8034536240344903	0.22256334297414063	-1.7505258476002816	-0.4064540692833455	-0.6177885681550299	-0.9318220254880138	-0.21236360664335424	-0.3628174703650653	0.017388123383020575	0.026533387833239254	0.1570566138944283	0.9143920123504786	-0.09399548391274147	-0.5327579626707749	-0.31082872082890545	0.19285319308906332	0.071474974543265	-0.7842783983564823	0.21005230733538688	0.3708021101767774	-0.13048195557778702	-0.8148470367738246	0.3675341033374754	0.12335435244119874
-0.250164774557586	0.284112137777663	0.23748806220005142	0.014310623693138732	-0.9427742862746074	-0.6282955552852293	-0.3192579434975017	-0.12652174018199142	-0.01854702178781294	-0.3021306880850273	-0.37864342981158183	-0.34144347078096043	-0.7054199253527809	0.02361847552867312	-0.8328373673347265	0.219843445216314	-1.7860069555722575	-0.3743778270935626	-0.5908756407035052	-0.9653605526709976	-0.14944512196509666	-0.4161615640937798	0.03202788164977533	0.01108758122689179	0.15388261701075642	0.9057122053836617	-0.07857159836651255	-0.5443090743228175	-0.2914257072094014	0.180978544637237	0.07696358834933578	-0.7588631654476158	0.191364132261765	0.3472915301102931	-0.13852016055179367	-0.8136626282961907	0.36426426297199066	0.13676801055402063
-0.24601461678677125	0.28583543015069485	0.24604379390052533	0.04048192437285088	-0.932239586759388	-0.6119554261559946	-0.3158619103165522	-0.12166026434744412	-0.06693199186660764	-0.2993120319174508	-0.38638622671711453	-0.3315428695224895	-0.7223040472747898	-0.020785795836708268	-0.8324110232685799	0.20135458852479288	-1.8070582240014663	-0.3453698993529215	-0.5720495820893057	-0.9844580609611742	-0.05368446514682006	-0.47798150023099517	0.007443376735899782	0.00637725946592302	0.15078772909962965	0.8856725123273638	-0.06541956789762984	-0.5635081368743899	-0.29963567468003216	0.15107535531542332	0.05048534256953987	-0.7444426626380692	0.17268250532137155	0.3365430010567028	-0.14703068183420745	-0.8557809893940375	0.34933278547713914	0.15877637267259134
-0.2426072721429787	0.30667325380219257	0.2741636770722316	0.04044969759798394	-0.9268208791310899	-0.6130414129932104	-0.33946770173833335	-0.13363822389212227	-0.1587263310943657	-0.31377732588621055	-0.4065910149121156	-0.3076155494617458	-0.7142419686755119	-0.04888418103924783	-0.8220836652266461	0.16381166005125586	-1.8640194472410787	-0.33636457404496156	-0.5424466975678495	-0.9998807787720525	0.03668852432588656	-0.5679416380714356	-0.023202873026667348	-0.01817279378546406	0.17254064670811087	0.8539473593742178	-0.038709928664866895	-0.5916874519215105	-0.310187897576108	0.15224874356639218	0.06214058322051057	-0.7532622025633119	0.15824933395754398	0.3004009061577787	-0.16801779510892087	-0.8892722999665187	0.34210325834587313	0.159964805451915
-0.22118401036687446	0.308284934634805	0.2861489790299946	0.05629132362625695	-0.9049587558445648	-0.6001607429292279	-0.345874195353576	-0.11573029975362274	-0.27291697073881627	-0.31727061874189083	-0.4162304166888803	-0.2822624422231524	-0.7046707148471117	-0.0923276429424815	-0.8259814055899971	0.18065874886767827	-1.9092208027080138	-0.2953970615000826	-0.5054736190568622	-1.0209246878268083	0.08875266954029562	-0.608550008309069	-0.031147351231533588	0.007165686187607411	0.16584906969564286	0.8027072290457797	0.014786607073582415	-0.6177383512526038	-0.3036836963484326	0.16339201261433056	0.06509657745241079	-0.750360734486333	0.11883994306476893	0.250868424176249	-0.19053387140774852	-0.9299205479463251	0.3153290219445741	0.18818250899593428
-0.1726547093641815	0.3122256838276092	0.33174044517940554	0.060828607132943566	-0.904675498836587	-0.561853474132155	-0.36198191302974275	-0.10862069475439581	-0.3177760610636109	-0.29451382380981117	-0.4415063834919312	-0.28339290132397676	-0.6824784134476876	-0.14000973539279707	-0.8167258802057363	0.19939486370122858	-1.9444783879565424	-0.27067612435924115	-0.4723172092855627	-1.015708711490439	0.1470317467755751	-0.6529609298208631	-0.039898564451735175	0.004142164860902039	0.15446836479936948	0.7707347696728133	0.04959453301283401	-0.6288988627565604	-0.32563576246240017	0.16106984139829092	0.06587210098820233	-0.7390704530029482	0.10993737174964609	0.24521986582254507	-0.21860266902845887	-0.9612836844340773	0.31963404234543213	0.23530622671241655
-0.13458506538488363	0.32208863730108045	0.33098468566613864	0.05948298358087375	-0.9051746087676878	-0.5514370323599176	-0.3687642427616542	-0.11478600488440502	-0.3347323904974463	-0.2777053166373472	-0.41139478762139065	-0.27825124111395183	-0.6699789397481911	-0.13703599136046768	-0.789919497046754	0.23284862116360933	-2.0354017812993472	-0.23252945238725742	-0.43738508892696837	-1.0289805915370869	0.2018951541490733	-0.7111917702687658	-0.053694974344766125	-0.00423358471225687	0.17410987116096804	0.723466361921871	0.052805462459933214	-0.6016001734978536	-0.3138991000662253	0.1963342167100964	0.0843285329681327	-0.7044161271562012	0.09139828182933298	0.24612480018904534	-0.25509539115915897	-0.9785387981088498	0.3084174934820978	0.2935153518204833
-0.13319796682358115	0.32248282260073563	0.3388689524384299	0.06324467876671058	-0.9115396217918829	-0.545069543477256	-0.34864252652682526	-0.11691840526450688	-0.36391026062107645	-0.26980225720309287	-0.4141457869496851	-0.27555719356241404	-0.6789254247338594	-0.16245979392153467	-0.8034738386238338	0.26150670548292115	-2.123668402480056	-0.20848060950053818	-0.4104341540376638	-1.0216807034057727	0.2777956199718277	-0.7462359021216793	-0.06897354263058804	-0.020613158224408297	0.1739408747767647	0.7032719865730265	0.03329997693448327	-0.581447336402863	-0.33494243546702174	0.2053374794459712	0.06986372966488383	-0.666293581420787	0.07601266699966434	0.24162798836554827	-0.27018512887320845	-0.9905264585082817	0.33078555937282356	0.3556911092647036
-0.13555946142797765	0.3210336131888856	0.3348897564245372	0.06933362533982716	-0.9138649295097464	-0.5145188634437234	-0.360168260900848	-0.11676093176366457	-0.3977950635735824	-0.2525295746003102	-0.4319951306929526	-0.2963982376645769	-0.6541553885419987	-0.20751576637208205	-0.8203934499040662	0.27994704167407963	-2.1529446415348747	-0.20385335544407238	-0.38480858440145715	-1.0166441406025846	0.32026326907262703	-0.7921403484268525	-0.1006336721378139	-0.035132839615178865	0.19486342024338715	0.6762590860949291	0.03034129459433303	-0.5744712177580418	-0.35964737921054557	0.23922634214780744	0.03791817977095509	-0.643620594125571	0.08494022088123832	0.24018642207255145	-0.27737616592065156	-0.9997394567024906	0.3279704745945508	0.4254997449686589
-0.11785960399873256	0.30829738639015114	0.32305694139516045	0.04604114123155424	-0.9201952121129853	-0.49407815222729184	-0.357945213993824	-0.11956814798696291	-0.43492247111571763	-0.26665094456946814	-0.4004522916267744	-0.2950999817744893	-0.6497220902866504	-0.2505487763024818	-0.8543466092408287	0.29659204660743044	-2.195543567906666	-0.197454321415165	-0.3639321647907269	-1.0298817904356654	0.3425532430626291	-0.82596419179447	-0.12721161927458388	-0.04058026387964138	0.19243166051801733	0.6635575395218891	0.030949988259789497	-0.6018899277895243	-0.3889395029688817	0.2700807806989285	0.04011564847036136	-0.6346207599617234	0.09137356934468058	0.23764710263469668	-0.26186510348857256	-1.0230983787809635	0.2902027007273149	0.45841960382170016
-0.11276662188462834	0.28004234543603457	0.33375679671647207	0.04620507545760576	-0.9522258250582583	-0.4615117608399183	-0.3452283175701886	-0.11374490960522599	-0.4635216927659613	-0.2889966382794791	-0.3771736603964203	-0.28937094106579386	-0.6521218171694689	-0.26587812288558105	-0.8575689985511241	0.33287003181507374	-2.1909940562111196	-0.19687392722649386	-0.35829756471841134	-1.0292532528934344	0.3779220229944289	-0.85150332151313	-0.16435291746823452	-0.07091217317634861	0.21230681526357062	0.6365089787547916	0.03875842906397934	-0.5750727419860941	-0.3823721481452783	0.26095588525576663	0.053811876689898654	-0.6012979638454894	0.09262377799444038	0.26627442443858573	-0.27102437865194096	-1.0197197586650082	0.2613351243193008	0.4645156120465753
[truncated: 75 more rows]
