# Supplementary material for: Obesity dysregulates feeding-evoked response dynamics in hypothalamic satiety neurons
Source: Sci Rep. 2025 Oct 14;15:35837. doi: 10.1038/s41598-025-19800-2 (PMC12521569; doi:10.1038/s41598-025-19800-2)
Supplement: Supplementary file 5 — Supplementary Material 5. [file 41598_2025_19800_MOESM5_ESM.zip › Fig 3_2/Fig 3c/HFD to_NCD_1st_MPK188_matrix_2.csv]

0.16793659679448533	-1.2907751386072965	-1.5757829669764625	-0.11844589052274805	1.3350470740255342	0.2669897909253516	-0.6320010528720047	-0.347864157490465	-0.687134394540691	-1.1193906718193734	-0.26636559083362826	0.30146220915069344	0.6003687441338028	-0.3495699625473302	-0.40177033580651456	0.4123425519341839	-0.7902981306754538	0.3936771495789583	-1.6592801932068955	-0.4051486450836048	-0.8565824707123134	1.0378041471871189	-0.23005828146058677	0.5703022019610258	-0.33696995986348643	0.2882062675213146	0.3290942396887709	0.31240132034003576	1.2251382577084136	2.649884571187895	1.5144437561472124	-0.9860313293675589	0.4199995989797996	0.06949427674196273	-0.11623612579203493	0.8792389555608852	1.9004044782202605	-2.5827389086770305	-0.4501962321278943	0.6513241084931927	-0.039800117201392225	-0.3318274372568827	-0.7976205086556293	-1.147272168651599	0.09193193665852853	0.6262159411018167	0.5102151766962899	-0.449043907352236	0.32930486688605753	-0.19126823376729019
0.09106555098052907	-1.3903544551797427	-1.5831144891687674	-0.0874395997694566	1.4032491368177094	0.353853806955864	-0.8034710042986069	-0.38975517101728385	-0.3640143637919675	-1.1554046120407069	-0.25532259096948906	0.2544374381767688	0.6592418295684583	-0.41823741989608687	-0.3109883480478727	0.3194357079343643	-0.8659032200909969	0.301267149564618	-1.5286637395452325	-0.34731899116713383	-0.7440815587073393	1.2316473641572512	-0.303197881517389	0.5602724629789302	-0.31235330968039465	0.3566457187383325	0.21064890659198285	0.37304591940552645	1.424520617231685	2.7643953613834906	1.5497754256497087	-0.9304242148860423	0.34134744636507963	0.18916817972355904	-0.06616960152621369	0.9331683651833771	2.0646135643316907	-2.6862987357096504	-0.3830401643606034	0.5894854882904952	-0.1399013120900989	-0.21749776109531582	-0.7176173463306084	-1.142090017729387	0.06880389601682366	0.5946589760495592	0.5461774621985276	-0.43878449478178816	0.25891171281942826	-0.19960945330700267
0.02233326374117414	-1.320869897598478	-1.561766936246249	-0.18155181854494062	1.4145012231199605	0.3708001411278114	-0.7825964015162375	-0.5215906499636535	-0.2735985375540211	-1.0980719960722676	-0.24450543524925727	0.3888453321642474	0.6610183149918093	-0.4118628592840652	-0.15318645487289415	0.27435814893007243	-0.7307844243495881	0.3339554763871648	-1.5324377371082119	-0.40436010999312816	-0.7573082754730921	1.2199672190081066	-0.2739235784963927	0.6176662689178349	-0.32209535716321164	0.37002208399501146	0.28028288006565544	0.25092352498868337	1.5025284250173225	2.6831925821888785	1.3844700185976766	-0.8890174512768443	0.3525156612862583	0.18598986868772108	-0.001219902882429319	1.0401568764518156	2.058066005551348	-2.70855555398148	-0.3535378559224777	0.5107507797252283	-0.08721593829179308	-0.2581584808503167	-0.6632483523192229	-1.1207399098112842	0.017782076409392365	0.6462109817003837	0.5724627453635714	-0.3818822567849837	0.17813786117138827	-0.11024315244919387
0.04143071941341841	-1.2670581952743463	-1.5760904933459314	-0.2035603873840703	1.3562073451786734	0.3489475991419072	-0.727552062036539	-0.5308401093447077	-0.27727159727684514	-0.9960897891421638	-0.1922390648591441	0.38821080979067113	0.6357602395819851	-0.42555434590145047	-0.07729600405537229	0.38280305777786267	-0.7032291616538453	0.35950196309729326	-1.4979124585634718	-0.3832765526378875	-0.8052106149351445	1.203991081078728	-0.26855755189843145	0.6596605109586475	-0.31290789651576567	0.39101605026741115	0.2552620993116944	0.1760154334487139	1.5715676670646175	2.5319976269956483	1.2973988295556307	-0.745298264137765	0.31009583210059	0.06307351239171649	-0.06927335701685094	1.0964964994434574	2.0421480733368527	-2.701215452181637	-0.37103100742985917	0.445494400694077	-0.13822906675100044	-0.24148959577225534	-0.5759103768495161	-1.1921681080593076	0.06767729351250378	0.6623805652651156	0.6490165398044394	-0.42200747562896956	0.27922662494251094	-0.15063086550955532
0.09281882655877309	-1.306545442530767	-1.5843357079530795	-0.20868776220429716	1.3105423974221215	0.32077003970260487	-0.6871438748251479	-0.5610852390227985	-0.2169404271661989	-0.935208428007147	-0.16135351532728098	0.4716932275315239	0.6335363590882864	-0.4421897640483136	-0.021954107686843794	0.4822280800616934	-0.6295014477578571	0.38625674753091105	-1.438699163285548	-0.3586441216419435	-0.8046830226544358	1.1829104837566464	-0.2739263653640569	0.7681115072578216	-0.35694162422375453	0.407334412253692	0.3034662811815174	0.1645324247437223	1.517952515114415	2.4346738970427824	1.1834854085646387	-0.5863487579279856	0.28430360072548566	0.0027744472906546134	-0.035303287919706924	1.1019754592173405	1.9903983626834272	-2.6248108574176485	-0.3827292666779648	0.424244933717483	-0.09149629070074708	-0.2108312763559664	-0.5304497231303921	-1.2253561021376376	0.05432403084433111	0.634280770435338	0.6262990234180397	-0.408674592171309	0.2580581982090224	-0.1581919980558234
0.12042306053884853	-1.3092802689534702	-1.6100224618464904	-0.25402559199384855	1.3280318335802554	0.27936576209673	-0.6495913725446555	-0.5943741883810181	-0.18043428916081936	-0.9382575866327253	-0.1345076555729394	0.4754954251502526	0.633364390016078	-0.49881789238141394	0.030550478958513937	0.585193816862228	-0.5828044691195383	0.5014074874820155	-1.4156096003079375	-0.36921256356567317	-0.7927746352419596	1.1644934117900814	-0.31300417211108283	0.7929412475767089	-0.38910734932829444	0.3899816277324573	0.34040638411650387	0.12649827591612628	1.5141619067500907	2.396332347355886	1.181662884630687	-0.5121349601320823	0.2669334680326868	-0.07668477697930103	-0.02347286572403437	1.134934089754793	1.9056671125748512	-2.519487437291007	-0.32788058775078516	0.38586082191310656	-0.02484410903199759	-0.1637385970318767	-0.5214017586448249	-1.2189773896921998	0.07137408820756479	0.5849534235395096	0.5921432233002011	-0.31110994480939735	0.24119491369930768	-0.15415624769167377
0.11379713163340013	-1.27673001104295	-1.6398152690710612	-0.2576990878044235	1.3290699479843089	0.2529275657803262	-0.6515765811048038	-0.6060836883632651	-0.13643860109866476	-0.9440925064749915	-0.13536931217124418	0.40845365578334997	0.6401033360484762	-0.5161349522163318	0.045084277643490635	0.656781502816159	-0.5559934880922119	0.5852230723642112	-1.3957720299842997	-0.3837901271253506	-0.7957107901896975	1.0987532682381043	-0.32975772566788075	0.8061026350173515	-0.410707158322322	0.377388656084436	0.3817566372427162	0.10758304932862847	1.528822154482567	2.3679158195229815	1.1665450624968077	-0.4934832519539544	0.258471183578209	-0.12038710542761348	-0.002679606264377198	1.1291833105361415	1.8139641384641436	-2.466366372747383	-0.2868868699982659	0.32585638734591676	0.00026008712811369835	-0.1436980173126574	-0.479668891072435	-1.2092361719047597	0.0960850152736907	0.4928260431233677	0.576313455636157	-0.28819575794019814	0.24925988447608968	-0.17450078489463444
0.09632168157378795	-1.2753376266603418	-1.6333704952396093	-0.24058927260139978	1.3089813754020136	0.2181906415594775	-0.6481919856848515	-0.6169825895064924	-0.10208595865589762	-0.9498293815201009	-0.10162591637945761	0.3806438463939199	0.6450243091660232	-0.5369784526769241	0.05889370585904159	0.73244888972513	-0.47725348030898074	0.6405442601197904	-1.3480902505218961	-0.43586604157797176	-0.8082445962234684	1.0865222980620406	-0.3613177889319627	0.7928640143545895	-0.4401715646186916	0.3034745875377499	0.36161883737945266	0.10332727119278555	1.4906799297848972	2.38983132605103	1.1619377924095813	-0.4494938618281315	0.21750637151608807	-0.16194197710973735	0.006899203341475984	1.152251194515978	1.811781928463912	-2.4380873625537225	-0.22247922097599793	0.27997674849991044	0.0673721608425009	-0.11572096117864196	-0.4340938127963949	-1.2242330815952762	0.10862448849964057	0.4014805252870013	0.5462276888542563	-0.2397430177286215	0.1786688324892695	-0.1789838300827321
0.0828422401500342	-1.2668192437166583	-1.629628534643797	-0.2164067578643502	1.254485859594386	0.18017372706872944	-0.6461332366780779	-0.5824718040439147	-0.055914199045344636	-0.9436600523168048	-0.07265404984591237	0.32988586734748204	0.6544618919085557	-0.5587408241303424	0.07958544039566089	0.8296898479865842	-0.3676998475959794	0.6791989378869938	-1.3703228714072606	-0.49429973719575204	-0.8508257079720234	1.043331569411738	-0.3587099630001746	0.8085338945301008	-0.46094573883212714	0.2543792158862208	0.37024287906955816	0.07927151014002279	1.4893917448495624	2.4416064915891855	1.087878390123152	-0.44730529574231565	0.17866651766186428	-0.20579166258458212	0.0007905901151233283	1.1722745747783851	1.8445612922910795	-2.4292406874285994	-0.15843920777316398	0.22567654213141145	0.09578393593900165	-0.07717925840184361	-0.37838115473847717	-1.2422731081215739	0.11547169628388837	0.29076169981100575	0.49652562264026845	-0.18553966077472386	0.14744915234123146	-0.16631867372272222
0.07645796504304708	-1.2628243375802413	-1.6330740772370973	-0.19304252221058646	1.2511683072167525	0.13682776896012494	-0.6653148204076245	-0.57707044704822	-0.027907739308550956	-0.927079815197534	-0.043106583601535985	0.22157228709476615	0.6362992420525481	-0.601763105192726	0.10802952155269333	0.8821658605237527	-0.3086315498478074	0.7079388123624811	-1.3822389675625122	-0.5621473145591402	-0.8747081966228863	1.0135566377825522	-0.36256861352034553	0.8206476609222128	-0.4940611760546524	0.21455563799536756	0.39365501635730377	0.054884135213232633	1.4453045729493312	2.4373533039822033	1.0585306381712938	-0.43924192882183644	0.13995584729758767	-0.24925227682157472	-0.0017171379332062298	1.1748885121774961	1.8916799950402285	-2.399624627586914	-0.10463910585211582	0.1855539067095325	0.10221869418737702	-0.06213525778730415	-0.35219490819662413	-1.226849702870788	0.09816212843737618	0.1799133538023995	0.46654812220516223	-0.1766759241658643	0.1264972356865067	-0.1501250572398046
0.05572391590569512	-1.2740791180846462	-1.6577416676946524	-0.17690963002395682	1.2099928138685323	0.11405436563937595	-0.7012291695200332	-0.5928516090987795	0.03837386445192755	-0.9150527726600639	-0.0048271693686790604	0.17121927474851878	0.6451077832253819	-0.6359474721949143	0.16789123932558653	0.998769265080696	-0.2026137052326847	0.7640874553134479	-1.3480908093566784	-0.6206832775037002	-0.90239936598726	1.0142633455547077	-0.36367900610533305	0.8190238588768837	-0.5109855316984595	0.18183247571138547	0.40472497822875264	-0.009920583995406396	1.4026117654904386	2.3379602162844377	1.0675954246950987	-0.36675206243597563	0.0765941587728522	-0.3427255167861938	-0.006184374597476912	1.2118989998045049	1.9141043495401102	-2.3389840942558995	0.012883555932275904	0.06838527078833224	0.15285919724315447	-0.004247355887758519	-0.265147184333538	-1.2378071984315322	0.1012193878293061	0.04653323334991507	0.4468040238379413	-0.1476709843975041	0.13024840801672677	-0.12380182362063355
0.06179080600183908	-1.2683511910744099	-1.6708785393894068	-0.1682790723271839	1.116246591032793	0.07303175501035689	-0.714317214121677	-0.5828608540828912	0.051566290797151526	-0.8905359937487954	0.06643172005786752	0.10876116440556809	0.635454759563854	-0.6781578589928813	0.24342857426971384	1.11823638956429	-0.09979045434674315	0.820708261896322	-1.3284153543422608	-0.679279946408383	-0.9442315717110177	0.9807832123254319	-0.3774854968726463	0.8107868176662251	-0.5347232493138304	0.1236587450254695	0.5106171489932988	-0.06426669224805909	1.318714180506788	2.220636491784229	1.024714225444844	-0.2958883233202365	0.02584212536462115	-0.4404525325307163	-0.0212228817551185	1.2494747153561243	1.9284673695286323	-2.255977099113412	0.12721542955743242	-0.03414297544698919	0.2131683311119983	0.036527153829146106	-0.1808687208737252	-1.2257336493687185	0.1206253157911062	-0.08281137621925382	0.4191994538490724	-0.12813256265106715	0.1378825134888343	-0.08714286483011524
0.08628317875594634	-1.2830801994578782	-1.6679202058732134	-0.12874572458510564	1.073681226567965	0.015360052624814333	-0.7326897178007009	-0.5378384578394881	0.06485697679455846	-0.848683431777695	0.11917489416214214	0.032740613780832414	0.6621142678132819	-0.7380090864965988	0.27302620410728756	1.2349474132935454	-0.02221062994251073	0.837488176351771	-1.297674970638754	-0.732008854294581	-0.9593517151276382	0.9710238021563697	-0.3994749278192086	0.8030740753477132	-0.5451555530852193	0.08184864407782662	0.5813019945311503	-0.09562667598793195	1.2234249755365436	2.1374653968793567	1.0192669219251727	-0.227476842761054	-0.03157361025836799	-0.5473383743856772	-0.03693746621301548	1.1984979436090937	1.948053305876617	-2.1947074141995535	0.22710945453381629	-0.10417391704630244	0.2626053319565163	0.08922070158013991	-0.13834542675084222	-1.2060726616637152	0.18747192799702214	-0.23038031643471416	0.37338269849272865	-0.12454377727475947	0.13541829244990414	-0.07904993251409506
0.08621056044702592	-1.3183505801763076	-1.6374192026703676	-0.08517355374515027	1.0610623288508894	-0.01684147005925444	-0.7420796074649747	-0.5454567097880817	0.07325945870381602	-0.8269743490000911	0.17106725886221558	-0.0389840499758804	0.6899387278421869	-0.7758966651387279	0.29468116215730417	1.3115939190572339	0.04326229909670763	0.8411431705084732	-1.2658018288315707	-0.7906782258134095	-0.9434718388267974	0.9207862000759975	-0.41051614914663725	0.7894202996663251	-0.5631106229569542	0.018954425774424393	0.7292285557393237	-0.1197494431941573	1.0904360543772211	2.0623730239840823	1.0115892966340145	-0.22856616079992884	-0.07616963596873622	-0.5788885598655901	-6.268941414957624e-05	1.2203075916383452	2.0027932141633253	-2.0981970378878705	0.34818039661334355	-0.13614912191986409	0.32049988028654963	0.13177969255187563	-0.12416527703645164	-1.1645816143760246	0.21843474406807922	-0.34479611048411785	0.28799236108720416	-0.09009170553198467	0.0990787558983878	-0.033625682341748134
0.0877277178112349	-1.322099256592414	-1.583643013575612	-0.05976380916771492	1.020545384648418	-0.05980792712065521	-0.7667660342078013	-0.5041976496742231	0.04720099894496576	-0.8226799257808419	0.22186427946434076	-0.1427996074680144	0.7226907414378305	-0.823400860622759	0.313223190659317	1.3616808005516137	0.10740999953745374	0.8219059416700283	-1.2621716380858974	-0.8460622967649553	-0.9577233438908828	0.8945477568391912	-0.4005962936956239	0.7497736301811427	-0.555494452758019	-0.08381691985040818	0.8660677018074608	-0.18951683192741572	0.9850507710786351	1.9900397947486757	1.0634720453676612	-0.30267574914699946	-0.11590649341099124	-0.576718608712001	0.0005144356954288595	1.1991928406756365	2.025882845081618	-2.0048094517663904	0.4790453344078604	-0.1492325153560447	0.3399630425939495	0.1932904294927483	-0.10073937162104599	-1.0790767876871672	0.26115931487806693	-0.4353865181381398	0.22567112665818478	-0.07320050688548178	0.07891556329219704	0.003806181580371057
0.09104119993083151	-1.341155210259065	-1.5276760206563744	0.011911166203453779	0.9761207194235257	-0.09356582650842075	-0.8003991794844026	-0.4138720663616421	0.050007380054479224	-0.7556166065857951	0.25498198684955975	-0.2457394539468032	0.7350237655371124	-0.8433644399581521	0.3020635814691074	1.4086349141885628	0.16275323780639528	0.7510475377813274	-1.27523719529554	-0.8897156636128745	-0.9814933953171486	0.8605762316448035	-0.35836375275263027	0.7235699849000033	-0.5503801113397867	-0.15755689900694975	1.012303369300551	-0.16907303372209753	0.8142303953002854	1.8887431510580477	1.0534149237481458	-0.37055543550333564	-0.17835620910896957	-0.5783128100264672	-0.017603818166333985	1.139789531209357	2.077327578272446	-1.955396854375356	0.5772705184374989	-0.12961307347462753	0.3189288293122337	0.26005812669429285	-0.061813180163260914	-0.9566340404235794	0.31401392158063396	-0.502416347391668	0.17710697323344424	-0.1282517647031262	0.06966673264709505	0.039982245660349844
0.1002250243882971	-1.3780379922424182	-1.467293744196763	0.06803280122813757	0.9277905792510609	-0.11950509700400229	-0.8043430804069093	-0.3337792012445894	0.020229578852574447	-0.7118744929033453	0.31534662203778246	-0.30120923191878535	0.7361908117391277	-0.8631029291583016	0.33295166307311186	1.4285680847870834	0.16848968938970757	0.6861761476664823	-1.2908745101732217	-0.8981692094565666	-0.9880829577683523	0.8425246263074337	-0.29261335812844363	0.6761619479060547	-0.5367510522941942	-0.2319408667081015	1.117693041269645	-0.1766693394562962	0.645466640710719	1.7911428739080804	1.0584982089197998	-0.4467016657262926	-0.2522223424957393	-0.5699674740070142	-0.03232208557447127	1.1028021843293214	2.1209372276741667	-1.901536721283959	0.6504314235282354	-0.04529432731601518	0.29989819676467383	0.3410461696510557	-0.043143716684890254	-0.8484179894369644	0.34288790142756437	-0.5596635989583796	0.12007460565272945	-0.12376427621522916	0.0559263593966929	0.11127487820185537
0.1099589216648293	-1.4290261901346368	-1.4050630822474053	0.10480498958689628	0.8912056136793816	-0.12135378800457879	-0.8210768173198829	-0.24490721789256192	-0.03377990700934064	-0.66756659395086	0.35976081986935204	-0.35692214867635597	0.7300947402139951	-0.8686792978013742	0.3416254785973141	1.432543432017984	0.15528616229359868	0.6113210716705064	-1.3323875519746875	-0.863262318799596	-0.9692475225379502	0.7458398062194826	-0.22044358801881167	0.6579023637336212	-0.5086681760124703	-0.24719949962127896	1.265142478000398	-0.20366158736021006	0.5154442232641253	1.6366485482267794	1.0392911739913082	-0.567306775568314	-0.2985091510987909	-0.5528671613501793	-0.037427498905066456	1.0267146189322733	2.092116148208779	-1.820950360197497	0.7010928721181885	0.012706789859920348	0.2666272495261809	0.40202053000887233	-0.06467726831716372	-0.7175378246155212	0.36411811794884286	-0.5425162627971405	0.06301712474415003	-0.19196794022632085	0.08141679490269997	0.16222642604541235
0.13709251363080402	-1.4634462564066748	-1.2815534764575838	0.13864045896138516	0.8944170514985895	-0.13749793798215698	-0.8562497866906161	-0.22419146368352516	-0.05140341645212534	-0.6539577753996462	0.38032470794498663	-0.3945105518097495	0.7102118776026568	-0.8893295217780564	0.36548093635224366	1.3591150019922182	0.07668936678407859	0.5399757157541905	-1.334355209243086	-0.7973255284467972	-0.9174377000329461	0.7330872113793722	-0.19421794404331091	0.597382601318842	-0.5011248610104344	-0.28195389107122865	1.3839348095500357	-0.21571646572418263	0.2734447546854907	1.4524453330372022	1.0786683926176575	-0.6726855217547539	-0.3560905055468382	-0.5380693549913385	-0.04144856019640643	0.9436848092035379	2.0842143949278484	-1.7168819621331113	0.7502297989237048	0.10186610585376261	0.20306838893278362	0.45464823286773337	-0.10833469433523435	-0.6084167219185478	0.38134199905908994	-0.46717553647330357	0.03451852028329828	-0.1987075438887879	0.1434535813987881	0.22868669154730656
0.18891285190829551	-1.4872265164285465	-1.1483625196082068	0.17280041722260683	0.8448807691321711	-0.11561612721056398	-0.8346779832200795	-0.1959372550331249	-0.03870186115193551	-0.6515956016036597	0.381293890831511	-0.3613043455139503	0.7358899507717847	-0.8926675605922021	0.3778282308957904	1.3102335864706287	0.06245873686556833	0.47274021365033514	-1.3301773604107816	-0.682550263202969	-0.8896975492617706	0.6732107169912493	-0.1615896457883504	0.5207866273410551	-0.4731353888272995	-0.3051495745857824	1.489331946819376	-0.20687091752087178	0.11618456361884688	1.3150773158116253	1.0658085729377904	-0.8122801142379806	-0.39753343526206125	-0.5089965380533569	-0.04394237151533816	0.8837989848032862	2.0551493334923823	-1.6306329086907128	0.7788515473148183	0.21181870772846428	0.14926818490841234	0.5175117785517906	-0.12489153957173157	-0.5386175946315808	0.39742751361485384	-0.3522561183573158	0.002222780649304784	-0.1999759072966486	0.21801039299845248	0.24973912256106406
0.25467721001900423	-1.4944111937404836	-0.9863075820550632	0.20655947062370777	0.8114748979018727	-0.1260748196090498	-0.7980263961522619	-0.14401692662115326	0.0027414968434503915	-0.6528355711315657	0.39343301356650806	-0.39940064080302323	0.7027685602887848	-0.9277409138998081	0.40767812878515813	1.2032404427582775	0.030013812505906075	0.4310332045990912	-1.3505966245204097	-0.5966204948565703	-0.8387725185519695	0.5823593035364465	-0.11506341267084233	0.47988759259349223	-0.4628562677775963	-0.31441776806778604	1.5899450013089296	-0.19042693459600724	-0.03371056185636897	1.2424688050413457	0.9837812134780798	-0.9455752496452389	-0.4514628534910812	-0.4795045155858175	-0.04474577550274394	0.7937139458771025	2.060165858127157	-1.5977354173079479	0.7857645805762492	0.3501404577364099	0.06861526084867717	0.5446384154233959	-0.1489880912467324	-0.4120835358972689	0.39609100274507547	-0.24460066871892727	-0.06116526794740638	-0.17596138152796142	0.23382367594415593	0.2775308759302772
0.28678363420541325	-1.4857481478220271	-0.8109871496108092	0.23999237784368138	0.8121505172164746	-0.10987106885084583	-0.760354088869028	-0.07730496273703107	0.05316108767366492	-0.6572006909717987	0.3778264044496303	-0.42649204405068863	0.6884348984959938	-0.9431547990121896	0.3797688594618764	1.106479651203641	0.022806362244148573	0.3923402048313903	-1.36877328464876	-0.5251153780425561	-0.7711844301112976	0.4575599611400821	-0.02490110238291606	0.4470659294207545	-0.4262171090446404	-0.34737259664793324	1.5953331122513055	-0.1417187002650587	-0.1925700438109378	1.2038306685053834	0.9256063792233478	-1.1132995774076508	-0.5226392732918764	-0.4635019105599727	-0.03954035713474717	0.7329980230781381	2.015652624336252	-1.5474854002938037	0.8022760712092104	0.47627848449829385	-0.021464104434029362	0.5456075770761186	-0.1970529570689835	-0.3294358592559204	0.36717685297075825	-0.12725063912740692	-0.1174593036888995	-0.1507595229598346	0.267909499010281	0.3121987490233706
0.32760903870416325	-1.4744001134338924	-0.6308515324156916	0.28484973036671746	0.7748279406643583	-0.051194148815566456	-0.7545109488441659	-0.05055887341789524	0.11047508836007199	-0.7200746015891528	0.36931986795343963	-0.4722200748348097	0.6619226790964301	-0.9570954212978833	0.3726944245740314	1.0472267660576895	-0.020083095995098017	0.37618879164649655	-1.3920884306001489	-0.4159909945477757	-0.7034806621779663	0.30210295129629067	0.08961146412167753	0.39240274742744846	-0.41749363325693434	-0.3735483799923473	1.598506025330667	-0.07605047955548838	-0.3194116266276835	1.1324074504128399	0.8905122539880423	-1.2578063741958767	-0.581285175034381	-0.41974497921679044	-0.0737630259698202	0.6963123829633044	2.0025144789475116	-1.482659819536885	0.8531700048032065	0.5714940779961919	-0.11891238244051427	0.5420421376668527	-0.19980226163232975	-0.2554346113811984	0.2979652239930125	0.006888869175031653	-0.17850980372796496	-0.13741492019930376	0.3336808586746621	0.3179038832735333
0.36716731893828014	-1.4583770915270884	-0.4687975303039765	0.3067716922084618	0.7476131501480519	-0.03224326542859125	-0.7726966119427299	0.03771345041168287	0.16607125399679804	-0.7714726497989481	0.3234524798717655	-0.5030065267094436	0.6172822703246061	-0.9657506159131861	0.37208736559373107	0.9491286094227332	-0.01808144863282287	0.35205951879567143	-1.4106780696326018	-0.29072742567149046	-0.6461571486113675	0.19593916250412055	0.19937416305095973	0.30667139517970843	-0.42961188100785214	-0.3922638338382917	1.529479278822642	-0.007061038572041966	-0.43577857084018323	1.0733794953629119	0.8805921459560888	-1.4181774845198398	-0.6487268250115631	-0.4177183183396182	-0.13344718185932547	0.5684555393278404	1.9176264846081579	-1.4601547311054635	0.8860589889486438	0.6406216281903305	-0.19216964326612967	0.5093716241830495	-0.20681866493009596	-0.17670307491179643	0.22203373182157318	0.0873725741564945	-0.20455734738922343	-0.09305367562330917	0.3986460073690435	0.3604307651826403
0.3810622018319288	-1.434491338335066	-0.3129829225173236	0.35224974157804007	0.7493552058009947	0.026085559539439786	-0.7869047796301829	0.08815988137636263	0.244531586264679	-0.8192044706518915	0.26218252117563956	-0.5440254780004691	0.5525269708877965	-0.9858752304783149	0.35008183395254655	0.8854968051497103	-0.04824736987422195	0.3505355208117198	-1.3882749420458889	-0.19793017513792693	-0.5411780090232161	0.11291814785261947	0.28007279328866985	0.21169110008581904	-0.43908025448180404	-0.3775678978488183	1.4400449176928065	0.02752775162022112	-0.4924056182419309	0.9809994420776773	0.8196000204778329	-1.5049122652092537	-0.7122770374013162	-0.45103172050828133	-0.21523193352411898	0.5040248182494601	1.8635802227363807	-1.4158039904101287	0.944920269511166	0.6539728162100238	-0.2822277001969746	0.46810499296876074	-0.19954253562546306	-0.17162178019191157	0.23184503163725298	0.17653790740110747	-0.2108808833455528	-0.05322143935109678	0.46264316283099916	0.38167060859114066
0.41911054304871137	-1.4024527195776897	-0.12253078953300833	0.37860038831735177	0.7226588093598538	0.08544928401405612	-0.7990360716043023	0.07635183185522575	0.3343447533025724	-0.8948382409272474	0.24363448677760163	-0.5571277603010253	0.4958193032550116	-1.0201583737366606	0.385571381047846	0.7921712963210156	-0.06493937381904076	0.31554429057461675	-1.3132550608347304	-0.08687565527692556	-0.4166347055087904	0.037903005538564634	0.36259142229038543	0.07508586471156983	-0.4436238968576586	-0.398384126405705	1.3217670884738386	0.027347970465794492	-0.4879271942062168	0.861041241647188	0.7471019965695758	-1.5324222457915593	-0.7497969830862428	-0.47225506732478817	-0.2647599011234518	0.45328941191459055	1.797504373089911	-1.4006140400499487	1.0021035406785126	0.6516643338697684	-0.33247026233599175	0.43897204313495103	-0.21031718874683403	-0.22775688264646923	0.2250694306198239	0.23535298525631707	-0.18283934145183828	-0.03036277168270869	0.5329033647585486	0.40850820031558943
0.44549968863820977	-1.367343116686619	0.05520682356131516	0.3898456653945728	0.6866704012680885	0.1207932689017915	-0.8168310261984079	0.042989243857784354	0.4255168940517402	-0.9291263518716246	0.2570768859775231	-0.5130731232307386	0.4348397948068542	-1.058230334723617	0.35790707368491226	0.7279653043908388	-0.06410306389453661	0.30012034997081866	-1.2594817427448843	-0.0191037141137637	-0.2839416254128905	0.02707102769727148	0.4274440971682143	-0.03768483860021653	-0.4752785458694203	-0.41639220677432665	1.233605551407338	0.08875821646526683	-0.4996908216763435	0.7200579235467374	0.6146787695572089	-1.5065718150527991	-0.7636019387291166	-0.5241881641302063	-0.3202781538295237	0.37986692519235027	1.7656860034921096	-1.4130887952936084	1.0909771308407683	0.5969272539003194	-0.3789872473260935	0.3851347424735535	-0.20548727530891556	-0.2896779461819084	0.2780092959437837	0.33180648635529303	-0.09663533222349738	-0.015636630532306257	0.583696927332808	0.41992667665802025
0.48769179580125066	-1.2536312490753936	0.22993002342583377	0.40884537616480465	0.641295646382037	0.14061349179650662	-0.8238573365000219	0.006754695375314318	0.5491788024030554	-0.9734568547605132	0.2614726696681529	-0.5600101545028254	0.36160072554509975	-1.1192213803589943	0.38596620698151113	0.6881967391491303	-0.09731419936092231	0.2742079299744199	-1.2092676433833616	0.05621176164325786	-0.16678857402723551	0.047980729158257275	0.49663122216014755	-0.15603398116686842	-0.49369269688571915	-0.4454597423810226	1.1519412647753897	0.10709415948631854	-0.4921981131501981	0.6351085732097025	0.48883274280213546	-1.4808725660282243	-0.7797704583813637	-0.6216144776750809	-0.3698542357233245	0.3322004744059931	1.748517900097602	-1.442681887411279	1.1459987848235496	0.568804835615359	-0.40577566325005787	0.34510391598404316	-0.1982929199348096	-0.3822042224301581	0.3206263097237059	0.3631369387226944	-0.03194842230962438	0.049313085327361963	0.6593722682965648	0.42164827153964834
0.5151058596789235	-1.1471390222267834	0.34184530043574796	0.4079354346679661	0.5645373860597942	0.17284505732570038	-0.792898404556056	-0.002675870428748073	0.6187116044463201	-0.991648121883045	0.27651778351690354	-0.5648334776968535	0.28856141890869885	-1.1488297128031955	0.38716428718040163	0.6935087952458856	-0.08299238398838951	0.26145923456115494	-1.118051333094853	0.09791088848623489	-0.05173041572418182	0.009840453977002558	0.6010896410281553	-0.25078283051184197	-0.464196616592346	-0.4395902620356604	1.0831173587555454	0.16545837654040035	-0.3868851153424494	0.5491321379735935	0.39243306337288664	-1.4434483169214354	-0.754187357665782	-0.6722473383103004	-0.40187546304572563	0.29800263325511744	1.6462766881364446	-1.503388863086766	1.1984361216144142	0.5160001294644092	-0.41444365440119785	0.3045307792687045	-0.2128372762315227	-0.40619472803111956	0.3817632996179351	0.3664238170346186	0.06255805311078336	0.026115562387391388	0.6717529398617743	0.4117735534998932
0.5110074910467446	-1.0528062603655897	0.4125960096838138	0.3956580574587053	0.47247571936086147	0.17202820012531156	-0.7836902932890274	-0.004213445215701614	0.6750122490676085	-0.9821640409235199	0.2623355500524597	-0.5821244708975928	0.19354946881573473	-1.1689058372062107	0.39557698418431003	0.6916339905184704	-0.09075897838835897	0.22401219873461722	-1.0485596690838939	0.11529404498517848	0.05477913228712224	0.030692285627930572	0.7133709716090332	-0.34022252004981074	-0.4532342445614653	-0.4338405549027198	0.9922118263761464	0.17557106647688359	-0.26932324213788716	0.4372260806458884	0.2925058110392715	-1.3901725706450876	-0.7196305035570691	-0.724420115154232	-0.44508690474729723	0.2723746945095492	1.5298171431690202	-1.5660615478276072	1.241244547142729	0.45103568861445603	-0.40686659942209796	0.293804483783154	-0.2229582880696781	-0.42204043176650446	0.4545216954435715	0.34280294389067356	0.1751159886003316	0.0681691088094846	0.6613981761544068	0.42031723314487374
0.501879760971619	-0.9552619746025464	0.473734590538	0.3811998345270803	0.38978647379215065	0.16254067394521501	-0.7630393469650412	-0.02780298079248193	0.704308150757939	-0.9877075002219623	0.24803805819733182	-0.5608140417018308	0.1380121758186213	-1.2004268371560065	0.4343200585386085	0.7389030870987715	-0.10064563459437073	0.17382336245950572	-0.9817772360974159	0.14028148539950422	0.1497479730319565	0.049547402364675905	0.7764778480744186	-0.40780044465992643	-0.4492080608917928	-0.4224134789136483	0.9465598785298571	0.2142173123109532	-0.14038886125781222	0.37794562598121495	0.20350527070397756	-1.311137628222299	-0.6611224965418259	-0.729739927139453	-0.47687178676969966	0.2485512617677504	1.3722501824930022	-1.5765737110541724	1.2867962591740811	0.3780394037671895	-0.3840359323334741	0.3015441790735806	-0.2505945256071803	-0.47589897086458127	0.5000009395189879	0.37964384693322223	0.33709896239382275	0.08789503940185665	0.6647814745222645	0.4266147000003163
0.5256420370749647	-0.8747060595185339	0.5314910829090881	0.37763808834639934	0.3278478153241076	0.12876876605721166	-0.73516374479713	-0.06957527812179903	0.6885853247610706	-0.9725265341846105	0.24810814775923395	-0.5230623658411896	0.08120000216177081	-1.2379366714488302	0.46109955664806285	0.7577200368917848	-0.09239208454062382	0.12047485175783035	-0.9420759366600929	0.16945373453625817	0.22221159775462915	0.06820531341842384	0.8496388721763898	-0.4926846013604821	-0.4974027076816684	-0.36543024711720545	0.9201585200523839	0.18677687314310962	0.004797127283644287	0.2797960514237331	0.10640974061080051	-1.1874116958517416	-0.5867378712390957	-0.7705555070814878	-0.527863038820382	0.1847756329724891	1.2520443794850182	-1.6069369601746222	1.2627456032803281	0.3188787293996172	-0.36597290744114197	0.3229065292275277	-0.25958290598924005	-0.487647391380419	0.5637407767490117	0.4267601149712278	0.46841153113272255	0.13473742781424244	0.66764530648579	0.4035739192365021
0.5254189640661255	-0.8050271492195809	0.5477233302892441	0.35046013093761635	0.24534589239780985	0.0838130642468895	-0.6688574282607705	-0.08817184618246393	0.6613938884909658	-0.9428203410561384	0.3069798752789415	-0.5210047653007843	0.015962589299023163	-1.2287169555634876	0.48846176009966535	0.738221280269305	-0.0560375838397126	0.06988411614504737	-0.8818067230610558	0.16886741613807738	0.32387469610231134	0.14354655594654134	0.8640624799521127	-0.5507999306403218	-0.5316642650850449	-0.3304844557020594	0.8737210146445884	0.16803705333566663	0.13433764145799038	0.22567633449901653	0.02918377505413362	-1.1216718753879833	-0.5102210063799875	-0.7995468459263859	-0.544691700217766	0.18614026238656298	1.0516103540662087	-1.651687929866437	1.2615475472076203	0.2339240541679989	-0.3079416959522486	0.3928879738865533	-0.2814459540461698	-0.49360056142831754	0.6122435784670742	0.4362239453115834	0.6773142376423746	0.1558020376317012	0.6376336246110321	0.4103207654472206
0.5203861239017926	-0.7143406886290768	0.5512153331401374	0.3329418943379428	0.14701228629031904	0.06488240697910322	-0.5934331993582938	-0.1311079392771188	0.684160649901696	-0.9428313245710926	0.38204423853031944	-0.49849929573871626	-0.041726298311206	-1.2568729777201855	0.4975807126100097	0.7460735425613083	-0.04351414825486105	0.02296901243323883	-0.8302860679785692	0.1467438516615196	0.4137160798105458	0.1705862972542088	0.8984261258657764	-0.5690463364974847	-0.5254500904059285	-0.29043336075427	0.8666968282709613	0.13514814126933467	0.2525448281945393	0.1572609626943961	-0.08079192407422306	-0.9869628912174845	-0.4151734609985878	-0.7846325881792222	-0.5497175185823521	0.1755608593428559	0.9120895481770137	-1.6963691761103488	1.2470447952263055	0.1373973968654591	-0.20055452033690924	0.43631630533313226	-0.2771303411144344	-0.5090766802643838	0.6552855736828633	0.46989530035378924	0.8123084202462388	0.13290787721747577	0.5593937528403305	0.3453529592348429
0.5026842152919933	-0.6398493732253995	0.5679821852964215	0.3080587884675271	0.04639397284634859	0.02901421323671014	-0.48545457642220785	-0.1841127104568024	0.6491139952634032	-0.9330524370785789	0.4782382683764643	-0.4470588775873723	-0.08751716772278162	-1.2561665778276654	0.524174291481858	0.6823262445423895	-0.001635962030025434	-0.008078630822967319	-0.8019373294927744	0.16958498467638916	0.507940153054174	0.17996269894645384	0.9207583415350452	-0.599475041064513	-0.5105871632179777	-0.2653017389300283	0.8408645143908686	0.12846430374523346	0.33608200959781204	0.10287292537706887	-0.16129081183790184	-0.9041433145406754	-0.31976913115444294	-0.7773805370771969	-0.5393424502962543	0.1228449558888989	0.7620099969827414	-1.7871294842817356	1.192691908690313	0.07934577748518842	-0.07267684639273153	0.4593938491007935	-0.3163106069251717	-0.4692099486562804	0.6028309446858501	0.5392831429525605	0.9883880072367388	0.10870651227730244	0.5207357819562701	0.3267519370632599
0.45381096280418093	-0.5838535985096037	0.5581773559683647	0.2666196123156165	-0.04566868212551752	-0.020341407637445203	-0.3820659270463303	-0.20738680488084293	0.5957380705501267	-0.9255027847615999	0.5746756647569915	-0.37365015107698696	-0.12601661639993278	-1.237435007796345	0.5313651486398976	0.6223521796990537	0.029690040820892643	-0.003906705687185383	-0.7602822318896539	0.1802724616732471	0.554148639044137	0.17025803208394913	0.9354709126517081	-0.5411881524645911	-0.4910829863711467	-0.21012364301538605	0.8293293288731725	0.07845462732928163	0.40715523384636143	0.0967585111473376	-0.2331441908703386	-0.8595360863248297	-0.2341448759770468	-0.7175898935840685	-0.5317666359308476	0.09589984312698571	0.632616357826552	-1.8174313767680297	1.11691470982209	-0.011956958381057415	0.03150197373267229	0.44958417780592397	-0.37674034123338573	-0.42959137638811384	0.5202653480167156	0.6779789783547212	1.1280984728135919	0.1091518457863981	0.44457692090726486	0.2884705614832218
0.42452012873908274	-0.5503602549193938	0.5267039614010656	0.2593756653919182	-0.10531005523792611	-0.08284528830107381	-0.2669357738038447	-0.20459924766520618	0.5668390524114384	-0.9184336221977298	0.5950806831589814	-0.34262435392808527	-0.14979170857185628	-1.2231190357372532	0.5426595344275922	0.5622193109551099	0.12164949470843837	-0.0018497374720200632	-0.6451742816883584	0.21069910311726062	0.6087604585575912	0.1317238469570707	0.926865239483633	-0.514934041091738	-0.4456727157602051	-0.15456428880575754	0.8079493637086518	-0.01107678183196587	0.4494016323250136	0.07945532639506805	-0.21815295863604084	-0.8237423989327939	-0.17464233348150332	-0.6464366147326533	-0.5309124069844964	0.10245663547709191	0.47621263793287427	-1.7866168938982683	1.051776882320446	-0.10789845461600085	0.13365758344780881	0.45231488965651534	-0.44091237069619005	-0.3775615194848668	0.36665898882523906	0.8267505542638842	1.1862358268203534	0.1350736043880252	0.3853000746822707	0.2068059524677365
0.3989210877442439	-0.5627841284042114	0.49026524373370206	0.23260401241531486	-0.13550448864901643	-0.13447919238712785	-0.1489613178727194	-0.20075772068965142	0.5484918392695344	-0.9100299282239381	0.657225982605974	-0.23018945988965028	-0.155496462718392	-1.1744708316137245	0.4852154201338773	0.44787065930100145	0.21282165085301769	0.012768253316203768	-0.5318520321503524	0.20917066194351563	0.638154565534394	0.11281540268893686	0.9398126782934311	-0.503178044376228	-0.41471299324194444	-0.08321271795097945	0.7898220356381511	-0.06878101280598267	0.49261456767831496	0.028653226588895176	-0.16522005020834496	-0.7863444280164119	-0.11818426464331507	-0.5095307052150895	-0.4837412389359798	0.08199933809821348	0.3228189037450525	-1.766690834790991	1.010644638953846	-0.2268732088448623	0.17012410658020327	0.4448246545976188	-0.48291541257115755	-0.3096998929268195	0.2639249242012773	1.0146134937752236	1.3092409067016135	0.20660019301886662	0.3562199234789772	0.17069828707197063
0.3664720095013724	-0.5615610312354141	0.47033051918134205	0.2192048540628324	-0.14483827729183413	-0.1657564018982167	-0.04047509601976945	-0.18208778176663423	0.5373180079528455	-0.8946781401180246	0.7447588895332886	-0.18333517774450747	-0.18654769200081053	-1.100039630057185	0.43376930992164686	0.34437382625986757	0.32206815709611697	0.0172343377259528	-0.40801362967945265	0.22638276687318837	0.6784815830487141	0.10359888330678158	0.9080685138049642	-0.5132020702158673	-0.3860091945340317	-0.009062841657076066	0.7514744636372958	-0.15827299627546973	0.5006635809734135	-0.02610951003141555	-0.10007973702525941	-0.7260600420004873	-0.0895647220334399	-0.43248167408754956	-0.5019866599253252	0.0711403233173917	0.2178505549433511	-1.7121261667654284	0.968420319055286	-0.3124666705110488	0.22371901126786214	0.4422107613390972	-0.5066831180117755	-0.2727692711562052	0.1562736177761439	1.1804044832142497	1.3910099022290496	0.3165707827875505	0.3397909625272211	0.10944521339917257
0.3178734020669379	-0.5431875508224333	0.47386789094149534	0.19772581751327378	-0.10818637868965175	-0.19738360839985553	0.04746404630478451	-0.16234084427288795	0.4954478612942836	-0.9151120798943072	0.8587439865089277	-0.11728087262159334	-0.21878368516779934	-1.0507520741665286	0.35787317460858553	0.2193859694795468	0.4027343558261097	0.07827046225288986	-0.2585163840637711	0.24677206324565337	0.7046575594907717	0.08873501374501559	0.8767685063504921	-0.5309226511370535	-0.3516640404624182	0.017134287408363202	0.75292721234885	-0.2288754211602083	0.47536229401535424	-0.051027361736913	-0.05906346295528497	-0.6440696243503637	-0.08271909554692669	-0.35705254821103477	-0.5162649002404135	0.06613648423296563	0.1154600458755037	-1.6600575981747991	0.9149572952148836	-0.42795146326432026	0.2657820227482289	0.4010941400311324	-0.5576386797744982	-0.19889077589615753	0.04174021083833914	1.3536125408916113	1.426926983741132	0.38998049597114043	0.29793146601168796	0.08155770187206225
0.28645924343622403	-0.5220901640022602	0.4658745439388479	0.1512619987456739	-0.07237810580078209	-0.1809702258234817	0.14738930179085252	-0.15046815341535746	0.4686490364170308	-0.8364809776983873	0.939461072927714	-0.0680166823246691	-0.22082206775181165	-0.9679853538782511	0.24702539278808305	0.08038268414895018	0.45934152580498555	0.12323206659617239	-0.07720188011913419	0.26358342741544527	0.734036774035592	0.07132303203301574	0.8479819051707448	-0.5959119318555703	-0.3083052507708327	0.016862722401980865	0.7136499119838128	-0.34060065613262325	0.4331930273635633	-0.13640956855636652	-0.01773473304716785	-0.6078991734033682	-0.06736952542226658	-0.29658982154684443	-0.4899098488017062	0.02578320438721283	0.039418809401186215	-1.5871048062475315	0.8583776201675436	-0.5314611799707295	0.26591536916871117	0.34626283058790575	-0.5959292602254924	-0.13110744560044302	-0.014923324774957652	1.4164070718146038	1.4407342914011392	0.4579283443424206	0.28172646667103407	0.044755105844697704
0.2326095060705229	-0.48680119154168633	0.424759554572686	0.10308735764777215	-0.05665423421234499	-0.20682425998300288	0.23023602586124267	-0.1511054623657142	0.4371038431234746	-0.7705954234968682	0.9774110662196307	-0.04629346514504162	-0.263213745989548	-0.9152262615666416	0.18648064456367539	-0.04840765000459994	0.5183948722345001	0.18295782610386277	0.09941897048915609	0.2988025972399778	0.750613947559345	0.08633101570892034	0.7716882676348913	-0.6066160120858125	-0.2522728792601693	-0.020330061320196612	0.6830814010847516	-0.4409267408464209	0.3798601232930693	-0.2584843359329083	0.005283225370617961	-0.5828035836840483	-0.0462161355715808	-0.23581679955629986	-0.4482412187508825	0.019577517213194187	-0.03237813374365036	-1.551030714578299	0.8116704266031288	-0.6134537015673003	0.2986006074851555	0.32765467962052164	-0.6586217066994398	-0.07351722701625597	-0.09060371391050599	1.460799484077507	1.50507463739048	0.480402618876641	0.27420013661871634	0.03664028594972891
0.20419400527402692	-0.4518855505758711	0.40084826850970556	0.0717094286504898	-0.03005936035438294	-0.2291149088340278	0.3264033328222084	-0.1438995867967639	0.38472076811312295	-0.6802168932032985	0.9736184421478142	-0.005499764126220524	-0.3201701517714769	-0.891202678781187	0.13875363189298776	-0.14343866022865664	0.5532505120349033	0.24852414212576884	0.2618470941319505	0.3572018272362629	0.7042547134737683	0.05976016026042037	0.7291934127729969	-0.6566074686199791	-0.19064158586779462	-0.0272951700908698	0.693099089409745	-0.5505245654914568	0.31932051278010104	-0.39658605755280824	0.027177591297272062	-0.5022861571494499	-0.02698308220796978	-0.21836239471743166	-0.4333589314994768	-0.009592453558585345	-0.06093168414184853	-1.4670895892890814	0.716055782392808	-0.6644502294522553	0.2871727515612547	0.25160373649376494	-0.7176110194791034	-0.04375933910852473	-0.07739682553896479	1.4710365537629337	1.484351119236536	0.5214710741831251	0.3110856188118225	-0.023939744670418477
0.1754767253973472	-0.4158025211498308	0.392206660597423	0.03893965203032527	-0.003253804675577897	-0.2424611302833958	0.4161576820077585	-0.15137431034309212	0.29512932611645903	-0.5557164096304626	0.9487226297601724	-0.0035298358474516677	-0.3807567012666154	-0.8315998885278051	0.1315116914939442	-0.27131746983593813	0.6122639648282824	0.3219003008924518	0.40795444795833846	0.3980213820504749	0.6491220757039502	0.06797007647493361	0.6482549377369294	-0.6673322177300473	-0.14317642508789855	-0.05527881741881806	0.672192012180803	-0.6666474209741841	0.30462587588925266	-0.48790251158365266	0.01589991372465819	-0.40768122267183626	-0.020726096862460068	-0.21705030186584867	-0.4184367235530444	-0.03194864150395954	-0.08853710925632444	-1.3917206748230058	0.6281422206910512	-0.7239083352232524	0.20147215782221412	0.20654420956395922	-0.7910572629710393	0.004792305869723695	-0.061106526332970826	1.4719556412036503	1.5141907754053623	0.5777029680557105	0.37516211667935623	-0.03112297448641252
0.15735997926233855	-0.3609144766876924	0.36538287764822336	0.005206129650328436	0.0054164934568227685	-0.24906945708236594	0.44360702533909135	-0.12923023431002068	0.22393119385504967	-0.42900411214799317	0.9299460255130423	-0.04184612107303162	-0.4472472580795122	-0.7526686801983213	0.16956211273970206	-0.3584361085229683	0.6300084008882866	0.37600622818036544	0.5326381439209109	0.432502044598387	0.5328272932027944	0.05255051515910164	0.5898535131434564	-0.6877157578303409	-0.08809313262299688	-0.04770523701157417	0.6645908216463343	-0.7357241504391878	0.32019626617711755	-0.5827361776666011	0.03498290676618559	-0.2682184317373701	0.005594474531337701	-0.20822751734094122	-0.3806641069127508	-0.052267499195406096	-0.08830511360977648	-1.3036149023684633	0.5449277552813878	-0.8085663100044034	0.171288484816316	0.15591911114057047	-0.8409050655563528	0.008703801348141502	-0.054125074932544114	1.3858457848231205	1.4769527328475973	0.623681476427896	0.3719940911746834	-0.09851893398833327
0.15710864164224317	-0.26502024961362114	0.33993279043610825	-0.012934501186113317	-0.01948214467511784	-0.2053032385787505	0.48888567708061725	-0.15177918897037787	0.15317356388653397	-0.2984589488416003	0.8481522855461485	-0.13268274439271138	-0.5111729963730648	-0.6676797934684886	0.18542821100076257	-0.4292518206550676	0.6582290324438563	0.4009621174356207	0.6313794439701741	0.4592499096769248	0.4365239592404384	0.05494866132449636	0.5650131165763332	-0.7120146845818958	-0.027862153476666717	-0.04205158562324935	0.6526797970962498	-0.8082342268454343	0.3515807287191255	-0.6812784998704562	-0.013940867344160468	-0.09952312483942075	0.0435892619191915	-0.1975781591683996	-0.3746203724310034	-0.08752286573638463	-0.09795332387652186	-1.2205260436953789	0.4793698468070202	-0.8855555915075698	0.1490291089910793	0.10266411098493203	-0.8517564411299734	0.01335645720813582	-0.012195868684819639	1.2486996872864238	1.4481075644622123	0.6637387233152301	0.3768437467997584	-0.14563057970020243
0.1795677017465817	-0.1343895640617541	0.37954733175168565	-0.053596519871899506	-0.03555954844479936	-0.11063826591789253	0.5152851006033555	-0.17867791110535564	0.08802698727352912	-0.1883596704303689	0.8019675475036401	-0.21883618525657944	-0.5609342116453073	-0.6238776123364449	0.2358540225726185	-0.508742294290001	0.6777623498067482	0.41250392777034844	0.680050321080438	0.4560809689449824	0.32827390383553134	0.048100704305754326	0.557765518856909	-0.7136982213403867	0.019549430712278784	-0.07329342009108734	0.6372184734547426	-0.8583493267726381	0.3764274157064813	-0.765875426559743	-0.05693127209882064	0.11414032479574576	0.14546903138729697	-0.17072227148979244	-0.36286033941514023	-0.09742683557798468	-0.06759061880019848	-1.1452726240700641	0.39672505188276774	-0.9417170994403381	0.0795845946140239	0.08112987061694045	-0.8817483180276552	0.043022114772949704	0.03078005109938998	1.0933038375359267	1.4399658235684794	0.6284093780432591	0.3814572813319555	-0.12313151651535055
0.17172014114128448	-0.013810974514083401	0.4227899826459365	-0.0958883338939059	-0.09708245845827829	-0.04069415828080347	0.5371351860911429	-0.19878420515850487	0.023096154679447107	-0.09723223800517022	0.6689749401130483	-0.32444680532963854	-0.6151044693909935	-0.5721146636020843	0.28061107937099455	-0.5655137503703622	0.6558271822555901	0.4467146014093837	0.7406592503436215	0.4780174048904965	0.23519735031593045	0.04018351258549287	0.5433513167595531	-0.7155601344675003	0.07662446750528382	-0.09862065173106127	0.5896123243989023	-0.8744209734645196	0.40172802008200226	-0.8469928516030489	-0.15819914968919035	0.4105320343960564	0.24667398760588855	-0.12618194849066805	-0.3941016716038732	-0.08907943516544006	-0.0506544401272485	-1.0226058654016492	0.3022309525017318	-0.9748692714759782	0.0008046800980319845	0.06117132144874828	-0.8637363469595035	0.07879620785503455	0.04228099643630217	0.9340760124009524	1.3782673996705046	0.5333095791061273	0.3715441744646112	-0.14624274792390374
0.15275110826685176	0.11569264903077867	0.4567778437718216	-0.1278394996377734	-0.1446236423792567	0.04410004796076797	0.5378845272664192	-0.22385829570199842	-0.04567278537206667	0.009421875800728225	0.5159191956279675	-0.3834423469074001	-0.6413062614067546	-0.550885550899922	0.2849808348450439	-0.6485717254152119	0.5893270237475069	0.45684292179440417	0.7640403387993191	0.43599784741853415	0.11680303713089144	0.02109738853357483	0.5915669142193035	-0.6857780941473752	0.10486671920043	-0.16726688962051453	0.5599320815249984	-0.9006409233202511	0.4449143347162986	-0.9014881727792424	-0.29715257400173484	0.6736410198170637	0.3306382805717476	-0.047371379471551546	-0.3807270066498216	-0.10238651159253123	-0.07570266468033936	-0.9427138579854073	0.19220737865754933	-1.01398861120513	-0.07114722080386579	0.04133503004516561	-0.8380919423169491	0.08705712705881732	0.057775193265040194	0.8081626626104587	1.3172570809560227	0.40370882219138826	0.34038913596251463	-0.15502924289783876
0.17289247024816543	0.19422280423226318	0.5202227554668533	-0.15480127368502683	-0.23464169541600977	0.09734266396861786	0.5486842957021073	-0.20497547416741244	-0.10492079234295656	0.13988511544811133	0.407126177643457	-0.47554610416853144	-0.6505188902750687	-0.5238136729850493	0.2984977989896057	-0.6985508564943861	0.5677584977094007	0.43149774715940714	0.7803259020244429	0.4383680779059744	0.047898651544245635	-0.013163527004541454	0.5708984585456112	-0.6562082653298897	0.14623277915067168	-0.17644021323129286	0.4939370942249708	-0.9056921823742556	0.4556902652530802	-0.9905433313881142	-0.3988755150636911	0.9658167222439555	0.3783679808935689	0.06606445179341255	-0.3745957300266662	-0.13930392349206364	-0.08145141892531343	-0.8139905925217814	0.15163061426314492	-1.0335113613003266	-0.1579206643375089	0.028625476271930166	-0.749379781368842	0.053742067436107946	0.11418025589046284	0.6526731115694623	1.2445791101156045	0.26858392074051085	0.37475678738319	-0.1531742705819965
0.1403703388562001	0.22579758563028274	0.6107051984773932	-0.14705155125229036	-0.30299141516876255	0.14371462515295313	0.5391525130423335	-0.17416201486065028	-0.17126357341731602	0.18492701791558	0.3450957472006929	-0.5744078416772015	-0.71045333848257	-0.4957881552152747	0.33709213795381865	-0.7898406239980454	0.564195299446977	0.40084743248390886	0.7713381622210784	0.4339071486057232	-0.02878066217056694	-0.03203084300399864	0.5831869773320354	-0.6090611285081965	0.13718967453759467	-0.1739652954657061	0.4589319483291697	-0.9286137276039323	0.47389815447007155	-1.039982509150981	-0.5186414511790817	1.2786181763212845	0.41975589787023193	0.1413435510435072	-0.42316221261476966	-0.10670866340125192	-0.10783941656409528	-0.6618293388937898	0.09997484613140492	-1.0458116981232135	-0.2297643100124378	0.0020356486448334875	-0.685989205592594	0.02127035145259601	0.18285943657966547	0.5955389533864146	1.1673455816005318	0.14917627862569313	0.3590712941577835	-0.14317711889750093
0.1035085025359439	0.2969758542467878	0.6800527455833911	-0.13308357003607532	-0.3658127810524919	0.2468399776534151	0.5140206601964852	-0.1507203456714276	-0.19403631585035302	0.23871127377528872	0.2858556600945443	-0.6845357210789166	-0.7443263775903987	-0.43976645323058383	0.3325780426243757	-0.8378836172648032	0.5306168892352194	0.377916155587794	0.7946220134246603	0.41006104769276314	-0.0798946881595902	-0.07338292213874045	0.6298913958008283	-0.5882039688981212	0.18129140042935568	-0.11857885938448638	0.4110811068869542	-0.9555160060792491	0.46214203540786924	-1.0425422224133771	-0.6218854052092261	1.59474078306933	0.4401584146428936	0.2813156636848033	-0.4244394777163791	-0.08708829195343014	-0.11896471069969142	-0.4008716991853074	0.06615016009361473	-1.078922970018369	-0.3332868559145981	-0.05455365081059882	-0.5706367985764127	-0.019259244274750783	0.32164104307922686	0.5470945714048205	1.0575149535170887	0.08152040831451197	0.31767902036851503	-0.15042737942402287
0.048988241623206155	0.35536356966981464	0.7428087046666676	-0.1301081251606132	-0.43753212608235315	0.35379611618036766	0.4533569752098493	-0.13468533114820508	-0.19871176643073316	0.2708912866618732	0.2251736749454869	-0.7785829026197225	-0.7699383349345297	-0.35458121127638936	0.3463447384784166	-0.9175550092278245	0.4977793608374011	0.36374528356777835	0.7975922202924642	0.35544856876610487	-0.11386965093781447	-0.11122937088073663	0.670880297048636	-0.5507543200849037	0.20360673708039032	-0.09889211593820446	0.3412549377713961	-0.9680360287546079	0.4581905650919495	-1.0308207346585279	-0.7345168168155387	1.9110396343556613	0.433770134163385	0.4429973042148713	-0.43108762877050844	-0.09421940660917409	-0.12881888714117742	-0.1377959431571131	0.016541094434066456	-1.0769177667051983	-0.4708311841665225	-0.07393812004062253	-0.4830769748511452	-0.03519916893599391	0.36121416011653473	0.5738947700750742	0.9526316510229904	0.031000167823999048	0.282245766289531	-0.10810432559386958
0.03082670695036035	0.4635141283663563	0.7951588133043679	-0.1265713175851168	-0.5038546734408215	0.4005739090044683	0.3805380679284439	-0.11916980375258442	-0.17820796753135834	0.29165256515585913	0.18820960815766014	-0.8222214336482423	-0.7541061987245221	-0.26572017557638733	0.304843881899325	-0.9655031565368379	0.43231896979811085	0.31953138628040934	0.7885430086630489	0.328674927744182	-0.1178404381067345	-0.15049803656934738	0.7341481151216336	-0.5876087864127026	0.2267952852981081	-0.07262407164402432	0.25744612649715737	-0.9393422941565392	0.38365391704257457	-1.01789351378094	-0.7919630468623331	2.1906915618313123	0.45267893654306085	0.617669942824047	-0.4279346331355548	-0.08120622441521676	-0.1816435795177671	0.16495278283831735	-0.011422764640130484	-1.0559844701078474	-0.6112218831431757	-0.09521194766146805	-0.3712419971842648	-0.07925939527244276	0.4329387951577818	0.5835663728421879	0.8586374874910223	-0.0401909139075086	0.28276315184198564	-0.08919208940912071
0.025536876243681013	0.5454857514003707	0.8425945803998323	-0.11451954291661552	-0.5751331288019031	0.5032815926824636	0.34267613586398254	-0.1371526272274433	-0.14937085297354527	0.31625276632965554	0.12598331632802512	-0.8142772477007629	-0.7598432182993528	-0.1934855184991998	0.20214173865069246	-1.0134404763071732	0.3730914844807047	0.27957072589826176	0.7816402814323606	0.27454452640989485	-0.09342320681613246	-0.20909030489738495	0.798274985152146	-0.6030049435851071	0.2449442247168739	0.026650904170474464	0.16584939589727382	-0.8773067566857508	0.24738607414260896	-0.9941703206536754	-0.8917780939857801	2.3826126009624344	0.4294646930590148	0.7723507169888819	-0.45311830788409024	-0.03936991279113954	-0.18786894970428922	0.4622733087372465	-0.04715212229317647	-0.9994201406452398	-0.8316475775132771	-0.08941372792420865	-0.28245149831115174	-0.1419474967676872	0.5013186688982287	0.6293382310599964	0.7663158715948423	-0.11041029801240296	0.3268294314850956	-0.030928722223249883
0.021994233352820764	0.5698026026920475	0.8784561307060917	-0.10744937132933852	-0.617028039924282	0.5418274896937195	0.29416313101317626	-0.1063620360653708	-0.11668926544170248	0.333016519938126	0.0972695697489909	-0.7558598709683935	-0.7368034382564577	-0.1311876330626598	0.1216902078018279	-1.0733018625646698	0.26287448638457733	0.23886536162503016	0.7465630045175125	0.24261019125849154	-0.0625090296194852	-0.24066716437367028	0.7609422801006477	-0.6424525748045709	0.2605589614943666	0.10640036788483817	0.08694396456968413	-0.8175399391067476	0.11096485494622073	-0.9140449659638705	-0.9219895089699209	2.511658224503505	0.4063365732993634	0.8701998334858294	-0.44891751721671647	-0.028389189825071093	-0.224010268446925	0.7666794841307133	-0.07388473055345454	-0.8801617766688766	-1.0501947795680313	-0.08028284063891786	-0.17713592850005125	-0.13602484899154552	0.49863523576932967	0.6597658918632899	0.6725276373513646	-0.1405543540198187	0.37355592141062655	-0.0008250933276554094
0.030201406781334504	0.5789147181732495	0.8907525082777473	-0.09238219294734502	-0.6589046500287908	0.5594355279461183	0.2381837602739271	-0.05383631770593431	-0.12159455816501437	0.3407967698715092	0.04372036568284134	-0.7147092089643099	-0.7438463585869993	-0.00638036725904797	0.05919324818343348	-1.068015923803634	0.14170801495721141	0.17446994151761208	0.7323350709607339	0.22647149056108096	-0.0381809028029584	-0.303268907981996	0.7741959259950588	-0.6699713213654239	0.28566547881291754	0.2561370432596897	-0.013955890964550766	-0.7622296369249222	-0.009439496723808472	-0.8398262164223688	-0.9607995156657054	2.5992943471238776	0.3187233923137111	0.9534875006315728	-0.4539282421086456	-0.04621802218331729	-0.25622157668153617	0.9860256779650804	-0.13345400317439776	-0.7503076515214396	-1.2278987176028746	-0.06247474250526115	-0.09081481727470034	-0.1616967336497272	0.5267673016512538	0.6388656153191249	0.5856606362673957	-0.15901192120432978	0.3978234990400603	-0.01178735044638966
0.046273534422072396	0.6080877890532064	0.8849116120010327	-0.058230263876506275	-0.6686626997498504	0.6069692356066898	0.18345359829245403	-0.0223061268292038	-0.14411182550237617	0.36862146628254394	0.048663626729217986	-0.6386795539124042	-0.7272251345341388	0.07007484958275492	0.04234409452863801	-1.0995038040153668	0.058650730988385046	0.12756593187610268	0.6884173630911292	0.2264274980117258	0.019363131310006533	-0.3693233142945352	0.7951737239794868	-0.6645006065855745	0.2854852602748955	0.3757359322930861	-0.08956327075337722	-0.7067393950973898	-0.18109473920511232	-0.7612543545377358	-0.971851161355407	2.5984197760993957	0.22724059497641824	1.0269038403957924	-0.5053866956637594	-0.04797827066517857	-0.30260344994077226	1.2172399510187648	-0.15450957370338522	-0.5716790290295146	-1.3622781328687548	-0.027642528789167654	-0.046451784766186416	-0.17523999645040297	0.5195049066974479	0.5514414964901241	0.5468304087230095	-0.1449186224089581	0.3877825150884092	0.022713629857225335
0.0842181227735354	0.6244212498172111	0.8491791526118432	-0.03850909543360752	-0.7057535262990391	0.6520300550476399	0.17442832387916052	0.03074036398680962	-0.16948289491182672	0.3506419705697158	0.040090115762765485	-0.5783569914944737	-0.6867773068361129	0.14214272444803067	0.046807344213546896	-1.1470958322648395	0.008831811475687835	0.0950644772716892	0.652316636156019	0.2717854737660783	0.0896569630839752	-0.43888819413071223	0.7877547338987088	-0.6963374738098169	0.26044310772068213	0.4901166819407508	-0.15439173909528325	-0.6461206080322955	-0.3357285574380081	-0.6906120943388466	-0.9469223903664774	2.594975690769181	0.13768324348872624	1.0720543144685617	-0.49967889875913984	-0.04653164339725242	-0.2982239735778702	1.4573466607471208	-0.19052263980516862	-0.40523080727020844	-1.4839425269661166	0.018523066238563545	-0.023680220838906023	-0.1706158722792254	0.49815295070235327	0.41201886499122675	0.48513700749060773	-0.10907228846176584	0.3866451150981255	0.04720719867371327
0.09522001399504754	0.6638089697241378	0.8034196965554365	-0.00044648954435603795	-0.6577411158747244	0.7048237578896087	0.1336397218827787	0.0228368225610267	-0.17621069057518776	0.31163332098397534	0.008380429798869951	-0.4827870776494459	-0.6965503352484903	0.21246243917251126	0.06796301704195791	-1.1770293044618487	-0.10340627421492665	0.03666895781018575	0.5872162958641949	0.2523916539630184	0.14171589251808148	-0.4936375944206078	0.8175498328144679	-0.6952985705934813	0.22462441058973087	0.6045586523021907	-0.2189610658755325	-0.6081180654675945	-0.4940396184519441	-0.5846501563879208	-0.9160350768153901	2.513911579330903	0.06843064383127404	1.073757094459058	-0.4438886185515883	-0.0698706721645104	-0.2969595228329426	1.638400654965492	-0.2423388999425812	-0.2245892067836553	-1.5919414986661717	0.0848377050909723	-0.019886610667360898	-0.10663389187254516	0.43345116668057465	0.28243218017503935	0.4482405061918026	-0.069516627737308	0.36478100080965675	0.05801761071349494
0.13717948166543947	0.768506419962478	0.7446365572170685	0.019244206066129393	-0.6300529875447235	0.7134043414370196	0.09311234326661214	-0.010577821259923029	-0.15240365849895832	0.3002370656441535	-0.057405633002483955	-0.39440945894806356	-0.6583605214709374	0.25349409598033207	0.04288779841027035	-1.1505053716973084	-0.191787522234074	0.00015948741161654067	0.5197595672410724	0.25107144386835967	0.1543531632131398	-0.5351949019643079	0.8259130484957504	-0.6635469180629703	0.25188696537559835	0.7100968777213054	-0.29380489244441943	-0.514098672110521	-0.6172705444142901	-0.5089003922024393	-0.9319982866827725	2.372559550744866	-0.023902068867096827	1.0964956262625507	-0.3707972758949067	-0.09260379116918371	-0.2890999415518393	1.7749175254081453	-0.28550953795990364	-0.045847426128885926	-1.7042939341130559	0.1604500531228488	0.00018626350861747164	-0.05525429206325028	0.3082735569775804	0.11212438113706577	0.41266998860425314	-0.04597824050240565	0.3770342003418792	0.04800130739741993
0.2001347722574347	0.7958144963151665	0.7512272097983616	0.018758762485296933	-0.6091382572940851	0.685341974972747	0.08372981677792302	-0.0067022866218919425	-0.14580317316755528	0.27775863728525585	-0.08422462509142989	-0.291277879977096	-0.6015009119738923	0.3658022801806123	0.06377953720022107	-1.1754399464647018	-0.23274752159548023	-0.03675836126167907	0.44864476760498934	0.2631495643274189	0.15027400207627775	-0.5517081495986504	0.7980142388463062	-0.6057286467992112	0.23273847133619388	0.7862122976540865	-0.35881173845487163	-0.4826886019718364	-0.71693578603946	-0.46549168362194593	-0.8871963028665399	2.23791749384056	-0.10435817481908405	1.029960803081298	-0.3554616300097061	-0.13623590571726468	-0.34234666599667135	1.8133154585821973	-0.31233662028090226	0.11595163579464596	-1.8080756594284293	0.26551906828700184	-0.021263013461308548	0.0047942964526652585	0.13832426777728785	-0.11637200077990546	0.36222735825523333	-0.022864426868656484	0.33459276421257506	0.04143229776565349
0.23065142077071457	0.8309978716714319	0.7571228293986171	0.031812959687428644	-0.5836902553085292	0.6260654911273019	0.04978856862295286	0.002054375844773021	-0.10467125554800069	0.2280757470465294	-0.13845798115903524	-0.19858064894488678	-0.5605085344158773	0.42509377556610417	0.019260843120245043	-1.162341380765369	-0.26757213301222255	-0.0980437251719436	0.3886873279309847	0.28429422110733815	0.14905172317742316	-0.5366222333987227	0.7463728843102367	-0.5882028396002955	0.23987428760711138	0.8681492115654905	-0.43408616456895344	-0.44268697970643595	-0.8072972228888334	-0.45369350306431294	-0.8394480404789668	2.0728912792781857	-0.17748258746699036	0.9443480723876364	-0.2893013455301479	-0.1725133106719381	-0.35104504877990317	1.7892543068487488	-0.2975261500031697	0.2379811088830795	-1.8731982606340043	0.3418265178460797	-0.003786899207632299	0.054658399116462954	-0.049417839872162514	-0.3803327648943711	0.34853054923783017	0.002794149674212129	0.2808072702093668	0.04171546831829323
0.23315696984855144	0.8011105652591866	0.7972158490046395	0.02894266613170903	-0.5462392032750458	0.6135723172998975	0.013022714274031833	0.017785570731409163	-0.07490285309543514	0.18873428259606298	-0.15877928147319723	-0.1581988052351532	-0.4902712254997934	0.514880853633682	0.01881053841088491	-1.146073627305779	-0.2525987215828144	-0.149182230505719	0.3562032679398156	0.2765982471025046	0.1431473376563429	-0.5152302422271514	0.6946364279151236	-0.51832539419458	0.23638513080227552	0.9687919737483777	-0.4685497905513392	-0.4362998441682445	-0.8349687094539059	-0.44039038050462376	-0.8181892068084622	1.8796176524152084	-0.27235667579672945	0.8504028646965714	-0.20294893940340986	-0.21587858474646654	-0.36258726838436806	1.768029669031172	-0.2716813335738927	0.32241076054042167	-1.900764350174682	0.423250053097023	-0.02804899932914313	0.12542229560200815	-0.2383316551158269	-0.6135407328754515	0.3301676839031674	-0.00868474006926426	0.21409441243418215	0.015037245528059334
0.21939297384702897	0.8052080654956463	0.8011030758588819	0.01694030623498023	-0.47512179148064276	0.5268788816992003	-0.019393021959349423	0.049032453679787404	-0.021214633574569507	0.1578861535865177	-0.14793331115529518	-0.16550257903147927	-0.4208275329077263	0.5705400168260754	0.04462307828743309	-1.100859794430856	-0.2591792718481616	-0.21513957922343913	0.31297806813240847	0.2733124213804866	0.11857815978889667	-0.4462755024984368	0.6623759961918484	-0.47600007343233874	0.21904507041026866	0.933811732711243	-0.5292389585247653	-0.42743986616174895	-0.8254755562819038	-0.3873018618812266	-0.7710623699526394	1.6837215442689604	-0.3251705692279091	0.7525311055990873	-0.13551395263229388	-0.22900019786909825	-0.42005856901109856	1.7301608137853264	-0.29532993719840606	0.3933900803769296	-1.886182885250636	0.4640939740726021	-0.012773028931053814	0.21613316020836598	-0.36060475772423883	-0.8623910720732896	0.3140549727451814	0.0017186525078845577	0.11156675812115376	-0.016952819078115237
0.1825754912244365	0.8337907903593924	0.8152516274580671	0.016434049575956355	-0.42957368453773953	0.45969077407153297	-0.06041273470899661	0.06825990404593156	-0.0023355366632414054	0.10105105317227295	-0.1537569749764532	-0.1953064271737732	-0.3655811948254093	0.6324161575810212	0.03585439643275791	-1.0385554923347384	-0.20879702886394286	-0.2535813093929475	0.28308772801622345	0.26182595132643915	0.12385825643713924	-0.4013454350616569	0.6821488222699321	-0.42206035174685735	0.17449252963666842	0.9211281942182987	-0.6047013972305815	-0.41030947405820156	-0.788114127998952	-0.3858105953595584	-0.7219591323645267	1.4601977456712532	-0.376122641920487	0.6573295509978847	-0.06720669251425056	-0.2585805492113987	-0.44206701936198634	1.6532763576445935	-0.2889912643216039	0.39952543370093013	-1.870685052894867	0.4969095527604194	-0.006643735239255622	0.24923987214995247	-0.43664831579514374	-1.1324253175476624	0.29635007660057366	-0.0006205203451558887	0.05136937320560923	0.013152861778006484
0.10907402191241715	0.840414306366624	0.8512263661771199	-0.0084523307874162	-0.40156164526160365	0.4262321178003795	-0.10119345258512143	0.11784339726967832	0.030814706687925353	0.06450885521067927	-0.1399360921422601	-0.24743972595284974	-0.32941731030866717	0.6647860227169156	0.019036272876916106	-1.0529779707178526	-0.14356713438898924	-0.276615372850379	0.2187537737448141	0.24562041818486707	0.1260381426821171	-0.3116274086207453	0.6179608153300341	-0.3545796648213797	0.1242942715279639	0.8425416691028806	-0.6476663505087529	-0.38503295340830673	-0.7347352861236103	-0.39510289759771866	-0.7153579393255154	1.219740231903681	-0.4017907051417075	0.5936833875585873	0.021331186847149325	-0.30975938083360444	-0.5032241357516894	1.6719433753379107	-0.2635110296940565	0.4143066315065272	-1.8469382891286745	0.4891021768571278	0.029668391232030255	0.28466694027271355	-0.5085779650290633	-1.319023126678504	0.30007689445569385	0.028229054950858107	-0.007438598319109227	0.020810094475593947
0.06076153931193219	0.8250989846122669	0.9097410338256386	-0.03066081410419178	-0.37538070053757744	0.41043888075375135	-0.12757433010935643	0.20849008253802834	0.07203591242620225	0.043163745762623384	-0.15114068738522812	-0.3055289386658944	-0.2805074494952842	0.7060718637572486	-0.004541315806599752	-1.0292188729221838	-0.08715056733831479	-0.3138618278859184	0.1917782711462048	0.23532248555259327	0.11929111021883446	-0.25048763574598365	0.549029733804757	-0.3090071970198761	0.09847546389398437	0.7811760831051623	-0.6744958564723547	-0.3342983962236524	-0.6474779616267466	-0.37757347572196276	-0.6835745974483409	0.9949011523925624	-0.4050701804447849	0.5004586518982984	0.12619355017379347	-0.3793602710185323	-0.5832681872376018	1.6022773467447977	-0.2710629307720724	0.3423644472742133	-1.8078889067512154	0.4409013114542909	0.06718487014802002	0.30152319661431226	-0.5329683251440478	-1.415585158315692	0.23474708334848474	-0.0013464474487043798	-0.03408255644636356	0.000610595053965543
-0.007806668235411718	0.7519688325125862	0.9776456625288767	-0.046913910254207006	-0.31806455395192573	0.3257842126442573	-0.18012830554679818	0.25966052860353783	0.10020097368467382	0.05343042870039909	-0.12290900123749877	-0.35210516486124716	-0.2623737127335983	0.7633905458768045	0.0019720350178479757	-0.9756623230638782	-0.05092904542452146	-0.33219977138596035	0.14860771979215698	0.2055003212975305	0.10584567236548889	-0.15106299575170914	0.46894090504783764	-0.23587923382084797	0.09828085645457463	0.715442231674982	-0.7282098150634455	-0.29390866744856553	-0.5496077073033179	-0.41699246257028966	-0.6557594609302055	0.7748831436009176	-0.3385227656778638	0.4272094864744883	0.22331006654510474	-0.4663840792228173	-0.6590483488189374	1.5462319987685302	-0.2526904637666899	0.2685514886226362	-1.7648864460475604	0.38849766541884334	0.11816849012176771	0.3428576513773368	-0.5216673768578575	-1.441072805604518	0.1697236548412247	-0.0033809184271002186	-0.07069435102222776	-0.02491989781518327
-0.05355011509277642	0.720463479131966	1.0571156213277528	-0.08128970437974717	-0.3388281682867185	0.2964466955064412	-0.1846380665129823	0.3409913797455027	0.1294904671368184	0.06862626837767158	-0.1273764320358504	-0.38640316057522506	-0.20411423649668636	0.840414534360882	-0.014173678648678833	-0.9482201625223066	0.007819906228958246	-0.34342308760352125	0.12322110742321372	0.17525463661194812	0.09468087655306993	-0.09580768590214904	0.4059390586575504	-0.15422465307252725	0.08379238629786646	0.6058303236322936	-0.7893764926544596	-0.24051405884085347	-0.41066833873467595	-0.4511283980808211	-0.613839294440657	0.6052111092132786	-0.21647959373257936	0.3640122249349217	0.27926957846444206	-0.4732160643044219	-0.7437193836098979	1.4499931337657397	-0.2755627368013346	0.16621275855410772	-1.7194200683983705	0.29146122026292604	0.13915463155855617	0.32577115094226744	-0.507853184767779	-1.402028455606358	0.10333406129812577	-0.0637734996560956	-0.11083978154304738	-0.046648791815802254
-0.07715715325429849	0.6870074894780633	1.1343306985643258	-0.09996951723602442	-0.35505628367877307	0.2733381280417397	-0.20116554246989232	0.4155273392584354	0.12098758949598268	0.06742988323542683	-0.09712538773242933	-0.37838924145964387	-0.18089161902678924	0.9277579477155211	0.02778175937622864	-0.9487948685888883	0.06753346067489384	-0.35409003619560797	0.10284320267582141	0.1463108056949873	0.10575454610568684	-0.04820236380584327	0.37008304510966356	-0.1199400597893839	0.038162896267536606	0.4820112669647843	-0.8790018191173138	-0.17684787475886413	-0.31440010562932647	-0.4722851446226296	-0.5053847704267456	0.4490433823485406	-0.05670847279272047	0.30240601167479364	0.33307706921300617	-0.47737984704770564	-0.7964384544894416	1.3161104151848675	-0.3335490831656443	0.0805676650290161	-1.6402053904007743	0.26479036132672773	0.150039316880025	0.3280364343287504	-0.45102273900721646	-1.3599235770223652	0.023237613406478	-0.09473321914332881	-0.1698085822682636	-0.060718401158308934
-0.10793992395356164	0.6618279846767825	1.1461121156298428	-0.1208020452471124	-0.3555577872710748	0.2619703378566861	-0.20178161016708707	0.44937444272427013	0.1146976901086529	0.051313026812429	-0.062433780296052434	-0.3648485978509057	-0.15309919800212082	0.9640854601543385	0.023082635795940384	-0.8644207812816068	0.08691226935180159	-0.3998278926376823	0.10155179137745698	0.11478003846674971	0.10659645311599912	-0.007927807556426133	0.2967307722142307	-0.11286367901754224	-0.002920009157833045	0.37282339759963734	-0.9536394159645465	-0.027002821559039235	-0.1945283731141624	-0.4680004349946808	-0.4116846640380979	0.2918311519423707	0.11743369793350644	0.31329576231658207	0.39053952137287384	-0.48571274232730755	-0.8293828647116456	1.2382465496700594	-0.38424398840027146	0.022302075783010928	-1.5593423157667852	0.20659677793038983	0.16525777044624468	0.34004960237569715	-0.4513163893743606	-1.2888600294319472	-0.040922921155350886	-0.1736777916542524	-0.17923357052655264	-0.07763339576405412
-0.12572053863470584	0.621129031435258	1.1344368711664095	-0.15568681920694094	-0.3720034574730107	0.21500026759105578	-0.17486211634883791	0.4540269747946093	0.06976910497193482	0.039813617597086084	-0.038541027416520955	-0.35225656811307393	-0.14123570947234368	0.9897472381685051	-0.00040774904325296957	-0.8453229848217261	0.12209655672608011	-0.42131544269549187	0.0886579529197127	0.08165255513136302	0.09948167971418329	0.00741606877846383	0.2648037195352956	-0.043940455361060324	-0.04678528257401697	0.2522672715655791	-1.0047012993626994	0.10760161545010119	-0.12402257972994661	-0.44155346713854815	-0.39950034566684683	0.1183667640822795	0.27003816378496465	0.29761156445217485	0.40864652597705664	-0.498494867873353	-0.8594281804518934	1.1317460336876408	-0.4537233896042192	-0.04461002244727831	-1.4611241483254935	0.1564204112416157	0.18179761070636327	0.34160358412471403	-0.39558282856979543	-1.1667165758839906	-0.1594548150773519	-0.2657044545413982	-0.17556904741003232	-0.0723448095007456
-0.1536964160161213	0.5889871852723714	1.0900730937206462	-0.15965821113914525	-0.43337669355069713	0.17688782590445684	-0.13555122637894376	0.4877951590613477	0.011234975734946135	0.015849074082373366	-0.04934260767855184	-0.28294254760633686	-0.14343032465651884	0.9541182235217152	-0.021959233830678025	-0.8102283727306963	0.12906147900942855	-0.43499110315255446	0.05397213976985027	0.07880829781816805	0.07208392981970292	0.04078635555176795	0.19626558635068178	-0.01994036912603201	-0.07059632240677993	0.12637038683723065	-1.0538073126105767	0.2434074636791114	-0.06039742310951883	-0.4372204092134403	-0.34257525369155745	-0.008041432454725156	0.4389998473365019	0.24492814406287505	0.3976974128819224	-0.4923852384122796	-0.9028784613981589	0.9817413673170863	-0.5111237361067528	-0.06255890456951253	-1.4152734893065753	0.12056884714435503	0.1983644588701424	0.34414356795700934	-0.39240657601541196	-1.0316065259104445	-0.2499833393639927	-0.3296094782594277	-0.23033833958932043	-0.057443472158215284
-0.17542233558848624	0.5848805388300267	1.056931807087142	-0.1785581835269714	-0.4809426741380093	0.18671252052161616	-0.08977901177401229	0.5032004159419446	-0.024836142581320757	0.03567185212291777	-0.056768207375628876	-0.23338876908520784	-0.12192683184856117	0.9342002249387089	-0.06791745958205175	-0.8113612416971883	0.16422993557571694	-0.43970109069781727	0.044416540002474206	0.07624597632834085	0.07626741093147653	0.06144068656653821	0.09539073094048277	0.024920672784837977	-0.1182852789398748	0.06229800332055078	-1.0754945554386806	0.3198765103491465	-0.01162280523175438	-0.4549758783633484	-0.31421408965139497	-0.012736441767656759	0.5477786593538917	0.2054297074714842	0.39978333080306155	-0.5484559429857427	-0.9644245446251594	0.8351129563767608	-0.5315857054827658	-0.04726271718023756	-1.3710784919348682	0.07965508224864969	0.20661287270654616	0.3451036924620593	-0.3941853659836657	-0.8815132729289523	-0.3532563752754075	-0.3719918348363566	-0.24425542640570166	-0.040040110947192786
-0.19760135862130004	0.5614841284396811	0.9989007626569226	-0.1924075629424263	-0.5154093665195262	0.20297983754359056	-0.05358697890236895	0.5101183242650074	-0.04529252051812063	0.09666869939157656	-0.06116282290689347	-0.12844621164581715	-0.11628717461876018	0.8949697681280193	-0.09604834107261413	-0.858596766345444	0.167659521818704	-0.45228731345155904	0.05837019744811147	0.06664821949501028	0.037318401924911974	0.08324731109277683	-0.015809469165882085	0.0677098994450942	-0.15358175375561553	0.009147009732477417	-1.057197829884538	0.3962637092830884	-0.02781912370751005	-0.44992746814624185	-0.29379938939727396	0.03473809834670857	0.629155224706377	0.1917053853933212	0.4641778206756252	-0.5325761957005469	-1.0327257367987146	0.7260564608217979	-0.5487874640095758	-0.02729906290611648	-1.294533544652411	0.04038188922792592	0.20312185108526895	0.3750958056291422	-0.38916166567697413	-0.6536429785912773	-0.447519251415528	-0.4559763772562356	-0.2940981826309858	-0.05781350903980516
-0.2023763385629397	0.5980602215102471	0.9089809876653524	-0.18167220461022973	-0.5580512017470957	0.1641321974372185	0.01929316238799164	0.48545784187475827	-0.08888434716927525	0.18016714093185637	-0.08842883064619297	0.026313977358106734	-0.058509981625829835	0.8941867597657994	-0.14217748184452791	-0.8626943663312335	0.1755318660160478	-0.47131253460659767	0.08713605021539836	0.04919342514518924	-0.01928076521848634	0.11930120559910828	-0.08464335868136785	0.06787242146251911	-0.18721610263696764	-0.00216829768955637	-1.0914367907692548	0.4848106589210839	-0.050104078427522694	-0.42924452225997045	-0.230238218615679	0.06275182362718124	0.6927452088385191	0.15492486499603939	0.5024151930617196	-0.4987224297962121	-1.0669667622494015	0.6214983580703753	-0.5848802096718229	0.0014160917770897786	-1.210799363871136	0.0231392796121747	0.19818840734998572	0.39985799388343735	-0.3574397363536341	-0.47179867666712016	-0.5762285725879743	-0.5333619476480992	-0.29956796388444795	-0.07340704106656558
-0.23154106897781715	0.6676927813321949	0.7772895434251319	-0.1680776793157278	-0.5739981534895433	0.11266081889334367	0.06240331290000238	0.43664545499218155	-0.15776051840643168	0.27184046466538225	-0.07381282067086545	0.15259031853495503	-0.056321027043110164	0.8551534364166409	-0.18270134173986446	-0.8657952684142295	0.18103022224718837	-0.5102932147112113	0.10158834476056544	-0.0026321298750560233	-0.0794158115354976	0.17770571264434198	-0.18207834849769683	0.07541591510967591	-0.22753865199777473	-0.05170262647058203	-1.1278325365915922	0.5657484500493671	-0.10288572883984867	-0.4537397060639936	-0.17835003798240712	0.05797412834574646	0.7260293091298449	0.06840388387008213	0.5725077399285883	-0.44564376308722603	-1.0813290020630195	0.5341627672268883	-0.6094339638452186	0.04087339757367269	-1.0861737992880616	0.02368736895882707	0.17734880879787288	0.44395073307458394	-0.33904256544591116	-0.30514482056167636	-0.6934480439957669	-0.6190775985206297	-0.33034026860027454	-0.06062811489514859
-0.28748934501926315	0.7968808607740262	0.663837336148939	-0.16184825718432222	-0.6159042051431735	0.09138046038550626	0.10942390790545727	0.3588125731016924	-0.21067889491324002	0.3558927650893625	-0.10046749167579656	0.29935476355753704	-0.03582512129417532	0.8115698082276154	-0.2223412833684833	-0.86996852992787	0.16270447891778503	-0.555713447920637	0.1412395223062657	-0.016561305142443104	-0.14506887386810796	0.20841694358568522	-0.2655945019439967	0.12331071818899582	-0.25976026388797047	-0.08879259556275572	-1.1772652770815075	0.6385274885248015	-0.19482754904082805	-0.45314617376156485	-0.1597639421468929	0.04266609700154171	0.7121814367771176	0.015265721059790582	0.615881944710807	-0.3669996309029261	-1.144199538577589	0.4777704425628193	-0.6764566435698433	0.08267593270919152	-0.9362294046364028	0.019990276850562528	0.17370874356010038	0.4310457838702164	-0.3462246205449423	-0.210084372474574	-0.7935196328709907	-0.6844271100268091	-0.3383925299936754	-0.03476110049967474
-0.3399615087163445	0.9358129753763833	0.5311005361128778	-0.14439520304240325	-0.6366782412652656	0.023866385733081596	0.12971833847160658	0.2594063547986322	-0.28198562545110545	0.45484555541385074	-0.12607627066256574	0.3960714305847693	-0.028269916531939582	0.7369836177455052	-0.26195004640035463	-0.8700382264662316	0.12124352946833787	-0.5814760979680048	0.1871163708021871	-0.019169637895696555	-0.1885301542849954	0.272837049831204	-0.3518492754081408	0.12547276173324412	-0.2869254449010592	-0.07799391388321222	-1.185803192693199	0.7014106783684341	-0.2951852706514009	-0.45565926002743373	-0.11810702821365804	0.021202235315811967	0.6379760746198271	-0.08403918063002491	0.6846077622271197	-0.3577763903235985	-1.1774256274027475	0.48027802585976004	-0.7014071510354406	0.09981817501771309	-0.7171852197956246	0.03922368542502151	0.18918077133290861	0.4414207021569916	-0.3356852612902333	-0.16883136084028874	-0.8799431325848694	-0.6791273064313438	-0.38424354517352566	-0.05721160061873628
-0.4262129267460414	1.0535637243590785	0.3523460981862691	-0.13873159992864034	-0.661970796004237	-0.02953349454753034	0.1176049942379751	0.18904878556358534	-0.34096217945244345	0.5638870695082968	-0.1707019053392071	0.48851231466797335	0.004109855912011133	0.6270641427411007	-0.31501163440976954	-0.849806648901752	0.11330786203903356	-0.612799650752537	0.2336179071711289	-0.03662611852218767	-0.18574255468367273	0.30033942635066435	-0.4883163150880332	0.1835649464381917	-0.2882587884084151	-0.06422414501157434	-1.1443460631705245	0.745498852436159	-0.40273133723415977	-0.4400125740008676	-0.11261756666704499	0.023932840184377035	0.5428251807691542	-0.1520221920942464	0.7397041739345444	-0.3616137738428112	-1.2422494381777676	0.5570490378493755	-0.71381162992551	0.11315208596750248	-0.4426237216281807	-0.009986486432415804	0.18644797159957643	0.44470715459203863	-0.33739510654638016	-0.1321175656352864	-0.9357785989595533	-0.6713215810448456	-0.44841797015425106	-0.06392014356629593
-0.5071927773563322	1.131372160768914	0.24065860116408383	-0.1204035377836206	-0.6886835887917756	-0.08746925716255086	0.10310492265844011	0.12171061475813216	-0.38928926690704546	0.7116937101167312	-0.2570051298415939	0.594221997652662	-0.002968726207698	0.5524147953194474	-0.38766548671676365	-0.8660535347413447	0.06532025039463753	-0.6189590785823096	0.2405873592748216	-0.05075596071331247	-0.1548585271061483	0.3261741377016082	-0.5749602484946098	0.1984343328321466	-0.2846659997561947	-0.08209169938344407	-1.0807581377269202	0.7910016203242393	-0.48913147457905737	-0.4155357422991687	-0.11727452068393522	-0.00436146226223208	0.4536088889068883	-0.2349070184559912	0.7842699621784919	-0.3724668516389866	-1.3049359598024048	0.5926276829005668	-0.7148945702901642	0.0714332781707496	-0.11219702286074003	-0.0632981899617924	0.21189341801850023	0.4314969826701021	-0.27335653622370654	-0.05710764560660099	-1.0159383324374205	-0.634509576541088	-0.4627353429807588	-0.07008491697436663
-0.5462201177390016	1.2117452764562167	0.14211124988165125	-0.10384577345321888	-0.6472333106465198	-0.09259960098030746	0.09624865569298319	0.12218956046763152	-0.42895576143474135	0.859261760556663	-0.3112400434550195	0.6899893089667747	0.04809669163981919	0.5072643422366129	-0.4042220403190192	-0.8612801322884469	-0.018653953972978567	-0.6397288422918003	0.27771847695819074	-0.06766204063469507	-0.08543848194321682	0.35837010386143053	-0.6549827149652737	0.20867967311474275	-0.29192209715506967	-0.06380612464148847	-1.0375280796334996	0.8290363736791082	-0.5761416359386959	-0.42886462108522416	-0.054580183794769546	-0.034728867573916584	0.3895089845885679	-0.24243183882989924	0.8265663698010097	-0.35817416829489335	-1.3816520475689589	0.7285113003810889	-0.7539705669351264	0.05623875969283308	0.27792918446225257	-0.14372470016249722	0.20863246372470012	0.47384331709463445	-0.21792711915507298	-0.02887340979480398	-1.074018930323208	-0.5943418333695415	-0.5086975487189773	-0.10583143731749026
-0.5804629116962219	1.3158511334684526	0.03773984026820866	-0.11230746087036711	-0.583455876050383	-0.10060238777176767	0.09080625649931373	0.10319692899423805	-0.44299005939123176	1.0032588261375235	-0.3532610721340857	0.755345344989876	0.056845717248953445	0.47439549537324954	-0.4138121264332469	-0.8951969050356758	-0.075007197791692	-0.647836943569519	0.2856929598877217	-0.0884270057237165	0.012680863730248671	0.3281485659549967	-0.7237821169934135	0.24465298243741226	-0.28595581695360817	-0.023715421522462317	-1.0338076256161046	0.8726853455406254	-0.6494837850230072	-0.4319981476325161	-0.03587012714542044	-0.06939283913648726	0.32148830739399864	-0.22216987143859854	0.8598028126508985	-0.35825141656102905	-1.4189913603396733	0.8630882184203207	-0.7996920289550215	0.02530609308744271	0.7239569187930999	-0.2136953900939987	0.21102816480864223	0.5153210938293873	-0.17645706337532702	0.025033350025941453	-1.1563554870603865	-0.5689658594444756	-0.5051839270745294	-0.13446449450251716
-0.6037703449784259	1.3481048127851145	-0.07470655232130659	-0.09333688640481112	-0.5524946326858183	-0.1767926755372633	0.07374720528504246	0.045901194140563546	-0.48350080512264004	1.1196316335279444	-0.4204855285002537	0.8150573038256097	0.08708748052328073	0.4723639611196383	-0.4325015241456437	-0.8988253576137755	-0.12698037365568943	-0.6698154062380408	0.3201449845064185	-0.11131527258048105	0.07951760865531146	0.284033365614266	-0.8098576077771297	0.25567192029645913	-0.24895378329763487	-0.015896958260118197	-1.005946585904063	0.9308279902070147	-0.6933341159508477	-0.4350120058160282	-0.0005465649557961528	-0.180640737030981	0.2906773514553099	-0.1705467102172828	0.9105001239420452	-0.32227801220653396	-1.4728646361576645	1.0814046379429512	-0.8196174007712711	0.004850706823745365	1.1904651741622378	-0.26023505185146656	0.1996303293176278	0.596225683342355	-0.17325008492546456	0.055971071767079716	-1.253910720483568	-0.5394740663511344	-0.5285379154233109	-0.1773566253853188
-0.6352018972160668	1.4019938421226372	-0.16494292746419897	-0.09918680983847047	-0.5021864642367666	-0.2625387054911278	0.09312791178098888	0.05084130250256107	-0.5486772868471783	1.185284829253925	-0.5055201319322119	0.8973941620758199	0.11193525667096196	0.49164532577917097	-0.46754759743008945	-0.8769113183438098	-0.15951648346937505	-0.6826551284981048	0.34194937650739926	-0.12010784675765596	0.17333310401518265	0.22735693604384846	-0.8680574895847067	0.27964269176274126	-0.17880747805499025	-0.036614059660308805	-1.0080629311241025	0.9890865464071789	-0.7274052233647612	-0.4981996230656508	0.060286900409526334	-0.3146604935387123	0.27073575627573904	-0.13018559054545428	0.8870077806151982	-0.3058841760235661	-1.4980032900746647	1.2215077544354	-0.8653553078923171	0.059263509481148856	1.6289744988635824	-0.29990483472094787	0.16978409504116604	0.6559833415262151	-0.16842018402355455	0.042271128302357526	-1.3372658737989385	-0.5154367716511545	-0.5507085185437405	-0.21036719835994339
-0.6772161547482788	1.4354897424931286	-0.22814052715448407	-0.11822504602073387	-0.43317031970141395	-0.2903648994171646	0.10316194124937353	0.060245304841129076	-0.5441996372188008	1.2685422453949837	-0.5378360926065614	0.8890043501616794	0.10967724275048867	0.500240775725598	-0.4862747135820646	-0.8609903611048514	-0.2162091398113973	-0.7047145778798062	0.37051371345219725	-0.13118586543130106	0.2611534836140552	0.11390176944981967	-0.9586592018136761	0.33818204196959056	-0.12512309877465427	-0.06221036597254552	-0.9576147043927253	0.989209554565471	-0.7492651339379919	-0.5561373366712631	0.10347131316124784	-0.3942906616100226	0.22444977020263993	-0.10303558183427179	0.8799403390512701	-0.3215761661693256	-1.552063027694789	1.4164832244276286	-0.8809491009732963	0.0600622417128666	2.0402388822942896	-0.36205844477087445	0.14433664803678586	0.6892267401630605	-0.18815542341048547	0.04569081800864032	-1.4021461563373694	-0.5109921423280426	-0.6042356533423966	-0.22809066541308004
-0.7023494819176468	1.4333071251796734	-0.28063988547202917	-0.14770771185994805	-0.41942254476519336	-0.33808835760133793	0.12693956804566967	0.031247479823022246	-0.529019802604212	1.2877393564665678	-0.6040738436957291	0.9025527628816029	0.14863972862667463	0.5428054400289828	-0.5335157226738068	-0.8202967585486052	-0.25584378392786816	-0.6899761054881396	0.37473319547578177	-0.13395333452287475	0.3275354465985408	-0.02476043047277656	-1.0212556112125797	0.39989345163829243	-0.06333848255444599	-0.07487845846458122	-0.9167840695424069	0.9437075751912263	-0.7176326209014586	-0.6138770753909689	0.13047028649241316	-0.41267233791904834	0.22677328184175832	-0.05542136004874108	0.8324464787179572	-0.3714812447219839	-1.5874099865348448	1.6094104656032209	-0.9172371048032041	0.1308709837092065	2.373471587080405	-0.4256258688287323	0.14922957991657834	0.7327813584325794	-0.2527940832606554	-0.006738720597549463	-1.4452114954928572	-0.45098596325656315	-0.651068322308987	-0.247756655097851
-0.6818050230957995	1.3991834624961694	-0.3422140078551131	-0.18915639406539125	-0.38665217795269247	-0.42915271467037674	0.1300725532370736	0.07339760763799652	-0.5091632357616057	1.3125581039868075	-0.6736887435092151	0.9459410233232516	0.1846190775359775	0.5894595550796433	-0.5864659967371271	-0.754276530486162	-0.305201077079572	-0.6521919208652283	0.3967567065948937	-0.15007635573801412	0.41534003750990145	-0.18053050360094458	-1.102133262861874	0.39243018320712014	-0.007698641768102593	-0.07455767971250157	-0.8582568858988605	0.9251609412734085	-0.6498357928381605	-0.6844054070042882	0.16344791662897495	-0.40367096551737003	0.21625201091995144	-0.040671363435126756	0.7586570167464011	-0.43078160147723954	-1.5878717082282194	1.7815510962692387	-0.8992985448370675	0.19925561989747118	2.64247666851456	-0.4860049488372267	0.14382549845269593	0.7976219436143357	-0.2910743024922051	-0.032473983731440496	-1.466446321002126	-0.39163137742470844	-0.6898471414456285	-0.2745860389801943
-0.6733908657448546	1.3334513437475235	-0.4059691586997559	-0.23753796975288025	-0.34694597692774354	-0.4856845561673623	0.14126329156995304	0.10799614655613796	-0.4570265361487049	1.303603947963957	-0.7066394041052336	0.9870035409842902	0.21027914999247774	0.6745037565129243	-0.6243117226842541	-0.6439357086789875	-0.29803915622159394	-0.6359529754656787	0.4382965724659086	-0.13649758876266624	0.4856503614277562	-0.36008088032771235	-1.1983109224956163	0.42755578914772024	0.05276589432674961	-0.1282695617673591	-0.8198430055991789	0.9358547659064367	-0.5959264478138243	-0.7712068008814522	0.15572578219014227	-0.3813336003586429	0.22920359173753754	0.024957854477443638	0.6560509119608773	-0.4828266931319116	-1.644382613547733	1.974553802823737	-0.884821495939774	0.27946966649822746	2.8079480692820016	-0.5396896498044657	0.1649821897996357	0.8319639449761371	-0.36059451029378264	-0.06628955728163055	-1.4904737485699482	-0.3109844924624738	-0.7252208291540582	-0.24402208693984906
-0.6631625551914218	1.2563309514622154	-0.4478270288759994	-0.2838389326156739	-0.2970016276827451	-0.5463461035343685	0.1975478199173372	0.16848479925110005	-0.3963522262440013	1.3503472649593933	-0.7182446780104088	0.991650312475443	0.21693884760450294	0.8012880500360678	-0.6538878678610469	-0.49452014374643066	-0.32398458405281866	-0.6452803150692118	0.5227393022419131	-0.11092713023449996	0.5180796481741123	-0.5135585774937802	-1.2429975094320855	0.41336421632293724	0.11822203885428843	-0.15118775090857892	-0.7709443261414359	0.9328781261785439	-0.5169164268395212	-0.8656371004119234	0.13926031618293594	-0.40914339866962307	0.21180737355563126	0.10567644702219865	0.5569853662245209	-0.5038627790480585	-1.6712411985038014	2.096696159136334	-0.8667026489388026	0.33116265965112174	2.8761699932799933	-0.5979502339171012	0.2506722663574273	0.8690159923061322	-0.44418575178238473	-0.09918848777259537	-1.5581441218341463	-0.23584233147733408	-0.704599745886323	-0.24483945121618786
-0.6280144239936503	1.2139004551520165	-0.5335581777852112	-0.3104531760380006	-0.25815194484074244	-0.5778768668997564	0.2587221641406899	0.20686252668948427	-0.37013099723523085	1.3133074057460417	-0.7535565780696198	0.9701337185844322	0.24850575767948876	0.8918237922609217	-0.6529318984648677	-0.3107190655119223	-0.305735461834088	-0.6296410041693001	0.649411500010262	-0.11436689374476092	0.529852485622518	-0.6629600219840619	-1.2554721822695225	0.43627607587840816	0.214744433274528	-0.15698014948357045	-0.7693440687457554	0.907395724566277	-0.48116937451859776	-0.9407337132756654	0.1570981394694818	-0.3893624087214252	0.18570114379052394	0.13668721663039116	0.46435936742897815	-0.538273002331505	-1.680608971354939	2.2137593673381515	-0.8689757273644991	0.42086720010097467	2.8988605450943035	-0.6513454534684905	0.35586404994341825	0.9084089651743558	-0.5080524112117304	-0.16628187094489713	-1.5968749006001883	-0.13686042975489615	-0.7383865854831781	-0.24581071253200468
-0.6057758278571115	1.1623353935825347	-0.5347401080295463	-0.3154976894798263	-0.25942726614004735	-0.5941197229251618	0.33386337098163343	0.22980270335676192	-0.33996962880063375	1.3012018114074775	-0.7777604507267056	1.00812096306807	0.230562217126697	1.0066495138408673	-0.6442205367585275	-0.1394998037717429	-0.24559548874412918	-0.6113352334731244	0.7904999586570177	-0.07993473333181327	0.5124123430835275	-0.7969312868447397	-1.3221006492230325	0.43520428400532196	0.34619855950551903	-0.18406846240183117	-0.7930783315637612	0.871359065269813	-0.42824601997126044	-0.9339131860882093	0.11260382817679662	-0.33266778775378447	0.14962125451523858	0.19774648059282593	0.38961883186202495	-0.5652452633050278	-1.6819785329369765	2.322666572687015	-0.8613208373178333	0.4663019069324741	2.826207729378143	-0.691317438000514	0.4916752940847383	0.8667633159449396	-0.6145405113109558	-0.22282693318854996	-1.6253669755957953	0.012945744658248892	-0.7483611727871182	-0.2342191875185164
-0.5728666887110204	1.0583101894767388	-0.5638086230015549	-0.2853569207240189	-0.2614388507748794	-0.6322794163606389	0.4293990095171344	0.264069573843848	-0.2962122132747574	1.2821720443954558	-0.8143223591837959	1.0256583827642087	0.20953138454024733	1.1506302147814504	-0.6806603711304312	0.08126655713007888	-0.19940372395813624	-0.5925269013924228	0.9513943378864615	-0.070734981154018	0.4840505244658564	-0.8710606376258117	-1.3555858047772227	0.4683474929923026	0.48686130241228637	-0.24314974199335498	-0.7891364219500935	0.8121022505542816	-0.40053792650464254	-0.970666694609949	0.054476421702374614	-0.33136118685514265	0.10295909646458253	0.23658996761960446	0.35291138314921017	-0.5661246791557446	-1.6581804322805707	2.438372224344365	-0.8536598564929638	0.5485095944996188	2.6911230672315467	-0.7395875601400779	0.6551256265978362	0.8568508764280469	-0.656455863032704	-0.3224656263294134	-1.678051723856575	0.18899378206001066	-0.7855830064192885	-0.21166403741261033
-0.5241898100454148	0.9834555618311127	-0.568975561792606	-0.2643037353248002	-0.2480583539979797	-0.6320100221253018	0.5468232521526999	0.3320046192923033	-0.2634528724529263	1.2193243593396752	-0.8586139781593278	1.0582620108617613	0.17081004028605254	1.2650437819563094	-0.6886199716664599	0.31924892764245466	-0.15881859812993665	-0.5817850678258203	1.1040306702411513	-0.0447091315662677	0.4675523933846324	-0.9588561593676802	-1.3387596209701993	0.5150776338939107	0.66544526870924	-0.28733538451647617	-0.800645052053245	0.7338320017304916	-0.37619921744250806	-0.9875475278763023	-0.0017348213744074136	-0.31610291983402033	0.03836325496927031	0.2282478269577973	0.295911900160829	-0.5980278757408677	-1.6318580402587437	2.4397863799230124	-0.8677539172567961	0.5752026675013637	2.475627805992387	-0.77976246289314	0.829118544319372	0.8441565308988028	-0.6753155701594287	-0.43064083295222877	-1.6494325754219723	0.32201322704081664	-0.7804388546581917	-0.18104263047752736
-0.44943078295257183	0.9064731941073416	-0.5695178306403538	-0.2450989677864525	-0.2610330299711487	-0.6321280168003793	0.6988557085916594	0.3321424708249268	-0.21446317316990976	1.1982583647969343	-0.8433749498559816	0.9987847439264085	0.10854172609857815	1.3820279742586874	-0.6845554088578494	0.5462098677890043	-0.18732855353233396	-0.5381859262559068	1.269069502336311	-0.03149180113238122	0.4377730007462436	-1.0282456600547243	-1.3374888615690552	0.545976149209081	0.8217646728231512	-0.3240903443758863	-0.8645738265450271	0.6274015583100838	-0.31907866286535674	-0.9934640558164831	-0.09009543285778084	-0.2888723256873481	-0.010078935312281701	0.2317464966980051	0.26205515254836076	-0.6525853913526325	-1.6541582760238474	2.505186974056168	-0.8955022845981391	0.5308756866517887	2.245988347786703	-0.8502632249122527	1.011399887586438	0.8248574046313077	-0.6764388524962803	-0.515604355892737	-1.6201655031284605	0.4683585238975594	-0.7865686312973992	-0.1736665163720545
-0.3912948259998802	0.781004710304269	-0.6035328008588234	-0.20740521682217844	-0.26943290069172077	-0.6631859394039045	0.8411364397141478	0.3172784017094684	-0.2004064891013572	1.1481294526860235	-0.8687025918222318	1.0257861563183184	0.09239486044766218	1.4903325472715128	-0.6831934464939244	0.7513185446953534	-0.205484590600083	-0.4819805926057139	1.4109966602243085	0.010855713062241572	0.4464167079182201	-1.0774972750135496	-1.3422633406694264	0.5334732543362083	1.0044426341653527	-0.35211668314588584	-0.9405677586818995	0.5495665691233256	-0.29927742122852485	-0.9849165641587083	-0.1830881680909065	-0.32727790096714704	0.004008051335928022	0.2439304729928849	0.18329449641385334	-0.7295826849549606	-1.6712022606835766	2.5040722191655744	-0.8782784165464491	0.49366287158654787	1.9886493859313212	-0.8954376543619829	1.1710591106598112	0.8180542556677425	-0.685783525318721	-0.6261816562070205	-1.5903373990904517	0.6112134775221109	-0.7838952925869073	-0.150464998700341
-0.3444425367009182	0.6896287089373655	-0.6111824666808066	-0.13727426511968027	-0.25013417637349533	-0.6938591670393682	1.0249744552297613	0.35706254682392985	-0.19001189954806533	1.1655713243866015	-0.8993768992022512	0.9790803370322267	0.05732630231249821	1.6036741107043937	-0.7200927722426924	0.9432955190405142	-0.23171788584380063	-0.426507245713822	1.5859002115466607	0.0636921572206561	0.4580975593268099	-1.095396802501452	-1.3289984079609751	0.5043439722816075	1.1650228203531574	-0.351103947270557	-1.0138419593364225	0.49500929686560535	-0.31804721239128686	-0.9488431908774372	-0.27351096621627774	-0.40010987654436897	-0.03793125101332112	0.29205862538043503	0.18491282471269233	-0.7917240237948884	-1.6436479015628382	2.5496738149218086	-0.8433325156937717	0.4259852662589716	1.75120002417473	-0.933775538398173	1.3182136743384611	0.8066663297224602	-0.5897637902760068	-0.6779569153673808	-1.5554193257608269	0.7255382905631877	-0.7959721756622876	-0.1456729868844155
-0.3070836780627229	0.5870926734442923	-0.6385482443934156	-0.038487490462731436	-0.23877173292699258	-0.6564435404818918	1.2465786585173126	0.38015775291003495	-0.18050463737557124	1.181141190525358	-0.8973014693970376	0.8877887418827944	0.03888123247077681	1.6821372991728836	-0.7100918022373897	1.1177363541417167	-0.29360038763085144	-0.40988999251709046	1.7544839003162394	0.13492086919878027	0.4380531889833553	-1.1241004642523122	-1.326106318624443	0.5107828742700323	1.3324796030872703	-0.3461155708541984	-1.0691718376900026	0.40406132259941563	-0.35354027574959923	-0.9378619889605035	-0.36223058816050663	-0.40873933043244354	-0.04638194309468714	0.35921488566675297	0.21079215453566835	-0.8221288064141946	-1.6566796594646263	2.5670989349665927	-0.8536192310023439	0.34810488665037	1.4977639834386525	-0.9979399116423826	1.4470123663090189	0.8171661239123796	-0.4892446954481672	-0.7344971703274348	-1.521365653176305	0.7902415662253409	-0.8313498344620875	-0.15664481981893902
-0.2954617047542626	0.49828509298453677	-0.6109167545431705	0.04532887042041422	-0.2455032192496717	-0.6326511804054041	1.4675514694984835	0.41330676207604633	-0.21319733252026948	1.1973573294314548	-0.9146813444300397	0.8007987727625128	0.022219252087439127	1.7735379023508941	-0.7053332795396553	1.234354851631363	-0.36117906742568795	-0.3902762309327116	1.9033161325410106	0.17228432770869878	0.4235534263486051	-1.1163420163229416	-1.3102083707647008	0.4824138210385301	1.5516048244418763	-0.32038508296784785	-1.1080793393042765	0.3223499993987972	-0.42739877804688015	-0.8854413919370616	-0.46665042684981656	-0.4390438076900381	-0.03757151028115937	0.39496903320538823	0.20556741036207016	-0.8742049323067904	-1.6481679512585004	2.527141657387083	-0.87791461436433	0.2921431282258	1.268117079493754	-1.0547335818251575	1.5336322149576345	0.840134531526072	-0.3353500145533832	-0.8220286382435933	-1.4965506716466457	0.7733202322285979	-0.8230709031732697	-0.15844986109530615
-0.27207904412209916	0.40472772151407177	-0.5523088701563472	0.15279639273199602	-0.22428410093548665	-0.6004149274165157	1.6826188295814077	0.427684451996097	-0.2408121397265181	1.1862258273798958	-0.9314662369597835	0.685457954636058	0.021756780948550707	1.8591321378699788	-0.7121782378170707	1.2935795195553055	-0.41377642038712104	-0.35481514463032326	2.0016900546044054	0.21741653992453008	0.42019491718628144	-1.110747344777766	-1.293903489365638	0.49394624344584415	1.7329353849598845	-0.26611222350570196	-1.1562680770533857	0.2010637187690083	-0.4791578515581386	-0.8365895067618332	-0.5680408870108321	-0.4330849816572204	0.04992569398124899	0.39473343729949517	0.25019820526865966	-0.9688573340007297	-1.664692764981901	2.524728405813777	-0.9046427763565195	0.24533290082886344	1.095470016779427	-1.0907799671934248	1.5987912832699505	0.8486499799352017	-0.14145969456873525	-0.8773540437504257	-1.478945224280382	0.7504910302360004	-0.8671452520740438	-0.1570545279373719
-0.25447932295299613	0.30933778297356634	-0.5161269451926038	0.2440356616028821	-0.15841705755641106	-0.5570240289615719	1.916734517812404	0.4755646165504238	-0.2231057504031965	1.2755594563702126	-0.8841339770343544	0.5832997400898583	0.04685928416171542	1.9962128683349785	-0.7074851135476444	1.3313590987526323	-0.4333416399942748	-0.30832039524212834	2.104823013673672	0.2973910535829351	0.46577102194970765	-1.060399312234165	-1.2729889184413434	0.502764478830009	1.9133874332286147	-0.21868262432337499	-1.1929314952920884	0.10943102274374295	-0.47761794535107105	-0.8302789781696728	-0.6803136310956234	-0.4336061931400734	0.17096383109331562	0.4795873939932484	0.3083365431340884	-0.9800984747024153	-1.677760694629253	2.5084008148665737	-0.8749386601339033	0.22245540226515761	1.0001009276043957	-1.1162678061020022	1.6112889406155761	0.9107416364286569	0.11786235440392492	-0.8910776162362298	-1.4425715824677199	0.6901446565440386	-0.8700012609875692	-0.14325919731855824
-0.19719826178076738	0.23428942205783204	-0.5404144190258731	0.3309416402434604	-0.11838212101655159	-0.46934789706921254	2.161287254325424	0.5305023082877784	-0.1824091657643995	1.3792809279740947	-0.8411632347915141	0.4977533015014406	0.14408956735895187	2.125735479136398	-0.7083401876029299	1.436256293462756	-0.4835473378077875	-0.23202913637564931	2.1611736777793817	0.3958342185762701	0.5684740893579717	-1.0104415617123155	-1.1885440065100759	0.5352204602586339	2.0846326394994428	-0.1576454718904715	-1.1686034747159577	0.005478799455996464	-0.4490361667125297	-0.8267087981532732	-0.6773987278251029	-0.3950176559595656	0.3580347211428725	0.5345517777626927	0.3791261620136471	-1.019555134935124	-1.6737761286179194	2.5318147689483093	-0.8324195465702748	0.26817717425813903	0.9889573635414222	-1.1379540960660197	1.6296898254964358	1.0543365170781038	0.4165246987939348	-0.8712463491975801	-1.3773708538657354	0.6205581147941759	-0.841677848897984	-0.10264405863319048
-0.08398614423795052	0.22692506337391896	-0.4643320210424486	0.409798982022825	-0.025031656569219574	-0.30987944067304296	2.4107139068571346	0.6287357174560604	-0.13754722630481384	1.5259398880546358	-0.7500946209754003	0.44531004755737913	0.360200009715014	2.260836853156796	-0.6435382452320342	1.5299505948209586	-0.5009251323547401	-0.11999314356442296	2.2376736887948794	0.5223950593665684	0.6668518067415278	-0.8794693805858925	-1.0773256220922014	0.5619274968696972	2.2233531375801534	-0.03482575072898051	-1.143143783947856	0.0007351002234129101	-0.3712975239746116	-0.7393050060097643	-0.6549855749476765	-0.256047991691955	0.5729331542266759	0.64121817684423	0.4714016164468914	-1.0304832346281925	-1.635650399543652	2.5880003840962416	-0.7874476766239339	0.3208715729627793	1.0812060111000819	-1.0881788683521294	1.6534027649101872	1.1880307026500083	0.7760612889612857	-0.822024653901763	-1.2658254877556907	0.6032510483143668	-0.7863351311248239	-0.05725469178979192
0.08690256509861584	0.24255385054815132	-0.3589851331078406	0.5409069401277501	0.12041157263774897	-0.12688963480113474	2.6436189739724023	0.8007303540972869	-0.06055309893385032	1.7083161897434795	-0.635296407204405	0.4451791461267353	0.6266745213982956	2.4376337801551893	-0.501338599438419	1.6036454479196436	-0.4717356553501732	0.05471183786953162	2.356958090741524	0.6980222199336213	0.8043959167836636	-0.7178173515343855	-0.9708094498125787	0.6795611000831456	2.3522288436695993	0.08668061565273706	-1.0708352580731417	0.0029113984085740673	-0.311460290893857	-0.6518685661090509	-0.5531544823319889	-0.07001548443431145	0.8432552037736339	0.8099686820788372	0.6229694063800774	-0.9724183778709561	-1.4561441403832651	2.6561579253870735	-0.7153290254994499	0.3979459108100889	1.2409665298897976	-1.0372585093920663	1.6823647404149562	1.3166240857892089	1.1937762390995883	-0.6939969956007064	-1.1598854164250458	0.6204020806473801	-0.722577670737981	0.010819782659516936
0.3344822964174433	0.31043158605008125	-0.21557761893394245	0.6982281499205785	0.31404164244181076	0.12571649057807366	2.8196959723225996	1.0117572719576757	0.017326646954394686	1.9099445512995845	-0.5378839871405277	0.46444290009469674	0.9746735812993006	2.677496652812244	-0.3035093041917188	1.7108479240464316	-0.35297173066662524	0.20936817016340345	2.4926269696697547	0.8712205976693165	0.955008271371257	-0.5424405620263144	-0.8115392312460766	0.7925873713008936	2.5116733761247123	0.2792872070241553	-0.9196291641492552	0.10782079864087442	-0.22901455896979533	-0.4966573060579641	-0.382872717187547	0.17393696296191302	1.1399659495480685	1.0001531244224797	0.8021998291715164	-0.8666730576942822	-1.2655275522604463	2.7784298852851843	-0.6344485097528533	0.5288708820402321	1.4508950857378446	-0.9366938584352766	1.7307589026033174	1.50010480764299	1.5943312438957444	-0.538681728960037	-1.0757592839442291	0.6788331854130047	-0.6242793399248887	0.10701158821489028
0.6360200403050928	0.40954652480555	-0.036246387822801075	0.8672309863663454	0.5420456417361227	0.36524406462014475	2.9867420358182732	1.2358146835945842	0.11974951787848113	2.0757375562203073	-0.4336339409266413	0.44505152228987316	1.3395004772062804	2.8907833247671433	-0.07866202337901748	1.8431729147634808	-0.23064137823582298	0.37312607773023226	2.6661798173233424	1.056154560075114	1.1037706399102567	-0.3406306601956178	-0.6315929279556508	0.9672997112265731	2.6707442921854687	0.45084513865418563	-0.7125810838291605	0.22319377746632352	-0.11930716303683342	-0.3278673571383145	-0.2284695191318956	0.46221864816721503	1.4356433557821104	1.2023212160032966	1.0608481887877492	-0.6742267123740194	-1.0497240812265423	2.834955914914056	-0.5541956852448383	0.6688384058570755	1.7052286764919937	-0.8313228703010636	1.785654967524716	1.70649574573583	2.011885588105998	-0.3302061351266728	-0.9477641858162549	0.7080885834255779	-0.47870261134809267	0.21576932643904226
0.9925576738164927	0.5083060087413989	0.1586913271252056	1.0292776236276449	0.8003312221456698	0.6272779106592052	3.1031855955056633	1.4517292791058443	0.25955335100401766	2.2422686233738753	-0.3293983020115902	0.4873467591576608	1.7103559136630326	3.0943019229540325	0.24249237289982145	1.9722693303111618	-0.07987408208907412	0.5299033743837865	2.835172573153548	1.2453715688642037	1.3063219924363243	-0.13338182208840074	-0.4919664164047612	1.166285225596781	2.8603293932142178	0.656351067828751	-0.49970249489436613	0.3631368473967089	0.016658637089804296	-0.14084962556633882	-0.030486190383169152	0.8013107747919654	1.7736956181670878	1.4236240684797998	1.272753152164778	-0.4576066522178321	-0.8527902041284747	2.841810960256722	-0.4778411415106671	0.8683752731949902	1.9667683890352705	-0.7017955897815258	1.8256726784074684	1.935809374387492	2.352262598539707	-0.13519419454720782	-0.7791171393405893	0.7844475428859466	-0.32135218219720135	0.3294494443712303
1.3800041816773772	0.6244615762704321	0.3728667224454639	1.1862461237505648	1.064690638162086	0.8760440906079208	3.177946218208578	1.6621179240191453	0.3968161040809341	2.3890468473177604	-0.24265312388276486	0.5613389310811971	2.0807952959128286	3.3114247055117034	0.5009789776984898	2.0915901189689903	0.12701862088779356	0.6630804771725733	2.986850392089676	1.4257203522867663	1.581645261785946	0.11184223541154992	-0.31157600833410903	1.3671273843071683	3.067323617158449	0.9050180449172064	-0.2891771573156017	0.575272301509137	0.15844004044526266	0.1290940421366947	0.1752097953556416	1.132483311782813	2.089945824227519	1.6303369038380677	1.5074982976378677	-0.2568134462109011	-0.5947679227722772	2.8615410554615988	-0.3673014351214866	1.0937167734399689	2.287241804348808	-0.5431571779271198	1.884608925657903	2.1551681641056257	2.699700498454738	0.08617477833814385	-0.6080712677872883	0.886903715653782	-0.1588707058867346	0.4220441631238695
1.795446569567643	0.7433975903884914	0.5649724352421349	1.3526207385444162	1.3398424438283096	1.1489070461190547	3.252462015323303	1.8569598723091687	0.5696932816994073	2.559798981048349	-0.1587457942380662	0.6193110001646555	2.4937916459628524	3.5239109904697385	0.7652641837413758	2.2426021290149194	0.3113545754685779	0.8465730716900353	3.139582173425178	1.6360937254337995	1.8358731969689412	0.35027234181641503	-0.15106167978850196	1.5990583059765833	3.24430990634904	1.1690480117771869	-0.02731393847569983	0.7580348267464057	0.32787033688376566	0.4029019981166611	0.42279172661636216	1.4198810397224975	2.3881688155109186	1.8737956467460055	1.7872086847292117	0.005778035375436219	-0.3359051802691543	2.915693206758332	-0.2565925269138014	1.345385870207954	2.6375841409650738	-0.4123832761465004	1.926721249513422	2.3565937257584926	3.058583548497334	0.3617818469553818	-0.42347374225164236	1.019114863573718	0.012403338554751208	0.5096615096263666
2.2469989551187437	0.885198287745675	0.7016582012666894	1.5104222295796919	1.5748101735846953	1.4296492442253232	3.287042709257949	2.0774990814743126	0.7179773500241888	2.6787119214025745	-0.09965639969000714	0.6906668469487237	2.863024187982403	3.731770356131767	1.0479260511433042	2.395467288710908	0.4671086394554573	1.0274896230841661	3.303807509727777	1.8233114075159296	2.1134077360972525	0.5715084486928921	0.017487154790818814	1.8321234133826638	3.4377922933914085	1.4188075933138085	0.18095060706322957	0.9985499188557878	0.5109992457728016	0.6873127736334903	0.718078627213911	1.7756485669054118	2.623258036480894	2.127149417701449	2.0348164752790336	0.2661267535459402	-0.027680771569735984	2.9740509123774115	-0.11846384884887304	1.6130787848092496	2.932215426120306	-0.2286912938638765	1.980330437840043	2.5878074985325545	3.3714007095657763	0.6534968681320195	-0.1813034103196332	1.155392274752646	0.2158963562982666	0.622257371616418
2.6856187590794347	1.0275045208463183	0.8633766745697866	1.6577460114173548	1.7568972155243892	1.6621110385052826	3.3265337209105823	2.2751039515079423	0.8333111120292018	2.7729266269361714	-0.056488627900930496	0.7961634863376359	3.2010775711266475	3.868353972638505	1.3380372212632805	2.506842632622658	0.607822599985028	1.1976914659135747	3.430892127565447	2.018114280043603	2.3471626417184055	0.7475935977108161	0.13758982947150472	2.0976836055035273	3.588361568398608	1.6745198442141227	0.4081107711166593	1.209773354211005	0.6459383052448869	0.9819366649584709	0.9437167379394487	2.0781658048089344	2.8356865572709316	2.3299318926176937	2.28235435532775	0.4674080741428159	0.24298176173626337	3.0486878126680907	-0.04896295328864435	1.8777242900805469	3.163085461952577	-0.07592904261688868	2.002882037396402	2.7711135799096738	3.640840907411687	0.8698458147487553	0.03763508427130654	1.3260105917156877	0.40604626877206523	0.7348824398446282
3.067025336934911	1.146427647128812	1.0163612446321029	1.8089941728240575	1.9421947968533508	1.8376185272484011	3.3216003932688936	2.432503249189265	0.9094153487240935	2.834421197898401	-0.04308360980069001	0.8082890591794417	3.4973439980866132	3.983688721191848	1.5738738912153256	2.54907922046843	0.7295423898132658	1.3100193714495325	3.559053620028565	2.161994632433383	2.535982838465835	0.8932405244326006	0.21358039514886773	2.319771798387308	3.7305216724098527	1.8970878706951217	0.6191727180717039	1.4704647806328037	0.7668905659186451	1.245109609282772	1.0993498234653158	2.2852937863705405	2.9887840572524924	2.542871090434996	2.529857859222417	0.7264029574167838	0.5146677426667468	3.016068722911424	0.013715539789828184	2.086018638351746	3.290601868630054	0.0875007857757201	1.997379427098796	2.918279831765743	3.8704292581118906	1.0457158038701073	0.2655962952974728	1.5087774728719738	0.548026525236717	0.8563487903928267
3.3954003726945343	1.2107026089853319	1.1145989648018522	1.94190149822189	2.0785620868101757	1.9297696745416366	3.2620129744534907	2.513409352660198	0.9578641927042261	2.8291286298056755	-0.10460043950929306	0.7695599252738158	3.6739445744057724	4.064639754298758	1.7649550309263127	2.6084495680036732	0.7692884828179875	1.3967791337256323	3.676715724602258	2.2732209597973965	2.739946106096899	0.9513616345823243	0.2495471866864098	2.5283129243949474	3.8507140664739863	2.0524716751546515	0.8085159690849718	1.6365076585084197	0.8221756560495177	1.4455924048966753	1.2408446471443004	2.4240467376866386	3.0948091357585312	2.6921669463208553	2.724824865978225	0.9036813189520483	0.7304024873840793	2.953413592073937	0.03897503243371021	2.263226221844063	3.3578531389885926	0.1802040646799951	1.9863086873298896	3.0280744150243097	4.047740957187238	1.1952752854132886	0.4908929822371951	1.6528987808810371	0.6509032305390126	1.0123174823784562
3.645877878927402	1.2446558196500708	1.168915371321304	2.0108800288827857	2.1390623589448703	2.0084990622419148	3.172426137512491	2.5611721773901364	0.9509027099550215	2.807978963233153	-0.1596316484232178	0.6928700980917875	3.78264453808955	4.114428375197923	1.8666671096853513	2.627032249232568	0.7947070613592995	1.4406162431034508	3.7025551272651933	2.3287095799024864	2.881356469690737	0.9915938355579176	0.27120010336251005	2.657174756919493	3.9367859433236134	2.2052720544333804	0.9269808480452559	1.8243734452871245	0.8565982934708073	1.6355069208959532	1.3265867773626259	2.5078585624093455	3.1399321612476117	2.787523331165601	2.8453915255589552	1.0594801422975357	0.8093497335270046	2.850505064072317	0.052377728963617656	2.416156199607758	3.392482595191089	0.28758835016842577	1.938493194484769	3.1073639782447464	4.151719584536982	1.3163512042325651	0.6817693420055713	1.7745692529616215	0.7363316354457073	1.1651112715997844
3.8149841783941225	1.219275098319321	1.167076761194481	2.038242427119335	2.1448019786141974	2.03328925856609	3.083718279656903	2.586445493924834	0.9517695309736242	2.7132434929768894	-0.24280381644085408	0.6035027944369321	3.862995643625614	4.071524160030945	1.8893183691322932	2.635175214532708	0.7394854036957221	1.4460478999216366	3.7000906658753516	2.369506875864654	3.0012478422559994	1.0139217897950434	0.28087802386441796	2.751354005961388	3.9775241409231405	2.3174568630305306	1.0474673919344197	1.9325070785915712	0.8675544257977773	1.7680913677259038	1.343403776456024	2.5570152023393997	3.201493205908535	2.8143876128300764	2.9265746945278655	1.177502472065186	0.9030912945305574	2.700344545288803	0.05569838469571705	2.5349632998082816	3.3666323424081854	0.36391362537933025	1.8960797825180744	3.1043973461355003	4.245724592772627	1.3992393658076043	0.8649007514604765	1.88961329636175	0.7618247951203946	1.284509519532135
3.9259584344697105	1.1750602603882938	1.1176386817222856	2.0508592489607103	2.0916868005832625	2.0408931802527106	2.9640906067276434	2.595139673336677	0.9232020323570828	2.6432356051934915	-0.34382623832914666	0.4906083021709378	3.876033706957341	4.033846106780667	1.8580459217792065	2.6100415442965366	0.6585724976540106	1.4232185220612135	3.6768040204978583	2.3774526115339896	3.0921740078012507	1.0214419155708658	0.26139520620264867	2.8276542930772854	3.9912265221861247	2.443561453483192	1.1115624827885047	2.006955400856131	0.9280476206981213	1.8529938885604544	1.380433117274222	2.5950791611439086	3.260768584984959	2.8405084271747585	2.970818899395212	1.212579661601044	0.9620264160527652	2.5766239782260216	0.0018172289316167988	2.685402056992352	3.3575011585893484	0.44324704732567416	1.8565937272203386	3.1086366242714822	4.331762838674649	1.4313088361791995	1.0130091138752824	2.0232454934640938	0.7443720733116621	1.406800963407989
3.9839330657181535	1.1246879472135363	1.0306505801662091	2.0441431970801056	2.000394639127623	2.045335491193417	2.8540401242415903	2.575055872540599	0.8418682460866768	2.5278162842916965	-0.41963978111996764	0.45851946536165444	3.897001140807493	4.013338958714419	1.7690993073505354	2.5948173687011424	0.5808425971900312	1.3884413851927326	3.6481134427757445	2.3424137095034196	3.138322309190303	0.9973353937769389	0.25797101673939055	2.8598821296837476	3.951240227580238	2.5436331583349743	1.1717598267681202	2.0132209317906566	0.9896220263395984	1.9005429200217783	1.3875999818543525	2.5970984758379947	3.303912700177553	2.841641967955506	3.0126499968178315	1.252566197713425	1.0214353165168693	2.4938294345306744	-0.06466391970289867	2.8146438429122282	3.329511947995658	0.5052515746009603	1.8414607986823768	3.047290839205897	4.4361103735208065	1.4282158787989163	1.1421117097620899	2.1170414362475265	0.7265584881052727	1.491392146924873
3.997623138890236	1.0436874849498519	0.9424262927629711	2.042241986373606	1.9296387892320497	2.0523413576775895	2.7705881931579923	2.540547467316865	0.7371700233907419	2.3904617788064484	-0.4791018185054729	0.3763188970141671	3.897356060518733	3.960126692912438	1.7024736932758053	2.5973241079586598	0.5264093137643636	1.3585799587620964	3.597382421240616	2.3064931256710746	3.1148221765802413	1.0048071472344664	0.24212506137950993	2.8645675412930425	3.886011475330713	2.5887995181518852	1.1994147972335767	1.9751562149100501	1.086780824883051	1.912193973673567	1.360561282690107	2.5379832229371457	3.343016741781965	2.8247891015375552	3.0399796553480773	1.2669282358327034	1.0379920464863546	2.4381417268283565	-0.1228228117229462	2.9359833628590715	3.297305741464876	0.5457350885869332	1.8168896081078647	2.9830341583534037	4.49702601891719	1.4331755288446977	1.2820331272930063	2.15562807804317	0.7463871956853422	1.6454789243529482
3.9833482056852327	0.9271619118191093	0.8117404480578994	2.0420114353388987	1.838607172458903	2.0027280989325273	2.6924630594113865	2.52438766877227	0.6015922097408194	2.279129274583144	-0.527256852010342	0.2937916483317824	3.8722326130801847	3.8805447585802675	1.6138288263637612	2.599515864272824	0.46670373804565485	1.3143223841199616	3.5512729633549194	2.2473703384453327	3.088589506765205	1.017150936994357	0.2660301154868083	2.8366340834342947	3.7860177175864194	2.630825092294549	1.1864939865165078	1.9290305210921594	1.1743732291481106	1.8686982255015647	1.3332404490378655	2.5290223600083666	3.4011744478058494	2.7881207854538976	3.032488980489657	1.2384894047201023	1.0650946134125008	2.396810487187226	-0.1854980157811883	3.0381519802393138	3.2216773376043415	0.5819927363613874	1.7820779207288182	2.9363052238211615	4.49397638361352	1.470123984672862	1.441894527148488	2.2172649143998346	0.6840722739496776	1.761407922623357
3.9377669542124623	0.7811073972521592	0.7238730315594601	2.042044848532335	1.7712923092321127	1.9615393367149216	2.6604603973283014	2.398057503753088	0.476306881049095	2.1743431700630174	-0.571283610319175	0.22183740464194468	3.8884853319783126	3.8047875606153108	1.47832637166309	2.607894410566013	0.4193227629634418	1.2727079717264644	3.4794179870497097	2.1846923982057636	3.045996525999635	1.0685040519271045	0.23799492350104318	2.806913681573356	3.7222694202995292	2.6242861864203544	1.186113981551308	1.8672473080486363	1.2207854288598017	1.8094962418951077	1.2780491059205636	2.4383782057798444	3.4734796690055942	2.7159275693448226	3.001830133133445	1.1995724703643202	1.050254268232518	2.319172197533281	-0.24502380024575623	3.1557689561245232	3.1473492305648585	0.6050412300029786	1.7320917926635908	2.8674768374815955	4.520078638470742	1.4798656597093918	1.5675365064555404	2.2377234688402536	0.6084271927021623	1.8734418894226033
3.8785560723516803	0.6716152564469471	0.6411000290781559	2.0337115980894342	1.7024343925840089	1.9519946989569341	2.588179784201979	2.303002070476753	0.3676611836306908	2.0420932828125533	-0.6400352403618997	0.12946907947127448	3.8777800025062668	3.6839261308689624	1.3172549728665182	2.6174344564628163	0.36764277366342135	1.2203095682992298	3.407361830222881	2.108699135586044	2.962451962675145	1.0899707429360608	0.23268646313827235	2.686984029885335	3.633918483444335	2.623317920797162	1.1756122362258798	1.842048771417043	1.2543466471173859	1.7242931262810994	1.2770470420494053	2.3972134205073132	3.5008118554722274	2.6346194721101512	2.963783492956922	1.1613990758697386	1.055543854083804	2.252417327959089	-0.3054551311597894	3.232087089912187	3.0397102400492755	0.6397233720039699	1.7059626461649695	2.806105838365428	4.424645548326766	1.548899066991929	1.6898735718156002	2.22739039208033	0.49518858367021545	1.9900932461969805
3.82598259089425	0.6060718821288366	0.5343624203724726	2.0240317959510694	1.6481508064165848	1.9334862374123456	2.5033808521848715	2.235387339720069	0.24232501624935843	1.9602139574903528	-0.6918832150061022	0.07622092672518901	3.849798517392995	3.544300205672573	1.189972168038055	2.6246245983593135	0.31790237495835505	1.175115654123895	3.3150350593385083	2.017126121914946	2.87311717177215	1.1142164826216647	0.23603279448615938	2.603534697173465	3.5421629671955777	2.6300714697550043	1.1876927994776678	1.7486019968070934	1.2696945154976693	1.5990552158610996	1.3229174075561014	2.368216258586662	3.548726644386914	2.533928321288552	2.906905743445967	1.094021991229217	1.0005471973285835	2.172825961487998	-0.33615935316348633	3.332891483272698	2.975148235318034	0.6619022161268237	1.7066478466837587	2.743406456900186	4.421333578803425	1.6063175882217948	1.7922907455133863	2.1417189397214855	0.3629907136871804	2.025004481808502
3.769314654366198	0.5515945854582588	0.416847123253565	2.0085681700289597	1.5883638876539563	1.951549659680158	2.4309488337605907	2.1635727965359086	0.11649746516393678	1.8928579735165116	-0.7306461304001475	0.059511450147843814	3.8441616904639218	3.4146770226830667	1.0709992997403188	2.634953414043429	0.3311274319533302	1.1350100352910046	3.2215442356026536	1.9486136643969594	2.7527891351760387	1.167415414431769	0.23642103998763972	2.514111956624789	3.449464069551072	2.6195071166573864	1.2029616814155153	1.6918589641981896	1.3134262135803014	1.473411027865496	1.4332571250324766	2.3415381469694276	3.5922191252062725	2.469949219922364	2.851178794217562	1.0766839720903003	0.9078822776929913	2.1044305401984373	-0.355677556456805	3.4629811746232506	2.93690421116946	0.6839883470813686	1.7009956926232928	2.7528172695160293	4.365071086628449	1.6459108648235101	1.8665207200158425	2.052792869536767	0.2586725022174633	2.0371160488579267
3.720551677346304	0.510148553490586	0.3064304234113795	2.0077762773445302	1.565152950163611	1.9490620733110569	2.3977206631411425	2.0947916297339497	0.00398473777308862	1.7659943170786776	-0.8096571979435897	0.018421619205296075	3.857345231253048	3.318569521373761	0.9560489396760404	2.6606698027248035	0.28244516445432577	1.0970544472819799	3.1743562265871623	1.8729123685378273	2.6612319432091196	1.1866616980497469	0.2364194723745788	2.415369176346039	3.3778464769580707	2.6133720006725936	1.250802509213378	1.6401434958025427	1.3572787287722652	1.3726832993469373	1.51529907765536	2.318357498256672	3.6653468763581025	2.4077645975519597	2.822774110798103	1.066894693997547	0.8638073603483309	2.107464740596011	-0.36713479752060335	3.556662763664476	2.893389280542214	0.6702550545036665	1.6959112046860576	2.776561606359995	4.340477253534333	1.69610297957136	1.949023024716928	1.9641855643901376	0.14061443373922183	2.0282939181695174
3.6534201817311307	0.4830516713465136	0.19935689768888487	2.0150971080263242	1.5760778582295139	1.9817751540964916	2.316213070610356	1.978175338447181	-0.10991699660533172	1.6835817386711547	-0.8678797481532301	0.0005727606597443841	3.8245539330833056	3.258055594987823	0.8926837431579342	2.71654646444669	0.2974160429544554	1.0771577869049875	3.087986634481866	1.8108689501195356	2.5912739884053235	1.215016725165095	0.19629798368727921	2.338177004213063	3.282462211479136	2.55643584745681	1.2698541094956877	1.6049694706417914	1.3791193222596538	1.2497204167840985	1.6862912242005934	2.2862956423798075	3.6730786579076997	2.371949787594441	2.7988980852357246	1.0149657108721486	0.7839486571421869	2.036063828563896	-0.3742713197066695	3.620016449997222	2.8414308816454232	0.676476108097193	1.685003012485477	2.822934890073504	4.330295406633368	1.7386376619008999	1.9993852924167808	1.8614441103067005	0.09442998190137245	2.0343876793796514
3.631243332899183	0.4180075967223951	0.11339170133437611	2.008457572358687	1.6051869882735308	2.0347822414183288	2.2689447047464792	1.883187384942061	-0.18262230376645983	1.5799782820943526	-0.912077408177168	0.0025217824761236797	3.77730545879702	3.176335903014815	0.8378102444699393	2.7771747751119493	0.3207510338713351	1.0806002769186378	2.9498527353290105	1.740943874545371	2.557343421540498	1.2437227465412382	0.17043236817815793	2.2331256450732955	3.2017437905401303	2.5221142997943256	1.330192093826444	1.5922972647962381	1.3714375383703186	1.1660291347029843	1.850178121743534	2.2574988516610106	3.6373518275183194	2.3182854135691904	2.7293042390266313	0.9990854238610762	0.7661471935753548	2.032430006514354	-0.36149373740708546	3.5958551322391075	2.7943467343927706	0.6602655196622772	1.6737817286609826	2.8654563957968144	4.294216253484299	1.7816693684669982	2.0300988923952987	1.7766579675704488	0.04428470793549844	2.048998527510331
3.5978658708865816	0.32106405039134084	0.024748710347944614	1.9712603347662312	1.6622893983765448	2.0768255221504224	2.1892443116232405	1.7627327800021775	-0.25541689904631076	1.4841338452344222	-0.9863953954715792	-0.05405939989657356	3.7369646164664965	3.10816891203059	0.8265303520669016	2.8083712107932	0.3157421662232502	1.0673556210926756	2.8287057370530357	1.6737390041366846	2.531703739395039	1.2691701254020336	0.16262042975671614	2.177350774428737	3.1439149780013076	2.434698235763981	1.3509967237708491	1.6099047787363294	1.3443983962689992	1.09007484582956	2.036456606711657	2.2071276666180837	3.595944702048069	2.2631037736949113	2.623860006927573	0.9839596061602126	0.694442027369263	1.9831256855365342	-0.3038420244880768	3.5255839729178584	2.786643778732403	0.6666454218175069	1.6318659623265468	2.9221627955553435	4.2810831466120405	1.853205007602762	2.016025383459926	1.703727071618443	-0.031489116094241654	2.0520627201643666
3.5735904833788887	0.26948111214671977	-0.04772316435565342	1.92195382174069	1.7057958682031351	2.136736106147004	2.0901746249262105	1.6094435466526167	-0.3068489915098856	1.3819215922572643	-1.031695280052125	-0.13276171012436488	3.6813197720417348	3.0609742154825192	0.7823053331634916	2.8422121907696853	0.3030287609425172	1.0825140761566006	2.7013227014416303	1.6267198290553195	2.554389946926121	1.2566888874694286	0.13934085326081985	2.1157212023517804	3.09924446785119	2.353190785900879	1.4002606444873735	1.5855736073234592	1.2968797302622472	1.0240863813496153	2.2651079624128707	2.127389782601908	3.563474122586647	2.222171453865376	2.4980457473432214	0.9769522101686071	0.6380999235290481	1.9594016671805938	-0.2539305638722612	3.4420147857920065	2.7989360172906	0.6840724070206352	1.6031805677611142	2.9920740590146346	4.24207732732477	1.9074987944929576	1.968897712389045	1.617688637661125	-0.12041511532061504	2.0685247786832575
3.586407397483235	0.2279652364250165	-0.10500258159843856	1.89398263511974	1.760616266259488	2.2251254323379936	1.995219572785556	1.4627715510455233	-0.3619497576132593	1.2579733440809837	-1.0737152963264085	-0.1727169271209355	3.6260926800043665	3.004126384809966	0.7348240546416795	2.8587487952957167	0.2685220321502167	1.088223084732251	2.5412897436756756	1.576145500960128	2.5963446061668822	1.2419618761740563	0.1145516653870277	2.0850771757934403	3.050961087167655	2.2678547437971472	1.411647313537505	1.5869219659816571	1.2688979416751294	0.9526910078261167	2.50993259656533	2.070133711672353	3.5018956596443855	2.207370529034978	2.3773041266916968	0.9649395313258549	0.5462232642467844	1.9079014677317538	-0.18130838811366062	3.355310474981259	2.8237370977296044	0.7268137956988239	1.6064800333249487	3.027339226391555	4.2834195607559815	1.9507863463218083	1.8861543197404589	1.5579905088365393	-0.15993891119832612	2.1213866333781857
3.585408569605452	0.19176787942541465	-0.12549342607977115	1.8784622067687888	1.808179147263509	2.27522952737984	1.9151238691731183	1.4001788683730256	-0.39799011638623466	1.1767827519591454	-1.1273766436916015	-0.1765393028478807	3.539074518074385	2.9565042564625226	0.6978819615283505	2.8626335849304025	0.2732364467696843	1.1031751179771652	2.415111555854859	1.550221165227915	2.608976077254944	1.205056746847007	0.1293264184884499	2.0454412977995675	2.954993513093033	2.194953770064253	1.441611860464005	1.6039302094069927	1.2394526961252663	0.8624878935752729	2.7314073589109653	2.0398316733593047	3.428830807841833	2.189360844396475	2.259048924637802	0.9708278731773875	0.48886196828156264	1.8602007860557066	-0.07037722740931485	3.2105067005966617	2.8935977612402275	0.7516930653706215	1.5748632809196443	3.1126755170581015	4.244202234504103	1.934456248372482	1.8099052336776817	1.533980670789	-0.22358621351055635	2.1644651506754653
3.6005875355304875	0.16314482810844844	-0.11990088950220215	1.8547929688027043	1.8615481317523894	2.308638722869385	1.8303612928354602	1.3163179542535182	-0.42462916252472127	1.0644911414840208	-1.1649341354368663	-0.222621866770019	3.477993798072209	2.94785265371108	0.7391447464447171	2.8640844751132217	0.25297364577460624	1.124166208389113	2.3101009119171403	1.4832644183863952	2.6477985318543813	1.1856382105833956	0.11520692764659182	2.091868197795369	2.9112453684164796	2.091336896712126	1.4651948915762654	1.5690771093771698	1.2791994773475879	0.807206298724062	2.9607713474137536	1.9854949451452746	3.4043629609730486	2.2083538245224474	2.1354648026459726	0.9763566226634184	0.45578326158832894	1.7838921635670673	0.06762540200068295	3.0855549440344965	2.9779045125982644	0.7559640519907173	1.549068232192229	3.15562433458601	4.281183981327726	1.8696108813783165	1.7438521587279703	1.50942437839045	-0.19100344058591007	2.199433362390936
3.6136166516393424	0.14484285439602246	-0.10809748956312606	1.8264549053178285	1.9022384729332096	2.353061293487975	1.7567336787756282	1.2519781346156849	-0.42331901958842283	0.9524049645745528	-1.1865578719199834	-0.2654395156688172	3.392283801138521	2.946730196254745	0.7775819153441677	2.899728076225937	0.23774124232647925	1.1547037462929906	2.2397100827414973	1.4392810231044777	2.675376106041279	1.1808127768803656	0.11548335008304293	2.134686930932041	2.851291612634761	2.0169606964816813	1.4463763010952522	1.5963525914506893	1.351037194039362	0.7974708248563139	3.115868296339299	1.937848479970172	3.3436554120977013	2.1900119073340174	2.0107144788688824	0.9568638154266077	0.4680391000852753	1.7592076021817789	0.21876855039280083	2.97035277091972	3.043312624058457	0.7935839652515234	1.4829853935454584	3.211430327327709	4.2261347849187265	1.830964395207553	1.6411486930925268	1.5100498543265328	-0.16027910665383732	2.2697666349876777
3.625422127500883	0.11389708252090913	-0.091111744112679	1.7941988107706652	1.966926327016521	2.3906929742221914	1.729044456989703	1.2126620634698049	-0.4053284462623539	0.7882704142142692	-1.1950467302711163	-0.3228552705320917	3.3241929922942433	2.9320406703541844	0.8339683095535178	2.8806059867065508	0.22045969909210678	1.1793924903354556	2.1670990029758674	1.3789286992895924	2.70178646372567	1.1278551167554132	0.11755416693683385	2.1664335939848045	2.8349823229801614	1.9661555086938243	1.4476183781352205	1.6034066362204187	1.4324392572619136	0.8138681118679644	3.245273981500167	1.8751569295936228	3.3219067524822803	2.158492843085745	1.9077326390232259	0.9469146435428144	0.5204533779071981	1.7254647345000844	0.4020667441567859	2.800211509018156	3.0762363290953885	0.8800859693715106	1.4477790906851533	3.1691669338590387	4.1715782849660465	1.8279032147866558	1.5366069318573876	1.4785436804882888	-0.13400430118036755	2.3182708095114286
3.6308706748707706	0.09386273426654675	-0.07893697392666936	1.7820631389147663	2.0092783143706865	2.4233360125064385	1.687664790799618	1.1842327287464915	-0.3676203648623114	0.6866482363725093	-1.2085152611960337	-0.3598057568017789	3.265345945626282	2.87698098924007	0.891261728286272	2.8915975790006385	0.20028365092481454	1.2028531207958673	2.0505065081754523	1.344104195292788	2.717679888075201	1.1093379573497757	0.11489235995898603	2.2609054828792785	2.789586530004501	1.924512378719538	1.4426982124962744	1.5683989874788953	1.5360061406776857	0.7867335793340775	3.3362591109537534	1.8130919498195908	3.3084511301484683	2.130287639813178	1.833714249115376	0.9176129256844773	0.537685313793877	1.675980773109432	0.5725796635773933	2.6758923590155543	3.115615490031524	0.951439259877613	1.4212713333889244	3.1043144051796383	4.096527743896038	1.7767137923903693	1.4237275457711709	1.4563091494070854	-0.1070056451719176	2.3724761306420525
3.663644143882832	0.07562062662900472	-0.06382061462602782	1.782761474657575	2.0512439768508113	2.4298925294060685	1.7205712826857131	1.1772624968230512	-0.3112556378591649	0.5866657805472064	-1.2166532784573363	-0.3874805177903329	3.2134325696807786	2.7979641748219164	0.9174068438214013	2.8889267861267913	0.18836368574054768	1.2096327071553308	1.960738641759128	1.2921981904215807	2.726459544704992	1.0546536414242398	0.10050114951986049	2.3468076580865174	2.774940300325276	1.905537811537809	1.4356462960305918	1.5228891229662984	1.6525414097442028	0.7820474649301072	3.363884779570035	1.7385423660218933	3.319366586453783	2.13584036727183	1.74843243224507	0.931123546232904	0.6318793762419352	1.659056021337836	0.7680584574970076	2.588967433312186	3.1666871690763747	1.0217003892610372	1.3699578168734297	3.043853765995004	4.042864000084673	1.7682391217601456	1.3456954134300008	1.400118105675936	-0.13523375106861535	2.4018702059513504
3.6665749666500345	0.11087218279277641	-0.05179878911350337	1.8039023362763693	2.0789290954405146	2.4193053359573264	1.74315736359303	1.1230976626875957	-0.28289491172808634	0.509076832214755	-1.208975044828247	-0.4049151586197535	3.2020440056130917	2.746186858632114	0.9539788804330402	2.8986584466474667	0.17328199158448693	1.2154942591975866	1.9414079878053752	1.268531056460581	2.720471307184097	1.00194846120453	0.0927843129574624	2.4768413196085914	2.772371687614083	1.8636782596697903	1.4133094501200856	1.463960330006211	1.7432197696662446	0.780762184936257	3.4098029782226846	1.6546607398559163	3.3641847920194436	2.1090339265183813	1.7110308070020743	0.9366565460602155	0.6683468790195681	1.5617253691684687	0.9337331849146013	2.5944828056277074	3.2065218738753765	1.0921030607480788	1.3356647812739344	2.987068406446495	3.9713492324191635	1.7667635301332503	1.2743333809696928	1.3643722228962094	-0.14655040841206382	2.407646474833094
3.6777103538047116	0.15022789097910588	-0.0327900580307656	1.841801250930978	2.0887354582315774	2.3919181792045032	1.7996476466781561	1.126024463875579	-0.24443522943202195	0.45552173780974564	-1.2144939358710674	-0.43164710559470965	3.156404840320515	2.6412026644361215	0.990271741192682	2.8932774880318535	0.16761836171792943	1.208641230092746	1.9012037370640034	1.2737792312511511	2.6887021751640914	0.9643195168220269	0.055543574538885386	2.5835634555205664	2.7749248886490094	1.858149717924143	1.4003674566938078	1.4353151994009439	1.8597318309264494	0.8197477457541614	3.4016908009615108	1.6014942123084466	3.442610603744997	2.124028830013811	1.7268315166631296	0.9181848327168147	0.7827283217418503	1.4804959118095817	1.0948625296187113	2.619321916128211	3.207618428196097	1.1239976268219163	1.3194330311740883	2.9273621981963753	3.8493031554840433	1.7451356426985178	1.2411134708702782	1.2932574840519755	-0.11629863435305816	2.4533114883738683
3.6674820432512787	0.18044113491016084	-0.029853146123274183	1.8736126158735107	2.107422800975885	2.35937481678733	1.8744372618849348	1.146273740066179	-0.19730776416580717	0.413760028676952	-1.2335789848108054	-0.41360752615999824	3.121210050772901	2.558526938032304	1.0191973294154688	2.8575617033279532	0.15323385634575473	1.2195222942415955	1.8367756750152586	1.2636991511108493	2.6411500874992564	0.9164551078696851	0.039790108349612864	2.7247440927721107	2.764409455229876	1.8552858336865339	1.3803979390124514	1.448494419642533	1.9678003461842486	0.8468069713854053	3.359090114736677	1.5616655087794198	3.5155932025523406	2.1319974735733114	1.7487681850041654	0.9413371837963906	0.8760287292995065	1.3640536524320317	1.2527506362477234	2.710007927049151	3.1931127744349657	1.132156385633099	1.2856016306686386	2.8831347628929094	3.7713956308029344	1.719131497600587	1.2249706237188547	1.2401918109778935	-0.1169490991195149	2.4215742253045422
3.6484316952644624	0.19576518713377128	-0.071656105887692	1.9008520535582156	2.1412936096999418	2.3113111136839266	1.9426515612946562	1.1901022799128294	-0.11280044745942752	0.3679858086234589	-1.2588384958290226	-0.37480000650844975	3.0642689286149016	2.494334344409471	1.0929021303074393	2.835230725073157	0.13218122467843205	1.2391854244388028	1.7986849374204588	1.2520445703540426	2.5704949292667307	0.8625541875379907	0.022934610178345714	2.8353594178725166	2.7680442757264614	1.8445418207702837	1.387684149079988	1.405270456738191	2.060069123421215	0.8842927224615936	3.284849829291917	1.5024599245990475	3.615211256572787	2.1002019015552484	1.7880956141461184	0.9557577147075802	1.028694489376607	1.2667533504693984	1.3900233772516568	2.814288333973818	3.177124741684712	1.1332021901716232	1.2569497459095993	2.8663090288230677	3.646299098769706	1.6784219534511926	1.20523657068278	1.1440767855749134	-0.12868367411877518	2.3556587553224
3.6535628093079326	0.23417509448427035	-0.15432045684712897	1.893605400165849	2.165897113596713	2.3102690967816426	2.000057639343119	1.2124100747241564	-0.028751704277625384	0.29338095454715896	-1.2508109436111425	-0.34584664674423016	3.022790305391886	2.4312989295936216	1.1586735850732923	2.8150258816859948	0.0782177996339126	1.244942137516737	1.7559765480197025	1.2468349390302174	2.524617067772679	0.8162925540588922	-0.0024189183974635846	2.953084431365296	2.758217697534422	1.8395991004794525	1.415655595640026	1.3268149071631279	2.1685615224354797	0.9600862722318974	3.222830507272594	1.408071949430982	3.7308492910129565	2.1088075005130165	1.8409856065751953	1.0145260366796562	1.142850390626549	1.1664114656264721	1.4404946108383014	2.97629608296671	3.147416242217793	1.1240563451618448	1.289376235278349	2.80472901849813	3.57149203664733	1.6916680567523703	1.1900028260000575	1.0618487992367764	-0.13060250546890856	2.3046869197451185
3.64944052446623	0.2457957647977366	-0.23550325567282768	1.9069663338250407	2.2111645061049785	2.2897989064153306	2.063642342104017	1.2258820897148388	0.030489467239199812	0.2757567527518342	-1.213716042974432	-0.2843037538845221	2.99014844710056	2.4014164182080866	1.1659303752516978	2.8271258202120064	0.023538188835918288	1.2502977999533775	1.6892868816070816	1.2440434284512616	2.4821574831788245	0.8101710961693633	0.022975368117936205	3.028581069775412	2.7598611426490924	1.8547480401040257	1.4419709394801061	1.2853871787753788	2.213248153489606	1.0142724364236524	3.1019010177209188	1.2820662198039294	3.8004498401937865	2.0864533991547685	1.8925874173175417	1.0615314379585274	1.2042579573455368	1.096135151795242	1.471485099417582	3.159524725320586	3.105022910670444	1.1251559233379884	1.363312372133901	2.7992741577130458	3.4860071519899245	1.7271164771387268	1.171353668727737	1.0000820460368567	-0.16443776061175014	2.2219267006059176
3.640580221097607	0.23411356546286277	-0.2949428878053982	1.9238904504322314	2.2858420026870374	2.267890150832319	2.153912113580489	1.2265279675250322	0.09692935448286838	0.20248315813444034	-1.1948310561226412	-0.18522732723916463	2.989331056250432	2.3770144924293493	1.1623402925932482	2.8047318453685417	-0.003106960708470935	1.2839095047369926	1.6259060759403248	1.242137935814091	2.437589613777317	0.8021159253606986	0.005842402434843919	3.092700302376912	2.756170279693354	1.863069313683863	1.4693595405867639	1.2140826611717745	2.2760853368274807	1.0642717899608942	3.0292700338815375	1.2205424065135908	3.9029225569891155	2.086160667714812	1.983471684813925	1.1196494577146414	1.2543019219581546	1.0371179443865841	1.486473895499568	3.3446724514391883	3.065174668163779	1.1323702440079977	1.4377781639890137	2.780926291221239	3.4812441463140305	1.7512017827660131	1.1648995434665115	0.9379402751450675	-0.19467762139664563	2.1355438135560876
3.6682447529150286	0.24506323685367817	-0.339313320916922	1.9591804629433696	2.335641974240737	2.247138174095844	2.167641674854942	1.22118581897057	0.15567922773878012	0.21202926254708587	-1.1786914937647885	-0.023611403415976874	2.9549559217935286	2.34785933347552	1.142360211457862	2.8121011338140702	-0.044986413397945645	1.2980977112418493	1.5918054186909845	1.2892553967356537	2.4025022519859007	0.8277213991154317	-0.005642453388892952	3.138390841789218	2.748167416526261	1.9032532264513673	1.4857042473923046	1.1582590356947182	2.341694487854586	1.1432022835665092	2.927231394056288	1.1888426969482722	4.00269060176553	2.0999578411257915	2.077300103568504	1.1753721065632212	1.2699479750393259	0.9355997839637388	1.4713285664177418	3.5335194640253222	3.035892606488251	1.0817235125120035	1.4732645488132037	2.784272461144506	3.5163961119554523	1.7659919203758396	1.182031855735804	0.9025205238223771	-0.19480731724079964	2.044034739238873
3.6737933135247482	0.2243050911245108	-0.35568307818700096	1.9517159555298016	2.3982266038353743	2.233811780062197	2.179075766140893	1.1629976909202742	0.21452180684044692	0.2556692214230266	-1.1208964937766157	0.14313550579938156	2.8897673033153244	2.304428311609037	1.1072066257708382	2.7756943552781896	-0.07560826190946161	1.3410877883523709	1.5762401935002166	1.3272525098388481	2.380957207017537	0.8621459723640902	-0.03328208434555917	3.12556420217705	2.746249363361739	1.9136711241852808	1.5086630946732138	1.1450261965123356	2.4074251385735606	1.1861405075265061	2.852434136217121	1.173097954927241	4.077961769204263	2.149349041504635	2.1922372058783863	1.2259160856226916	1.304589868540851	0.8787809158536746	1.447010525360837	3.728455314747252	3.0078830893330655	1.0835518161910547	1.5231276408728667	2.8227510929153157	3.518307872581301	1.8473824908905627	1.1848345031255039	0.869395746839043	-0.19639416535237467	2.001977551094254
3.672846666467745	0.2155006207503482	-0.334483636823924	1.9544257655174486	2.4595714001133215	2.2099289035226364	2.1978965031336295	1.1322203814909486	0.23299120372376092	0.2954583936746362	-1.044592164404033	0.32522944441419466	2.836469344253882	2.2669304501957472	1.086273782791615	2.7009410282469455	-0.12355009085715055	1.3846891487363442	1.5687618664437823	1.4021858271230998	2.361450622298194	0.9283487991069077	-0.04003118111153521	3.1527194030742764	2.7405138846878905	1.922062957231842	1.5385621677712504	1.1423507690694907	2.4545636061063147	1.2566904186808345	2.7752573820495954	1.1608441062630859	4.146952678538254	2.199868845025481	2.3241516926564283	1.3109148153504548	1.2964441332898422	0.8631046239374731	1.3684425319195848	3.912278022504752	2.996788937903063	1.132922814491118	1.5783493010772809	2.865776216122616	3.529530038622147	1.8429443088962523	1.1644726168928115	0.9003976558166116	-0.20648629696087561	1.9937615011466512
3.702415798243675	0.20215007031473217	-0.29085651950274655	1.9300214372957754	2.515979323873001	2.2022301550651777	2.2153315825210376	1.1183472367491594	0.26019374760672115	0.3497815223828609	-0.9616325624521881	0.54571911281167	2.7798191770106793	2.244742309842892	1.0582047298424029	2.6375316806776654	-0.16227224720106842	1.4577280699540909	1.513572461015646	1.4789200878909787	2.336751487379085	0.9696292636143209	-0.033898678816281745	3.1271524557804184	2.7264196732313257	1.9387404876565306	1.5416381539084751	1.101935492446143	2.521738601476954	1.3273479111246531	2.679085193819575	1.1531002520275302	4.1991494616152645	2.3111843836751054	2.438361844038361	1.4137602558561377	1.3363202911494376	0.9116313234022082	1.3151195959778719	4.038274377293422	2.947097428154477	1.213165443574678	1.6105892358522287	2.9302797292597527	3.5383993946303223	1.9083054403850757	1.139002679772441	0.8887192030871038	-0.2392431942999274	1.9607767144759745
3.7375421874327883	0.17858362364225286	-0.22929278051951366	1.936283069745653	2.582889893626958	2.2144773557920656	2.214681782275696	1.1011447686285563	0.31822888869697324	0.38036177601347965	-0.8531901869704163	0.760309112403027	2.7406772500683645	2.231230915288501	1.01250839479985	2.579745434861702	-0.16928086251447017	1.566586637826276	1.4559124470150613	1.5364900552002598	2.307977516277118	1.0180287175995046	-0.01645637082245403	3.0950395168167257	2.696306658866773	1.945160213254999	1.5511960490635825	1.0404937058932622	2.5512411839600584	1.3125270064195917	2.6436765048447803	1.126058351711849	4.210021372217233	2.3988366413217572	2.5245708313718564	1.4860318446115675	1.3343797833874205	0.9786683678714445	1.2278874705415674	4.137212182601609	2.9022937077576927	1.3181767046158526	1.612714857899568	2.983872857299073	3.6012964831796532	1.9794793110601325	1.112191690944096	0.9014597594939439	-0.310127969478199	1.939400210496418
3.7785597912880817	0.15045031007676302	-0.15432103214360765	1.9437108226464415	2.640730813140347	2.227956226962914	2.2075533079128453	1.1169878942468097	0.35385783857841785	0.46218178161307427	-0.7755462552705209	0.9518918873349513	2.716265906292878	2.2112553630735734	0.9704520376744009	2.534110968514509	-0.1625648005327266	1.660429714371439	1.4204443210534883	1.5877779192235557	2.2649645460021643	1.0648637400222882	-0.014203710853568769	3.048319976968346	2.647703369145572	1.9337230573421096	1.557529037216725	1.0014125946790788	2.568792428774923	1.3309253054157595	2.6372344340355363	1.156214217590757	4.2150533201594005	2.4818609207092366	2.629461841493543	1.530251585708152	1.3635611618086216	1.0316155339332393	1.1518891764245427	4.203051108989782	2.8113318193124206	1.4273303900170693	1.6425835987624136	2.9690828260498905	3.6618571575850454	2.1177408613506783	1.082025561513028	0.9495618055463438	-0.3763324163674256	1.9411406834148888
3.812614299450317	0.15435490851637668	-0.03057574188598966	1.9490034724866796	2.655936739868588	2.2658605346632914	2.195391182640966	1.118573133316605	0.3826039134324045	0.5507342635193895	-0.6688814562129297	1.1060119002284263	2.709965656873256	2.1818014807753636	0.918670857040657	2.4363520747581227	-0.11547175618623846	1.7606668583331906	1.377454837757246	1.6413947722248756	2.2638129618635316	1.1052351588895577	-0.01071054641561974	3.0128318403990955	2.6064701298235233	1.961278604376154	1.5271716473194448	0.9665539750524088	2.613418309983113	1.3793653630865077	2.664017752844268	1.1456200008894935	4.175228355244043	2.597144204779963	2.7086908677985075	1.572986405985843	1.3608270033939378	1.1120386601240217	1.0744199593712758	4.234987108204716	2.7519364807108446	1.5278747306091218	1.6449782995536277	2.9996508812144747	3.698721673804254	2.2670339053113127	1.0769476466187877	0.9742647566493927	-0.40613466288331307	1.943539493668905
3.8265291849919314	0.16120998982715032	0.11134321089155001	1.9555284009008322	2.6847853252301124	2.2559452104374804	2.1663802708376036	1.1377545260611268	0.3913028831617261	0.6585956273430409	-0.5922018790075163	1.2618506940911827	2.6794584113906814	2.1288963193334367	0.8968624710702761	2.3680440862052397	-0.07348971986098755	1.8840645381537766	1.3329028524097564	1.6848279595190185	2.2653829722751615	1.1300365903292267	-0.019221117724651064	2.966428427766733	2.568551801960393	1.9618496024135905	1.4811647286188387	0.9584283399806385	2.6463679342861175	1.4042932135236161	2.6817087202654246	1.1852581875380699	4.136424295151567	2.717837024785699	2.7834047895687757	1.570604190896559	1.3615965395495624	1.2622057411143972	1.0223267515489316	4.26792650647946	2.658202069736147	1.5946430458984553	1.6116730530231902	3.0138589987173345	3.7221522185930183	2.4165086482961304	1.095732415861577	0.9832424123229849	-0.39259403552883676	1.9458284289605885
3.8247767790940346	0.16149560089273962	0.22798391704730644	1.9564776697263444	2.692183895782967	2.2651557993436504	2.1521095161576818	1.1955648745033713	0.43973207521142266	0.7145291304154868	-0.5675451499032513	1.413793804728226	2.6209900589600728	2.0666265701638027	0.8590721585598151	2.2504694842396247	-0.014967022115303225	1.974833447819203	1.2800806711193462	1.7364222441029316	2.296131832013065	1.113531011477053	-0.05462095587174056	2.98494091371198	2.525195020456928	1.9550883452787118	1.4471838116463007	0.9620145009031434	2.6636004130554576	1.4285135587745477	2.763744997769296	1.2760224002490133	4.10099260786264	2.8554659456911082	2.858628193048718	1.5744733507767756	1.3969696697114085	1.4250173744509735	1.002432442701522	4.2718736524498455	2.607102638390587	1.6878859154422883	1.5628237576435162	2.9887710183884164	3.7819693394445317	2.5946543565858518	1.1502986546459797	0.9685510942439702	-0.41793595221759433	1.9729312023837295
3.854361565116199	0.1703167007321471	0.3548207009084	1.958652868619018	2.68850931732988	2.268961801100491	2.0936339368555545	1.2409053896682134	0.5045180816225051	0.81948570108584	-0.5302748306685576	1.5019246327571218	2.563486839077574	2.0367668072493825	0.8461486925770408	2.181487563430858	0.05947070351904336	2.042302036340031	1.2288193153758362	1.777392985665448	2.4039628358504213	1.1210841720068323	-0.05651776767574292	2.982423322268752	2.50534244632236	1.9334651298797159	1.443535892360439	0.9503563238496623	2.654434012144681	1.448337626272018	2.8649153443857975	1.3420512808072478	4.063819092439886	3.04015620686409	2.935429942526462	1.567056167913114	1.4085836370370737	1.5656889421127973	0.9606277774212113	4.2835157395544154	2.5447262965615707	1.7668039823946078	1.5524722283461567	2.97931375883729	3.79634033591586	2.770641676018784	1.2158896443629814	0.9617009942972908	-0.4149647816543297	1.9849619153485456
3.853913679737828	0.18716027034255334	0.4540711439997726	1.9603469175262151	2.6825167896325466	2.3065864775845886	2.1059023679749367	1.344740155401018	0.5532903280230828	0.9055711069498755	-0.466228702302779	1.5356930880108153	2.5055426583417155	2.032531401114144	0.8546896916746338	2.0761133008044483	0.10977467898855893	2.1388087991638836	1.1611662177985693	1.7527039680423901	2.49465816348915	1.1415079086408553	-0.0684838807092553	2.9930700806363304	2.4593362575624216	1.9088730804480676	1.4501076674173898	0.9301798318344787	2.6529050272582304	1.3993406772203791	2.964408287968784	1.3901863560852308	4.021758781419451	3.1777343406281098	2.9814410077847904	1.5717059063428356	1.4501804351856502	1.7483291037571724	0.9281858563959403	4.347660184086616	2.499019611063651	1.8333930522252107	1.5167982886354372	2.9995022510215708	3.7942498601028603	2.9559437185211057	1.2514300259570934	0.9517938304874203	-0.44372922315150076	2.000237208817271
3.8618321192913534	0.21767242891139368	0.5335813267800549	1.9642729677549273	2.663995656427071	2.3093946430937407	2.1335115152263793	1.47735150890202	0.5873885634098726	0.9719061672767602	-0.4253699921919235	1.5756274659851972	2.440050631625513	2.0742736483223223	0.8703211634217818	2.0258229928258187	0.14674974736268379	2.2139250850450396	1.132514758511214	1.7035359946900308	2.598531573872695	1.1752593987776359	-0.05724670774918135	3.0255670697319323	2.414995463880322	1.9370678132394914	1.4862646263359196	0.8587381128235496	2.614810095779307	1.4277914984727345	3.0551120936656613	1.4456629008081638	3.985611009231061	3.3245444480937083	3.0109687687819204	1.591088137240611	1.5041068338221266	1.8938148704277444	0.9200430950151424	4.396129010194341	2.4704333875620117	1.924733447555345	1.4992981673562853	3.0166982335183765	3.8537226672910556	3.0926164208423272	1.2796875424704444	0.9577894258361953	-0.4329782080628384	1.986000453610154
3.857066270993349	0.2342748712757423	0.5717258218914589	1.9806922110093026	2.6574371178677705	2.3167421014683205	2.14023317413818	1.6404534363600607	0.6304937911747828	1.057171712132567	-0.42866342282841446	1.5515045106361385	2.3845320186132017	2.1318817568452997	0.9046081159852646	1.9937190125390327	0.21244107822893374	2.3224916569869656	1.1092074362467765	1.619648548287745	2.699048715732738	1.2226919963032514	-0.043322123464594096	3.034028868506069	2.388333730958627	1.9838742359552086	1.5116017141507212	0.7530039271196265	2.6144619786846244	1.4562030841959817	3.1536281060473956	1.5496769055996862	3.9524388601046256	3.4060740336949977	3.0486001844453616	1.5454516157170943	1.5695620897947067	2.022147028362426	0.9056103869831729	4.427958688979095	2.4531389660222582	1.9747318049609663	1.46103196904054	3.021868440942945	3.8292091740517122	3.2703531026291763	1.3059159020923286	0.8984080530263506	-0.38331097407612164	1.9611634344806306
3.861879951710402	0.25045783537927646	0.6017895062266934	1.996689779762517	2.675311381516713	2.319167188374824	2.1916539108333035	1.795571382220602	0.6585033458532783	1.1335349276705378	-0.40915710836459207	1.5154537440914448	2.312597661380853	2.1523673537283865	0.9199829835450446	1.936311402469558	0.2628286403646369	2.411422833907431	1.0987376666008122	1.5346240696165026	2.803766794844212	1.2936583165854298	-0.014396527260090655	3.0902106418523703	2.3792711982930443	2.0322632067103004	1.5895765505487536	0.7125705146780691	2.6578947056153526	1.4854443115105325	3.27373956773014	1.6600863649815067	3.8921280609708724	3.4482964879912346	3.089724044863501	1.5080486124460908	1.6020620485589183	2.118064345229004	0.9160067362994159	4.470114739544958	2.5027289429633703	2.0053500197510843	1.4461806229055547	3.00798147082118	3.8811562683131067	3.427106398901158	1.3288745064262297	0.8737975169973693	-0.3392731592159542	1.9560429037844322
3.837740669176913	0.3019671882401861	0.6092608769124915	1.9897765900406401	2.682781826464738	2.2481748031134225	2.2936173255350845	1.9384388576155611	0.6984151349222514	1.2714357990218947	-0.39753002881793587	1.4658926145883784	2.245122725974899	2.2462425116485334	0.9587242759258194	1.9010385625297481	0.283088908430437	2.5044959819738724	1.1178945229372765	1.4532159317125442	2.9344220920935267	1.3673435150995474	0.017809038006044116	3.125859381204055	2.3818286025124076	2.1251840950184846	1.6724234100648019	0.6873025888289775	2.701129483609889	1.5517586840145203	3.3729876704643464	1.761625292714072	3.8681730857192704	3.4383118770693324	3.1200723979250626	1.4840208934598753	1.6873989980932116	2.2120933870711927	0.9536349549653108	4.51201163406226	2.5535637121241153	2.0506620355425844	1.4608559175203841	2.999910984052055	3.9297463043571548	3.562863272956985	1.3551330020415515	0.8747002381556566	-0.24983330076626303	1.9398883657497614
3.846746209163377	0.33991604366675704	0.584723780534149	1.9906353091119418	2.692646587201877	2.175264869684893	2.392490507483699	2.075619876956744	0.7440302559766115	1.3937387054185228	-0.3594550424739602	1.433146350465164	2.178949162843493	2.3531585299573754	0.9985228725971378	1.874546528350368	0.2830293845923939	2.570898985042522	1.1401747068718886	1.4077852292543782	3.0777865011714716	1.5054441242048722	0.05629184850674605	3.1366838817814426	2.4197123708590595	2.2425298246102834	1.7505176399147377	0.61259673794584	2.760473209515241	1.5886603319718884	3.4372665005814995	1.8456727999569924	3.865037795078382	3.4871825092489273	3.1292788001854657	1.4832254724487548	1.7581317826685567	2.306014972776026	0.9918679879068529	4.523926167269164	2.6028023855513682	2.101264882805579	1.470971377733898	3.0930284634336838	3.975351468858013	3.6939798961485564	1.3587292305917757	0.8539898861221253	-0.14673844753063098	1.924098495299969
3.8523752152051336	0.372249544416597	0.5545492463896908	2.0042144309242698	2.731624970132732	2.0758416944029725	2.5173234853528044	2.1782758889082583	0.791974985219459	1.5274266276285835	-0.34044986837773816	1.4016464487014133	2.1306229100401404	2.469598973935706	1.030918557261133	1.8924920253334379	0.2992300002571985	2.5991966301531155	1.1734885247477824	1.3567599425982775	3.200553186531747	1.6040534546733576	0.09261553328454529	3.19169826968546	2.4879417297757502	2.3196993496116147	1.8688487468568673	0.61949781103154	2.818820364914245	1.5919409284702248	3.498689935104623	1.9340036522362496	3.8914942290666183	3.522904914824194	3.1589710492315475	1.5174940176895082	1.8273801071759557	2.382983097054243	1.0541260954736915	4.586595415832634	2.6395491392323898	2.1699628681713152	1.4965733699647783	3.141271568056129	4.029406254615573	3.7891233717269786	1.3750428483726795	0.879382601908436	-0.048138361426492596	1.8782183678973454
3.8482703239703575	0.40555836330307776	0.5307371171180835	2.0439794724322704	2.7585823604713346	1.9718630626015048	2.6846175958259844	2.2865953816581124	0.8479667527601903	1.6756859713832228	-0.2938761332666726	1.3732042182225341	2.107381046525295	2.6137961445382674	1.0516066758764775	1.8800928530112408	0.3069332714252077	2.5835673039164733	1.1876538688089462	1.2986778289746312	3.3261378660195033	1.702963637365381	0.14530509842084283	3.221496751159993	2.5700215154516894	2.38101374738444	1.9680030829622717	0.6440434582075848	2.9104570707204735	1.6022687322612839	3.581549104865149	2.0053587935125985	3.941344382574445	3.517811387768945	3.1755208879844568	1.5655748227781554	1.9520605678851684	2.3715230230465383	1.1404007505763418	4.608776515578669	2.6917518937525022	2.2595855975365793	1.513738893326361	3.2239564022457032	4.127124111853993	3.8430301315477235	1.374118677907259	0.9000621489172781	0.048249397906516854	1.8263054286681033
3.860136677456142	0.47073214775610983	0.4916927273528996	2.0965517909842317	2.791590676453347	1.9159346641916737	2.8697890364201233	2.399030069344556	0.8901833714966656	1.8592698977406996	-0.21895740054946922	1.3641335111532278	2.1221806890298773	2.7496350479379754	1.05740284175688	1.9017761475887656	0.2773923504832596	2.6054492481733966	1.2465992028087682	1.2522252428544074	3.438508508325536	1.8124726669207718	0.21018912555989527	3.2183291310637485	2.6433824955448513	2.4893165994383954	2.0425302729615074	0.6324712291621404	3.064821746658402	1.637908514976043	3.648015287995559	2.057060311944879	4.008491857133469	3.5504421261120895	3.174504388805544	1.6266137715144608	2.073214638026857	2.3616706897198947	1.2024755257192432	4.6880849114651095	2.713075137092827	2.366881311044885	1.5346825223222027	3.299759791209379	4.147036918715862	3.8599533994055966	1.3461022493414085	0.9041873435278506	0.14521862032233218	1.825078287874647
3.8465509659256214	0.5486199898624918	0.4369333893172686	2.1652860712011113	2.812483664699447	1.8295835747852434	3.1057231298915102	2.483114148707436	0.9192605386569197	1.9858232183665838	-0.15027858577383174	1.3421061926180844	2.1313576561090235	2.8888461128585026	1.0560675495966887	1.8463581797781377	0.2249442503795581	2.6034634095899505	1.2955665417710305	1.22230154065414	3.497473784853942	1.8759802116844768	0.27154654584902727	3.2218401745010894	2.7148212192890555	2.6112558096075777	2.0660244650751465	0.6382597092263673	3.2223952431102605	1.7186463742450933	3.666418888218292	2.090985455760289	4.082500199175178	3.536496823538722	3.1307431750632078	1.6869524259254542	2.2055940065418755	2.35342691735017	1.2665748755371222	4.784138775104698	2.7685066348906155	2.4657178750766877	1.5453771520253208	3.3703903186378987	4.190895921067039	3.8768440755102525	1.3610346340897546	0.907245077065492	0.25003422687054594	1.7894165271809996
3.81021833009612	0.5956597582020773	0.4064398696458473	2.2341239323176425	2.8234265413641415	1.6967167215516543	3.3208244986416657	2.5159810817186967	0.9779125794765273	2.101158867238598	-0.06971842209641534	1.3578804556925137	2.146595995226382	3.0392218879447093	1.0381248581897085	1.7768138831725935	0.1937081665180243	2.609902407991248	1.3828582112670842	1.1806394256568977	3.5921016941642847	1.9028640124360892	0.35322597932533567	3.2401507960794818	2.7863267269637504	2.7069297029913773	2.1071824690677823	0.6720293912466213	3.316427813626953	1.8461339992776673	3.731527907173686	2.1351558090606186	4.14608176447134	3.5600140915101965	3.142776677161204	1.7353692103724883	2.3309482546684546	2.33638978778607	1.3395088991397635	4.861952039941748	2.8234731124301726	2.586507681188459	1.5682988598910979	3.410819058162917	4.260726011165603	3.8547957544590226	1.3516522947995055	0.9147902990910305	0.3599306065615869	1.7769263392151171
3.7665516799058407	0.6482932629135747	0.38416607380265994	2.303767051395977	2.843466021167593	1.6261203458161984	3.559037494956489	2.5460647419442397	1.055831629225645	2.1481631910135013	0.0028363454524110154	1.3582877945081158	2.1965717472937754	3.159505626253531	1.0341065078944713	1.6609500323180648	0.23248794700302708	2.620888311104419	1.4320870849074523	1.1396029385759818	3.678319391711033	1.9135183104935987	0.42548040054026987	3.2043916026402726	2.8554522982064015	2.790557494476362	2.097548829679746	0.7628046809829011	3.4426578024891183	1.9257713652383444	3.794213650311206	2.1599336790340486	4.198491437653597	3.5500894376302137	3.1262773553371863	1.7521094831027082	2.4714832879332658	2.300125392117855	1.417470251071906	4.956437677236201	2.859247858700977	2.6428142425658168	1.5782747792690333	3.4759177555993146	4.265751351061167	3.8498825476615757	1.3667052235216015	0.8815255601476947	0.4845417064816494	1.7228727058464712
3.727950482892884	0.7169895838422081	0.38373717390790124	2.380664174769234	2.851161073600525	1.5604959100881206	3.7870870079721812	2.5353611649006833	1.1404964177050447	2.125390661714104	0.1177489609638891	1.4067816153860606	2.236780697610393	3.314293407448106	1.0084722247693796	1.5749977492216918	0.2642331496495249	2.6304319850787747	1.4931425790451534	1.144645387612804	3.7579610748552676	1.9085866936528497	0.5054652442974656	3.149825379022416	2.905350168734045	2.8401631713299156	2.103696950552521	0.8889937040858344	3.522144539108376	2.0132703921362967	3.8412255254704837	2.174311955153917	4.26343259657644	3.5820930958525823	3.094966716386255	1.8033861400401061	2.6059130979468197	2.29878834246983	1.5366503354211447	5.027187278493253	2.903969675966398	2.7046780312516097	1.6130084438152827	3.5483431253126723	4.3217293745666865	3.8972302171474205	1.4154250795791037	0.9161316570139153	0.5782240406858948	1.6575096441576345
3.6394300688395576	0.8040997116370422	0.3690404536318813	2.4650558774301516	2.852719849545783	1.486323595272802	4.0154835106372975	2.5538725799167206	1.2130919303852559	2.127549275198831	0.19229505084364634	1.414895278559303	2.282484393759559	3.489565588237814	0.9804376233082859	1.495189602164098	0.32949913836669575	2.631658434550283	1.596325833244825	1.1470302646176074	3.830286811707005	1.8977914079847011	0.562235828769647	3.056997605568678	2.921338148289498	2.852010639435853	2.056151396883023	0.9752815615859725	3.5110867019831544	2.0668306863556647	3.836016576949291	2.176776356698022	4.37014860024223	3.63005802401072	3.046532070661356	1.842529084606851	2.7488631271654556	2.281155692633052	1.6280509894601998	5.098774153137963	2.985737430252199	2.7422101760464157	1.6277557595065395	3.613984588364225	4.364473456484263	3.900668647111803	1.4689918079144912	0.9024066791659167	0.7001695058127246	1.601275255540242
3.584124051733892	0.8548615700351727	0.3535004329084783	2.5544127806356363	2.8406449511571537	1.4452253495182699	4.206341623775126	2.559774382129269	1.2549479789198088	2.03974609505175	0.28024576943718865	1.4116224055922146	2.3278744925881076	3.6280798315694476	0.9561968434784827	1.4069116950026357	0.392023864372291	2.6349971950066418	1.6860825229655039	1.1387824445276624	3.915472773238144	1.8928645103945172	0.6154333005377598	2.9654273582493413	2.9662846675509464	2.8076435582840142	2.02527406775971	1.032630172820312	3.52973485693754	2.1179197750723313	3.8337303147189785	2.200352820653783	4.440576517786628	3.71628471481363	3.0131459252051185	1.900844913896858	2.837721502517882	2.279818642985027	1.7353613652456712	5.1798301910954665	3.05991729939277	2.775939226677192	1.6248344045939493	3.712288863361595	4.354160442473463	3.924794692430609	1.4917796416189124	0.8808974055138121	0.777693016526771	1.5543510222231156
3.5252458226055894	0.9018751469669961	0.33485474664396464	2.6290511721326295	2.8182066634148906	1.4070419493900834	4.388488179799412	2.5509072188594724	1.3081782230183272	1.9641609045071184	0.3398845882732692	1.4183475424617402	2.358226071530665	3.7608171605258107	0.9746040359838923	1.3409851087443934	0.42726957528157145	2.65441403684322	1.7702475118547158	1.0957443277676489	3.969446114903152	1.851097963078877	0.6789174492131976	2.894051165138769	3.0090586074792176	2.795175285458247	2.0055394855804867	1.1668309695972123	3.5191753050654926	2.1969818975497937	3.883246538824865	2.198114247308488	4.4942393395429425	3.755990384103202	2.9883753803652975	1.930848950052546	2.934088706699426	2.2534549769190586	1.8358208337073922	5.227342133331582	3.1777359691857043	2.7725113118009177	1.5820763917824034	3.7333074286321355	4.327877832840215	3.929357537880975	1.5360795519722286	0.8432081274808578	0.8654253056872294	1.5368837424416961
3.466978978760772	0.9593723545261333	0.3435197405919487	2.6825423535040764	2.803598192596504	1.3607352354895468	4.522093000782158	2.598685039094124	1.3429689753450655	1.8408639244432394	0.3836134659440176	1.4351346899188748	2.368090235626471	3.880241844728051	1.0057386773845036	1.2498736675216855	0.4807156495209731	2.730471654589211	1.7778873421632286	1.0697751852553463	4.002185495640866	1.845116902893667	0.7377802745843386	2.7981135378069744	3.042645787290783	2.8073553910501676	1.981923332413827	1.2788220125834735	3.483489889947805	2.3074375059627252	3.8859997822766887	2.2175831016262584	4.558435383097427	3.822429840318956	2.9386858201995234	1.9586576512038356	3.009156426743136	2.20593885731099	1.9453050082338366	5.210709631035499	3.2849952270013345	2.7997071745048596	1.5437866865875463	3.7685440643202384	4.329738766211004	3.960099709102812	1.5728354186349913	0.7618875500221562	0.9401192787828251	1.5832138647877536
3.4527292662858122	1.0123554937444141	0.29965689203090345	2.72300907207423	2.7687525873879486	1.33616809759223	4.6238290774377635	2.597258323931308	1.3995221045508752	1.7013539275639267	0.4088788060774661	1.444793475543158	2.3914888978016244	4.0222264271926855	1.0136429179430724	1.142868711948958	0.5486507124652841	2.8144454461967547	1.831155473609897	1.0375253848370602	4.035487641478002	1.8269825926901404	0.7347255192658271	2.7419457299200154	3.098450065992692	2.8731138493531967	1.9616880680169424	1.3667744227897265	3.4607667172380148	2.438459492770609	3.8844715538000445	2.2813077133631823	4.592386516472602	3.9278279716196685	2.9158121244335637	1.9479103596795375	3.0007333747761367	2.191575006767083	2.0389805679320494	5.203267200922989	3.336815541279961	2.820173297365154	1.500617553464727	3.760147785476491	4.310350627788475	3.9942884582273357	1.5950155098050869	0.6533855563218138	0.9417620398608941	1.6032340091796402
3.4272306733709774	1.0575593691209104	0.27420025672879234	2.7722033167698266	2.745321534562394	1.2585712432573086	4.6608934625367935	2.583458175164253	1.458209604288445	1.5608798290877328	0.4351215062129946	1.4418847796628662	2.3986025756503553	4.145449507427164	1.0589394969252122	1.02973536948462	0.659330223447651	2.885391471052674	1.8399884161785711	0.9974621010197046	4.045596570115782	1.8271925993402962	0.7400883235480513	2.678176903389282	3.1650471882865427	2.910028902120299	1.9541637129458764	1.4519047419797857	3.387484655894575	2.552653867408883	3.862841243053677	2.3520518867125686	4.637790169827687	3.99475413794041	2.9396561148703038	1.9463748395596816	3.0082783753508195	2.176568059950752	2.1261182863061934	5.119712632856286	3.374010393084636	2.8345481650675532	1.4461481133918883	3.739455012280574	4.324049392821898	4.041049476155277	1.5941968153166977	0.5981066091912481	0.9410440585989595	1.5884768562634302
3.408746922129809	1.0729790407696818	0.23911746141138063	2.774515509755587	2.7170299757634395	1.1849621779092328	4.671763350493573	2.591588416488091	1.5038157538093448	1.4174790828235964	0.4640377337486349	1.47418256644771	2.3856658370846753	4.216085306171348	1.0898418877766092	0.9829459656784664	0.7750996558150127	2.9754137497870046	1.8426238810117912	0.9503783656315429	4.05649232773516	1.8598238573741361	0.7428708367316085	2.6491058953877547	3.2377435982182456	2.9310668890011753	1.983169902755749	1.5390229045483936	3.2959912924214523	2.6237942099931777	3.8886468199298703	2.408076988660247	4.681190720828873	4.056573375043591	2.943139934783485	1.960222181589576	3.0081478733668248	2.168404674615079	2.20584961838439	5.0220108025489285	3.3587127834252066	2.8622953620790392	1.3736894088958278	3.702749326382255	4.31563830190371	4.0755967345651865	1.5273702498687531	0.5792706759426184	0.9317021455721374	1.6295200202348632
3.4032653269067588	1.0974746588127462	0.19162089062309332	2.7565659422418505	2.7379094875604446	1.1396392917561466	4.688325893574206	2.5682238134820254	1.5401931859108944	1.315486625029148	0.4513733286858269	1.5039574153034625	2.363755913092235	4.22385031719328	1.1524711292295566	0.9640128659250914	0.8513781878024543	3.0123952784238144	1.8132492895161694	0.9387719642081669	4.076731028162549	1.8940885660098945	0.7235317169337782	2.6339521024142973	3.3335612587146315	2.9476542930482	1.9913002116902419	1.563316227297174	3.2442174068691068	2.6853553879950427	3.9088583509233827	2.4394490420389285	4.730358658317618	4.106866752559073	2.896097584903641	1.9395837387132542	3.045009719096096	2.1789255327657355	2.2608091464294917	4.877135926376647	3.3248048870411595	2.9083317767589265	1.2925256569329584	3.6786095270607433	4.287158643180723	4.121062230302757	1.466560837777188	0.6143709925527687	0.927043499441974	1.6513772301670653
3.422950541546412	1.1323291864937843	0.12046845605375363	2.760709178227896	2.776303891030539	1.0717723106554302	4.666116715217127	2.548567384570304	1.555594318350834	1.2960547327396703	0.4616624763730619	1.527017917721891	2.332525808803833	4.240482442798271	1.219429378361985	0.9919223233495605	0.9072476421289887	3.026469216004595	1.7919409192679374	0.9346553099708089	4.089622517569696	1.9188628617588133	0.6996642855399472	2.6265745311199975	3.448905980062004	2.945195384573383	2.040050612183523	1.554470679093863	3.198559460862562	2.7280506048070152	4.01383183800882	2.505933684962035	4.786658414332086	4.162330543218853	2.8886574269741123	1.923709051358155	3.033812081469372	2.1582627839106725	2.315741875050496	4.697015827600123	3.299262617107593	2.9483368907964254	1.2132404547135733	3.6541227027799073	4.299980228167123	4.119522269963257	1.4259877452789924	0.6322392462214838	0.8778247605146202	1.6651163165478517
3.447924282372224	1.124388616839119	0.054566139727246776	2.733129928365948	2.8111584805384915	0.9778149288931083	4.695164442898411	2.522084787691148	1.5708331087567324	1.3355035971089608	0.4707460835955799	1.5428049944345594	2.296511364165508	4.212950806309284	1.2859742096369877	0.9676062963371768	0.9382893236684033	2.9989514840359917	1.764323304327796	0.9134274956613886	4.082796385345217	1.898058635547962	0.6732756098060857	2.6407151934975426	3.5661458705697435	2.955448445906043	2.048349740891407	1.578144229968173	3.1061514367877225	2.757291832121566	4.143508307419662	2.5053941608652415	4.807299077717936	4.254727871700661	2.8671101086216053	1.9274918550980629	3.021622912464249	2.1069463262539534	2.367743112121962	4.531003120902936	3.2482931477556	3.004539613425277	1.157205556521165	3.610637754913312	4.287625926009511	4.032632655887014	1.339673237408047	0.6379575963480543	0.8764216150898358	1.7137521585387119
3.491756171828309	1.1246630030156677	-0.012888073928387344	2.7325819519936	2.8484163701349545	0.8837626664811005	4.687212213267033	2.468795048366519	1.6024983497123035	1.2702675126956213	0.4856370004081456	1.5507211252583157	2.257429439598618	4.182042817791641	1.3797648220933982	0.9834204087368915	0.9713814114587034	2.984454862376834	1.6774373488836751	0.9080256287971757	4.1002785789430245	1.8956394297269195	0.6287616693214187	2.674418290445422	3.7142600188455352	3.008967504947635	2.0759578718935003	1.5956634303587207	3.120581231653597	2.8286163285602237	4.2751029670563625	2.548427982430469	4.805295975364034	4.371044533023284	2.854117400934782	1.8765977288759366	2.966768105691632	2.080003545432461	2.411610723979935	4.42278221303477	3.1245808369314854	3.0330754904551775	1.0841671823891361	3.5567347594628935	4.267844286257477	3.9565390600638666	1.2578741058871727	0.6766788427081012	0.8517195206426621	1.7427806285171705
3.515147094423763	1.1474495277681391	-0.07478436233929035	2.7384058716094684	2.8904134776629657	0.8073356296737059	4.636180804480946	2.4008643409033557	1.6446944620865847	1.2542293329573428	0.48479242118722443	1.5654179636774344	2.229903632902489	4.19593135805136	1.4579120829791716	1.035429998614655	0.9850244017846193	2.9896762865628617	1.5848116013907851	0.9566164137350391	4.079190520078545	1.869150276303832	0.5960309536797959	2.7445179136133993	3.8384594487391297	3.091734352351251	2.0715916661953777	1.5765632597285903	3.081564813747571	2.9103844368839207	4.369498843035808	2.5992409695496135	4.805252429660689	4.471193954336721	2.830150198476355	1.8399139103359379	2.9493964475720884	2.029763289701024	2.4006010332985595	4.25922152125858	3.0427657006688635	3.0876631496920885	1.0527174788694345	3.4861321001955425	4.26567183100083	3.8209573666815815	1.1823081023423154	0.7000558384006091	0.8801580705554372	1.7430083961355982
3.5387980514427753	1.1946451973443994	-0.09916149823343752	2.772667760158585	2.9499030161155773	0.7233690430399823	4.61920868475842	2.3608729364915932	1.6675291508220844	1.1731386477367365	0.4854987682166162	1.5463485723695007	2.2004051065992276	4.209023701822053	1.463813385297454	1.04203020370683	1.0117727681971045	3.0055935039237527	1.5080936448101991	1.0525511024615883	4.061708326480736	1.8344142325178634	0.5523635242481542	2.7828880131559868	3.9544019563174713	3.11236795640603	2.0558599741563333	1.4851264068845749	3.006484829997476	2.9955432543199043	4.359459557504615	2.640478019845765	4.823381957486936	4.528287165782767	2.7844859750590736	1.7949972482007723	2.9172092680195183	1.976731635225887	2.395448844015878	4.138727248731658	2.9123366561876463	3.175144822957207	1.0450797437435715	3.476038517631049	4.255768714208265	3.672354453095315	1.115938599461508	0.7245973979612644	0.9219582548502636	1.7072441536933947
3.5336708509608625	1.2386509197499662	-0.1330614278650859	2.798983991308658	3.0010371561296276	0.6589740687231357	4.561168453212733	2.322183998775014	1.7034409176154637	1.134836839477207	0.49689143711735523	1.5626610082499752	2.2037561826606975	4.226396350026237	1.4602963635534636	1.0834104316753614	1.005362557425731	2.976992990694007	1.4916488136721258	1.1265651580639886	4.046362555945551	1.8127994750224208	0.4889964240146168	2.815722712450227	4.055269042383571	3.1160323051821015	2.0097073440923814	1.334036905379755	2.980109840706208	3.0600034316579725	4.3531277461504505	2.686494416022185	4.818877396396401	4.523970258764608	2.7637050354814563	1.7499908566385673	2.9299615814555766	1.9191047953960036	2.3275025586844134	4.051903327436959	2.8318955972528395	3.24963676325446	1.0098714402978106	3.397252571894601	4.197742844200441	3.470869790326975	1.0160227132190454	0.7872554878538258	0.9772841351960139	1.6248560917949937
3.4820414075193957	1.2730323391447742	-0.13393092067245424	2.786450702450872	3.0859298011252814	0.595110932505691	4.499055465171809	2.3082521037879693	1.6995062593693653	1.0505260299462909	0.5093525824506464	1.5408805208514385	2.191992886776677	4.243320015247887	1.4502810783608562	1.218723166853006	0.9880765815651209	2.9837720223499558	1.447033679994239	1.1762091432306403	4.007959048697907	1.8325100149147606	0.4705351675310358	2.7945764678317695	4.11359056154245	3.047173380900095	1.9585754935638113	1.1885915859073208	2.9196466794375624	3.0807223223515563	4.3771902507588525	2.691716385172122	4.827586537065535	4.537548765316824	2.7353761274553334	1.728017941531545	2.964504889219192	1.8591089988891298	2.283674536884766	3.9473969895981624	2.771679873566872	3.303168110460438	1.0042888065819517	3.356182864662686	4.160196259010089	3.2669244501907593	0.901079011582351	0.8776856468527237	1.096488197106265	1.5649501233678915
3.4526088155578427	1.292160381543264	-0.11279976653362467	2.7381018115492024	3.151542139616472	0.5391295496376545	4.475115940552345	2.2792127733550287	1.6886677925177351	0.9838556570821495	0.5156329965835337	1.501793596446075	2.1667505667075693	4.265469842386233	1.4324559972064195	1.3803140102943374	0.9644899441244299	2.9614463152810884	1.3931631246522767	1.2347699185319172	4.008995995501472	1.8376304017781226	0.4108885356293154	2.783280950398387	4.212855767317751	2.98795264259787	1.894685874989052	1.0275607385224075	2.868808614545629	3.1021309989601056	4.413819090321101	2.6672776680936314	4.863003709120014	4.532745148193677	2.6802800237779634	1.7080170498473433	2.948499955682034	1.7901762969127861	2.238489489701288	3.892123655959	2.7310450902449745	3.3492032889647474	0.979973690945849	3.3429614127707517	4.108858272014992	3.066240729757724	0.7946637960885063	0.9192951991146205	1.2363016593334402	1.4789412403233348
3.411632956359173	1.316842665333708	-0.10788823131567286	2.725274486589181	3.2472473889355746	0.500260056270912	4.415713521523506	2.257116361604799	1.670532478451842	0.9744912583461186	0.5288230733606075	1.4606597944923057	2.1860452928277136	4.294767478606521	1.3987523439762588	1.5383133919669798	0.9425699741489423	2.9150914066490072	1.376470170870872	1.2937009520106064	3.9899870410320823	1.8513321558881817	0.3461999375852209	2.7533091702692896	4.264951903305683	2.9056619233604652	1.8160441042010826	0.9050761534172596	2.8412664091133664	3.1692617236019904	4.422283124960984	2.6767862670537066	4.855126775225931	4.540208036470167	2.652017034183443	1.641332568438387	2.936099430202832	1.7141613331811982	2.219941242836941	3.787145521211284	2.724800822585318	3.362652879247425	1.0002891361084063	3.3028106913297797	4.044774121121651	2.9541739863214276	0.7127893245840385	0.9268009103476219	1.3941629455625733	1.3653969621779936
3.3822025385984857	1.3413919134021892	-0.10809309298841477	2.7320974606887805	3.2843255925441115	0.43086027584997577	4.354599164171244	2.2187412583797403	1.655165523282227	0.9063279017267026	0.5253528612735415	1.3982796315339694	2.2154928737178783	4.318361235016696	1.3352707251879579	1.7310888592291864	0.9491517908789288	2.9084543790928796	1.3823401714239123	1.3487978741349074	3.9934678473877705	1.8434887614486357	0.3084465896956452	2.6890229869492908	4.2945236409189125	2.8432671949290644	1.7681082751619202	0.8030984476242458	2.8011851624471333	3.2107627881006215	4.397377459813743	2.6389760570253156	4.82096275174551	4.55782835302468	2.634917669813813	1.6083094406586418	2.874407454268724	1.5761261321259712	2.209286035447033	3.7185156835309208	2.69242607159413	3.3605204763763203	1.0343691093568033	3.2613992673597165	3.989519156309097	2.840673205743589	0.6856468398278804	0.8683791810242937	1.5368015295545958	1.2722733164003395
3.367411450107923	1.3240556958838883	-0.08363462046209924	2.7077960451028895	3.3330833853678405	0.35449050148124456	4.306430189893675	2.190177499667738	1.627041901964024	0.8063329575387466	0.5215061124844788	1.3620271513473108	2.2414303156456823	4.346766891711683	1.283766344441513	1.9078402254627758	0.9671343222911055	2.8651420192401846	1.3593335022723403	1.431562693888932	4.003144280625067	1.851034843102567	0.28907193733509573	2.644767081087589	4.320985022049134	2.752801657475526	1.694118355696253	0.7134601948383282	2.7390291964827744	3.2692996662055824	4.311585874986891	2.632904973847853	4.808948976033589	4.557003061977091	2.5491510136381708	1.5688129756425102	2.818939146321346	1.4660081996111654	2.1395764698255384	3.6891047945327324	2.686419390703963	3.3425161971785213	1.0857351412405263	3.1643590125296734	3.87160894230597	2.770473013695887	0.610462558866566	0.8668590200233199	1.6867538313669688	1.1894310188400836
3.3016040428200704	1.3205709914417207	-0.08625713050562425	2.678903656738913	3.391768829024483	0.33115557820424385	4.225057895714255	2.165372792655362	1.6004776186043723	0.704199381246309	0.48362815568673934	1.2930830336004582	2.3136527974920997	4.379841971425025	1.2456267651204682	2.0589231066709592	1.0025446736034833	2.8334429321760455	1.3083979472068976	1.5159858944789637	4.028281121732616	1.8535277872136924	0.22911805327338802	2.5886665613229147	4.3490249324455075	2.668416685830825	1.6577341640789385	0.5700413559223667	2.7493157153393843	3.320729850893045	4.213698179352848	2.5927757135160454	4.820178929085288	4.488017194922195	2.4825167201899836	1.5159130931302562	2.724623092888249	1.3934187078612656	2.057569623010363	3.6529691383257386	2.6978790602408718	3.2639788723040573	1.1105008887506655	3.075346778699354	3.847927540419645	2.7207950338550337	0.5898093580306435	0.7927729356454647	1.7650997312772574	1.077940889979011
3.241142560621237	1.309233853510688	-0.09127694306887248	2.6016189403218	3.4080753324287705	0.316028795556416	4.103293981468511	2.1555234238267795	1.556064255817795	0.6727642991920296	0.45211160540452955	1.2532827267461795	2.3635560938608675	4.371632167928396	1.188423633046233	2.1758710238221957	0.9838991479526784	2.7806174070423166	1.2763169188607075	1.593014049180768	4.058951819651155	1.8384226459667752	0.18010454076550764	2.5231545915488374	4.3078804270171185	2.51936366646549	1.635302958827412	0.5045710521854324	2.714483528394939	3.316268391534775	4.179582606781368	2.5302418322819387	4.860361936450376	4.351308085577517	2.4417452461538667	1.5004587173018131	2.6308524526382624	1.295358010178559	1.9663096659478172	3.5548885414858686	2.7497399876424877	3.221728863417905	1.1264710623020977	3.0248828470427673	3.75863798978258	2.683510068174905	0.5614513882058334	0.7475866521473555	1.8573830499917434	0.9577843058347971
3.226034473644429	1.2870875631701633	-0.08586728529048629	2.537923369675046	3.3976625294284566	0.3064579726787537	4.052524885812626	2.1697841488100584	1.4806405740182382	0.6285124105460473	0.42236832103844446	1.2036316320146336	2.3785368756120153	4.31540932156753	1.103791176517681	2.267136675444254	1.0045608853091088	2.7047406226421926	1.2416244555769356	1.6265020584682142	4.073672295631427	1.8242660740834844	0.09242219434033465	2.433403027912014	4.246822167769586	2.3683266809181585	1.6122465427040864	0.4849717522976177	2.6743367538050014	3.2914107853513928	4.165573170136048	2.4082157703533333	4.921538811239562	4.22396638231146	2.397744385029351	1.457240842364273	2.5514547618755796	1.2192897285162214	1.9168549832434032	3.4527278981378897	2.7470798280866666	3.1104297953020206	1.1464369051561634	2.979670073183669	3.680436158898779	2.7216505673769773	0.5748267466265682	0.7040772334714658	1.9347546029234137	0.8394656627340569
3.1759265359689026	1.216263917900016	-0.07818123079695205	2.4549550690544955	3.390555948605982	0.26153774189964085	3.9635040929946923	2.1641528012361073	1.4150202149953615	0.6414709600538725	0.39012089238017716	1.1881700891534415	2.3931185849605727	4.239326461279242	1.078521603973709	2.398745079965175	1.0693760126147198	2.627531995102724	1.1702936662975025	1.618550059485532	4.118589287826095	1.7614593380287278	0.022496201058908732	2.390882647770379	4.180313779369395	2.227839225051066	1.626738725304279	0.49230966204801946	2.6714118876271264	3.241339921898195	4.254131780846609	2.3075538772256015	4.948958089112885	4.122512013615082	2.4012768736910974	1.4213295064856248	2.4435161453631498	1.1995637346906336	1.8880358570938145	3.3277156718310614	2.7763415832006997	3.015934679898229	1.128539167517568	2.877504730809046	3.5500781861722834	2.704513823535534	0.5428876162482534	0.6755055730721058	1.9421821322224382	0.743072771886968
3.148382889719623	1.121035700909022	-0.08240100707886464	2.3659657109768055	3.352417597668682	0.20534700738343922	3.93472788241309	2.11146073988509	1.3400780054914998	0.6573798852386833	0.3522729183394732	1.168649522899087	2.3823175913239334	4.156044308527015	1.0489248057237799	2.512245246315626	1.1512345878025319	2.5581435777167263	1.1051273835013702	1.6239027834296462	4.2076572863856585	1.6941238911502352	-0.06171597258654551	2.2974346809631285	4.121856824267563	2.0936125877481393	1.6165440650723508	0.5135230497564951	2.6315456544605516	3.219481935198245	4.32683005538284	2.2033822032916373	4.9742920116371	4.068148611018754	2.3969385784075214	1.3756106767658771	2.307335906564268	1.208065073679672	1.866920347216523	3.2134012743082776	2.7733294432456352	2.8783916042730406	1.1347819944340123	2.8489750325757086	3.44734892554372	2.6764898045319856	0.5370261655246343	0.6248654608550845	1.9477795443525419	0.6407430052077356
3.160485796259615	1.0404247838687097	-0.10183433502579209	2.330871833911136	3.2709928922400002	0.17921307261340308	3.883756299428628	2.0827630927381384	1.2687150106223632	0.6740712063437616	0.3322962250379967	1.181710666676875	2.3600855791086937	4.007606343993425	1.0458390215724491	2.5307367137338415	1.2544881833728778	2.464688793632015	1.0467190897273162	1.6391134807869476	4.310783990854877	1.6008207680361213	-0.1470317458270553	2.216977130518513	4.107575337593327	1.9918960765039917	1.6180878352434749	0.5265595489939121	2.605464175660879	3.2341446321246443	4.360183540544215	2.1398973800421777	4.977896628191825	4.0093413335507915	2.361109754621352	1.3226359072881988	2.179117707288923	1.2163916939110233	1.8272188276500194	3.1116227200062534	2.797629628501101	2.776862031745759	1.1367720768166856	2.7716349135818352	3.315939976349669	2.644809805611333	0.5581916782489967	0.5630250434656904	1.9085395226641526	0.5620438211462827
3.142043354834898	0.9429362068142382	-0.12792192557111992	2.3503784562389827	3.147912482660367	0.11615668592463717	3.811012726637422	2.03903941431374	1.2130739873183363	0.693328885974217	0.2988346894130022	1.2149613160653039	2.353219269543554	3.8527503173855044	1.0276034925164588	2.5762937467741267	1.2766050885997633	2.3840654112546424	1.0014624137193748	1.6687196811799094	4.374840207217875	1.5187028586681142	-0.1810468591034547	2.0882409871280467	4.0116820197770835	1.86454987661167	1.6234919936928272	0.6010872746016765	2.59084257510166	3.222089199390596	4.41221627456602	2.0564197810537097	4.926943316865907	3.9626665398593537	2.349098430687259	1.2600864007538448	2.0798872612085257	1.1996080295869487	1.748670933776841	2.992764453098707	2.8059966087223494	2.6572323764134262	1.1272402874100527	2.736995452775933	3.2094658947353074	2.575967874878945	0.6031696484546594	0.521205213426566	1.8380346220863646	0.4716616630305487
3.120657045437783	0.8358079444936559	-0.1483490197191313	2.3507359774087466	2.997838745544545	0.045826471693693846	3.7705842906931744	2.007816631283652	1.1509602162307444	0.6792563745176632	0.26508812290293904	1.226715468742697	2.299519407778794	3.73960061934716	1.0388887308400665	2.5916491652625844	1.263346470291849	2.3728415403335665	0.9428898225193318	1.6769164311764175	4.409132402766959	1.4083962757671862	-0.2198458049048238	1.9697878653686574	3.9468922667909276	1.7518840184737396	1.5788143220900852	0.6352977358558095	2.5305295819915044	3.138966832481551	4.488895239723115	1.958261706755692	4.884171759357494	3.8446428662844534	2.36215151226471	1.1992849314033875	1.9539918553983135	1.2203405018899152	1.6731696471612547	2.897507992685459	2.8101357628403765	2.531172753814977	1.091980468888791	2.7473119806297817	3.138053601374356	2.4443884487916945	0.6258268928541841	0.477559850837374	1.735150538496303	0.4028676344233242
3.0994720670408484	0.7088956073706537	-0.146323789027413	2.3419148943416834	2.870010133733966	0.0231689078941392	3.693123683543079	2.0280600270941886	1.0705936467105195	0.6520454811310679	0.26119347957990946	1.2500093142574804	2.2822087224686927	3.651194074154277	1.0201667230121918	2.530787242247672	1.2430608729332646	2.3276043592840674	0.8564654646053725	1.7366959027168154	4.391040546978109	1.3460083732001007	-0.3042173525448294	1.8359524249374826	3.8663405721679025	1.6261688688424563	1.4551918770916497	0.7043636626812708	2.4883412030286323	3.053047984876875	4.581261855290338	1.9169803120132294	4.845019333638253	3.7350202323478343	2.413491497460972	1.1103623270846343	1.864394441636523	1.2621557042870788	1.5779908834023186	2.7984000746889865	2.84256737220375	2.445703574389951	1.0548426007704101	2.782040354140367	3.0311089577534602	2.3055060256023667	0.6014770101565788	0.4070659002080756	1.6505786821138173	0.3213949521157391
3.0690671724520744	0.5914258963506054	-0.1490866152851449	2.368672179645109	2.7114597101377327	0.008767124400334832	3.56841680005586	2.0124614888689	1.0079800330444326	0.656365205773054	0.2525195069080638	1.2753553650965688	2.24976102280728	3.5804277710231687	0.9943613704288554	2.458583308414191	1.1622331999617717	2.3423877626604432	0.7965874353539297	1.7283030628332454	4.3584679114550395	1.299468303937649	-0.3808945327429799	1.6928483630583582	3.7300079498676153	1.5229822896500054	1.3569984657039886	0.7537758821642889	2.4656289516394603	2.982911312440412	4.654884363494141	1.8217087326927293	4.776134869356884	3.6212436334716807	2.4737384797049407	1.0573100394778827	1.747124933268433	1.3368639685773758	1.5406824305921292	2.7231850153644275	2.844251463037053	2.398927308626959	0.9889753252065574	2.846168310629363	2.985997309503358	2.1427721426150845	0.620060872776451	0.289141586999495	1.560646884865173	0.2675973350221005
3.0786497453483412	0.48868490269838316	-0.1279657510020236	2.4100778089508106	2.517690383693028	-0.06065211167227754	3.416256776599898	2.010192883227125	0.9312785485506219	0.6272311045377567	0.24695828955758353	1.2920002811692481	2.1939469263990077	3.475220282623863	0.9734635729289256	2.3938470951960364	1.0820077309262246	2.4112930332849376	0.7559825000736646	1.6891308557876843	4.313618659503821	1.2785012635822945	-0.41013992201195915	1.5700215133504456	3.5842742050443603	1.4019748202035938	1.2377690835113513	0.7896027967805888	2.4660111978610724	2.8845864436641717	4.734944078119464	1.7860484071170095	4.702803904922775	3.5885705725107107	2.5092999334040518	1.0000626650269862	1.7030961171681187	1.3752208879585435	1.4977948249471642	2.6349483613537297	2.818455361084802	2.3833422250342338	0.9019033442448137	2.910197401498973	2.843399805840356	2.0001098908464283	0.6076247528178556	0.19433577514581143	1.5307175634254349	0.21576960003378107
3.0600564143835323	0.3660014385872794	-0.09854401334678506	2.4781605318956914	2.3671674316073905	-0.12124833093721463	3.2904730286834294	1.9796909555308022	0.8546018425777964	0.570794944868491	0.23475920130851505	1.3535682617838245	2.1589344082182502	3.3925283928326744	0.983977216716907	2.299220313082616	1.0802289813404513	2.415030070865015	0.7533582119360906	1.6250687232986607	4.232762862765462	1.2957253483330364	-0.4369116178704303	1.456034799406121	3.5002805693883365	1.3062996520058994	1.1206136811203362	0.7465775393627174	2.410236696050028	2.7835783709618243	4.721169753547473	1.7663800027908363	4.624658721063227	3.577298648629962	2.5091502307977027	0.9641110251184788	1.6840853824995914	1.4281130955378738	1.4934874266013638	2.5984272935873385	2.753632755481044	2.34755988676931	0.8437333212241489	2.95381638195024	2.7441858237553776	1.850303526772628	0.5782321138850205	0.13407378043452098	1.4834113815238488	0.17977342449328132
3.0085852527651005	0.25956662496742877	-0.07479128460585802	2.537248423167642	2.231338301184404	-0.19909911627836463	3.1520338227309135	1.9555894305787773	0.8115465990707357	0.5234821585360361	0.21659354440929884	1.4317220134145772	2.1513786373958697	3.317599718131487	1.007325821802668	2.133012344663302	1.0458685292139802	2.36498693856217	0.7419713944124096	1.5573830231423391	4.181624189749399	1.2950805807245502	-0.42609874551224325	1.340798176850673	3.4462369579448273	1.2066086718060787	1.0252590737167895	0.7344565046879716	2.4065664497400086	2.697391835795652	4.691456451866276	1.803952066718664	4.516210566086576	3.5736222238948896	2.4924901172853846	0.9351122284085662	1.5870486464001585	1.451963436375897	1.417900260013102	2.577002397900949	2.7191589829166736	2.319154426262832	0.7454110479487938	2.9655754189084282	2.5607166486676984	1.6614481683758346	0.47545833093155593	0.07200902210445503	1.4052556968901977	0.1944668298358052
2.9723600224583735	0.1782643379095405	-0.06821092188027293	2.604442355167129	2.0929890747807556	-0.24505508427237732	3.0390831694614726	1.9162315862411936	0.77972072494464	0.4936836764075519	0.20556767754918134	1.4836201482118643	2.169918239281892	3.2135967014133255	0.985224004192103	1.9892843151824096	0.9930645525466592	2.2852000490853106	0.7711068046212163	1.4806776699745183	4.101815761390521	1.3272287054817669	-0.44909092628026065	1.207858430198216	3.3845851156507636	1.114483089487108	0.8995323127095439	0.7013089600836937	2.4114230245021036	2.601192646733516	4.60925964956751	1.7975672876432185	4.422587303893383	3.555871412602084	2.429640897143402	0.8559913833434708	1.5293653509744274	1.4359475502546144	1.285668247050719	2.57556973010429	2.6505464960525993	2.2638868704583226	0.6693988035359464	3.0086748572121804	2.4543376632079674	1.4910747784345117	0.4099577491948665	0.008296864627958648	1.3844135826767907	0.19602495186216543
2.942526507857152	0.13168395854735881	-0.0929525992989293	2.6987277044044005	1.984831586498379	-0.2767385402903541	2.9098359678293937	1.90659536780105	0.7742685958961378	0.40369315954163953	0.1838064261243853	1.5043276620083734	2.153555704715534	3.1241209780780363	0.9684193998753928	1.808955923898368	0.9192790562015067	2.198474373340203	0.7979772574574535	1.4208374924739977	3.9861206363675286	1.3946420199945866	-0.4160978967197372	1.1094749431007234	3.2985496663995866	1.0144371121585292	0.8168596649292306	0.679957582454057	2.360910551481079	2.42853606806181	4.550587026302348	1.7701566714683896	4.328954364877226	3.483025722801539	2.3599811325027065	0.7535751598414141	1.4668584468902623	1.3165145650999475	1.1785865190790221	2.536427199231306	2.5837379087346473	2.2466644723132623	0.5895264294851308	3.0367639730879823	2.3453099219239997	1.3531041095414273	0.3337789804501107	-0.027325128378560846	1.336488943005193	0.21397481856004572
2.8840178928760496	0.05982388185579367	-0.10051489489153335	2.792314717898863	1.9088019528571762	-0.35624809369616756	2.8173963605478316	1.8831590005938517	0.7932989272286513	0.3257128883654283	0.14417038948226674	1.5198962324689638	2.1592225328323194	3.0969688818702843	0.9423218036342202	1.6200599965551263	0.8125635795398738	2.1250033380843263	0.818521700558312	1.377953067787627	3.8334471546032995	1.4403815863798972	-0.35776231187483243	1.0781992969039536	3.209685007002153	0.9006856462254349	0.7368716366860029	0.6456162279032805	2.3047497079531913	2.266423721422373	4.513001523821031	1.6717877968117012	4.2437692923101284	3.3708263468163344	2.3040490352581946	0.6960552238226692	1.4340797529102352	1.2805142982579067	1.03760856339783	2.474001823154558	2.5581320115750645	2.1931726827257636	0.4821615099472135	3.0886856749847866	2.234701616966517	1.218173436429649	0.2454955876745733	-0.04151486029469892	1.3208642868995786	0.20549816962559309
2.8235050995367805	0.011544802618797584	-0.12528210986117533	2.8103411357575028	1.8775186223592546	-0.399335007695957	2.7282306052105763	1.8683498685810218	0.7898931622408232	0.20387442417589902	0.10785815562013024	1.5253460751326862	2.1222095580972993	3.060671301630302	0.9224991301600671	1.369595403217823	0.7758164748008068	2.048594593013386	0.8469440375849329	1.3385910341683502	3.692430726579058	1.4978172253850097	-0.34140740480776194	1.052061670157886	3.1391798572233456	0.8080848014278287	0.6673580730063431	0.5914548684422158	2.2145314086621615	2.091137096638188	4.418381075274991	1.610463533529766	4.167312714058097	3.2168989857864836	2.2163861460688006	0.5926403725168299	1.410583721791784	1.2301460794926709	0.9290338273281231	2.381859222340169	2.5351449839629305	2.146105915702071	0.4104825336327531	3.091520265092302	2.1316624740409664	1.1119104694474524	0.14289759801616214	-0.030225488420506662	1.34636774758528	0.2445237228898634
2.779241413788732	-0.028696008855216858	-0.08868450746725831	2.8328950413266987	1.8535170665220349	-0.44479690127447674	2.6239275414667853	1.838874061850147	0.8379370055676116	0.10772745673067712	0.07019280382682717	1.5520335115748112	2.120522698863654	2.9761840785529543	0.8597719989615676	1.1100107412415208	0.7553795349178367	1.9085596906695312	0.8375885844948293	1.3279804995669802	3.607317716079325	1.5721377530064826	-0.32087062863120663	1.0029743501574029	3.0746511686927445	0.7237298679561046	0.6813631816747898	0.5844355182812355	2.1392036474505574	1.9599581677138709	4.2839602063706055	1.508934213760568	4.085248416897439	3.1210594177215674	2.099029775713107	0.5284809986230738	1.3637101042903559	1.1722255809057367	0.7900298435275123	2.2838231471804353	2.5035716652654045	2.0884074206245025	0.30724092074958176	3.052545314641619	2.013817843592758	1.0032862299446914	0.081133879465739	-0.02332650223899423	1.3916408260114608	0.28295078766727466
2.72884517707839	-0.06099126183499225	-0.06983676585428747	2.8709560099694715	1.7995717392268813	-0.5261416220902528	2.5352772084204527	1.830280030987646	0.8959473681368785	0.018629670469079353	0.03612694042365439	1.552858979638219	2.0907937860811665	2.9059745143201883	0.8209077504076789	0.9208647961869916	0.746324945979788	1.8254124072992315	0.8439688012040888	1.2655309293678711	3.5288640925894286	1.60008338513529	-0.2575798188999786	0.9675471537743723	3.019429264545537	0.6280353996689827	0.7205906962541834	0.5768271482853584	2.042369075612937	1.8289804790840125	4.0943747484814015	1.3900422366347196	4.011801330587741	3.017873348579179	1.9149103553465643	0.48221630364454937	1.312971784012894	1.1536274663844643	0.656891522768388	2.211970471460279	2.502168481866113	2.0160954759580854	0.21627630063620457	3.0020535148238627	1.8609925845403503	0.9161603256576247	0.008460931290894102	0.10367926618289289	1.4333943102717723	0.3147739594839712
2.647508757526095	-0.07005224171056437	-0.07499946709566943	2.8738629577983903	1.776304649865309	-0.6314361585251864	2.4765742910721507	1.8338998387149246	0.9465814213383787	-0.06751605418657482	0.02362452012613199	1.5410623396340328	2.0771245656871846	2.813543285671871	0.769901787655725	0.6947923507400493	0.7417080491375392	1.7008015908914955	0.8630898921144874	1.247629416238484	3.4650058861688193	1.5962371959245618	-0.2158186069507062	0.9549922058257696	3.0080993473867093	0.533393512603104	0.7096139447222558	0.5805757430579154	1.9196093363769822	1.7061802341176382	3.949266009015946	1.2874686051548796	3.934493191914727	2.9448153403125454	1.7736101928165655	0.4146922718874608	1.2744580952362052	1.091974712645068	0.5246278377593451	2.0939195753194015	2.443562391621301	1.9261266174311344	0.11421593343571715	2.939837181485557	1.7086264103723654	0.8867495275546983	-0.0912480211299639	0.2416415782774377	1.4928861037304582	0.375109122814638
2.532762697788385	-0.08744790956711732	-0.09312771393425964	2.845094198250126	1.7755863551285753	-0.7008016181205405	2.4168446709282696	1.8223650822672053	0.9963657421564379	-0.1436215723611817	0.019793736181724628	1.533712706500851	2.023948875617175	2.744340041963958	0.7091236008997538	0.5190961773666929	0.7609741424615576	1.5507753688367367	0.8416872464384854	1.2395950305956354	3.4048473391981195	1.6005376130022015	-0.203357128189868	0.9071008369798609	3.0333277944155577	0.4722516594085692	0.7240721707976863	0.5910763818013185	1.7657545495953832	1.6249278831523786	3.7054207382586	1.1996427047281615	3.844126180649495	2.78273805384351	1.639208055320676	0.34970293452646073	1.1630469911496415	1.0563468510424157	0.41176188045074713	2.016254494581912	2.3779667829099735	1.835051381762364	0.06527261053959622	2.861851450091259	1.57330950109966	0.8701187706819468	-0.17819036219752665	0.3971326190946652	1.5768429174815102	0.4085978025919087
2.463630067696259	-0.10551748650273887	-0.11021869654536173	2.8116074957887207	1.7333161248989157	-0.770763516552931	2.38567680887709	1.8082559189922882	1.0644870229353043	-0.1860989271158577	-0.003693276011684421	1.458359072026363	1.960528062973425	2.6846642171454174	0.6223709522730765	0.38839072395005025	0.7544537492665724	1.4952562034345116	0.7810011420918691	1.255979376515301	3.3597167046971896	1.598552578233168	-0.16932477116979602	0.8765969728498273	3.0324124342493866	0.44798746839314096	0.7024945003472165	0.6327351447427824	1.6435347331474564	1.6046734904969469	3.522028456673425	1.0541853658457936	3.7310234738263395	2.6172368675924234	1.487122528472364	0.2826491726725119	1.079004422706606	1.0378242019000505	0.2739957864122978	1.9204371938994709	2.3588258180449584	1.7459997655138824	0.0007952417215209368	2.772346878746947	1.4464102411006339	0.8445472811079707	-0.26589614843217596	0.46258057274496034	1.6085284143688525	0.4487868174746327
2.425590684187044	-0.11895534163089294	-0.14544508212197851	2.7637330722338405	1.7360374691860556	-0.7866455459395258	2.3395166009386967	1.7857423108787578	1.1251102378208728	-0.2037718335255323	-0.017443290511065444	1.409945504987916	1.8703831546176435	2.5955614490076195	0.5454194550206125	0.3309286480799536	0.7700008691775438	1.4815350572892245	0.7407499492287857	1.277096378357831	3.2746448594223225	1.6491057801950961	-0.1630020651564556	0.9065897011679374	2.9903502335523626	0.44703556782273557	0.6710730323573493	0.6297025205325898	1.5314464893198785	1.56281487641854	3.357773487126029	0.8901095184633551	3.633074671767477	2.43316874890147	1.351219052492227	0.20451481157896872	1.0014337597198568	1.0192736633785244	0.19730497690426776	1.7992272519769088	2.334305645039966	1.6638732048502856	-0.062046398412831064	2.733345387190389	1.393524482209481	0.8243143207109215	-0.2772373272958712	0.5469890190915427	1.6566745615170866	0.48788008543627315
2.389626357984222	-0.12207586078418682	-0.1461125195808889	2.712166490804299	1.7187786300457606	-0.7942537779339113	2.2968741501358516	1.7540102162421243	1.180622241929425	-0.254929099859179	-0.0386477193051946	1.380466044213677	1.7409923340708153	2.503797109749359	0.5327864507221505	0.24436542931636943	0.7640231560804612	1.4611979623213787	0.6656349543376838	1.2920897869213621	3.202422296172145	1.6998554209618042	-0.14359031262012503	0.9216000307863345	2.9390372909310987	0.45260407350163606	0.6211781878565434	0.6890744582680617	1.4523856842047038	1.5629395441481257	3.1939263154161686	0.7340249673268937	3.562399995237454	2.289700012113162	1.2541784963322855	0.17209552236375497	0.9000557049028417	1.03015626318242	0.10754198085478657	1.6682338369698377	2.313955085995242	1.578104870935516	-0.09858309060158818	2.656725859221038	1.3009082057492178	0.8482138533448712	-0.3358463095999311	0.6044618197195486	1.6509912149697286	0.5365845997060823
2.343284571048568	-0.15639949278726623	-0.14045534400064197	2.644795468879601	1.6662725875138946	-0.7724037502942036	2.255818923869963	1.7113035543695976	1.2172483136725842	-0.22837009900311775	-0.022856151622186214	1.364337720082639	1.6487537956608194	2.4312737865466008	0.5153112303694717	0.18717699487831102	0.7723362299722516	1.4592121237379323	0.6458918803146104	1.2679514590794132	3.115662676677805	1.6902647240004522	-0.17530260230968203	0.9655753578739803	2.882712284379557	0.4214143640986694	0.5951267934112103	0.6855056446499317	1.4285246464030776	1.6451455716031602	2.9965318937672563	0.555175767655687	3.4993942009077514	2.196820205788147	1.1703764558424319	0.1581473190606098	0.8364934369481059	1.1389051552907508	0.03016283422959882	1.5393821141281796	2.248146258388218	1.4575950585920374	-0.1396785668842963	2.570557438532526	1.2251583800249002	0.9010898989701323	-0.38447475314400553	0.6454733526978028	1.709960253960427	0.5676102428648611
2.3086295486071777	-0.16779608105655114	-0.15989971015642054	2.564440079985734	1.5962498564490597	-0.7361815401992702	2.188316551499578	1.6624937220783593	1.3120932293339895	-0.16510361670573842	-0.04678317050975868	1.3240550134687559	1.5024783632754215	2.2774857407931357	0.4551500222464144	0.1999469283734122	0.7945930795417698	1.4278031466121008	0.5735067933349332	1.280462186591277	3.0746751396819776	1.7058925222474783	-0.2156446019009181	0.926411766323316	2.817650258446014	0.4289148947050698	0.5637381265256023	0.7107309907519219	1.3798285255172515	1.699325407483768	2.784220016431196	0.4256481856786841	3.4154767921491613	2.1296274069751076	1.1216189946207153	0.11399713513641407	0.7445547892234436	1.1607277742085789	-0.042820513104014996	1.4485392805727257	2.1456583656384884	1.380229010077208	-0.15746727261552257	2.5022393049534184	1.1169545321495853	0.9526622744667176	-0.4169412634074792	0.6687565939673437	1.7410713404232374	0.5883384641154521
2.267490189503395	-0.15342448145486945	-0.20856193450819482	2.531087030298072	1.5254881667588789	-0.6991414492058536	2.1187069303165726	1.6227700945364947	1.3785863903977764	-0.11388247239711724	-0.06738911232253457	1.3068368556853767	1.3860932840260127	2.173047509903904	0.3865110750858449	0.21231919590253004	0.7973115458898391	1.3865276580662251	0.4921969416435056	1.2707010536382843	3.033057618422074	1.6786606767666743	-0.2427235499193761	0.9142948259631721	2.766969661572196	0.40054183027321005	0.4984110364659301	0.7208593721137262	1.3548173361380944	1.7900177001862356	2.633012145491044	0.2791026012360863	3.3425667695140597	2.123457474673173	1.0718487305807363	0.1056298997978925	0.5731345464713891	1.2298639045976274	-0.13744510131729157	1.3952308813838037	2.028474614334958	1.2765355122015967	-0.22025519703037238	2.400929183362872	0.9757105091011973	1.0224371441349391	-0.4667701240234862	0.6905605243773465	1.7540816682361229	0.5882276582470278
2.220964030334314	-0.14996222679078303	-0.2564239822624193	2.482982055708484	1.4909484769447672	-0.6483433946137798	2.087616841807506	1.6121645238273206	1.4090229584851848	-0.10278793589901354	-0.09393553389297213	1.2344439134863512	1.2512402094989894	2.115616599998033	0.38518991991560625	0.2342157601812837	0.8093948850125644	1.3816329542504904	0.4164176039632328	1.2534013003834423	2.99734652531213	1.629378133019457	-0.27873945999950084	0.9306223523149777	2.7057208579635437	0.3533314042108814	0.43915208650426285	0.6884356832101642	1.320406985202499	1.8508783341441855	2.513644935130082	0.20622726664469387	3.285879940580962	2.0545026442046814	1.0121814608988031	0.09560512581188921	0.46779923176469185	1.2589270985112335	-0.20523704632906853	1.3370211103636422	1.9309922889937	1.2082108518602512	-0.27288919997631045	2.335766256450256	0.8361691990973584	1.1195841977423706	-0.5451086389646054	0.7008072131332493	1.7878454755030304	0.5895327051418023
2.1524440900461927	-0.1398016235258604	-0.32556360412499796	2.4239843800588092	1.4796017560222081	-0.5577111997770688	2.0736728280441517	1.5523051467766185	1.4426576646431994	-0.05231852858034458	-0.14281677313643873	1.1352648361106576	1.0943549419880942	2.0602294606286575	0.35755017408773637	0.23068204528554284	0.8090681371356478	1.3272900376516725	0.3351987361627081	1.2299557913562225	2.9546852832243156	1.5890438782503886	-0.3407568453873806	0.9645838102606875	2.65321841414675	0.3574821389579913	0.38592725592581084	0.647543355716518	1.252860664930865	1.899392433055348	2.4460745359863094	0.18275521743612783	3.215988602870012	1.971143310759421	0.9897722744546009	0.057095819424656094	0.3106214648859429	1.3041169157869104	-0.24596614108635206	1.2554454313036412	1.7742588016374785	1.1101864551828342	-0.3338028759064076	2.243201097481899	0.7700117880741829	1.3288012539614198	-0.5891523933737022	0.5995785536318394	1.7940607100285266	0.5970367247867528
2.0936610909158166	-0.12335425092492495	-0.36097464583951094	2.3636000568815474	1.3980777740851977	-0.4682947272455862	2.059721911303686	1.5245650697164221	1.4717087716348314	-0.062088923986254076	-0.2101370185705398	1.0424369059684093	0.931473399355721	2.003619291614859	0.33296066203940644	0.2643556905733716	0.8211793384804361	1.2851341791572528	0.24802498080571472	1.1858442390473798	2.9237227811801496	1.5734343670993032	-0.4167218067180779	0.9886126526460883	2.603739928021771	0.3486875833080792	0.3418868950151273	0.6107063548773228	1.2303784438571987	1.9475154423376577	2.318518128891875	0.08735290411835178	3.1248140607282915	1.8567128274378717	0.9446212291076428	-0.005325900261761296	0.1846945683795934	1.3755678646463436	-0.30025257723214027	1.1641773160274727	1.7307607931448117	1.0073545716847072	-0.39353022466676235	2.1666026033389545	0.690922939610121	1.54043254430001	-0.6036337427535982	0.5099821393229026	1.8150145707530938	0.5601506823646488
2.0676915660934325	-0.10946241139557192	-0.375886377327767	2.3394356353887433	1.3284040830519088	-0.3616576592509669	2.062987939873935	1.5197193794787514	1.5329100096047619	-0.052802265307743054	-0.2777360647064293	1.0005932352002107	0.8046187546848742	1.921784061354345	0.3197121046868482	0.3217009602686409	0.7939668127776793	1.293507428715108	0.1735811073696933	1.1285391135339655	2.882786309906307	1.561144258814593	-0.4691548058500324	1.042964950818566	2.534988440193968	0.34503206928876495	0.26890450222746237	0.5729783334043478	1.2025352195254162	1.9586039091285241	2.274497041451613	-0.013086363465026096	3.04364245048622	1.7932719286950252	0.9182359907236222	-0.08279316017142335	0.09318863402686328	1.4349000579843518	-0.385338738783863	1.056689354624851	1.6693469823306493	0.9203457355779647	-0.4730079132158279	2.098371856350942	0.6421845207730721	1.872975165104131	-0.6546740703057976	0.4732196907284278	1.7642878495887797	0.5566801331277078
2.0525173834103017	-0.07594613993015516	-0.43109971782887824	2.32919783292	1.2943225925070085	-0.2665583692038988	2.052808809826686	1.514658932191422	1.5677520278369868	-0.05005576215108244	-0.3265483825473585	0.9912039675962385	0.6789162122282011	1.8408228512998306	0.32352641901365736	0.3799242449185073	0.7540687440162526	1.2621134285841797	0.12180109706475176	1.1001740127701705	2.8129143331038113	1.5395519177593353	-0.5442189122082504	1.0451113149607347	2.487440149766328	0.2876566744985752	0.18141895034483355	0.5309537000433502	1.172425138582963	1.9220325990130025	2.272862607176326	-0.09907123029570061	2.9645281328066573	1.7846705619990395	0.936266221917092	-0.15880538658262627	-0.06660253437637839	1.4933004179480305	-0.41523355727204353	0.9109360058982192	1.607630603750215	0.8465194758291693	-0.5550370684324646	2.0334757737168	0.5667650722066523	2.2059015538023816	-0.6869331444811089	0.46203813644064873	1.7736008530704261	0.5556514169171527
1.9896339718989324	-0.04215922391786961	-0.455468107345673	2.299029060566774	1.202678695730004	-0.20476525829078351	2.0078520208979027	1.5111746195603106	1.5845095706929262	-0.1046204657464844	-0.3805165664391005	0.9579177772217461	0.5828590320765368	1.748836115804222	0.33483951552334734	0.41761129787622525	0.7079953936740256	1.2113626055369884	0.0586601432865481	1.064649944851957	2.782581815323721	1.4832418200140498	-0.6415484539193321	0.9673237064248978	2.469511700062691	0.20786951186913308	0.07967082359182935	0.5226057040700529	1.1597018000635733	1.9395645522132163	2.229081496197118	-0.16315905589565424	2.8634440401069066	1.7848440847321227	0.9507892229132604	-0.2278967755397357	-0.17035296631994531	1.5667397154864904	-0.4643570904562891	0.8217271844540746	1.4579854601264515	0.7723087654757868	-0.6176975555537473	1.9497414378481395	0.5067725153457359	2.559289859964029	-0.7401568247578643	0.4134787027390573	1.8113953180781952	0.517741446192388
1.9436178802529867	-0.02027692633811519	-0.48569262960916265	2.26091128949516	1.0777124817070862	-0.13584866337034746	1.9331903408669056	1.5074841187393788	1.5994523004946397	-0.15682583040422232	-0.42225879441637826	0.9314306381773598	0.5006667593111598	1.6709646869067114	0.29392225527316496	0.44074154534977855	0.6711457052991824	1.1969170166012044	0.03162153706432417	1.036450099201828	2.724240270113843	1.4109458508850952	-0.7487088629133223	0.9300264080772308	2.4615340560022174	0.14232409572067378	0.008899648885448464	0.5158441979331838	1.12264029854808	1.9003562348429561	2.169109270678342	-0.18289845568037236	2.7404337180903147	1.7704769667344322	0.9221467402919463	-0.29743062502417617	-0.2926153813007063	1.5687018153380703	-0.47477137711434175	0.7071642629257482	1.3586376386692036	0.7115797859700945	-0.6745152328205769	1.8706455583478303	0.4583185651781424	2.9468147684450536	-0.771864410253267	0.3963035621258525	1.8532777833862144	0.4789000221860177
1.9059507199320094	0.013310436091225685	-0.537073625604615	2.2344814534874056	0.9983460792700974	-0.08048247995389529	1.9111772070597666	1.515041853115375	1.6037987948481471	-0.21859695615742303	-0.48533667442312434	0.9007876990510042	0.40267908763921934	1.5998601499287612	0.18969324583075411	0.4689633608597391	0.5951002028053557	1.1750927615098337	-0.08774998722487701	1.0460214055811048	2.686985220532057	1.3434216339839902	-0.8249116311453975	0.8439104343833354	2.4947667672596383	0.0922320328960825	-0.05594556663473833	0.6061321861193083	1.1011723951267638	1.822238296388549	2.1765777272973645	-0.15521585202289584	2.618460267654498	1.7534548098451812	0.9261480506962103	-0.3406354790749354	-0.4286949066119393	1.5242986426099134	-0.4932577903983629	0.6089368109916935	1.2673000788362778	0.7008769778205158	-0.7419563689629163	1.793705533254478	0.39221198141002855	3.2926083813133338	-0.8193265908513055	0.37547467771471216	1.8315312928241336	0.4909696540021512
1.8678643736840914	0.06064870333196496	-0.5639774823400552	2.217634521357052	0.9319745674799191	-0.0570606447086901	1.8440130805678003	1.5289544681677871	1.5229148668983865	-0.3052897210507688	-0.5194095467824874	0.8729910736187755	0.30038618892452307	1.593426104060253	0.16263065152755032	0.47546316513872056	0.5091845081458273	1.1696572217670433	-0.17811770689649767	1.0126398726205401	2.6169058543688477	1.279685205567867	-0.8884784975366955	0.7861293620249139	2.500328047289618	0.031489463272067045	-0.13723280104277058	0.7756531985220072	1.1226580456940833	1.7425648590543368	2.192447792247144	-0.1749387835941635	2.518996558960355	1.6995929302700812	0.9008218196385835	-0.3862275406793399	-0.545403845126277	1.4050177365992613	-0.5093966472208097	0.5355418245312569	1.1903300881463188	0.636911072565266	-0.8042748409960503	1.7047109492595662	0.33896223378908286	3.6373639468416563	-0.9235293221602708	0.3354174308273774	1.8761354965042656	0.496757550660211
1.8558279976905951	0.07916686009258092	-0.5336523888977532	2.1922070811523726	0.8530596260875946	-0.013519898404282745	1.807212849392868	1.5419116553484036	1.456281579026269	-0.32875348122306003	-0.5582660317416719	0.8756401247242197	0.20388340622630668	1.5263304463367526	0.1184151958820489	0.49722389302315406	0.458045932479071	1.1780288072143534	-0.24941920764499131	0.9506351422069936	2.5451256870162724	1.2177403226476007	-0.9638001365939776	0.7117938499921211	2.4722423688849364	-0.004469775542442417	-0.21917663524624653	0.9492019395949243	1.1220471343220415	1.668925466398295	2.1535724162876617	-0.15324805079394158	2.4080338815360647	1.63418614592926	0.8884839838470224	-0.4126240490736516	-0.6165281611866045	1.3340327044269926	-0.4747679540969914	0.42055760829834676	1.1419571511241293	0.6008159818792472	-0.8494588137465652	1.6648192225650047	0.29723002414444355	3.9416910720920804	-0.9842438058725067	0.2851295673709341	1.8983180128988064	0.5015064713050833
1.8450448310761907	0.09368313604189767	-0.575092214977011	2.172773967850085	0.7389244342018887	0.009546982996442447	1.7507593821856642	1.561692332727757	1.3918582788965046	-0.32647454236416207	-0.6078127324367536	0.8847185874166701	0.10384869125012756	1.4583402349188517	0.04890735843147607	0.5631832900046624	0.3816939455425548	1.2023736350775622	-0.2713810234041401	0.9134431057654204	2.4431860000437995	1.1902506881046664	-1.0077326493942609	0.6260254257977638	2.4660169857139893	-0.03687969529974004	-0.3004341496713588	1.1657026062990377	1.199377592701881	1.5779597906542995	2.0690617868948133	-0.2035665973367097	2.29566467789371	1.644251875201994	0.8600215139893919	-0.43410962234325295	-0.7060069174379469	1.2894318452171336	-0.47467580062276654	0.3218450694016024	1.0929587720078993	0.5522571509335694	-0.8600941911099307	1.5860111813579156	0.2338508144870235	4.278701207468407	-1.0266727732999033	0.2257073444196526	1.86999587155846	0.5026453093972204
1.8448800266505572	0.13676509165308395	-0.5459820027033476	2.144700202725286	0.6359944605232497	-0.009214709129362697	1.6717069485138705	1.5866095060254906	1.3169088067226995	-0.377352437781059	-0.6659975004786641	0.9288672361275114	0.015284619062735549	1.3900175965006816	0.006244910531341219	0.6184221112662589	0.3534479846942012	1.2454477497705956	-0.30988342664130486	0.8858931993232672	2.390063580052271	1.1385908218851737	-1.0184896102199332	0.5494088845071277	2.4737008738844013	-0.12472706148214197	-0.39355186298246025	1.4179119105441713	1.3286751074924874	1.4874706367396346	2.001848920248759	-0.2691346651903552	2.1872358765629896	1.6441122105631714	0.8240291878504443	-0.45579445876346564	-0.7260351562166873	1.2192523239371102	-0.4520020260497878	0.19735713571609176	1.0786954432139388	0.5246817823273495	-0.8865358575651715	1.5297119221635183	0.19685513115797937	4.459583808234518	-1.1128210309403848	0.19817033104518453	1.874618221913499	0.5105857126474467
1.8448943763762717	0.175035727232153	-0.5308903390564068	2.1470224196690775	0.5472138599638463	0.006135266642442009	1.5914322276950317	1.5969012422431443	1.2399116888405828	-0.40571382157714575	-0.7165141628331809	0.9646563346913212	-0.06853700122550224	1.2991534381902037	-0.049523673457450415	0.6913085081436715	0.31397354835459035	1.2885155408435585	-0.35174847847212704	0.8684990145749014	2.309929998524838	1.0854473412692116	-1.0268878359262483	0.46501034491551535	2.4671135498314225	-0.17128504372258782	-0.5037836326785621	1.6904073102275814	1.4311321117005058	1.3900336300172467	1.9633505343378908	-0.3003434653111329	2.1099770896871006	1.664175952920118	0.7865204913606035	-0.4129137573278154	-0.7482262596976744	1.1446974512322001	-0.4390451135766245	0.07255070589192707	0.9735866502606104	0.49472244912001323	-0.8840970688719636	1.4458774599729423	0.12576370533946166	4.562916776602515	-1.1915618613938967	0.16344235342910535	1.828396306799662	0.5398500896877544
1.8510182305351013	0.2022735440941797	-0.5385638586348056	2.132641381214289	0.4687229775030272	-0.011685323661637562	1.4828774822892974	1.6018497587988558	1.1332692066790682	-0.4320649859192507	-0.7637650409895124	1.0094012154774705	-0.1497315363783884	1.2400572803343128	-0.1476156254844347	0.7110933742730299	0.29710867198651875	1.291839324305014	-0.3278184287270851	0.8728425260216494	2.2358148770884534	1.0057368395958333	-1.0360291102235526	0.36830895296023425	2.42200777658188	-0.2190142538169777	-0.5490223893152247	2.0114869898670453	1.5091704081728665	1.312557382313093	1.9605543221278379	-0.2927089423079585	2.027681516457563	1.6514833998343743	0.7415789064505127	-0.3545238196269616	-0.8075495536972772	1.059429775825935	-0.4005881836283069	-0.02983659932313889	0.8979318478701325	0.43902105749659726	-0.9081049145878307	1.385801534117976	0.017099457629447784	4.532093125997636	-1.2522894040366226	0.09930026495585773	1.8286012151143693	0.5078183018842095
1.829652793466299	0.18762922126247378	-0.5025402571327588	2.093972292450984	0.3870646802900418	-0.011100145503638553	1.3776093823454492	1.648170872861264	1.0519815597236	-0.466976740717839	-0.8184477490262013	1.0339618307566187	-0.2183653667202623	1.196895947579339	-0.2088378919222575	0.7232969946845618	0.2820269778304578	1.2863394389544918	-0.34159933916482466	0.8361033753143217	2.2348071106974494	0.8725523917856565	-1.0566103021035071	0.33189274813833664	2.3844130939203607	-0.25864021315433916	-0.5425634603273319	2.3688114964554665	1.6000119053216326	1.20615315869614	1.8903976901774335	-0.2799006156142824	1.9588880143120722	1.6079221400609367	0.740601219058432	-0.32422070786972174	-0.8114817061400389	0.9974841836053454	-0.4193242091846801	-0.1395610774248384	0.7750209693396802	0.37341066787066285	-0.9244968115534548	1.328221228636833	-0.07752580707683054	4.464774859728138	-1.320797557918387	0.054011521266933614	1.8200317587809	0.4760484810411986
1.8206701695569616	0.17310047321422276	-0.49091683144723197	2.0626056571130826	0.2899839347333652	-0.035477091070807334	1.2692671565950258	1.7003338071173633	0.9843592670914703	-0.45432966346296455	-0.8766424892552251	1.0498689510275276	-0.3116775514082632	1.1984000405708282	-0.27926570290383756	0.7303552374735297	0.295333721794662	1.274262323086752	-0.33377475807729157	0.817974455731143	2.227591732612536	0.7579288744301105	-1.0595313504786557	0.3445651329041347	2.3616841405697495	-0.2831207904872983	-0.5055153512513929	2.744996465468117	1.6533707475285937	1.0772922901447797	1.8168473370582023	-0.2663837714236933	1.9259200461502135	1.5485124706659306	0.7046603339385384	-0.24991192379183333	-0.7948272486250384	0.8885318630843088	-0.4375255253225331	-0.2393605433693545	0.7069181771691257	0.3230779249713417	-0.9486404770159513	1.2475943254440884	-0.13120816022190257	4.37861041216097	-1.3829455103851398	0.019962593542919717	1.790632975148236	0.4223213145922993
1.7968839337600742	0.154941512902907	-0.5218158724612426	2.057095821515512	0.23480641077600906	-0.0927372129436029	1.1971172398353302	1.756573911994527	0.8974998706413642	-0.4370522510101762	-0.9448821539869	1.0319401084032829	-0.3545984958820597	1.1861952032576424	-0.3251004378900409	0.6954780948563064	0.30302686124555817	1.28026698863586	-0.33061728567394716	0.8064827211213317	2.246351611417552	0.6391140726662481	-1.0601691077257038	0.371255030087824	2.344313313334688	-0.3058367882154694	-0.4982214383805076	3.0936749178535337	1.7001235559270431	0.9860551298526001	1.7888479213184536	-0.2856197319942077	1.9241757988106454	1.4533190278998112	0.6843276396958159	-0.20726507883208165	-0.7759753859370272	0.8358521069521186	-0.4726761981384261	-0.332973024130964	0.6323646672970503	0.2537069038124623	-0.9790754335775713	1.1875481256277027	-0.18057978828168111	4.219334514190001	-1.4026730339559699	0.002856429398041227	1.8040822674011956	0.3526695664850508
1.754505671518897	0.11701302857126135	-0.5262624418401776	2.0549206226228387	0.16656751235630984	-0.12056340686963966	1.0819884671882671	1.809384866275779	0.7962616693498978	-0.4701392000135944	-1.0187248561743236	1.0071477685926096	-0.3633678996564327	1.13732577623896	-0.32655763485896705	0.6803398833558698	0.36661541754809174	1.2899637607803356	-0.267867683893772	0.769045692769265	2.2501273483716426	0.5246231603525244	-1.0595542376293487	0.4099842958529479	2.303358418226434	-0.2963148178279383	-0.5229602109452041	3.4117132996306183	1.7105561474469115	0.9226011539868221	1.7349732058118004	-0.30133705436593644	1.938582169000838	1.382921701540448	0.6251611036700155	-0.1490860025861402	-0.7362946264284678	0.7881194345176218	-0.5035228225365306	-0.43145599063884565	0.5959881699206162	0.1289661362316558	-1.0038817929724735	1.1687277080163325	-0.2600777961489862	4.086531267769455	-1.4047418699054632	-0.004759778119172661	1.8225454596183055	0.2951818403781491
1.7093335263778535	0.04765942802880456	-0.5338141248497804	2.0487291578791753	0.0690621688101639	-0.0707996106258716	1.0049821219518946	1.8677441573013138	0.7276764321263778	-0.5116222687988544	-1.0767510582640243	1.0158596263510176	-0.31374989760100613	1.0799744081582752	-0.3566700174483292	0.6510340015492029	0.4774931302464959	1.2823334811103766	-0.19561716432966694	0.7395551227765369	2.271590062890275	0.3979822484043119	-1.1002020889795712	0.46083088285437956	2.2508340244464735	-0.2761195125782197	-0.5420862074698559	3.685505016059102	1.6906588664469004	0.8416974929657336	1.6708451717140935	-0.2894528248737256	1.9690965786997428	1.3063142363922167	0.5817444277039211	-0.08994378551282348	-0.7890965589753491	0.8112771344214169	-0.5228534298611693	-0.5791331278092391	0.5575566485209063	0.06181633715912066	-1.0645678172820328	1.1483374370746322	-0.3084375519358293	3.9502732955079187	-1.371068413104813	0.02490479098220926	1.8165260793191926	0.2618778370482527
1.6597348735131496	-0.005057224008919647	-0.5559458739121191	2.0229609031014513	-0.025857852741702124	-0.002523753730529932	0.9158238586457967	1.9678107669209162	0.657009371924222	-0.6146493437299094	-1.124688736249706	0.9603636916969774	-0.2640843464933563	1.0574315113848205	-0.33855192044753035	0.6653657254717629	0.5327223866979083	1.2884624002468286	-0.14344437699800175	0.7407583052702936	2.279286396703677	0.30229230532616	-1.1332442841110697	0.4975021858349704	2.2018501130235224	-0.2686283503716023	-0.5296359096573332	3.9239949680855317	1.7114878726120935	0.7789073569392222	1.6347489826076291	-0.3032960688249732	2.0330560239327156	1.2507707381355329	0.563968013275125	-0.0837704009325388	-0.8036628953809363	0.8105060751151937	-0.5423240032689328	-0.7107712433248052	0.5189166464231832	-0.0009988740598579683	-1.0976316931771652	1.1368893888892653	-0.39871420885590564	3.816948581035903	-1.3848330281074506	0.0703026916064451	1.8593503286565938	0.24709551341625233
1.6360969182153149	-0.06253073458008215	-0.5499017202447113	2.005485802934503	-0.11055733530033562	0.06690706090631696	0.8231070738233216	2.0593947408558955	0.6030541424789471	-0.7099339897338789	-1.1567306506308823	0.956726237001884	-0.18792491633485733	0.9806147435132819	-0.2934953138998729	0.6418791535435415	0.6593017279932677	1.2299049572822822	-0.10796000570930804	0.6962885877967302	2.286639860669468	0.15456506216642776	-1.1859806059196047	0.5832890190439152	2.1226205534160227	-0.19593727622879448	-0.5214433363957722	4.046899831064843	1.690161263776266	0.7389864717338679	1.5888737527132097	-0.295117310538181	2.1133228512274935	1.200859674934404	0.5952526544894811	-0.08121216409849237	-0.8433575561877908	0.7447092877427771	-0.5310628852633	-0.8484327434613412	0.46618050622114043	-0.04897521907344038	-1.1700171112264972	1.1489627986112736	-0.44470396352074565	3.623809851472579	-1.398396736487171	0.15524754718729175	1.8642350887293815	0.2663552149168015
1.6177785801760223	-0.14979717934822293	-0.6355188856159157	1.9877066427072894	-0.15318918358069616	0.13330783694178816	0.7538751513339137	2.182239522136488	0.5572130242245668	-0.7430742578016473	-1.1622191734240765	0.9220912088821155	-0.12374445097582187	0.8974797374505312	-0.2682143367253512	0.6188696495316071	0.7299793201137923	1.172309481153326	-0.06951871105558569	0.6286554512931812	2.263930204592577	0.0467500960874035	-1.2494375303815466	0.6585572587144264	1.996905642022823	-0.11392322125335011	-0.5073144693535235	4.10594532407254	1.6737629008690877	0.7811849161208414	1.527010091101058	-0.36614381019575293	2.227108257910879	1.1931407348200715	0.5710164801877139	-0.06770410724798095	-0.9088852407614884	0.6801626007774706	-0.5532473876231592	-0.9721415477444477	0.37838711825444393	-0.12621964645408135	-1.2035482453612467	1.1672093444314011	-0.5169804431869032	3.4220245297808125	-1.3953419512857095	0.2433954556613795	1.866306409988134	0.2518478539953354
1.6041826933854495	-0.24265361885859565	-0.6933728042117349	1.9363919967562537	-0.20307091225890245	0.1820951868401544	0.7155793671580524	2.2856988646976957	0.5235308971039765	-0.7999314626177891	-1.1651711121395216	0.8832857798768059	-0.06916662992536197	0.8502105157137996	-0.22361456878997282	0.5940942723934994	0.8411362882651432	1.1223382717082264	-0.013486476597166433	0.5739797610810624	2.2634607125975954	-0.08759699809016952	-1.2662300627615237	0.756527050818587	1.9008021649847546	-0.041457759523049295	-0.4609114981807411	4.184515996667543	1.6452289030082479	0.7811602357073697	1.448790736498007	-0.3924827360703099	2.330689938618078	1.1477772369042494	0.5540337359966101	-0.10394692252051677	-0.9472940882160348	0.6202250438564914	-0.5284191829838955	-1.0665184059487731	0.3491213018281124	-0.15164703637692106	-1.2672565941313765	1.1945262999139645	-0.5932051758282679	3.261972948083281	-1.3972510664699829	0.3664876465988218	1.898552466133309	0.2195855626259951
1.5803115767867582	-0.3192152611116593	-0.7469707449423761	1.8915194144996494	-0.2710119811536143	0.24936664504423495	0.6686459015296868	2.403059040129041	0.5208766048474065	-0.873841993889928	-1.1749922951851235	0.7620722690247365	0.006853549437339551	0.805885161651187	-0.2039124636444122	0.5910914350002013	0.9388845620488334	1.0327608208165875	-0.038837995259452196	0.5239061848878791	2.273930748840838	-0.16657519005707547	-1.3217353326752597	0.8359709437885956	1.8145710341470345	0.008561965024733187	-0.4379173463844846	4.218036508315873	1.593636584411168	0.7303413658766582	1.305626130659606	-0.4590625249301383	2.464725065039497	1.1248221543728845	0.554956039584943	-0.13295283416680168	-0.92208763000735	0.569756751436618	-0.5101883996610923	-1.1444964010023326	0.2862542180963054	-0.19236078806419482	-1.2979984905166322	1.2417243484925575	-0.6582381535232027	3.0846672922327256	-1.4081432190314571	0.48532539575688693	1.947180862617553	0.24338009688983134
1.5755735582598385	-0.38036679365846743	-0.8247773485659737	1.861076988092184	-0.36381440333777193	0.27444128396573336	0.6248538749386936	2.4723800451007127	0.4963544133896386	-0.9650385993558661	-1.1792671743814718	0.6811154935650447	0.06691536117758273	0.7784698416868745	-0.22653062590311338	0.5599278100422165	1.040086484903655	0.9546260059276486	-0.0548396257083964	0.45249829396872754	2.247417217554886	-0.2442266827088088	-1.3198095200296263	0.8674884463494272	1.7125564787297702	0.050939980738998046	-0.4280926774734025	4.216680264519323	1.5602494247009253	0.7738250902574824	1.1691500579418022	-0.5126378507890603	2.570025833346553	1.100799836495363	0.49973111773889894	-0.18455825162898304	-0.9625306913224205	0.4536177480436538	-0.5047551575089694	-1.2389882181717895	0.2495243865498614	-0.21059790093200653	-1.325366749632261	1.2645870760579292	-0.7247438132229904	2.8768508666081734	-1.4328577472496578	0.5757977442461202	1.9438614273411126	0.2704817075353404
1.5800384971580042	-0.4692741509096954	-0.8972361317667861	1.8324398765260572	-0.3887992907439169	0.35073265383621227	0.6240358721510908	2.546212554776424	0.456651960101403	-1.065678130382204	-1.1490942410009262	0.5905747978484879	0.14750138167403637	0.7352722311069121	-0.23819122506959878	0.5396343777022361	1.0878233365494872	0.900496261889618	-0.09709088825725017	0.3840059754121147	2.199962050546062	-0.31713355882344285	-1.269311310740769	0.8747637523937261	1.5992283518709314	0.08387008385895742	-0.3968015556799006	4.139049500415883	1.4970313603065146	0.7834953825204221	1.0078788227512232	-0.5644826674784031	2.681255107243548	1.0398587937120525	0.4751991113730626	-0.24506185976111233	-1.0606801554253893	0.3823382368384761	-0.5040220105365653	-1.3164002562854535	0.22893962516256366	-0.2521291973374277	-1.362949748014673	1.3002762376012122	-0.8494590588638153	2.6835157717317175	-1.4870055979918342	0.6474589374413645	1.9369687246278406	0.3154251149576739
1.592456706307566	-0.509156181671041	-0.9392388120178572	1.7796423530503387	-0.42425340255058447	0.45357034717218137	0.5811269664317769	2.6543456748248286	0.4647459921459829	-1.167460346591374	-1.1128131191165447	0.5387598168193533	0.17875356230811396	0.7490215698800144	-0.26894796928501763	0.5627278771657316	1.1098661535949785	0.8209454542287125	-0.12398693013816767	0.30224801218605113	2.144861615445822	-0.40115775046667534	-1.1849155173520847	0.8447988915149388	1.4474059674770638	0.07987843402715857	-0.32919640004388384	4.0492062340328125	1.4556921140216532	0.7740845510144883	0.7946671147593379	-0.6091422632005706	2.743759158302479	1.0481667235911174	0.4405842340305578	-0.2705056170511791	-1.1439661669862091	0.3084024263233603	-0.49110901257425194	-1.3683949336589802	0.17678465875050248	-0.25508223536562347	-1.3870857112231634	1.3163125728295477	-0.9558814934286796	2.45690123764549	-1.5964268788310825	0.7216883321514695	1.928994773156262	0.39278813072303675
1.642339005417232	-0.5382286442862632	-0.9816325030440858	1.71372781222751	-0.4596837508853488	0.5287693449699076	0.5438070791399612	2.712541086405986	0.5089243861990799	-1.2387982137765055	-1.0774445243894841	0.45834495372486705	0.17270803995397624	0.743824777436816	-0.24826831504390884	0.5291487267609092	1.1183862944552796	0.7485969835700688	-0.18293088940442595	0.2664657560379177	2.1250835486738873	-0.4568664328189814	-1.115944513947516	0.834769342970923	1.3118086689429176	0.10813886420440619	-0.2816423732907029	3.9640861655226103	1.4438813883563637	0.7223145360184609	0.5757006739436197	-0.703272219386578	2.801540919754146	1.0465655178834017	0.4339769893676281	-0.3911087135650885	-1.2699605131592868	0.2705770456979721	-0.47589571040767015	-1.3728320706218975	0.0863123615028707	-0.2441396502568567	-1.421240256294445	1.2706109781529862	-1.0213397017769887	2.2480728380835524	-1.7066121071039746	0.7674197306516899	1.901270995863594	0.42749909498718397
1.689845372607881	-0.5552085755116818	-1.00753608758331	1.6291770627658377	-0.45865895677470947	0.5500004124145059	0.5531854454344451	2.7504615045059584	0.5116307987928947	-1.2916713561620736	-1.0457572008896996	0.34012416924385713	0.17659234467252455	0.8068655381433766	-0.25319012591550255	0.5190043073415477	1.0699813827122628	0.6630954830120583	-0.2442253412950291	0.22447639255421578	2.074854158156428	-0.5131006096207981	-1.0752989617631166	0.8212145950921428	1.2013237628451237	0.11564141079557037	-0.21612591622970698	3.7903876068210054	1.4562518317033	0.6797920821007881	0.3464887786303367	-0.7460201835117855	2.8446337477850214	1.0662850362820386	0.40899743997542065	-0.5340514689193913	-1.3084598750877325	0.2319584583182039	-0.44957349878277136	-1.3523066770064458	-0.03937604850884256	-0.25698950995813286	-1.4408169852772563	1.253928897818696	-1.0763663095700853	2.0542969397448383	-1.8085209870457795	0.7854252675826076	1.8505768376485165	0.4311645804741304
1.7426092270931286	-0.5799723436818279	-1.0251923995442436	1.5555183461003825	-0.4341120539641343	0.5107168062292029	0.5418856492671876	2.7172962680616317	0.5442713736003484	-1.3119656136020723	-1.0227565713172457	0.2514156889150988	0.17883281072848706	0.8832387407603693	-0.2597595495068198	0.46858997482897385	1.068109547975507	0.560713245087725	-0.25954342180333534	0.18116129280631116	2.0363328871009414	-0.6077586885628449	-1.0029280459962304	0.7881321358533007	1.099300941165134	0.14300745526184297	-0.15909108654493215	3.6142131146768604	1.4442015195669637	0.6293294961876235	0.1522883139610493	-0.8351630318746188	2.8470495666384092	1.0538513565419905	0.37231672827131185	-0.6167694520227321	-1.3753038423900015	0.15519162973546202	-0.42574783623587037	-1.2934050922371656	-0.1440519055711012	-0.2580270877481891	-1.4712108798223855	1.1875529627442476	-1.132960990648662	1.9112810674537783	-1.9262382046118502	0.739304118552622	1.792539337271465	0.40893500810507566
1.785441462475101	-0.5755859064867301	-1.0343380045891286	1.456461592840472	-0.44267126123449996	0.5169953621568127	0.5172525135076547	2.6685148201186024	0.5549868022788107	-1.3024615949715705	-0.9966341098251605	0.12268893500159309	0.1572913918907794	1.0053876441752343	-0.2785382834918554	0.4661587002349683	0.9874376501546378	0.4916437822228114	-0.3235028282386185	0.14394825017536278	1.996169175681213	-0.6418175670851964	-0.9479139301560628	0.7312178106851425	1.0201813181816726	0.10635803813417113	-0.11866847560699394	3.542156354874473	1.4321375557798555	0.5645092379453198	0.023033019453983575	-0.9111687558982435	2.8314843968980736	1.0727589860553497	0.29852283066697427	-0.7334008407398087	-1.4272746262413145	0.1684858405609484	-0.38479618444301605	-1.2116020981039348	-0.2952144908468338	-0.28128704776493735	-1.4854055337813346	1.1294885275861046	-1.1973490967252127	1.705367185423262	-2.0245161996109777	0.6594394133477169	1.7283252013770365	0.3460095866032824
1.8084312884948175	-0.5653321782164337	-1.007116378400581	1.3689661386412988	-0.48413985162800055	0.5140180881879468	0.4925484013374707	2.576030044793287	0.5569545586177389	-1.2909835033912778	-0.9778446168863699	0.04603269303979206	0.14995468634471393	1.128986792555883	-0.2278300766358364	0.45798029935370155	0.9090688182801759	0.44277246109525387	-0.3486584686036988	0.13761170424260039	1.9159423210493387	-0.6823557819646341	-0.9155520738677305	0.6649088575381522	0.9888574597850637	0.11250121805801791	-0.03450379481804826	3.491320079405078	1.4078287438329111	0.41436214560609413	-0.08487531489164338	-0.8844142732901379	2.8037293332678397	1.0793338047344772	0.2804322933494898	-0.8293911554169139	-1.514077595345815	0.18653190942999906	-0.3600809028316531	-1.0543791007204288	-0.3750617859235323	-0.28875204629942053	-1.5311988348472076	1.0872076833403201	-1.262473279830382	1.5361964311756433	-2.0917375465729555	0.5763375018526323	1.650694352063251	0.29717908195715403
1.8389811587973282	-0.5728952590100291	-0.994150528784909	1.3017945934814132	-0.4942432353571056	0.5220737301283797	0.4535052088199242	2.521003504690501	0.5490959225225189	-1.2470859095937867	-0.9521910584572746	-0.0386442794979181	0.1212729848314353	1.205712530624322	-0.18374880359664614	0.4338690112544966	0.8454561991494977	0.363323574658182	-0.4124659949218545	0.1529598186947118	1.8356091663431293	-0.7429544396705137	-0.913707620339971	0.5914014718526059	0.951214206992278	0.09900805415467112	0.0186106931024343	3.3337111455107973	1.4161978883386108	0.3216277068966572	-0.22350987858887486	-0.9206869135500781	2.7842624685077317	1.0854515391410933	0.25740564834040974	-0.9579039346571803	-1.606787403408402	0.16031974831494517	-0.38855145374463285	-0.849231438480907	-0.4860782314354716	-0.33569904830655567	-1.5674729501948232	1.0422588076969435	-1.2821092749028338	1.2940600746198696	-2.1590457856493455	0.4540998155130945	1.540195716654989	0.2736444626933248
1.8983921975898224	-0.5720417517063102	-0.9791047485400135	1.2417437339746413	-0.5068612795657387	0.4897717988249163	0.4399790874848894	2.436172863414345	0.5242430659743624	-1.1741761009805012	-0.9418418673786766	-0.05124285093527233	0.08332884115703725	1.2981267757430208	-0.0745088370871777	0.42056229432676434	0.732108247172309	0.2990024182573426	-0.41536197455970203	0.17543728446498222	1.7483612960171597	-0.8229908055954264	-0.8909716084476544	0.5355544886543535	0.9381077438782907	0.07383712062754003	0.06004208242391884	3.242535290746234	1.4476471962217854	0.2835293753014895	-0.36257283269834006	-0.9623255274433863	2.7274958057851677	1.0581097172721576	0.18781873280753597	-1.0558857703544091	-1.7361378492448878	0.11997382403406516	-0.3942079472810419	-0.5993598214856309	-0.5522310251188026	-0.36610550622025545	-1.600233387290869	0.9774404506913574	-1.3118055085695444	1.0563170863977325	-2.18155084328201	0.34279255554267263	1.3878716408107858	0.2689960881142449
1.9461793932611116	-0.564856575510416	-0.9629871395068641	1.1708345889970224	-0.49791457946241086	0.4815713143799118	0.43016171945808174	2.3790421326679008	0.506279065475971	-1.0705707711493004	-0.9302612026974583	-0.12776703823898877	0.08735296273152833	1.3626990293758854	0.05539495379859979	0.3916199553338834	0.6230168828475138	0.26758356075250367	-0.3769433574214449	0.2141322222156487	1.6465565684527896	-0.8600752074533249	-0.9221951163847419	0.5214620705909	0.9310463940249735	0.09009568198343128	0.059123767046699624	3.149796601560297	1.4517891070659732	0.21189922143445608	-0.39847550024651485	-1.0209061834081434	2.6758206034660086	0.9962573274516806	0.16266784477797155	-1.0905348223383953	-1.8027332953776356	0.11794971132764298	-0.37857404033481146	-0.2851816213021321	-0.6360244266022499	-0.4222949399616495	-1.601612290816637	0.9280974627355982	-1.3373054604542927	0.9255483801717516	-2.1970507892400972	0.2454473381754685	1.272291358619596	0.23133919252106652
1.9962838522152526	-0.5471033741510875	-0.9536519485477571	1.1006244480260812	-0.49484765409899245	0.43907053219371467	0.42433045255385027	2.2913023634771763	0.5026054361319752	-0.9316939966983544	-0.9236860230181267	-0.16469169491159358	0.04914673320975526	1.450407016912342	0.1819127158140907	0.34012024409567265	0.5199684545487204	0.24780881866105733	-0.33718511830815595	0.23577484613210453	1.568899153362817	-0.9320003614691105	-0.992670082534809	0.508589027566099	0.9401360138791471	0.09131991837792201	0.053612021617276726	3.0981063656073764	1.5262090335012481	0.16074368545075163	-0.3969255847079332	-1.0997945428000686	2.603609247449031	1.0086776050294168	0.1349798918492626	-1.1854122222572774	-1.860166934833985	0.06513018018930353	-0.3465956275308578	-0.011484326856761973	-0.7251537832496907	-0.4447477824012456	-1.602910670777788	0.855039883880283	-1.3646278973507588	0.7663197402429469	-2.180151528653389	0.17420201281353004	1.1536401520499193	0.21058361179679075
2.0348133005996365	-0.5541301546905193	-0.9482316267370912	1.0361850996934447	-0.512792399576698	0.3951065352182844	0.4161040182637007	2.208277073857872	0.4584082445801997	-0.7951730894202547	-0.9020314245433587	-0.24305599485067617	0.041906257888428076	1.524182523721189	0.3268097943291734	0.31691125088628114	0.4240312251991044	0.23814953892715524	-0.2910181060282334	0.24224363951719924	1.4958595385608848	-0.9716187649180528	-1.10250364802521	0.4951238490651916	0.9947994549208925	0.0873757034817358	0.05226783108091625	3.023738471754008	1.5975368610366927	0.1208392538543775	-0.3586255036699503	-1.1772568997656898	2.5270936405769078	1.0258542394737298	0.11661146583442727	-1.2616572729186397	-1.89439533563622	0.0164914310424082	-0.3122527746281486	0.27208555048365984	-0.7531818470643745	-0.473555525345017	-1.603449328411902	0.7922523859435344	-1.4074618287385712	0.6458809901990611	-2.125932356060077	0.07458057199156391	1.0354231366684892	0.17514488553262283
2.0395334906794558	-0.5577096470845857	-0.937114185997201	0.9685698273247315	-0.5212659864738166	0.34133392646154437	0.41224120431231953	2.1126191426242675	0.3863172738531528	-0.6692583612186771	-0.8815345109379862	-0.24591760061043888	0.06046001127808864	1.6487366768650076	0.40745288733180185	0.3269782369987351	0.33323204289077324	0.20385060086482415	-0.239445401074125	0.23858672693323418	1.3874318995023815	-1.0539621954724496	-1.2190415915063286	0.4639505950771447	1.052002226488923	0.05945680484089859	0.047310428806783135	2.9967476431749973	1.6370044660007292	0.11057346751255395	-0.3257127320363751	-1.1881459249155815	2.433811486393257	0.9715176412020238	0.08625703225959555	-1.2696991884848434	-1.9032035103059872	-0.030410189570462497	-0.27866737090287685	0.48416151710550875	-0.7766402576573417	-0.5153483965026273	-1.5982323016881854	0.776580526451635	-1.4479453274975795	0.499475575573444	-2.106633768129176	0.03398959456776487	0.9337950695679419	0.1136189011098168
2.0496700499563487	-0.566423486873161	-0.9437678405586736	0.9179581949635859	-0.5634669612315799	0.24294926595684818	0.4120447639916914	2.03929915787754	0.35205028819413564	-0.5218948701590166	-0.8569525440330835	-0.22877025503838092	0.07407262565751767	1.6758013111877617	0.5055384123742788	0.3487744004642949	0.29522543906800996	0.19193407166465626	-0.1762168778855386	0.20224434749050607	1.2978817467330983	-1.115052304134074	-1.2910937383826047	0.42979654075123436	1.0922855461283225	0.03522703972999104	0.04306007969002687	2.9817217235313622	1.6787266410897412	0.12842310193232134	-0.2953105519803213	-1.256047126540314	2.347833882025268	0.9344232774322601	0.020830771078031905	-1.2435514937197953	-1.9341814187568627	-0.07160345881233063	-0.24401516737519136	0.6733638572208179	-0.7567005680401963	-0.5712143230954025	-1.5803705745878032	0.7158053751623753	-1.5162485127476724	0.37013194375687186	-2.094711466858692	0.04111426103884831	0.8704179603125468	0.06407705014787829
2.0445354571914933	-0.5857174081874732	-0.9762910857178749	0.8830313838650955	-0.606828469387411	0.16002034540074977	0.423804721817109	1.995824511942147	0.3136375996447672	-0.38958691202221213	-0.8162410609408679	-0.21742337373638976	0.09806904734633867	1.6948010737206487	0.5912477155030134	0.3661693335109629	0.25540335818493565	0.1931239107041795	-0.14817773386912475	0.1843188892324034	1.1696348756777952	-1.1591147668497375	-1.3930905762636905	0.4040851779119058	1.1584197110075178	-0.015747965127359546	0.07422459499818908	3.0208052002870525	1.7404389284040132	0.15719413572868873	-0.30460980199242627	-1.2352742170235975	2.26580635679188	0.9141091262531811	-0.05250317604935064	-1.2331530000434612	-1.9195190953050467	-0.15503913011804366	-0.20723606409870304	0.8441284890945736	-0.7407496962974783	-0.6511869776137246	-1.579748392510888	0.7034597797643364	-1.5408931730968516	0.24059927977164164	-2.059374000953727	0.06026561095331924	0.7497806521049238	0.034164253581236266
2.0216406872336323	-0.6202123236825802	-1.0251506414388956	0.8660571474677511	-0.6204072047304902	0.07222449471020737	0.435343236738804	1.9294046015789477	0.28090688228683264	-0.2864537047411426	-0.7772989109615809	-0.19122116954232138	0.11433478562781356	1.659385894702341	0.663203687579132	0.3377276861551203	0.2358801725391569	0.17577422698633582	-0.10386361654671164	0.1758622020961712	1.0776040230855293	-1.1851367144668603	-1.4764608690625634	0.3851886418347489	1.2143050644670024	-0.04101714826487777	0.0910770641814695	3.048887332013984	1.7599682974157225	0.17782126591064765	-0.3834060729795519	-1.2134904183696626	2.1777274303168883	0.8385385652416643	-0.11192611629228	-1.1776313990840368	-1.909452711289586	-0.24853630509411012	-0.18838474011092982	0.9670452839196638	-0.7018453163068	-0.678385912213977	-1.5950108589571472	0.6796849206486137	-1.5377081077522765	0.14841106141616026	-2.0574859809648585	0.10703835322292951	0.6850903823551953	0.013852580317499825
2.01964520567893	-0.655665512112452	-1.0600946172483856	0.8519744888303448	-0.6535050200570133	-0.011719736081259747	0.450645480278435	1.865177248226471	0.2154928685335396	-0.19869968503364882	-0.712209460528243	-0.20467461297083242	0.1395057821185858	1.6577982908761004	0.6840585989162656	0.34892992329257544	0.21794133415703304	0.14734927741906623	-0.07446879523197188	0.15652716107989662	1.0451554043158502	-1.2222990429497185	-1.5536576607367198	0.3344139325133769	1.2525753856756645	-0.09767817885410843	0.09041102845192348	3.0889840490479097	1.8134581954700941	0.2537847308352346	-0.4938008391103369	-1.2209090799989333	2.095907956777263	0.7212590643635218	-0.16523029209285647	-1.141788878254697	-1.832247382933033	-0.37813513300822743	-0.14306490400579924	1.0054389202625773	-0.6902997500147674	-0.6963500775142869	-1.6044711274337167	0.6470864708845457	-1.5692474032710604	0.07639387912661633	-2.0658512304765875	0.1543341112378081	0.6394159060133034	-0.003432451169834941
2.0107283730877947	-0.6713761994030174	-1.1147204911782704	0.8388410990184509	-0.6653398130442764	-0.08924520094381713	0.4371480891341342	1.7773212638742097	0.18173127925944496	-0.09279399880159891	-0.6712463948474436	-0.19573946070605602	0.21972952412190772	1.6844390852633424	0.7369386632227652	0.3396359578202671	0.1827532473888364	0.14096297585168713	0.0037753950224915954	0.08992620897989304	0.9941402269743828	-1.200589900442969	-1.6280479024937147	0.31611694630165155	1.2647963779350295	-0.1485574837288603	0.12467928566537649	3.202254849988706	1.8400127039690113	0.3216862437747605	-0.5453825633169929	-1.2251447958151584	2.010580634912569	0.6578555505997551	-0.22983536363168394	-1.0294941869587246	-1.7686198639862993	-0.4376014414489668	-0.08640836333752652	0.9622283039298788	-0.6752115010043493	-0.6851335562066013	-1.6013142035836452	0.6520150878928819	-1.6218689916030051	0.06022429556188388	-2.0945512438269143	0.1970439386206746	0.6380445293194814	-0.057327194395054834
2.0003404761908063	-0.6983600011834209	-1.1463266248842097	0.8127256811609277	-0.6929550787061733	-0.14598436824431768	0.4375106988401646	1.6955941565201704	0.14800643055094947	-0.015137863078069722	-0.6211058798084688	-0.21474208621474333	0.28133141570006304	1.6966586061159887	0.7574646222474819	0.3411301581577977	0.19873033204482024	0.1559528398763193	0.05129964095560937	0.028945000325741	0.9388996216780828	-1.1712856550670416	-1.6968062539611606	0.30341478971571034	1.2883412160868137	-0.1856652409218883	0.15085982402785295	3.2545254321243355	1.8989830572257518	0.3815710521539231	-0.5957088701251945	-1.1925737999991586	1.911813657471957	0.653425783267396	-0.28898782268400647	-0.97824856425925	-1.7167346865994877	-0.5364486196240211	-0.031646115598448835	0.8422443694678146	-0.682626523160428	-0.6555809865730258	-1.611862790548452	0.6183171728179169	-1.6960759641978846	0.06517905684468281	-2.1365994932038825	0.23820213030342807	0.6433433153785383	-0.14104786785796722
1.9763768690872805	-0.7289657420679295	-1.1626386186461066	0.8047940573031264	-0.6798277145647642	-0.20816950164869566	0.41150934699746894	1.6286981388822928	0.1343987503712835	0.09227766619883712	-0.5509626993914679	-0.18503912861353275	0.3199921915186877	1.7262034822986583	0.7829284299055027	0.3421728829431894	0.18689521999138067	0.14654923408651838	0.11242855480700649	-0.027143967999424166	0.8823381858502858	-1.146185023141532	-1.7423127025286156	0.2435882219191876	1.2916117605989024	-0.21047122191314988	0.22590285792934103	3.339418408649999	1.926261103215579	0.4286846958083692	-0.6839209742835459	-1.2114374347441186	1.8479771078906488	0.7148591791714052	-0.3436736426503637	-0.9166563964990951	-1.6689674142076565	-0.6058472382875284	0.02185753373257378	0.7139926925539776	-0.6728846533489035	-0.5915011677383136	-1.6697667357034263	0.5803069915658122	-1.7422962204644263	0.00472298421500183	-2.153740846271206	0.3077806359598939	0.6841293623592157	-0.1828969188065283
1.9504686567293141	-0.7377498413471661	-1.2017418944491858	0.8135854026280323	-0.68663961036704	-0.266918387660003	0.35620347672497366	1.5894950695755097	0.09353384267613854	0.14267326729422197	-0.505366324282482	-0.20568122541482023	0.4159541037478611	1.7141455953197244	0.8122418943652134	0.389796991549228	0.1807243710368183	0.10031381413858795	0.17678470040761995	-0.043105573993771365	0.8151164158030346	-1.0919526999278575	-1.760964204533299	0.19823221873748792	1.2901878151159156	-0.2461873566826443	0.2941693698418689	3.453852267497721	1.912526859956531	0.5157875704285518	-0.7920474358820326	-1.2407663588186568	1.7903230805021288	0.7523965196744051	-0.3718996131929681	-0.8333308169898039	-1.645470673839292	-0.6004327039868168	0.08165161697702357	0.6328442887227569	-0.6492428068170996	-0.5571041496342616	-1.7078148702044327	0.5985354230811795	-1.7924127137491812	-0.00711271096571422	-2.2145417198312964	0.388530650787393	0.7231696699204095	-0.2165011923601178
1.948250102165773	-0.7805697581597487	-1.2320492612764262	0.8308269445728635	-0.6549090863666672	-0.3186822313615293	0.3294210944400794	1.537180573611049	0.0816602317495575	0.1973510655018175	-0.4900638259869683	-0.16715088499044511	0.46900678894825	1.748189280987385	0.8479787793855588	0.4261965517259908	0.17500628319077435	0.03524693097338357	0.25635170847521177	-0.052570741301500946	0.7328290436567156	-1.0470006584806333	-1.7904896635517855	0.17452236013933373	1.2981836729756138	-0.2408159431612143	0.35333969905101015	3.533692447367401	1.878997723078261	0.5755299918069186	-0.8827431342660368	-1.2726590488447762	1.7405692113828102	0.7983666417790538	-0.4116368676972139	-0.7782079385219591	-1.5883575444186355	-0.561629554539069	0.15042710085316768	0.5427709492807216	-0.663779394240242	-0.5558654151733646	-1.755934452038914	0.6002957619283792	-1.8282147763787244	0.009456121575925288	-2.2517777533228327	0.4558175304767517	0.7584356695730596	-0.27938899458559446
1.980357830872702	-0.8210388506179189	-1.2661444175341077	0.8665590136331577	-0.6095124097900888	-0.3462311270253645	0.27908182415894595	1.5082478183723276	0.07943614588319627	0.2771198575355077	-0.47753492741050463	-0.18600305141012352	0.5065118963737831	1.7346545393179018	0.916015716490811	0.44076385664160017	0.13817369208856112	-0.01320852892903101	0.34926402644445387	-0.09381924635711053	0.6743270582856222	-0.9789461157972514	-1.7913528749092893	0.1949883599291066	1.2703646632724035	-0.27042660878067437	0.4338798963332822	3.548871338695064	1.8752496623588424	0.6159008199347876	-0.9780318686122369	-1.2886756058978293	1.7071890105626122	0.9047156212269035	-0.4624508792547005	-0.7431608387037396	-1.5777528397191947	-0.5419350076290372	0.22093029487463056	0.5092746977529155	-0.6656081354799269	-0.5324282679302226	-1.7993856677110749	0.5602737648509039	-1.822851107319228	0.04420707844344072	-2.246014244577886	0.4848452391764038	0.7719013783177436	-0.2859908355857826
1.9679287942028278	-0.8533232112979586	-1.3032219481526828	0.885882865792911	-0.5372585492582236	-0.3389269118134415	0.22696503727184042	1.493778227430528	0.07263657795215414	0.3054415907801683	-0.46932276707430337	-0.2359357764221257	0.5365629539850854	1.76321285022695	0.9761466310639708	0.42797029942574716	0.07727257375043559	-0.04808529054879302	0.4422548607006057	-0.08511709515291718	0.640488409720369	-0.9245856584417596	-1.8026345158265316	0.16917314485576168	1.2576752494586152	-0.2807122816315682	0.5174034471235093	3.5915386108317535	1.8116875763649805	0.6002698914029765	-1.0671825563819477	-1.2969129973969666	1.6547435331353828	0.9927121028318666	-0.43905390203263844	-0.7291529282254592	-1.5276769588604915	-0.47175893150761616	0.3051301872899034	0.47771082004360743	-0.6752848212290525	-0.4792228260534836	-1.8431984892044653	0.5583920004443235	-1.8045696913859346	0.045656596667762124	-2.2275137582065243	0.45279863805719645	0.764441444913138	-0.2809293329540597
2.0168226581148483	-0.8662675870449569	-1.3151343737901977	0.891689076416258	-0.4676291957424558	-0.3325783672634911	0.19282838884479359	1.5141678294120289	0.060485276704187296	0.34725450219984316	-0.44217240711214256	-0.2828367271865394	0.5541693491152064	1.7729204609533125	1.008134837782285	0.37742866130690145	0.02060018084264074	-0.08387986460435684	0.5445730386573123	-0.08745562363896073	0.6448891285820955	-0.8444226986204324	-1.82474534272855	0.1417791346037856	1.2110044905372168	-0.25155402671051286	0.5701888969609489	3.568826258322556	1.75371242844951	0.605602126375002	-1.1245456864717895	-1.3049007460872377	1.5980692840721409	1.0718786756045882	-0.4204623784743764	-0.7458345057665638	-1.52817485229943	-0.3691201102080031	0.3519004204087287	0.46226844206283657	-0.7093894205054465	-0.42536951073747986	-1.8716928278588192	0.5502624597146244	-1.7816572566810183	0.08707256706813224	-2.181949140661943	0.47312660597991013	0.8301253611455456	-0.2860127231647312
2.0578393922897957	-0.8885157744337727	-1.2958055814228542	0.9070748495976624	-0.40879128852505875	-0.30201203526060955	0.16565536708521195	1.5344910227297952	0.042722922100709604	0.370812549510171	-0.4632685864717782	-0.30593978437196107	0.6030540202521134	1.7985316475650077	1.0492360570991983	0.3353685951523	-0.018239756712724323	-0.09157277030115131	0.6659998175670336	-0.08382578302245029	0.6251091859264953	-0.8380074673832129	-1.8269340644635097	0.051960282844677484	1.1849288683341674	-0.2392144211475947	0.622775755690055	3.50833541945493	1.73150870105159	0.6123411449148909	-1.1117272140875774	-1.3192625983381017	1.5466064880170791	1.1499653162458068	-0.3697621285765124	-0.74041430864753	-1.4942024907157936	-0.31066872908597604	0.384733308486908	0.478498920232307	-0.7183925240720818	-0.4086427571901991	-1.8846161097602763	0.5420134840084858	-1.8259673099311406	0.1200986053966437	-2.1522837709884968	0.44748945901943377	0.8961354628231092	-0.29709878190188976
2.1013812433503736	-0.8979575274898007	-1.3038061780965688	0.9242225004689388	-0.29549761104230743	-0.313162801449676	0.10978833079347512	1.5819330507695955	0.038486222228119406	0.3756867574539904	-0.49166225738479274	-0.3435635261708144	0.6633163871019137	1.829534221830971	1.074087459856349	0.2634022109552649	-0.01876470630567755	-0.11096248713585047	0.7754312358169129	-0.07960435800661482	0.5927571230576716	-0.802346037552019	-1.8307728875814449	0.008545395988368865	1.1565513021213953	-0.19894797159212455	0.678348336539145	3.419370557484277	1.655284026384272	0.5838396971733639	-1.0592977892468738	-1.3289502174703238	1.5007185096725597	1.2260860712890498	-0.324058729896936	-0.7165206440759957	-1.4745968372202272	-0.20319438160531522	0.41676130022544094	0.4892851278739382	-0.74408308605539	-0.4212328345938742	-1.9002056719286433	0.5311495458459532	-1.805814303299384	0.11852197933477637	-2.1222969507183835	0.43156259158059723	0.9159291612616579	-0.304966682546851
2.1404268470203163	-0.9085430135917425	-1.3059029700575324	0.9447325209956645	-0.21056736675368012	-0.32050821242806665	0.0921760289737151	1.6183351740172476	0.009816191800604751	0.36441788341323844	-0.5068031603014764	-0.3800243965793627	0.7218390360216804	1.861067793304278	1.033349169147032	0.20632467676184546	-0.06720951168482932	-0.0928518056658755	0.8227501239384134	-0.0510554049064492	0.5556432337216574	-0.8212224499069409	-1.8086463688726837	-0.09424684696885016	1.1269361316023216	-0.2078260127287146	0.7282725543967206	3.302094894774483	1.5777603971460112	0.5340466465794973	-1.0282034716761885	-1.3368328533989675	1.4565278460762245	1.2762009884327026	-0.26315448544448483	-0.7250240927327062	-1.502919313996765	-0.15802459546608386	0.42916912904352317	0.5470935392701748	-0.7816330319320711	-0.4737221475968393	-1.911103861201942	0.4968717076076059	-1.8069415206495314	0.13127105839939585	-2.0920308702424135	0.40556181139389674	0.9454959220592863	-0.2773042026907993
2.168901051240191	-0.9458229487788185	-1.3336664039212036	0.97013055759012	-0.10822155222178897	-0.32647637231772075	0.07446028742254833	1.6839233694225446	-0.022057957719824123	0.3594244116060742	-0.5117841918339889	-0.42656487946804844	0.7879106460602773	1.852623920012754	1.0247226353203167	0.13142567011930067	-0.10631667327906842	-0.08968306183684267	0.8757324113939463	-0.042458111203533606	0.5180399294639849	-0.8229644963634299	-1.794549451658907	-0.1908386291121038	1.0952618677298567	-0.236766066945952	0.7781186208953208	3.1870767471748755	1.4772002898127456	0.44735954200163863	-0.9792846754559467	-1.3427355919191348	1.4601968135036716	1.3019747573112181	-0.1985112366607376	-0.717440269504543	-1.534671723352656	-0.050406125517227354	0.4316594655277529	0.6190026977188642	-0.8247830671869625	-0.5297912396457688	-1.9145858801886653	0.49679407487292015	-1.7427942455845824	0.06869407742912567	-2.1039124879217566	0.363474781249315	0.969923097850893	-0.27421942203281646
2.2142374876954634	-0.9659687560239881	-1.34339850267823	0.9716398315376173	-0.04886956339293527	-0.3165712850728522	0.0630262881762921	1.7179278185771314	-0.07978721224067302	0.31987564033555255	-0.5225725329565492	-0.48954080916430404	0.8688305288305571	1.8436771857807925	1.005316943650636	0.09539949597330427	-0.11582972241651204	-0.06919580862750493	0.861748688637023	-0.023445929536442457	0.48515476958594556	-0.8237661200625801	-1.790269293210487	-0.2619530333393714	1.0790838108337748	-0.26797944045242245	0.8087940081908442	3.0279538667170045	1.4225213329761446	0.3835132108447788	-0.9872518939629437	-1.320939475363446	1.4840864702002547	1.2805722094770702	-0.1662198300171826	-0.7435960601577453	-1.5582783974575378	0.05851084111434286	0.4472656228884865	0.6847598902763373	-0.8414596277489672	-0.5895501921758348	-1.9165684603758781	0.47548422096539483	-1.7149376306333128	0.047170483604687945	-2.1467025850038484	0.27644188073409126	0.982214181594788	-0.27738764908553837
2.2014397065587366	-0.9806488322059718	-1.3206007660911951	0.9613205008768901	0.02920296516649499	-0.3013013732677895	0.08571784657385853	1.745143052972328	-0.09603679541641638	0.2919054544995995	-0.5171195650405622	-0.5552902845775292	0.9151605705307393	1.8650284218542048	0.9524808346910467	0.026912360871387965	-0.12018699400772244	-0.036074850043547574	0.8158263286364329	-0.06119458181713646	0.47278222255149743	-0.8355097916334902	-1.8062016919799369	-0.3544378912868991	1.0447425330322528	-0.2669910149815951	0.8414937050443962	2.797720443058988	1.3438536954032003	0.26703621437596936	-0.9674142722391549	-1.3100537349873551	1.4789084022313064	1.2731318932634192	-0.15553848128757677	-0.7253371337413237	-1.5373760932709928	0.16104329724348992	0.44318614146307633	0.7024954670355255	-0.8698727039695937	-0.6377375523604887	-1.8841149631034682	0.4190286346573898	-1.6732232105279448	-0.021887041575229436	-2.1480004417878957	0.2142157308616297	0.9768564407132475	-0.30469103584947443
2.172178441625414	-0.9798788463914481	-1.3184333950744855	0.949578436439665	0.09088332502689453	-0.30846273410459835	0.066013666570511	1.7792337262790217	-0.14110636179322247	0.26478197965158146	-0.5037639990201088	-0.6355033901939197	0.9964348069521144	1.8230730573903173	0.8958146706385254	-0.09280182835839897	-0.09777500251990033	0.0359858626196916	0.76734461709997	-0.09299087016984214	0.48036951020531016	-0.8350611088859932	-1.8307920020100368	-0.4599478888073355	0.9935325684296832	-0.3001990275305746	0.8476225689087997	2.650402403227946	1.2610939755113855	0.1372789405507094	-0.9651921388536708	-1.3158423276179423	1.503874605482824	1.2114424455215687	-0.1271076769195195	-0.7022710038705867	-1.586231425954384	0.25366384341045023	0.44768885888431964	0.6858124625351072	-0.915335439975423	-0.6642438083376712	-1.8486595873538518	0.38422992721623406	-1.6796922084261336	-0.06653122513173344	-2.197721817360642	0.14171610525527534	0.9754759066827254	-0.2836351849015055
2.128263932536426	-0.9524642998875263	-1.291980608195649	0.9230547093583559	0.1340672585051578	-0.3489333936606046	0.10696843150951665	1.8664395483911704	-0.1958884675724089	0.1800716673993676	-0.5132210278529834	-0.7106439136324301	1.0625420901010825	1.847365431321316	0.8410760079471338	-0.14370963414889232	-0.09858364019203743	0.12226981131475508	0.7126565982384921	-0.11663260398625726	0.4816201514230176	-0.8278760499003077	-1.8409595403247132	-0.5602027474566771	0.9436038745495061	-0.32614237969048687	0.9589346888695625	2.534041416566987	1.183952592494737	0.05339692317164117	-0.9640150380975744	-1.3698908169309463	1.5092370169292693	1.0987866906408172	-0.10474303162115686	-0.651205042422394	-1.6075862315854343	0.3120249941881322	0.4444036758444806	0.6555563261169974	-0.9489864989696839	-0.7424814224433824	-1.8234912220206283	0.3994286914959006	-1.7037433376033075	-0.14780039136572437	-2.2669025061626225	0.09632891942223579	1.0023577411252442	-0.3135541373497269
2.1441829964362054	-0.9468518969408765	-1.2323707724952464	0.9073859264285498	0.17321813998442126	-0.3693876574397234	0.13134600064847754	1.9455119158570429	-0.2603000192654994	0.13986234291881192	-0.5222096247804784	-0.7508672728692062	1.1175990674792797	1.8082183057521852	0.7689132081440675	-0.18499667966334873	-0.07524459658831165	0.20060293381968805	0.6808901938747238	-0.13911852522954465	0.4591937225147751	-0.8064450482237516	-1.8652634474485392	-0.6292592777705164	0.918435346249902	-0.3294557099430258	1.110089366581096	2.4353328891347257	1.1412263384914536	-0.03155305999650789	-0.9359934893936812	-1.414967767800317	1.5255826224417897	1.0062969577767569	-0.07740129831278572	-0.5867853857244909	-1.6295502828917676	0.32861425313393616	0.43946100933201293	0.6210845846423019	-1.0102102403682542	-0.8322683900958674	-1.767173240986151	0.35999059874768785	-1.6996368724998052	-0.20774966223288197	-2.3294221358817726	0.08146817370743017	1.0394588535797582	-0.2916597185333128
2.1354853232923503	-0.9357247060085662	-1.2038460296253604	0.9134941923205568	0.2016431156294102	-0.40124945244149346	0.1422860228527012	1.9852376856138663	-0.3366224351098245	0.11333593668927748	-0.5531871863316604	-0.8529292502482096	1.1537285355391742	1.822512726628116	0.7685918589186833	-0.21353807161791954	-0.0806059846687214	0.2968013924299426	0.6450940318959539	-0.17096901533235917	0.44811206482421984	-0.819716760626046	-1.8751349681635	-0.619519918775759	0.8729396108887514	-0.33021289010274163	1.3283055489063051	2.3922563783175663	1.0375652586853552	-0.15166984790432753	-0.9095437054365639	-1.446128774462292	1.5784674276316621	0.9006441853921305	-0.04811400405777917	-0.5022187065612074	-1.6394911296726247	0.3613145502005142	0.4718912969709145	0.5586731631220155	-1.0447014765755096	-0.9166965304392203	-1.7589833442743443	0.30457276967941943	-1.644105718941605	-0.3505088744673589	-2.378434813342177	0.05058345775857076	1.028858612888244	-0.2999578469019699
2.13561403598361	-0.9002739704248182	-1.1860359731885197	0.9519965492486172	0.2298834639218051	-0.4657916776473755	0.16547550679520734	2.015443987645822	-0.4228279374987435	0.05855979262578226	-0.5698505902874407	-0.9412280313543209	1.199560217887241	1.8590276146316438	0.7240846942074034	-0.23053402626967365	-0.07284382289498839	0.38046208163848505	0.6078622233615143	-0.18972065280012532	0.4375025878952322	-0.8145533106012757	-1.8913771638514727	-0.5940118168492203	0.8266661009997127	-0.3260813072108856	1.55497523695651	2.337064352422508	0.9227057297510859	-0.23943048718507506	-0.9349499160806104	-1.4679749838184435	1.635954529824024	0.7946055718083318	-0.06468945242939551	-0.4508199366441543	-1.6929465863668578	0.3805988254767394	0.5045688702048944	0.505710305331174	-1.0848986534971936	-0.9761834007246881	-1.7398797537519528	0.25285344371491647	-1.583557177493874	-0.4764144022370808	-2.425721200645162	0.11257254287581393	1.0342206981437438	-0.32399314453423367
2.1055626664556275	-0.8447652727460593	-1.137864649789355	0.9837601333245359	0.22306842361474066	-0.4665907009493848	0.22133122220448315	2.0625491523832906	-0.5043218870022075	0.033213411783414706	-0.6002048609400854	-0.9892778259471783	1.2202807929079325	1.8442183599357413	0.7122197204975207	-0.21787696166260706	-0.08373858495381295	0.47261969155353595	0.5698977824275092	-0.22589880334898957	0.4159851079951646	-0.8190033869124675	-1.9352558552699892	-0.577995021967778	0.7825965528199158	-0.3130806958202056	1.7630770607746995	2.2789918854874514	0.8495943140422956	-0.2958255483825095	-0.9485651832813387	-1.4842411836803635	1.698915326926936	0.7229032980660277	-0.09573593096643282	-0.4516592103827751	-1.7328104742029584	0.403340973631032	0.5147635538548065	0.4823038626273286	-1.1095034236373742	-1.0543435066216928	-1.7454458826377965	0.19010429767615813	-1.558804878135187	-0.5640104425643007	-2.4430785283321224	0.15424303551264001	1.0334610363067869	-0.33471942619243383
2.0204632661483233	-0.7852122475459627	-1.1069840912270794	1.0224268831643006	0.24791719888503186	-0.4482029280222274	0.25093592809889753	2.0924603643046185	-0.5759554334153913	0.014019422802494453	-0.6437140467729165	-1.0253064046656575	1.256050914666249	1.8227072859205475	0.7308051103552693	-0.2368008744134677	-0.059281253073663234	0.5751087653748449	0.5738565680251612	-0.2531841570712768	0.40150109757241015	-0.8085874110085063	-2.0114372778375484	-0.5826512330711758	0.7356059502437197	-0.2624860005591298	1.976931273943628	2.228221845180213	0.7895161293254167	-0.333653661091722	-0.9891429490126139	-1.4304653305928325	1.7454381048580057	0.6786197322817088	-0.11610938374592898	-0.44475604895115106	-1.7329821126819076	0.4439136385644935	0.5211369362493591	0.4181786886730988	-1.1007542739287934	-1.0923132575709174	-1.7567701966132916	0.09476599126038807	-1.470360207644348	-0.6784877535479007	-2.4601073736906134	0.23855103069175732	0.9971029539643531	-0.3736307536540688
1.9192997436078687	-0.7136560743317566	-1.0565392429179508	1.0566309668887741	0.2612660709280568	-0.3809142824659325	0.2679376178743727	2.127692838184556	-0.6363174912340932	0.02630422514514196	-0.7145847568424615	-1.0514981556285306	1.2636659010404527	1.814264011273001	0.780374861846491	-0.27237168821769	-0.05793525445510843	0.6937505836694836	0.573446942129752	-0.28487804506870945	0.40679402526491903	-0.820070533345611	-2.057180017947089	-0.562353644025197	0.7012183066476579	-0.1947216374163834	2.169181819700785	2.1809528063012773	0.7521406398421701	-0.2815077444135932	-1.016320445373252	-1.4158750223241179	1.7597999616625557	0.5864061544989576	-0.11890514460580592	-0.411104815182133	-1.7075590495497863	0.44026972712190293	0.4935021558307412	0.3331881302962949	-1.0868581554551977	-1.1428075068094325	-1.7812353561586192	0.01437828978434751	-1.4576028945417674	-0.6630425216984136	-2.4435104775713956	0.30562428423164023	0.9236832326098451	-0.37426002154882376
1.7664647285812005	-0.6757412261616124	-1.0378015092169175	1.1028945403881125	0.27279921606308893	-0.303718017358957	0.31486452567448264	2.196996169882816	-0.6931082379118335	0.0283598096379749	-0.7879670874241246	-1.0879448635948146	1.2672759496184975	1.7829782784060526	0.8013926455636622	-0.3203989093697742	-0.07907571544516102	0.8122847894822254	0.5780545349096275	-0.2947309596518869	0.40401201897549754	-0.86145222577765	-2.110367875021761	-0.5285003739538364	0.6543345163284032	-0.15615407007987708	2.35381288076552	2.1469852073083873	0.6809356771636732	-0.2115995240095183	-1.0784385955365017	-1.3825592040487704	1.727831609313054	0.5108042747502501	-0.09933505268950739	-0.3829439428961489	-1.7019566844868597	0.41452594352158656	0.474359388105911	0.21930246990820662	-1.1049945547230648	-1.2391518790683127	-1.7749770247048886	-0.037701331692416504	-1.4667681963415082	-0.617269033892945	-2.4303094056460415	0.37212429644252143	0.8382181983563501	-0.37901167814106457
1.7010082986255655	-0.6528478570949394	-1.0194325732988911	1.1488794478541964	0.2861283226474421	-0.24332560022093705	0.32828354501865487	2.241870217740295	-0.7452578821658696	0.04138704514039663	-0.8443214315121799	-1.0593569622812167	1.2920371751699289	1.7474264289678612	0.8514435299061983	-0.37376095726055947	-0.1117285932985816	0.9624334346027282	0.6359745188509277	-0.32205341146091515	0.4210345689675649	-0.882826950391215	-2.179909750849435	-0.4758021574817163	0.6176157306014004	-0.13013422908628963	2.529051656947144	2.137334586479333	0.6356388173200447	-0.12021871105431377	-1.1208468141537191	-1.3357290051631843	1.7108052393048965	0.44150733645433926	-0.07333203031796036	-0.3674699345389323	-1.7375794706180876	0.35031182920002	0.48331782650377625	0.11977525071521697	-1.091150353358357	-1.3470880551432967	-1.7986824619231783	-0.07406729143552675	-1.4816999322073834	-0.468968734735297	-2.4121851169260937	0.37998091708720205	0.7758028000668334	-0.4173128893395247
1.6163550921683574	-0.6285153741059315	-0.9871825752580288	1.1805541528355756	0.3013032535427652	-0.18628212519219997	0.3906929929165545	2.291262196946691	-0.7614497911979404	0.03571545524112507	-0.9080242767792198	-1.0159524487510643	1.2998710513418033	1.7231981099423705	0.853148878568079	-0.3951290720303925	-0.08786016747566586	1.100600417236341	0.6678677787102726	-0.34515781080744823	0.4254619670636348	-0.9106609722441525	-2.235128920928756	-0.44145829986747376	0.577298318466016	-0.1014011097756623	2.709755443724574	2.1372241945424055	0.5637287468791798	0.022124940810184866	-1.1802486091387185	-1.2875709364685952	1.6862290120188965	0.3695539837817883	-0.03315732138767886	-0.3044491123825526	-1.7230292086525285	0.27668993825563903	0.4971903778458887	0.03795144635128617	-1.0724299773181365	-1.435285103215086	-1.8331550500673786	-0.09555298016947858	-1.4447763907887485	-0.30124423953667795	-2.3872691798184182	0.406639317583574	0.6623136389959681	-0.46004086338021627
1.5523145709561685	-0.6393457290836113	-0.9820267962832142	1.2166056520251165	0.31375728936591857	-0.07789905927951504	0.42439967790930755	2.3296276602044346	-0.7880199701367233	0.051952075061974204	-0.9523522410864624	-0.9807601285281933	1.3139307909695763	1.644502647610916	0.9034640889832503	-0.47368220892306406	0.0068340268305627	1.2073211189327435	0.6802710049359594	-0.3889309514782759	0.42893819834749725	-0.9524729423464837	-2.301884155525145	-0.4125153932157303	0.5530916188716307	-0.03539344017965837	2.7818074662477787	2.1576545880125244	0.537518942562252	0.12781621689337513	-1.2021415157490556	-1.2124506232229961	1.7092995256514327	0.37622332297405897	0.009081352777837358	-0.25449881154798093	-1.7111627483578289	0.23641521391920603	0.4841073375376784	-0.03744236419651129	-1.0869509557643429	-1.4510352162474012	-1.8384165898174978	-0.14683769552526812	-1.441125846163145	-0.056865570359580994	-2.376918470605707	0.4487966635453809	0.5848132559180625	-0.47800304184125403
1.4748445197584585	-0.6449377609353356	-1.0141196869362359	1.2646935858860526	0.35646101204144964	0.017452817496547098	0.45728911944193973	2.334419795068126	-0.8070541464121483	0.05423798867141387	-1.015208139662935	-0.9688009576389736	1.320342913119997	1.6133721431271284	0.9763955133660703	-0.5746814897091939	0.020224990693274502	1.329385735266252	0.6791388056670661	-0.44231317112578994	0.4416609937053047	-1.0085579908304358	-2.336517430885327	-0.4047504073834068	0.49952852481331195	0.013451973243365537	2.7935279234430177	2.125070830800417	0.46800541941438956	0.2962201704746454	-1.245918005559925	-1.1495899069957027	1.736176417597529	0.34047418361186566	0.009689903113547416	-0.2077225104107177	-1.7185779561984287	0.21821083180962209	0.4935644888548789	-0.11490384131020914	-1.057025595758367	-1.4983189320849373	-1.897905498800241	-0.1826336850196996	-1.4718264427857524	0.24471488488848875	-2.380793959361786	0.4926677064241451	0.4864863332471042	-0.5755518772914031
1.3504959279605315	-0.6880066624163044	-1.0410708770079349	1.3238967526753573	0.4045696892337956	0.1587371091286265	0.48623643181619053	2.3529927987642396	-0.8186862094807112	0.040535007865789084	-1.0651870982617258	-0.8658649552516563	1.3421851533008375	1.5234054718665366	1.0028263386561158	-0.6894649490680229	0.09309780929617813	1.3916850972018076	0.6785760590413129	-0.48524095721224836	0.4549769851642072	-1.0739190212536667	-2.3664018837455734	-0.3913683360614562	0.45597648204174657	0.022510860071978313	2.7993583036776615	2.0968499206384887	0.4657085291720212	0.4575323654527213	-1.3359360947339662	-1.1403933615467101	1.7677693092159612	0.3211712608480205	0.014781436609899456	-0.16340811488846735	-1.6673892622262003	0.15755011969250857	0.4898326081415652	-0.17020202734992584	-1.131884584003863	-1.5436000434870016	-1.8713912396012788	-0.18983229646081118	-1.5591270901404968	0.6152741562324581	-2.419589028247162	0.5218246622926023	0.40115001000710315	-0.6228064762532763
1.2320310280937898	-0.7574783321620036	-1.098581301511376	1.3442136449440234	0.48057012390195997	0.29507941739229726	0.5270794237498218	2.387005816778663	-0.8309086609700393	0.07552521455856907	-1.111411670538582	-0.8007973002731582	1.35760621663317	1.423319083366014	1.0814933418195432	-0.8090787374846163	0.16584670433413487	1.4827017651921761	0.6641050323542432	-0.5204802852698888	0.48637375427676116	-1.0905685372480824	-2.393823093949051	-0.3751704091723457	0.41973284156320395	0.016960972605306313	2.7769848694512493	2.1267984646133473	0.4431942267190404	0.5954296826225897	-1.3655081670249072	-1.1697797691627643	1.778756374011222	0.34017341087452185	0.02812030847165119	-0.12889817724925895	-1.5885057776504552	0.18620145309797143	0.5018082962460799	-0.27659302771417815	-1.1672325540405848	-1.5943846085598816	-1.8523356631298387	-0.1707207096474334	-1.6615294167477965	1.0527397340852636	-2.45236845057583	0.45767654674930675	0.2872033553838302	-0.6481208292803138
1.1667562173984438	-0.853578723031454	-1.1983323975322455	1.3867031982447835	0.5510842961437727	0.4146522577793258	0.5543857143854996	2.4013977524281924	-0.8180929450426486	0.10859377444797887	-1.130619247714119	-0.7565949691621146	1.346068044001142	1.3152168220851181	1.1607549301486075	-0.9549534413459051	0.21453150476241775	1.5307394778774979	0.6332690879029664	-0.5548957467258695	0.5039125370317896	-1.1085618598409708	-2.385010495856903	-0.37765994273816783	0.38790360161035997	-0.024638872990234265	2.807324286140717	2.1793347759114408	0.39935058510007837	0.6667279165699901	-1.3775296013732177	-1.2238175829609144	1.7420633128487146	0.3533851214055871	0.0816168243986809	-0.05874933036778087	-1.5479508676241016	0.19307995833016817	0.5082395489515807	-0.37738964639323297	-1.214096266799356	-1.6254812232984732	-1.8172669005196553	-0.1546533876779875	-1.735788282330505	1.4989819451618467	-2.4814843406355966	0.410972780948023	0.2512180798934596	-0.6694913141756601
1.1870095550727515	-0.9640501730449662	-1.246491494711946	1.4320779807987285	0.6184952913741031	0.5102904440547624	0.598970064689244	2.4151957589802886	-0.7982389030458876	0.11458912514905244	-1.154873818487647	-0.7496405356083087	1.2981950921623207	1.2373840655885036	1.214779615448295	-1.0392072077936836	0.31983297365436997	1.573305206799098	0.6079128537927876	-0.6011405353810082	0.5166951209706224	-1.1197340956480226	-2.394895863820571	-0.36307124303318244	0.3668740704507043	-0.0585868705347695	2.7980719355184385	2.2516651500146447	0.3212460781214737	0.7570987310662156	-1.3305620732153582	-1.3034840231469207	1.7296164993090772	0.3729198310397207	0.10357744515673187	0.02601689219877526	-1.5206524058719801	0.2637959400211168	0.5190213306305781	-0.45129171485535347	-1.274265285393885	-1.6679055329410457	-1.7788411555137689	-0.12683698166505755	-1.8722966808371768	1.9882440482939863	-2.5297958539820184	0.3258303714044945	0.18724288536100095	-0.6612355929912146
1.201793468700457	-1.0676442582642758	-1.3134323848839404	1.4653495022944067	0.7228775770501542	0.5562475919955253	0.6674129331760585	2.4117874949802287	-0.7928909975832397	0.11069400483729883	-1.1568195826033416	-0.719154192629276	1.2445077865738905	1.197874760413461	1.2706195377771397	-1.1485177203931507	0.41451982246569186	1.5681803010246678	0.5880161002045885	-0.6569461755000697	0.5133075304007076	-1.1383592079103417	-2.4478900684284204	-0.38527257810494053	0.3173500404872532	-0.1143442656005808	2.7977240255671907	2.361589498238838	0.2318578674556277	0.7613178161075759	-1.2752635027779924	-1.4110876287480365	1.715030624052871	0.4233877893537305	0.12985735574401383	0.062422819377891806	-1.495126501502472	0.35771260407080335	0.5590442666536791	-0.46426546534791163	-1.3251268592158032	-1.7168290356820723	-1.7415707486089065	-0.13675074823724406	-1.950207976572693	2.387969679591755	-2.574108320999267	0.21751521687563757	0.249646950155747	-0.6802586350443882
1.2477018069514896	-1.14975955987801	-1.3606795669875105	1.4982832164044493	0.8411891205102314	0.5646253216837271	0.707144619426644	2.3771537701813825	-0.7768378482686857	0.08566576503353991	-1.147564917911137	-0.7068841224122534	1.1556576841949682	1.1633392887189313	1.3304089074249839	-1.2714927705439987	0.5198827148926457	1.5450386250853398	0.5853316814444418	-0.7478010280270548	0.5344136185915213	-1.1427133064631612	-2.478833705180322	-0.4301894755052428	0.3019144761218785	-0.14809837284580016	2.789567398721257	2.4913023896712954	0.17860346037707137	0.7383390855035843	-1.1956835870358313	-1.5393843238625078	1.6653449765354609	0.45545944591540566	0.1006414086422851	0.10217336035058651	-1.4678005208537248	0.47572839862615	0.566739234020927	-0.45781593515273283	-1.3631399977601817	-1.7222954040855651	-1.6987882286255203	-0.12748790228665702	-1.9947285530340995	2.7197724675978523	-2.60434401434852	0.1143505285399478	0.2582774024526651	-0.6767525184916566
1.2608886304595126	-1.2510443112586949	-1.4060253240723646	1.5128042561397337	0.9673556369324949	0.6075721021901789	0.7707038271920805	2.371744141855706	-0.749672215837676	0.06752017409741462	-1.1838091142779894	-0.7031000527196233	1.0611864347530027	1.095768362154523	1.320014655863069	-1.3858945755697971	0.65963607465802	1.5300350044135373	0.5742069574336481	-0.8214060410886314	0.5115032690164426	-1.1393785660324485	-2.506340611564476	-0.46867720230310744	0.2674168398593189	-0.20456195551554374	2.7391730916133197	2.602452088395396	0.1381822876066194	0.7063368160358234	-1.1178670037363334	-1.699285470102072	1.6286098211930529	0.5073723689396614	0.09663995654419635	0.13482981186269444	-1.4224461166659803	0.5925041493564001	0.5187972569912344	-0.43067963885767996	-1.4107234156714523	-1.7128201182843958	-1.6651883958866391	-0.08137737552131703	-2.0885925566266708	2.928851823659559	-2.635732660580041	0.021711113531264713	0.2512362603439722	-0.6372604862010568
1.2577932641707803	-1.3132131762860861	-1.4640387354316653	1.5250745831651795	1.0727100238032254	0.6788249377983039	0.8243816993428185	2.3364270504848808	-0.7458344074313596	0.051627483784054386	-1.21544345396284	-0.7309562278495637	0.9377152447839496	1.045580385858494	1.3730123304221125	-1.4754605661052338	0.7380410007746996	1.540719148814587	0.5431798914868329	-0.8795989671791673	0.47315789331925273	-1.148520226302511	-2.5114870852442612	-0.4871904500006825	0.2541197389801113	-0.22420061179584838	2.713025283746073	2.6224543188529994	0.12983020766438463	0.6583580922476531	-1.0389069650291642	-1.7899542601341007	1.5954783147230738	0.6013412420278601	0.08997713093828387	0.108830001987924	-1.3851863817355075	0.7000559308780266	0.4954200584434866	-0.4012558585073319	-1.4151409734244584	-1.6961026978627245	-1.629566471397784	-0.08822564436487054	-2.173532277983824	3.048818808075631	-2.6688280085732465	-0.057157116092385316	0.27016192586206833	-0.6085686061476073
1.2141804037099233	-1.3644054177168656	-1.5048838499458361	1.5914462164742105	1.1724914497584304	0.6653790943607083	0.8622231295652616	2.2350472630952987	-0.723061964049438	0.037967712713211824	-1.2281197197370675	-0.7452704105667406	0.8283313672323576	1.0155338460233398	1.3614182166877844	-1.5381395469746142	0.7752218696526965	1.5298741403942075	0.5369807372470318	-0.8957212175249711	0.4106451540356043	-1.1536063985992748	-2.4928737702937473	-0.49871454391587966	0.22605811213081628	-0.27432172851850295	2.6909073258307243	2.628365807075519	0.012084719756940721	0.6787763881617785	-0.9976551978421538	-1.8559535777281275	1.5297673645333085	0.6747815646088471	0.08052067850471015	0.09968597967418294	-1.3527991937074666	0.7857239009028416	0.4814733823306323	-0.38095197885663884	-1.4210331253077946	-1.7092407718998834	-1.585169128848694	-0.06977758519838227	-2.245326595552171	3.103706579668205	-2.674197740337275	-0.2134216308990946	0.2575951689552464	-0.5528168386460186
1.161493659432585	-1.3972332293211243	-1.5395143593327878	1.6381732309665042	1.2442423108121439	0.6306797348568834	0.9033048126414224	2.163085442632694	-0.6963992074296639	0.03980974620466307	-1.2302912423316492	-0.703575506138498	0.7067981351168997	0.993214303317596	1.3327807141846122	-1.5948650221073906	0.8716485875853681	1.4832429894116916	0.518270389901607	-0.925670936565291	0.347155298215719	-1.1705662053183596	-2.4740148626303196	-0.47860653598047076	0.2439427590483791	-0.323099547158279	2.6918188242269805	2.650850279086342	-0.06851803931291693	0.7574632417882533	-0.9428341157037824	-1.9097819871964727	1.4938997363697761	0.7657031739447908	0.06950625687748044	0.09241929937130164	-1.3012941742740323	0.8478909676050066	0.45711940568232495	-0.3506083938847072	-1.474648119953626	-1.7058004952678345	-1.5247639517269562	-0.04931970078946409	-2.2518365831721843	3.0912948252493804	-2.6856084831191547	-0.4023984032280814	0.27216891544062183	-0.4532180946300219
1.1178578394105847	-1.4155710811048166	-1.5713845213817925	1.626162524454055	1.3100091792529507	0.5880696540415252	0.9239975449868514	2.07030879051919	-0.6746037640415536	0.034170813373731554	-1.2427963785996958	-0.6728925075325953	0.6406504805583535	1.0202058432107939	1.315355983081763	-1.6339730418683094	0.950898245616402	1.456694879187184	0.5031108787627723	-0.9520756202518041	0.3023185000477195	-1.1744135743417288	-2.4738800479070595	-0.5157757583700981	0.30139370530636	-0.369275085230348	2.685854286834014	2.6544813852974536	-0.17513886526461162	0.9573657312700241	-0.9111880306335554	-1.954187201823565	1.4975096751771324	0.8485760794358483	0.06312791550843937	0.06733280013231946	-1.2912497060808845	1.0134633213682043	0.42147866885214597	-0.3484113486453329	-1.4247057564820402	-1.712467808244822	-1.512020722516567	-0.0076793597812234386	-2.222572381173494	3.0212421108849847	-2.6858659951830792	-0.5850052321908724	0.27033315932195656	-0.36427654960117106
1.0997810116034736	-1.4209064039015487	-1.6028822374262206	1.6615330627613738	1.330328519982596	0.514033060041969	0.9491514873594534	1.9913499604461542	-0.6311691741946857	0.03569376919937473	-1.2406021080484129	-0.6454618800725982	0.4918873836514449	1.022171131521942	1.2606749375342945	-1.6588806462211778	0.994200571328032	1.4798687279303782	0.517547816528123	-1.011017734977182	0.21907470340414364	-1.2100303482644486	-2.476403382397838	-0.5402903702149086	0.3592932714498636	-0.404908801799216	2.6971119339280554	2.63886171473591	-0.2679378726175572	1.2409772221041195	-0.8654154393201129	-1.9748517138048531	1.5556586720603476	0.8807652517996842	0.03660258505576198	0.06998116754466284	-1.2613332610498316	1.0802469005974156	0.37076518918030843	-0.3221212965242337	-1.4013339872181174	-1.7486352152021218	-1.4995810821491742	0.020987688675020506	-2.159102256313069	2.855452751033619	-2.6555527016507248	-0.7401797178956946	0.29620728167616267	-0.2614589635061352
1.0408037215353203	-1.4169556046501173	-1.5839119529861754	1.6766956358106264	1.3334595483222071	0.39884272507540164	0.9699734434363926	1.9216385367981708	-0.5966878628734646	0.0406004468860944	-1.2754193315551767	-0.6360505999869346	0.366386810322573	1.0741512982232528	1.1579328780787381	-1.6755732329256152	1.083385644453687	1.497335786911981	0.5214205974527828	-1.0532112680221615	0.1418812985602206	-1.2523166030485928	-2.4738068926308725	-0.560004330019106	0.4365375456226771	-0.43355772409913074	2.632327506364295	2.578653952335123	-0.39488868911795444	1.6020453428778136	-0.914414335791545	-1.973903235369852	1.6364732075349848	0.9529478872543024	-0.02754528979479489	0.0612124631845052	-1.2409648801978062	1.1641302784662522	0.3185602033963658	-0.31110065233405837	-1.3615155276683115	-1.761268311515892	-1.470138966134889	0.08009340440470472	-2.1133872393577238	2.695511981297026	-2.6605000272400687	-0.912564769992114	0.31943508462556064	-0.17868082391167064
0.948538550878642	-1.3963535389243766	-1.6173839181644933	1.67523547925748	1.2989953266230243	0.2859218210261597	0.9691286570976005	1.9116140418966752	-0.5524987029802152	0.01160340543092434	-1.2998309029473663	-0.5932827219566651	0.22212123108985238	1.0800693728482327	1.0921917168627833	-1.7214586068109088	1.1093893296583146	1.438701850332726	0.5163649309444771	-1.0982329279395036	0.0804945167600305	-1.2758231901144046	-2.4398894939019518	-0.5443700617649179	0.5017015221298297	-0.4397841523349772	2.616409663244325	2.529537425540306	-0.5431118286648843	1.9893190001090915	-0.9808273349495048	-1.9416869951243463	1.7244950407544788	0.9786553506982262	-0.0952892923163003	0.025121081499888377	-1.1975396783284644	1.2146666537823134	0.313783754221083	-0.310658425794784	-1.3554988965630121	-1.7610927745838942	-1.4545919164074683	0.15012675695102423	-1.9751371055913267	2.4847704458212565	-2.6562387977679878	-1.067918058775024	0.364843323117621	-0.06358567400049576
0.8803820500072609	-1.3554920326600786	-1.636826132804987	1.6737191885393614	1.2337068721250704	0.1924682603627651	0.9658621683288782	1.892567073140842	-0.4923780392218144	-0.04073632152060698	-1.3386171425900666	-0.6083663973702046	0.1212417383114021	1.0396153595864213	1.0064752264408374	-1.7411138705833664	1.1846236615507262	1.3702891564294881	0.5180677005260759	-1.136501772483245	0.040071193462677596	-1.2695513061131067	-2.3923375193047587	-0.5460840045023649	0.5783314121633555	-0.4262331771038525	2.595791184380845	2.437001384410017	-0.6853739066440201	2.417255853443205	-1.0451062137105347	-1.8654465740126494	1.8285102431305411	1.0131581595031673	-0.14050622529185508	0.018212043802779347	-1.1391401681555693	1.2401764126804324	0.30606527644996884	-0.3612537269563517	-1.341318960048257	-1.7607954743575167	-1.4493923948064948	0.2206265694331065	-1.8585935626952963	2.291926671624546	-2.6600158422788374	-1.2032986419308234	0.3339654270822578	0.08627857905640686
0.7973261854421956	-1.3354756858018442	-1.6801702790941806	1.7200916890493008	1.1536994399261553	0.11628610291529178	0.9588653107296026	1.9115717331512314	-0.44557483080780214	-0.06475444011110491	-1.4065247385529078	-0.580624196180392	0.032468223870169136	1.0244688109147195	0.9538891877656969	-1.7603396419882735	1.2631463688788527	1.3506707908059359	0.5192980311827374	-1.1849451286608113	-0.05348152186049078	-1.3146779598312477	-2.307646492122889	-0.5484663849074163	0.6320971464135632	-0.4081361562309569	2.6038354786779445	2.299084006522269	-0.8331344600045449	2.8378284510961573	-1.110912048100089	-1.7076323266881246	1.9507231949347592	1.0619575486094235	-0.15823869738523721	0.0009980941498222763	-1.0316100370380443	1.227203749991158	0.310676641172813	-0.3684994642730316	-1.3567147180882446	-1.7535069831528602	-1.4597224178101988	0.30308978538861914	-1.677928572358038	2.0766752522973895	-2.6182496155737893	-1.3380648657464056	0.3582685856903702	0.24972222808606545
0.7208635328220827	-1.288577018474866	-1.7159948794640325	1.815395138290563	1.0488176272036698	0.03753780373969324	0.9717089899415321	1.9514849467169835	-0.39333017374226376	-0.12251083825923467	-1.4364199342566872	-0.5458061690745079	-0.06529149538117059	1.0260214234018772	0.9409473080565144	-1.7534480776734966	1.3414841723696542	1.299201515766208	0.5207141185210282	-1.1869036185647563	-0.10965410263695063	-1.3572562182441212	-2.198287871587005	-0.563241840891423	0.6910317700755788	-0.37395809924870005	2.628727087699084	2.2124137198120573	-0.9958269159463343	3.2389617425693458	-1.1776987943815151	-1.485138173286038	2.071663644518987	1.0718398798715816	-0.19597423336760383	-0.03661850563697457	-0.9369050309526477	1.2058331030709137	0.3121416073279725	-0.4070328920465497	-1.3605101498087033	-1.7429654959161394	-1.496186088629801	0.3256590147699418	-1.4223261684840316	1.9290590540397647	-2.626450623921283	-1.448816965597969	0.39476275653984616	0.42170613682649283
0.6862415582338535	-1.27763542900416	-1.766985323986069	1.9237611413736349	0.9638953340200083	-0.07145296168906508	0.9517695564782558	1.9793262434340015	-0.3651789115566858	-0.15832446514359974	-1.483892178612693	-0.5121636246765642	-0.13679564690292506	0.9963343094103403	0.9032621319839329	-1.772695963505885	1.4064259461391861	1.217716013185933	0.5472470351487699	-1.1741919832324879	-0.10941003975059171	-1.3918288579792661	-2.1110205768466583	-0.5772594802680351	0.7653990392248884	-0.34932691599517096	2.6364465804549817	2.171839163393998	-1.1782926958991262	3.630645599838607	-1.2277984207217754	-1.3075927824557438	2.1886511119217245	1.0522924734520998	-0.23923785536035974	-0.04584390511980994	-0.8358125768906067	1.2051473524538903	0.26326512219845555	-0.43209248453913673	-1.4056299350663	-1.7624698741771756	-1.5040393868385822	0.36939543961470866	-1.165110417356995	1.7747020664230557	-2.5890669240619024	-1.5570156637400114	0.39331847060846503	0.5840197027955925
0.668921004455929	-1.2537378356328834	-1.8026738176281398	1.949336602025235	0.8921831054536984	-0.16125822398098594	0.9667214048997543	2.0880184815867535	-0.307107457116714	-0.21746977527682776	-1.5651664770486013	-0.4942346471719167	-0.19398923188582567	0.9747383476792478	0.8214214339753532	-1.805680255497896	1.4983117551079619	1.1757887480100162	0.5525950840151629	-1.2005205435721813	-0.07904365184877706	-1.3944350641039587	-2.042905490173483	-0.626087245858708	0.8625186127494556	-0.3021866699200807	2.63113036234386	2.158724601286896	-1.2841540805183815	3.9745950061299524	-1.2401672372120887	-1.1998218176294735	2.320135427809384	1.0012351726848752	-0.25369056389815603	-0.09410055964573341	-0.7376727990136998	1.2343303066427185	0.2070668516822438	-0.44928469744984223	-1.4075566893094664	-1.7934397809190787	-1.5370674022394102	0.4243534440236824	-0.8833314934477654	1.6546511582424515	-2.5781371015086316	-1.5992991763681552	0.4106729658837153	0.7471289506581359
0.652504048557863	-1.2614376688339237	-1.86726838683824	1.960588160782822	0.7993995502982731	-0.2239504327666535	0.9694025212095003	2.172314104676853	-0.2517958172554388	-0.2657318457638748	-1.6426214005632338	-0.5053514899474141	-0.230059716478557	0.9421849263272142	0.7844959726149091	-1.8668620830646518	1.5680914237992856	1.1690773901828888	0.5485994153218801	-1.1968242251114032	-0.012264746670043587	-1.3521523487577378	-1.9679971522997755	-0.6721710081705365	0.9493347297204735	-0.2170645593759609	2.636854187132181	2.1922916352515025	-1.3954451361991356	4.224861992702118	-1.2913870509720733	-1.1106788050279501	2.406862985957215	0.9726159131345862	-0.2738351749897743	-0.17020561890776795	-0.6592061264268372	1.278561221440762	0.15115174144473223	-0.486259288301214	-1.3627639344558893	-1.8268696770601107	-1.5771256249776535	0.48656845030669427	-0.6702923330365932	1.5473990315501218	-2.5556458562062923	-1.639952989345576	0.4241316299123087	0.8871668435450214
0.6541094784772268	-1.2558268041128091	-1.9108258137730278	1.9931296040019277	0.7202092401294521	-0.3014351706087128	0.9714186047044141	2.2577959793006004	-0.1903558083307046	-0.3423641855170366	-1.7317080081193528	-0.544120568684245	-0.3207990445931471	0.8846260862035201	0.7473055911906548	-1.9000914711594596	1.6032909087492353	1.168521022557415	0.5127329519275	-1.2125706766564506	0.020614236287843073	-1.359240663106834	-1.8708936603921127	-0.7372832484106245	1.0175758575535867	-0.12149389627078773	2.5641089123075984	2.2283708742950674	-1.4784318147850324	4.333607691443269	-1.299488688726513	-1.0215932759679425	2.432500276881405	0.919677372005036	-0.32734443103984606	-0.23676518076250902	-0.591912764194682	1.2653966142007895	0.07864207454111412	-0.5144160480851221	-1.3513488107460463	-1.8330048164510053	-1.581044771886583	0.49550882182089273	-0.5220494789457251	1.4107817352093688	-2.5352499665276715	-1.6570452912293447	0.442582670589825	1.026123551590692
0.6269560143153378	-1.2412394704584986	-1.9112247795420891	1.9987453594226903	0.6752342865665362	-0.36474518658216315	0.9884809233278513	2.299292825274929	-0.1402715819655486	-0.4107758107860119	-1.8144381835719048	-0.5545603118391043	-0.3645945519917698	0.8583823603931515	0.7181269627275467	-1.9660246195623554	1.6564716586467214	1.0890564158227294	0.45774344170098386	-1.2167285531314915	0.06768786419162123	-1.3512208866774094	-1.7992372835600108	-0.7919465319709075	1.0715181255501267	0.004311012117408153	2.4936244102658423	2.298207967651358	-1.4995139225555358	4.350251149758517	-1.343630737274847	-0.9560727141553922	2.4291787073984263	0.9175457228205792	-0.34031588465292917	-0.2838600416054806	-0.5379596268364841	1.3362446603048248	0.04450496568982189	-0.5060245087824602	-1.320745604179665	-1.7975562455919938	-1.6134657596453277	0.49426935217650214	-0.361836560349619	1.3125819679730315	-2.533018898480172	-1.6986331393423248	0.4642340138026734	1.160880450468217
0.5990975437806794	-1.2352714588696752	-1.9477963298922347	2.0007494827649723	0.6569952603621044	-0.39600030576595413	0.9877733221541704	2.3267849409536003	-0.07885887213548588	-0.5040059338079739	-1.881970839317215	-0.5623186325919152	-0.39195959760657156	0.7969971076991096	0.7656646704109331	-2.010783695812812	1.7129217870103344	1.0683121684749253	0.4213177579283271	-1.2278473797005518	0.13464795888921682	-1.3478041492681245	-1.7291310252273047	-0.8443558538727267	1.1078252327125988	0.15597345100825946	2.46852482555429	2.3866287550757215	-1.4962871979016183	4.324039284989786	-1.3923271499029704	-0.9142271595126289	2.410427443696632	0.8430170035845238	-0.3503073323095065	-0.3247177823140182	-0.46130722261962004	1.3538075866936996	0.012710750200310756	-0.49936114162208434	-1.3216265705058488	-1.7535607567904798	-1.6399410074278915	0.5050875069314	-0.1954281272793293	1.1580758730853542	-2.530424691711749	-1.708457263520425	0.4579265546511929	1.2822901121869408
0.5800211053834725	-1.2266177636995261	-1.9568813370414113	2.0002436070163534	0.6654921615161566	-0.444761739938881	0.9553473695146655	2.3220083371483624	-0.04000486958305362	-0.5791534696833996	-1.9560074559592344	-0.5842151171366167	-0.406715653479948	0.7600069562424698	0.8017858677211555	-2.0231329958356445	1.7524152203195336	1.1186444122497516	0.3743448164787955	-1.2311192382338083	0.15997952714274224	-1.3948002161164497	-1.6925189519000212	-0.8606863637544825	1.1537224655915332	0.28349023878777785	2.3929385000946164	2.451458785578471	-1.4632758681371256	4.231202960470891	-1.461749583599555	-0.9249043167523645	2.380848298937363	0.8019859309800632	-0.3335869065125734	-0.35192205794888454	-0.4187067932891287	1.3390245751865166	-0.032222747843345556	-0.4874440833049644	-1.2833670592197075	-1.7665028969986127	-1.6294904491504447	0.5495830737569739	-0.1098279795241559	1.0588902053142062	-2.5418196130970747	-1.733961948874736	0.43817498154990064	1.3648567767295572
0.5762358216759804	-1.2284099211690198	-1.973573353883452	2.0544498307273273	0.6839539983456167	-0.48173755346774627	0.9004516971520043	2.2936480888574824	-0.017306462712972343	-0.6232609304152895	-1.9967120858498422	-0.5859119126002873	-0.4434733350893388	0.7875158322874625	0.8300770733696169	-2.021566611906929	1.7809075085402135	1.2082778438201178	0.3101878451829333	-1.2248636335812093	0.189575912218351	-1.4586699633610423	-1.6254104557003004	-0.8844003485110783	1.1985307467870698	0.42282265397270413	2.309911266600154	2.4943271287431363	-1.3951746082616143	4.079703191624105	-1.5108564694784605	-0.9801501061157853	2.3091783611653165	0.7426672552133806	-0.35769620323500917	-0.40815696737382856	-0.3653388012941692	1.356574377161668	-0.102292887534511	-0.45204708828663864	-1.2551834471439727	-1.7511452697121388	-1.6126620244382515	0.6176730865310815	-0.010163774532612493	0.9478354358152952	-2.5607698289438368	-1.7112990940154607	0.41265127624039355	1.4274872631050268
0.5925314571657305	-1.2192901977074684	-1.9844796654930321	2.0425480512254786	0.7028699915095599	-0.5232551921678509	0.8576272378526764	2.267519493000331	0.02226996189094229	-0.6962067055130182	-2.012587605252551	-0.5959773626381605	-0.4700334431772135	0.7769490614945342	0.8405182502343139	-2.0101051700556725	1.8030991351808126	1.232069798689997	0.2706370399524779	-1.226871266405253	0.2613341942615045	-1.4542049624199376	-1.597226706250106	-0.8989694965729843	1.2330212843381367	0.5288966629189298	2.22236762274227	2.5334981305345328	-1.3370796671106198	3.9379173803871694	-1.5194228184068062	-1.058714258333564	2.2676715644185195	0.6745680470019196	-0.3894205881547633	-0.4325933937803474	-0.39015528553068046	1.3278811276598765	-0.14875934918119524	-0.46799548506479083	-1.2198180134643657	-1.7807807249181828	-1.5792852569777502	0.6734355054122101	0.05053675270466833	0.8873418826694148	-2.617410478836519	-1.677160764752402	0.39777056439209313	1.4102004532519026
0.614596769493259	-1.2371603457811353	-2.0231012357327396	2.00885184804123	0.7544178585108102	-0.5974599959279511	0.797146577480753	2.203287319664197	0.01810717036542834	-0.7502098511491428	-2.060272493551639	-0.6002200256993505	-0.5032690985611886	0.7764323000409572	0.8509012159639135	-1.9914563424086738	1.7864261282055818	1.2755918364713354	0.18651441073976188	-1.2157201596827945	0.3096274122975512	-1.477762871335647	-1.5804635404881415	-0.9160333835082858	1.2791231655970796	0.6231807482654826	2.1394450189932934	2.5681391203426864	-1.2826580575427193	3.7823738207177806	-1.567433514512093	-1.1831989734521222	2.2076384901038812	0.6509456778628455	-0.43952925401230336	-0.4751298647982676	-0.40493555724303076	1.326663018011216	-0.1727463686242742	-0.48565958126976394	-1.1987096812331939	-1.7955962892139437	-1.5144966470773078	0.7970237004526238	0.07112555386090771	0.7880128111841126	-2.650168002343289	-1.6703065797915801	0.36905488789694946	1.3836445273090408
0.606520917797045	-1.2641327148041825	-2.02126075472306	1.9494598967090133	0.8172720170873365	-0.6574214415561636	0.7540366294560706	2.2105997704273674	0.027515318453981624	-0.8333428831981691	-2.1018589669469114	-0.6201175826787418	-0.5278338446361109	0.7913558358720143	0.8454537229029201	-2.00516676247547	1.7769346089670042	1.3154579343264792	0.10543161920872116	-1.2444311880606194	0.35052822093861213	-1.5000672293199462	-1.5470343016918426	-0.9132066475787115	1.2922497105922637	0.7138633479843841	2.062433033013842	2.5923938059135416	-1.199451177829872	3.6326143374362765	-1.5688952630231756	-1.2685703266561377	2.144834457533013	0.6247303430050213	-0.4632382040732752	-0.5238104402676492	-0.4476017765954542	1.333455722388698	-0.16328404014560044	-0.4966345741252316	-1.176903277106368	-1.8242582561527438	-1.4729427866519202	0.9392301959478889	0.07548858183124767	0.743693730365947	-2.6808981771181974	-1.6579490102025622	0.4218015443976849	1.3820864052826807
0.5915976378938368	-1.2975848796810787	-2.050191619488932	1.8866337373554596	0.8348834899789368	-0.6949146536534168	0.6835378634033611	2.172031867855982	0.009766634758633897	-0.896957303767449	-2.114713392599765	-0.6156827150439639	-0.5911527664536674	0.8114280092247835	0.8607283128726276	-2.0059069723923497	1.7069959989634593	1.3335135337374215	0.034815020781038784	-1.2454362089559767	0.4036519644702821	-1.5385875221529732	-1.5182112796353078	-0.9214640428115677	1.3012538656962291	0.7551670460110976	1.978962246426553	2.5677850776306803	-1.1630402798610397	3.4571429259666155	-1.596960996582229	-1.3491384372504842	2.0694757148464396	0.6423492488056061	-0.5336786400833755	-0.5249381300217522	-0.4547221797449592	1.3239306791292702	-0.10520457187333113	-0.5574657736978471	-1.1584425482071596	-1.83330829755527	-1.4268511482798734	1.0601333600123972	0.03373513951070282	0.6571047752131286	-2.714730199470986	-1.6706822001904544	0.43763200628465676	1.3259356682560803
0.5753120037280701	-1.3078221281513172	-2.0162584816865876	1.884307510828456	0.8825577762954717	-0.7138568399168983	0.6103830802656796	2.1650889491732705	0.0031093297153169217	-1.0257415017885587	-2.108218037143711	-0.6274146124549421	-0.6610136453729815	0.9238388608670702	0.8682310153972599	-1.9448959574509168	1.671399477349117	1.3430605359328665	-0.007005843983548486	-1.2740899039270197	0.39754455622879686	-1.5925993448729527	-1.4947851835719614	-0.9450275814834324	1.2840717147403173	0.7658589397918435	1.8629657307993412	2.5241368942829987	-1.1244380939943848	3.2877549200020675	-1.5543748224474394	-1.4011109495213354	1.9948035427492836	0.6328640447740395	-0.5637501973382186	-0.4961680421521869	-0.5165641762206687	1.335426845274713	-0.07410377930077786	-0.5663189430182916	-1.1503650854019971	-1.8127340093319488	-1.3731869438532034	1.2121018932128336	0.033835974226388586	0.5689359348231219	-2.7558756749378737	-1.6664324260419925	0.46721218937111697	1.2556165541869713
0.5351110297179998	-1.3466194188947067	-2.014012486817851	1.9008186403647795	0.9285223504368906	-0.7465704594908037	0.5435675080979494	2.158173343731289	-0.03504104828431156	-1.0923945782704243	-2.101509297910311	-0.607051043684853	-0.7096370797527316	1.072894625984627	0.9004948340205245	-1.8965375448581863	1.6180116604831192	1.3433896415282738	-0.0442043012581818	-1.2790552660303536	0.42860527641517604	-1.6031905229541519	-1.4748337018586744	-0.9504195183767192	1.277723505179726	0.7626121963301705	1.7576292531063717	2.453777804767803	-1.1070207036153392	3.1274170318081036	-1.5325197769882208	-1.443614280117723	1.906159973654243	0.6431519677903557	-0.5747801375195796	-0.4414509026123217	-0.546520637131814	1.3328782481848884	-0.04320807541190644	-0.5796339289315089	-1.1234033123625515	-1.8305163950135945	-1.3376304385087698	1.3710764821312547	0.06471779460712206	0.5111841629166131	-2.7768105970857824	-1.6394610866752437	0.5226992007203091	1.1628344298794584
0.48638897115840074	-1.3854860545081702	-2.0470658419571186	1.8524971482817272	0.9600428664388749	-0.7706332913795697	0.45523636871321005	2.2075160519936237	-0.028100926329059788	-1.1989642707447818	-2.088071960734305	-0.6231786934138781	-0.7612979928733339	1.2018690106050534	0.9491320193678401	-1.8361369406123926	1.602802686630818	1.324167500625435	-0.0747913406974323	-1.2953909508232542	0.4418411520092295	-1.6166468760348145	-1.4151627719545055	-0.944790803468222	1.249708346869479	0.775077694212205	1.6824890483406403	2.424253481236284	-1.1312929291382139	2.969271903426397	-1.515398348296424	-1.4283236580746625	1.8245504871729732	0.6242810178791114	-0.581404447047513	-0.46206350611228597	-0.5894925786592433	1.2494274838033943	-0.02722282801576243	-0.6009703793100434	-1.158053413569235	-1.8600782977727797	-1.2793858436652212	1.5387492549727586	0.08536792458515349	0.41474516514781873	-2.812054139144534	-1.5690388648762594	0.5653561082673665	1.072370466937406
0.47897146748437375	-1.4103852280990767	-2.074755375947974	1.8417250688499442	0.9944985530536314	-0.7834289787696038	0.3823917823569535	2.270124961944437	-0.04857567454865895	-1.305587288527672	-2.0866082570499147	-0.6029823763429103	-0.7903589546841098	1.3431054078275924	0.9534645909943675	-1.7717450431241908	1.5242628820300628	1.3069121719754804	-0.0768212577489244	-1.292166789830094	0.4505274313188196	-1.6407445492339316	-1.3642890148299631	-0.9232541607817903	1.2245630294883747	0.7329566098266855	1.6095062704128076	2.3871349809579208	-1.122752524673581	2.840937550362424	-1.440115575918517	-1.4272158681103186	1.7436885352658045	0.6367055277186302	-0.5955161663152926	-0.4547360526756633	-0.6471309516139845	1.1975433952531582	-0.01800882056446115	-0.6400252622783993	-1.138134098202123	-1.8944513958794076	-1.2475035135405903	1.6629918209785355	0.12517468303685425	0.3545107164400136	-2.8396405270840295	-1.4686351103620736	0.6002717702971452	1.021080400325944
0.459143190427746	-1.4348288374895866	-2.0852248364106574	1.8261451650146783	0.9976637217309484	-0.7961271454464456	0.3930681568554008	2.345157647551031	-0.05047037697226871	-1.357958423711278	-2.0829110326595766	-0.6254514281962991	-0.8247731472910544	1.4941410083049314	0.9461151381927466	-1.7562629752439272	1.4855242616458344	1.2343518489504146	-0.10305611984553856	-1.3241593126078612	0.47890777949846797	-1.6169612961037287	-1.2635891572911588	-0.9554197876148194	1.185041420272967	0.7014518257226466	1.5542803799044342	2.3738800633881523	-1.1029417132295585	2.734556741496712	-1.3597591336420236	-1.4229793311006431	1.6774879378339747	0.6718946683093009	-0.627696620533319	-0.47410033768803084	-0.674132946902465	1.1666780552802194	-0.01858780994052469	-0.6921319748052266	-1.1468430273812367	-1.9085858274319931	-1.246223138848546	1.7592001448449075	0.1610156039226863	0.21973240977452355	-2.8778566333088125	-1.3488474279970128	0.6632582035835289	0.9694496398684196
0.4561580126388963	-1.4567835148168216	-2.087413769352284	1.7668878688520073	1.006179939128703	-0.7665820331108791	0.383326095706885	2.4120252808406994	-0.028253442397882755	-1.4101102632466818	-2.1229785094938483	-0.6241707387743948	-0.86565684130113	1.606290432122588	0.9185824592740739	-1.7446158246989854	1.444580726324738	1.1567633604439223	-0.0936375351900809	-1.3376827697084313	0.5036702458133352	-1.5773378784510603	-1.1747248567447564	-0.9299230484938359	1.1568375856835704	0.702624476624659	1.527168437818049	2.3533179881075545	-1.1393315125721226	2.6686378884393798	-1.2957060921883974	-1.3216661494475432	1.6165587897127125	0.7318869790763659	-0.6374386254519925	-0.492576503769916	-0.7382099884440683	1.1054395408489528	0.011577560915472756	-0.7716546728087452	-1.1530608965109497	-1.9192818366158957	-1.2180088821580768	1.8556762684695645	0.18250643309531933	0.11493118292410456	-2.890885779391605	-1.2408756825259961	0.7380786082861717	0.9506271427573566
0.4334719659641598	-1.4839603015413978	-2.0858759036445775	1.702332242606214	1.037153760512423	-0.7356507257979626	0.3705012386125436	2.453013350762222	0.0009493262308136186	-1.4628646662801361	-2.1692835679509557	-0.5986837379146758	-0.9340046414514733	1.7247579486609717	0.9075775847848121	-1.704824488815331	1.3658933785935141	1.1081469810518265	-0.10792414639899901	-1.345835676511518	0.4986104143828496	-1.5423847491390876	-1.0693366865701752	-0.9552906705952655	1.124300921768834	0.7024048113672045	1.5109444082649701	2.346497343433046	-1.1918629282258	2.6105186788700863	-1.2501887190842111	-1.2372628190826436	1.5393546768865796	0.7976443357681717	-0.6214833463097313	-0.5025533366049014	-0.7784963764533533	1.1117294161256746	0.014668448130607994	-0.8349423075742424	-1.141435132838721	-1.8889071484145354	-1.1956404362002446	1.9190564757474504	0.2084570259817952	-0.023773778168956726	-2.8800093477733735	-1.1376327092471281	0.8304345979727344	0.9366761367332742
0.4082692817871704	-1.4860714121542977	-2.0296273428554987	1.6502200237278646	1.0017533748161456	-0.6998557749602735	0.37094799560955194	2.4799158217733774	0.019711793207159288	-1.4850109041924398	-2.202387646810249	-0.5996973641395952	-0.9838230287984129	1.8346913002327558	0.884670909132851	-1.6840811558379278	1.3257312519548108	1.0178388081259009	-0.06972376541991646	-1.3657631306116524	0.5166173864358696	-1.5258986371954966	-0.9821758327566806	-0.9679852731372893	1.0820816620800326	0.7275511024452845	1.5222771576916607	2.304723457471643	-1.2767552953495462	2.5921918897898744	-1.166544818188725	-1.101654628084156	1.4910770071106794	0.8390887592733909	-0.5787956789123484	-0.46307279350213904	-0.7990270336854779	1.1310723411257242	0.04874135774331999	-0.9031994256965621	-1.1249311103608846	-1.863060571353382	-1.1985148773838845	1.951234116277861	0.270865517046991	-0.1446158511589016	-2.894883168241139	-0.9932154720987121	0.9352296342676502	0.9301233375896659
0.3908082746333098	-1.4826499412537255	-1.9848617933163901	1.601710081233834	0.9485416155666998	-0.6497759253996083	0.3682408780860228	2.479156942124087	0.06267988467489322	-1.5049829181666987	-2.20568886517584	-0.6005531802935691	-1.0421017510802721	1.9718177670975763	0.8939431113662064	-1.6261783663329232	1.3203380122887252	0.9476282646604262	-0.024559744218876762	-1.3696068778327273	0.4965640858440132	-1.4654166039692123	-0.9125772041108166	-1.0017816847453187	1.0463891538862748	0.7431311189059715	1.5621218337133524	2.2757518821386014	-1.325944104311729	2.5928563624602545	-1.1424507761332459	-0.9807075494748545	1.4276478517762274	0.8348917663390697	-0.5493672268046972	-0.47439624240005573	-0.819829901034218	1.070277595933465	0.03454947908153305	-0.9417397908781485	-1.1146036670043882	-1.819593547611229	-1.1998291569979496	1.96736462598512	0.3056145537228877	-0.29263944633173755	-2.923659877694764	-0.8785765817406936	1.0790569247504602	0.9127198395812748
0.3806330145810043	-1.4755130931939906	-1.9400794058315765	1.5762241679406421	0.9573767755930227	-0.6173661825231626	0.3654568107756496	2.5080988017763852	0.11932016592003039	-1.493623503496706	-2.2114011644708653	-0.5729202322297959	-1.0828558173170242	2.0685206797061206	0.9245412718178674	-1.5728485385723852	1.3475568703146776	0.8574703609166947	-0.019934268725968127	-1.370254889867366	0.4649651121047637	-1.4292358796039377	-0.8322208883118949	-1.0225292789789182	1.0130601430032096	0.799327084934786	1.6221870104255107	2.24926254835878	-1.3428146436899806	2.607373508230285	-1.070807335967666	-0.8361194438595417	1.3420844154311709	0.7785095748724851	-0.4876827730279226	-0.5125015639684098	-0.8585103912054507	1.0387995098948368	-0.009795406156498154	-0.9785831770026583	-1.082492962232317	-1.7641269675387494	-1.17493267122824	1.9529908919815966	0.3498987014688171	-0.4151854161798611	-2.963981816823651	-0.7579478552341689	1.2480043305846305	0.9217440199828477
0.3797141972950846	-1.459631455000703	-1.8971449828878666	1.5010030503501268	0.9558624719297756	-0.5842048297301268	0.3369919474716565	2.495894067600181	0.1454072491427772	-1.4335600364528003	-2.2485081360876813	-0.5305704834473309	-1.1064990174750418	2.0594805570137917	0.945348782659279	-1.5304089835924901	1.3474549199112213	0.7928512288817057	-0.003928106126939423	-1.3793164588989497	0.47781830222042243	-1.3983932175343505	-0.7396132584098671	-1.0148965206548202	0.9983317177172264	0.8560729647650938	1.723942968361919	2.1790335636263936	-1.3194400415086582	2.6075665217202526	-1.034175902065297	-0.6918903640206646	1.2608842585613507	0.7334649073442783	-0.4178977017611721	-0.5591824550637791	-0.8447340627449774	0.9538148296594727	-0.04425992235383041	-1.0307699621034636	-1.1028296315889787	-1.6986683802737261	-1.1676729467243492	1.94012190597569	0.3701648397328062	-0.5701343759581871	-2.9899436235835792	-0.6476800639446777	1.3740281859705934	0.9615541745537192
0.39603113995331996	-1.4415834963699006	-1.845723299867501	1.424011033507512	0.9227539810094945	-0.5494190296980095	0.33631003917878094	2.4774485256941383	0.20030790732840148	-1.4384817001747048	-2.274067852381118	-0.5018834450378828	-1.1464079559145346	2.032827729882618	0.9505254157447173	-1.500968512198986	1.3828627382943213	0.7089826645309437	-0.006420062188070339	-1.3895150601994897	0.47146801915223263	-1.345333503615922	-0.6568811727629905	-0.9644149399771047	0.9619321404971514	0.9166568645294852	1.8631300572707779	2.1447718489729724	-1.3412263014259747	2.6374272906960443	-0.9449224784268544	-0.5697210859543411	1.1663440206239284	0.6719463724407441	-0.341000148775966	-0.6562188259561023	-0.8511068859884154	0.8732383118833036	-0.06450585182695137	-1.0483132982348344	-1.1105881256950352	-1.6110612351874973	-1.1794641973453486	1.925708060398857	0.4044670884408269	-0.7006066601886605	-3.043953843243726	-0.5537776429237317	1.4917087148500774	0.9851017895675485
0.4016753654011372	-1.4179299695026637	-1.8125441278561614	1.408435473387392	0.8794730170977509	-0.5070136831136222	0.34425625401610366	2.4054149410304007	0.19851445506812754	-1.3905652888333742	-2.3189606061658976	-0.4664011319496001	-1.1340231259907347	1.996953390934171	0.9208365488627465	-1.4300666194211566	1.3756768179314303	0.6658623985054686	-0.016112548535364913	-1.396482273606855	0.4442823639599919	-1.3084673081060367	-0.5664534133300416	-0.9563689310152006	0.9255896798833636	0.9531563279669519	1.9434773571001922	1.9813649728484415	-1.3681560596754843	2.7021475616222332	-0.8775075775439936	-0.4476314636526889	1.0676136409277726	0.6492480471241852	-0.29587030821794025	-0.6876686528046064	-0.8655993653635606	0.8298375162532363	-0.08636502745060567	-1.0432109807905576	-1.0856418533413421	-1.5572672006713106	-1.1649467839332683	1.902464819633823	0.4356594469540962	-0.7801319231873973	-3.0913672537590506	-0.4974004296955461	1.6203549201333367	1.0402588989085941
0.40170928293464475	-1.3830368198885934	-1.7549513377349808	1.3793536322166342	0.8060353538323813	-0.4383467088916492	0.3632068590182143	2.3292800858273077	0.17216677015915688	-1.332224466533948	-2.3397464445208893	-0.40807014611504233	-1.1807021437706289	1.9589430902768161	0.8780329508398241	-1.38433857689121	1.4028728795938767	0.5952110321566801	-0.04045600636962243	-1.408550714837828	0.43160941499978717	-1.2515342692861302	-0.45645714005464655	-0.9286779643141212	0.8955826791707093	1.024041459241118	1.9693196204346102	1.8196439393035742	-1.3836149159765436	2.7316147096447128	-0.8282695639866724	-0.3159909509282751	1.0202552693336142	0.6129176066061642	-0.21548552234655208	-0.7789943191246396	-0.8627519737817643	0.7796965139005787	-0.10766551426195108	-1.0113650216899324	-1.1171837171751136	-1.4928915032121353	-1.162871926741883	1.8914435590662126	0.39630636274353737	-0.8652410497854023	-3.136899560496002	-0.5191916362910032	1.7538465716848184	1.10146406614297
0.4131120967958247	-1.3592663587791172	-1.7221870339969794	1.3551681604119654	0.7405002803159989	-0.3863223717403216	0.345614718493602	2.2012500732380134	0.10923274458377852	-1.249987377720529	-2.362201193222062	-0.3232519537958968	-1.2111307068929773	1.8958041100529965	0.8582346310038235	-1.3255452387353217	1.4480242436787574	0.5414626467851631	-0.03389243596829827	-1.379251416798818	0.41053355458991625	-1.211067875501233	-0.361932162617515	-0.9062691152124108	0.8660006484258144	1.0739935119238821	1.985187395332814	1.6643966043457272	-1.436830443153701	2.7444504231431233	-0.7527385132593295	-0.19972506833687956	0.9601515542113266	0.5023183077255342	-0.1293730716320475	-0.8667712878038815	-0.8557990763119662	0.6729297363747558	-0.08801331384814627	-0.9979328307924966	-1.1266754101490215	-1.394049252772676	-1.1796543379885804	1.8628397654967799	0.3833109813366057	-0.8837852684895173	-3.157652461243548	-0.5455031454223953	1.848728731435689	1.1500299978386963
0.3984436332340973	-1.322269706532496	-1.7090473559779409	1.3214318613955944	0.625917670320357	-0.4252467137733789	0.3684653030758564	2.1287757278464237	0.06108124285546816	-1.180438562148289	-2.3604419452183185	-0.2265784484974705	-1.2309275283621965	1.8493295822089095	0.8226385218918256	-1.2602578709877466	1.4544319215208525	0.5143288251192424	-0.04442098385666263	-1.3760060568989483	0.36808426651306564	-1.1864221793302199	-0.2842992609897443	-0.8756835531452261	0.8104404061452684	1.1005341292168265	1.9563140788807054	1.564389394626886	-1.4649161617581448	2.7116539506264785	-0.6845123946503509	-0.15874020654929027	0.8978229439527639	0.42046072183610067	-0.05616701858317617	-0.8980160188191538	-0.8287874494096676	0.6225228826166234	-0.06670850258427638	-0.956164451095173	-1.1299305519566407	-1.3231845606635615	-1.2192984395373654	1.849429340931012	0.377184657512861	-0.9018315666838619	-3.1579495519121865	-0.5820921483343804	1.9382450333942587	1.206266712011352
0.39019645450965185	-1.2665447426582213	-1.6738827095355748	1.3229615173910878	0.5207510553070087	-0.4223765875900993	0.39163992720963564	2.027380944952128	-0.0066311923271422215	-1.0552028262242037	-2.3741654814387583	-0.18932448132211918	-1.226499239843805	1.8180737815407966	0.7367361122322735	-1.263757351174831	1.5115855709915484	0.4792565859808192	-0.03417558637578274	-1.3431120987926983	0.36068816788020563	-1.170770194924047	-0.22982522965216043	-0.8053924127461789	0.7923175825124682	1.1233959656545383	1.9421338598161335	1.4707502226411466	-1.4648028667083888	2.662943674069775	-0.6272507681176851	-0.09951230233094058	0.8400367311625324	0.3269273555390919	-0.02704105198876498	-0.9488258128730107	-0.7648277816361688	0.5765956373448893	-0.043014949016618245	-0.9273027735691259	-1.1237561253308188	-1.260500569482129	-1.2691519287868385	1.8746303200181955	0.35231455369365294	-0.8415056981082824	-3.159359815951757	-0.63371869101591	1.986871206067335	1.285344884290198
0.3705729871745903	-1.2128045886083076	-1.6665039475511532	1.336596773368388	0.44542219701871816	-0.4230376810436156	0.43020695236609485	1.9786958966822632	-0.05421706023158335	-0.9837352361720046	-2.4013723024368963	-0.13414855042305124	-1.2295684179528066	1.789998576320955	0.693121656857093	-1.259436310163601	1.5692882328833428	0.4040645275995239	-0.08337880949964378	-1.3615392484498112	0.33916131898339036	-1.095638546111661	-0.15688785168024766	-0.7381884006140774	0.7794711984407965	1.1654868814210073	1.8968625588353227	1.4073947130102276	-1.4640753702387557	2.615185175509502	-0.6155448866010346	-0.10825735562100332	0.8082783658713867	0.23622413091112499	-0.0066676977788861	-1.0181376798508452	-0.7192658509238748	0.5112278542460413	-0.04235263779472588	-0.8866633839397622	-1.1320817343174479	-1.2009848344969272	-1.3089391222103868	1.9008289792752435	0.3104074818957137	-0.8088675016430532	-3.1222642161896403	-0.7064152009104965	2.0407033206832295	1.3694025580702254
0.3664833153458754	-1.1467722664383195	-1.6857431714017612	1.3735948683279664	0.3761141669708591	-0.4452125981311402	0.47598977914783785	1.9077259217457594	-0.1333025802168735	-0.8940025228205375	-2.4260648550950217	-0.10574004004480157	-1.2341761475373272	1.7197141815911	0.6315651634652242	-1.265411077248881	1.5781737487920569	0.3106303230152154	-0.14880305601962357	-1.3682597836700134	0.3528792393606161	-1.071232469888101	-0.06698315247203854	-0.6686773580780117	0.7564405498517438	1.1988211301923857	1.812898792833721	1.3515695105055003	-1.5108394412490915	2.574356810485743	-0.5930239875355203	-0.1507945021424773	0.7781844141303417	0.17140379697796684	0.008599873464333408	-1.0221356992841781	-0.6089077701831681	0.48448686128553875	-0.023369387551056157	-0.8839543127987012	-1.114034142411852	-1.157530172510548	-1.3893269521054865	1.9245581213360954	0.2828984597855072	-0.7640774699909033	-3.0804923640991513	-0.7838610420028393	2.0179394365120755	1.4501286003409475
0.384490481757244	-1.0517000558653684	-1.6651166879133619	1.4379673902737309	0.3093787910551308	-0.4506845338393042	0.5157670342513224	1.8014945530273685	-0.2266577941080134	-0.8085527746155854	-2.455931185580891	-0.11132739327889016	-1.2385461318607303	1.677115274852247	0.5833556517635213	-1.2919638112663034	1.594508609708618	0.22650149177524873	-0.19028981582127882	-1.4028795254997388	0.3491755207068883	-1.0434419831216286	-0.0293714122956538	-0.6261799574649307	0.7312114022921554	1.214207718844378	1.7168127400621926	1.2721866686602383	-1.5292112185335998	2.56561741279245	-0.5498339888452294	-0.20341288306192587	0.7771620577840149	0.15706842094364498	0.005924182719589726	-1.0273937087771958	-0.4961155437409849	0.4431671055064159	0.00029310304776233794	-0.8537609054343974	-1.101412098219564	-1.1007176444693392	-1.4533275313946843	1.9709045321799046	0.2122204563013022	-0.7023338601503895	-2.991460764923876	-0.8600559312230146	1.9818318911184132	1.5273874360184254
0.3813157136528898	-0.9869794659139354	-1.690907275805285	1.5032915199685484	0.2577837564820501	-0.5137044661001445	0.5630109635762283	1.7416887313506457	-0.30839401773648933	-0.7410970710659532	-2.4587534586068176	-0.11705036875771042	-1.22155866689372	1.6069719206433057	0.5097754108208354	-1.3552789920598096	1.589238217112536	0.14191758177163427	-0.2605882696074112	-1.390993683942467	0.33082394361386647	-1.0487717867288264	-0.057828292194870665	-0.5899219432097634	0.6954934414815325	1.2228774020262898	1.5870949640699321	1.1564249525140347	-1.578021551860113	2.5897105589893377	-0.5059825063902801	-0.2520207194091997	0.7804724989205822	0.15782529042575053	-0.010876022861385247	-1.0147870616068864	-0.38752909835800486	0.3868043107732243	0.026063642436842727	-0.8084489322494859	-1.0863548505596947	-1.0685249746549994	-1.4822794039428988	1.9753613146785365	0.1218630414312895	-0.6269324072423719	-2.923170644954632	-0.9278410487030007	1.9700184502445393	1.565573532231356
0.3869286306082387	-0.9247478080257773	-1.6983524541310977	1.5261314424735555	0.22185374633636093	-0.5826149727108623	0.5986029298516189	1.7009946804322715	-0.39224248211419005	-0.6675049919799779	-2.4721756097110785	-0.12523356277845116	-1.2101553852622493	1.5211842033909477	0.44201325403289005	-1.423037794726668	1.5799613636303051	0.07022159776353096	-0.26495219924551844	-1.390114892900697	0.3180058887992484	-1.0584904933617625	-0.07121257251104482	-0.5923419033963175	0.6755633372749315	1.2292145908367922	1.4488707255796531	1.0364746508752307	-1.6010454021781537	2.64731084704462	-0.523865673877727	-0.3263086709736583	0.8269353773174938	0.18336670813240658	-0.06098412194362548	-0.9785498662300439	-0.28816715734373444	0.37205657112792073	0.06899128885772036	-0.733159448623802	-1.0654270775044805	-1.0260608601588328	-1.5293349744024367	2.004407271924592	0.01573901204130095	-0.5899194197428381	-2.847178779641177	-1.0520421535618136	1.9467947136927037	1.6071328463535928
0.41037564758603223	-0.8708477034644011	-1.6789284805984512	1.5379289728118841	0.20418477392862472	-0.6631703145382544	0.6243892539573201	1.728045499829351	-0.41264460363434957	-0.6834767960707506	-2.4793675775351485	-0.14055530210243355	-1.2351956218594067	1.4557189525380227	0.40358849954898596	-1.5110058571040401	1.6117483596098965	-0.011274499653879394	-0.2871317929193206	-1.3720452338976377	0.3110204419437525	-1.1128804460332875	-0.11674650656083937	-0.5737443551078042	0.6704074310328267	1.24225089701652	1.3630685571788421	0.9760161410748488	-1.6058018762109647	2.7131759094572083	-0.5503880993581907	-0.40239093022684286	0.8960561302620385	0.15291487923029068	-0.0706902598427868	-0.9415341162757352	-0.18662079752236035	0.35048413634668557	0.10064897529024633	-0.698463038790085	-1.0235862198068681	-0.9766145973087358	-1.5742223253488066	2.0083196299889505	-0.10907379733540823	-0.5369906569567482	-2.757723649214129	-1.1461046937436992	1.911149403334545	1.6238157437042002
0.4130425223681174	-0.8427371306926339	-1.6746086120837376	1.5164964140143948	0.19264129684928655	-0.7552600399458325	0.6324573799724001	1.720351734803446	-0.4015023862927114	-0.6994995526811517	-2.4974097989281256	-0.14805288554913745	-1.2060214480195275	1.373343594552232	0.37449172306971895	-1.6011670341595206	1.5883060991380755	-0.09790027329594808	-0.29815704433886847	-1.360713454674815	0.2719344777972986	-1.1408597028223726	-0.20619032752906766	-0.5824480102460028	0.6518512123825738	1.235832950228137	1.313683959209856	0.9310385234010139	-1.6675411255355115	2.8148402280254468	-0.5551623337631086	-0.4574579457761511	0.9530419730247761	0.1562089896510101	-0.11995102369128925	-0.8696561226160548	-0.09850344647905532	0.36401868799847387	0.16036741106940383	-0.6921919275667996	-0.9521006726274063	-0.965440806264148	-1.5816777571249623	2.016972428620986	-0.19632599483895655	-0.5224416983207266	-2.6587095976432837	-1.177652387397829	1.8826544400977632	1.634131079227784
0.42053177467071834	-0.8316426291316302	-1.6683598633443946	1.5244841720371685	0.17010373259869407	-0.8088307000079936	0.643264538275184	1.7854670362565035	-0.3892643602212963	-0.7906414684849381	-2.4954780527248115	-0.1600059868202439	-1.1578038787641138	1.3126985651353946	0.36275920939174144	-1.6572764551522556	1.520910550130069	-0.15359089755463787	-0.2766197083036416	-1.354376908742053	0.273806135513007	-1.211355867766982	-0.30502624088438585	-0.5723801836475173	0.6376474565991843	1.2678957648440896	1.3291665939406279	0.9049071749023752	-1.6987762253664243	2.945684389290115	-0.6164485114792843	-0.4699238758607584	1.0440757173923456	0.18236203972293527	-0.1303105980656601	-0.7225095773378413	-0.010279970371265329	0.4163421162980855	0.18755378230587255	-0.6641503792590439	-0.9044042825456856	-0.9881259879035257	-1.5899271712540946	2.0274762098158314	-0.28136778060344947	-0.5373842838562262	-2.5480317463309974	-1.2065823236278155	1.9132898215831413	1.6244626598274556
0.41231981800030015	-0.8451378559148811	-1.6625601264905132	1.5475700156458634	0.1909553930675703	-0.8566999004734847	0.6052548594906325	1.7973295515929777	-0.3746031656838804	-0.8918876217271894	-2.5040858296993047	-0.17933225785477164	-1.119756712143232	1.2696779137149483	0.3764655557424572	-1.7379415526801094	1.4987461524792132	-0.23645544854337847	-0.25518375048626823	-1.3448600450095525	0.2785789254780594	-1.2658319467613235	-0.3914304601270273	-0.5850132746890756	0.6633730287289727	1.2873873728239955	1.3691146159072474	0.8937094899286526	-1.7095879232282285	3.1162956577992773	-0.6551061493369248	-0.4486844463449728	1.1633398509342245	0.18889947342298385	-0.14296434948082534	-0.6192828205001101	0.04788385605553443	0.40790721965351945	0.20459919055618808	-0.6194601812398711	-0.8183035818566585	-1.0263364840464593	-1.5702319075829967	1.9916485036998768	-0.3352740196091211	-0.5524538142705049	-2.4562773902846256	-1.2601059870580935	1.9381957124394393	1.5838871855390622
0.4322285404889648	-0.8581241503863962	-1.662176127784301	1.5523280543911278	0.20831845008086258	-0.9650179346177596	0.5840796596670066	1.8299699453723046	-0.36017394936879144	-1.0326876040268373	-2.5197072355014734	-0.18821278355652798	-1.1232974183534503	1.2051206201950624	0.41840608458888584	-1.7808952976285943	1.4599796698729217	-0.3425064955154527	-0.2702398771903817	-1.31303711348546	0.280514326762854	-1.3505360054391207	-0.4780802720825837	-0.5634428609827803	0.66611943614183	1.324816205237452	1.380301653970593	0.8812249503758778	-1.7346347980225034	3.267410665328358	-0.7017015275119547	-0.4684646807951971	1.272925129377576	0.21091897216470695	-0.14320391061458962	-0.4801391281277578	0.12080310917023132	0.36706215751323834	0.23671677764210122	-0.6090298812382631	-0.7519673928476146	-1.0494459829527976	-1.568580424288805	1.9523027076473471	-0.44317539612915563	-0.6223854502716996	-2.4035508534462786	-1.3186197966182645	1.9875285805327756	1.5579174452117301
0.4423224854288866	-0.8750925657071326	-1.636053925906135	1.5345589181219448	0.25153697311180123	-1.0153919626834136	0.5504217188966236	1.8081986147421307	-0.3758459366760521	-1.131274984860072	-2.495358121696668	-0.22825176128306213	-1.0866478542318538	1.1828887788319067	0.489756363864405	-1.786966725104616	1.431563369530594	-0.40515637460209175	-0.24000551279387888	-1.2688224574030766	0.2844032837176874	-1.4454885066258105	-0.5776104290089208	-0.5330509109655663	0.6708390098075816	1.3306418082673728	1.4232967765618798	0.8065779226248473	-1.6627050692045267	3.3934503727706167	-0.7335699151011715	-0.4473574634248969	1.3590986894106205	0.2209235452546842	-0.11137307050809815	-0.35950702134796336	0.2178414765444645	0.3434513372256578	0.29430106564639297	-0.5676507672159316	-0.6468442634618707	-1.0705028123127769	-1.5487366171475752	1.887912762575197	-0.5625686182678578	-0.677216756651825	-2.3574370576479513	-1.3710852404830192	2.0347702719105087	1.5131500960025595
0.4667135404226439	-0.9153193252830146	-1.5898810047385319	1.5118910735631323	0.31475769110369656	-1.0893740851685842	0.5301657425149652	1.8369005463190002	-0.3576373978084893	-1.2691403455522223	-2.464016795319213	-0.20512684672841197	-1.0639307284719048	1.1450891529628362	0.5790932304946981	-1.8100015589949123	1.4112429443944314	-0.4518124872427798	-0.21760142959968878	-1.2365259230313634	0.2732361847369911	-1.5439645182658253	-0.6661701162106552	-0.5203017415651302	0.678815290168216	1.3404759598249039	1.4918112866472206	0.7129568864573186	-1.6163061115940844	3.4977896684604723	-0.7457170209063337	-0.4102652803135733	1.442149054831484	0.2744585531447822	-0.06862558367418697	-0.24741304061247296	0.27882207481581506	0.3355045047164142	0.33476119163819223	-0.5516371362088375	-0.5292564792731317	-1.0820202601678965	-1.502856690731443	1.8108482729658415	-0.6858907052433444	-0.7070145818242026	-2.317738411226004	-1.4014418846445138	2.1250244423565947	1.4503762459849807
0.4661321591111083	-0.9942615877348434	-1.5915811695340043	1.4438771817967293	0.37671341974059236	-1.1542393679414826	0.5356349252598238	1.890808850213093	-0.35184691378377525	-1.3793272922692839	-2.4007629126348022	-0.19382865725172926	-1.0039549578737805	1.1152945225130821	0.6509358690547293	-1.790005457429168	1.3668425938406046	-0.48440797518704437	-0.19177601457135326	-1.1792821298094054	0.259270491392381	-1.6133375015758904	-0.7564963465710102	-0.5159837484952552	0.7138907241846464	1.3618098221166637	1.5183577145877596	0.6033416356565237	-1.6251290369714415	3.548352874520867	-0.7971426388036111	-0.30442756910780655	1.5231329347080211	0.30927525469859257	-0.010603946075098025	-0.17109329863631767	0.35145777690778696	0.32243833057936383	0.3646948083835318	-0.4816916230751723	-0.42007547616617097	-1.1041976208800577	-1.478377026941557	1.7545220148314917	-0.7388988594438621	-0.7552105331669005	-2.2863567967262854	-1.4299597099148575	2.236999688379992	1.3866140438723606
0.4829643873745567	-1.0600602576034013	-1.5855929412323726	1.3667351397155876	0.46438356089461286	-1.180603904176967	0.5450590997104132	1.9365381773930264	-0.32296028490557926	-1.493413979992281	-2.3587967874458924	-0.21794729642790744	-0.9533067263535102	1.1255010431296366	0.7419515329414048	-1.7562174339600343	1.3822098757728072	-0.5508670033107017	-0.149056923484516	-1.1463621548631031	0.24898795493221812	-1.6362211475670811	-0.8051114763462814	-0.5067819708140657	0.7433781645988999	1.3367299043722398	1.5788741471960925	0.5751894917861635	-1.6591544632315423	3.54730237487055	-0.8573798113070918	-0.24445764352096777	1.5986789239189807	0.3316166592714935	0.02588621823747257	-0.10016734769066811	0.4363252029996624	0.31339634777252556	0.37816425984255403	-0.38094151958432076	-0.24675355872483248	-1.1521490569557549	-1.4696236653359782	1.7119127907532625	-0.7914484206366186	-0.7738888669355024	-2.249578328068444	-1.4168200275359562	2.3741699207114446	1.3300835573510124
0.5076341749193193	-1.1352471835382931	-1.5823652005849023	1.3416451727646106	0.5557013276035319	-1.1884238800403275	0.5502993291124534	1.9328139366864867	-0.2877499211424328	-1.5554337178250144	-2.28522065922557	-0.265320665802139	-0.8654847590168929	1.1243294370028132	0.839136448565162	-1.7116604717648953	1.377286494487869	-0.5622667152460099	-0.1427348814760919	-1.078620084886668	0.19976772312830504	-1.6313691680796218	-0.8775061728033056	-0.45768392280163345	0.7695108146743429	1.315118844175494	1.623483648989199	0.5441007568056008	-1.6561403835158732	3.4738123303575654	-0.8697471522664616	-0.19262547321075757	1.6746971420906664	0.3499197807269173	0.10224949925424184	-0.031165148434720746	0.5227721286478282	0.27657006314179705	0.3938746669630252	-0.33145002383881483	-0.09489540602936362	-1.1895553590767762	-1.4519364893166604	1.6402798721085854	-0.8049155117622965	-0.7854866423177347	-2.1998695091596305	-1.4032224217683034	2.4943359397952394	1.278603698070598
0.5194318236577422	-1.2144750695278104	-1.5609552849005144	1.2971972721965759	0.648757107030665	-1.1780279564986753	0.5763706863470203	1.9145831518301022	-0.3100552466821954	-1.5849774373553598	-2.2174308137267245	-0.28315050621093624	-0.758772232504032	1.1766358946036308	0.9274445818804035	-1.6812652739457992	1.3606837763001143	-0.5851571104930746	-0.10452343556832022	-1.0217308915587577	0.18965822651463868	-1.571146811615693	-0.9275002795347091	-0.41669802924489885	0.8563153065712508	1.31318112705572	1.6347676139946816	0.503717020735661	-1.711993450577109	3.38887373814948	-0.8558011958809383	-0.1699484624410204	1.7201443411490984	0.3689473243241141	0.18424358814388092	0.002837865167731363	0.6191520993278075	0.2385241923658632	0.3832439134385278	-0.2527630708667696	0.039509663192538916	-1.198253566367326	-1.4573910855633148	1.6122893564411107	-0.7910292515433077	-0.7979700985936363	-2.1716109881131644	-1.4091029469563745	2.6486374602982012	1.239585483985144
0.5420856921596637	-1.2773892006696386	-1.5265029771056056	1.257751994949756	0.7508263848271381	-1.1749503967541857	0.5860554988053662	1.9196328880426357	-0.32251542501071906	-1.610798375978575	-2.162436207139571	-0.349715684346426	-0.6926071602748081	1.2380676930641503	1.0350212543031425	-1.6283690070824968	1.4009991451601616	-0.6014443150984231	-0.13498339597808068	-0.9501084580678407	0.1676117995289934	-1.5457808398271489	-0.9553232689657619	-0.40412829060526595	0.9414962017244382	1.3285524179409778	1.6695387102107344	0.4703344990084922	-1.6945964011577133	3.320844393324795	-0.8924561977418299	-0.17059860129555818	1.7480672976577876	0.43527674173352215	0.24405318003206408	0.05248913762676508	0.7760986791049087	0.17575012152901212	0.3933473998663921	-0.16815845565151435	0.15502143991112433	-1.184766890817325	-1.435117567385385	1.5938681037915574	-0.7996973644132184	-0.801389951258685	-2.1492144200568752	-1.4455605932250375	2.7670625529252524	1.167036265016629
0.5603368039081833	-1.3092112414290256	-1.4863468619752616	1.1916657103126667	0.8539612005320126	-1.1378267935478148	0.5998254194859924	1.896168136487228	-0.30046980400383405	-1.5877698352447727	-2.095671616176772	-0.4064699857157542	-0.6453094387558626	1.3035970586869814	1.0878543933068596	-1.6098318015160487	1.4865627626499887	-0.647321069300636	-0.2162004308005204	-0.8911326178090613	0.11164835372721264	-1.44896723139127	-0.9586382480524259	-0.3819396514056374	1.0476007358107107	1.32959895120793	1.65181263400467	0.3948800330902133	-1.7039969278792277	3.2352919549355006	-0.8692724042392175	-0.25001649907192175	1.7125040055765262	0.5262674780119136	0.2578140838710972	0.023049115012465364	0.9245829853948218	0.09388683701489406	0.38723841023565897	-0.07191175333168957	0.31056543658351754	-1.135853092054582	-1.3984903487047293	1.6097623512095882	-0.7992242610439313	-0.7722879600174879	-2.154832271500207	-1.4818648505609808	2.870989190959309	1.1189576657380749
0.589168011910235	-1.3453487739274075	-1.4463165169449181	1.1422977170112039	0.9627857730445646	-1.1212822159788325	0.6307756306688755	1.9073992339644827	-0.33456077672068035	-1.5659651540510529	-2.0459788955610607	-0.4735717046044189	-0.6017760172046148	1.3346442319292104	1.1147657574570449	-1.5830720318348181	1.5660733123967006	-0.6824193795042608	-0.3105150887724088	-0.8201581963527829	0.07987666842110794	-1.3556313684763595	-0.9530120847759267	-0.3771363586236225	1.1516458963312965	1.310287951745369	1.636931459835371	0.22217161121147178	-1.69561807704983	3.1719012621811884	-0.8411776221781386	-0.3326409601849594	1.7031189388232377	0.5687516271617028	0.26922534677777415	-0.016445460963097312	1.116302457132383	0.07222425391689985	0.35845400152183216	-0.024629064523145793	0.4505023515992995	-1.0735021883824936	-1.3775975845941146	1.6432544400084885	-0.8146203284786235	-0.7767104979702548	-2.16145013565911	-1.5263635123340678	3.004976196448324	1.0341713476150007
0.6207393217795345	-1.3883417078537692	-1.4064938399116005	1.0905640696144825	1.0410709150492088	-1.0822184354895645	0.6588679402982109	1.8982492983200736	-0.36248061606457416	-1.5428635563957251	-1.978210466317241	-0.5119957592716102	-0.48447590172997507	1.356557900005183	1.1403840028204262	-1.5636159291525844	1.6309808916209743	-0.7287914839453049	-0.37425505755373545	-0.8022932995168024	0.00612286302170485	-1.2468462719576876	-0.9677742969728598	-0.3868494752506889	1.257009969426006	1.3019601558618847	1.5634072390221572	0.08760076489171102	-1.6757822967365452	3.1380447975475088	-0.7870576847790015	-0.39102970324040015	1.710232371385327	0.6052463499745817	0.2777816023239457	-0.062331943033365665	1.249942871992748	0.0531908189979548	0.29827967099411257	0.04821584661165422	0.5624367213793431	-1.031863406510613	-1.3058876592226456	1.6836693781584526	-0.823219365469317	-0.8058704210527947	-2.1677038565639757	-1.5567406418369805	3.1434354450385795	0.9827904612306414
0.6563792572131675	-1.4246235425368177	-1.4164651778138497	1.036026052892691	1.1001840113571153	-1.0723289731103454	0.6613671769670475	1.9263583719069897	-0.3730507913441576	-1.5497040570394014	-1.9142486790576183	-0.5675226489780287	-0.3892345840660469	1.370581135159663	1.0975821867710276	-1.5429024473712085	1.67748927256677	-0.7275278693382962	-0.4548141147151735	-0.7722120508962176	-0.061270863028147916	-1.1121541356740958	-0.9675759416668541	-0.40833929556070797	1.3511209969350264	1.2853608930809561	1.47970472643413	0.021323022987528414	-1.7106079308886202	3.100207825202691	-0.7186347530427073	-0.4404051091055923	1.6895249379210155	0.6376048128097178	0.2686984120852294	-0.1083954551912659	1.340329680907727	0.051206571698217115	0.24575115525353514	0.11426508810077496	0.642799532363856	-1.0113195900152765	-1.2443977646664919	1.7568212058077872	-0.8295278476168446	-0.8338650341470026	-2.1766246128880717	-1.6019964382126495	3.238578028961514	0.9232262194697333
0.6778964535024081	-1.4247949341203694	-1.4174029578454654	0.9725513434545474	1.1332394949109577	-1.0495985651095556	0.6460878697193625	1.9106050586509	-0.41656529192120273	-1.5127566117096887	-1.8734388369468664	-0.6517976172200544	-0.31967315096371174	1.4324498407564177	1.0336402248225183	-1.5014760350286083	1.7157004104287665	-0.7738040100712575	-0.5318012620103822	-0.7314123459673789	-0.12729549101765272	-0.9590606444946758	-0.9610060753275373	-0.43530403298425097	1.4292170604445114	1.3045225317900069	1.3481518859241108	-0.05350299740409349	-1.702778709170948	3.021515276096184	-0.6462982268068896	-0.5028199419252204	1.6991988578398307	0.640081391329449	0.20909700538948828	-0.16971620830106132	1.408568033538989	-0.0026328084139814077	0.20129920631623585	0.17149285704769798	0.7165015204239152	-0.994985384022615	-1.1805486296963372	1.8687081571480568	-0.832463941391064	-0.9092300657708009	-2.201520459333455	-1.6577507537513831	3.2921337556180363	0.8618669226403528
0.6922153055649026	-1.4254181358025388	-1.412067667660609	0.9266379402224162	1.1481291743004483	-1.044030186265141	0.6270246081308075	1.876278741698696	-0.4663337630301493	-1.532525689790822	-1.8581752772968543	-0.7262725058721407	-0.25428358113384786	1.4807497538142946	0.9594670024903671	-1.4644174583507603	1.7989609619721858	-0.8052473788150143	-0.5892623308284763	-0.7040195041522092	-0.1643907257327783	-0.8412336998553969	-0.912426948398904	-0.4482889266425102	1.4908749740049836	1.2967858937915946	1.273266130428996	-0.05123057938242078	-1.6780369965522026	2.9749072645023413	-0.6039472052819942	-0.6430929223176717	1.688100509580464	0.6449816450966306	0.1550277630220539	-0.19763495281208227	1.4512960852988288	-0.01498944393413527	0.16182457432860636	0.19922704628186078	0.7787187941878889	-0.9841459166629486	-1.1421858531176885	1.9333943328111058	-0.831134234815109	-0.9809768016921513	-2.2524754015709147	-1.711327917473453	3.2879069259634806	0.8137218412087179
0.7435086175525057	-1.4121166090304662	-1.3734775750249555	0.9053219934700178	1.0989702325086745	-1.0368276619891725	0.5975243212701524	1.8279616188480703	-0.5325689250068475	-1.5364264298657695	-1.8453309756918312	-0.7319118555014	-0.22352840130753565	1.5430177070519986	0.9016645333210992	-1.4304269270976298	1.8248576309148006	-0.7902382111080626	-0.656985645996136	-0.6792909794757385	-0.19513724061610133	-0.6997263227576064	-0.8724457088268089	-0.41400562833832427	1.533463973818049	1.294498818371034	1.1465038558915817	-0.10298492939528155	-1.630185298524871	2.920022454760015	-0.5584155633071506	-0.7187173654011664	1.692595393848034	0.6640980661912602	0.10971349870996858	-0.22623789432413605	1.460501439919885	0.005287611212644983	0.12587722772364293	0.19464530024384616	0.8320167492579549	-1.000659986202129	-1.0891440658367244	2.021736403718066	-0.8494961545620638	-1.0728122957984425	-2.314707734819293	-1.7962712194095753	3.295685499739639	0.7934325343147187
0.7864496064617892	-1.3575525481249704	-1.3496462692040723	0.8609760031419624	1.0571667366326534	-1.0299780441614956	0.5876859727949133	1.8352863873472554	-0.6028963614016309	-1.538322413083885	-1.8591136986534333	-0.759805122742032	-0.24251122828749966	1.6168685232731161	0.7909356091346065	-1.39389317106271	1.8925602975978157	-0.8277627944859874	-0.7053141809187771	-0.6770516040578953	-0.19305391548276632	-0.5917673192522658	-0.7851895180123117	-0.42262834094376284	1.5753369845133816	1.3485885789817156	1.0145556048096656	-0.1151698336906789	-1.6314639803944186	2.9031663651902444	-0.504469179154696	-0.7909290935654381	1.6706565846613366	0.6916416964095251	0.07198630849389116	-0.2260414341049346	1.4808817361704496	-0.004134815536987159	0.08434868178242802	0.1279741174633154	0.9134487683937083	-1.0319049420100153	-0.9873256194325426	2.089410650068632	-0.8779291013980609	-1.1342781016824743	-2.390341695029352	-1.8845748271932343	3.3744640103438095	0.8099590243941371
0.8687314555186022	-1.2758090397804593	-1.3511944247674876	0.8430758871545108	1.008925091809242	-0.9499948956899592	0.5388315144823246	1.7833012569327693	-0.6628730320479963	-1.5358203696261747	-1.8473289175924976	-0.7784718960484505	-0.25934812125580264	1.6580115278606051	0.6862680084887965	-1.3543166797950001	1.8877293682315401	-0.8611825718534367	-0.7572434001105866	-0.6793266321824777	-0.2045920590415608	-0.5119226197900002	-0.7566231142138886	-0.38835515598087683	1.581015486687091	1.327759050854756	0.8607528958769517	-0.15230568127341618	-1.560372282049463	2.8255724108987663	-0.490681234297076	-0.8741797968036116	1.6863848088686442	0.7161062856433178	-0.01135485742884427	-0.22337911477867234	1.4326130240901152	0.0291058792646328	0.01746787333635149	0.04213631815852507	0.9855553376056585	-1.100480545993583	-0.8909625695091974	2.1571832975692318	-0.9135851438821685	-1.2090606127530892	-2.451578033694617	-1.974730238855626	3.435830079507453	0.7953162340779303
0.9319850029853786	-1.2027571708884213	-1.365099293874667	0.8184386689745893	0.9687365237497059	-0.9351060150913579	0.5356535218801597	1.7629652103252478	-0.7364811745263319	-1.527033557662887	-1.8472930940386365	-0.7715916467160292	-0.28453779773137683	1.6719581365860658	0.5700501306573335	-1.3168371874726623	1.8854459324870405	-0.8960645476862392	-0.7469519546436467	-0.7023327456888129	-0.19580201210058285	-0.4094158962421533	-0.7275946303388043	-0.28594529999631835	1.5653161257962767	1.3107766916750865	0.6803028522798318	-0.15145408633139695	-1.5136159371908815	2.723411319905529	-0.47139687992571033	-0.9297917563264857	1.6968377130361982	0.6999228219639674	-0.044600251632108415	-0.17490775729890756	1.3067842877717277	0.03513326626689606	-0.056932365030980335	-0.024521275542024008	1.0648632904090534	-1.217172430066101	-0.8221730887839351	2.1950021174479732	-0.9456476977938625	-1.234237171757459	-2.4984872188130742	-2.0619672226594172	3.538968853013641	0.8420901270871581
1.026353669495776	-1.127693739519808	-1.397918274164138	0.8010297269306446	0.9315653326424176	-0.9519216032610895	0.5189715572955151	1.7091340261696861	-0.8158760885233924	-1.5206151636769123	-1.8817230337772455	-0.7704822554053222	-0.32226344218960434	1.690414929032075	0.4767818740397446	-1.2289950723376184	1.8936253943593937	-0.9244792352384827	-0.7455231258723201	-0.739138383876274	-0.16245528276168075	-0.3503917692948838	-0.7329124963799424	-0.20544382183413584	1.5587572899933677	1.2520256185290963	0.5019591402583983	-0.1830140371798768	-1.4040452959869436	2.627076072153743	-0.49238158102602514	-0.9291191988907572	1.7401303674613158	0.6413793554804481	-0.07132469271183171	-0.09898880901238469	1.1859940628354178	0.04065675780978318	-0.14083977827690158	-0.08742509355457588	1.1030768547153853	-1.3634467992211694	-0.7454705423593853	2.2222538614334004	-0.983609590845731	-1.2919516261065345	-2.518816457719542	-2.143926870445532	3.6177989878056245	0.8899045692793097
1.1084771932455357	-1.0177387175494907	-1.422767807979448	0.7624668921224651	0.8696662050917185	-0.9540541280280166	0.48191803288047297	1.6514543528399521	-0.8714384947069236	-1.4878350849648079	-1.8759223437569328	-0.7968871174041732	-0.3225725110290577	1.7087023052326742	0.380658123649164	-1.1353049051305473	1.856272286290464	-0.9584093398396668	-0.7708305178225278	-0.803497782852563	-0.13990645244431374	-0.34658634261091315	-0.7571065138281814	-0.14212976144307204	1.5177659672866648	1.2056169970421606	0.32589192757662844	-0.13341549187759946	-1.3320771309462187	2.4954858030049043	-0.5212059969237767	-0.9111777643903924	1.751130979808729	0.6160337504189292	-0.10840551697456365	0.012736026209582219	1.008881451206474	0.05435044297796181	-0.19713501398211905	-0.11633428302285949	1.1136274671827096	-1.4935988428775524	-0.695163120269873	2.2648694553770397	-1.0284616921772471	-1.3006813272056805	-2.520709500373983	-2.2059512541030224	3.6359849978450876	0.9954755779226737
1.1603671972671714	-0.8940140826193739	-1.4319786320006964	0.7311009250484328	0.8170060818252057	-0.9854956680226612	0.438593936097882	1.5982096000294657	-0.9137363699035955	-1.4292624786545258	-1.881173609489224	-0.8784567152286831	-0.3464540225083387	1.7704121426908894	0.31367255092271024	-1.055081439937853	1.7661265997359663	-0.9417959695675402	-0.7770803583770818	-0.8367656125862325	-0.12017371952760998	-0.30995717146067026	-0.7744108196188582	-0.07522580355287277	1.4482751860185314	1.1669998601979397	0.2080153502220964	-0.08996609286777298	-1.295539873297842	2.384079682257771	-0.5458099078858665	-0.8687705134276807	1.7536692104726335	0.595290730045889	-0.13130398451748357	0.09576254361046858	0.8602971406788257	0.009138150143784968	-0.2670964332823445	-0.13238733897446936	1.1158029768041873	-1.6191475541098406	-0.6560413115661693	2.287911779970596	-1.0379015431337622	-1.2689292190310353	-2.469904233570597	-2.2349139106266245	3.6619765850820274	1.052595797899302
1.2355734139941077	-0.774900756828136	-1.4478713141424724	0.7243327485860676	0.7624174786932771	-1.034334687735365	0.3963999487079866	1.5248105139953707	-0.945231664382478	-1.3955635062183471	-1.9051150356756317	-0.9691550186955814	-0.38366228799356217	1.8328968050481627	0.2436945100584329	-0.9585700820636284	1.7435506010773665	-0.9557611852593958	-0.7770177688814666	-0.8628571306054482	-0.11552032955781821	-0.33495740722946604	-0.7953925366359391	-0.01653714138354941	1.3876503217884522	1.1292291760622573	0.08320066532135832	-0.12284491195701434	-1.2436358875136406	2.342274858824109	-0.5967452846809995	-0.8262795007330466	1.7783562373815904	0.5299471474810199	-0.13151467707456738	0.2070818827811008	0.7186145410547528	-0.06102865686044419	-0.32944858246465175	-0.12965423941618773	1.1063678714483114	-1.711730367704093	-0.6534402003704994	2.3278594619516193	-1.025602052432173	-1.2257927218304068	-2.3847022461240575	-2.273839942763736	3.697821244226976	1.128028671194873
1.3360545418507974	-0.6757490420102773	-1.4673270926836728	0.7051318569781582	0.7145365534906275	-1.0750644021759563	0.3813865717505094	1.4743495695243423	-0.9586701243524501	-1.342686405021818	-1.9103240529775536	-1.0630944982349775	-0.3715701111649955	1.8465219419581296	0.1872655860809916	-0.9050339929723513	1.7602843983552798	-0.9344910789794385	-0.7836818736601227	-0.8621272137039779	-0.1328727745354819	-0.34004887688498925	-0.8363349320295994	0.06868218634121862	1.3663882798061793	1.0661753392005187	-0.010926436178554311	-0.058170218679800455	-1.209139804211199	2.342989957983661	-0.64074213125577	-0.7759212166392225	1.7804662686292623	0.4867824506366033	-0.10831503622643852	0.3111125977440099	0.5563968868490946	-0.10834462915923768	-0.41021688171361975	-0.07663556339950253	1.0494140584237952	-1.808346760398792	-0.6269163483642741	2.328820249984317	-1.022949115656311	-1.1883018333055162	-2.2881409982177603	-2.316973473170971	3.742233930112499	1.2071995325826559
1.4535722728523286	-0.542829185846395	-1.488316527446154	0.693983544988288	0.6675140780952942	-1.0711501039365108	0.34946167860755234	1.4370091561245686	-0.9663006271682549	-1.3135941398014117	-1.9201486626239592	-1.1311915670540205	-0.3759831160594581	1.8324621895210709	0.17186185055013256	-0.8297527873387709	1.7315831434691298	-0.9430529277323696	-0.7949250706447588	-0.879869253239711	-0.16739997662145462	-0.32356760217322733	-0.8839403099784094	0.15630611224726398	1.3319660673532296	1.014783321965464	-0.09454537335024789	-0.07993935093932736	-1.2195547236691435	2.311538251585644	-0.6867595147741128	-0.6689680750852511	1.7701527107124142	0.4147219935258767	-0.08080320872212926	0.4146388349777004	0.402796051686671	-0.2084361658103986	-0.4807817205012846	-0.011180719565350172	0.9597003466250719	-1.8705456144748531	-0.6038271864943396	2.356570435938088	-1.0707202590377682	-1.1320444910592617	-2.1889297919551813	-2.360637988449427	3.8710855202414316	1.2806162178636953
1.566246754005031	-0.41188046177170967	-1.5391884983113289	0.6720554685321449	0.6465276531354733	-1.0536734223132627	0.33106634908421634	1.4090002310869942	-0.9994947490079277	-1.2784416468359445	-1.9033976467158014	-1.231525052074761	-0.3723201408578078	1.8099304275255825	0.16461337624817032	-0.7168636878984241	1.7156624164895906	-0.9768720916305679	-0.8089602062016521	-0.9153851306712413	-0.2250498418378391	-0.3396296304628943	-0.9173158371258558	0.17436065808480966	1.2890478180926381	1.0044034314737103	-0.1744531640585936	-0.05819245476995287	-1.223137940705492	2.3272210722688564	-0.7314294304636368	-0.5903304835372186	1.7472462192291467	0.3246437328877938	-0.06683251177377122	0.5218246835198906	0.235855502310228	-0.3349907859614788	-0.5539389102173167	0.05081605227723962	0.8681252000226565	-1.8884503815386668	-0.6062683658871677	2.4281411820422507	-1.1087991367557213	-1.1143003998966212	-2.063993497161127	-2.4113089860520716	3.9188664858272526	1.328451726850585
1.6842666384385452	-0.3002938398188427	-1.5945656954101841	0.6656140731015823	0.6196008094148177	-1.0686792200100008	0.3157861030316443	1.3547347128484577	-1.0178354556519937	-1.240956327726728	-1.8874304657415824	-1.3187009538299135	-0.33147493893762753	1.8073592516456043	0.21392717694231617	-0.6087395585550957	1.6785746327625755	-1.0042855393383643	-0.8068963175837451	-0.9679709459371507	-0.28453958417417896	-0.394177194305174	-0.985106375641603	0.20997181130705647	1.2466512307226658	0.9341876308585052	-0.2637589525625349	-0.08099998089905938	-1.1799367389460298	2.3275811531730914	-0.7887607150285116	-0.4716502100828365	1.7346982828895174	0.18679581359644853	-0.05176561410209265	0.6010170422636788	0.07681067759045428	-0.4239783157538451	-0.6183687700236525	0.15736537040705473	0.7792142742883614	-1.9097224908754604	-0.6570609799644733	2.540703405468761	-1.1627721726120765	-1.0939602533711805	-1.933926901070905	-2.4067090659208032	3.913211651715934	1.3567463063069178
1.7746237304153296	-0.20243234700624418	-1.6331746371906124	0.6430110501380353	0.5774338986282157	-1.1459280169928674	0.2989121160317224	1.3557688671200032	-1.048254759945729	-1.2327052665212928	-1.8662415734670084	-1.4343076212297303	-0.33135040570561364	1.7524713813528063	0.2753813256548252	-0.5268245037137032	1.6572448353089606	-0.9929673688197503	-0.8009570215177026	-1.008354381425151	-0.32193042689014006	-0.42923355132419944	-1.0450457331556104	0.1501870330527961	1.1805810009489548	0.9027361517633604	-0.30858458217959833	-0.08244532675898744	-1.2015001117741066	2.358506976914836	-0.8224886769715122	-0.3676091962387366	1.6842070398602125	0.06651944815011128	-0.027784119049151047	0.6793863865108889	-0.0204670474444243	-0.5619265675681577	-0.5964674888502748	0.260366609656134	0.6640462876558834	-1.908435632099333	-0.7151008649012047	2.6467928503470923	-1.226320930515259	-1.1018483677743778	-1.7878903882049362	-2.3874302769585416	3.867629082312716	1.3929217547987387
1.8711230702902697	-0.14935483557269588	-1.678992558336272	0.6073468098604157	0.5321831270738333	-1.1907465971374023	0.27391697434655665	1.30678819318577	-1.0764500253668496	-1.2014031855292777	-1.83793933828136	-1.5369913972643403	-0.318403478057314	1.7370239721777285	0.3697373583102062	-0.4572847349879695	1.6067584889313977	-0.9866304358652	-0.8315609377673775	-1.034852051225185	-0.3657236292891395	-0.5152641913359055	-1.1069926282095075	0.048418572528206846	1.109588001563217	0.8818300992265243	-0.3524921660175601	-0.13017525197459895	-1.2409113770579903	2.375323198124383	-0.8520095353670311	-0.27040554581630005	1.6689437869964068	-0.08246251498687837	-0.004378929745844529	0.7117070678083883	-0.11927778779629446	-0.6775572132010813	-0.594140385221909	0.3483268305483672	0.5613661594573358	-1.896093037046264	-0.7599053265906559	2.750573882541893	-1.26089428524342	-1.1580757419035497	-1.6446439660647347	-2.329189694573876	3.802710474809195	1.3714462095244424
1.9360020068403585	-0.11191317883610878	-1.6906308528632976	0.5684287928060137	0.49947892962638596	-1.2504653724384236	0.25881892086985625	1.2959775053942542	-1.0973586497610583	-1.2040994230262563	-1.7953378122751615	-1.6054728752305583	-0.3079330635456581	1.694464575941339	0.4517542341011314	-0.4308836521334817	1.514991094406389	-0.9742344764170789	-0.8585374574452906	-1.0345562301179232	-0.3912973220159036	-0.5524518857905532	-1.1385783383697525	-0.04746535126448101	1.0406680594436089	0.8652058271466115	-0.3564297748993586	-0.134238700321553	-1.3078376741632751	2.3965091181805764	-0.8888838481484631	-0.20367035677153283	1.6237743127570905	-0.19046151222833502	0.011586083146129914	0.7071611523976677	-0.217643324885264	-0.724104751076396	-0.5872596330849598	0.419920350219964	0.4976780137557548	-1.868573914428818	-0.7925286235536706	2.81309941976365	-1.299082851456972	-1.1984518724175346	-1.5089159720206642	-2.340868348205718	3.761608884908233	1.3459438969131898
1.9836700128201805	-0.08667588664310047	-1.7080080805513815	0.544323512665591	0.45581568377533	-1.2990015930306087	0.2801624382853613	1.2934652228008727	-1.1381770003241356	-1.2064081466300838	-1.758233410608949	-1.6244060373319484	-0.33156041401960124	1.6542051698634777	0.5442409765304801	-0.3915727308598866	1.4518325028488674	-0.9746432929075819	-0.8443212594189395	-0.9921984055459465	-0.41043876597990414	-0.5995065893271522	-1.1593332489488428	-0.0978726103067524	0.9851337185866216	0.826181403865297	-0.35448712789483083	-0.1503534787202211	-1.3411382346268461	2.4531424402926763	-0.9350464822842465	-0.09835756063108007	1.5895986770891115	-0.3063356200438993	0.028759313122760432	0.6892048502804377	-0.26823092955620953	-0.8608268545386425	-0.5511429628459277	0.4817377063366271	0.40604600878115454	-1.828586724937192	-0.7867795911424827	2.8944644974635594	-1.278850898620984	-1.2636752222696335	-1.4234327153020394	-2.3341994755586364	3.7431726961124405	1.269480837519339
2.047022047237779	-0.053919997476028304	-1.7397153354756925	0.541266205466211	0.4192109527449784	-1.3104702444173724	0.32607317263097835	1.3017998314318175	-1.1621589943914734	-1.292925962051011	-1.7086057175312246	-1.6334915812455315	-0.3671005002559817	1.584751692973299	0.6405798111253335	-0.2848334765241672	1.448420647110829	-0.9936884833891577	-0.8514371262355885	-0.9512406724034559	-0.37676839460095457	-0.658278956054889	-1.1705606504541688	-0.18946869372587277	0.932680358623637	0.7805191117965558	-0.3621433934732423	-0.17051262343102963	-1.3552723142595255	2.468844878740442	-1.0139761185681406	-0.0072297234603793895	1.5516060186023102	-0.379532058539669	0.0315373252909138	0.6810987613074672	-0.341732413017002	-0.8724533625178715	-0.5028761396424308	0.5446548144029515	0.31028195698504996	-1.8122092527993199	-0.8007553810525098	2.9787199015933226	-1.251475298055313	-1.3472392553270087	-1.3714476243555702	-2.3657567127433494	3.7214166749310715	1.207768877074159
2.081401641913481	-0.04522195567943641	-1.750818089785162	0.5210749468048634	0.3717590278385022	-1.277856300710542	0.37055950065975246	1.312957397380599	-1.1919558066999965	-1.3206917133903193	-1.6593667723147258	-1.5963751920807483	-0.41536675068390966	1.4762537399966762	0.7522875139691049	-0.21847641357667585	1.3985517022448835	-1.0171912713167042	-0.8547169275727737	-0.9287471870048198	-0.33834341890692454	-0.6925805928263207	-1.1520317253401144	-0.26867405030238134	0.8968701612656576	0.7262648942641058	-0.3404033222521722	-0.16367612962843284	-1.4028656957509518	2.4422305333827965	-1.057043380648841	0.13561112885090404	1.4995814829740888	-0.4177584183146304	-0.00983640910720604	0.5972093706539916	-0.44000040696543435	-0.9066471358385346	-0.44189478100269425	0.5817626380433909	0.24332377799741955	-1.8162422756207568	-0.7738869181985063	3.010508847628185	-1.2301335403030085	-1.4655280903699424	-1.357352517958233	-2.375409199359973	3.7336976721028856	1.1362531964234364
2.0850164682730887	-0.022832459409697952	-1.7929494362628955	0.5130604582273414	0.3292592487592674	-1.2559017481075232	0.3777248609427335	1.3126351011399902	-1.200823855657772	-1.3887209449948323	-1.5969436066934368	-1.5754518696402104	-0.4813880436361716	1.427854092852279	0.8765579519553997	-0.09941200791044714	1.298860671704642	-1.0416941896816685	-0.8441292437877491	-0.9399349100206855	-0.26192424857010826	-0.7395310717141842	-1.1241473377308329	-0.3328212138225661	0.8573401456813767	0.6683785007006631	-0.3309967229928377	-0.2110117190750591	-1.4571206323145787	2.4292859729326666	-1.1532732929465201	0.28095942145501723	1.412180417947845	-0.44328403557729856	-0.04583476647461484	0.532126961613461	-0.47892589333412017	-0.9124053739263743	-0.2552794276132989	0.5668518622135136	0.19048583423374943	-1.8207147588599781	-0.7669068155238449	3.0712090202933466	-1.1626678193386695	-1.53082452722863	-1.3691818999156173	-2.3654376128680346	3.731283248549739	1.0858193582206834
2.0968367287005174	-0.039367968176433996	-1.7997786264083402	0.5031661433871186	0.28823648850078454	-1.2717615255302792	0.4011091054814376	1.2870479501137715	-1.2130212962206768	-1.4245794051011245	-1.5296437261709328	-1.5577238639353144	-0.5318574001504577	1.4058946344985273	0.9565645240154744	-0.02141370034820203	1.2275061542344574	-1.0531416061192604	-0.8520406678004482	-0.905504031178007	-0.19681377516594872	-0.8124276834588388	-1.095399822370077	-0.3822836333651076	0.8204898936856109	0.6359832027622684	-0.37945736970015415	-0.2617285741241132	-1.4641378538443388	2.4200896711745985	-1.249407668669298	0.35120381318582805	1.3486811056468917	-0.44903096036784085	-0.11406890641838849	0.5049939972600833	-0.5494640597333331	-0.8905821808154457	-0.0161798384408683	0.4978511655826323	0.1667522020439888	-1.8691734595838825	-0.7761328304478701	3.1026834542235826	-1.0816460103646306	-1.636577881409589	-1.383876712582363	-2.3580839177351303	3.6068951651210335	1.0822551027863712
2.05078889372193	-0.06136459332975044	-1.7992449570736404	0.4898539929903432	0.2333109741414947	-1.2987284272759774	0.4260696264354012	1.2316256893526507	-1.1715264159902767	-1.4915909600329704	-1.4593347060627424	-1.5574898464369464	-0.5871609103074718	1.350529405498699	1.043730946894282	0.010587254267529003	1.142265485227629	-1.0716132331664	-0.8633023063328992	-0.849245023531366	-0.12603157792301573	-0.8817310578230655	-1.0493072955328229	-0.3978054796715916	0.8046524348350331	0.5925396798068057	-0.4164635626878712	-0.33372651079439497	-1.460486303470052	2.3826672032098757	-1.3696611704735855	0.4158412635620131	1.240056305105413	-0.44807933630604363	-0.17678823028650914	0.37841134522144054	-0.5730097383456954	-0.7956161378610236	0.2618714955011651	0.42252513430907446	0.11579830105580838	-1.897030676221761	-0.7420405435959893	3.082227560397605	-1.0002456695074962	-1.6942190206098033	-1.4048719569438026	-2.3370322326345523	3.4931392817271907	1.080072705969204
1.9722296679036553	-0.12120281385880496	-1.7883929010668864	0.4669896788541276	0.18108030038612558	-1.2715169155645931	0.43583756914609706	1.202557439017761	-1.1532464167226246	-1.566089663026713	-1.3639938219395291	-1.5113148894390838	-0.6619227379666854	1.3014571818464657	1.0893185815519089	0.04440920402451953	1.065320159607642	-1.0686050760049395	-0.9169811254610625	-0.8124707019106348	-0.039458869392715444	-0.9397591043516413	-0.9804314462410664	-0.4109255208886669	0.8139297969273711	0.548340874089052	-0.47680796602141806	-0.3749667779029624	-1.4806312322408908	2.3340075531423436	-1.498233813022081	0.48561256903092664	1.1213712761955053	-0.4140979633140175	-0.26704276114005393	0.30378985746360765	-0.6215615120663148	-0.7165741247327343	0.5536520525926171	0.3591329068203887	0.007340956111984686	-1.9043475994646986	-0.6967817489494083	3.073324346431632	-0.9307613277125142	-1.764172656044419	-1.4400044980933915	-2.3811686608010154	3.3770483966076057	1.087137099911247
1.8961926977226704	-0.19763395638335537	-1.7666303239641263	0.43141552054601107	0.14825122117706982	-1.2615164627604156	0.44454305163978153	1.1300073663273644	-1.0999387183852332	-1.6145888438112883	-1.2729521926047473	-1.4758325763508005	-0.6673863504912299	1.2875218276277676	1.137459190277374	0.09695820219277498	1.0734502293590662	-1.075653693569144	-0.971813379579846	-0.757608894933474	0.002974504937712555	-0.9948790660949876	-0.8891419176546297	-0.3476362809276158	0.8204404362154081	0.5152912942250191	-0.5271765971181933	-0.4115728230398263	-1.4312932653423738	2.305183994363461	-1.5950918799211944	0.5616451542923082	1.012732584574659	-0.38416282303784943	-0.32319559272141696	0.19819849409332746	-0.6748319396432405	-0.5866604749444373	0.81959729486879	0.3050663100637543	-0.04932254077169425	-1.8682752544093049	-0.6408762536257785	3.0240142893529884	-0.8571118153344341	-1.8272679949981092	-1.4983578267197892	-2.3763542372467414	3.288213494217268	1.094843312906598
1.8662983054972042	-0.2506794560963065	-1.744452878588028	0.39377559155372344	0.10698318954506758	-1.2091257494490297	0.45207407541382744	1.0944894423041152	-1.0369536832338961	-1.704652417598726	-1.177143336052171	-1.4477639645868954	-0.6762808535577627	1.2565215282089153	1.1311480340487132	0.11210756933912178	1.1017633128332989	-1.077855311819898	-1.006068275229095	-0.7266546367911311	0.04990223598946529	-1.0489528289786367	-0.809611629431401	-0.26909422019049867	0.8579032322897205	0.46354234095821384	-0.569713402910236	-0.45410273606642226	-1.3915009012581254	2.300512435075128	-1.6877984918683908	0.6373967517908279	0.8772586113464695	-0.3304010364539052	-0.37999892217127323	0.07034883555859983	-0.732439600658248	-0.444077205179729	1.068271039207718	0.2580806539570231	-0.12308842681192378	-1.7659171970100147	-0.5985964807675657	3.0065044582792027	-0.8594879895085441	-1.8919658843089686	-1.5776913317109076	-2.4216792772908424	3.2664812995841204	1.0970237261619231
1.8786468967350405	-0.28223345066276956	-1.7542801585103587	0.3692414864887449	0.06145839685909791	-1.180212204958787	0.43365113398204913	1.011826187012913	-0.9941866395588457	-1.7857986760331421	-1.0903252647789676	-1.447763290184883	-0.6653434394260536	1.2454460159957654	1.1318400337669616	0.10956001354186214	1.0800459772000848	-1.0677425120392257	-1.030066317284427	-0.6888690309616962	0.07262778496962692	-1.146676533087909	-0.762178396298214	-0.20348912619435294	0.8961927013385935	0.36230852684804227	-0.6406020453676838	-0.4860794629991235	-1.352870572513404	2.291833156337728	-1.7279265287399501	0.7651139306874803	0.7707576266869774	-0.2941650459113311	-0.4237802194731438	-0.005494814221519035	-0.7734541542757309	-0.3666167513317299	1.3264808713493692	0.24085142824656108	-0.2169877270659591	-1.6653043722909715	-0.5341824804938196	2.9866112358977888	-0.84064665397514	-1.9506620022649372	-1.6456434765137478	-2.420782382300268	3.2818605422430487	1.097562776192201
1.9310916655012118	-0.34882198687155197	-1.7368393208051671	0.3376460309195566	0.027260110422045715	-1.1614440473713334	0.43756740458817484	0.9436460721731267	-0.9460032376208461	-1.9093339340564577	-1.0002747407881274	-1.4478988449894132	-0.6579388066625257	1.169751735512761	1.1416890014307195	0.11045423699375223	1.0652941970825394	-1.0569762715179665	-1.0473907543698044	-0.6903110384112668	0.09292734740035995	-1.1939970484125986	-0.7403590764505965	-0.16561427992765493	0.9236324904015334	0.3103625270798921	-0.6796365148571544	-0.5234639920752068	-1.327232021523025	2.2810446514952045	-1.769249826748442	0.8238468441298424	0.6580159137445577	-0.24331981672825806	-0.42823957056802664	-0.10322021266147303	-0.857915605717395	-0.23046391931471572	1.5471899648129335	0.19727732894318956	-0.2809165732097925	-1.5291376545537179	-0.496161053808655	2.9541209411401637	-0.8925997327359211	-2.0203351856631215	-1.7059024044585183	-2.4356891145595396	3.274959579659728	1.1040303505752809
1.9724084393956502	-0.43774514211476284	-1.759230982268288	0.2943984792777886	-0.02939299486815879	-1.1466074292543873	0.41719561465853994	0.872236102350619	-0.9286075880393145	-1.9635402965738684	-0.9120896115486679	-1.4361521107341582	-0.6447784743393659	1.1226250269611247	1.162798259788758	0.0645264427805626	1.045550646589538	-1.037518381621283	-1.093378386272964	-0.680925704259031	0.0820266812187247	-1.2410485664550657	-0.7432044770447902	-0.0880322810409509	0.9968668612390583	0.21897141544521345	-0.6753983040746752	-0.6036861280466599	-1.310311756006837	2.263874677692569	-1.801802309397921	0.8897213403194364	0.5571421419535556	-0.2307345867475484	-0.3984594836716847	-0.15831387846623005	-0.9215179462922162	-0.17954488531104448	1.7961190096019788	0.18080430729237404	-0.30978830696604803	-1.3763968880382658	-0.43873484846064975	2.933915197237064	-0.9165011264592733	-2.110429791271332	-1.7640744148577334	-2.424596592820182	3.229832097327548	1.1541925776030264
2.0311627390745977	-0.4874210964323703	-1.7222978838062026	0.24307541320200712	-0.06042476498298475	-1.168642800128007	0.4245718138599653	0.7760918347659058	-0.9305025852418805	-2.0436987255223604	-0.8221871478634817	-1.4212930111908104	-0.6172668191468749	1.0790146094541404	1.2014130320493726	0.024549857553347775	1.0132956919257574	-1.0246731123260695	-1.1205863753176968	-0.6994236775362868	0.10861384093851796	-1.2881321754013768	-0.778581950578874	0.006924082333974546	1.045442129730683	0.15614378393267742	-0.7041013243827509	-0.6647574550294845	-1.257608902922766	2.286345877742613	-1.7540207778412396	0.9178012291561937	0.47449380014280296	-0.18067813830042168	-0.34858793934987986	-0.17885294431546261	-0.9598507763410854	-0.09243060489396118	2.0099141561873823	0.12578680718832896	-0.38027564450210816	-1.206998000443593	-0.40627529941723484	2.928967271574203	-0.9284190520383516	-2.166831123883298	-1.8220048350428892	-2.382772409897134	3.1714348160723462	1.20156263354385
2.0901949016242036	-0.5149416142035682	-1.6338059198383292	0.18288488654667331	-0.10433543843941484	-1.184502577550763	0.4398581979477444	0.6820470449519397	-0.9739569893612193	-2.112635111790053	-0.7640866391565713	-1.4018142578612367	-0.5793170148710218	1.0116518128424712	1.2258331972138636	0.013077260056180868	1.018174746948323	-0.9928675221870638	-1.1592951841816954	-0.7048828778072819	0.10459804819400867	-1.3778970404041495	-0.8457564694153543	0.07546147843644949	1.0827444575636196	0.09981195179659781	-0.7066750877416443	-0.7533160746722414	-1.2139508554960472	2.2881633687038834	-1.6922446752081206	0.9174060708679489	0.4351983993642439	-0.2022125916267908	-0.33876897004186	-0.17263709680181089	-1.0076943782085555	-0.06286041487823729	2.1069268532635146	0.09573201508487036	-0.41971125767919853	-1.0447744939882404	-0.39189314058639274	2.8953231022386356	-0.9759203190913223	-2.256730830807271	-1.8554577968248886	-2.322426766150323	3.092704752782894	1.212135154959941
2.122514832335642	-0.5494548221104454	-1.5445689081103047	0.1276299897597153	-0.15977036257447513	-1.1856378048584726	0.4604484532969744	0.624897441291706	-0.9988637178317245	-2.212653159448919	-0.7085627395611203	-1.3709725050215702	-0.5709098895897808	0.9392836581584773	1.278347956948069	-0.007260138652976217	1.0153214021161774	-0.9584287544626895	-1.1820721722377514	-0.7145404251933997	0.1373254336978442	-1.4066231185951952	-0.9417392224918263	0.16294676541884384	1.1080555672197192	0.039301599899873835	-0.6311942650118363	-0.7825119900765364	-1.1673630272971764	2.2783070240932366	-1.6424145359477738	0.9553546519927018	0.38574785026078506	-0.21441236836565852	-0.2603365402601024	-0.20130707901435269	-1.0519617859796093	-0.04130274506244072	2.1808232198223716	0.11037904979763484	-0.4316528696089179	-0.883659837025862	-0.3550341940923319	2.8920174075018292	-1.034518372824025	-2.3202042072100806	-1.8796409270254721	-2.252824172303899	3.1361445212826933	1.1679335996665763
2.221602297437305	-0.5642966198419401	-1.4727698964259	0.08466653713645475	-0.19154738032422416	-1.188016017168027	0.48647760112750243	0.5895857590136521	-1.0749994830584904	-2.281959201251168	-0.6639980828033336	-1.3327912350789106	-0.5596407642127981	0.9197457745549237	1.3131469299039384	-0.02049795306185001	1.0062015902492094	-0.9160710393591873	-1.224668794682053	-0.7056812093622234	0.1426797528097546	-1.484194619949846	-1.0430521212450814	0.2377367515862463	1.1607400089226125	-0.009594806078933071	-0.5649949608529865	-0.7813670679878211	-1.1469585260385609	2.2632532375379846	-1.5788515815573467	1.0036101142304863	0.3822154034517383	-0.23148517132090726	-0.18628685449874433	-0.1514181247722664	-1.1466110450218419	-0.13007750989823474	2.173109249227128	0.09535065699187247	-0.47234559431961437	-0.7361886026767055	-0.34048874747654506	2.8615482179566314	-1.037032190484018	-2.3729234702064916	-1.919999049437146	-2.1780097767814532	3.198087192913305	1.1625495288401066
2.338338316259518	-0.5394667495474437	-1.3998092100781219	0.044880341735689694	-0.25247344086805845	-1.2144570613663468	0.5501113610457333	0.5503585415887415	-1.1395748165031336	-2.3653084068577326	-0.6547918188474866	-1.3159156735179254	-0.5314266283797181	0.8556938622666179	1.3901762993993738	-0.040853725776035674	0.9824572779609362	-0.8862867888285832	-1.2345439641196745	-0.6405665993344135	0.1124032405786328	-1.5072056857063	-1.1670835477796444	0.366084909124443	1.1769815806057344	-0.020416137940231636	-0.4846040118045969	-0.8298243499055783	-1.1359747149896506	2.2541170547358087	-1.5672629885360365	1.0241021755872288	0.4073921792094012	-0.22172501134886996	-0.11021070061671115	-0.13927550692464416	-1.245740919464573	-0.19600398288375176	2.169807438362792	0.09511675204547965	-0.5138639838206895	-0.6381856536455579	-0.3367605564494213	2.7975994139322955	-1.045123438602817	-2.437423283137176	-1.939910904834503	-2.0523875557727864	3.2674891625739035	1.1319059607313384
2.4991217226308398	-0.5203977001769117	-1.3353060802676138	0.019659782659487875	-0.35050292844098463	-1.2230933017627783	0.6314019699960113	0.5531214633323474	-1.2014992027915408	-2.4168722318375764	-0.6461357579525714	-1.2896672727859948	-0.5462896696205979	0.7914297522397508	1.4756052980928793	-0.043197723846153835	0.9295690813951076	-0.8490556436100556	-1.229550216505245	-0.5904136958687374	0.1155839576558424	-1.5484065128604239	-1.2894075615202545	0.49871017902425835	1.1840200464548976	-0.023082574258354083	-0.3937981023485078	-0.9013065196762533	-1.1614612002420812	2.2465844659781506	-1.523800900318399	1.035957170592612	0.41127103692697425	-0.21241871560350484	-0.06913267507063883	-0.08206854444878213	-1.3379207830846518	-0.3361392541898217	2.116529574179787	0.08007440468325644	-0.5544753469083296	-0.5720599642301634	-0.33369624470158615	2.7663751299249366	-1.066589509983468	-2.407870955345904	-1.9533450284424412	-1.979073673002959	3.3205397664081224	1.1038605782011974
2.6021540577835505	-0.5038226964302178	-1.2833120006374272	0.03570830653269224	-0.4447416705696291	-1.2577497925619343	0.6877852109160768	0.5326943083226121	-1.2714471305044832	-2.454201196646366	-0.6346110870435836	-1.230772419428713	-0.5328859314348648	0.7439641872515371	1.5855750421592913	-0.0367865085199902	0.8735970434327971	-0.8149103140450794	-1.2401870777511101	-0.5445503429963667	0.09303953566508757	-1.570033658388601	-1.3960613702266464	0.693145429343987	1.2002924414905545	0.010820994539613415	-0.33308460635450543	-0.9581436219856965	-1.2205504593770446	2.2149372147657074	-1.5038536677245609	1.0321765601864976	0.44057313424473526	-0.23646721707392	-0.02715619978363143	-0.05332841136538709	-1.4284057521875926	-0.4586361337281102	2.083217890026999	0.11511097344327634	-0.5412412900280039	-0.5661753358200404	-0.3315305109158478	2.692767353944821	-0.9982934192344283	-2.32437202431558	-1.9608463794756243	-1.8686722816607393	3.2908749196536475	1.0797381406452466
2.6640344234674562	-0.5107921053145533	-1.226918446427001	0.04290543823106746	-0.5126993154967272	-1.261175409658478	0.7574224440075243	0.5065422016562835	-1.3347943592780838	-2.464472250511071	-0.6314087728375654	-1.1865141129506245	-0.5468676170291722	0.7041814813723307	1.6797719445790338	-0.008145896938263278	0.8665339701399096	-0.7564506653102145	-1.2147466831227205	-0.5145548535892878	0.08702258670254645	-1.6014827441558304	-1.502197553100244	0.9672876501480504	1.2064024705997443	0.10464569625222606	-0.26952171502178446	-1.0007595153493964	-1.2768473893856531	2.1612990823192373	-1.5260660835352406	0.989437136473172	0.4860114306260382	-0.2717213934206489	0.0058335725988415445	-0.04456839051993185	-1.5089378172611556	-0.5828541160709912	2.084783829103223	0.1460442381010867	-0.5587724183862492	-0.5679747129905796	-0.37141286218662606	2.6576408638461	-0.9380320517777934	-2.2435376320695033	-1.9896272577416763	-1.7877376174972057	3.171464202148486	1.0401676550638563
2.6717780572713647	-0.49756128702870395	-1.20563247673183	0.07388442038136434	-0.5687654226015755	-1.2720239155154964	0.8133719938856562	0.4600749885336602	-1.359399716851027	-2.421226299476861	-0.6642944058955974	-1.1723442522641414	-0.5188821694948821	0.7314092820973775	1.783678226736536	0.031627261804702614	0.8537319123344311	-0.7200127461180357	-1.2128712335933984	-0.4799548652862688	0.054887657367915954	-1.6297091716932737	-1.564408068417259	1.2329913056239739	1.2122369576180965	0.1791226957208482	-0.2588141764668921	-1.0566666602118775	-1.3969514729969545	2.0873711186749166	-1.5758968713806172	0.9509408193171236	0.5369008265362671	-0.2729475008203509	0.029415953110535964	0.013621075449140544	-1.5747680536627482	-0.7315799723794164	2.0498720975162694	0.21274435997370728	-0.6118913846544463	-0.627696951105995	-0.4035210584092751	2.5947888710220743	-0.8503920915057936	-2.1382209666419585	-1.9824840227638432	-1.673484995361814	3.0886868025344145	1.027884072163506
2.665392429328283	-0.5062993642628743	-1.1554755105221821	0.1085812016909649	-0.5948600192241041	-1.2542552105411429	0.86760900718235	0.39838775050242264	-1.3535441080377097	-2.384631025973988	-0.691848793243479	-1.1032032091296131	-0.4874641332381673	0.70796185223443	1.842735205266268	0.09538374682613558	0.8538465273842796	-0.6920967370257133	-1.1646717336219854	-0.4761294262118973	0.02625008385152766	-1.7002708162394768	-1.5765416809063564	1.4321204103079634	1.1946545700997313	0.2875410755604878	-0.24335805221764498	-1.0967256074330969	-1.5153606359066736	2.0128698100407245	-1.546904553033257	0.8916927794353745	0.6174634307634033	-0.26150875528767503	0.051971878911965516	0.030675981379315244	-1.6282879102490835	-0.7966637759763341	2.0228564507928555	0.24842283833093154	-0.6683401734945864	-0.6837389338245107	-0.46871603723053196	2.4951587350806887	-0.8137910572184663	-1.9534759986814962	-1.9673396815283195	-1.5983486605443873	3.0294905376955072	0.9813498481437588
2.6793103587511093	-0.5409086489052064	-1.190005459955619	0.12901874900112803	-0.6345035996822606	-1.1988677557558691	0.877659557775953	0.3836397251713036	-1.3198161449254557	-2.288002319939392	-0.7448083883394492	-1.0158040803082942	-0.4816710737089302	0.6889165328949154	1.905210009013856	0.15910085897965004	0.8042593709005583	-0.6593353927304848	-1.1383176441245724	-0.4498466362389627	-0.034169523595849224	-1.7694774459671152	-1.6046291789145954	1.6216011600086184	1.190838545651884	0.3833463637159344	-0.21582354717755847	-1.1396605957871142	-1.62085274337255	1.8947790942295621	-1.5856853458378326	0.7612076776834826	0.6730287642988905	-0.2829288952232989	0.04615485455012084	0.04574944567011756	-1.6524463807862932	-0.9233622725128516	2.01563826954341	0.353021542043446	-0.7023946697149187	-0.7766982864996546	-0.5137782243413931	2.388868307678114	-0.733074834818567	-1.7768451550812965	-1.9352021558598735	-1.5113753610551928	2.960892316928259	0.9752787809330595
2.701631574520552	-0.5882465004093149	-1.245279431092889	0.1715249086590255	-0.671864301108865	-1.176327001296757	0.8923895030952549	0.3686869040900865	-1.244131733274912	-2.2006100069236245	-0.7975377781632166	-0.9401247096617265	-0.4641469837239677	0.6936779914382494	1.93717564406754	0.1702296000969894	0.7484234778869626	-0.6363867536143525	-1.0864063635292738	-0.41734052176682723	-0.09687041401107128	-1.8108517055795132	-1.5954873298258352	1.812378158253668	1.1482731303737121	0.47584811100367946	-0.19588612451015494	-1.1649609295548324	-1.7184034125514098	1.7797734301023098	-1.6063111605191778	0.6977580015136928	0.7306627122797563	-0.29932163860477895	0.07730862611564251	0.030694777332979734	-1.7114478668228625	-0.9985563041660696	2.0295161076810038	0.42985732342554206	-0.7543444112476593	-0.8315730475144287	-0.5509146420353186	2.295763899791129	-0.6538134196256278	-1.5976247337292488	-1.9348344967399342	-1.442775993108478	2.991274342784211	0.9517918355521271
2.7068727031278352	-0.6445465111917749	-1.3124765073347375	0.2301258026366492	-0.7110501854185767	-1.1262800178328027	0.8830582427165737	0.2993960186607403	-1.1771934132651498	-2.0872481437690604	-0.8465898412444967	-0.8966224078397497	-0.42381916077679127	0.6643706571855388	1.949669060440004	0.18752675718832493	0.692355188612072	-0.6187294313271291	-0.9990763579671562	-0.39868066592924556	-0.1900852618430676	-1.9006425264603948	-1.574139470651436	1.9503911754089678	1.1244452778032037	0.52057006476757	-0.23017293264167246	-1.1864982624022244	-1.829558361273968	1.6843494591556183	-1.600196787296279	0.6388758854333603	0.795173300964741	-0.32538729247089515	0.0569906865125168	0.014189028989430924	-1.7339771903098704	-1.0527022213662842	2.004221714878014	0.5028443052351684	-0.8262685192357244	-0.8976406366776833	-0.5893386165230763	2.2364727280841388	-0.5955807974609257	-1.4239042522119345	-1.9098643148440715	-1.393085459170995	2.958994929471525	0.9533702035890143
2.7000435382081145	-0.6850138991297576	-1.3752625408599257	0.2768378814314772	-0.7685528011381987	-1.0479601093702366	0.8617760697576579	0.2642025330930596	-1.089114465005899	-1.9904258681133293	-0.8836525396213777	-0.8686374219254054	-0.39475650078557945	0.6161832293308864	1.9439489254299325	0.22208366714647226	0.6351033881318375	-0.629314283799006	-0.9190595996667875	-0.38960864198230755	-0.23288367792386647	-1.9447362542110536	-1.5575521388211648	2.092798170428836	1.059271215988506	0.5421074229331073	-0.23965688088463288	-1.2405947271746518	-1.8777920324898965	1.586506807688741	-1.6237736638635603	0.531869041112518	0.8511435272883476	-0.37061578123585515	0.03292519166379025	0.021505350579841924	-1.6952876075547532	-1.0621482720606168	2.031006521107499	0.5879298874964443	-0.8299132424256213	-0.914954882668148	-0.6289439567286448	2.2873055811123963	-0.5478049812511812	-1.249327748296378	-1.88572538410053	-1.3401928701552002	2.9429961965588283	0.9217672755354818
2.689787397883599	-0.7130299749652678	-1.443830861982317	0.3120147267977674	-0.7900363902737129	-0.9765587836595941	0.7789866864171324	0.21410634891866903	-1.0108720555579243	-1.873241941568537	-0.9062435735818042	-0.8508466968333389	-0.3841598548614726	0.5804563663261026	1.9367806399365222	0.2949050987918179	0.5960057250223928	-0.5880315841074366	-0.8730913593305729	-0.4407348643419442	-0.25334059572934414	-2.0227779109032746	-1.5151346195369542	2.172118170730672	0.9891268395404975	0.5656919187561431	-0.254581062372628	-1.232844424688438	-1.9161684268786092	1.5117681873865554	-1.5689285030059543	0.4626876810182402	0.8872179007745423	-0.43204057154090697	0.045002674292927494	0.022322719543747892	-1.6459134585599897	-1.097131642921887	2.040329675304214	0.6373781905671906	-0.8246365891900469	-0.8807758641271797	-0.661243148844809	2.3611077706930517	-0.5235592410727338	-1.0516563206544145	-1.858449296440131	-1.278566078915282	2.9575423042482667	0.8867512531397473
2.6520206591629645	-0.7115304129367664	-1.5121562054678184	0.3774588900486836	-0.7736621003304804	-0.9222731512968483	0.7115281861478729	0.14442673716282942	-0.947033058585944	-1.7794967984707277	-0.9317211293332344	-0.8365406069403134	-0.37639690602583176	0.5403883251764119	1.8756126167727512	0.3423933710035355	0.48783128109638724	-0.6023961863300414	-0.8579324070265203	-0.48547385611005023	-0.29636909415241175	-2.1069793693958663	-1.480225047149365	2.233031060825933	0.9483479644560344	0.5841659524972875	-0.28301011964160305	-1.161213304654293	-1.9388355595619813	1.4304841948655633	-1.5390580005281416	0.47018016793868506	0.9298912385298548	-0.4647277647293448	0.057230413982511	0.02395869614244619	-1.629863842278312	-1.0488013995250671	2.0967796167758115	0.6964358670180278	-0.8113732908611688	-0.8608572619727726	-0.6613517056131321	2.4352808722283177	-0.4539893537283059	-0.935143573203036	-1.8168555982975136	-1.2342392556060058	2.9104133918654522	0.8090880355493761
2.6464499217044137	-0.6584969695861181	-1.5793731911773001	0.42041669584225333	-0.7810000268624095	-0.8291220126020423	0.6466906620711771	0.10359286387406905	-0.875217214885008	-1.6918053891693998	-0.9146391349383165	-0.8235880418865517	-0.4052676716277128	0.5020659334546773	1.7998448845318737	0.4186625534496658	0.36315733585072285	-0.5741590039025747	-0.8127947628272043	-0.5186718258102455	-0.30078716493803703	-2.164991936782588	-1.4311922530008327	2.2174494169617205	0.9068494574939935	0.5856597260546634	-0.3180925374929965	-1.1014097029048773	-1.965215053898003	1.355036170883858	-1.4870855849141145	0.49529661597163993	0.9301693020377744	-0.49423184914296464	0.018493952820772874	0.05910240014606209	-1.5955701904840787	-1.0133124106251208	2.160809531722166	0.687506944391081	-0.8763335072633236	-0.8077067186534286	-0.681949783486031	2.523152502033633	-0.42607699275535554	-0.828146639938395	-1.7888883918542784	-1.213072855272182	2.89241322890212	0.7642971571928364
2.6245313679353317	-0.6314528859942001	-1.6608870894964558	0.46242129339480453	-0.7782450857876771	-0.7841811274746642	0.6383472637368659	0.09309595701870013	-0.8294660896555511	-1.6165355297817783	-0.8941099022571779	-0.8205525584278937	-0.4079134367478662	0.4412893819561566	1.7589533440995453	0.45061297955156726	0.22566271576938438	-0.5863364101658135	-0.8048067784493332	-0.5588736252112139	-0.335372519417617	-2.152825118918896	-1.373413583597412	2.133235157954063	0.8446551241953252	0.6163925243697086	-0.3239819725533127	-1.0408251885936302	-1.977718600839966	1.3012278068675482	-1.3947793688277996	0.5220456787029739	0.8998978289794239	-0.4701054035180543	-0.004402783593242232	0.10328840837533895	-1.58334910523287	-0.9683918078859366	2.1740082480900247	0.6382094834306509	-0.8428853514315187	-0.7482208064040327	-0.7016547099848832	2.5922429817937207	-0.4520019260759707	-0.7092909528276372	-1.7391469256192404	-1.1727916893390784	2.9045322055460256	0.7557035465083806
2.6181466096725963	-0.611032734146145	-1.7223254793283302	0.495519400416551	-0.7912335167232217	-0.7047787929745147	0.6329782201799583	0.07381211284375504	-0.8051827118741752	-1.5580706355993859	-0.8358806623882401	-0.7935312929895373	-0.4665063224104881	0.38486308045336576	1.711984679961294	0.44106768393904144	0.10579310413257212	-0.5485465675670496	-0.7926448570826332	-0.6120679454583492	-0.3509215106831492	-2.1604526076450794	-1.3306105569092015	2.0156555121971644	0.7802664484085097	0.6056719917465866	-0.33628142380025833	-0.9877390465982494	-1.9187713188730295	1.2681503573359998	-1.3046736396015965	0.5229687822603635	0.895498938795674	-0.4986481226140073	-0.06365103999242619	0.10302809183832366	-1.563334781937423	-0.900032634586527	2.2738982287896805	0.5252619679383522	-0.7677313291540646	-0.7046396836560803	-0.7375696852328437	2.6929498904004796	-0.5270731997472775	-0.5733650090519977	-1.711307797148115	-1.1374336150332125	2.948017244487447	0.7171470714204395
2.6002272809762097	-0.5756875125193788	-1.7707584269860905	0.4981663936005388	-0.8009366364377721	-0.6709164763811322	0.6238139198076581	0.09693148579236904	-0.7803480290895136	-1.4902844275321183	-0.8188767010389066	-0.8222304706352122	-0.5169252995718228	0.36088613203369696	1.6915472256215722	0.4123720815851205	-0.010962397602880874	-0.508660611326072	-0.8166591053466513	-0.6357254435526632	-0.399914381218265	-2.1213683643694976	-1.313987901531285	1.9695383914813167	0.7178498600572495	0.6027157042544031	-0.38985788735157595	-0.8841160278366997	-1.8220861507014565	1.2500653097415828	-1.3306986814372743	0.5286879019250624	0.8198719061923774	-0.5042144144716716	-0.10024845420927406	0.07199813124262724	-1.5542890085467942	-0.9232284855204638	2.3510775248004423	0.4559191188731016	-0.6633987883581453	-0.6885090386957586	-0.738696469977943	2.7752261242650986	-0.5955144351012945	-0.5036824555247637	-1.68081268312202	-1.0714202552449783	2.985548823246502	0.6801284723483316
2.5742929782078523	-0.5310045135680312	-1.8113505045939753	0.5262445358536774	-0.817128113856889	-0.6351991110832198	0.6454657978126773	0.11363937003427038	-0.7797028737291328	-1.4896525163818313	-0.7616233415035198	-0.9022132005241028	-0.5742439838468834	0.34455760273505576	1.6577253681476933	0.3534715836070453	-0.1252146686556984	-0.44267041861323275	-0.8423403577662029	-0.6266691742477569	-0.45495463171759487	-2.0313787450585528	-1.3056442287594983	1.88172866148666	0.6370914668342522	0.6529963802417245	-0.4310045297092723	-0.7159033175893713	-1.757715770942868	1.2549495002844375	-1.3515701476986859	0.5552620915111718	0.7673254995016161	-0.5131920715627404	-0.1347977211502313	0.05954098814022611	-1.5822866488631693	-0.8736999093259115	2.41350556507917	0.35012896183989667	-0.612089251789652	-0.6485651153493432	-0.7293785431565909	2.83834478885041	-0.7415881950927051	-0.39429866521328216	-1.6637451632386178	-1.0634815994802012	2.9766996432369077	0.6206039702229507
2.5319734628740713	-0.5050999640820523	-1.8573260476202607	0.5386182098864204	-0.8160399489904583	-0.5452575353082183	0.6490506518857394	0.10038548608180689	-0.8062121744051503	-1.484069593857403	-0.7227903754862179	-0.9704181736651597	-0.6395095865048785	0.3006234206061469	1.6361421048324343	0.28442535378067857	-0.21366329259365155	-0.4128634252385165	-0.8830017353594775	-0.6311874321368572	-0.48161614938154285	-1.9572723534314806	-1.318519923144864	1.8157755101560913	0.6047821017934318	0.669253945463967	-0.48728872120772115	-0.5398224220374661	-1.6327790029583213	1.2228352197093837	-1.3681317664365713	0.5559022118056169	0.6982421571546567	-0.5048983578510026	-0.16921669753885613	0.05873430035142505	-1.574860093023961	-0.8295175712641598	2.495003222836499	0.2676229790158317	-0.5270697333542935	-0.6258395107685822	-0.731911174312091	2.9067633141624922	-0.8663764024383758	-0.32225215034584254	-1.6191700108119047	-1.055288802261737	2.9069124777133886	0.5938245857787664
2.5204515028054413	-0.4526924953769029	-1.919977237263596	0.5531432592049171	-0.8039665060583309	-0.5034934008827798	0.6841707444518057	0.1415142459707732	-0.8147508527366505	-1.418709887142151	-0.6896813514189458	-1.0153758350303015	-0.7232293159669231	0.3116885942378186	1.6685455113816972	0.18632220991578585	-0.25143053459960396	-0.3496139116522387	-0.9447382255628618	-0.6422113454190598	-0.49378073386860216	-1.8620679622458673	-1.283960116583481	1.7639369946652024	0.5614893487995485	0.7056055897833315	-0.5589274241412436	-0.3342223361791091	-1.4929350418804084	1.1686769000866728	-1.3869518393216134	0.5335039140928842	0.6437060988939164	-0.44228811102067045	-0.18092550454064388	0.05541640298875446	-1.609097714075066	-0.8006290304861718	2.5814995822657707	0.1702899477006558	-0.42679834240484543	-0.6030784279487487	-0.7359388479805619	2.909900804640813	-0.9732721863108583	-0.2547227709948818	-1.612567716916277	-1.0836028389002712	2.8139809974654413	0.5286511731216456
2.485353378227585	-0.4250934033824206	-1.972485435502636	0.5557137361759369	-0.7962423310189056	-0.49584853127238826	0.708735006907714	0.14143712623224255	-0.8168706765677285	-1.3649393060395485	-0.6762801103673192	-1.0740366708892153	-0.7784609364854564	0.3052077344103314	1.702157095979817	0.09159797995426541	-0.26986836004957754	-0.25620999387984533	-1.0056383636310904	-0.6621738258945984	-0.5419466523548444	-1.7673142594892408	-1.2671672654555146	1.6753102852990296	0.5205741948001421	0.7614325985818378	-0.6028599779000604	-0.1067136220786384	-1.4219427036626833	1.1220037068880218	-1.3119214962373347	0.4860724619988518	0.5828045781022212	-0.3679733326177211	-0.19958180681930732	0.041031831314114156	-1.6821277591186754	-0.7624020181925861	2.643726017785949	0.07398955356359072	-0.3593107375147766	-0.6233888544950631	-0.7513708640442438	2.8427033692573027	-1.1050221699904812	-0.15032160791519994	-1.60787704953771	-1.0902386430230242	2.7232360001259845	0.46938781717258865
2.4317662843264816	-0.40279869506458105	-2.0385958875468826	0.5587760553543322	-0.798557140250512	-0.517896833069304	0.7365086290937781	0.142313292150548	-0.8018199893133783	-1.3101226996810547	-0.6687766333792396	-1.089952558386288	-0.7985096547194315	0.3428159552420841	1.69990646341978	-0.007902638235970256	-0.299727796848288	-0.19082126618824402	-1.0410479795909584	-0.6576483411054836	-0.5980855974950378	-1.6736784292102722	-1.2573101145269479	1.5841056790970147	0.5077569481370251	0.7810002566222641	-0.6430814493855573	0.06884338488115825	-1.3017228540528367	1.048657947869177	-1.2958903389807594	0.4249903276057134	0.5562204584349522	-0.27020921404490517	-0.24866990134061845	0.03140336994364938	-1.719368060601532	-0.7164189613514946	2.7045759374320455	0.01044648396458905	-0.25964348707636076	-0.7034820917600877	-0.7468223429536833	2.7240080934378215	-1.2145582576065599	-0.12325008289941645	-1.6041351636858707	-1.163280303129021	2.655062686135359	0.422738546565996
2.3549113275989333	-0.4156312376578037	-2.0960712797688434	0.5529374339333524	-0.8236165658965984	-0.5486395644174843	0.7542615523806546	0.17443077125833842	-0.8085577989169443	-1.2925983423451486	-0.6776616535097016	-1.0935734227918719	-0.8605594696907357	0.38024563110642606	1.7017032867225281	-0.11844852706355695	-0.3283321671895387	-0.10743540483617312	-1.0738644345106256	-0.6508044667916997	-0.6175426797287834	-1.5502423013303295	-1.2368662403257735	1.4864014211584369	0.47374319180720476	0.7894811843366397	-0.6609328887161208	0.22137996697634316	-1.2335688988053464	0.9959462801745526	-1.28144829612051	0.32640728569720845	0.5376395068173541	-0.20857269073664467	-0.2952270361184592	-0.009910082237155634	-1.7529091982380531	-0.7003247667751824	2.742020823674003	-0.06610090325064795	-0.19118404399741856	-0.789460989641842	-0.7890147152347733	2.6020427543161717	-1.3551562006595654	-0.09000820568522688	-1.6080438020347319	-1.1802541396026256	2.6389106690957673	0.41039532001301265
2.2614985267572107	-0.46441418969173487	-2.1431618689773586	0.5240595468953269	-0.8342175001262706	-0.605873447291758	0.7642416695978058	0.1993687293967132	-0.7947840599250898	-1.2529440444102016	-0.7304253482801557	-1.1355320184070359	-0.8766921838380141	0.4270970651982508	1.733083840469368	-0.260346308779228	-0.29833215281587633	-0.03509245347750315	-1.1314400644590863	-0.6316984703265529	-0.6476001721204705	-1.4268952493048066	-1.2246068268885182	1.3072753803308357	0.39787440507103056	0.7661031194240225	-0.6120940985544137	0.38440138599767354	-1.1081732988383575	0.9082301922042758	-1.2435474191684164	0.1945929263193839	0.5503145482266375	-0.10578909558223401	-0.31436084658716845	-0.03597148158105703	-1.7781031736482693	-0.7024811899774485	2.759308888527962	-0.11461013112184035	-0.08819099168623554	-0.8800096145146179	-0.8114402278927466	2.473390184510868	-1.483096353654578	-0.1158518363985637	-1.5890591307021396	-1.2224804620327596	2.6501575940747544	0.39031415031507166
2.201861501526717	-0.484026149528865	-2.1662251773858157	0.5094392365623446	-0.8743382322332154	-0.6110393511485792	0.7113720900468692	0.2751337793869397	-0.7581662548091901	-1.238172684179535	-0.793375525105116	-1.1668020165246955	-0.911123358249324	0.46789044374402045	1.7330796825311467	-0.3856140213425725	-0.28949906854322627	0.030463844598923318	-1.1349903418308938	-0.5880716021120198	-0.6454109116679569	-1.3238467557920621	-1.1915574207369384	1.1201865773748825	0.35587707352047615	0.7505620707629415	-0.6155334002495827	0.48970906456813496	-0.9554870933628317	0.8103116010036407	-1.1883728095448851	0.04582634207132673	0.5870806210184204	-0.058674090235259636	-0.32888581897568425	-0.07081557700381776	-1.8049539568552952	-0.73659843156059	2.808245246007224	-0.1609533460292166	-0.03684280496236366	-0.9834487383607786	-0.826245560562237	2.360952438870915	-1.548229923406045	-0.14422947592451482	-1.6002968426550321	-1.2273798003072638	2.666655096063562	0.3584848226167961
2.1435942228417266	-0.4773016095202676	-2.1927397969430458	0.48288209628759954	-0.8784508402033693	-0.6117219961409232	0.7211415514125294	0.3611310280855672	-0.7336095015868068	-1.2384020954014874	-0.8647488552107905	-1.20870598557684	-0.9094857462483393	0.5151236330997939	1.7175313695484231	-0.5494636205949778	-0.3253005041361934	0.08691722501988641	-1.1289040722171122	-0.5253064572789414	-0.6239092204554009	-1.2226731615382838	-1.1897888710336002	0.9807983433505434	0.3234504863359267	0.766369193836608	-0.5574687057570946	0.6351306497741295	-0.82893369689388	0.7322328980783419	-1.1141697366662129	-0.06779234131394651	0.5997623878196652	-0.003564913736466297	-0.3498354974170014	-0.09093463492219957	-1.847605409624529	-0.7887563363948802	2.7787226349750833	-0.12643774737707233	0.004194725162514487	-1.0692390762008273	-0.7990992063854234	2.22805946293263	-1.592506947138321	-0.24501132480946036	-1.626445341894306	-1.2605859427362447	2.6303879127968135	0.35491577927458867
2.110574199451475	-0.48141033464576843	-2.2317444304475376	0.4688659299051306	-0.913981138868917	-0.6072279615070328	0.723854743555916	0.46010826784305114	-0.7346606235356343	-1.2176116565807045	-0.9292251894136603	-1.2365898111892955	-0.9160848754247946	0.581700984868257	1.6710925455377925	-0.7091725065712219	-0.37884238642555107	0.13882682370976557	-1.119458646727062	-0.48612220540002316	-0.5858537938433253	-1.0824728988658205	-1.1692952042162268	0.8330070289606655	0.3095187513088572	0.7463486863246224	-0.4940777795091318	0.7060487167471002	-0.7879405540852129	0.631735520085515	-0.9717779198909089	-0.20943482602332666	0.6279027825403933	0.034732914832462214	-0.440273552576848	-0.12532704725170785	-1.899801238473243	-0.7935674347608863	2.748671953472665	-0.12127921300533837	0.0024882971115664614	-1.122697464324224	-0.7894280361900488	2.130468082039079	-1.581246701645901	-0.3177455256697756	-1.6740049622044595	-1.303508525691802	2.6045480212502197	0.33303709215554406
[truncated: 194 more rows]
[truncated: 4 more columns]
