# Supplementary material for: Obesity dysregulates feeding-evoked response dynamics in hypothalamic satiety neurons
Source: Sci Rep. 2025 Oct 14;15:35837. doi: 10.1038/s41598-025-19800-2 (PMC12521569; doi:10.1038/s41598-025-19800-2)
Supplement: Supplementary file 5 — Supplementary Material 5. [file 41598_2025_19800_MOESM5_ESM.zip › Fig 3_2/Fig 3c/HFD to_NCD_1st_MPK188_matrix_3.csv]

-0.46190984586804706	-0.5481036648520963	-0.4172709228352044	-0.6595762913742665	0.12292791543277544	0.24059595295717057	-0.6201031430159853	0.08592230415508073	0.1177264953679864	-0.6943325341092879	-0.30587742340005414	-0.43362417178178986	-0.9482855102034874	0.08756583780379522	1.2713004699627812	-0.047499957009191865	-0.08456073146793427	-0.3304857456555065	0.45392800832094704	-0.5611863147400882	-0.09677072131244888	0.06230918228006743	-0.3546948433007525	0.03642295213587897	-0.0600749527866574	-0.5844277674441771	-0.46347765190632895	1.1155426981537324	0.4258249927111537	0.9841984757945941	0.12131324517116397	-0.4140876009910894	-0.10521460547362183	0.4929371151754721	0.652522300669265	-0.5836691402854073	-1.4167553189231246	0.30373685342095086	-1.0876072966223769	0.2615985047500848	-0.09563616884242765	0.7376960953709517	-0.14435408080167217	-0.11075985939160429	-1.0061670865318546	-1.0688733963965957	0.2611200468778	0.6258321256420876	0.31799710995677727
-0.5343889702700546	-0.5057015293023048	-0.2606259852807496	-0.5632904635624467	0.074776300854797	0.1600660636393388	-0.6749934987726529	0.17262486187231504	0.06155216582779706	-0.5406310270412742	-0.383256693795224	-0.4914895196112047	-1.0021786332857863	0.09523949906690918	1.3605980960864907	-0.07079227034345532	-0.05212495910624155	-0.21373892970555558	0.411742695798456	-0.5445103319212654	0.1222622435789565	0.14512732046100021	-0.3642637243700708	0.1696253109801868	-0.02825736634830638	-0.49542217950504924	-0.322133719298102	1.1434941526967461	0.34662688688677706	0.9061082618652432	0.17121466601667565	-0.47277576577891367	0.016677869534849774	0.4972393205877273	0.5421724286706204	-0.6107863024527634	-1.4008384157743998	0.36935562434841096	-0.6442352635063029	0.08738439898756672	-0.21938250230446796	0.6173263179916492	-0.1590251082629171	-0.20552594378023797	-0.9940924243616971	-1.0705840770605044	0.026055206729674513	0.5767937730068586	0.3324545151764301
-0.5109961689911658	-0.34447264377129133	-0.315374845530367	-0.594198528598557	0.08734061114759495	0.11662600993093554	-0.6932931589115889	0.12506645501277006	-0.021830016697913335	-0.5401545856821429	-0.4616542736004882	-0.5003823421207931	-0.9444361982425914	0.1558360197080621	1.3975285018573302	-0.17546203145025405	-0.08849401975994924	-0.12019922970241498	0.40374598845391924	-0.5140902491527215	0.05537334713214052	0.13909562760731	-0.4251854946492377	0.2101505720725646	-0.12406448440850909	-0.5004213263067063	-0.2980610017243021	1.2155116588489079	0.31787136692112555	0.8332026447591442	0.1543494133710549	-0.6236834561253524	0.0770109631532573	0.5075399740112303	0.499341885055205	-0.6838438328736322	-1.2995211009562724	0.28195892026200736	-0.6272331926308256	0.02434564633565853	-0.190509752802273	0.6115217779764514	-0.11271747764592034	-0.2565860142951286	-0.9776103040405689	-1.0278518455452568	-0.025782329433685153	0.44558128335127084	0.37518713468878434
-0.5630076633731051	-0.27747696530985155	-0.33303859106078254	-0.4609532021692937	0.026893300267402463	0.28645017393196304	-0.6464774723106155	0.11188445135891913	-0.016383192621978827	-0.5420980852743098	-0.4971552847433942	-0.5149073402488522	-0.9473883937373535	0.20344741189099247	1.4276460820725498	-0.21964217854422097	-0.08892730705203472	-0.1089739746170087	0.37154522178434235	-0.5343210127746006	-0.01134520749564992	0.21008666671364667	-0.46984376642416437	0.20906163515574672	-0.1280204268192952	-0.4621157224605486	-0.24769134925773903	1.2010084148125912	0.28794108825959297	0.7061668186805001	0.19957801630503835	-0.6466451488270947	0.10158803877541875	0.4525714349316504	0.5128580998938519	-0.6897937319937648	-1.2115547794071317	0.16495084365795432	-0.5659347564978359	-0.09545938328467794	-0.19319776770232766	0.5633733724576093	-0.10388669870594808	-0.3084586863648551	-1.0211426855617944	-0.9631391688691162	-0.13555053977302076	0.4862365421459997	0.454988270182239
-0.5855386584290542	-0.24094026815122005	-0.4059885008819445	-0.4012099168675345	-0.002585760017591371	0.3512955947842593	-0.6421310511156701	0.07899939564978037	-0.04609109867256989	-0.5088579532223099	-0.5375186663670727	-0.5110288816434103	-0.9549337970739723	0.22906924211948115	1.4894092719311958	-0.25407905632081734	-0.14161867269426706	-0.14670190567138747	0.36738857159004035	-0.45423338878561415	-0.12595747847004782	0.2062631344989701	-0.4903346375798609	0.18746077382110934	-0.16314815187059328	-0.45735812227749884	-0.21762846023994492	1.1742106698371002	0.269298043073188	0.6080900187975942	0.2378795662573256	-0.6549087074992649	0.06892799264515609	0.4774952762620003	0.5201967682738851	-0.7491035977534742	-1.1741079767152818	0.06565139524526058	-0.5691604458338945	-0.16211727255870048	-0.12252057181784937	0.5618850292262888	-0.1449357972551734	-0.27938455189835404	-1.0712975395054218	-0.9429017048058732	-0.23023555161286396	0.49774876312466826	0.45705862319910073
-0.5827990729166431	-0.20802623865372527	-0.41841990683527536	-0.33926965482441385	-0.014781939728982894	0.44753285560655237	-0.6179012888441072	0.10713572177768349	-0.0904645645526924	-0.4969829000954764	-0.6067967766299203	-0.5023154455017255	-0.931970213706157	0.2346065031952551	1.50485298085977	-0.19419130649405134	-0.19856975315604752	-0.13314224069525235	0.3636426478099257	-0.4042329921461483	-0.19475748343797158	0.1925099757275588	-0.5032916584035753	0.18030090543481359	-0.14738947312407347	-0.4460973677529294	-0.20725470510228972	1.1316027087024603	0.25119102799067633	0.5646427948710813	0.27555282195711767	-0.6540740129701962	0.06275627151149661	0.5014369421905199	0.5242077574282419	-0.7747080243183525	-1.1471436506045058	0.060864748350204334	-0.5326887895908264	-0.21053364180234038	-0.007140370518178933	0.5247391312933546	-0.16377579263318515	-0.3343651256122538	-1.034147171944966	-0.9674301572591989	-0.2584984627539363	0.4762183012748287	0.42150276632692063
-0.5529110255369756	-0.13765492326258513	-0.4382629059873079	-0.30640166873568997	-0.0015524799352237828	0.4821150288035135	-0.5968516322046591	0.11208573578483987	-0.10658622385075552	-0.49479889290521994	-0.5837104048725376	-0.5403245800497744	-0.9310762346348189	0.22465547988917703	1.4589571295748454	-0.17780844593844414	-0.21564730484243486	-0.18971362305008002	0.35811572746907894	-0.32416855131047767	-0.1978068285784613	0.2196405090429619	-0.4898765326728718	0.16109579956933542	-0.13024731520164196	-0.4266922220375253	-0.20040276223460454	1.0913628749445066	0.25207435447603727	0.5490752145726021	0.29523635489492417	-0.6165955541064064	0.0821533973816092	0.5333174713556327	0.5016682349166438	-0.802535537223588	-1.1914970573096715	0.029311686120839064	-0.46652769570871305	-0.23624792213605922	0.037210020631250694	0.4655295655559117	-0.13108144825033236	-0.39106715539865505	-1.0096726491789687	-0.9435374199358794	-0.2415114886334517	0.4346070444629794	0.41261810724545134
-0.512765088923038	-0.12530532425730662	-0.4234812941409432	-0.25482424656434466	0.007641493798795933	0.5114363539273423	-0.5846051361369536	0.12513901308707864	-0.08506575382836401	-0.5077028306759243	-0.6296381648068526	-0.5299880079279822	-0.9251271030544652	0.1999748576340577	1.4099215556065094	-0.1651636251234694	-0.22148438824830116	-0.19079872963325425	0.36545749566015484	-0.25750708294500035	-0.24456734146695852	0.2258783737119795	-0.5183995655177008	0.1131007322937034	-0.11694962522851193	-0.44702310912201154	-0.2242983204936404	1.0444702924241984	0.2629634599207811	0.5683536703314072	0.2983233071784241	-0.559914436986546	0.09512337507842142	0.5481296084719431	0.503583156011561	-0.7697584960497991	-1.2101724320326894	-0.010811849592654875	-0.42650511035278105	-0.24044620777972103	0.06661688962893483	0.4399382415622708	-0.10758042505579084	-0.452969377033307	-1.0233112400430737	-0.9445192111416836	-0.2477092914846778	0.39217814896418324	0.4117186620163952
-0.5088682523913158	-0.08055336778217309	-0.4532198180619238	-0.20232402860964074	0.007486456823845829	0.5666805092558561	-0.5626169657994988	0.13801748557537508	-0.08550792162992711	-0.5267898338288873	-0.6887951736864811	-0.5400972660831298	-0.9154529083501289	0.19485731030390951	1.3445699825935593	-0.15511390654168628	-0.23072146587497874	-0.2167099879329396	0.3891933897274611	-0.22001366172533113	-0.2686959810573769	0.22199145909759344	-0.5061368805174499	0.025317591010717264	-0.1276833147009235	-0.4515028648032185	-0.22284980803413623	1.0396015695983007	0.22806284981124791	0.555790383744363	0.30865905617009903	-0.5179445298962749	0.08825482285115699	0.5441193438034961	0.5248821433333328	-0.7813387236749791	-1.1937563320550533	-0.017534791966985715	-0.41445946392587657	-0.31475396276127054	0.08399381299931068	0.445715748185325	-0.11623316875180961	-0.5160304793050372	-1.0403014003787632	-0.9224397941389415	-0.24152860611900945	0.3918356634587823	0.3721874004846203
-0.5189634314926718	-0.030444367154404857	-0.46405681665315024	-0.17257558428748593	0.016563435159757955	0.5911144184643493	-0.5468545599282619	0.13785255204577854	-0.093800265242219	-0.525648051640557	-0.7040579307646142	-0.5334921273927842	-0.8997173812138767	0.1750522482549172	1.2800126134581218	-0.11653952652747528	-0.2158375454340417	-0.23830492257284835	0.40516829810671595	-0.18379240121713497	-0.30464279594163307	0.24438490960614528	-0.5139175943600879	-0.009631389396387819	-0.13180624700200588	-0.44261616625815253	-0.22171390928583187	1.0077729304844298	0.21976470904826328	0.5268505110091529	0.2904802141272224	-0.48270288749051105	0.08453212829323552	0.5196569853449684	0.5198571445445034	-0.7667908850223969	-1.1727343743551537	-0.02323807883085994	-0.4155917865678112	-0.35078619808489736	0.09002596778057355	0.45041548883746013	-0.10339293224005897	-0.5275457493924872	-1.0490810078947832	-0.9215990718237951	-0.2148121776985091	0.39741586881836466	0.37230928933427865
-0.5686272911748368	0.05934010089610631	-0.4470956837100382	-0.08171408488862607	0.03989135383403719	0.6312035238733876	-0.5311547029672409	0.1604480046017048	-0.11436840996687789	-0.4991888617035619	-0.7761067956268776	-0.543182835588066	-0.892178804874289	0.17036785856922693	1.20472137407527	-0.08827339188790462	-0.20988306681322083	-0.2847305945154519	0.4283738511446506	-0.07039656004016175	-0.340140931096562	0.2811389598189055	-0.5333788786844718	-0.037020294387040485	-0.15194163163117644	-0.445131475847549	-0.20172229810850917	0.966320353743038	0.1985306774063119	0.46037683459152934	0.27924609590386307	-0.46220220449356353	0.14333681707459814	0.5089199360533023	0.4951898023182684	-0.7353755985211812	-1.1194658051507502	-0.08894921981473743	-0.3509611719956812	-0.4564798687690197	0.07811779935280264	0.44613220196292	-0.0844379786105218	-0.5718188832293614	-1.0405946452789687	-0.9249317311912625	-0.2171505850587431	0.39999701914789265	0.33635823660305303
-0.6183639855862585	0.1543624947943411	-0.47160245055532907	-0.03444128835565197	0.045806397973366754	0.7045587230836239	-0.5450261751020603	0.156578240638587	-0.1345743230200467	-0.508440361899859	-0.8230743010515262	-0.5349290154814382	-0.8613920461476102	0.15823220934024168	1.1292948005330734	-0.03618100302489298	-0.20497281285280242	-0.3528067712133947	0.44883521624931666	0.030271674836116737	-0.42966115976200553	0.30279189510674376	-0.5397828833047968	-0.08186963442110111	-0.18401192390346355	-0.4682046041964337	-0.18164802684587084	0.9100387846957609	0.16244992272250522	0.3967692929920542	0.2670097212827395	-0.4335954309984197	0.18102175732626796	0.5284384100124189	0.46952208465130985	-0.6891766120271979	-1.0336935973792882	-0.13655713995491178	-0.39170927898352986	-0.533414796493837	0.12108645368881663	0.46067973488481434	-0.0917405976607382	-0.5537791521758144	-1.0495902085040318	-0.868662636359949	-0.16498253965485649	0.4000823470347548	0.29222421458489434
-0.6817794705916557	0.2083255758923927	-0.47568626084006127	0.0446266234603484	0.0382597506073878	0.7600482057937228	-0.5499426626143886	0.15210519039609113	-0.17704482384709247	-0.5118250013151258	-0.8223646333641964	-0.5377605040455796	-0.853519233115058	0.1291044325196737	1.008616419473486	0.041164006718453904	-0.17241219887555453	-0.447043477127601	0.46401568606412286	0.10151323600597273	-0.47986009343326524	0.3221532063571323	-0.5154390528018399	-0.10970443247227005	-0.1682144308621883	-0.49326932937627116	-0.17206484782439566	0.8162431249441783	0.14934606641842604	0.3649605187926591	0.24461693254149441	-0.3699960152716147	0.2033434491220567	0.5271990044026753	0.4580185136318229	-0.6004962048676292	-0.9957269858254112	-0.1554419031908322	-0.39500217018075684	-0.5982940705989647	0.11105591242370627	0.4612994981409676	-0.09512424836527685	-0.5519138004602054	-1.0406051711461846	-0.8695697816183274	-0.09623852877378156	0.4088635281923033	0.2701370785366866
-0.6986060068082687	0.250897973860004	-0.5059478620972018	0.06885622931853548	0.04397267232549589	0.770581341440363	-0.5672350587577755	0.16011659404691467	-0.210559262862064	-0.522398797801901	-0.7572931243436255	-0.5366967033467096	-0.7846087605757452	0.11985674446930195	0.8834692161501596	0.14630102210506385	-0.1271914378213475	-0.4996897119767634	0.49127626277050185	0.17958825589598118	-0.5224432894049402	0.32070210713941394	-0.4656219907053606	-0.1147035484704932	-0.18298563491061914	-0.5239535017563836	-0.17808282292079233	0.7177960794515936	0.14873088151983768	0.34356944766128794	0.22980974621759245	-0.3100095871009853	0.20133573001126429	0.5492238470206121	0.43273570410241147	-0.5156644016457006	-0.9577547331673282	-0.16360518881482372	-0.43506378430990533	-0.5995039217806177	0.1241656409144255	0.4773841986669777	-0.11125510711697802	-0.5274584238455893	-1.0427095590768527	-0.8986349542230437	-0.015046991475989918	0.34668358609724376	0.2084795468385076
-0.736008354039875	0.33104611131328204	-0.49431483374354873	0.10548423191625508	0.019608318753086957	0.787606058351136	-0.5669064592064733	0.17763124496870147	-0.22683850191858262	-0.5454372150109529	-0.6261723470210238	-0.5435895374109336	-0.6747749240335088	0.08510572727988144	0.7347592120927349	0.22119886475126654	-0.06410866766599801	-0.5060873333584723	0.5143029996786059	0.16490814260477826	-0.5299497215729171	0.35965206719140375	-0.38224111755909895	-0.14427801734392717	-0.17103203334217562	-0.5364658646583689	-0.14814511130704178	0.6700486968939849	0.11088267311451352	0.35644370277720067	0.18027334060342498	-0.29084088108327255	0.2145319834838609	0.5501556616651269	0.4127875023717448	-0.40464758321125016	-0.8799969971736588	-0.1575094201982408	-0.422579746254485	-0.5795364664482895	0.09848019589524988	0.4796786792417068	-0.09043450571870816	-0.5290027908241	-1.0345937226972817	-0.9582538524981951	0.08544245776268869	0.30153819968776896	0.16518211476772313
-0.7602760289490106	0.37007081369620504	-0.49276668769115	0.10462915360902336	0.005673011839437231	0.7657729933146106	-0.5948872371041096	0.15977327652608406	-0.21971375115324254	-0.5685908929136054	-0.5049257538306648	-0.5558874973036391	-0.6011832118800231	0.04219455041143013	0.5887726165342595	0.2599586925560978	0.03285776321431627	-0.5399518091982667	0.5231844236323635	0.13072190420625032	-0.5340414607184096	0.39736428078120634	-0.30866604500680717	-0.15260299847843925	-0.16095082734663113	-0.5611119917186695	-0.08284069176185131	0.6405238257239653	0.06693860347833454	0.34557857717543	0.13400260908206213	-0.24838486037965288	0.2056466869882167	0.5594117301245857	0.3798840529668067	-0.2786554760563763	-0.8227303442182452	-0.1626991761338205	-0.44837802381944547	-0.6010093159446527	0.05639269444482695	0.4918995034756378	-0.0795584855969779	-0.4916696111385982	-1.0426384623423985	-0.9404545742526633	0.14029503348983682	0.3139436189716073	0.16376840062134618
-0.8206410241173071	0.40299430032982564	-0.4377037224805441	0.1138086651139452	-0.026723191805817382	0.7726684159181739	-0.6197771437997139	0.12464078097682674	-0.21232339827785118	-0.5850219451236107	-0.39617361207342155	-0.5491227918943893	-0.4854544019400864	0.00833014623198981	0.49925601851092766	0.3238716422373659	0.11585464779074117	-0.5236045378141277	0.5440939977630472	0.11015697540155352	-0.5841670329951407	0.39884702542405853	-0.24232197230565702	-0.14475590360468052	-0.180081695024503	-0.5754702327951069	-0.03872517108936185	0.6301460721511672	0.055559529672755306	0.31189072634269943	0.10270033057703198	-0.23701807698278757	0.1750552721455306	0.5368992847893489	0.3500901598812808	-0.16126790666906335	-0.6890336992302037	-0.19727243661100116	-0.5145604844471608	-0.6368932341287492	0.04343503174410701	0.5107358871521928	-0.06602180522006233	-0.4454744638693657	-0.988248148678531	-0.9589306708175103	0.16284248381468136	0.29589943511572636	0.13792888495108188
-0.884733872104791	0.45566190266988	-0.4033269628534365	0.1035252861862703	-0.033246487204869724	0.7506764505323977	-0.6263627143531435	0.061568093490275165	-0.23367646441334208	-0.575326325349986	-0.2616643931030033	-0.5621020418032232	-0.4141673804210225	-0.003434423588995325	0.40748425364595225	0.356091526871884	0.19022304511691893	-0.5153070981910153	0.5588043417927284	0.08520176512935514	-0.5947528759889157	0.4071072711835885	-0.15468239130718325	-0.14990336941171417	-0.1608268017858283	-0.5904495339482306	0.020109813238188792	0.6367680130353237	0.010955727936372329	0.24159306768548067	0.055767123349177015	-0.29159956125446745	0.15345356594505039	0.5432424351825473	0.332017332376235	-0.07189718829844238	-0.6034902623360021	-0.19953976118724992	-0.5719612126324136	-0.6504096379574295	0.07953358572295963	0.5209146084136863	-0.0741395198247693	-0.40711913416579015	-0.9509915981595685	-0.9454867333646687	0.22018232688833037	0.30121523838048947	0.06083775148236172
-0.9475542545282035	0.46768586858380284	-0.31985401972057914	0.06894555659451718	-0.02312251395608688	0.656658933546462	-0.6381825997696902	0.018967945739370835	-0.23322277053663992	-0.5339079439649215	-0.06757769497015524	-0.5687490826320659	-0.32655883952643017	-0.03844564009821682	0.3649479671223955	0.4205314023893571	0.26310357732512824	-0.5179763685463463	0.5173585816178476	0.061817569753391144	-0.6184877914238871	0.44016605143302756	-0.1127379172973663	-0.0914057820721234	-0.1397085971708999	-0.5741828110230195	0.05987131660001732	0.5891654762336822	0.02166780872976718	0.2346522977049373	0.006723286259370071	-0.3302408926640728	0.1474848568894532	0.5806221087470514	0.2854690792430798	0.06557818564327893	-0.5196625093115883	-0.2322564490411755	-0.6164260994802407	-0.5820615285454958	0.08946832968385263	0.5025823122761006	-0.044471980696152255	-0.35835559950018986	-0.8878046601610154	-0.9522221191943355	0.23382968494255155	0.29856526370149733	0.04386639282896264
-0.9828546771613805	0.4491237833661851	-0.26446131116971866	0.050346290477917686	-0.007150226648347552	0.5784799617148694	-0.6451015349991489	-0.020880204485454475	-0.21364210758689856	-0.5163096485403538	0.06517146616975089	-0.5538568104889815	-0.2432359085444832	-0.03257279122223121	0.31154368798217924	0.4452619211124711	0.3345983127252305	-0.502397706060817	0.4857516523498461	0.053321880444056745	-0.6298025343777682	0.44953226056034906	-0.06230829437093337	-0.07451947246990105	-0.17315420678480367	-0.5862328555574273	0.07964299290748228	0.5870615516244604	0.030296192466590172	0.2155807941323215	-0.017177870681308726	-0.36029552844902035	0.08916856524069533	0.6532576739322277	0.2706643314816071	0.17238369023057903	-0.4482218329318088	-0.29460885754818805	-0.6280840715806894	-0.551004514780599	0.12700173005013737	0.4838017263687601	-0.030231007898746064	-0.35655934531351285	-0.850895392564049	-0.9451818669631267	0.2116831701305213	0.28396200534995064	-0.004270163425198195
-0.9877671654299475	0.433276326472326	-0.27220910277514576	0.0037550262082455986	0.0070284096796170035	0.5259587128495905	-0.6587180621802549	-0.09690618265316389	-0.21487245510447037	-0.5106394627523725	0.2440306228090246	-0.5311429238997906	-0.13084336983890596	-0.040966050357654674	0.2753250023752294	0.4526321094815645	0.4128143012051272	-0.46865338421838987	0.43266812675485433	0.012448830093269447	-0.6292017958900336	0.4504296034374426	0.043302518638580464	-0.08149373054203805	-0.1733358907176993	-0.5494562201019637	0.05145660976281261	0.5598358620071685	0.003927515062720012	0.2089755750724575	-0.04592956821704703	-0.3812907327498261	0.02972933897881716	0.7135590780887513	0.2566111717611414	0.24015547100361684	-0.35849375198122313	-0.29972131088336396	-0.6380144389117296	-0.4563566514531029	0.23676338907192623	0.4452491241058382	-0.022383375933164473	-0.3678124212546014	-0.8477889263641935	-0.9277791386579878	0.19886106311884796	0.2615895297616909	-0.008187485300403499
-0.9623834054048501	0.4020427686396045	-0.2877750854402145	-0.012540159556203481	0.0455716925389688	0.5190770881584574	-0.6223816790411588	-0.17542865470066932	-0.19889085576660853	-0.5031635260979759	0.3908717851549094	-0.5079691712379184	-0.01424080420843778	-0.04162710739265224	0.21784465512392243	0.4583313658880699	0.47810509425503805	-0.4242336104640545	0.3886503577066277	-0.0189967275617613	-0.604242422801788	0.44866263192590966	0.12787980362567627	-0.0917886621561053	-0.16990416651412193	-0.5226482663087647	0.03008981201084541	0.5074462465778042	0.04526683896095144	0.20507682947133662	-0.09840017099253055	-0.36801320849599434	-0.018667652117370932	0.7121602138980185	0.27120253098022035	0.26506887299248694	-0.31286190902009403	-0.3421892632034726	-0.6454562696299831	-0.35547202760616237	0.30468889854936554	0.4165423111158316	-0.005722047177436182	-0.4199199089445028	-0.7748995188955435	-0.9426967212840538	0.15936159955480475	0.2297150020059167	-0.016450003241062196
-0.9271223992133887	0.36836222141690933	-0.30178864245080445	-0.04844690765993352	0.1100149100739263	0.4949094275564949	-0.6128065382313621	-0.21034235974893503	-0.14494727390947512	-0.5039451948494204	0.4700025870326159	-0.46697325243640553	0.0957825439573019	-0.03464716841713244	0.21666728706769653	0.4672763552912659	0.5128000882925285	-0.3841896833473795	0.3510840129874818	-0.01582873637976262	-0.5735738243995054	0.437237220127037	0.19729925690176367	-0.10569629449480186	-0.2032401651602461	-0.4593476726287575	0.01541732598190998	0.5125744776046893	0.05722975035436022	0.19196871069705373	-0.12836962533908924	-0.3795172484758576	-0.0852465308629278	0.7166912414135643	0.23734106655978082	0.2610729240255544	-0.2223298990664376	-0.3930150678621481	-0.631476214757487	-0.25365523797793443	0.33625502185502537	0.405447987143747	-0.006056534138199707	-0.45231802874442256	-0.7135685897818663	-0.9227082190254929	0.09729583561179087	0.2361878047015197	-0.0016045963289465837
-0.8810193009127042	0.355175206089298	-0.3171347605590192	-0.08690824398170115	0.19557569970438	0.46408158193118815	-0.610282798806101	-0.2514471910146038	-0.11835967591636185	-0.48202919725186355	0.49919924917382313	-0.4385884187696657	0.16559097327841726	-0.046859642470969555	0.21250771537658553	0.40356759717414714	0.5410620350369941	-0.3713999876125889	0.3006809017409943	-0.024329337303331797	-0.5402577340645185	0.4207169364499516	0.2557760134520545	-0.16209972245979615	-0.2107057231301368	-0.4247282128159745	-0.01434451474845629	0.5904303195555525	0.04035274704547673	0.1760844188696499	-0.17076764627488925	-0.42485855662603933	-0.1512648831720578	0.7060557300008004	0.198027804837009	0.24704113581489948	-0.12647594373110635	-0.4290269428349781	-0.537582808208495	-0.16143511292565144	0.3868548761858511	0.3543549819706069	0.00629247514614904	-0.48867658935976266	-0.620820130753911	-0.882299631020613	0.05162197867268732	0.23892647220799237	0.03770042066247013
-0.80031542181929	0.311339851608465	-0.32312994812268087	-0.1271718810347921	0.31182464095170614	0.41359356203179526	-0.5980916260828937	-0.29401459460889673	-0.10569913642538412	-0.4852359144059763	0.47776178580393713	-0.4046773629276467	0.18065533499043446	-0.03562265122972302	0.1840578142371902	0.39340334056508214	0.5870481986642895	-0.3764649158347037	0.25547793476715597	0.008633909150516983	-0.49499404826380466	0.38690585732959343	0.2522189812000601	-0.15579712690786582	-0.2471716404384169	-0.3873784281641507	-0.06239145946313955	0.6156340571485405	0.086342532461703	0.14791980991066028	-0.20323090219193202	-0.47285860016816866	-0.22589995632072282	0.7050850179997977	0.15638367455859126	0.20198254358223783	-0.013622331966353018	-0.44386052572431567	-0.5052917969799295	-0.07748036970994539	0.41354909333671985	0.33603248885990117	0.009462829817736561	-0.5513817085933821	-0.4907943286916795	-0.752886452447204	0.010170655558504035	0.20990112215604723	0.08513232944436178
-0.7456139695100709	0.2795994977111335	-0.3055129661608261	-0.1590819138770319	0.39158368640022034	0.3367552873580394	-0.5761558207288341	-0.31605438874960645	-0.06828024304553651	-0.4913762906424569	0.4868223475518055	-0.32853312398356094	0.22351506791437598	-0.04967389565652558	0.14184741974814974	0.35898415979357096	0.5964275080844363	-0.37630455425055354	0.23676712089798957	0.06890502909544471	-0.49304481538746714	0.3590686909941404	0.2391039737989563	-0.1511207982889194	-0.3106438983835541	-0.35061993196053326	-0.13516795282292976	0.6378862824371035	0.13349126926710547	0.12298857607200593	-0.23418661826513842	-0.5457065582897853	-0.263430654966066	0.6540975124501269	0.10336875319247366	0.16795051385367554	0.10597265988338009	-0.5196118332657158	-0.4387598866741419	0.04467620583566656	0.3911891241142035	0.3194741166729166	-0.0008044655865785955	-0.6026835567720876	-0.39207152096919395	-0.6969900549282897	-0.0384562638415068	0.15953121653254454	0.13098626071641523
-0.6794269088366676	0.23011108279118098	-0.33018968670371457	-0.2088010650980324	0.4785598340932634	0.26260098709740376	-0.5757524453741258	-0.32096204325257544	-0.03306212668262987	-0.4939422132261931	0.4692963769271813	-0.24871061280678788	0.25124775611962896	-0.07081697492413323	0.07760311481486823	0.30721653521179165	0.6178634994183466	-0.3693403541191307	0.20001425009491744	0.10284498512301284	-0.4741199325914146	0.33016110880063443	0.2147247387536289	-0.15862719478286275	-0.33472227481259054	-0.31626470058298295	-0.1649962425069728	0.6442896425626975	0.13789622253527342	0.12812317204161924	-0.23812814971138532	-0.5743879655696483	-0.28918092640238513	0.6504622217664375	0.04969419371702764	0.1759000117859307	0.23360505271044868	-0.5185603868788686	-0.36472721478722947	0.15920580810181	0.39806075755971115	0.32656631517924584	-0.05327598221207347	-0.6473390164142397	-0.33512892015925433	-0.6198946342801438	-0.08297139686516232	0.11207606480924111	0.155181337917418
-0.6090612340578953	0.2086840075789262	-0.3558547278519266	-0.23536482943977982	0.5241766741163156	0.2115313234910802	-0.5515730338684558	-0.32760563417951205	0.0015596767717185934	-0.5166568027722706	0.48699035721398565	-0.17463288794341572	0.3015713090843325	-0.07260019832909567	0.044490926730992905	0.29591557307198846	0.6497049708145568	-0.3863356350796789	0.15930480068422678	0.11979215921356046	-0.4619413518513456	0.32763838230307113	0.17120217745428504	-0.12685009466019226	-0.41705152316815985	-0.26087887177646873	-0.1822229123367413	0.6365549560013475	0.1787221095595876	0.12755777722723344	-0.23344282228339824	-0.5662572732578441	-0.33628345126304815	0.5918416416718175	-0.030301064807580387	0.11522201753824039	0.42995137108527065	-0.5576853292849064	-0.29738888214742637	0.28815272920939244	0.360165506908941	0.30680500266923066	-0.0700259534750025	-0.6810377880896533	-0.26345331799332367	-0.5468310531575258	-0.1211180850777825	0.06712914420334001	0.2623263144856116
-0.5094917033924334	0.1969460612972107	-0.4272977095382219	-0.269428551977119	0.5649490471469585	0.18721166149608168	-0.524785451827092	-0.37781036424152753	0.059440629052891346	-0.5602267171045531	0.44039472836227656	-0.0701667779317959	0.35515755796875303	-0.06551338891176714	-0.02992816477053638	0.2325308109271008	0.6982027831205324	-0.3839085466549098	0.15188529718599153	0.14228805407204717	-0.46160548040651095	0.31783284334318507	0.14285631250370337	-0.09379365589758404	-0.4565010360042089	-0.25060805529370256	-0.18154008098911611	0.6310145194273994	0.2024610148934131	0.06935134341504033	-0.2625119079708466	-0.548958139405638	-0.3773304381958519	0.5244098156031064	-0.07088196645449293	0.05169764687912639	0.5907827369695189	-0.5875935743597561	-0.2553908205418555	0.3382253891851107	0.31993967192845163	0.2726675247450504	-0.10555290083347994	-0.7100206048118693	-0.20952662950468523	-0.4926922961638831	-0.1503651475383357	0.02212374954255033	0.31017229236055316
-0.41241106395754495	0.1783873516063304	-0.4445072733820711	-0.3324842511792544	0.5778085489450832	0.19890903807085691	-0.5351982023802841	-0.42539903463975814	0.09456211585435895	-0.6160229552489295	0.45483444692129654	-0.037106725143229304	0.39411005014350853	-0.07483057749958355	-0.09590817921000967	0.18297934942149424	0.7001239721142096	-0.4114157203100124	0.11619147188557563	0.1812785528522245	-0.43091920455976307	0.30366879821027487	0.1647378377517976	-0.04259594342833252	-0.4692346772680181	-0.2306665059879774	-0.13877467290421114	0.6091587925942007	0.21886620472501006	0.035928008721761974	-0.23413823017589236	-0.5347180795486526	-0.35613031247480853	0.4419112665737919	-0.14919991638100677	-0.001179676456178748	0.7886689595409271	-0.5486736803768224	-0.23751202384683495	0.3917668844676338	0.3118805994067065	0.23778305617261478	-0.1902771322077399	-0.7018854316789119	-0.13006088799826265	-0.42348538682996517	-0.16440444879117083	-0.040832026692336314	0.37922821133242884
-0.30775889881157675	0.16129376488158978	-0.4485246428445134	-0.3586655935645012	0.5675015004270553	0.19608775760233008	-0.5273354490301468	-0.4385428367775626	0.12821666049911845	-0.6592319938381518	0.4299513616660252	-0.005164903118816904	0.41969198446043354	-0.06039258931287952	-0.1540131542583098	0.13423343699387616	0.6939214016499037	-0.42130257337235716	0.10307359178134783	0.1705263276311947	-0.4452232033726705	0.2835452413659233	0.10645874068374761	0.03569005476020925	-0.4834578264775498	-0.19985252167990644	-0.05078076588783555	0.5981649805144722	0.24984172179843345	-0.0018015947461607507	-0.21595379093348677	-0.5486524805092836	-0.3640696679141443	0.362700546443507	-0.211157186346266	-0.03900223618652575	0.9380482650596352	-0.5431878161752897	-0.20294028483770887	0.3907507880508658	0.2374474448049652	0.20962770318660806	-0.2476759256983172	-0.6988939585106503	-0.028508656472065335	-0.34384369814351207	-0.20335772054295123	-0.11299073304139126	0.45086175135714646
-0.20855791616054878	0.15281053544754736	-0.4251995276285056	-0.4149971593891644	0.5756923058011822	0.08470141723098223	-0.48712969836621783	-0.4463766281849506	0.16472713265431643	-0.6714756982310268	0.4087217746578203	0.02264506279553055	0.44163921283978685	-0.04840952049456027	-0.24646024831743896	0.11545269786399741	0.7080035358846222	-0.4460056012849032	0.06016152010396949	0.13743187091133566	-0.4795427833051196	0.2620752367069577	0.0463373942320507	0.1125817140042669	-0.48796689135759463	-0.13471014278483784	-0.0009116412023720044	0.6321090425740035	0.23794170234449868	-0.0037173748137468822	-0.19602335318836484	-0.5609991118966572	-0.3909635242301356	0.29671457696269665	-0.2648960112340416	-0.003121385534664384	1.0956700315561378	-0.5101534015315694	-0.14469488095131536	0.37122441499435765	0.16164857366975305	0.17594821208039357	-0.2699889068076556	-0.6563280169926092	0.05226962140053578	-0.2655972391157545	-0.21867443749753196	-0.156992842554441	0.5211553035983428
-0.1276251217974767	0.1157223366632782	-0.3818191806606535	-0.4538036780761634	0.5746798145174211	-0.008261176433839012	-0.4131483124051113	-0.4523663282268376	0.1695741127949379	-0.6915027011279011	0.4247202811673033	0.017851044547577053	0.4582247730253016	-0.0264456398797365	-0.3498757818957163	0.12087591685002583	0.7081796860322861	-0.4431346121732288	0.01838241549771243	0.09822596276396633	-0.5091855006802852	0.2275048039652467	-0.013289343013627202	0.15639880284241764	-0.4937717680896133	-0.10284436093507646	0.03543391488066626	0.6298468437335157	0.22781846498855832	-0.04064345857428603	-0.16057500001556857	-0.5348666016085878	-0.364972414477989	0.251514065070691	-0.29781981031601096	0.017655619993786602	1.1940955747879514	-0.4766781000228346	-0.08148687808636938	0.3157659082823074	0.1816174222902905	0.11099425679229916	-0.29207335645311805	-0.5945167678492362	0.11235386365913125	-0.21662332147733138	-0.23900186799720777	-0.254539259460437	0.5685788821998732
-0.0490251981061192	0.08054934806057175	-0.2882780456746542	-0.5028911885375501	0.5521104090392096	-0.12748243141367763	-0.3611339875664081	-0.4850593841085759	0.22688298706825583	-0.7373723407277464	0.4214603241967332	0.05132154972337234	0.4869658400335303	-0.03866990229396323	-0.4366173309011387	0.14134122492922496	0.6890967533687233	-0.44658833505793094	-0.005274217820395827	0.10313547202209354	-0.5240822831309184	0.18169833315473083	-0.09892838316802925	0.22567266695657168	-0.5385110611851214	-0.045922411911477515	0.0786489026982273	0.5785694619327157	0.23948131700735123	-0.0527312318192635	-0.14973148849733514	-0.5216305773837734	-0.33685805409418973	0.22056864540805546	-0.35659609790193864	-0.011070983940857548	1.3050996078827442	-0.4163729002129549	-0.11806123255829803	0.24997232597790758	0.16074812873189384	0.06732839570877644	-0.33098949467283434	-0.5285666390694876	0.17981067467962067	-0.1612203752000327	-0.27777794383128374	-0.3160118341033314	0.6086077511614991
0.021071031018361924	0.03863914776585313	-0.2428987500703128	-0.5524179352036571	0.5436136349955975	-0.2153207271937158	-0.3174336194853529	-0.4917848354270403	0.25672911989791086	-0.7619997089271544	0.42512749102648506	0.059505046748236125	0.5124928131634463	-0.043140962753066135	-0.4910605135322365	0.1958789454476523	0.6568085959282819	-0.4507997798209713	-0.03786617483317095	0.08842869568218278	-0.5603404894730255	0.13968004954661933	-0.17053784939060884	0.26678697932391693	-0.5454210567155787	-0.02112144540676025	0.10924006539014779	0.553544429311297	0.25215094744676525	-0.10039721059795177	-0.12416183481191478	-0.4187924948995606	-0.29958310105768904	0.1686983619518195	-0.41767331121393403	-0.010065501059066928	1.3693528270227966	-0.4037227882316315	-0.18002548405424362	0.20541319444994416	0.16362635707971177	0.035592023498178194	-0.3917650136720743	-0.42518595584846536	0.17402975057786738	-0.1569343561074491	-0.2909223407927853	-0.36241370831814845	0.6491735916596323
0.09194243588192538	0.017447990027944248	-0.25631904724257815	-0.595456399237	0.5405207013114678	-0.27168015145583935	-0.25465894441586945	-0.5164709527702203	0.2846962986564222	-0.7780319225466041	0.41872034289250315	0.03985208949795475	0.5283952194211797	-0.023080381087127906	-0.4894815591064391	0.2218159151590687	0.6711590710421519	-0.48417029108731596	-0.06142931203605817	0.0841899725968101	-0.5684844881380388	0.11748260391683066	-0.2099354512138948	0.30051780619376994	-0.5526456207083641	0.017821960890502104	0.12672973291372328	0.49507161216170703	0.27686123061027057	-0.13703800470023358	-0.10944727615391484	-0.305363306806354	-0.286304063232493	0.1471921027322943	-0.45545981835394456	-0.018182036912358347	1.4466346518464042	-0.331448787494834	-0.25207725184888397	0.19743353392564023	0.16795530135108352	-0.023896452862984613	-0.4029651329607563	-0.34976706029770693	0.19372246986978953	-0.12994436213816832	-0.28483596391866634	-0.42294541344722597	0.6900865199855026
0.15128607392625257	-0.015567794970726778	-0.23934721529426647	-0.5894636896265176	0.5471763630935031	-0.29895963393441927	-0.18604830681662088	-0.5584707909832564	0.30080398148621457	-0.8069385726878007	0.39187809411892993	0.047657482753201384	0.5271411050630648	-0.004561695575364561	-0.4482453022441676	0.29630523256969077	0.6824228029142521	-0.5246978086061943	-0.10033855723318652	0.04571028169714147	-0.5940767137381304	0.10914312285845204	-0.26173822921689704	0.3210699005729428	-0.5503625593863167	0.03785602038064513	0.1081464878639236	0.4688510099973323	0.29817785391098794	-0.1487392129439927	-0.13446168914259715	-0.2519369066756539	-0.27399503807609465	0.07034203984256865	-0.47110997046019276	-0.05996467641396304	1.4499053197698644	-0.2885713934352986	-0.27596803043146356	0.1594486712172417	0.1349426884735258	-0.10792254137676405	-0.40856553886489105	-0.31951347787288764	0.21650296016457263	-0.13306532943219435	-0.2847108828564898	-0.4166337775387848	0.7226378834614438
0.19296484802022335	-0.06351218451779819	-0.22266789414811505	-0.6108950744022452	0.581805752553657	-0.3449790372348554	-0.14182226570008333	-0.5685470609949125	0.31060335583448173	-0.8281748981000756	0.3507983079052311	0.01422846819564676	0.503416495487296	0.0009926804532710992	-0.45050670194775544	0.3341869834580582	0.6854074778461603	-0.5533035673746532	-0.1286407354910954	0.023815708752934116	-0.6073330293424142	0.0952204422346659	-0.2607511640412894	0.3489034461519727	-0.4553879591492051	0.08172450331749434	0.09914578006475	0.43703947686356814	0.32525315315989944	-0.18428281015047693	-0.12923402450833785	-0.18781000155806865	-0.2685856457667536	0.046260734462318626	-0.5001395219620915	-0.028535348679986656	1.435898966117157	-0.23567545134208262	-0.3251246410635959	0.04968347183323842	0.09016449267134408	-0.14661906267215125	-0.45682238128084407	-0.24944769861536847	0.24194537158209156	-0.13759360177783714	-0.30062860417312104	-0.4292847863933137	0.6887136894974137
0.21739293070955706	-0.12149686817067336	-0.16887051426258398	-0.6089839194810563	0.6222056629362502	-0.3663226129145449	-0.10953773926970523	-0.5556612431213157	0.27082003526599435	-0.8381147607720456	0.3330883809386264	-0.02519652672337011	0.45035215076711826	0.017711462431085394	-0.4255480140486759	0.40228187157169754	0.6633020062002571	-0.5779929353106653	-0.15284148349538657	0.0658843863405155	-0.5853587873761543	0.05839096320035273	-0.29474956044969275	0.3785554969136103	-0.3951746755193841	0.13681481580488644	0.08268994120138262	0.4414859215413654	0.34832686369936716	-0.16758257711675278	-0.10679235605216522	-0.13744226953408203	-0.2523330917489262	0.023907171450937466	-0.5453000652332577	-0.0025517585935986658	1.418732682152419	-0.17502370004395212	-0.34244411149874254	0.013769195759713467	0.07979045674707978	-0.16177666180198766	-0.4901588891840511	-0.15992199844119043	0.2635032117036439	-0.11321025281147228	-0.2940537350426643	-0.447333568758068	0.686140138762054
0.23936189871939537	-0.14378713562775886	-0.19393453879370195	-0.5654618181918641	0.6363393435526195	-0.449160006774627	-0.038426122723302966	-0.5328350930983574	0.26248147252300835	-0.833376722974377	0.2749416606688356	-0.010257091233449363	0.4100251746924514	0.023530795893239666	-0.3830386098866347	0.4279890724002093	0.6428894417367292	-0.5961622443222139	-0.14106549388024198	0.07273959649514009	-0.614532463224849	0.015144464169149321	-0.395091527772586	0.352294958998933	-0.2940767261356493	0.1919477694873888	0.024579792123505296	0.4385826058141585	0.37135702820714445	-0.1486287262321798	-0.13663972559957657	-0.11837467945533382	-0.24150697567466411	0.009881155152403735	-0.5399473100765488	0.02654338374366812	1.3711786948159568	-0.13024846163382725	-0.3906309475804833	0.004871655519734565	0.031508366812616484	-0.17299927295286327	-0.48734587461961476	-0.13257267090080602	0.28960539861746987	-0.10209120119337327	-0.2874571288519429	-0.4608502651559534	0.6738448348380206
0.25501316946032804	-0.17588208967033042	-0.21183290459230922	-0.569432608968663	0.6643651099965716	-0.5099375674682779	0.03223714517809516	-0.4974093885103561	0.28071266179167104	-0.8262612046793361	0.21216869468417027	0.010754039135965208	0.3818287230827667	0.008358293949654354	-0.3600069831504397	0.4779582363500373	0.6271961647183952	-0.5997892365146239	-0.16665245645787008	0.1113975088256454	-0.613629735060838	-0.016414973771224747	-0.4253080089324735	0.3327478923927505	-0.18330753079106749	0.2125606571550472	-0.0412080092249433	0.45283067895028817	0.3990078349213054	-0.14541064894415448	-0.17256981806256372	-0.06345796441033538	-0.2335768700884524	0.009819674690480212	-0.546149264534618	0.05226235059725678	1.320479107917179	-0.10301960330178425	-0.37961811334724704	0.009685166752422033	0.05314168530696654	-0.21992715746736877	-0.45518180237804984	-0.09546092241552044	0.3319083876500223	-0.12978633847771176	-0.294119689948693	-0.4623334667479454	0.6243029240691211
0.3010245002865449	-0.2124496590992854	-0.22813305299418243	-0.5502546968954113	0.687481404356461	-0.5514389957838273	0.04228918657028692	-0.47820196391649744	0.2551202966078157	-0.832387402020969	0.17480676296101613	0.022916650537302262	0.32371657942679344	-0.008029505084070092	-0.29586244872835177	0.45798884284484975	0.6081329872115803	-0.6117698696634554	-0.15801411759421602	0.16772530419851656	-0.6280586544812986	-0.06015788257324237	-0.4613813249418822	0.31349474141171396	-0.07934810751287055	0.19629379469712932	-0.09630275304613514	0.466877350559362	0.43862203903369357	-0.16228662949799924	-0.1580492831834374	-0.04848084415775077	-0.243894427527262	0.01570387743834504	-0.5637706788432773	0.04684429351944007	1.291303655691752	-0.08664520925863615	-0.4151430849101696	0.0045305757032098395	0.05680758958608643	-0.2549382705492264	-0.4584906609671376	-0.07317011455433499	0.32305251996418727	-0.1370235239687921	-0.30681027929434146	-0.4805202043788839	0.5892502410020091
0.33867979824846356	-0.222799703427152	-0.18328373261240877	-0.5161036045477856	0.6532366681070941	-0.5551610667955853	0.04134927110832105	-0.4828665178628088	0.2684050527309757	-0.816208368232289	0.1396352216132663	0.05814790503430208	0.27535436865634577	-0.01742218194794094	-0.2602412234663333	0.43002377642912143	0.6196195133514414	-0.6077029768949254	-0.13769280428354355	0.22691376403406957	-0.6672937424713077	-0.06385948874760086	-0.5025569855666139	0.3016953181998475	0.06818451633390707	0.18664924751209228	-0.11896305919682919	0.46733630614626576	0.47943983407778806	-0.12304254773345975	-0.17769234214716062	-0.006177487233530049	-0.2914018931178357	-0.004629561311131808	-0.5723146814258171	0.018140396694663392	1.285512078613982	-0.06078224856932063	-0.4638375535124249	0.038171581585968686	0.06687525645006301	-0.2764424022704993	-0.4562171191613659	-0.0519976247574568	0.2772619340770727	-0.08880036779646436	-0.3518124171238653	-0.43964821956413075	0.49524493721809515
0.32596282881388394	-0.2480371793691151	-0.14947519715145793	-0.48529022992537413	0.6611533062797462	-0.5644353953337736	0.06643527670150942	-0.43768603134624107	0.2191412353669686	-0.7825302912829757	0.08853089685778107	0.09216130440131469	0.20302045008093145	-0.02131931766121998	-0.22540517110896544	0.42668214359429396	0.6142740971882281	-0.5848548552656385	-0.1378721735025335	0.22891279102798237	-0.6783792678952929	-0.045212560053722865	-0.5293740526515639	0.2868577869480303	0.22326845747146296	0.1750417077009377	-0.14231934657983805	0.45643498285017514	0.5286048979518946	-0.13479780263640098	-0.15437467080875922	0.060012747969470384	-0.3199488093808998	0.005530675170858426	-0.5844772684306013	0.06030945895975951	1.250795186033073	-0.057795616745247344	-0.4710219494086658	0.03102051286725438	0.054222388286463495	-0.2948328806973512	-0.439282245168574	-0.04813303690300148	0.27182775874882964	-0.10325207878203191	-0.3139652541077578	-0.3970142029368438	0.41391365057107865
0.2927034066703104	-0.27337235451890884	-0.07130489497568486	-0.4674782469626694	0.6759347249786168	-0.6075017088396191	0.08337709334722962	-0.4403338429194664	0.21961146478359575	-0.7492876436205996	0.04392404678685975	0.13339716555780584	0.1550475098664069	-0.02846787563296991	-0.18219481873367593	0.35877578004889515	0.6363663987296333	-0.5845395005495909	-0.13897493709610367	0.2640350427679909	-0.6853282713144739	-0.039620720200536835	-0.5413807276501262	0.2543398463103186	0.3549698265973691	0.18203495206972117	-0.17975204322748758	0.4121486393866295	0.5390893875490819	-0.1584334506991541	-0.15231664489463004	0.06240358037968565	-0.34413699201480985	0.011233226577904421	-0.5782162121896534	0.08484716377796234	1.1901572242073415	-0.03439716777388806	-0.4223998520415149	-0.007604544156454096	0.08073271770544785	-0.3470787748209121	-0.41939862277219564	-0.09466516451465208	0.26865695907696086	-0.0994811273751833	-0.3709141208255978	-0.35733053120858776	0.32063851190285547
0.26849615459568693	-0.30722605989430973	0.034637991887566597	-0.4437327557909888	0.6884606486509395	-0.6291448001793867	0.07239427863281929	-0.4537311642092134	0.20859011403484393	-0.6687268221653857	-0.005559070157230686	0.1782309431055556	0.09195161295536822	-0.048737119297096496	-0.18542338532067468	0.3077667692985982	0.6164361893433521	-0.5674471744906168	-0.1479547483970361	0.27863236027636445	-0.6902284589201653	-0.048787875506308066	-0.5729486981359513	0.2047162512087136	0.49297069570120194	0.2023275982226634	-0.2041895219593406	0.44299624097604334	0.5321976934287983	-0.15551493110332845	-0.16652489644760674	0.08363848255268128	-0.3434239468641173	0.02918473390830213	-0.5856249006292973	0.06225765865460523	1.1261345998581485	-0.032277897330615986	-0.43690201368154613	-0.06820335585210334	0.14488272780443553	-0.3835370266275941	-0.41565555440174357	-0.12339653508103807	0.2311728534480185	-0.1019707454220059	-0.42037320115169924	-0.31178193586239156	0.2158449788886561
0.27760777922568936	-0.33746657597442703	0.12894897379271172	-0.4543622719452089	0.6933879488307049	-0.6681098805270083	0.04260905365319786	-0.43554823481841104	0.17759321097350875	-0.5640033343548052	-0.021717612988993516	0.18449954261398901	0.05021926570214004	-0.04918566507337093	-0.20120821160960894	0.24095815131064208	0.5880162013449082	-0.5613270273115493	-0.14888172582747225	0.2835552010588459	-0.6797822677376636	-0.03856135559716051	-0.5729173968110861	0.1712039904613772	0.6206598529503295	0.22061339661983032	-0.213943797089085	0.40563472156139646	0.5380141845101387	-0.1912340911764327	-0.18243275858976676	0.17587171720272105	-0.3856611345149955	0.07648735635981228	-0.5753911469680572	0.051055467707816826	1.0890127469160737	-0.03726653548378975	-0.46904104531639373	-0.0679810289559917	0.23087974405231945	-0.4066493846505292	-0.4169554136674861	-0.09987153152019138	0.16018106346024574	-0.08884658226320229	-0.4566926849246308	-0.2871930519896426	0.13642160636387965
0.26859619523851896	-0.37781756314891957	0.2605886778496186	-0.4467625307422406	0.6615188786097277	-0.6562986431301432	0.015929702471920524	-0.41342062680315417	0.17620060847041966	-0.4493660547434266	-0.05085732270234324	0.2560553880011988	0.041108881174537745	-0.06287695017816455	-0.2249967257962493	0.20300713972319917	0.5434699691427516	-0.5634417064143447	-0.1722790324720867	0.2829412492793889	-0.6532154256994037	-0.08194617049292137	-0.6055814281573177	0.12745820817174916	0.7185343765072725	0.1922561181644203	-0.2353824089990239	0.3978548467085247	0.5257504409944538	-0.20312151537337875	-0.21159350216095238	0.22487915945322498	-0.3624659975395	0.12157094293542033	-0.5411732054782556	0.04336303234456647	1.016997472612517	0.023644638100441616	-0.510609015010491	-0.043133096458412276	0.3283680861501675	-0.43547770218451304	-0.3847490977310838	-0.08623028354828774	0.13107507682754188	-0.09835707228098894	-0.4902938529652367	-0.2539721100327916	0.07245985208062641
0.26125321205465935	-0.4021974005428727	0.3557037969855745	-0.4614888793667885	0.6438064246093208	-0.6689736522807915	-0.023290223664121625	-0.38212316656606354	0.18358062663335742	-0.34765809769836664	-0.04772778679156731	0.2937115230035812	0.046292947516140284	-0.0984314470423916	-0.2693571669754883	0.14410373738377008	0.471786352493971	-0.5772189294991923	-0.19351597286175903	0.21207437410979596	-0.6551852822609506	-0.11569418442001225	-0.6363699778691526	0.095668972697264	0.7678740269053049	0.16534373809366765	-0.2675896148651144	0.37023994124749626	0.5048000369042223	-0.21652089663645396	-0.22451305464393903	0.2452620188148959	-0.37973334720063173	0.1781296887280214	-0.5741731525415341	0.005124761697956864	0.9535174625593287	0.003424767240599147	-0.5332694825963044	-0.03437305959996462	0.42268749320193244	-0.47049040494640504	-0.3514486008464274	-0.10518901777017953	0.11164695191551141	-0.10119255343371744	-0.5365609998073657	-0.2597195162017595	0.01783475666321376
0.25869804122046236	-0.4098138116945579	0.5397320359233136	-0.48463710478618205	0.6496092288401941	-0.6587194476037335	-0.044131413027299074	-0.37221607469689777	0.17184142675759573	-0.24065500950323324	-0.05674620374282121	0.3173480484255146	0.044014556491039206	-0.11988487294066368	-0.3224965355080478	0.12585841068390466	0.4052040660717037	-0.5660606963592778	-0.21561674232832537	0.131892341878608	-0.6398047270801259	-0.13504771644222938	-0.6441660911280187	0.10021940515300287	0.8298220917902581	0.14778229118472794	-0.2727181982485166	0.3395288646238258	0.45223083976350065	-0.23935905463882018	-0.22562061995632404	0.337506063352733	-0.380512314356088	0.2144054594315211	-0.5912744089484591	-0.01968376057129007	0.906642231641159	-0.010304960719244551	-0.49017964921545093	-0.014068988846615255	0.5147488931549751	-0.5015501033556118	-0.2980054792396665	-0.09801740890722695	0.11181348056101399	-0.0959680825085141	-0.5445491159119533	-0.20597156055873206	-0.05582681338332116
0.24049043000526873	-0.4054191306393233	0.7508672744350571	-0.4666752085970843	0.6125123345667626	-0.6573570439739018	-0.05621464812886495	-0.38872409086468906	0.1574433120618361	-0.12511805614458033	-0.043246200243451736	0.3195154058054777	-0.006188172707181405	-0.12987632366559226	-0.3360315725456441	0.04616471286232936	0.36104476056461726	-0.6027246637948732	-0.23190084144147294	0.05265607605145456	-0.6470318556255559	-0.15779049784352234	-0.7054728863347711	0.06833139959583608	0.7717071524789733	0.12752586307130637	-0.2749767182193438	0.2881791559541604	0.4332906974018457	-0.2761171037139139	-0.20240686347068299	0.3764403965640145	-0.41818246950567	0.2268204460112619	-0.6076935063561595	-0.05532799510042079	0.8645951605813214	0.011896608159422627	-0.5033077912632951	-0.0055375290379852445	0.5268599596101202	-0.5376898892620299	-0.27670565428684485	-0.09459927006210868	0.09312378215325331	-0.0966866429268187	-0.5816082682363498	-0.1899359031894078	-0.07257250729215363
0.2205901653885264	-0.3768472117295033	0.9189144093059779	-0.4550459526464691	0.5942337180677024	-0.6526292958488105	-0.03207638056438826	-0.3988514616056017	0.15744847941806234	-0.04747076888872394	-0.07172708427134433	0.3309171214621297	-0.024131864703910773	-0.12203564726480245	-0.35777022980408224	0.04855045508253742	0.29786288537291883	-0.6212168054081447	-0.21962076636684197	-0.020684147715380276	-0.6208020635284275	-0.15881373357346726	-0.7140996788277867	0.04941751281667334	0.7451975627420145	0.1301672172055853	-0.2749083696239548	0.20009744685511738	0.39266895670132107	-0.3056717487143049	-0.20842469853101941	0.443659343763745	-0.42252000300910264	0.27218594580865363	-0.6137035977632838	-0.0916433955318199	0.7918907074960437	0.010038725322600365	-0.500094508424682	0.030175849237848322	0.5682763827131799	-0.5539517861225629	-0.24591900350482318	-0.12359877959959994	0.09945752637220154	-0.14159070591384984	-0.6138602510900751	-0.18653081685739906	-0.10757270667373495
0.21471141732647495	-0.3649062922652093	1.0024331976761158	-0.4629961279518984	0.6301925052587358	-0.6489975282476753	-0.06407404217387766	-0.41317256501064736	0.16852729116805437	0.06272440018196931	-0.07717230589881116	0.3417224973854237	-0.05536526256435774	-0.15912022519183922	-0.3796964878220259	0.014692750810442518	0.248010198566689	-0.6666574444894203	-0.21088378525405319	-0.11204017249860625	-0.5598844114058308	-0.16669052870590656	-0.6839490968654388	0.036395242000990036	0.7019064632664966	0.14769861807172252	-0.2900281057573649	0.12387900840807686	0.3357439899800099	-0.36197085390758754	-0.1787684905581769	0.4744938073394643	-0.3883442395329799	0.31484262546798103	-0.6189014440364475	-0.09235148560610659	0.7354727606225813	0.031776478598844866	-0.5256095042979504	0.12084057889644936	0.5650490245706674	-0.551207998382857	-0.24755888988803004	-0.1947367873210181	0.16982467683684366	-0.19382408516758645	-0.5730669219743252	-0.19402127686577444	-0.09960772214457966
0.2203787732978489	-0.353460963815135	1.0083523688078335	-0.4625397042435151	0.6024069844503821	-0.6548571539046727	-0.09720990018193235	-0.43003878240681964	0.17727975914479757	0.15406712770962713	-0.06575231896965752	0.32978116928137047	-0.06198649581254358	-0.15767611094765263	-0.4028667468238855	-0.012967515405137289	0.21633499973976883	-0.7459206330261041	-0.2138618337121482	-0.13524053317032153	-0.5214735637264082	-0.20344007765534386	-0.6282396619907412	0.02607707800216556	0.6675854073696547	0.16182467672452328	-0.27273353657180116	0.04444599267339339	0.27981548865708256	-0.35526473591382113	-0.1550659167194638	0.5196415232385155	-0.34738846812669316	0.34129263579406277	-0.6031124960590395	-0.12211018294487838	0.6499699058059791	0.07410030742667525	-0.5552403556990555	0.15752898115041197	0.6251356627346372	-0.5443824422076632	-0.22101599913822487	-0.24828420798286102	0.198128262472468	-0.15693003281862605	-0.574660799524516	-0.17637657934419354	-0.11004782218018708
0.2364468429191504	-0.3352784661325044	1.0094802044409614	-0.43845619216646303	0.5700008067083423	-0.6370780389362131	-0.11460454598359895	-0.4204621088452735	0.183872788954413	0.23404204063903672	-0.0628540099159832	0.31382204910587336	-0.07925384725178167	-0.18044582356316566	-0.43848972175925693	-0.037572660974028706	0.14878278999664324	-0.8349287343100974	-0.24332441226346302	-0.19959390620425616	-0.48701256423824	-0.21467093155148223	-0.5626013935142332	0.03714906150192937	0.6355557687542531	0.1597109934264623	-0.2657653170505342	6.861976480295739e-05	0.22672432234185885	-0.294184553877614	-0.12598147614774552	0.5753829374629463	-0.309248769904441	0.3723508372099015	-0.5866865552870065	-0.12059604070727625	0.5995947149689187	0.10853534037262595	-0.5363814457057703	0.2224011122227337	0.6494546702544699	-0.5259686484736376	-0.17404378055708933	-0.25933744612052056	0.26179988523580666	-0.1491138247830025	-0.5278174684597556	-0.13650692347930396	-0.11488145634350806
0.2540661508885548	-0.3306164178840014	1.0074277072834477	-0.4076738505367755	0.5145263259126824	-0.6538840084547932	-0.12847679433783063	-0.4114252177442242	0.1689654829760771	0.2735416973826089	-0.0306496900596152	0.29295765956707254	-0.08766200041478947	-0.18269603711780139	-0.44091427710550446	-0.04262404363745677	0.09206441796462195	-0.9166563326176822	-0.2758711121546212	-0.22723226116747633	-0.4612842223157679	-0.2553371140432853	-0.4901791091219366	0.032255983818490486	0.5962552968039821	0.147475137837882	-0.26216151702661356	-0.09339888082158167	0.15946305375240843	-0.2987293026481418	-0.07547683732675069	0.6043125414233366	-0.2961654819432515	0.3283582014302111	-0.5660992268762901	-0.08989602816687604	0.5257178111376867	0.16418797180905392	-0.4186499881883449	0.25782341191169006	0.6314706572502826	-0.47774676441097413	-0.13282847730686367	-0.2895870396999225	0.3452950701046587	-0.10198647324858919	-0.4943974989308428	-0.11448590535489485	-0.1268264411061295
0.24185202385597115	-0.33079389840930845	0.9898576939544194	-0.3395421085861824	0.4629213128290913	-0.6376781920378674	-0.11914909071509605	-0.39958870125293455	0.17634136725403363	0.2891599787492455	-0.0036952450031624063	0.267473981197474	-0.11622410289672394	-0.19145310483576877	-0.4623678997177228	-0.07582196504492855	0.04313308971891282	-0.9526953329677206	-0.3026610677003667	-0.22719437157194408	-0.432541876112018	-0.31373267417365336	-0.43523449874595677	0.04008750390917209	0.5415054066959413	0.12621947880440368	-0.26868575947473383	-0.14925248602523422	0.09727645307029062	-0.30200775452876955	-0.017864234008200527	0.6112215838789556	-0.22116108061015907	0.30992654156402016	-0.5450989947466638	-0.07944367421539132	0.4872325827795986	0.2319974198191442	-0.33458562924124774	0.28850541645422945	0.5926304440908703	-0.430584137144694	-0.08951068458897951	-0.30834714282792397	0.4428858836490897	-0.06056131605441174	-0.4614410054458329	-0.08978694923801507	-0.10286562993283332
0.23669378264210086	-0.295109986682887	0.9339059837798841	-0.293955597134807	0.4254192871268366	-0.6286366331606017	-0.13191419144726396	-0.4113175589262756	0.13971772999747126	0.254654037294306	-0.002007175041462664	0.22992426845882794	-0.13695310066815805	-0.18681863792074443	-0.4314961711573074	-0.11193746849896843	0.02035210146312203	-1.0088793666908256	-0.2997245009291947	-0.19679498774910784	-0.44644341843927293	-0.3438289640001563	-0.38484273212962866	0.06392678604665858	0.40060137098884774	0.11797704927620774	-0.26719492579314974	-0.21270452805063095	0.022500626585844247	-0.28727858397985545	0.038910969145945176	0.6440093734711583	-0.15002708297862483	0.28085508265758685	-0.5402670320582004	-0.08357450944337116	0.4418109458608718	0.19145417122773173	-0.2418294849581731	0.29052064458485	0.5914599684300076	-0.3976729913885329	-0.06806958564030749	-0.3548635631037553	0.5598358093357021	-0.009062597742875817	-0.45060087209516037	-0.07396588894942144	-0.06074004151002412
0.24796290048455938	-0.2908555067507537	0.9144987907729865	-0.22529486201592022	0.3514791162510298	-0.6157653122477299	-0.12616563984800983	-0.4215610225860818	0.12443424048583311	0.21841872805164728	-0.019447717024300575	0.19940311333221	-0.18320861734482208	-0.15295760184427254	-0.3883587292917382	-0.1276658892846532	0.034197667695791314	-1.0376195599860867	-0.2963062175479131	-0.15688250881098043	-0.45746589431133317	-0.3572609594149275	-0.27232922430732087	0.05346695641676097	0.3370978063494884	0.09924292299083588	-0.2684323883436579	-0.2838074137948434	-0.04143602884530763	-0.29785404505581814	0.054371788648686914	0.6569575481933082	-0.0636292392097922	0.18176842323410242	-0.4652391850659326	-0.07693705042350676	0.39597716960831225	0.2460684584129733	-0.1734397016597897	0.27893821688861237	0.5812222530640817	-0.37865935838812137	-0.04545951362793046	-0.3934151171860872	0.6592279263194489	0.024034190768979963	-0.43995478341932415	0.008967415657442884	-0.0695590375495064
0.23164213719669613	-0.2977635752929657	0.8251518798053809	-0.132908353611499	0.2790286938172527	-0.6225223631034633	-0.11611122667427945	-0.40999340507787013	0.13527483711377583	0.21900143489151908	-0.008302696416843188	0.1896577406613701	-0.21305799258695104	-0.17019854670610057	-0.3398842805987035	-0.11734684198570884	0.07541597911755457	-1.0729554158621917	-0.27715091237377176	-0.13572053821297997	-0.48316123833747	-0.3570910040635783	-0.17561149689031896	0.05031955233656523	0.234966210524387	0.08438594551042125	-0.25067516655324984	-0.3455239309978594	-0.08922342458200672	-0.3153378197085843	0.08218825924418051	0.6451448507122012	-0.035139752682111	0.09253893020179296	-0.4415751422633639	-0.12548006373637444	0.31752686756480775	0.2412691461201104	-0.07145002165224756	0.2588395083284588	0.531464395713793	-0.34882689296562014	-0.017172166037205543	-0.43334533691554195	0.7507581968850534	0.026180181893770714	-0.48355209189214465	0.01702473312464774	-0.06683985402630802
0.22182791449311776	-0.2999130852436074	0.6900551666833674	-0.056995733266555756	0.23770080696133564	-0.6355742908375814	-0.11568810084785239	-0.3740274219057876	0.1227791362864296	0.19421947099990008	-0.014600381984483069	0.17628416579205888	-0.216917085519419	-0.18847398033680945	-0.3335051280741429	-0.06518041390022286	0.08881293866575377	-1.0280655565439616	-0.24032262906624116	-0.11539277020994754	-0.49719712924265896	-0.34190874169364543	-0.07738802838716137	0.05219722222638769	0.19705538041755002	0.05580722864977642	-0.24458803423019432	-0.3905255807938783	-0.13204093505012748	-0.3209353775142153	0.08905478839037874	0.6840122537369638	-0.01203014935505749	0.03808234985032757	-0.4320000313130034	-0.13917636946983267	0.2514653683698807	0.24412672190791612	-0.03356781557451382	0.26477715434911725	0.5281898184502227	-0.2903192491858003	-0.04283486439129479	-0.4553721435455887	0.8021511363221194	0.10301396902861273	-0.4727484686893509	0.06670059967249599	-0.056268507018823875
0.19301634217380817	-0.3132066058701853	0.5917603032020556	0.03499374380325122	0.1944202617855968	-0.6497053723731795	-0.12625891554741517	-0.31905097520309733	0.13311746588913947	0.18039596329076427	0.01580264648360441	0.17261142564180335	-0.24193364636964834	-0.22222338785775525	-0.3111132221638647	-0.08225048680874228	0.0791681418890968	-0.9496484293857936	-0.24376293501499155	-0.1325006242519182	-0.4985724344220343	-0.34604984456798205	-0.034036582690876185	0.024108230736411877	0.13385602375178293	0.035807168629120555	-0.23883237655050488	-0.41887848146213685	-0.16199243997208496	-0.3573937907744746	0.08429362265021226	0.7019139912041301	0.03951609292403276	-0.05884663822173174	-0.4205428085337745	-0.1456528692418776	0.17947730294884967	0.2319116008305595	0.0406757667689867	0.25037858596879603	0.5381160028059667	-0.27338968671073866	-0.04512294910840412	-0.48825444213973246	0.8359185896576852	0.14385540769211147	-0.43136678530167744	0.11200029160192541	-0.06402710606228404
0.20157136808722703	-0.2642067421866788	0.48321579273941506	0.12656417998514222	0.09512812829313486	-0.6509286750972064	-0.05984424578949917	-0.27800667101480026	0.13966915684894124	0.1612517109440881	0.009185343890828123	0.18410878068965408	-0.23404694314619742	-0.24841172498624436	-0.2722524347637765	-0.05123946367391234	0.06135310616066479	-0.8613016745431163	-0.2728455220762089	-0.14880648185512374	-0.5141898673586892	-0.342275244292338	-0.029075945169251854	0.003901247592259574	0.04741652176407617	0.007504726527370389	-0.24346641131788066	-0.40786828382627605	-0.16812387675561535	-0.3615664627415144	0.04346626494871556	0.7347756939218655	0.03543827623454827	-0.12437105317970132	-0.3769277644424023	-0.14691708256003483	0.11072813678475316	0.19307752583620968	0.1414651181485923	0.1579200621965854	0.5160807416951413	-0.26545612355143416	-0.04465480586725205	-0.503211801277099	0.8578178920537652	0.18023949532693873	-0.45234997862408227	0.15588356980632506	-0.09715835762627927
0.20048124641004722	-0.19276013096762573	0.42941777091357203	0.20151793814656832	0.0034003594390573434	-0.6527891497123364	0.024892522598147955	-0.2819573031222751	0.15890458872917818	0.14370006865740637	0.023656272380314095	0.16641361803567947	-0.24196589632235618	-0.29742895711097794	-0.2321824553764778	-0.08773693025458754	0.07875734437962319	-0.744028002483767	-0.274468285668631	-0.18577269391103407	-0.5165870466777697	-0.3533288743063769	-0.035882585946884774	-0.041193589960056294	-0.009786266605266056	-0.0008292364562980381	-0.2677727762653398	-0.4014329846674401	-0.16464505426857445	-0.38619860052172056	-0.004776410850484464	0.7100555099706102	0.025910560943639593	-0.2148560595806679	-0.33767348007770376	-0.1559859857480756	0.09394852250321835	0.15553270099096644	0.25857314916933627	0.14705550929743183	0.4191102354057654	-0.24630206881463304	-0.062312670309397675	-0.5035648777839655	0.8499651238033399	0.17324247598396822	-0.4662987414713168	0.16227009571640977	-0.12649137619576464
0.21345182637189816	-0.12230214571777254	0.37907556521375607	0.2747585223317769	-0.07870149052090356	-0.609744150054961	0.08414415337068634	-0.27310695448919126	0.16822649936210077	0.1522000874267731	0.05091313482869138	0.18449743292153625	-0.2280257407082507	-0.28219443930321203	-0.17845775682223258	-0.11779228855272399	0.10640139372138066	-0.6049376547722501	-0.23780641005588704	-0.16672475224597866	-0.4400399409562808	-0.36715180859764646	-0.07203955423885734	-0.08327535593621781	-0.037399446593194885	0.00870480082518071	-0.2536821838649419	-0.3911239736231037	-0.17436174859428172	-0.43088652315479026	-0.07767857283537405	0.6991823201324431	0.0054267184328366915	-0.315971212714896	-0.32731418178714905	-0.18064148621056259	0.012798261615675766	0.11615881800735621	0.3155282773213063	0.12587195262974393	0.2964291911701234	-0.23436145218146626	-0.08448991757958499	-0.49890160240604187	0.8683979596305367	0.2099318429689593	-0.47551025178106715	0.12046249682655041	-0.13265530187610092
0.20633537192068233	-0.012547849192092708	0.32303259252486705	0.35633686003001414	-0.13984896773710778	-0.5395514772450708	0.147419533084549	-0.22752659236310144	0.18115935852622403	0.15353473307727974	0.08343980542673353	0.2104143014747998	-0.21715251017418566	-0.2779527680410411	-0.16254724473244303	-0.13192897495985326	0.1338782924868815	-0.4577754875255664	-0.2066552262548778	-0.13979366973269292	-0.34229663652425035	-0.3623292809655406	-0.11345936265684671	-0.11049553411019994	-0.050293975736423004	0.00039362818357627086	-0.22288937677235313	-0.3897196802576956	-0.16018450204923065	-0.4558878969154	-0.13677810812676539	0.6588526582010237	0.020357838677695254	-0.32616094807394064	-0.2995110855985856	-0.2323639118716727	-0.012859056694630357	0.0804843230278132	0.36754665336440373	0.17295882489221703	0.18383505612894138	-0.22283574203732798	-0.08564157765360217	-0.4750105569147382	0.8454492125627977	0.19444872944106034	-0.48142185322506387	0.14055389303728308	-0.14206453170855457
0.21328153436196842	0.0662203007499004	0.2728733023674482	0.3990328630528731	-0.206228364649373	-0.5193229523748109	0.23682961669190106	-0.18406666243936592	0.176735584860567	0.1586130643512944	0.06901717259607044	0.26582795226365413	-0.23593470094131694	-0.2990782583264805	-0.15161938869106584	-0.07877540593857331	0.15147635074370516	-0.34246392337919274	-0.16952385008823115	-0.11690905569041266	-0.24527633957083744	-0.31384824024956476	-0.13669834785696844	-0.14346150934110158	-0.07964036038337172	-0.004359130214557456	-0.20703609655885252	-0.38014507495969885	-0.15942779254764877	-0.4629153830205963	-0.1981293563812409	0.6370462898599901	0.018987278042788026	-0.4084344824131655	-0.3012458162446762	-0.2866411888146513	-0.04814253500743014	0.03325636482182687	0.4394939998055377	0.20936686310851255	0.1132873854922933	-0.2250385086719277	-0.10116509672706371	-0.4474494250346731	0.7880581783889686	0.1824383349306288	-0.49958362345307855	0.13313759310850712	-0.18813637977390124
0.2540901562299063	0.08750063183691204	0.2220420397904499	0.46146814589014806	-0.2905605093816866	-0.5262146170103548	0.3511799318867694	-0.11743131148882124	0.20638845856734442	0.1883850844619081	0.08956105237286967	0.2974658379286824	-0.2509404676688372	-0.3376284528947499	-0.14350230183604984	-0.02805054334872025	0.1303014018560364	-0.21153044220111922	-0.15521110502178678	-0.162306404411417	-0.14702245161784405	-0.29944948273836824	-0.1595272145619801	-0.1887174161084079	-0.06438266382041061	-0.008784782088814192	-0.19269964174630896	-0.3971863733677713	-0.1359722280227006	-0.49682152980119454	-0.26346241571477996	0.5868298465645407	0.017983846155634003	-0.4610310488030914	-0.29285173311095825	-0.32582190499468583	-0.04932267224641316	0.03535532695482375	0.5888564428873818	0.228444117977293	0.0003607857410858395	-0.24895153553895258	-0.05921503019449768	-0.4414030929276973	0.6967093612059642	0.13264507952062887	-0.501546381958474	0.14698545513743944	-0.2371747869841212
0.2762929665646167	0.1902707300161033	0.1480245564829472	0.5282886961550544	-0.32806834222473585	-0.5510463722593821	0.468290673055098	-0.08152635151769545	0.20626237507541406	0.24419321458260854	0.13043524032200254	0.3535958465104382	-0.24223752268459914	-0.357694166908069	-0.1220780826801788	-0.018158614761618307	0.1198350100604322	-0.07871298027384069	-0.1247720595839853	-0.1877001516689415	-0.016639278026426306	-0.271555664619132	-0.16366947615023988	-0.24223366866045595	-0.1096152062709284	-0.009754766953585858	-0.1667697249057498	-0.40507857888865945	-0.11523586045430412	-0.5145677965069653	-0.2959457407349474	0.5812523586327717	0.04016974717497458	-0.4638684291634811	-0.28804738028696	-0.3522426722540757	-0.054151288083145885	0.02105107034621665	0.721905789251938	0.24002386703622816	-0.11604048002026061	-0.2503234294088056	-0.09855152780382843	-0.38771826156918915	0.6088804254404003	0.10583144591957579	-0.4942680163675064	0.07998488889179381	-0.23452945820113807
0.30545372142917027	0.27309558374504267	0.11587875342008383	0.5564375255047453	-0.3484762790168145	-0.5021036063740628	0.5574398175699399	-0.03189265970203238	0.1861572254686648	0.27058516911500285	0.1492449186705375	0.35376368426558125	-0.20995077777726054	-0.36805562780196016	-0.08776777083030311	-0.04255166189058064	0.08828120667172454	0.04069010343918636	-0.1349212937458209	-0.16145599348947223	0.13306569591409634	-0.24438210801510096	-0.1600460048036654	-0.3035217379680558	-0.08479117495696724	0.012655981033123553	-0.17549293098993532	-0.4052750775500907	-0.08732751978709992	-0.4787507345683125	-0.36925002558816544	0.5370943654117714	0.06367243871208392	-0.4250639598372522	-0.2777091097886296	-0.3269675640903308	-0.03318761600317077	0.06381840646619423	0.8030918407914752	0.2030765298430183	-0.2375151909016715	-0.2538307934584606	-0.15622871416858172	-0.3381127118037657	0.48657055535478977	0.07775988434971477	-0.4859937350760741	0.048949479517000974	-0.2621757492885597
0.3514739595143356	0.3360599420975373	0.07170240046537266	0.5633896797641456	-0.38373494918017326	-0.3962680091241218	0.6398907060343038	-0.023843550658747943	0.20149600569192785	0.30365995695772974	0.14568926469453097	0.38163178392752	-0.1864105834240178	-0.38375472997156446	-0.02445106109460024	-0.032443026337647576	0.01228002659860391	0.11466179497882148	-0.12097907032117813	-0.13885414809533045	0.2912198401359129	-0.2384695501809341	-0.15397469109117243	-0.3189397348956692	-0.025934064287404072	0.04660256762420102	-0.1661251944423771	-0.41598201438534443	-0.07748009016535858	-0.480504232617199	-0.39576871887507525	0.5005569943555106	0.15604444125182876	-0.4405385219236413	-0.24461879298870964	-0.32539669929133264	-0.02115502999465365	0.06075774757563247	0.9025940180610194	0.15310744384299893	-0.3582009993811026	-0.2670161295587131	-0.14569202864472758	-0.28256445276096825	0.4277490244058427	0.04740219746560072	-0.4770528055289346	0.014819054694194653	-0.32384075708007326
0.36922462706015213	0.35496701039365336	0.04932938972208754	0.5807279560286729	-0.44332670821816383	-0.2732119440919341	0.7234878118311621	-0.03036162231867623	0.18287905467846152	0.3413886239964487	0.1363410931859814	0.387364052732367	-0.12741937873318088	-0.38845991635653604	-0.010550716856954911	-0.03756440015814735	-0.04697962520095589	0.15676926696960386	-0.13261799963325843	-0.08382091390314347	0.45281083311061004	-0.23769465591826516	-0.1449525796336743	-0.33225747232531483	0.008631303945978136	0.04834770318455106	-0.15829154693160707	-0.41426729153852193	-0.09101872637959497	-0.4354626275101127	-0.3588495092157337	0.4407534810832365	0.2336596899986112	-0.4256913254899543	-0.21538953345184403	-0.3436385313585689	0.03702268734590075	0.08597804851074382	1.0228047073181459	0.14125983105380874	-0.5231692368681592	-0.24639850940339744	-0.15398010306796003	-0.2339907536175148	0.3738005772215415	0.042809299405988495	-0.4948097187838075	-0.020581434483959157	-0.37606738582673715
0.35586640781601	0.3777002276316392	0.0321670619861945	0.5806864625302465	-0.45978391972900423	-0.12329151182465706	0.7680678176244704	-0.00572462121041291	0.17316700865042528	0.35946580015990587	0.15788220997456728	0.34716644155503784	-0.08842509788731154	-0.3398970573608322	0.017478228525750757	-0.09369617923966385	-0.11287933254479791	0.20744103865289168	-0.11148594899548214	-0.019753116154053556	0.5786609206930591	-0.23233109781268854	-0.12485723069781622	-0.34781148902513676	0.08883687733881292	0.0551628349836892	-0.16532214657936978	-0.4620387403816997	-0.12643292545555362	-0.40791900117121543	-0.32675879107640626	0.37081384665183376	0.3138738786533115	-0.43854535826332325	-0.19697825181059342	-0.34009516724294864	0.055954128836827634	0.10705545414964164	1.138185443731918	0.14350899350885243	-0.6024721927358266	-0.206404279306438	-0.13554592416822447	-0.145630795192486	0.29839240042428894	0.03409649642750652	-0.47976348117475986	-0.02414454893834241	-0.3988524793764211
0.360100419159572	0.34397408744528957	0.05068233242461723	0.5801258539038269	-0.44484450555497707	0.010459618013468109	0.7987685890888343	0.01847231827794179	0.1441358195712795	0.3754422129673743	0.14853346894173955	0.3316892688998961	-0.03401806499524399	-0.3268534103411146	0.0008493888794086302	-0.07862981901944371	-0.21356280591799223	0.24043826949176528	-0.10386483728459575	0.03654941948846268	0.6846734979465443	-0.1970045537844207	-0.09252375607817537	-0.3196535791200439	0.10862466006331144	0.028755200525474506	-0.1447985073684553	-0.48213549696591096	-0.17682239098767255	-0.40977895906519207	-0.31202098458485283	0.3693451929303266	0.4028651026429134	-0.4299447205509919	-0.14585203056682536	-0.3074792674259911	0.017198440147765514	0.10157745122950516	1.2313016866033735	0.12820147420386518	-0.6806485938520046	-0.1665933923068017	-0.12165259620374405	-0.08752873653084531	0.25794274953418506	0.03633059319694843	-0.49965272228850865	-0.02983881678255823	-0.3926979176917769
0.34324864785146975	0.3033854716803819	0.0583790523287238	0.5618223560794278	-0.45153196880502183	0.11022222676541234	0.8400807111554152	0.02397631333009876	0.07959037294387608	0.36996092664946145	0.12745936206158515	0.31638087164098755	0.008595932373558168	-0.3349603807242195	-0.0339153908413774	-0.041048399256395106	-0.32031603473917164	0.2903313923778474	-0.10535933228684617	0.07734739230736154	0.7143459487832998	-0.15868492499463677	-0.01739206508336234	-0.29049109570646814	0.13736232845905433	0.0027158765993694142	-0.13431838940880553	-0.563499640099306	-0.19964128920107777	-0.3930063844716222	-0.23862726426535713	0.32377105387882443	0.5216281458367353	-0.3812616261155817	-0.09034736883144331	-0.23989843737110586	0.05874964772555188	0.13537637548908252	1.3480453801491088	0.09951505445172815	-0.7276796008264605	-0.12691312401667432	-0.0952613672436022	-0.0563801979771961	0.19630829839870495	0.0207390247511409	-0.4967971554447136	-0.020522821743881262	-0.3995325320119412
0.3385550794856009	0.21956829800958683	0.06912174156667153	0.5561634182414672	-0.4414638649534465	0.17770916260111402	0.8905914644934174	0.0030483321434078975	0.0029052563331440962	0.35493129811085833	0.10281832462470888	0.28723945537857715	0.0613495874084952	-0.3377911910762733	-0.0349456857157622	-0.026287237667957965	-0.4135304125988147	0.3344914881813447	-0.12963080837089253	0.08118827463964522	0.7350643850947678	-0.12876809186686797	0.07449777596657789	-0.2590845456311779	0.14903769835174907	-0.010630473289440449	-0.15753926314273337	-0.6229331244832359	-0.239571931050447	-0.3733770071637369	-0.17999973003492226	0.28523202293995015	0.6022602274595397	-0.3776785415840745	-0.05218581073587199	-0.1552401526391799	0.052022546278469105	0.10487591388232598	1.389566825477782	0.03123658960965996	-0.7479793479208217	-0.0764288073287792	-0.11646423945417347	-0.03273345753579488	0.13457154997311227	-0.020595343377736185	-0.44656730533006606	-0.07504391081517481	-0.4163823626147994
0.32933086093295966	0.1542030272685691	0.06016475374307476	0.5507378962518625	-0.42026363313314696	0.25497186330479693	0.9091767446272954	0.0009030937618025169	-0.045928326951429586	0.3619324704797077	0.07020235261978594	0.258918006249534	0.11734867782508043	-0.31357934230879364	-0.027443024888188873	-0.10872798879667171	-0.5016334838777865	0.3820784646082777	-0.12650080467820898	0.04911332870327404	0.7617450580904191	-0.1788132918961015	0.17513318685835322	-0.24676943486213077	0.17702791003843896	-0.025197320413204057	-0.15762160234262435	-0.6724654445559375	-0.276347915626362	-0.36675220773076356	-0.12076686316511547	0.18403131954472046	0.688593248941946	-0.31412451440925543	0.04206318029657127	-0.07026673140239348	0.03107218941917168	0.09245312395473192	1.4019940004199056	-0.03225604325184665	-0.8048096898638771	-0.0431266002841079	-0.14436239103672158	-0.03929686467978777	0.13435922595009675	-0.019980184101783968	-0.3689563993683823	-0.12201176658236923	-0.3941331312701978
0.29295877379987595	0.13366521865296127	0.04268739379907634	0.507603225166766	-0.37391805283385005	0.38844277212461653	0.8802772334329951	-0.0034166542929238487	-0.13902806735181897	0.3834702117534232	0.05207895102693562	0.2306514091242664	0.17779962438939612	-0.30464798862769676	-0.0734113040785758	-0.18237136944265298	-0.5314377596098641	0.4448467766683624	-0.12279000927389576	0.02421705780190402	0.7939203640092665	-0.14617830143174418	0.3101134048029118	-0.22293806990604104	0.21011983659124006	0.009989423571174858	-0.17327689624929407	-0.7336162120298356	-0.31920139045101276	-0.31201757221832704	-0.060010077908251316	0.13538003203426127	0.720019447755244	-0.3012782336663686	0.13270223443079052	-0.0029762207898146207	-0.036271977014968516	0.07388215686790797	1.3848547343601671	-0.07024626323485064	-0.8422029576683693	0.010710563554079795	-0.2273234675411997	0.023807031832477038	0.1407290251918219	0.00563530217937004	-0.2888999220013023	-0.1982307372895024	-0.39950632792722185
0.29547553930977577	0.057528901095887396	0.036064067640139	0.473845034378569	-0.3859195895723143	0.5463659375125479	0.8653022360333702	0.030068710954083432	-0.18411273369393993	0.38672220989430783	0.022033697710649912	0.19965111940056363	0.24555041588281834	-0.3087587315697134	-0.12222310991809777	-0.23095864631512106	-0.5813398891833976	0.5189212054283554	-0.14876201809558706	-0.009433112985760623	0.8010544502719961	-0.15714493473378985	0.35299304400345977	-0.18785197732874817	0.278357483913815	0.026979716601456975	-0.19163013062691156	-0.7547072390396738	-0.37248501467415274	-0.2868557629740221	0.009012012575063516	0.09366156873257656	0.7413556330727735	-0.27971187906009976	0.19288959263604527	0.06570835565770139	-0.07862409762440854	0.036527312989758746	1.3567405772718826	-0.1040792381242919	-0.8418159564480444	0.07942554283601586	-0.18574666906629755	0.05990523816105995	0.1559302626812924	0.06082217346283183	-0.17625733983830116	-0.21139415141842907	-0.3782739963083317
0.3232842849455572	-0.04218798007509298	0.03487098947330308	0.4426342512513231	-0.3906848950014009	0.6220042986065182	0.8596996568069712	0.013394493385311748	-0.23636659006495	0.36115629033272023	0.01464070305045297	0.16982756924504352	0.2591271917481043	-0.27805430298005274	-0.19940908343188557	-0.3019808116450934	-0.6324557097369643	0.5790780054291821	-0.1657089584947292	-0.12233414411144987	0.8118612377516572	-0.16350596804121345	0.4141001154157594	-0.11403899194506499	0.25181496283787824	0.026964851717123067	-0.18895651327113025	-0.8008588220445766	-0.42822539325213943	-0.2623283024224204	0.05332371677825164	0.05473748959034082	0.7633170693604158	-0.27675725781392924	0.237321317605714	0.12261995876708294	-0.1486143718535458	-0.01865822731033126	1.3336996437643804	-0.12216093279562323	-0.8266491548755021	0.11832289370910662	-0.11984581259994873	0.12988795557871619	0.2139200144664525	0.12093757909756109	-0.0637582155119087	-0.229559721310112	-0.3496576028188309
0.33719327612794225	-0.13348769872527924	0.04479859639812065	0.415560590967575	-0.3903872168782579	0.6651233358427893	0.8371677321934137	0.05531991306059557	-0.307110797221873	0.36506143240401046	0.021843476601606186	0.13836783538715033	0.3098509166611959	-0.25743830509603133	-0.28783902809283085	-0.3865248833706523	-0.6513256517939272	0.6459386741326741	-0.1958650627566845	-0.17016905681169245	0.797620524189934	-0.16136601519973984	0.48197214755419715	-0.11112456066173323	0.2028611280312303	0.06571331687011761	-0.17866347151388295	-0.8262007487613523	-0.5118920946755957	-0.2283867873944204	0.0920715651968377	-0.0031078352868002977	0.7445880718383321	-0.26293531886298005	0.2849597435621271	0.18101475311763024	-0.216514343387406	-0.03648368287800664	1.2960066367727032	-0.1263896082172529	-0.8362761209922229	0.14718989345726566	-0.10122673097034995	0.1682797547261056	0.23506993795777112	0.16760949451622292	0.09230982050562082	-0.27095462227668776	-0.3289591699865714
0.34703100302709156	-0.1818325446298715	0.03698955298792543	0.34880437448374013	-0.4122069268401689	0.7104218991790632	0.7890925828787105	0.12264686028865095	-0.33733363032045255	0.3979829967056409	0.02796073687779274	0.11889302994400389	0.3493720981428544	-0.23918051390944303	-0.3570425222095551	-0.43193048442836235	-0.6507861565720514	0.7145727736486364	-0.1823442932711779	-0.17702286364796443	0.7799192151749322	-0.1257457607704324	0.5569754192742272	-0.09099155773719758	0.18403589477105198	0.11563616580235003	-0.17354990556834102	-0.8408645413782632	-0.5496648751331705	-0.19804260663827894	0.07043699794702991	-0.06637351125929233	0.6757603057506538	-0.2655801332980404	0.3019155535920083	0.24654871304738188	-0.36228926993362237	-0.030787529399104036	1.1720667611581517	-0.20252630202590902	-0.8013797154507657	0.17498067982200577	-0.06371294491532654	0.2504311791704302	0.2500459690195738	0.23460437076159227	0.2375792365628437	-0.2806114909095866	-0.23311693720905033
0.3710848780150881	-0.2715725151706884	0.05269333883996671	0.315384710677411	-0.4223162280480291	0.6993494109879825	0.7573490900035222	0.17896680965956213	-0.40143675125485245	0.3805479872636749	0.010081091676173194	0.1375952191288376	0.3617892383847184	-0.24665331861934575	-0.37697225200149187	-0.4418070069922755	-0.6318056050083322	0.7532881316038618	-0.21923841823598034	-0.1468241543496139	0.7687383240627956	-0.12397500653497126	0.6343792510829248	-0.06152341920573055	0.13793314634276949	0.12127800242071154	-0.13359042873509855	-0.8351968031145033	-0.5616006674577366	-0.18529988163117717	0.09555918471333488	-0.07892156274757992	0.6435559156942825	-0.2803638728450405	0.3222385415022492	0.297231635351476	-0.4466913928926136	-0.02435372568245039	1.0830994578077235	-0.23417083023916535	-0.7804236408050194	0.19241745620677123	-0.018958866572962373	0.30365725978625563	0.2805589656042799	0.29372348194081754	0.37653381687616677	-0.31767693226851457	-0.19290386183862301
0.3981864151389317	-0.31174582650637706	0.02770099764368711	0.29707438559461213	-0.4475747367506934	0.6713895680306112	0.7192474976737444	0.2732099497454403	-0.4446270648042738	0.4091042814870211	-0.01745540719298461	0.19520201242763494	0.3543276894673867	-0.2211766135323332	-0.36276763230075465	-0.4848856344958201	-0.6031044352788512	0.809663576878204	-0.2132194855818604	-0.13129503345481858	0.7414562231590754	-0.11003129230341147	0.6939495278016689	-0.0662951433710253	0.11626846348505229	0.16209435623748975	-0.12918390173359529	-0.8419526447151793	-0.5793495634100614	-0.15194236880876638	0.11722029974989527	-0.13241609416344385	0.6177255481057442	-0.29490956331441553	0.32366510923117053	0.310766429230459	-0.5252635063086913	-0.0002457960650127544	0.988130511317609	-0.2630447546024811	-0.6986560009556559	0.21368827588830083	-0.015051671060272581	0.35165902553630746	0.30112894523251027	0.3153265089566887	0.527217620252389	-0.3650523765046888	-0.2058873439299218
0.41772917262931586	-0.3660757488107802	-0.015163496788460535	0.25129776125549813	-0.4494665723537448	0.6739934472447437	0.6582422578784108	0.3603570341948479	-0.4059607716313063	0.4464976862701464	-0.03708633955122635	0.2260747829630724	0.31912845587325556	-0.19967068799731483	-0.3502082813228951	-0.5412750195504168	-0.5793962881290163	0.8618530803279653	-0.23354339600684457	-0.09080158071852999	0.7591836005121814	-0.12043241728578527	0.710381364085767	-0.05131752343492087	0.06973492893819264	0.22640367836377767	-0.11711880230885277	-0.8381436429751863	-0.5909043279573376	-0.11643754883738537	0.150112482236756	-0.1659251724835316	0.5296525950371797	-0.3305589562345844	0.3302386770362589	0.324167643009582	-0.6456711819467753	0.007218490621430052	0.8978829608181936	-0.28076304747976616	-0.6483052361897238	0.22272301040756748	0.024410865113983767	0.3969681061036393	0.31335615392604826	0.34969753467174286	0.6649288271962935	-0.3505634239451237	-0.19729207187138356
0.42117018514710713	-0.37819219141946847	-0.02992116961069074	0.2087431254502671	-0.44594552345254856	0.6826883756389976	0.6007895155943979	0.4635730654393089	-0.3704279632741949	0.498766581283369	-0.07913716465989792	0.24661287340248866	0.3276011089416789	-0.15666867392642378	-0.35182618135332555	-0.5795466357928312	-0.5504647214694505	0.9247465632654335	-0.2446458192157809	-0.03528700833124894	0.7722545386488426	-0.08911799534110261	0.7069777896277551	-0.039063868164099735	0.027905281505205427	0.28087143312343316	-0.10596007585376244	-0.7955117542348135	-0.5943583641986618	-0.009392139088755047	0.17826152750327123	-0.15864694543843832	0.4360248974428386	-0.3709477210647507	0.3403391993525152	0.3313721266955322	-0.7613397568220244	0.029547150216015554	0.7882643187559135	-0.33252682047249527	-0.5695995466807808	0.1774994748474829	0.06460262441388033	0.47906390794220605	0.38483090055115377	0.42173977607946356	0.7771427667009236	-0.3320876371850377	-0.187501614140125
0.41893351629955344	-0.37073885854567823	-0.05920563607244419	0.1649576256674397	-0.48050632292829115	0.655467225798336	0.5500618520538952	0.5327694063357009	-0.36385973677446776	0.5335916393491235	-0.10127884480024311	0.26193580409829453	0.3374005523179809	-0.11506517105476562	-0.3678710493505858	-0.5796255252563992	-0.5424229129867073	0.9876612521473532	-0.28455947432560136	0.03505853407018787	0.7573576501335423	-0.020105493060852443	0.6946052549879094	-0.04937891720630867	-0.03863120359742388	0.33860197418127125	-0.07305154922189627	-0.7940933795321038	-0.5890186292636072	0.07633511777543692	0.23139934040789778	-0.1219909224030065	0.3362540510264498	-0.41157426056438223	0.31700918116305526	0.3469184590395394	-0.8755532531624401	0.050864324937521334	0.6853710321843589	-0.38596831329572334	-0.5050266942420276	0.1864583816290994	0.13999515434654106	0.5762426605652734	0.42202193147426037	0.4553766924443404	0.8549413618672569	-0.31238704123628874	-0.2059051883830024
0.4472888647279868	-0.3566226604870083	-0.052140975949018585	0.1617755503365076	-0.5031256952585117	0.5762226737213945	0.5049793735608792	0.5963044810034859	-0.27936312775587047	0.5643449304599412	-0.1286224457962472	0.2686249356356759	0.3259781641385116	-0.05928714584146415	-0.30557071536259367	-0.6077535369294538	-0.5459748901698764	0.9902104298909455	-0.3120330480718358	0.14588840763861843	0.792049929520128	0.0034152349109573543	0.6961245887760157	-0.051304998713530205	-0.1368688322541392	0.360838427213186	-0.012933023196899023	-0.785012837155146	-0.5860938522690537	0.11468757880668672	0.22118051003013633	-0.09865622644644581	0.26259842368609687	-0.45888750947183654	0.2952574854172279	0.36770500959204977	-0.9236203464784495	0.08830826333817031	0.5696598693885983	-0.40072046179998183	-0.4183460656136814	0.17710576409224874	0.22788558527486358	0.6465855539642433	0.45070327006093286	0.5340836562712976	0.9232107408259118	-0.2860660523547818	-0.19878892923757402
0.4546636124225943	-0.3255274185775498	-0.03064544411718807	0.13218172458511318	-0.4968928869961081	0.47083253590447605	0.4446058901207392	0.604208225836361	-0.2384180304869398	0.610901651861085	-0.16893513975913194	0.2634725978451083	0.29614423253570765	-0.04189415518848921	-0.2861005347613044	-0.6472892439365818	-0.5675084280777702	0.9806861705761707	-0.3275592707530637	0.22062914312179221	0.8228696700725863	0.05086001117438736	0.7563094525265459	-0.05342316921203738	-0.19463337683335347	0.3965681487716876	0.06475211867643568	-0.7978415754973863	-0.5636647299196621	0.18253595082105645	0.23018412927525916	-0.11494917097236071	0.16959133380666858	-0.5171367467257701	0.29140370700532775	0.4011512762651893	-0.9637661178898108	0.12687112412432355	0.4714572727265627	-0.42275939664628515	-0.36384767534941165	0.14852596653700567	0.31187643840595863	0.686077309079137	0.46298789971667065	0.582185283303999	0.9805999740162749	-0.2928433785268509	-0.21088426654392683
0.4255187993665167	-0.2706857451900432	-0.06302825154323534	0.12716645875932997	-0.525778642229503	0.39277617479066096	0.3886176151283558	0.661372081425383	-0.1910524931063644	0.6863977263383164	-0.18760414561085914	0.288105366925363	0.2913726022090155	-0.0032037406128281516	-0.24310197112187204	-0.6476777147799091	-0.55324569878512	1.0144744947533357	-0.3185208320012808	0.3088408928031858	0.8559598662372372	0.06662633918310328	0.7842056150013837	-0.11721053693903076	-0.20562825781374855	0.41934898865806014	0.15590578446649972	-0.80181315267713	-0.5505382257910657	0.213046610912005	0.2799131376680456	-0.08900949168738426	0.1434859755383885	-0.620626010646555	0.30922878916840724	0.4335722064064953	-1.0094645336973405	0.16610743468348613	0.347826525673384	-0.4110305367775073	-0.26796965610238666	0.10463437088857108	0.3774835973152463	0.7304346109062838	0.39055492998406904	0.6365507893425049	1.0504318520813603	-0.2605968824978092	-0.25779518903614984
0.4117075352532108	-0.21586094943622344	-0.08275133267865427	0.13536873654904213	-0.5603092062186156	0.29079277520629465	0.36359963222968483	0.666514898507649	-0.1404955965201943	0.7095317367416646	-0.1986523470909587	0.24454467156781212	0.25381775939315865	0.06707119320434463	-0.2144759175649104	-0.6482720419675634	-0.548185360508857	1.016984608915043	-0.31507485568628324	0.31707345992132396	0.9006624110258177	0.06881277736665828	0.7944299945946679	-0.11594768161118325	-0.20830847120398474	0.38941102789019555	0.24549609646907436	-0.7952147660299137	-0.5111757235739056	0.2674275639504259	0.3317484657798309	-0.08305618413156188	0.08635291972490325	-0.6871274558533803	0.3333166850728196	0.4511636857476094	-1.0184886979881935	0.17832059044049384	0.29487559457223406	-0.42096560253267556	-0.19131068097022538	0.1024294846805918	0.4390153477040398	0.8136332782231298	0.32064958230570506	0.6850038252171207	1.0740789339711978	-0.20509820883391977	-0.2579784665969921
0.40381758895900866	-0.16214158561455053	-0.07821960854123619	0.14177967541532305	-0.5704101234030915	0.18195987314400236	0.3122827319084748	0.6908651401837738	-0.09394391774532027	0.7179615928507206	-0.2087061591806636	0.21379431007669852	0.22459930223991842	0.13629159002068086	-0.133296272697931	-0.657953001004366	-0.5407838331189251	1.029314749511513	-0.30462608767383226	0.28866608650063547	0.9064488278473526	0.028110133454265062	0.8031401217837539	-0.09793479603303971	-0.1976782343814711	0.3887637356646844	0.363168182967977	-0.8132369575931762	-0.46847728428618796	0.3454846467805536	0.3842989476265129	-0.06301937371444677	0.043986148596635	-0.7643510568490613	0.39083863374637395	0.47310216999315974	-1.0029154071337565	0.18418772678978104	0.2725501024174735	-0.33941270409825824	-0.14227671478907994	0.0721068679140913	0.5232282593184262	0.881169660210241	0.29622925616020807	0.7791737023776448	1.0651634263048027	-0.1706109251241425	-0.33100721177337633
0.36365241479569893	-0.10711434317540383	-0.09253455652830204	0.14785345275141543	-0.5948933990469619	0.09663156346667875	0.2687200047785799	0.7232828474758286	-0.03288643657092292	0.7723331722314927	-0.21558829056297862	0.17604708324240526	0.24362904546093334	0.20422927422555706	-0.11486310057389212	-0.6539728681947075	-0.577821733871213	1.0648201971381162	-0.24107979850593245	0.22822446337581387	0.9325747019086968	0.013863338117807234	0.8027685455855756	-0.04237299040858293	-0.21025001177779198	0.4320578973304389	0.4405310788627504	-0.8303246604082638	-0.4056781717319799	0.3901401698263457	0.4018259217036091	-0.14768278770233437	-0.008995720985642181	-0.82472977001612	0.44872478626974743	0.49119802850034944	-0.9922280551149096	0.19731934225667058	0.17568223810571074	-0.3334616648910876	-0.12897779490949488	0.011582344085050156	0.5831227548984457	0.939482557843931	0.2409091470854512	0.8567005574346233	1.0399827829812969	-0.11207643268995153	-0.3632796187970099
0.28384891005656354	-0.061452382905403405	-0.09275329768961053	0.16494312609837816	-0.5955135276731462	0.006484641362891941	0.18717031093325398	0.7357648207512231	0.007976499734003384	0.8105961091757484	-0.17794957004043674	0.1010911168519113	0.19769148606448667	0.28090173786066214	-0.11703113591856304	-0.6420219113274271	-0.6026484728715167	1.078669911069919	-0.20578708308254462	0.15449306461806792	0.9678379332890932	-0.00506300144929574	0.7700706023534967	-0.003734614286015159	-0.18567613371358657	0.4389277296714023	0.5327247343131707	-0.8578389534341534	-0.35172434686485643	0.4649230620104725	0.43212467770638396	-0.13591715672120122	-0.0837982567988647	-0.8702856404735719	0.49477604317881657	0.531849783598814	-0.9418890819907636	0.21496202303186657	0.07650573139413457	-0.23021359006419545	-0.1523432214780909	-0.032892505168076444	0.6668269741722734	1.0481480925258815	0.18329282793270646	0.9869922581128188	1.0302251755152223	-0.01628321553976587	-0.33808427806586855
0.22897668172921662	0.02226259085524483	-0.07260931768963483	0.2539293829100917	-0.6553487269487496	-0.0873613552319348	0.1709943296092507	0.7725722295234916	-0.006635233468167119	0.8623169670339209	-0.15913875264334448	0.020031247610475478	0.20272929205718948	0.36511532523397794	-0.12021326796357776	-0.6071863163739778	-0.6379723942742322	1.096861263102674	-0.14479375728303764	0.08444502570747676	0.9724148593603346	-0.034858454864220775	0.771503260435614	0.02709456560161544	-0.18736106450117943	0.43948641862827775	0.5923098454377724	-0.8250031950299578	-0.29846764730863173	0.49247847776517145	0.40693660636428186	-0.042574065506716066	-0.0761766533649001	-0.9349849100984964	0.514939562036371	0.5227594041066397	-0.8826492150792168	0.2396366200166701	-0.02996682969070092	-0.18596964485883244	-0.1702306333425489	-0.08832284633693285	0.7176521224312227	1.147996066535098	0.12108377441899383	1.1083586184615855	1.0145853099462236	0.05608030693464021	-0.3682864868806329
0.1729105636574783	0.10678607757352494	-0.08347324805450586	0.303702245080039	-0.7166514531496905	-0.14022923458022554	0.1528001778126838	0.8131491852947039	-0.012667605127188153	0.9087151135046225	-0.08988858703843254	-0.044204715077985665	0.15618943072707384	0.4327275865377597	-0.09948150020467121	-0.5440243904015609	-0.6815828106531566	1.167965910952405	-0.06679765312668713	0.012313059042613926	1.0006939386694722	-0.07694770166061425	0.7677153428023588	0.03296476623836325	-0.15309682612517042	0.42811734021255254	0.6863189422650608	-0.8300577550603269	-0.26006451860214774	0.4592200954642931	0.4106363926676456	-0.013291429662756121	-0.05602993561988613	-0.9247501718014337	0.5703115247160897	0.5345655941285007	-0.7911912172187855	0.2854895090849657	-0.09178840646601338	-0.027714860144920306	-0.15546392639350268	-0.10163588673329733	0.7915359291905502	1.267171370898519	0.013215810474985556	1.221218967681049	1.0058342331680528	0.13969506676113239	-0.39100771646937543
0.1299566676740162	0.18016438173488808	-0.05442149030534904	0.3607775886673814	-0.778859364771882	-0.1587347030689123	0.13594414203670796	0.8411037648159635	-0.012402003017137092	0.9715059651355225	-0.057965441318397495	-0.10570834474759268	0.15150546576478469	0.5050423611289192	-0.054936381841529346	-0.4439956450830541	-0.7427365665777389	1.2705641765691325	0.029977463196866748	-0.05093169249241538	1.075133657311477	-0.11312105327457163	0.7358810442825235	0.07260713181504863	-0.08654269816128839	0.40190626082691194	0.7754873605293935	-0.8077535568359062	-0.24380279739281624	0.4455251748532718	0.35900051642101555	-0.005879143442091001	-0.044147210167324535	-0.9148035620709491	0.6145968576801881	0.551813452603483	-0.7243197049661358	0.3507053893408325	-0.12862122963474149	0.1587586542481033	-0.15676166496101449	-0.13601748652145676	0.8655762453766533	1.371326493485239	-0.04432046495617107	1.3328552298476708	0.9963770906967415	0.2199589734634336	-0.4207856003503239
0.10966228148407883	0.2307229787467701	-0.06885567870536567	0.4056753109094641	-0.8435261080797118	-0.17381200729842763	0.1566537622094626	0.8825390143892526	-0.06167171116724255	1.0476640110486612	-0.025786009673003506	-0.12886620439298668	0.1377501795978916	0.5995715443876077	-0.05328191196101956	-0.3046557355453901	-0.7899902430121164	1.4262247376651696	0.11403733389551059	-0.12693471283415317	1.1550133148635022	-0.13230156576090776	0.7145735312157205	0.07196467201311185	-0.038207264410534084	0.4033424244641415	0.8705654550594009	-0.7322280481962451	-0.23260621839638543	0.4491823084510586	0.3640454242594646	-0.009703690028426101	-0.07126736407890868	-0.8580028568844625	0.6236977856946536	0.5485470448964861	-0.6845099961495547	0.40964665682833423	-0.1734851921504264	0.32746869608133944	-0.19489551802369437	-0.14716750228408598	0.9415746122200493	1.4882740779627426	-0.11909441897805143	1.4189137972406147	1.009674897890718	0.3154681195528076	-0.4178745304315344
0.09489478306355015	0.2547872489732136	-0.08977250134594317	0.461380630940942	-0.876463379974318	-0.1709795090149173	0.1615793056149372	0.9365430588653135	-0.08416624629320568	1.11810114732096	0.0011451418404557052	-0.16035594276576584	0.16454807339930486	0.7287905255546193	0.005006672579136678	-0.12835637794721735	-0.8066648793920479	1.6046855954052426	0.1791676127010537	-0.140651448075991	1.2367161061880152	-0.1608039808102069	0.6389162980903562	0.11062946037198176	0.005221201631933461	0.38057543552443535	0.939714659582207	-0.6605209501901378	-0.19683806201149823	0.45615172103035084	0.3251913712246745	0.014040207811059404	-0.09122749627939232	-0.7210471766293048	0.6435542427945722	0.5244252619898145	-0.6472961007104505	0.47635093969536485	-0.20060682944300018	0.47447856139913547	-0.21346793033509132	-0.14794326614096667	0.9780454845518808	1.6054737306548426	-0.1882772758438019	1.4966590678305511	0.987195397007758	0.39767829039137165	-0.4470435280442212
0.13027028973379898	0.2940758963172656	-0.08564546708020393	0.5114825860629691	-0.8872592074188423	-0.1507784677913682	0.12006597022730991	0.9805973448438967	-0.11545562171697095	1.194871767229892	-0.0021222189457357045	-0.1839896552644283	0.1673124848384528	0.8482174156152631	0.08005012914715505	0.04400780321068752	-0.8449740244810261	1.7530541018656574	0.24587281048203233	-0.14477018744217804	1.3019761636186182	-0.17932997516690002	0.5880974411566698	0.1586841556582717	0.04208802480866908	0.3764297002127126	0.9882028217553875	-0.6286337618714188	-0.1372004107981966	0.45299871279507586	0.27692114418356667	0.010617897563855568	-0.13088682195714726	-0.6092042423389692	0.6626343046577762	0.4849827107287454	-0.5717940247218313	0.5545372791494827	-0.25116950978572233	0.5904965931263966	-0.27449595103924185	-0.1177504732439574	1.0250155216963162	1.7277160884272527	-0.21318528741175352	1.6268971746352232	0.9824118915218223	0.45045836940497913	-0.4288169635263602
0.20494272489747295	0.3446015023319791	-0.06604232179307376	0.5818079118143864	-0.8566184929917509	-0.11807573265867635	0.04929915465628123	1.0470253161359049	-0.14920517544025652	1.304049220966785	0.017530355335092174	-0.16144571612283348	0.1704747971025587	0.9463283839178704	0.19845141934308597	0.17085874036438048	-0.8861522768349414	1.9377740615260746	0.30566531719428996	-0.15246879192698243	1.3939088920550122	-0.16825584599587723	0.5854239980487532	0.21083570678013283	0.07537717602746809	0.3974114286367659	1.0222200139461322	-0.5750723871603539	-0.10244678947082457	0.427467880632099	0.2280058705765335	0.06337020800166947	-0.09783537385161307	-0.482447087422198	0.7012129001131657	0.43569883776688645	-0.5066642522475414	0.6603665044225513	-0.3074805339452682	0.7178836544447929	-0.30047682632618117	-0.12416748165026101	1.124833494488033	1.8251652579538362	-0.24535053094433862	1.7708418959585148	0.9791854762315204	0.48869373711413405	-0.4353903374699377
0.3025574314112293	0.394601927337715	-0.056024313623820855	0.6414113242564751	-0.8033815345748092	-0.03641003957369415	0.056721494048742535	1.1059420259631436	-0.1797602695442116	1.424649594890677	0.054618345880250815	-0.11868745401026312	0.159140982736864	1.0751438877340422	0.3309952130407189	0.34702860768144456	-0.8888952035236979	2.091114803909302	0.3954610254681373	-0.11528717050388015	1.5104380167199698	-0.09840515266434746	0.5919846998453014	0.24029638239470877	0.12154066094406213	0.41476678573818726	1.0791149249979928	-0.49081322348754364	-0.05853955899984795	0.3732185997436427	0.2013110675423992	0.1813951225617454	-0.04500418401016007	-0.28384939635788475	0.7382699668276483	0.4205363158639962	-0.38769303884901407	0.7892469720719449	-0.3204980513908831	0.8522401728727911	-0.26634340156320907	-0.12104640984901201	1.199790115888781	1.9359854395552383	-0.2797238500547917	1.8674569656462243	1.0554091994079757	0.558051586598627	-0.4040179312580533
0.4391431567113625	0.48530254306634957	-0.0010391836760434703	0.7229287418028406	-0.7102052570369444	0.03135453718286619	0.09259188680051997	1.2035120715854157	-0.17951171970970864	1.5684989654812949	0.17289031376360656	-0.026398113780442524	0.10967591442874772	1.2023393874843422	0.512466413999404	0.47437300241407143	-0.8747771807542216	2.257529569098327	0.47234022618633204	-0.061231347544589455	1.6994681157676435	0.02923784837539147	0.599724282708206	0.2738532648955615	0.2177571534461209	0.47522049360722285	1.1609385390247362	-0.398725693956683	-0.006431531830899539	0.4244222484073582	0.20893589899521398	0.37101529905816005	0.004286169386729116	-0.03485664695841513	0.8028887456069371	0.4362529515320072	-0.251570588772949	0.9388039200089899	-0.31569777075392097	0.9962136242323245	-0.20482510749296026	-0.06313860533557843	1.2913171056749984	2.0636693869496745	-0.25608628709440534	2.0414214119307474	1.1976985084503071	0.6468279901543368	-0.34539453352656324
0.6675254475267335	0.6138292264942999	0.13571662418229088	0.8274058044332708	-0.6169586789811615	0.2008963300843832	0.18590518584265409	1.3057371852710542	-0.10881908276792718	1.6871190966554033	0.25209348566091555	0.07580945325519367	0.15817166725688683	1.3390587543822312	0.7362321446983606	0.6793181335939179	-0.8454138346332009	2.455843097203615	0.570811402439549	0.09485449042077511	1.8943942317925349	0.18554611755860811	0.6831012812992382	0.3914676020969935	0.3374735917865609	0.5546395799672237	1.3010933344273656	-0.23128342400397855	0.06403047700884464	0.45419741229968114	0.2425171655867043	0.5017561289963517	0.10798215493013305	0.1848069468328376	0.8886871148737884	0.45632010869226586	-0.11925490693920619	1.0938211829830273	-0.2391869010020944	1.1119228983665121	-0.09671562877732358	0.013327070912349992	1.4229036527718573	2.1978548171769807	-0.18531899657306963	2.242439583424971	1.3510846712720044	0.7398276496603936	-0.24506218929864687
0.9277823580627175	0.782470754587281	0.3107802736532392	0.9721423838902199	-0.4774749347215681	0.37767361365070984	0.23076247445943704	1.4119266339975856	-0.007881186401543139	1.8207173092245879	0.39176361973893525	0.21834341647189595	0.19810483052876965	1.464842323983376	0.9797449979863183	0.86276662969054	-0.7750140617210809	2.664756807279029	0.6620046467813436	0.25514993261568664	2.124622322263608	0.3558150133717297	0.7642094419759254	0.5076112904063559	0.5544900195379636	0.6334076997404423	1.4310708385047934	-0.09818249544032956	0.15240583611121955	0.5383273226374704	0.33204846519856435	0.6031533735469685	0.20213471204045516	0.48809176203246096	1.0383878248866345	0.5084268974011501	0.07907048797117743	1.2416479939059513	-0.12685950699735488	1.267711461715964	0.04841107188893233	0.1431286583888923	1.606657049426886	2.3567878488453466	-0.033682410848216084	2.416641288818567	1.5608320902648525	0.8238325528190309	-0.08024468873795258
1.2408821499931264	0.932743260608236	0.5123756906836281	1.140826512721634	-0.2922588484707938	0.5396861213129813	0.25261089475696646	1.5371281834625552	0.1224839768987617	1.9843785751557281	0.517363656514731	0.35273602963073813	0.30344861971167447	1.622664785955062	1.2192930003393132	1.0185056997484523	-0.6933476156135222	2.799151712447948	0.8001197149189313	0.45361493235424416	2.3338720001399484	0.5539676321224908	0.8854729213888775	0.7019248798754054	0.7700712192954972	0.7585428634640342	1.5787373049833888	0.04541866232759957	0.28607329641338153	0.6283535175323379	0.39052121142019586	0.8274857150330238	0.3001536460503576	0.7534986470535201	1.1598341499393374	0.5621191648432368	0.2818162677707468	1.3790527110168156	0.023462785436923973	1.3141210851804404	0.1735867409073209	0.3083225907142543	1.8225345183921042	2.5057273143568137	0.1348255454331288	2.6338962423458225	1.8150882191997841	0.9354230347991992	0.1190415289327088
1.6059947216242256	1.117980703898403	0.7248764432290111	1.3427143319626547	-0.08146619065321832	0.7007875741313108	0.3121063877949398	1.712108987403031	0.3139433096026736	2.1422599472434616	0.6949988485269167	0.4992522952036206	0.4349770993698595	1.7667373150607415	1.4659283536740104	1.1386667439863083	-0.5648456438894045	2.880569145915365	0.9196154453247752	0.6894916977258031	2.5165401047743075	0.7509274754759057	1.033374920759758	0.9266157858380568	0.9772089210377277	0.9058095888329651	1.7221127632132514	0.18986489235184045	0.44282540236341517	0.7273032206754356	0.5039149036245509	1.0879608542455579	0.39958086714367635	1.0318692595093661	1.2961919170247092	0.6516615379123207	0.5151029596844415	1.522539701544531	0.1839883881460626	1.321996100274125	0.2907475897918994	0.4762245959678788	2.0668994731088355	2.6332745013369476	0.30451493604794244	2.8346969076885307	2.110570592948366	1.0882809003649772	0.32300521348370026
1.9669172826570258	1.2945392645821312	1.005381356704422	1.5529130616554279	0.118231609552459	0.8872758957731601	0.35218647716064105	1.893262560988265	0.5537220736466049	2.298986407181314	0.8845331112913939	0.6416949790601931	0.5794950423742995	1.8929395986690114	1.7218881858674855	1.1969042342544742	-0.4546615315083738	2.942059688211985	1.0764133987337368	0.9562990029168257	2.66296473427028	0.9322171622711674	1.1605409992360407	1.159916302095957	1.3060170492958876	1.0591533356577272	1.7916370827971364	0.31414843953086846	0.6141634849104145	0.8451931174461276	0.6188701875592127	1.3849294291542917	0.5793685027732535	1.3082727770799654	1.482709429451536	0.7485591055735521	0.750071697289958	1.664448801874514	0.3741055550143923	1.3247915261630687	0.41392941526403443	0.6581846716607463	2.2811873118373134	2.757151950533298	0.4862144197071575	2.9900507882178937	2.421294263151606	1.2687151331360984	0.506991870451185
2.325486810651295	1.478741257615226	1.2970261813838302	1.8141047275628892	0.2780513325551529	1.0988880228682434	0.4335230595350251	2.1171492434451866	0.810790811624992	2.4600690352617263	1.0817798718363498	0.7880799748804496	0.6882991152153427	2.0248366493915544	1.9150269298550318	1.2770368045211014	-0.30210782107069367	2.962248863432582	1.277830733102286	1.1952707869160253	2.816408487715145	1.139629081582308	1.330347383730865	1.3725415533985152	1.5758837565305002	1.2211891282508802	1.8901784295351938	0.42846649628963274	0.7564772139267009	0.9979469942147496	0.7660766549084272	1.6611112939199768	0.7677552026535088	1.506027820372854	1.6278263296091253	0.8692559348021917	0.9802919996033941	1.800017189161719	0.5635313698125217	1.3837949325525263	0.5592394235746931	0.8451416415956821	2.525729115281105	2.8928518012307483	0.6590055870123289	3.1541971201229764	2.794526078589655	1.485430666613469	0.7032384142944809
2.6584593442395787	1.6355038612953485	1.606452110764857	2.0612331482857327	0.4478494889064436	1.2631960880998065	0.5401577537694005	2.3459539990003626	1.080009554299161	2.6355154784217145	1.296250185614006	0.9288611587252138	0.822770062389597	2.127612440305464	2.0659685668090013	1.361050762957381	-0.11843227569675978	3.0023453980330332	1.476407247647288	1.4472765917783068	2.9623758606476245	1.3451814684433594	1.5414076821625844	1.6209625882272534	1.8710773541627657	1.3827340494336129	1.9766249628582127	0.6203528796940001	0.9069880460043427	1.1829609951544269	0.955517404903412	1.964028786161903	0.9772903414929639	1.7802538406025654	1.8362818639288538	0.998624167203775	1.2110757609396932	1.9028303028054758	0.7650066850930124	1.4535577196118485	0.6994352149022468	1.0609094425842214	2.756026677235038	3.000743030625839	0.9021863861492854	3.2539495557864564	3.1631866206791583	1.6545775454898017	0.927280317995327
2.9435151947686884	1.8131512522640012	1.90360157361952	2.3048757522934675	0.6001033535654383	1.4292273218910927	0.6717728403212299	2.572668089768286	1.3593790515450115	2.806193275666511	1.4789957189778558	1.122303547938594	0.954115035274628	2.269027856940748	2.1924816892498784	1.4113113198828675	0.13285990318147017	2.98341239599563	1.7049550865804393	1.7416401578088962	3.087247560603752	1.5496468299034596	1.7023198663363033	1.8105160956813582	2.1767646253638526	1.5474794323056198	2.062020917301872	0.7481573372530536	1.113106188540811	1.4152342897420784	1.1067970920352868	2.2332479483546095	1.1369183437966122	2.0170477067074315	2.001096206284217	1.1599284425244558	1.4250600989899658	2.0153870620235286	0.9850614540118091	1.511889689846257	0.888519701931453	1.3326641847110623	2.954037833362274	3.1062436343473876	1.1134510670363038	3.359438548482376	3.53198508999398	1.857575062770523	1.173827528116513
3.213888420758832	1.9824773541630905	2.1525748122800343	2.5446108585066414	0.7219802150616068	1.5119974088612693	0.7622992136903932	2.798381449652875	1.6376468684433352	2.9685777549857977	1.6639230998529304	1.3052715485335158	1.0905523211146844	2.378468214776037	2.2417581926799146	1.4365433312228715	0.3498047568307883	2.9949512200333404	1.9211138726367583	2.015492822791381	3.1843538877868944	1.7148938538779963	1.8830900988174357	1.9879488916171915	2.4285775803690446	1.6782318107061822	2.110716563990444	0.8682817438394848	1.2890733697780263	1.587366294322939	1.252359374539855	2.4821710947593405	1.3068131087709882	2.1777689768380535	2.166747305460335	1.2945147888683002	1.6152640626178703	2.0655540257904583	1.2448108218490475	1.5847035340810962	1.0398856578178859	1.5788669398552138	3.143059531228054	3.1701027030963935	1.2729199191358869	3.451304709015502	3.8933354891415846	2.0236470720472375	1.3870954751288944
3.4536393559319927	2.088962272591004	2.342556084700948	2.7208963040621925	0.80486023730695	1.5687440833144621	0.8321430051963385	2.987123828819216	1.9015716546632753	3.1119913303825144	1.7368962456668953	1.4366092801384807	1.2300860566393728	2.4776754204019467	2.273881748239244	1.4558662694015994	0.5936710820385688	2.9644509333485667	2.1478241570049685	2.231124615942738	3.2383160547606735	1.8025841642311256	2.0918066724394855	2.101702136261885	2.6376937000188994	1.7618086461439364	2.1831712092695996	0.9561549851403907	1.46819477088436	1.7466217711294192	1.3820388139351865	2.7274372602637627	1.4666946816849906	2.3214947776629966	2.262451755661667	1.4244019691568917	1.745233540164276	2.1346626160620796	1.5625698804599453	1.6756102339760273	1.2113578436145889	1.7974235695177725	3.307762157243418	3.251383305602647	1.3581759873284338	3.4841833205206805	4.15958641865954	2.14155481033558	1.5682717734615794
3.61450899400149	2.144265713790228	2.436191745397886	2.873164218457531	0.8724163367196069	1.5821992410170942	0.8420238470847684	3.1495364927400527	2.1003519943220157	3.262841050051313	1.84940861452101	1.5740529305227309	1.3231276244259786	2.5648012941419815	2.2661731234669764	1.4088506725154333	0.786653172005297	2.9045826458025203	2.33758039040037	2.3742560713615575	3.2912882848444136	1.885203724251716	2.2520049221743115	2.1801172753601095	2.7825863962599002	1.8340307750347358	2.184941213270378	0.9805743922456974	1.6320658170874645	1.891125918966927	1.4682517748950332	2.9347435728789875	1.5573592493154391	2.466297356102463	2.3233483663676666	1.5183189774632146	1.8793796495751791	2.2189287395272737	1.7806985406501916	1.7057389213397685	1.3346114507691742	1.9981292051678856	3.4732913746384257	3.282283784898943	1.3952576749144936	3.4966105397052987	4.337400304421825	2.2159185381852495	1.6305080605063984
3.699163942937284	2.105024260131315	2.481738480433603	2.9094818911280025	0.9319524431885808	1.5086701656746027	0.82937276435964	3.2956189412634957	2.296311784257988	3.3648540820274513	1.884001519201726	1.6748831027968851	1.4098427507856284	2.6322456849168594	2.223054016836543	1.369446447947585	0.9691720310015004	2.8075548469626184	2.5330074709900594	2.5009259008399827	3.2684926309586806	1.9335738961203937	2.4196797931548697	2.2636338048654308	2.8548538082293002	1.886388562717413	2.1895298748387493	1.0463320292329017	1.7456922369143015	2.032063058319003	1.5693037498906512	3.0930748811905406	1.6513422781235938	2.524382703083646	2.358828721939754	1.612864450248383	1.9424284343415064	2.323830333595497	1.930649258485951	1.7688653398380616	1.4434205315623745	2.17264642543346	3.5435869604070653	3.336509959564064	1.3658441601463447	3.5017559988002738	4.476739255458647	2.266007102656382	1.6669211660121472
3.74292904642883	2.0376538415894268	2.456938186380658	2.905881109110614	0.9093468996785404	1.4074705548231825	0.8880575393445321	3.450021233470565	2.434450718265703	3.441484605307614	1.8895361561409285	1.787345181615332	1.4241035890280676	2.6830495085495234	2.178537407528035	1.3225038968610188	1.1381298199723704	2.700214262505031	2.6517860130882003	2.524291853077357	3.26488937852857	1.9190659324976909	2.5775558504443303	2.28320546664989	2.9018461322447244	1.9245698274184349	2.1345461573743867	1.0868200343691563	1.849748687269977	2.1410285093698467	1.6779314745862055	3.1498230645819874	1.7316131633681184	2.5767953474052403	2.386918866155898	1.6989706146561534	1.9758770555726883	2.4203274972328765	2.0308601569221194	1.7773552807685031	1.5227194848264145	2.3117956759440776	3.600994064132693	3.3465243079407827	1.3328573491121978	3.48179656693208	4.531848619225874	2.256702786370398	1.6857639418594164
3.706044682654114	1.9469400634294893	2.3981294994496314	2.878467040768208	0.8891303209926027	1.3039170537645524	0.881304861688576	3.529346433478625	2.539381637482688	3.499802399816364	1.8570368227082579	1.8769438200907025	1.3733099135133284	2.7061087176344674	2.0914791396956742	1.2757857955950418	1.261715336811868	2.605445454800432	2.7688451693225824	2.521694310805871	3.252305395062104	1.8837417044228484	2.6770093314394052	2.266542395605108	2.910536179861526	1.9496131575832738	2.072923320479982	1.1298092050405093	1.9224243897350046	2.2667761227921703	1.7762283253910127	3.1100451625174017	1.7766655688665467	2.5719973207513322	2.3508972626774485	1.7560835172992462	2.0263050096246067	2.5058651829640324	2.0456262667953227	1.819941774498957	1.656682650505017	2.429841606059478	3.5700038125919455	3.3739635420456877	1.293434834339355	3.438404164244138	4.556729608891236	2.230551139402937	1.7399860078816018
3.571329138981499	1.844940137319329	2.2979258264506384	2.844618162026656	0.8544729847878345	1.180383895061087	0.8756988325981216	3.565162091204448	2.573671696667284	3.57013749378413	1.7848872090011152	1.9249566697547256	1.3432947462607996	2.7220291522848563	1.9959223785773976	1.3143705791019233	1.3724808544310598	2.5170406626360973	2.841198850257944	2.494373807449615	3.2360450923950728	1.835236732188147	2.743153705753022	2.252739244102888	2.8976118455441826	1.9553046966819132	2.0605724404963035	1.1906533833977122	1.9746980959463998	2.3387306204928264	1.8610357756722418	3.045645566590385	1.7755524095275337	2.5547144088994727	2.2499843900944376	1.7710551387209523	2.106048466410525	2.587026427830806	2.077531642728263	1.8934717970605885	1.80473556104084	2.5362611462952165	3.5480170082083213	3.383737889303189	1.269875744075599	3.4417688755804727	4.548737267075088	2.172100150050499	1.776087231917933
3.4253717690679175	1.7437078781703061	2.155936653693889	2.7438602412478663	0.8264732377267989	1.0112435372776871	0.8114075972897682	3.586288521825145	2.590960637130494	3.6174831105992538	1.6656658441453724	1.952846803982284	1.2991109483770948	2.7349129480684526	1.9522705439260826	1.2840499317406944	1.4595390864447526	2.427461730810528	2.8782380288665252	2.396149240987411	3.183589632937858	1.7535192063349214	2.762382297628994	2.2081285227245577	2.8374722114755886	1.9588609202618918	2.0037044838200897	1.21383209667462	2.002472299283844	2.3232914572345273	1.9032435240004566	2.9653136042338852	1.7300717248322623	2.4993004253426987	2.1853326387415426	1.7946072344021957	2.1565304864727297	2.648728380812897	2.0990529870735424	1.935812579391279	1.8905188150515007	2.60950671367574	3.4502000015127345	3.410471868722573	1.2324829935479393	3.4277636559751583	4.485209609766463	2.076871600593012	1.8286351061297075
3.278177494075725	1.6576761042031052	1.9972885948909191	2.630343463583279	0.786400496992363	0.8916278078339289	0.7432705397787613	3.5812861077174376	2.5814206640648063	3.6337408143851535	1.547494682059325	1.9940472223055665	1.2342685575482901	2.7440121722784534	1.9196740734604922	1.2551490291026008	1.4829994325909102	2.3274193395514304	2.863617237185889	2.311082889062532	3.142470718616031	1.6614167077898767	2.705258014922772	2.1127991692044317	2.7485146527615547	1.928287908937968	1.9489306254232588	1.245019058492994	2.001538198023702	2.278542101802255	1.8948185414467904	2.8255314007084094	1.6401042564366186	2.415337702980895	2.0445926299867314	1.8110869696252556	2.190367992139345	2.73751539880857	2.123886659462046	2.0126316649815514	1.979920820515936	2.631502586421047	3.3400824619039233	3.435023044666619	1.1387933491781514	3.449436004691136	4.384789800254294	2.0594870472876634	1.821614374843556
3.0974552510087943	1.5209893502593217	1.8562821257617639	2.5121741241632636	0.7433644376479571	0.7510408219898066	0.6518780349151225	3.5400899897121265	2.574125390543986	3.6744909581775547	1.4388772897463924	1.9885864005963279	1.1826154889275915	2.696000666392489	1.8817089567068046	1.2824469084658376	1.4391111568593102	2.2554352030581124	2.8275442812906757	2.219896665800025	3.0774742908072157	1.58065584885148	2.6571468369210733	2.060232978420096	2.6185913011622484	1.8788198436071615	1.9126936762209503	1.306906407919906	1.9620945330019406	2.232503012689636	1.9508584813553231	2.699042459970724	1.5435587617120605	2.3124874670595545	1.9103675040772312	1.7894795470036537	2.2395986771923946	2.791098174506373	2.0751366717837185	2.098642708766517	1.998568975678592	2.6255237998109457	3.225023795038281	3.5152290052898985	1.0695142905991235	3.432716803256936	4.276055818733566	1.9919750976584798	1.7595597795215994
2.8917819718964677	1.3805147882622686	1.7428753453960593	2.4265860850896566	0.6929850820518754	0.6486530201752594	0.570732057529814	3.4677938686565595	2.522783055811361	3.6971566076672233	1.3069042762933294	1.9746764950234303	1.1203639957078728	2.5988041647767917	1.8672587790154966	1.280891696987082	1.3696937310666248	2.1580162103481895	2.7587457612797635	2.110822343491254	3.021015479426834	1.4915997198117548	2.5746816926720997	2.0270210514064333	2.4896535173304963	1.8127241307502981	1.8773089987057467	1.3572855924191207	1.9081927106503405	2.204099043079607	1.9027276537657571	2.49394815688619	1.4362274739189345	2.22984114923681	1.7657628608461917	1.7259071749209158	2.287912194263721	2.8476776510195063	1.96771324571835	2.123091077866466	1.9702677504625137	2.6162008563014068	3.1342857235661468	3.611008222894779	1.0297799273722021	3.4405598454990516	4.1034615318902095	1.9461790587396046	1.7214309483535792
2.726289470717095	1.261819379531036	1.6301153198946785	2.3480501742550905	0.621388317024365	0.5783157946014826	0.45839262496969146	3.372359535843061	2.4558637257334235	3.71866278946531	1.2002318093917346	1.9352238396922534	1.0500663663999084	2.506642709789166	1.8510941450387257	1.3148500251683894	1.2813206836205269	2.09807816640592	2.6602045110348405	2.0213720250314626	2.9229062518943785	1.429870059685538	2.46684265788498	1.9982537781134422	2.3631263489538443	1.7267836112642247	1.7859201880767106	1.410374154227257	1.8270177559286243	2.130354116629967	1.846684346558042	2.1964465261157153	1.3364268129165167	2.133276232189233	1.6767350457380483	1.6448111434048536	2.377872824198309	2.839504342261733	1.7997243904053668	2.1405954369111866	1.915286478804062	2.5822913914835217	3.0246661055407515	3.6914521734547114	1.0042154237501055	3.432442498035011	4.0207051966988985	1.8644562568493537	1.709277388138529
2.573801396226698	1.1468455421020003	1.509590063409394	2.260595858742082	0.5415511170590153	0.5320248584804463	0.3537815735547386	3.2851157072945747	2.39041554197322	3.737433816708897	1.0798884817071976	1.8728303886280604	1.0190782498699142	2.417266087874977	1.8160201818254413	1.3212528215296897	1.2374779545003163	2.012460281783507	2.593562076849728	1.921806587882924	2.8225767373371227	1.3254526272610943	2.344642361831527	1.9362471921465452	2.2349481841440078	1.6147183831378409	1.7312092232230551	1.4591196475752102	1.7695248439770317	2.083604821746231	1.8269593814090133	1.9806088512478557	1.2376013576972666	2.0267400086768936	1.6186821639745546	1.6133010095066704	2.4132938777083672	2.828713292309441	1.6459316904728993	2.181333760190789	1.8382927931946227	2.5234202408691258	2.898937789390454	3.7621144024210778	0.9560069519020393	3.3911595621352446	3.970672771828334	1.8170069445023969	1.7216801514647369
2.4443612291501813	1.0520382478069255	1.3918977965109427	2.1800337321979164	0.4308031311087067	0.5128939968063898	0.2938477321651924	3.1961245314796662	2.297674932830585	3.7575628161719337	0.970608163134003	1.8160384054366336	0.9681124231991717	2.3252981651531575	1.8101473165710946	1.3039303421809163	1.1829235403882228	1.9503921565261553	2.534689823927522	1.7637213720940583	2.756152561263686	1.2603683976737563	2.187668885358496	1.8693943826353003	2.1029553324274124	1.513263222014658	1.67859428196133	1.4582741272763478	1.7180598497827415	2.0415577992730567	1.7376370563843953	1.742303996698673	1.1027191318817238	1.9219208942172752	1.5477550475280146	1.568376097847807	2.4434529404823744	2.7745339960281665	1.5291714549305682	2.220927367819145	1.739774215728237	2.4531934758742926	2.804106996408137	3.8211405994705414	0.8848365363765908	3.380189589442105	3.939105016190406	1.7635555561855636	1.7080359035483994
2.319242303716501	0.9986433591465922	1.3228528898501128	2.1253574184621264	0.35368389179082615	0.5534826427344895	0.15382913469716042	3.099839842841451	2.267247472425429	3.7854888356501126	0.8438986930635419	1.745697039671486	0.9436101809609283	2.2056455052697235	1.793361073403115	1.2584977141773541	1.0961682207779888	1.8786820231572037	2.496838325675895	1.6007947079871876	2.6491993082654046	1.219322576970501	2.0418465058687345	1.771340220815808	1.9507063738650778	1.409795999263567	1.651564177354805	1.474209720675877	1.6770697174301943	2.020631586227113	1.6502054698505382	1.520322909351648	0.9752738124163812	1.7972092463170835	1.4966711991519506	1.5209378306432488	2.4673520712220354	2.738624776288245	1.4232421950464056	2.3468676078425226	1.621449048397072	2.378876464150454	2.701169499882555	3.8582891525967353	0.8348778641745402	3.315332803138503	3.925867383129045	1.7579687328661222	1.6503650174999833
2.201358865975088	0.9442961048923252	1.2615705929169114	2.051710397558355	0.29419645120471466	0.6027854443917265	0.06733061560754713	3.033556739636267	2.2126734731086417	3.829034508646042	0.728312601677952	1.693266962831601	0.916325812520782	2.1082533329101443	1.797011909399321	1.2552431917788134	1.0423656001310022	1.814001660374074	2.4851705491570715	1.4518900008639424	2.5148100722093343	1.160567432410005	1.936939429595785	1.6958161508262997	1.8563939439949657	1.335288324640095	1.6537198856356667	1.4494668908551915	1.6647179049814447	1.93209378377089	1.5701088711250961	1.406966532686597	0.8737870388213148	1.7110684091960349	1.493049815171569	1.46991616045899	2.4696684414940577	2.662135163402312	1.3802740487280065	2.4353866597338687	1.4575486450630661	2.31730603683732	2.6517935458131974	3.900434823998471	0.71478007578044	3.3423354688164055	3.896766766928316	1.7708971120971058	1.621151616423854
2.1416540962055235	0.9223483875869196	1.1656471639381167	1.9629732258691703	0.2520289381356888	0.6371005160720972	-0.03415015422086838	2.9491894356336994	2.220532505193792	3.8209255529442503	0.6670910198281282	1.6553079697570887	0.888259723395987	1.998815113552931	1.7995849913301953	1.231033157580485	0.9638092193252623	1.7758650014819193	2.4868841636556933	1.3266515561056231	2.419172151413082	1.1528149267780459	1.8472923843676679	1.6183686600216796	1.6952271572156612	1.2775269003432153	1.631408080308955	1.3932739062207546	1.6677554350937673	1.8989726274291066	1.4848111420829493	1.305657672429316	0.7413929257434931	1.6123080896752193	1.5475771200553479	1.4625880938299578	2.4736940793683826	2.6106453425083034	1.2931308106646322	2.5004097766621434	1.2529554446122946	2.2617329424013572	2.6059459790421657	3.948027448175735	0.5681739119697334	3.335047000175139	3.8592978896110592	1.7585931081819641	1.573525881237909
2.0836155279775994	0.9005131878394241	1.111466010736072	1.9040157914293339	0.19153459561473957	0.7255109035896077	-0.10403348979355201	2.8552911014394065	2.207999082665991	3.8205056747032757	0.6441215361488727	1.6292392033472152	0.8500735082665564	1.8704123360052738	1.7699635245656935	1.182043995999672	0.8714006323591688	1.7365720605659636	2.4910905269464445	1.2633689149750615	2.370179703326557	1.1458349994553305	1.7683245025924852	1.552743273206781	1.6236461651629817	1.2013662282565933	1.621411215798393	1.3887006719017747	1.6738883298917517	1.9177078556711575	1.4170435725829258	1.2624330314277912	0.6576305569695557	1.543236812062683	1.6056592416482662	1.4355595999124144	2.4728453081466597	2.566871696858833	1.1641678543964777	2.5624139800625314	1.0838229306300697	2.2189853864844844	2.626306054914746	3.9744610909990037	0.45335500308681975	3.316274236549623	3.8235733860257772	1.776053792356429	1.5089784996434363
2.0180424212278707	0.8716157068061955	1.0872953531391307	1.8496254586572694	0.14895609193733036	0.8031482512692261	-0.14632934059560526	2.797358254293612	2.202045771557238	3.8060797926549634	0.6175065275624512	1.5992679747199907	0.8125254788209902	1.7787411271163898	1.7305813400964365	1.1104964985600314	0.8065817680537772	1.688413360715583	2.5370349219615616	1.182847911195696	2.3167755543497224	1.1833973886735554	1.7248049901234856	1.5161814699329184	1.5350255475608634	1.1433587612872302	1.6320395828240983	1.3696895864234913	1.687868258480707	1.9580695598494728	1.3845908899853152	1.2776273434490055	0.5964700576759723	1.4943057212538977	1.6710133710313708	1.4320771732398667	2.4667736300517427	2.489293752453737	1.0847145770002846	2.63180170432675	0.9238787570731029	2.212401461674548	2.629580287524459	3.9972739348141957	0.30911331038850764	3.2360272874278353	3.819258427437616	1.7184001698440958	1.4899167271227263
1.9892739884902604	0.868909341092538	1.0701576866102238	1.7849932834247155	0.10659425262514995	0.905622205902852	-0.20247774965279292	2.787434294222555	2.1679221012431418	3.768647967640637	0.6122651956267144	1.5600023787863058	0.7612221632085311	1.6824443901508346	1.6832892904692685	1.0746535887490438	0.7702591686020483	1.690402813135878	2.560843245993356	1.0806238874273137	2.294072412423357	1.1874111141095118	1.6685902751365647	1.498040741343682	1.482133721016305	1.0825648261688148	1.6112160440955752	1.3185448892237166	1.6857653156333439	1.9425387800466989	1.3492167386172966	1.2893823716283133	0.5423703916090281	1.479799133947129	1.7185442690703863	1.4335069173699977	2.440423289713201	2.4405839427044183	1.022712072137212	2.620652581929365	0.7827711510930374	2.1873009438216835	2.67975679423697	3.966610104666178	0.21179396995674563	3.182528824416893	3.807707698431012	1.63895911156043	1.4702541485558442
1.9735236925083093	0.8704238698814644	1.050390739553486	1.742359203158109	0.0635923075827908	1.0253065883743135	-0.27049095704420156	2.7630260060869833	2.172433719964652	3.7355073165444233	0.6069953874770494	1.5104457030672933	0.7127545723109256	1.6271807704923282	1.6396872069132928	1.0221079599962526	0.7524883075991204	1.6784008066272436	2.5453985919393993	0.9821705800735631	2.274359704852315	1.2387189838227923	1.6237032352236724	1.4559245810548922	1.4519157790234944	1.0476849053038755	1.5842398482403426	1.261672288046258	1.7178732239326415	2.0141488279483637	1.4113979587741818	1.3310474895833173	0.48789663802107536	1.470946109330884	1.813740443938962	1.4700844543042435	2.430893992550823	2.4088957069892545	1.0060832300599136	2.6525734562243346	0.7166075413255422	2.178415692215003	2.7049001029004325	3.950869249137637	0.04626383649660574	3.1255270066694045	3.8275137775412587	1.588777992974207	1.4523191516780365
1.9257363982034614	0.854418778011946	1.0541107836614274	1.7374211378696114	0.05039344557377139	1.094341398705669	-0.31873445541249124	2.7376378738710074	2.1927543483260523	3.708261426635231	0.5865107382252217	1.4900581040228518	0.6929908019972943	1.575761599793524	1.5753875496939382	0.9763939064484137	0.7400299374981609	1.661003003357927	2.5708103935851163	0.8701605157702215	2.281565031216239	1.2605584246214558	1.575489794370851	1.4463707495355844	1.4433592916201716	1.0251415361307161	1.6102148815715658	1.2151923538579212	1.71769388815481	2.0521966817243817	1.4620259754372094	1.4003271244514455	0.46281982187531323	1.4656253351347577	1.8829952909920535	1.5324179827380342	2.3645862650198928	2.4190703014586665	1.0047557348331508	2.704800990622046	0.6099086862014695	2.1693206028437557	2.779576567579615	3.916632217968874	-0.06665994497998821	3.117010873081097	3.8194991239680744	1.5706114741838673	1.4065322333880554
1.8815188625113557	0.8417459042348003	1.0926506332017976	1.74142391650045	0.03524327439811846	1.1526334281332704	-0.33567298175036864	2.7230553133366593	2.2070668916026976	3.631122750059074	0.5897553180402701	1.467128559982918	0.6545938266135478	1.5205482343697858	1.5565536856020419	0.9788462531568021	0.7031651687445888	1.6654830381489867	2.5630334790628835	0.7441221795506666	2.270028730958397	1.3226978303536507	1.5630334168965447	1.4681424792195654	1.4678677034077312	1.0218594012972302	1.6165844572451438	1.1813139364326455	1.7119065427824034	2.095720932201478	1.5173964962683362	1.4356090243703883	0.4640481461624071	1.4914704675567383	1.9649526664958272	1.5748265246330795	2.3408265333910907	2.3728260515981563	1.0418108410811269	2.7620035312954156	0.5845669015807282	2.180810280240443	2.914407361188048	3.917497026471081	-0.17864323236573193	3.11508626415987	3.8359827796213763	1.528844677936229	1.3743057401497505
1.8443860037779989	0.8281151451344646	1.1203605217188053	1.7850391167678166	0.032310408102969104	1.2313520329546785	-0.37154660874969775	2.70681570002836	2.2511196369063513	3.6121651102639425	0.590980934287766	1.4493640118882696	0.6018537983191916	1.4972350810134112	1.53419196574961	0.9701982945368883	0.6456606512248948	1.6511093141687525	2.5336211594829705	0.6333519470122401	2.2850504340165827	1.3786393884197596	1.5386592886420432	1.4699413666649885	1.4683168831476128	1.0397037740240749	1.6694041234076114	1.1515306279188926	1.7355380410514574	2.097856520955225	1.5795588595498018	1.476394449394933	0.4612310954509617	1.5349044769274676	2.0815971894330554	1.625251379628794	2.3230785512674896	2.344897277179068	1.0695909532256682	2.7504103890499683	0.5718048278051059	2.1583465116716214	3.0786466223474145	3.911134985629263	-0.2461576371611665	3.095678424314027	3.835155216269464	1.5015845713538074	1.3514462632471909
1.8061199223453257	0.7897403738876501	1.154827313474669	1.8331837016810275	0.022838393858805178	1.300057997526898	-0.3687229165817869	2.660164703205808	2.2352796231291006	3.5666714400694146	0.6351492506641834	1.4663831353162207	0.5551136239025386	1.5135308185659981	1.5235552933662366	1.0033353223096027	0.6442794365156442	1.699553178166895	2.504192487701837	0.5823483414708218	2.352519347057899	1.4304365775233685	1.462700856485609	1.5134552339451033	1.4802379768057485	1.0525403179141901	1.7143024119842885	1.1387562947434977	1.7353659953458955	2.1287760394065476	1.648254793434337	1.5143697094805317	0.4631713040749477	1.6402593733168402	2.2256475201530974	1.6837297230820405	2.351357028840336	2.32083507401509	1.0557163535814662	2.7631147193364245	0.5448431074552633	2.136314606178863	3.2366615867062647	3.893211326625385	-0.37202980633807226	3.138500600113999	3.8325109350036684	1.451993959700617	1.3325280468217273
1.804263065188866	0.7448815342243931	1.180076965746002	1.8839126187422266	0.00892709705350237	1.3241144110576617	-0.39584015469531975	2.6410460847336674	2.22951078663764	3.5013053626702244	0.7013672690099555	1.4483180732521679	0.5228859282043826	1.5381725014265946	1.5198793023218256	0.9895116039511226	0.6207225096031666	1.6784744693816556	2.4520308895927854	0.4914105055568031	2.4599416415826516	1.5183436373637185	1.4160924977743197	1.5390019016774343	1.4478082206199472	1.0409372431496435	1.7860908991224693	1.1564181320840052	1.7306187002839484	2.195007699003548	1.6705355386625964	1.5528761036700394	0.492752810911384	1.7356662879349343	2.3578669181889076	1.7615809487876608	2.3709855961650983	2.3184324698881347	1.1215522593805118	2.78569197099263	0.5630093756594204	2.1273779549177307	3.3772839216249837	3.8957051930038427	-0.4448520210692874	3.1178218624328764	3.8739242605195043	1.4142898365537988	1.253117738581263
1.7908499071368855	0.6811432249113002	1.218719525736289	1.9217461337496395	-0.014805018279176574	1.334917615600046	-0.39555399278423253	2.6350801986238612	2.219478881259172	3.4766912585982537	0.7277840831474327	1.4626696077785426	0.5022068951484109	1.6055837457913071	1.4955672277318703	0.9819055440545934	0.6492676135943437	1.666614765921317	2.3929705863565287	0.34986199324021916	2.5264972199932783	1.5911863109251307	1.3554620601724696	1.5871110438095646	1.4236499633212418	0.9893617688414784	1.8646057865261176	1.1773021634355145	1.7204850138244214	2.252778677249238	1.7151697627814486	1.5543025946874158	0.5530569656454027	1.8362658281390682	2.4884513742730876	1.8310405912361785	2.3356616009144693	2.3088238221686277	1.154197889661087	2.85640701361301	0.6054342062677562	2.1116708563892703	3.5271853264966517	3.906633959052661	-0.5290136504353916	3.1228652024642534	3.9074770864198647	1.3737510611518136	1.206299043894997
1.7581059835006154	0.6377415937716189	1.2412605108612094	1.9577754383030999	-0.03630864092269043	1.3419458178706696	-0.3973425316805913	2.642544377960413	2.221958695512354	3.41260128173536	0.7696566471569098	1.4923070361776611	0.5252974070624885	1.6406023935118395	1.5004696671265614	1.0507744520229032	0.6613149666840876	1.7101606148022284	2.3484454662180427	0.21992243199919903	2.594550667198236	1.6566648464289468	1.3167959045073645	1.6282347010467562	1.3644694252207228	1.01218094766451	1.9637606661955544	1.1862585340199068	1.7098735846288284	2.2897839489532563	1.7577122206483664	1.5760582186815912	0.5856268348720219	1.9515158827291805	2.649771868074281	1.9021977408581727	2.3154747857485587	2.2962862575326377	1.2030071183647213	2.910911300429981	0.6140467187102426	2.0890004294159517	3.672737015839215	3.956042010690372	-0.5711541405014569	3.144197651231323	3.9588313138664004	1.313667528157325	1.147038166481303
1.7313529305654936	0.585902674329087	1.2517647941662922	2.025003404019417	-0.05838656916802933	1.3381168522999267	-0.4280155360516373	2.6119609387868765	2.245319279541909	3.358088004882852	0.8169368441914677	1.4883342508785464	0.5620269236238375	1.6890132601783485	1.5152714564916725	1.1240451662803796	0.678413054848898	1.7537142763995166	2.2963050297811614	0.10558356088897955	2.659705602759087	1.6894830941309924	1.298238055307079	1.6589825675877374	1.2875430966646417	1.027190480904045	2.0309271196812313	1.1732857820007214	1.689407435739224	2.327500846839934	1.7596194589051202	1.5272074659618038	0.6194867042558075	2.029842947532813	2.814217913003706	1.9440863301268352	2.302719115707293	2.2615864304249653	1.283393777918797	2.9628786498577044	0.6659255333480827	2.0691665215176904	3.8307277420125017	4.013588647767455	-0.5427636771856788	3.2339983232591365	3.9966172885791194	1.3251061364979264	1.1113620980558259
1.736244853734035	0.5379985151164008	1.2585308450545933	2.078791219301963	-0.09744790757806314	1.3325995831384323	-0.42234165675986757	2.54887783270504	2.3146326457596653	3.296525530372493	0.8576618167796143	1.4975615768470587	0.6272099829671609	1.7828945861579584	1.5578125560144525	1.1535968405876378	0.7103598870810943	1.760705541454623	2.2604696617507587	0.0174046488570477	2.7320199033282524	1.7457393843292297	1.3076132086149552	1.6654318256803122	1.269749182489664	1.0729739525648818	2.1454126213849682	1.183215044980474	1.6904985165555702	2.423100935484139	1.7867868287064728	1.499028035080832	0.6669061923794123	2.0825389182782086	3.005624324910249	2.001241431823664	2.3190796206994517	2.2324523905463622	1.3937968207821236	3.0718898217698296	0.6894299323035071	2.0709119901956723	3.9608230866815917	4.078885041655012	-0.5230453501869482	3.288584317027657	4.041280017256144	1.3566054040320183	1.082266200022412
1.770691396276574	0.4877834151020637	1.2368348673603462	2.110558977808327	-0.14229419321284248	1.270056506633493	-0.44132863043972675	2.504758058413235	2.381141687753206	3.2244834804185416	0.9106964871249055	1.5007823739918444	0.6772242089206812	1.8633040348832908	1.6133263933972777	1.1701415149812162	0.757284969408242	1.8247854411790603	2.292494005002301	-0.09613783908781837	2.8332592170273063	1.7786461133287985	1.319178438386623	1.699022090132893	1.2357134754738759	1.1154844520399605	2.2738328935270333	1.1945133979823814	1.6949104682931164	2.4610976544446364	1.7730307380876713	1.4689867356325546	0.7265406797415911	2.1335932422145096	3.152639698758704	2.045410779472789	2.3133610001656812	2.2054317906606613	1.4524333395005145	3.108708941524157	0.6902482451408383	2.099796476424212	4.06510684128528	4.126188055543166	-0.46705956641716817	3.3513830687721935	4.068196109608808	1.37356558066139	1.0531267292025925
1.7895864388040745	0.4474384401865145	1.2639038854658915	2.130377601823681	-0.15919502556560627	1.2256348724261974	-0.46203402884134315	2.463725165067393	2.3906568575090064	3.1594887985876206	0.9926538784334091	1.5167396188851614	0.7422051382787234	1.9322202331934288	1.6533771431477267	1.192874695922177	0.8031295544121815	1.8439907721873205	2.3127423586386984	-0.16907671380568173	2.9106669785949792	1.801619777471548	1.3320876942016144	1.7067264161617768	1.1923778108815943	1.1704580128607236	2.404087346754749	1.1915230339882215	1.7093302312423355	2.5266638512341	1.7339148438684788	1.456410155980607	0.8047815460312657	2.162574173869406	3.296365902858959	2.061027945942709	2.322586094595485	2.180410314634215	1.5666944929072297	3.1565010989883917	0.6694297912780856	2.126544962579605	4.212573347287288	4.173129056569929	-0.3945120689651593	3.3996019016556978	4.058369470918689	1.3840776259602234	1.020507552273979
1.8158814898240476	0.43046072956263864	1.2709893016594043	2.14845790081579	-0.17903178871861788	1.159879518511457	-0.46869641061797196	2.4284519688694255	2.4275336952206756	3.1491231116865137	1.034941056117689	1.5266879908520263	0.7998753213151943	1.989068465105662	1.7143306199546955	1.1716369617148445	0.825039120753674	1.939121755101112	2.3270082113634034	-0.24943002104185866	2.9972063187251097	1.781650320605097	1.302096096038248	1.691779816001968	1.152601041738317	1.2465334304636668	2.499254904141069	1.1941959278323164	1.7026058685808796	2.5801181988029454	1.692963771595031	1.393823821401281	0.8629653827158643	2.189911400654019	3.406220564129484	2.093319767074372	2.325862625098374	2.1530577721415267	1.6971558025494784	3.213629673557046	0.6281016409159016	2.142300811295793	4.321210280018017	4.193736973901586	-0.3178807706871885	3.394455697166098	4.050366311280947	1.3910574325071041	0.9987645808254983
1.8379555540638073	0.41522542762704917	1.2709662987982249	2.1103637086694897	-0.19624264683723944	1.0728939449374426	-0.4695908784333346	2.398248262687859	2.427192132974093	3.047730292014038	1.0845437731602803	1.5647627826011763	0.8823329996927327	1.9972027010842264	1.7528927498524578	1.1570268721210346	0.8918730110472926	2.033095897939933	2.3818236755413276	-0.3310014787743956	3.077308712077394	1.767378702998596	1.3051633463989347	1.6612960718240046	1.150066100418392	1.3004353800984145	2.572966778512873	1.215849824297733	1.71267637441407	2.629003082440428	1.7401591634718045	1.375066719463781	0.9187755384652638	2.230022327223556	3.4966581122902887	2.1325437875214543	2.362938228802734	2.1433332360320927	1.7882402850278791	3.3270918388581223	0.5930773509454924	2.165885834182347	4.389043958653086	4.185041961286375	-0.28866881842109604	3.408304383900204	4.007931377738363	1.3936766898767474	0.9679536367746611
1.8513228690803145	0.419645372058494	1.2651048487995598	2.084231541641945	-0.20539628983939506	0.9588076447666218	-0.47514992900001135	2.3527701020202825	2.455039015679647	2.9690072382845725	1.1155503834588025	1.5850566175365992	0.9665439853583273	2.005456157215483	1.7605544185347424	1.082623682348669	0.9427886350373994	2.084112935881969	2.4590166461441414	-0.4070847689259273	3.1791637900919776	1.758922503825935	1.3432616574124652	1.6731724928697091	1.1725749378800259	1.3403752220105136	2.6662513802290375	1.2029788419435883	1.7306381404766664	2.631699023547585	1.719034075322849	1.325391764570897	0.9780006251287203	2.205118414785728	3.553330500830545	2.190826709166331	2.383766670717222	2.147709676896476	1.9661882287134915	3.3639060477773954	0.593358196156559	2.1721449343718815	4.435969085902271	4.2243243791122	-0.17732156048942554	3.405142419901815	3.954447391665579	1.4091361467850878	0.991625138239122
1.8506185144044451	0.41484129693028954	1.2669402631415712	2.064336528721422	-0.25244729897520496	0.8620048789338888	-0.4572227492457223	2.309007536709688	2.5115735099488354	2.9003457112925446	1.1843876439617467	1.6513370597401547	1.063715818214957	2.030739383498641	1.7155184972310604	0.9714922012688921	1.032043530730524	2.2040013008922434	2.534412798400941	-0.45837303759526105	3.2800536796387725	1.7161171523538172	1.400447551898556	1.6492080933081685	1.2098745742274817	1.3871786777559558	2.684160637533508	1.1956117422918795	1.7382237036755683	2.671102660140664	1.7580226856329564	1.2778431684502127	1.0107944092278687	2.159430142391731	3.5852523069493123	2.2333181420597845	2.3884860471572678	2.1265433077564357	2.0336775794434603	3.386661518102131	0.5534634419631013	2.1870269889623883	4.510232808907302	4.2602843233435	-0.0947063616851829	3.390926253617683	3.846283374120066	1.4147791741018636	1.036686724443446
1.8662008620695218	0.43056700558054406	1.2898366692192265	2.0830880952177013	-0.2828374081975739	0.7667982735596282	-0.418453948895249	2.2771306041252997	2.522050841434043	2.830037145579655	1.229663115535716	1.6956523217650321	1.1247254611430835	2.0185933626509907	1.7273313078683024	0.8539121705951566	1.147520104479599	2.2606591200584982	2.624055084551561	-0.4820996426493685	3.386437718925282	1.663927438836365	1.4688258296121588	1.6415524384764015	1.267904122090306	1.4536348501046428	2.7414983704709877	1.232612376233318	1.7615446448659378	2.6879182021833867	1.810904098908659	1.2272500026358661	1.0496887586112342	2.11543153823459	3.6302349849602153	2.281752608354312	2.428737866116516	2.0901814092294044	2.1607567124618607	3.3407726217292697	0.4901724419818092	2.190737832056471	4.588189738872486	4.258507778745942	0.0058746779224935096	3.410100039551341	3.7650509995457577	1.4250495422121587	1.0709689923166112
1.898541624057377	0.4199517170322	1.290223277772118	2.098445129740547	-0.31070874478551047	0.6788974945501279	-0.3876215651171611	2.235176806180953	2.5109022703749906	2.7697809589301072	1.2685826961607756	1.746346356126439	1.159221554923248	2.0411409408564425	1.7156152044163833	0.709470569759722	1.2352972046971535	2.3129753011238012	2.7025846071307074	-0.5391174426398395	3.4837125710789905	1.6008848112683824	1.5653765700505264	1.6092522852220532	1.3297871711546438	1.4955272196898717	2.7673578850494414	1.24208207556842	1.8148375031806196	2.703151405768062	1.8780419834616264	1.1478139770335578	1.0789522635618547	2.042666726806692	3.636341132317618	2.329321994047262	2.466236226937452	2.0906104386616455	2.3955168304326167	3.330088073256848	0.4353230324950448	2.211816459421818	4.612833740913358	4.233307661228148	0.060734735903800005	3.3715661190278268	3.666051029117752	1.4981699938454702	1.1204920693715945
1.934173658928464	0.44150812799281347	1.2702618762958753	2.0862649188114024	-0.3696825434792267	0.5843440071909699	-0.33741913906680354	2.2208823942247813	2.4997919377520152	2.739924322834112	1.2782156298086125	1.819657231224203	1.1833917589160075	2.0330136549316227	1.733253365216918	0.5734439512866408	1.3234951995042963	2.3780379289582365	2.7746728052697627	-0.577665194479631	3.590829045814499	1.5251507589308688	1.618579929899735	1.5989343159080174	1.40047445843989	1.5514119290841601	2.855129675175073	1.2647562289273924	1.8413286537986189	2.6748113546774333	1.9697712539416237	1.1333111664938527	1.1195266159915527	1.998237987860874	3.6392551612755475	2.394041276126166	2.475275673018682	2.1196376306239277	2.5738447231025243	3.266956699279546	0.36145580295405677	2.2075275026884884	4.653918157961546	4.170297311520842	0.07044586957653767	3.3214480206403403	3.5642336922784557	1.5441959582079865	1.1082686567693254
1.9073156382952963	0.46560272276259995	1.2600940767043236	2.0876943461993713	-0.4371148099028165	0.46997334662811446	-0.28234982161224764	2.201319993205844	2.461223307611732	2.737473660943977	1.2903037826213914	1.9187194812228128	1.1682288304471231	2.0041490124920136	1.7307300343813832	0.4694291498081814	1.3710063514816138	2.432526603227524	2.8408525683497183	-0.619441701186109	3.662412089430964	1.4627524414824318	1.6766322003419187	1.578391436608832	1.399889541282374	1.5807328669216465	2.8939067533966285	1.2843299278369396	1.8652687651270845	2.621546632049476	1.9622520748679477	1.0875600766200222	1.1604819597295968	1.971931163711973	3.6582647831454196	2.4522709465841865	2.488546598651954	2.1087984958337573	2.7498614920731286	3.191099208765726	0.31253818574792913	2.20278654693199	4.674001918518713	4.116545105546464	0.034645588497121495	3.2753177834955176	3.423806874057624	1.6207835395469874	1.127853755823466
1.8837398933140985	0.47379739773492274	1.2699762128570427	2.1064645324912847	-0.4838103509023444	0.404119163763364	-0.19719359287873275	2.18345130849379	2.408784976623429	2.763764991061323	1.32341592417781	2.026869348667498	1.1538925909068043	1.99156727673654	1.7135692604956794	0.42312574946811543	1.422873515521717	2.464611755234496	2.8531263382079373	-0.641676508665012	3.724219506258298	1.3423998242912134	1.7034422170066974	1.5520099605035598	1.4046511386608742	1.6372519850215448	2.908776583961545	1.2810713783732692	1.8743103987606289	2.5409389872335377	1.9823804424589953	1.0575538989527893	1.2198551417957852	1.9573305916108688	3.6398922162825746	2.516076920571531	2.470784937176353	2.1030752864447133	2.9581858142688944	3.1361085528449397	0.2479132248793384	2.169523551994839	4.721573859062626	4.097050042566483	0.03329623516106241	3.1660131157152613	3.2654211197636585	1.6996304485866243	1.1414708179458588
1.8369671439438378	0.4818153989115987	1.240737971447255	2.109574515792964	-0.5442560853612822	0.3197628777544215	-0.13365330672869574	2.1789928938970524	2.385099882622839	2.775500084774498	1.3631282825986477	2.118215750134974	1.1201654995200805	1.9910011146661293	1.7481524207684227	0.31590286943860646	1.4539395970155948	2.5258121109228266	2.860870067380633	-0.6668730896939341	3.818881042871934	1.2781042065368318	1.7848663127277846	1.5370730945831748	1.387174037720784	1.6855000693884115	2.8977753480727317	1.2752065013872915	1.9234639540406462	2.4663957894971626	2.0529536456375626	1.0589670536334947	1.1952617740501112	1.9777170597370035	3.5963348244250914	2.582755444431009	2.47278928794323	2.082828883760156	3.1223150909362913	3.027570437209236	0.24208300674554523	2.159299259905687	4.71378024362487	4.05472135355149	-0.03389815185051478	3.0496898121479155	3.1286574863799714	1.7902208544043507	1.1443600637133988
1.7952049955068472	0.4906867502312471	1.217317314114814	2.1202455684143704	-0.6129770147262739	0.2666128703592783	-0.08146820068224726	2.1608242032531395	2.3686428865121236	2.7866849458908405	1.4337504321906502	2.228489374648928	1.0932436023793821	1.9896773967375765	1.741242608526943	0.24662129387382592	1.561522339381051	2.5515326893383645	2.8879584505986755	-0.6928567218211616	3.894443868485613	1.2636140579404755	1.8567628136237944	1.5442348990015344	1.3354748460740757	1.7216711328976113	2.9178364630329705	1.260569847347725	1.9799780522888444	2.413562871978044	2.051371688481802	1.0872063572110204	1.2068240904556085	1.9651176091328182	3.6052144007095754	2.6272186783472202	2.4717887410540778	2.067286999416949	3.2458106485222964	2.8617064475099623	0.25158755782957587	2.1425896031687435	4.714352264804148	4.033738015474688	-0.032146301920326095	2.9925575503410875	2.9728558392191857	1.896560642166018	1.1714684536611917
1.781066489239387	0.5057224927245055	1.1970175565991301	2.1518763043220868	-0.6581449770283732	0.20823199583700167	-0.038604713560804846	2.1154420424992635	2.3702912731484327	2.8575062387367725	1.5447837464933027	2.3030824739375206	1.0815591265560767	2.0071097353871354	1.743541779932914	0.19445483922623083	1.6520053473186345	2.5953017586871914	2.867626893114885	-0.702182965097746	3.962520885616526	1.2390423859344093	1.941267498338323	1.5709300771959551	1.3080275840579225	1.762922582250927	2.9139473316897075	1.2545839988731138	2.0257256858045163	2.365112634272485	2.0177458388491405	1.1221791191892596	1.209628799883493	1.9600691850341465	3.603852571207247	2.657536688977377	2.451567401809309	2.008652059861216	3.376502750033292	2.642069617553134	0.26749347372418975	2.1753121068941335	4.6341051725630935	4.0452687955041124	-0.013501456275104674	2.8940998651408796	2.897775424562408	2.0402962288939577	1.1961008219094003
1.77313564410251	0.5249706378291844	1.1879319613835297	2.178463462766042	-0.7207819916405007	0.16206283470652622	0.013683025941299828	2.114331221792415	2.37755502579627	2.9336825799981017	1.6657956956808881	2.3610193169000633	1.0283090039393146	2.035087978664572	1.7744383281408926	0.18061876948709185	1.7417672920349407	2.6583286158542387	2.8428845698250704	-0.7319294550568282	3.952150118197074	1.2092497235402788	1.9913229408573259	1.5155001380682187	1.223717320164944	1.8318852271175974	2.8882687964905935	1.2471272907113067	2.0819734534124654	2.311879870904228	2.0067058117506384	1.1626660836258764	1.2125167824276823	1.9667647441050846	3.6169246413319285	2.659164366764315	2.451891797871027	1.9395704599890575	3.4987868751761453	2.488196547738738	0.31234749524726974	2.205572726139285	4.606643308320672	4.011534559976167	-0.06063401168097795	2.7826849851778226	2.8322397091204654	2.148523230098585	1.1993024022429237
1.7612078860877802	0.555463957509225	1.1784740407869798	2.2134343035522592	-0.7660154842403158	0.09836920300773248	0.04154934597422924	2.1074728093531663	2.3490839264585337	3.0297395613707803	1.7554074932934554	2.4087780658286455	1.0014579658496365	2.008413672393492	1.8423474552771821	0.19803527870153212	1.819387497912599	2.73201536646658	2.802232997587763	-0.7424145586293561	3.9305659585053414	1.2490158315176152	1.9920921353462036	1.509686720494773	1.1422674370597903	1.8883727178040193	2.8647292835302745	1.2618486887989948	2.1391256759866604	2.215979365218841	1.9624480516803477	1.180229045007863	1.2318229487903616	1.9745551917290165	3.6537979326078607	2.6818363107533623	2.4718792853363634	1.8853435374446523	3.5990882686724364	2.328660213651374	0.36851079459444536	2.237720295585498	4.499543076554611	3.9387243880322265	-0.0770947398789343	2.710456991429603	2.804107287952367	2.197687859247304	1.164857623734847
1.697608600500906	0.5771873615095592	1.1834645917623878	2.216491292050978	-0.8107257463232911	0.060645373888112676	0.0433243872774699	2.1398162965569036	2.3206800027517436	3.1068558261454036	1.8404915728913422	2.4524299467822166	0.9658735497217563	1.9959249604342901	1.8816273425504044	0.1879915476618071	1.8603953620395681	2.834953485245708	2.758349941820778	-0.7315072667303146	3.887633927629557	1.2817901354880052	1.9825791494998573	1.4691121392559838	1.0600834607745317	1.9804415137601161	2.813972910646452	1.263402116327639	2.1828136210837688	2.109567103915161	1.8958549961350477	1.2457297501878197	1.2656325671556878	1.9819498055841027	3.6783998273861074	2.699826169256526	2.476899607520412	1.824521654914955	3.689863612250717	2.2357675809891213	0.4559852522248886	2.2838533400827075	4.3967018402516915	3.9212807312667826	-0.09041836689036245	2.58714039549241	2.752290598632702	2.2834142835450724	1.1130748785904199
1.6357453521078416	0.5994212555471592	1.236120441288135	2.2089569588480606	-0.8444670556972603	-0.0006538152023034816	0.04950520684289858	2.1455709332442106	2.3101323952218533	3.1967184600044396	1.9229404636522573	2.501890514289486	0.936131371505529	1.960096898762292	1.9236849061465704	0.17405146070403765	1.9401074195150265	2.8986561423793686	2.724206064722639	-0.6918972800797776	3.8537586408013285	1.2990659603708044	1.970742065689182	1.4375612628575112	1.0033605807540524	2.0917225680758995	2.7630015445283074	1.2777317972140376	2.2371747179883523	2.0479880023247445	1.831635213053307	1.3216229489616518	1.345140981019813	2.036430801401483	3.6694219555048364	2.7150529944793935	2.5261856613791767	1.7291069242152628	3.7290244836490154	2.192463730331462	0.5447574484228437	2.324891989962394	4.323862630038154	3.8771956094798647	-0.10382345154584001	2.5187258406446524	2.710794787227216	2.347029179385061	1.0587504882604715
1.5681478683243628	0.5942367012353951	1.2652230728070162	2.185437292377285	-0.8638889831553019	-0.04399384339376382	0.0509166324746723	2.160664501071124	2.275197449980168	3.2104738175415655	2.030022418510149	2.526372323154221	0.90810116613093	1.9534039970064168	1.9493044842421337	0.188513287246241	2.009687825350878	2.940445246177787	2.7104668490666937	-0.6890618753474497	3.81105582745544	1.36153613175884	1.9871485839779646	1.4126939801419955	0.9300570448351102	2.1780844763356404	2.6650326573873118	1.285799123366091	2.3153777532481716	2.012202864135504	1.833007724199939	1.4193618955451694	1.395059029205342	2.091353594354282	3.660316548197352	2.753358683138043	2.607113359209677	1.6243329449483839	3.7320001820615287	2.100456467656822	0.6427311580040831	2.372601997053919	4.283453419587781	3.868890766281928	-0.11592678492147312	2.4401463392985354	2.6840402860846067	2.3965135143887464	1.0394723621296205
1.519364451987035	0.5711075920313888	1.2886169826264582	2.1714781748190246	-0.8540608840191132	-0.05534627215777495	0.05860939808579679	2.1882388018644696	2.2508747042212067	3.199470537756015	2.1112160777610818	2.5115013354638838	0.9363716563644363	1.9432777687007987	1.9661125284518914	0.18988047883682663	2.090619215001129	3.010578326940917	2.6791807596056048	-0.6896848083643661	3.8290691433652477	1.4004524629794293	1.9941024578542943	1.400866749452844	0.8533081959556265	2.268996081045728	2.592071013137665	1.3488918352659915	2.3689233340681985	1.9612100897693487	1.8493027584020596	1.4881790494512042	1.4570299903656472	2.133739364558987	3.610438376192012	2.796266078132603	2.6509687103243893	1.5652803093077579	3.7151578448406744	2.0725809607040775	0.7911292205918654	2.447404920974998	4.236376630548934	3.8196972407842997	-0.1337490418989094	2.3618582872507146	2.671883082954909	2.4694743320711874	1.0144411933874653
1.4861329641043297	0.5699992728562459	1.340217214804175	2.1347885836665133	-0.8461963809803796	-0.07704881791695924	0.07787128280759209	2.21174394662588	2.21992017348093	3.1695196806168386	2.14727209031346	2.5070147228473476	0.9493461302960526	1.9122030091704645	2.005895516689221	0.15089135362652362	2.1893801823701957	3.0690364191809087	2.6896610777474717	-0.7339695641955256	3.829634821588127	1.4765222691801614	2.0378487270801307	1.3435635403115043	0.8056670132096169	2.3442814179534954	2.541561080259752	1.4165641820927355	2.3996159963375634	1.9599416622621348	1.8398083216281507	1.6064088217393493	1.4864993870271614	2.192308355919782	3.5653350061192297	2.8255642782974872	2.7432502703150003	1.4916675323490525	3.673640018073757	2.055123247449343	0.9134253353481915	2.5320755187641355	4.2111391392215705	3.7236391391973123	-0.1547922927956083	2.354405831791992	2.6913308217248675	2.4869661839169015	0.9487143259162755
1.4689435395601849	0.5607001849787153	1.4084667039234322	2.110078682567078	-0.875287014762223	-0.07602743586264796	0.11707670226528044	2.2372672725187734	2.1911297315283855	3.144151808199415	2.169968202338999	2.48565994701838	0.9721218645027152	1.8734986944873147	2.000124389629838	0.09810594871628223	2.2797150266321746	3.130206640106071	2.6984532715867386	-0.7720857114426549	3.8073848114882134	1.532317744030226	2.010528031332728	1.2498343711543014	0.7810261673486577	2.411207350414107	2.49546396373766	1.50388127457632	2.3772879629903096	1.9405288977144397	1.8312129537358683	1.7077109724111008	1.5740436871624361	2.237719476073548	3.5570203184542586	2.832687880463778	2.8345775326541727	1.4286829457963648	3.598303113142795	2.060609025214643	1.0687488137780532	2.6044160283116313	4.182205670855707	3.6367171696010816	-0.11220263098392261	2.3271966918030214	2.6833127875824343	2.53768189740764	0.8980447635177791
1.4561619014548168	0.5509018163602548	1.4804389119019312	2.0805242925879766	-0.8994619125344873	-0.09069921608048429	0.17083295833695003	2.2691957523436446	2.1360896366799516	3.084633381465655	2.1210779601689063	2.47122965064043	0.973576291947367	1.8389467696066961	2.0093557333201377	0.07194236304429166	2.3044528729146587	3.1675938362772	2.7041765420143564	-0.7735671946279641	3.818353076530581	1.5763060132517779	2.0103940098321886	1.1881756869043922	0.779526351467404	2.4800895314200226	2.442469094133491	1.577662105524354	2.3517790281094313	1.8946027313194282	1.8358934995990168	1.7480668100095262	1.6554698876155627	2.298956400756768	3.500462400735578	2.850813378782519	2.9052444136891453	1.374451896079226	3.5812027207750554	2.0925938296532345	1.1587280062873622	2.678645077740223	4.13078816904239	3.5167709119217383	-0.10363300404535587	2.2815338170879467	2.6903572177814397	2.615795234793757	0.8214871512552184
1.4207243781548038	0.5374464148124359	1.5791597027802438	2.104860365482743	-0.9262941602472365	-0.08087128837282591	0.23497916998506377	2.318419596465726	2.097739585708057	3.0480170715969264	2.039566506370528	2.459185650837001	0.9597792171093591	1.829342329951428	2.053354707636687	0.017684075911970788	2.35971353388047	3.2134935449922786	2.7161646292982886	-0.75707897580478	3.8074637707401564	1.5814117998027997	1.9786182107445789	1.1523958675308665	0.7149544552722167	2.5496554226878483	2.415376095983791	1.6577061872918342	2.309287626874169	1.885431844197002	1.8014898038552851	1.7889000221932327	1.7166148381137691	2.339592132929715	3.467687040447238	2.8757660811520287	3.0074923587084244	1.3380142016973924	3.6451520118624225	2.1882874329836475	1.2502313372215548	2.7454746965011334	4.196175175974811	3.3465692243513616	-0.07427039048583181	2.2698728635776204	2.614259251781011	2.679591151300486	0.7835290619763878
1.3891453817470552	0.4926254859234926	1.663773855302729	2.1074614077037364	-0.9479008485575264	-0.05310214827018572	0.30336755009252603	2.333298838903913	2.07396199603101	3.005032608406744	1.9407944802613417	2.4537238914866726	0.9646730338765919	1.8245820777560202	2.1206416665806973	-0.05012507031468814	2.4261698811784727	3.2091407458679306	2.731417866408532	-0.7812300144947656	3.8295370063954204	1.5529635780636477	1.9606148675631132	1.188665578727101	0.6821929232036672	2.627346768564911	2.4160820439173873	1.725265883420168	2.2449158027290053	1.8806727553247513	1.7694937270267697	1.849955593825987	1.785229319939511	2.417698299165638	3.4091084638781397	2.8794283561726397	3.046378196660802	1.3316367371640843	3.624118863191658	2.2918533727704427	1.298311390972903	2.8386569710888225	4.2138939821406565	3.2091987513380205	-0.03031586146663216	2.2767707454354937	2.534673890544334	2.764605901606033	0.7168802185100096
1.3567322134695268	0.4663011752910293	1.7805599164607642	2.12199010003616	-0.9810187046063834	-0.002536164556652945	0.39150821309729594	2.3737423374307567	2.05460249592777	2.9661078829800624	1.860156107182021	2.443963047737845	0.9290995191411765	1.8632612653217862	2.1945796202702073	-0.07732486909064372	2.4776348082770263	3.2047823662318855	2.751428151233024	-0.804543672073714	3.867036758587118	1.5095525156957361	1.9250489912540885	1.215492493628383	0.6568633000394198	2.7580563569354766	2.419179230033325	1.7710673531748984	2.17439358761241	1.9073445330590268	1.7551631751674983	1.9186248883472001	1.8677283567259564	2.533275585484934	3.3281178691174533	2.863282194421964	3.080547915161706	1.3202064340128596	3.642820727604769	2.3994685192795964	1.357679209589718	2.9048104459416857	4.279409105196765	3.1085685613905287	-0.013317057220706714	2.251434036744013	2.451713368970443	2.868614683322412	0.6787648292067731
1.4096809194411648	0.4486613943726282	1.894121832401865	2.150684637401456	-1.0018534845568074	0.04082742104627378	0.4667984774811217	2.373901394652113	2.072235065580055	2.9114523597953723	1.8148253917530295	2.47087334702616	0.9168654314477808	1.9119870228848694	2.2414591271068067	-0.09091324052333936	2.4860933078910064	3.1773262486783063	2.752790674352473	-0.8724381786397226	3.9343165229726593	1.4092103893149872	1.8924696983362312	1.2316722921332632	0.6115597356878613	2.8621296167418535	2.420387684541471	1.7595923433959384	2.104486654595367	1.9543154121433504	1.7207076230163625	1.957675504474119	1.9183318960082871	2.6533689440751305	3.2637473178262537	2.8628853223689767	3.1316656993930594	1.3140287770483918	3.667629070060987	2.473815517289715	1.4332417365107197	2.9342380728487107	4.344398605885961	2.98273289077174	0.007002343926791046	2.2343786623340285	2.366538574539105	2.959284139697428	0.6156269404090057
1.4437744277666016	0.427428312168047	1.9803403007540474	2.176182299085444	-1.0140801853255863	0.08762590159736268	0.5700719260427628	2.406037303747879	2.108054145472124	2.8768073736941844	1.7754029211899867	2.4722938732777906	0.9007677085750568	1.9932064201811854	2.3048470535789845	-0.09295314408507778	2.5179227066914267	3.1988167992268495	2.7441278552816954	-0.8941522146778109	3.990365217641454	1.3899208726207766	1.8360828514694703	1.2485505547642284	0.5534393008129856	2.943188817045103	2.4605426447752343	1.7930451203982443	2.050832694700932	1.9773239485102074	1.6978604980656709	1.9597041186669966	1.9281774298986214	2.7309681412379576	3.241877169665058	2.8845675980739904	3.1001654087253248	1.3313301471896013	3.613052474244445	2.4403843558532383	1.5177676923383485	2.95926599531333	4.41332715798887	2.8806124145448635	0.010045890577095394	2.243907787217435	2.3170443362928244	3.0141217229666983	0.5641931702395123
1.4752900151159383	0.43359431680097815	2.1301343978039906	2.242125498902955	-0.9821905887025302	0.1336161385788405	0.6880913441540331	2.4232785905743226	2.1710597199439783	2.911913402569776	1.7299315332641871	2.5147877674849832	0.8926747873441505	2.088378852298701	2.369379255243971	-0.1192352067237554	2.5389240845768963	3.204737722138302	2.7230729533673887	-0.8562243787204773	4.07784499781712	1.3681485350880203	1.808457907860653	1.2608512913063934	0.5422841325612133	3.0312293037641873	2.478139359676377	1.8094351569561329	2.025506011626793	1.9758872022352392	1.6255571765673298	1.944562820654907	1.9558341241677908	2.8158446427680497	3.235978189609746	2.888913095869365	3.0604568554597966	1.3909749993621334	3.5716166337481523	2.475210221231617	1.5784374675873676	3.012285533720392	4.429289734480808	2.7536484705080793	0.009642844124229824	2.251614422243213	2.2604177730470894	3.1090312964912616	0.511701857582361
1.493792178545037	0.4837751944939283	2.295835775784874	2.287872427055185	-0.9652013771791257	0.13171808428351395	0.8157608944950105	2.4569018781779635	2.182694022488338	2.919656908691461	1.6908126191416257	2.5778113133617806	0.8576549725009993	2.2246795639976114	2.4401644428917413	-0.15134607382263437	2.581264873029956	3.183409006428998	2.707305102865755	-0.8350269743340624	4.135962542736466	1.3021361426280091	1.760679560504844	1.2805513152613814	0.5793595919567578	3.1259548024522794	2.513208927704858	1.7882273828588517	2.035110924844367	2.023431217376854	1.5420266061359613	1.932142632329874	1.9604786012782054	2.922752689335353	3.2548521884410127	2.9077117695691244	3.0558534278128944	1.3972902287510491	3.506324039488527	2.48849778014675	1.6015605833276498	3.0119050702987797	4.432293191931807	2.635686579624499	0.05202462005840397	2.3152673962277666	2.188499542864902	3.1384055492799057	0.4475507466926759
1.4776095870229693	0.5180460470389306	2.463427133034288	2.351713022257928	-0.967853330506858	0.10776244038475306	0.9614068239640406	2.4734386695136856	2.1866046776806862	2.9388075644100033	1.6217025565092438	2.6163858678119984	0.858710590671321	2.418554520915288	2.4775414905184947	-0.15941019728792757	2.569241665131792	3.1686485529881003	2.6579570452610377	-0.784752224278848	4.178741958341702	1.226218239218595	1.7043581364558826	1.3040085090330258	0.5817622493552939	3.2432413444563553	2.518086386155155	1.8221147611351376	2.068476613612575	2.021623033483592	1.4857893424953563	1.878784032146779	1.9916232355399237	2.9656406264703783	3.2902311377961624	2.942475751932121	3.0012011595837924	1.4386058482397155	3.4620996319162023	2.5066890114404154	1.6549428852760042	3.017518230500925	4.42180152018114	2.5387569655934277	0.07006674197865263	2.3676045344132746	2.1508143091157734	3.201494171326673	0.4393418451789632
1.4746640648839153	0.5499960232696214	2.578644185079784	2.4031819568379484	-0.9562742232684528	0.1103840437465611	1.1126445518342962	2.4976807562482772	2.2034549096002523	2.9405113187102554	1.58860863972974	2.64150527261806	0.8316905809984412	2.6327642658500965	2.545451176655855	-0.11126787558345916	2.5914629239464086	3.139250417363659	2.608440656173155	-0.710400292178569	4.217178615090043	1.1985348759439372	1.6918464989315911	1.3936376165451403	0.5924714578770528	3.3443769756816253	2.5596179448594296	1.871204863210501	2.1306881463418543	2.052141995880004	1.422744073368339	1.878189281231921	2.0003366704976626	2.993495112634037	3.319250735313576	2.968609023066848	2.9848725730796337	1.4635870351990024	3.4316362011489665	2.513181813970819	1.6905942332408355	3.030724232441627	4.428041814184128	2.430608304830238	0.007162996938951049	2.4401127965404186	2.1450531430033135	3.205174438269007	0.44273742635871827
1.4641034575812906	0.5910377578550969	2.646261897941998	2.4451051428558292	-0.9256479640540928	0.08853342282958558	1.238176480159782	2.5381078826968153	2.2698502697568053	2.980432225845917	1.5605572909127496	2.6508441778763046	0.8177863091345319	2.873996888982243	2.6069340274772794	-0.07772385653695475	2.627226342711317	3.1141325342114925	2.567959820154486	-0.6714251597343575	4.260686341407236	1.1139259713146095	1.6657974195068412	1.439737741450163	0.6175055518539238	3.4202213736334857	2.605229240849038	1.8848912830065458	2.1801950271245376	2.07467895561484	1.3914739862434893	1.910271040190739	1.9915334252090595	3.006373087519248	3.3729624355936303	2.9630879802031296	2.980653470084164	1.4839805093563618	3.367440330924853	2.5280576619457094	1.721587064374717	3.055534898634851	4.412059847143739	2.353728840166611	-0.07001870993290511	2.5071081200225627	2.171382368534523	3.165771786527422	0.42017283980436143
1.4344502971030042	0.6305025482515985	2.6704453943451787	2.475702241390482	-0.8852294064470756	0.0711946070992556	1.3882089117755898	2.58021240298629	2.3314213861401343	2.959949668779096	1.530561016684421	2.7054055129141803	0.8077238696650214	3.0849957090871296	2.6544357025061585	-0.005067059022479753	2.6385081834771023	3.081123807518521	2.5298755435089966	-0.6417997761491433	4.308733635463035	1.0906916139529836	1.6457094385776483	1.4719859787609204	0.6747516816011423	3.484504091523731	2.628698159015998	1.8785886044426559	2.249555204721363	2.0717834466859992	1.3783731720455283	1.9125017702934013	2.058197739850317	3.016550886123391	3.374456777514413	2.94798172370522	2.8834818674523626	1.5153208178590307	3.272621606441318	2.467588576654623	1.7516331098678684	3.0646734392603765	4.3431402977954665	2.3386422893653216	-0.1777228395392127	2.5688133778525217	2.2366084238333483	3.1140349120981035	0.37229080299439643
1.4073116485424069	0.6926609467335393	2.7113530407262987	2.559945358302463	-0.8604652178357884	0.0011870282366043927	1.5246307672257875	2.628449506910135	2.3523564131568873	2.8944916572552475	1.485389768053431	2.7378338300182348	0.7982505596132851	3.262573324593663	2.646582296456442	0.05972657066192898	2.6316054024569744	3.063557472795929	2.4559352181080287	-0.5600945120116432	4.3051451142366455	1.099689389926591	1.6172962452903026	1.4860279436036583	0.7029415203860021	3.5402008968732503	2.6432990875952997	1.908521687180431	2.324395572645636	2.1013422108798627	1.4127263583015282	1.96590675773448	2.115844364127235	2.9884528627189355	3.393623796763953	2.9433046619162098	2.7967397936240914	1.473917414061431	3.2889330489589463	2.429609401586098	1.755786039023187	3.0392131238263485	4.254153608360127	2.337257925367603	-0.27993704599665786	2.62160595215378	2.315614355500916	3.0740417534234874	0.3328301699874755
1.3730549047355187	0.7107268932099569	2.705144408008903	2.615389857965855	-0.8170843052996501	-0.061384261073020106	1.6402408865271831	2.639579047292778	2.325226759495596	2.8110854517726858	1.429223283700249	2.7675336115498506	0.8206756323623363	3.4258840836214604	2.7114286567234602	0.08825414285879495	2.646406953649908	3.0152257770829136	2.4012130576664874	-0.4918550206783142	4.287768186327575	1.0797211207285635	1.6400119368722514	1.4851440746640239	0.78836325450747	3.5332103082769803	2.6391397707247246	1.9447593686644553	2.3949386859694046	2.082940779350237	1.4185497655070889	1.9834784167273387	2.1499185258481006	2.936908034199056	3.42777778390344	2.9309765097892164	2.6738490550388967	1.449556613225724	3.347488615281499	2.3409015771952504	1.7342018953734062	3.03033794019322	4.193677950342275	2.2947944871208703	-0.3856290853885553	2.7130345660421513	2.405413768663533	3.0473273365606395	0.3116795618858254
1.2806229204734543	0.7271018069396251	2.6798573092193707	2.6712764584179114	-0.7787929286141675	-0.10579278614172523	1.7843822440349366	2.670911732304405	2.303370909599249	2.750868600121748	1.3332362313133004	2.7507076421864776	0.8505536237596848	3.552541863059749	2.8046717124079144	0.09240274584443964	2.670507696127291	2.9910046821605976	2.3667988883010938	-0.39820050076463576	4.24913707769012	1.1092550495567164	1.6420902228900947	1.5505634849727248	0.8305452336334647	3.4789506898045395	2.61847795825008	2.0475358493224722	2.471976281675727	2.0605245545964914	1.455552342759581	2.000553069384661	2.223567884793932	2.8741412840313894	3.4261577729285357	2.910876698599281	2.535643304792983	1.4511478676018312	3.326349287670091	2.2424858533500727	1.6892775175256882	3.0354031906767758	4.102741818268115	2.2591724215602	-0.46630695120099297	2.797928305254925	2.509962605455223	2.9725460933022005	0.35728856425765915
1.2115597448735822	0.789491264260383	2.6646032025558735	2.711075555441446	-0.7762594116627489	-0.1291364982330981	1.8917739246897256	2.6868735164050945	2.280841236450944	2.6958750703792353	1.2035327721103641	2.7467507967858955	0.884099933721371	3.702397318038352	2.9028177664881305	0.11091859434285993	2.6734490194652256	2.9565282808910833	2.336627153258559	-0.3671961463998019	4.206251597418094	1.0874971421953008	1.6334143950423794	1.607804576687558	0.8977704660089803	3.435290905936821	2.5492366596104823	2.102021663827366	2.5043976630826164	2.0342824513537403	1.4491302297594397	1.9969945040222268	2.327562138388547	2.8447453100365423	3.4039715857599466	2.8760222896925653	2.4593079608482418	1.4334645702060844	3.3099419015722114	2.1954648755652437	1.663568869007222	3.02949805924161	3.9700315196366147	2.215941381968485	-0.5687178264177514	2.845008175151739	2.610863808028309	2.942055059787303	0.3822983543935198
1.1642077451859385	0.8372749235374659	2.605528645345634	2.719881763915421	-0.8044846118583541	-0.14232752687302017	1.9763533792764343	2.706097313077259	2.2303995719086287	2.6235933513639864	1.0555669473906035	2.7424188949492403	0.9398442040890961	3.7919669375988283	2.979067189607178	0.08690974620605318	2.6747742612303584	2.9387320290865384	2.2966036979270057	-0.38305259130044467	4.120342163559067	1.0193709374758089	1.60391696146394	1.6565944990774883	0.9448146675440865	3.405989037569225	2.527748246282682	2.2125857640737694	2.5078346891553123	2.0094920087071526	1.4155070739661235	1.959993210685499	2.436303509471707	2.8108840292801447	3.3580911827733195	2.824790628979004	2.4033164189185543	1.3666502293994964	3.3208710953351632	2.120199444254407	1.6660005128633202	3.005021755748995	3.895003255006981	2.1563017742372232	-0.625135139322877	2.8685231393802146	2.713860287421312	2.836640448215523	0.4181510549635421
1.110689086035888	0.8482286139486565	2.5354710243476246	2.7075845824752376	-0.836763583728356	-0.14521555334070285	2.0239170862448854	2.711567571725635	2.2303215448296063	2.598370012197268	0.9267809918004535	2.7380776167016827	0.9929035523377276	3.864698715414653	3.1026338174016	0.07384019252580751	2.6359438543804283	2.9289828751503384	2.243741359900892	-0.37431974118944616	3.9964350628225773	0.9995303426332672	1.5533711653979403	1.6845298193744351	0.9315503890746133	3.4095703770363754	2.463589772764972	2.3084668698796698	2.4953137470299085	1.9430451567615041	1.4122360795406108	1.9395024678152617	2.539430818443897	2.745305281506764	3.3429312644029485	2.741819251420151	2.3414824908893825	1.3359434091560685	3.347367538205171	2.093837956677811	1.64017170336638	2.9943221493295	3.8155400949389793	2.117702488088723	-0.6820554158681698	2.7980438414217685	2.829843561637475	2.74828338487369	0.4411689268738751
1.0643386067194813	0.871392794663166	2.4808285300413684	2.689514786957589	-0.8662233072752787	-0.1165041167793901	2.0548209684555268	2.745425525784989	2.2633300996699863	2.562917743857169	0.8590668331748612	2.705550847283159	1.0240406545647374	3.8959151491174695	3.218410206267354	0.042555672636220884	2.601530371326587	2.897460796773683	2.235218015487595	-0.3341839943013492	3.8603841469868003	1.002108355095927	1.5652787534103214	1.7208136776652985	0.9838555416831307	3.3560595840888836	2.418463655536997	2.364835103157428	2.4666919512899215	1.8869133334355497	1.4190959414344277	1.907149840403577	2.598343951672392	2.6985111442334264	3.2994852327468878	2.6826601970405775	2.310298128113079	1.2861081259534137	3.34427046289264	2.019128726545267	1.6395766993488365	2.966900168732785	3.715894836532385	2.1027238707516624	-0.7540520334188058	2.708479459490016	2.9299388365018357	2.663402210302068	0.46472344635667195
1.0377912047846136	0.9022417122856586	2.4321994116076118	2.6813149154183895	-0.8798001249131859	-0.09671701292875853	2.0783227361017333	2.7725748967277686	2.3064950931738966	2.520086046824378	0.7411992275292946	2.709887437325265	1.0716147855049318	3.9119644270718887	3.3226230989736343	0.06439447416635295	2.5620008514295427	2.8811824441509626	2.1949257107300717	-0.320378850003269	3.73038068490249	0.9283010809946202	1.5444527014686793	1.7354441097286386	1.0435984073219224	3.332064609658974	2.36006956778252	2.4144775776914726	2.470148903560154	1.7951852866554723	1.4091812657225902	1.8085354999944017	2.685986004548744	2.64368096403417	3.250291397174878	2.6739541303592085	2.2200235244802022	1.2226164867506206	3.3085798852663033	1.9137047232071827	1.5951594008302756	2.9244350459687247	3.6162440379690906	2.104137061699455	-0.7601161661896609	2.610974388620299	2.9657025546903943	2.557338698033791	0.49527567226847086
1.0112168111559623	0.9094547246395347	2.3937824936369867	2.668737482182368	-0.8927144119675635	-0.045854318008893544	2.104450281527307	2.772007827470096	2.3259656914360103	2.4535993793485114	0.6829294900153308	2.711317339987797	1.1409262930195356	3.921822810998587	3.4625785201743904	0.03730378589341783	2.521914345863095	2.891623581537699	2.1339824996178387	-0.2721138202278181	3.5765474384312474	0.8943953684543068	1.5163234305071214	1.763161383062504	1.0749196662890446	3.354864253903094	2.301911651700372	2.473844495753615	2.496423782034155	1.7490396666771857	1.3980112608756579	1.7336974456709107	2.790811156442512	2.5985977616299847	3.16904884218192	2.6917782068655542	2.110076709875706	1.1724981974176745	3.2759932892360775	1.8502059830526256	1.6236789875486146	2.8880472699769104	3.4768717009058143	2.044567845357908	-0.7753655555940815	2.5959740671908813	2.9655862631082632	2.458529224024064	0.5451012667971809
0.9976129974891625	0.9677558034193078	2.36716925315295	2.636770635091909	-0.9844677665481758	0.01517171728665751	2.1227431856824674	2.8139932780991663	2.3038251202115734	2.414896942402346	0.6535927249015937	2.6680498918812012	1.2140869005235155	3.9222398142232526	3.6242036179013946	0.03619661078729933	2.459344825655128	2.9014397016142732	2.0869617450046536	-0.250869685340247	3.414575496528331	0.8696722687242924	1.5191188268287992	1.772474454393409	1.1192326027502904	3.383863801406581	2.264509888407631	2.535806860304695	2.5131263096133867	1.719171252767115	1.3401879993202743	1.6516977785555214	2.8543461614600476	2.5415421312641167	3.1111894409918497	2.723151193839097	2.0953342768058483	1.1176513473244385	3.191161536728181	1.7864393345238594	1.6019837157111572	2.830440444883359	3.3569529315750777	1.963011710840485	-0.7609344345388133	2.6023904241211344	2.9350603989125723	2.3286381365742024	0.5350003850571241
0.9968919336695222	1.026325650554391	2.360217574524434	2.5612463568436175	-1.0316042879041012	0.08451800595598981	2.1664357139474566	2.8637579465412735	2.282894227079802	2.420699769464709	0.6789359857739546	2.639958164819253	1.28606652384383	3.956947313383843	3.7813829801089036	0.08923800802250285	2.4169156877510596	2.934994202351297	2.061139695487108	-0.2542187045897889	3.290967733851449	0.8281711553310309	1.540433961971462	1.7665514941789873	1.2091220799184708	3.3913474055658606	2.191328116756872	2.6086169750640424	2.517084332850948	1.6717628869277832	1.2867361655631204	1.5299214518913842	2.890444415875836	2.4537178000897812	3.0688140847919376	2.7303551751553594	2.110898773791143	1.1059590014599814	3.0801714080669433	1.6632829397474875	1.5940245839756457	2.7969978161022984	3.263572897876621	1.8705315030335583	-0.7572161876551047	2.620054785939578	2.8880610207713238	2.2209746351870043	0.573903709288184
0.9884024033152882	1.1017056208412477	2.387732741146807	2.5061761628155517	-1.0786230956443492	0.16182613881035887	2.18819141914849	2.958870295148098	2.3309645918496953	2.4294188750286594	0.6786603360231241	2.5979612203898585	1.3184141348590965	4.016658967438778	3.871158552148515	0.16293424726528602	2.359196607278915	2.9714170861010323	2.0107859775072523	-0.24800340760415285	3.1714935469386267	0.7616484811330233	1.5210129126800243	1.819014502025436	1.2881900266025599	3.458797515893937	2.1673586173279085	2.6932150893269102	2.544565475283155	1.65422151458698	1.2390282707508282	1.3877143544548312	2.9310258553792616	2.368363828363647	3.0318120138417335	2.7468429482934167	2.187607368626174	1.0919200630985222	2.9421089476017332	1.6117582083476385	1.6007453118061186	2.7367436438578068	3.1953257850478134	1.7935568423952695	-0.7322352412534986	2.6138128513515264	2.854933470482364	2.1018915034323316	0.5405614506535237
1.0180945517957063	1.1644598473469128	2.4002971179030945	2.438206747288441	-1.1538489863802461	0.25097972339729485	2.1877041258506273	3.040039090398074	2.3345693395534246	2.442741090197372	0.7037290861932115	2.599977148733757	1.3248037135174096	4.086480276594246	3.9339287824369835	0.20008121717442276	2.2917261619345495	2.9856685968750827	1.9382711792951473	-0.22832537599858038	3.057775725191748	0.7153145073923755	1.5030216377853372	1.79257890354897	1.3888377451823384	3.527173193175213	2.1646497025754474	2.758141575379907	2.562317287264388	1.634138315791351	1.1554876657678963	1.257196928864463	2.9166061041611613	2.2690294469749452	2.986714865009255	2.751906834741668	2.2690509734463937	1.042388749443218	2.806276720472476	1.5696240471696759	1.6023238955846968	2.6805097724207987	3.150386803975586	1.7378316663263225	-0.7278241959288749	2.614269032861902	2.7738701243704567	2.0553239369136844	0.47887803203822166
1.0431771187933483	1.1832969849193007	2.4303746962708006	2.3692361596729636	-1.2012779848737734	0.30443036823401487	2.209908313378897	3.1688570831236533	2.2541774199534865	2.418649775699949	0.7657104134306558	2.5918571768927534	1.327139791077636	4.114505031769818	3.9610738744559333	0.2603251427470564	2.2315404306407602	2.973226287993486	1.9017187191464604	-0.1968629785233129	2.921712435144845	0.6963116344720861	1.4900691902071388	1.8159994836013973	1.4752656178968206	3.553056510233256	2.1693018994578424	2.8248269484739894	2.590392327584157	1.586388340976112	1.120372392360999	1.1839912918500395	2.9008947948515837	2.138548367539242	2.9465436942486987	2.726982265074649	2.3230231824617755	1.057982911307715	2.719630879569222	1.5403701134610375	1.582956431944008	2.6400105539661842	3.130013570230843	1.6588451527305739	-0.6788498494139926	2.6402721243479506	2.6691427935224725	1.9369349610221929	0.43397713653093833
1.0455913758484132	1.202776534058172	2.466275743168713	2.3247152734486916	-1.2566621687739041	0.3724899735246595	2.2378405689385903	3.2695716592524677	2.212445334331233	2.4062935549157016	0.8539735775515547	2.5613369594072255	1.3268236506961621	4.1468013969006146	3.975188651504503	0.32255063484965646	2.1946998070787687	2.9756091664884807	1.8688777277280195	-0.19068367665343303	2.8207447648424036	0.6935118843148286	1.4718784709941128	1.82498548448768	1.6231353179923236	3.5547541581624897	2.1694193435231583	2.844294397292992	2.6244739014492375	1.532223077430379	1.1177930411874946	1.140931565834084	2.8729252918109673	1.9928863427468997	2.941163565634657	2.6851901307859536	2.3830247287206445	1.0946492379568447	2.582129978533426	1.5355406196924453	1.532706768139274	2.5925919882143345	3.069457579940841	1.6009599665886731	-0.6690831014577564	2.704353700241762	2.5687628747274296	1.847839946494581	0.34535537510896624
1.0591259108345024	1.2457361622628178	2.495009526483333	2.328434935699748	-1.2789371697528162	0.43838622319560117	2.2574224285515485	3.349325510037981	2.142386111915718	2.3549568078927914	0.9236901835406208	2.5005590639414224	1.3391017981841027	4.165491695277913	3.921015857691559	0.3774520304827104	2.205764341120333	2.986892961141598	1.8159942280297376	-0.1880040402582937	2.740659459686436	0.7108175196750486	1.4992448991966767	1.8258812291994109	1.7868702296859085	3.5541216098929667	2.185203697547507	2.828998864679883	2.6677584625474284	1.4907669035464273	1.1406172685037477	1.040573561531072	2.8741484229836916	1.8886119284821912	2.8684497089730927	2.6643518361556486	2.431637237342831	1.1049717555378764	2.4572220859556206	1.452975767800287	1.4886047886021558	2.546984068021885	3.0400933643915495	1.5183694138395414	-0.6545357952517508	2.803357014307321	2.504141941323998	1.752718768569665	0.25211512487630533
1.083371049821527	1.2924165125805445	2.477158771257865	2.3394397123506097	-1.2790075184547767	0.5241503449850609	2.278199234826786	3.430278491528475	2.0644257486291613	2.337293563982147	0.9930872864094058	2.479260546577866	1.3384545280065172	4.184625727855817	3.8822100033267404	0.4115092228335131	2.2071762860734125	2.99929620644131	1.756496743884346	-0.19742886664917883	2.7065985596913245	0.730098307006349	1.4865033290506062	1.8500130576790323	1.8674596666939902	3.570432983284262	2.168527282043434	2.7779303347136923	2.7156722195368	1.4664132374490755	1.1523630815108228	0.9556960620641526	2.892772153022728	1.7664214055395502	2.838990891890287	2.6209772373518745	2.455520734537349	1.1149706503680652	2.3576199329941554	1.417032723162133	1.4313071613312274	2.4776321569394226	3.0423689837560834	1.4479505379633306	-0.5871032408566064	2.8940379973870205	2.3786599436347737	1.6478703575268743	0.14896988920378543
1.0995819183561295	1.3366252979752713	2.4704151882804837	2.2990080197061475	-1.3041075498418604	0.6107330307339174	2.2885833256343355	3.4687245965020486	1.990584744885592	2.345319733233377	1.0705454359171576	2.4718297409381487	1.3398053922227557	4.168314486337185	3.8572114754213147	0.3850131937745942	2.1921129790535767	2.983033479251342	1.6791849793491267	-0.21480685947411132	2.667334009293874	0.7836962152197338	1.4620256675990062	1.8666827480066215	1.8989653123301995	3.5607168558207847	2.1545161408741076	2.735586473327209	2.7445078573966946	1.501785035879526	1.1999713042673241	0.9061516790190538	2.8818562266176015	1.640585644617469	2.7700128900306793	2.5777282309699325	2.481606607403888	1.1475104593905574	2.289583920970455	1.426843500146462	1.374079210853886	2.39432497472662	3.0497276968928873	1.375838246368845	-0.5501235756312908	2.9337928743059516	2.312488005060355	1.58749799437985	0.04547039998134107
1.1196684513663517	1.3607609510388317	2.4638572330433166	2.2672364417545254	-1.3245318017507084	0.6565970672968224	2.286684606704699	3.522489509410132	1.8812114495205337	2.357887265289226	1.1407495546886843	2.458027664090623	1.3384854152851675	4.137488324883093	3.7751529131700394	0.38876436120514285	2.1805946251611776	2.943239966436086	1.6304265628825825	-0.25523926786204265	2.6793240306263164	0.8083398955622944	1.453357461827151	1.8899242180536588	1.9573310505448855	3.543428753483903	2.104309765607641	2.733428828416183	2.7777481569218656	1.5349211065425026	1.2999450700648276	0.8415903075298212	2.8727548354687142	1.5152283829220243	2.7515258523462593	2.5413868077887303	2.5358947443107005	1.1781884549355293	2.1412172026961622	1.4011523236972483	1.2778138589079753	2.2944082856190535	3.096705455630723	1.318724683937053	-0.4932382543913036	2.875800427102108	2.245518928257255	1.5106963269055478	-0.09755587434662212
1.1558111862214027	1.362638508174977	2.4619260626047677	2.2482604828493136	-1.2807141972379497	0.7005075213802286	2.2689954287592804	3.5688954211816877	1.8035619492172175	2.3625351984970555	1.146605972845283	2.4327394838883287	1.3470738956485269	4.103545331634389	3.6417651955551706	0.329958308994999	2.1757721718974135	2.8716196793054705	1.5841854235100004	-0.2908681175275008	2.7032634151689328	0.8221126924310818	1.4267437136157681	1.882162135537531	1.982021671797377	3.5073269912189367	2.0196646830569884	2.748132944862639	2.7975727794517473	1.5469179024282007	1.453976783472267	0.7822457630415365	2.82273597976895	1.436748335569947	2.715803490526384	2.5013027304369446	2.5662765851029965	1.2464512368395122	2.0878825489677433	1.389965977170148	1.2404698156698362	2.2427103012140823	3.1827897954748385	1.2718185434080527	-0.4312335126733234	2.8603461603461886	2.214944383864393	1.4906364633270845	-0.15056296192777485
1.1679321704884544	1.328328295714434	2.425306042557435	2.249327540368389	-1.2392556834429815	0.7607896472751021	2.2256004512690923	3.576347197428614	1.764510688005363	2.379386586331741	1.1124299599364846	2.397160692721252	1.3649521792904686	3.999035235001488	3.5313513039657294	0.20792580480928252	2.1122829393919877	2.7873366530811916	1.5449872733930512	-0.28360945334637544	2.708058716604131	0.8714109677890113	1.429995164143073	1.875628124667044	2.0034821479205998	3.451160425757493	1.9846355465919772	2.739828156158823	2.799577063321063	1.6006506506593243	1.6017486877001432	0.6998760747093402	2.823962165714833	1.3472068953428895	2.6202004465419906	2.4918129670433466	2.5648637034606967	1.3334001536027855	1.9557425471722685	1.3725342984842364	1.188621927981767	2.1834915405654556	3.2429662850308896	1.210456022614255	-0.3832813535470846	2.7984858604342726	2.2108194132679704	1.441655044611235	-0.21684713817482634
1.1884231504658425	1.3312155387098634	2.3261765496804925	2.263917821255604	-1.2007229047048815	0.7906952202414832	2.194381337730365	3.598881626783583	1.7065598213944426	2.3861197318495977	1.0579037055056022	2.3749057814457064	1.3808990995674324	3.9041776937805466	3.3832953982417733	0.10997579685579298	2.050391130811325	2.7624196683501494	1.5573456899399474	-0.26667911907606456	2.721089350167412	0.9530401904949773	1.4465788956956027	1.8128072371249242	1.9726206544101106	3.3691803095912625	1.933623107139514	2.7088831373177156	2.797344357187301	1.6312434744559332	1.7548288023587149	0.6227255617330281	2.79672458632303	1.2923774011640294	2.559627962455778	2.453688131472135	2.539812250164453	1.4158135695747438	1.839030552227508	1.379470808355016	1.1607496111631255	2.1522802926596176	3.30210261016651	1.151769045023796	-0.33625327130088917	2.685417695193416	2.169996335142838	1.3978895758246244	-0.24099884648287867
1.2142344931956344	1.345160922377789	2.2739803829131517	2.2956106231487707	-1.1435115819154817	0.7820378715274261	2.184639784103182	3.591491369861198	1.6529417829795896	2.3639764145507725	1.0439549168747144	2.284840666527968	1.4176263450053515	3.8004834265333365	3.2442299067464164	0.05117538909379997	2.0094343008392865	2.7342977957510137	1.5787285977728782	-0.26315328171403957	2.754515040658082	1.0048265124325149	1.4735343669747114	1.7299385537006877	1.9175459479650159	3.305716183579223	1.9216662744569515	2.6797238880707233	2.779935178602738	1.6541653657187136	1.9803461896770926	0.5569104089280175	2.7791920212562635	1.2872528288013345	2.482589099535562	2.437190310940332	2.541369742099326	1.542500805225055	1.7778031432923982	1.342614455542183	1.1398286732448777	2.136411576660974	3.3617050009845206	1.0723950435875236	-0.30488455313204244	2.5501109794795855	2.1770684860096776	1.3799429825459328	-0.2805159655283284
1.2211289429791488	1.4059624385105163	2.1874334551013375	2.347702127305916	-1.0769920658078054	0.7768023490070749	2.1721038405909123	3.558588453702999	1.6565504062004883	2.371853019330544	1.0272986098234758	2.209060982439746	1.4778597179450612	3.708501069084509	3.1383198867878797	-0.03213613437141839	1.9528544344062382	2.6994569870676273	1.5567050684097297	-0.22876496547267297	2.8163354209446902	1.053994797481533	1.532236419383966	1.6804957558726368	1.847139122112877	3.2810468010678364	1.9686862574595074	2.629171887159175	2.776924864760221	1.67952042195334	2.137815646165543	0.4618262465360787	2.8159232246705246	1.2749087835908077	2.3824507713702765	2.4617833166137153	2.526988183363186	1.621097503568096	1.7063118390198988	1.3055039893372478	1.0836677920338065	2.1180544815148483	3.42351514424749	1.024701860282096	-0.2614343231242225	2.3687304529940305	2.1623447547068895	1.390656048375491	-0.32452191225057136
1.2330241395855048	1.484100150452566	2.11124637402441	2.360771791549618	-1.013661369628711	0.7654033663108792	2.155906728849568	3.571098706022739	1.6276933053526192	2.355689536587827	0.9643661770408094	2.1361500112669463	1.500419241201176	3.6101551355033883	3.043577590230386	-0.04490438740936874	1.8784384052021252	2.6638717381237442	1.5088748798360678	-0.19592991215037442	2.8609856994224696	1.1001376753728993	1.5698970962085312	1.6160271860708022	1.731869750887282	3.2723725178129848	1.979465440634663	2.5479596944564755	2.7358793278584255	1.7536026961442606	2.2394622861967237	0.3903360351721941	2.826288680952462	1.2470700758962714	2.3090183614537154	2.533571944932679	2.4689245453043362	1.7335275192768258	1.683767589298915	1.2451954526372855	1.0156891631169178	2.0905413592628164	3.4837844314282655	1.001144878918494	-0.20074335102701268	2.216845862666862	2.112804540718836	1.46014243713181	-0.33631752617868665
1.2837145405106043	1.5825063082225326	2.03666414372744	2.3627478770402	-0.9869736740432773	0.7760490727308861	2.127746782262201	3.6181356869944326	1.61670073677805	2.3645330505194733	0.9028444558961759	2.0776449578037512	1.4975530834323592	3.5212858675125425	2.9769133584797265	-0.09544581207484495	1.7820239114511565	2.5983760625815546	1.542134295226948	-0.17553618818474898	2.902582493992999	1.1080420837961764	1.5634253186303504	1.5710550648301493	1.6669847126738682	3.2267732293247446	2.050753988281688	2.512580334487042	2.699322045450597	1.8168359095879538	2.3300641849105475	0.39216269912406543	2.8260852330600956	1.2176742391055038	2.2649147446976268	2.5955241747737885	2.397792566301359	1.8471589615193225	1.6943007056308914	1.2054408142630906	1.0052023416121698	2.0491800043361077	3.491483864202121	0.9716884287026275	-0.18026255848562348	2.060611149309376	2.0370432794155096	1.5783203925605824	-0.32970911276735887
1.3301809555784043	1.6476671366838	1.9529112611235326	2.358662025474991	-0.963774984970818	0.7546784621170843	2.124760924922024	3.665474807229401	1.6181315208762979	2.3567374026554453	0.8439869693267218	2.0043111104992777	1.5111979930005484	3.4019486331452007	2.888102622289059	-0.09511025295253693	1.702873778434289	2.531214046246377	1.5749305585655766	-0.1831301051204162	2.925102968993227	1.1273624798693884	1.517480080518886	1.5229160061355242	1.63124200252492	3.1723043117925345	2.0969287590764756	2.4898780184534672	2.6715750583829587	1.8607110017159816	2.4381679578533637	0.3380174207462081	2.8301621333176317	1.2282986369878421	2.1719078242916794	2.694742188020782	2.3436399201191187	1.9799611604149612	1.6791222554763103	1.1667072724286291	0.9553070781112561	2.039027777741857	3.5072927013456336	0.9201920991700534	-0.1446848130914474	1.9081575247256368	2.0267846039754946	1.6944898944950033	-0.3356195309191626
1.3657075943118606	1.708339576070849	1.891803892925346	2.357604516569062	-0.9221126526763349	0.7276887357995472	2.098153848392713	3.7354649458618168	1.6103892710418701	2.3309144334517797	0.7673922186252913	1.911474797339497	1.5304316831055886	3.294809812338353	2.769861038699179	-0.05152926956356178	1.6316257081163514	2.4842110703686275	1.6199616350477481	-0.1787798182259764	2.901705692747536	1.1145136296503724	1.4852780803561016	1.4678894538894887	1.6250278114118486	3.1303189204029644	2.1580882374181023	2.4546695547140076	2.6275444798891803	1.8577700396177892	2.564756182926516	0.3087577880121438	2.8314927925055406	1.2246295254986	2.1867187310810516	2.762511858841133	2.3102922655336515	2.1236172340033903	1.6184501406894054	1.1680387337438183	0.9248890308026791	2.0262690057842208	3.4730566104982614	0.8770173726901103	-0.11028236717828113	1.8079452551181188	1.9851637115078329	1.805795487901669	-0.378081097997078
1.4100425224499449	1.7678452296120977	1.848264291265096	2.363411505653853	-0.8974862704264218	0.7409277766876016	2.0824759411917464	3.809672134966861	1.6044942477113537	2.315657485211908	0.6853283262766945	1.8180702736790644	1.511292925959927	3.221318340186312	2.6656459099886134	0.010887423239754456	1.550826568265436	2.4059321166800993	1.6323133183353176	-0.14488476838570483	2.8176918701833014	1.1289610221834965	1.4698351194906283	1.398227933424542	1.5707745115410559	3.0747895543012604	2.28638593132806	2.394479518480528	2.5713010863245924	1.7962903668353287	2.6361476398063384	0.297964218588929	2.8080889534278457	1.2285657733302835	2.15956363928245	2.795080485670513	2.2853873767231243	2.261114190149313	1.6699706026349883	1.1367278833793408	0.90097218964735	2.030258572777702	3.4500975086137826	0.8613234447547127	-0.08374803057425126	1.7065085257604466	1.945206735224041	1.9452426417502493	-0.36373137872788197
1.4281059637451687	1.811061737524425	1.812722730941895	2.3754819075318174	-0.8569552994483957	0.7117665057454227	2.0565096769107742	3.8435717634073554	1.5867827725294879	2.3169624009216045	0.6169324470896468	1.729724792520726	1.474597022025344	3.1194284138150565	2.556832438466107	0.0666762190895124	1.4460331442818313	2.359701483621337	1.6774223082468396	-0.10076373770679567	2.7034490283358137	1.1531914770515979	1.4321115605402173	1.3504332721207135	1.469070999098339	3.014562587080307	2.426608369378145	2.281826259827245	2.5026271475307436	1.7315430372999618	2.6750399453598375	0.25799728844806097	2.8612798855755543	1.2146498495849987	2.1395443101113982	2.8281966954590785	2.2606902837834553	2.37099204085251	1.6333813603661238	1.1009180741606153	0.8722129439291871	1.9902442067336377	3.425224282589447	0.8398869202069866	-0.10376932973604949	1.5479825438657975	1.8740984894336759	2.0700594571394766	-0.3820402557885193
1.4679298515047656	1.8975699065858724	1.7705980727193071	2.399598362324223	-0.8511457494515813	0.678576524818893	2.02905393382377	3.9060734126475554	1.54918834405862	2.2795657944525454	0.5625320575243293	1.6520248194798046	1.4434826310326359	3.0625614702196655	2.445164148472826	0.17812863685062277	1.3597025605416648	2.3555741371695835	1.7021670362721277	-0.08045772113823538	2.619957868879594	1.111956104468012	1.4056559704029312	1.2905527089387914	1.398142342455961	2.9823412293834504	2.5316316016883063	2.2167743218601093	2.484182778683901	1.6366723299826937	2.7508095646362536	0.2751028300491382	2.9019370834533142	1.257950770998785	2.1440746173000496	2.8586553696016876	2.2218702370002217	2.42687165368714	1.6801252174073718	1.0796809447468771	0.9031943390527031	1.9331362232349414	3.4006336045568117	0.8030112175152105	-0.07218412432804952	1.410902534339574	1.7794053642276375	2.2272788258906036	-0.4025441591618873
1.5500750013582927	1.909285319634387	1.7810595600035914	2.3712824274701694	-0.8114399783843578	0.700289727502312	2.024446209144423	3.8955863523075065	1.5078422599464993	2.2616070806686226	0.48891500756100637	1.5689296596059583	1.4261748535963412	2.9703690072999485	2.331612024869499	0.24280874008139852	1.2668330199181337	2.2976735380482096	1.6607276726936075	-0.1018821824341724	2.5250877384212704	1.1152406014921685	1.380184898397569	1.2357535485256839	1.3151506234293702	2.936672174541953	2.621806823642407	2.1179777391720607	2.4626571392911183	1.5369132763428313	2.8405063333299236	0.32129765132105464	2.963156570416591	1.2445774893872201	2.119172858739197	2.899884849840577	2.188346705031896	2.4441790442596867	1.6774070572043491	1.0339344625906024	0.9472394120078095	1.8691595502427798	3.3522901971924197	0.7728503841262678	-0.04390135477311351	1.313906791616981	1.7183489030393098	2.3558999219773216	-0.41843025336941475
1.602168113480958	1.9444922758017456	1.7593785609166244	2.3476018668678824	-0.7733408560282046	0.7148010929658742	2.0078601252308035	3.9385893524094433	1.451170381177313	2.2885209100081543	0.3978315592125984	1.5396710382072747	1.3980029301197021	2.896364300409858	2.21578308990305	0.3368655662888629	1.1724834888016153	2.29295744761233	1.6145076949931945	-0.15193433813222593	2.3872696673871454	1.0977001640846962	1.402425480584241	1.2452173707777912	1.2793201344149923	2.9063777635220323	2.647034835705717	1.9935358409544714	2.4330793720741815	1.4709550459677119	2.8502856436146393	0.36484228156827525	3.0361619831805786	1.1966206161436639	2.120237312955042	2.9392254200551187	2.1450528587469035	2.4339145036289582	1.7098467603048104	0.996237106952678	1.0028495813666987	1.8283794883153874	3.3136046679953433	0.7479921676442288	-0.04229842936826479	1.3232349581095426	1.6759829331093852	2.443254802353699	-0.3947197856002998
1.6986351417438386	1.9397533759382177	1.7619725347272954	2.327735499786798	-0.7459561782688972	0.7463522072122877	1.9923702356208703	3.960700588346395	1.3993871159378664	2.2835153027431976	0.27320142228321814	1.5179224531204292	1.373532937834166	2.794990816493765	2.0699274123954567	0.42287580002293845	1.0487218218144538	2.2952024874683876	1.62849556029713	-0.20497977187732483	2.2298938610451216	1.0468852955338552	1.398718611024298	1.1891884514508753	1.262695701697822	2.8890896611851504	2.6819035294585483	1.8701026785362824	2.3724128486612335	1.4177137601302012	2.9255824940858868	0.433694366736259	3.0704426475669697	1.1582141758515494	2.123408279137485	2.962178691069069	2.107874334203685	2.405123608683334	1.744928261616511	0.984784146726064	1.1310855035552747	1.7778027582281477	3.2197675713691347	0.6860782476310004	-0.049843198175758545	1.3828761436839758	1.6275542502900773	2.4977719498459594	-0.3875069413702734
1.793288156808646	1.9125636142178752	1.740441856663384	2.308260625844702	-0.7391088885500837	0.7853345629949849	1.961141203722983	3.9682501009395694	1.3684769107793016	2.3146356900154608	0.18584693414878725	1.4789812810039487	1.3652446999882686	2.720064425553261	1.9687426284920317	0.4573002268109664	0.9096193976060272	2.2962387884906845	1.611189640986461	-0.238555356294525	2.111942291348882	1.006727850811099	1.3655613106870523	1.1431622872969902	1.2734169306387941	2.8699504249418717	2.7041068755118256	1.7836983127341342	2.3689908887378954	1.3572127509003389	3.0376441904873683	0.43518207236729545	3.1132809534800066	1.1423197006803938	2.1280623890081656	2.928841438618079	2.0888860908320717	2.352432780523901	1.7390339243409876	1.0395064746194629	1.3050046806654645	1.7102710307852935	3.1532863834884592	0.6137176420293693	-0.07397905097706284	1.3765369350973886	1.5952556155807294	2.4535751701239605	-0.3929906180732439
1.860769961904482	1.8460746539787092	1.7300269100517194	2.2817431722767134	-0.7284048035223618	0.816364104933708	1.9593908289477402	3.9414633963374355	1.299856016802126	2.350980771347263	0.09011867359402355	1.4631553058632583	1.3724032810400213	2.618565840669768	1.8245332091392121	0.5836676007713079	0.7757750827430786	2.303471131651139	1.540356714764724	-0.2529309495031173	1.9819229195645534	0.9752975718117401	1.3628586496216724	1.085438896466198	1.2114443159000987	2.8514204815170294	2.709185850008621	1.695270714786109	2.336766825287103	1.2944532873183263	3.1417907134313565	0.4482665096597717	3.1636382780457497	1.095741865638109	2.139993483661275	2.893148072333528	2.107804634648255	2.2906079688157113	1.6835763638182748	1.098369975782609	1.4271347246625763	1.659587262242392	3.1155703817138853	0.5915778739786858	-0.0807562719761603	1.437306722673227	1.5998342585702359	2.3919712095132715	-0.37909263608009225
1.8934676140656947	1.8195778305772692	1.7490759538595557	2.2626688626560965	-0.7315849503233058	0.8350344192135875	1.9173067997987043	3.8914065111037544	1.2552650396739016	2.3353428224813215	-0.01537727005288882	1.4636864795408477	1.3614696386227148	2.545923344313584	1.719989387798763	0.7090988596071389	0.6427103831909886	2.331959085817656	1.480763041200381	-0.23409996085544255	1.8407431878413387	0.92467326465939	1.30975628227761	1.0329077930723387	1.164694187077866	2.862136593377179	2.7698287028170254	1.6578834841296728	2.304383352256016	1.2449285082810673	3.226543613465836	0.5097348616210662	3.16226485203362	1.0015204628674006	2.132460805902393	2.8246549891634265	2.112453660135158	2.211303755146941	1.5869467352737263	1.1638848905196324	1.5829646360384	1.6376268923511912	3.05416397737043	0.5300523803578441	-0.09775845392574388	1.5112695478712008	1.6005793360324971	2.3637546130853053	-0.3733040253883783
1.9552151837711158	1.8104605116300831	1.7337030882383424	2.2700991159757216	-0.7481332778583981	0.8599463257506766	1.9069692821559059	3.84417653805749	1.168252651602785	2.3523181612999977	-0.06840379620099675	1.470384049848041	1.3564177516647455	2.4876033048660906	1.6291735147655917	0.8100820213432183	0.5240878007299021	2.3683306288597707	1.4190132818102394	-0.2668642167668302	1.760882386230076	0.9049092744301401	1.231487852997186	0.9419119931536004	1.0993299387224393	2.8496902759562763	2.8011150316922833	1.559926021132622	2.2725194183753405	1.1966238627585866	3.265145657829836	0.565307641595849	3.147941631647333	0.9323297491038147	2.0475694934717197	2.734178710845603	2.0971484194401517	2.1239482136034082	1.5693862686256839	1.2422230670393464	1.809428883120726	1.658663658142294	3.023827464320285	0.4700501564104248	-0.12744053541039002	1.5940395832584655	1.6440845577990018	2.337966467295409	-0.31803136435920926
1.9938848552917867	1.8143557421065648	1.7558398649468174	2.2709040640639366	-0.7431308105724291	0.844032396879639	1.8862166249290566	3.7611661320599383	1.1259208942904257	2.3429152670974234	-0.11594768297653542	1.4806080882954198	1.3174897876230358	2.3862030899740576	1.5325345275734126	0.8598612197303954	0.42317352127537633	2.401457104349567	1.3774546433522192	-0.33195531425896097	1.6976867007640926	0.8638930266706204	1.1372384840336256	0.8531032821484856	1.0688982628500585	2.8489628454463256	2.795704261666698	1.5254581077230518	2.260378046012773	1.1632236665693314	3.2688934618195367	0.6198901198801995	3.181373069095618	0.8590071344914312	1.9759810591809697	2.6989374772796455	2.0559611933631805	2.0483192013962737	1.518326914835191	1.3147324395007955	2.011792898533681	1.6634448857930024	2.99533790101001	0.39699477438442754	-0.18846795821251433	1.7099884005663135	1.6514359436857267	2.3064987980865728	-0.2808524501412643
2.0749177759856074	1.809020286888834	1.7767360920023854	2.2507073149679973	-0.7696575714561184	0.8777677318816259	1.859575049759189	3.681108653640396	1.0998818111607742	2.353112636795176	-0.17149395539034795	1.503064592405355	1.2610977928530391	2.344536448537228	1.4731043286855465	0.9590492477386693	0.3512812133457338	2.439304134684602	1.3312207181860587	-0.3844955533969632	1.6761390744575877	0.7923169420990519	1.0433646166373114	0.7833779634783586	1.0781367406857874	2.820361431265421	2.807949249460337	1.5052641899114625	2.264575183620776	1.1780051792835764	3.261298181784344	0.7178085685852358	3.2059670477959243	0.7613770335740346	1.906367868686426	2.648554821337666	1.9831368830984726	1.9751116734935832	1.4751531308216181	1.4405107112552784	2.201891544221202	1.6576075807059798	2.8755867906714077	0.3102807074337036	-0.20442949323020168	1.8443278176755442	1.665430824258643	2.285833975118621	-0.2547034921714277
2.1217513637767773	1.7952672445557512	1.7885536781957332	2.182480086885943	-0.7193885910460505	0.8959948863805544	1.8321663110699429	3.5881772643132974	1.0713165160863816	2.383737220131473	-0.24403830637497212	1.5087077853066346	1.2276886587465323	2.310734060221969	1.3729492247553277	1.0236518161734336	0.2987656411608351	2.4286715857466277	1.2734820575661967	-0.4386604141922862	1.6436414498013288	0.8153416759839953	0.8830261524653092	0.7500821922157966	1.0873588519523552	2.783673631633103	2.825981084996914	1.3790619325129794	2.231797560682314	1.1756401940657588	3.206259676652575	0.7454027827895529	3.1539888605922	0.6384625533068488	1.8687013692718604	2.5916966201260476	1.9470051546821214	1.9340691811249193	1.4146732133576523	1.567515691748838	2.3521042861928523	1.680196722040197	2.81808827436023	0.266647498368753	-0.23269158809669643	1.9630338497005169	1.6561254693465686	2.2112987155887747	-0.25388157500117414
2.1330810201324355	1.8378137422553156	1.8014085329431935	2.154180384674237	-0.7017307777497688	0.859520721850175	1.8230940310695598	3.5214248281966887	1.0733609289039034	2.411980663900759	-0.2501407590199159	1.5406940046366668	1.2084236271381563	2.2689620987399364	1.3039992376244067	1.088532622699401	0.2460726018178228	2.4359184382374974	1.235961931862857	-0.4797427694754301	1.5848022526741086	0.7644198578916521	0.7612472301723204	0.7267737700700052	1.1199624090904927	2.7492876565492184	2.866220117211861	1.2961911502944268	2.188915411573403	1.1663303196739254	3.1303304473949254	0.8033852648484242	3.104971359533842	0.534129004083953	1.8383697121745421	2.5251899066996355	1.9473093574146962	1.921350354993118	1.3927167111144416	1.697411582622387	2.448942433092699	1.7195121587623852	2.7392033681477934	0.22772199840849003	-0.236949694141701	2.0948462299527604	1.6299017175758963	2.170247899873412	-0.2706903248487389
2.127562289852704	1.8347294873849038	1.8148876746440574	2.0998468661503913	-0.6717991396912026	0.8666782487008444	1.8272994153534143	3.424535861031926	1.114040511907839	2.4054172077373708	-0.27786520090100375	1.5548997359735175	1.17578576654852	2.2305149360453305	1.2728393999118783	1.155546831410595	0.24566597484144032	2.3605229349432646	1.2556456536100093	-0.49993876588511166	1.5619877428476137	0.792943496575672	0.6099819898281883	0.7020587957539993	1.1468970971878643	2.7105938417062747	2.9612240230317557	1.207976116533572	2.1612894397054405	1.1875967212842347	3.08795702794695	0.8289179630404521	3.0493469950879515	0.4422690207224645	1.8602460815760415	2.4800218481121057	1.9070021696497332	1.8946969424593345	1.3062753499666007	1.8747287111240953	2.561725527487753	1.6870301736262288	2.6842623266732635	0.16229876594060905	-0.21279792764308952	2.144590289317524	1.5858461391358163	2.123092746109907	-0.29264292897496846
2.1160878209177	1.8365492996611401	1.8200970202757998	2.033602885018779	-0.6312166840638309	0.8759573448104009	1.809014273392379	3.3458327999994752	1.1557412316777964	2.4153845134316265	-0.2759137829128902	1.5736999086522758	1.0972875647590616	2.226978427928459	1.2413167705041213	1.2184697448861934	0.2787514723583778	2.298998351525287	1.2112210514143273	-0.5044111414762659	1.5550160533747022	0.8221992140757072	0.44612901823576123	0.6998798187065615	1.1482600269886023	2.6508040769657266	3.0267918253332615	1.1297320137096665	2.1222472146633238	1.180040984126482	3.0272136445408306	0.8477162336694126	2.9451413511907574	0.3404904790045081	1.8914020530135083	2.395064603179251	1.890540046614145	1.8875968951442854	1.2179017388739732	2.0114797527247545	2.588866992087464	1.6876231242791317	2.669323986651241	0.1124774162861469	-0.1443697361810837	2.1391414546102565	1.573722741698599	2.1346853680016453	-0.326827856602594
2.1072384013130216	1.8023991593490205	1.8262205959018576	1.9913903760225722	-0.5858390633562733	0.8124472365647485	1.8059995234407356	3.2296520672314	1.1870138235285377	2.390569160529559	-0.3142632697350951	1.605189647025055	1.0057885440061973	2.2070210812916007	1.1576818252319767	1.2727358014353813	0.35343946422037914	2.243820484061311	1.1992488353845214	-0.4908040755637182	1.4977317053378063	0.8355640468411512	0.30582559967610423	0.7161511385304994	1.127089899808388	2.590718502887372	3.137701379867913	1.0506157384557515	2.074217302522457	1.175626345053223	2.9781682584933997	0.9118440499652805	2.8391517197689122	0.23177524890640835	1.8611382074354932	2.336283833174234	1.8724585488608265	1.8716720353756888	1.119632560675642	2.1230192814579687	2.627365740893911	1.7111307827373357	2.6254023168530543	0.0700354306534224	-0.12963387555967013	2.2195497816683134	1.5597522012242684	2.150987446916776	-0.313288802605603
2.095797350665559	1.7857546280749268	1.8195321128012545	1.9392220055296012	-0.5003247231427304	0.7604555246557984	1.8125672021367063	3.111039832773167	1.260459219646749	2.3837267003062634	-0.3360126045999291	1.6122964976681136	0.9261942980493607	2.18354112664536	1.1314920660437584	1.2868734839215956	0.3953707172989792	2.1794676973148475	1.2047561605665922	-0.5429746104816117	1.437022647059896	0.8739968188632646	0.17435606731609982	0.7504356489387491	1.1256492663421351	2.4811811422939707	3.223454800674311	0.9431504285007275	2.068755094373273	1.170469540949147	2.9592090171783845	0.9320203534939028	2.727794240952684	0.1339348141354097	1.8301701174551774	2.3048344860082173	1.8105581782647975	1.8307021812471334	1.0570262729368463	2.1404744008989143	2.637062317508506	1.742818404760205	2.587731328851669	-0.019881793134289467	-0.11613610043169578	2.227600789010747	1.4807990740483543	2.1639523222499237	-0.34888920390460176
2.116532969645333	1.7447570513234987	1.7826291040663889	1.859896901818511	-0.3930077783023422	0.7380632515423111	1.815930388357972	3.016234088541882	1.2696242493446295	2.411167435673686	-0.35338765129073096	1.5898099890432924	0.8804843052206124	2.1635495643592977	1.0935258312879281	1.2773682332354674	0.4029929152773225	2.117069763816151	1.1822165749707685	-0.6218848854553525	1.3927196125162236	0.9202606014001056	0.08652726828440054	0.7653470968131523	1.1162631590495273	2.369634510726792	3.3109114813132194	0.8075194996635515	2.045582870657203	1.1892949653241291	2.949246525818161	0.942839667845298	2.668377070153011	0.06715546206591663	1.8524334480035236	2.2578594036553734	1.759363529103157	1.8026839192414765	1.0003244441077404	2.1845417346181293	2.6676511591457954	1.7299181512794894	2.5057397797696943	-0.07244640250899674	-0.10822056973421475	2.225982537280312	1.4129429358745766	2.149491106728005	-0.35866453576217405
2.1129674954284297	1.665579931903094	1.800690094744032	1.797050317244274	-0.26434135157020117	0.6733841908862301	1.8426202616246194	2.956306824584326	1.3316860062016815	2.400290393790651	-0.40938122807293664	1.5590595806701244	0.8109116185115436	2.134645894694816	1.0374507568295872	1.2839064963523894	0.39899962984259224	2.0485416382173316	1.18469537629715	-0.6869433207128162	1.36424655271649	0.9508067800252891	0.08330071653823852	0.7981218526448225	1.1302172508711614	2.2890678608775312	3.3721890454910115	0.7293900125246697	2.006562029827076	1.203705750625852	2.9817881051141795	0.9386461768892171	2.626295126074056	-0.03232414984074783	1.8677271230404096	2.2231848430967207	1.6996251475208624	1.766316321285433	1.008026914659847	2.1506218825921746	2.5941391586050315	1.7101589583428543	2.4574926326279662	-0.14064330377747933	-0.062068726658106366	2.2305301898861996	1.3092239612218886	2.1173796462769747	-0.4308558225560996
2.096754056256324	1.58697686432531	1.7647499964771414	1.7008747281712242	-0.16236951074156253	0.6336720040606614	1.8762447928761596	2.9189849356543975	1.3516991768675957	2.3995974574779306	-0.47623039891946994	1.5559808361505016	0.7788669753618558	2.1216578481050528	0.9604019621786797	1.2823280430283064	0.3239792574683177	1.9991585741004356	1.1832626349018667	-0.6986048260607022	1.3356291271202931	0.9687932463090665	0.07307008049101857	0.8623040995282605	1.1447815304337048	2.191934027675036	3.4056118295216686	0.5946791070618962	1.9356033823839431	1.2074875253364694	3.0420694950725116	0.9287822578166225	2.5833993904256354	-0.10516414910411451	1.898208089905	2.19434078512918	1.6658013212062486	1.7541886700657532	0.9485015737869024	2.124577759963185	2.53522050172575	1.688513874991847	2.4068472901547158	-0.21141496118711361	0.022887959163401528	2.2491836903717486	1.2496778031508018	2.1042220715243936	-0.49575835634201876
2.086504496091583	1.5383624857952038	1.7440292331068483	1.6210086955254084	-0.04727204764841146	0.6052275514959724	1.9048325226064289	2.8927399980071002	1.360604805282897	2.3717935594489243	-0.5163343052818286	1.5371745688046574	0.7562656634346265	2.097629908452041	0.9142452437271811	1.2670116669576372	0.2112607779783467	1.932146673529931	1.1259082510107157	-0.7093802060345582	1.2838100556638181	1.0077645071942256	0.08082501548505128	0.9123723027707775	1.1690558026834452	2.148490519502411	3.4213377823987825	0.476951638512102	1.8527429629535015	1.1581611777916607	3.1402774491789107	0.9299943734346041	2.5136949655368874	-0.1582535525469673	1.887307854770098	2.1654520162594664	1.6371508955385417	1.7208829757031583	0.8889783006635321	2.1268885016111767	2.4823546433759107	1.6790810845919182	2.39484447141216	-0.25738256326113734	0.05781639994261264	2.2172181872819476	1.1927171044405938	2.08937764692974	-0.5230581795888372
2.078812720242501	1.4874459555708	1.75799571449456	1.5383200021217853	0.023054619749249144	0.5932113646193464	1.8738764612019458	2.9012514942316185	1.354898354283161	2.3404229832901544	-0.5534925751229631	1.5202534288706304	0.69397510689191	2.0591046913076894	0.904421358901377	1.2407198274707096	0.11231602673979624	1.8605330830133529	1.1117765825254478	-0.723382095565735	1.233656847648907	0.9831249599377779	0.10653665925974651	0.9617157464617806	1.1666785960507164	2.1122594569294106	3.418768773691343	0.4244453400013731	1.7853272906333817	1.1146264162691522	3.2156046053427962	0.9405600654529758	2.4612970525011653	-0.19817259921157282	1.841592314651501	2.1555055988200884	1.6010185157244767	1.6684860939572943	0.8265022811479239	2.0800684126952484	2.456703174909269	1.6651740337559608	2.354255967640583	-0.2848230711149985	0.0778643279774414	2.1985863032405177	1.164893464467608	2.055630431179668	-0.5527911313936832
2.071618791189867	1.4089914960883687	1.7724072744985793	1.4240982217027836	0.05875966977280113	0.6199808291396689	1.7711395096242615	2.9169136196869596	1.310638087953444	2.284556308055244	-0.5948238063056535	1.5167016444210089	0.6338839062789262	2.0394381776890596	0.8903479479320785	1.206526424625235	0.020932677533453646	1.7775910537500745	1.15470207262677	-0.7493855846476573	1.2139297624230345	0.9511293507690107	0.12029329935848039	1.0252027609866217	1.1493973008401235	2.077434418929033	3.4292649359222116	0.3245277548519856	1.7436319652899577	1.1029866408245945	3.326943679339795	0.8713934332586707	2.440129307375603	-0.2594374449249368	1.8221478280844479	2.1544732291126323	1.496591645350891	1.6435451305544895	0.7416821597313848	2.0196938029418234	2.426464043154156	1.6323609182685996	2.365195699564364	-0.3391164192777333	0.07766182286041069	2.227467363372908	1.0829589456604878	2.0253605640438908	-0.5488325777309951
2.1096749372264476	1.3504900086771483	1.7729909052322241	1.3034646764624647	0.08169400191482531	0.6119808443836863	1.6626167047922216	2.912875173704937	1.2648999060693353	2.2345102521088123	-0.629347513786523	1.4693624898802846	0.5609958335865611	2.006097700638045	0.8384173074158399	1.1391463892685905	-0.127676641482446	1.7606687100774177	1.1661995938740497	-0.7446017425480449	1.1519854632507263	0.8909157493849152	0.10853720327968204	1.0796911395824087	1.1199788131976562	2.0280021669928985	3.402103268291698	0.2717473183064326	1.7055282155513438	1.0701879179028975	3.4267989162060872	0.8519460143714284	2.4035080757950533	-0.3244848012991023	1.7404019747509758	2.1052811893296175	1.4355387431811546	1.6486117264148497	0.6920127472048015	1.9594338388649473	2.3602959501391196	1.623106966872563	2.330920827620091	-0.35887511772178476	0.08977662471823486	2.2530753957078145	1.0215127048378636	1.9852258004928731	-0.5773104520487393
2.1550509735533168	1.2764908198934002	1.7747097004175587	1.2099486769319132	0.10219922710699152	0.5903803807408583	1.581917916035128	2.8442344416114027	1.202287825774143	2.1808312431337966	-0.6790140175483151	1.4343528468549496	0.5304664839894526	1.9430783556202862	0.8109334607477235	1.07479171171556	-0.2609861952273315	1.7440633394692004	1.2386701449534372	-0.7982339036965518	1.1168643879862359	0.8716006978196074	0.09420592217839834	1.1088867843049524	1.1299440793181716	1.9736518522612243	3.3410676517238755	0.24329392809470587	1.6859708956713466	1.0617732578855565	3.5462141205614843	0.8337927502812873	2.3964601031634123	-0.3615128139480994	1.6671841976248678	2.0957879093482075	1.3504297234226137	1.6502842140320595	0.6257537798428333	1.9022823440897738	2.351902912966859	1.5971803452950544	2.318989407647007	-0.33793729941033146	0.03633679686394807	2.3358417786614174	0.9301047694990731	1.949458160526938	-0.5578590164814923
2.1901363195153953	1.2322378766646256	1.7644327709729706	1.1048522387354558	0.10413375859004803	0.5952870530149476	1.4842380339300412	2.7849556111794618	1.1416300912774413	2.137244862988143	-0.7032619123756902	1.4087519633490784	0.5245443025330594	1.8860643916572244	0.8158560241809788	1.0163942511462691	-0.36671974517036704	1.7309083992437835	1.368017499458881	-0.833436074416767	1.0921483743834584	0.8585467966473382	0.11604213418550488	1.1663945941799834	1.0833340122914796	1.889669906865563	3.2478003778206257	0.21547961297578913	1.6557204977863367	1.0647021464856405	3.623532024001841	0.7749085993284874	2.4074884452207765	-0.3769154124948835	1.6215022522039066	2.087020553564984	1.275436258769314	1.663085000573492	0.6141960935967432	1.82344049446927	2.2997157569712927	1.5758323731425128	2.304931952540289	-0.3079020978921741	0.07680946326968045	2.324894913201646	0.8756621892103238	1.9427582060914599	-0.5748547441785192
2.2540290862172156	1.181868648825679	1.735450770737716	1.0164974412597059	0.06827379687005652	0.5989530349517844	1.398590415185097	2.7554972810720213	1.0881768915262193	2.0493265672580665	-0.719261307343048	1.4049249812394875	0.4825521387594252	1.8376321402099633	0.7562540442639234	0.9443350014751578	-0.4521226596749405	1.737165827010618	1.481523418557193	-0.8573359892874752	1.0829684185479826	0.8138181468074934	0.10492072963392056	1.2065034245098327	1.0839151756487297	1.8451743220858359	3.1612704142872725	0.19954623418658027	1.6059604084934904	1.0716834692157144	3.697610585628996	0.7029538444262171	2.3804995243640876	-0.4065365383838985	1.532585797297187	2.0515311493734876	1.2443183385598682	1.7141715377318345	0.5855660329896469	1.7917533286003107	2.283912516561044	1.5484156914792462	2.3336174988938274	-0.2606420629753986	0.13937121188636853	2.342508588185603	0.8262525598511822	1.9102766751644755	-0.5855902631749903
2.2956185735019097	1.147644629060441	1.7169784033101436	0.9563104796481141	0.0193544659439052	0.5958734082041717	1.312699581024229	2.6974007131431716	1.0807301627943953	1.9668173826972908	-0.7551000406879067	1.3988814155926987	0.44082069995556966	1.7825679336319706	0.7017824643784072	0.8844082938886058	-0.5162646903599946	1.7403031906871675	1.590920606624989	-0.885395550254362	1.0545862208127996	0.7745310848886249	0.14811516056748872	1.2667305266152238	1.0413214346639088	1.8158910580791072	3.0533078714899586	0.20930401208043495	1.5568170593146504	1.0726877001760733	3.769042450099004	0.6553905037842453	2.3259602153441508	-0.4190495504181113	1.465741680861512	2.017190664656907	1.204656034532054	1.767389595830292	0.5676768975467533	1.6938677963652187	2.266946615097015	1.522750519278094	2.399940099788965	-0.215941244462503	0.17126694608748122	2.3085730071024626	0.728268085380726	1.9004052094508446	-0.5800126444507228
2.3193078549728305	1.13166543745897	1.6967851008961972	0.9003753722412761	-0.04114864607276827	0.6081810339140874	1.1933812890960014	2.6292395341069135	1.0263956859407826	1.9081613072004964	-0.7695240403768387	1.3999531393587803	0.4139755667868096	1.7619043546107758	0.6837960459104961	0.8274248671890259	-0.5308268200282373	1.7227781517511391	1.6835615979114238	-0.8719435159368671	1.0161989430593308	0.7537208775454427	0.11884816774921894	1.323450810562939	1.0297399698386793	1.7567631434764501	2.9380079625791913	0.19319926981687832	1.545630686419397	1.056606510900685	3.8147865360282838	0.6413311057302268	2.2785232539180784	-0.3962299051492716	1.3877435026865725	1.9966527870996227	1.1754082771603414	1.7820561264899442	0.4783108286909017	1.5672367357815136	2.278667697024784	1.4875881216462772	2.414769714235748	-0.15262461176263714	0.1801102455736564	2.234602653418779	0.661202405430795	1.9074372784160265	-0.5572830552303423
2.3781056181433593	1.1212446132182599	1.712400298985185	0.8893442414181317	-0.08951905475065138	0.6193954835537931	1.0711125009341662	2.5158418562013387	0.9853398005543511	1.8487773512759371	-0.7846689382023494	1.3919541232184105	0.3852063378480481	1.7429975353283624	0.6868817318236882	0.7628327243820227	-0.49913351230763225	1.7060600548066247	1.7742917863903855	-0.8686457178072116	0.9711755526537104	0.7167497987433817	0.11380764452085076	1.3633302373170464	0.9965837106569131	1.7086773821581591	2.8845439584846053	0.19133861311075154	1.5610268330479207	1.0607413289001246	3.8364402901488317	0.6548810722903212	2.189520605076864	-0.3963499587186788	1.3330264499735522	1.9544853826544943	1.17249262099117	1.7790878376557973	0.45194081836862054	1.5193152001355654	2.331567531927157	1.4235705037953579	2.4256872855327285	-0.07705047162199165	0.17479758902588188	2.1398129806277355	0.6095982524997533	1.87259569054643	-0.5188776086089378
2.3944270240905987	1.1097758896080314	1.7241718794561738	0.8531441121754876	-0.13713654921819798	0.5920514986390543	0.9783560060695187	2.4515849217173566	0.9566900140382966	1.7801152754234635	-0.7624548145737696	1.41435671296566	0.3552683887921442	1.705889059908835	0.6601419155813794	0.6999888995858093	-0.43828636739085525	1.680194383086942	1.8987070284390881	-0.8790568665025342	0.9353346518506058	0.6591752559788949	0.1090041678517307	1.3996863106854445	0.9696309517650592	1.6950013164838609	2.863380281206259	0.19571400464064842	1.597512186742689	1.1159460496124636	3.8495323493689186	0.6536452660370122	2.107325212742388	-0.3965550788172653	1.2949425053346553	1.8876822711125598	1.2051836666806306	1.7532209463257833	0.4395208805500063	1.4001880142683314	2.3983447167985936	1.378972231784346	2.455710087209734	0.00041337565510401184	0.18031141531947326	2.0977630336590525	0.5419342320763396	1.8133223710200077	-0.4696360404502484
2.42549617739355	1.096009684843646	1.7234170646393339	0.8141096967385314	-0.2087300377308229	0.5515145780558465	0.9581954317612233	2.341300369695394	0.9317085647116962	1.7293649354745966	-0.7431169594092832	1.4265258878546283	0.3209330905508326	1.6729356473894323	0.6291017040980946	0.6573376564151974	-0.3942306606695235	1.6939693181619933	1.997673916862872	-0.9101054253954886	0.8881194999230699	0.6399124618242046	0.10098212356091174	1.3950097873817098	0.9492570506669591	1.6847903130212856	2.8649064122845234	0.1891981218288014	1.6207529371380935	1.196513780864065	3.870265483893075	0.6917610132467884	2.0387602182418165	-0.41174590286761525	1.2694976324953502	1.8108890359684486	1.2446720475187285	1.7565312009006995	0.42347100835353857	1.3177843181250857	2.3969085859317376	1.3117517636922646	2.4498672994499744	0.06710834589716028	0.1890781273389669	2.067426217824433	0.4939172349800548	1.7804773389154573	-0.41768421477070616
2.492073546527852	1.0880570287694695	1.6944976535844976	0.7940436681565621	-0.2497182752715909	0.45734062863995595	0.9822655645106007	2.194499236546698	0.9031941112552181	1.6707426148952138	-0.71750101031234	1.4014121088951084	0.27024297826450705	1.6475743666565292	0.6111756577458767	0.6222643040245779	-0.3356272625557596	1.70069662501379	2.031558082529842	-0.9190956440924362	0.8336323717734964	0.6582057028616755	0.08347904262506117	1.3492701538099958	0.9234652896443108	1.6572256268497683	2.7829959153202797	0.25202437642331466	1.6210897384769478	1.2720441646222915	3.8771805694934782	0.7948838637943842	1.914607516573259	-0.38856740032930676	1.2170351572681397	1.7584808254471689	1.282586000081382	1.709458371980947	0.3507100024548797	1.2395797877491872	2.3697961257061415	1.2927688645058546	2.3999474404965913	0.14591438937756437	0.1759166929441593	1.992398521865475	0.4815015400033772	1.75528115990268	-0.3902967173384172
2.5368214904247792	1.0660876571415978	1.6970712992852897	0.7551347835623308	-0.31358928802897373	0.3832396690895697	0.9630834578950929	2.085105613336234	0.8766834551963202	1.655312821353311	-0.6978088540941509	1.4108668128279906	0.24274966646878943	1.62362982764845	0.595683837458439	0.6063496164499128	-0.29149303512265545	1.714753933980754	2.044021345543396	-0.9325051929467923	0.7598085352966516	0.6413854497709608	0.10888100463342654	1.3168408596459655	0.8742987645145665	1.6518833846264314	2.7124922534212432	0.27643066228249946	1.6130871831442264	1.344543390149394	3.8681285958321006	0.8722715440522943	1.7755221672732637	-0.3645092138364225	1.1775714659548413	1.7153965963226692	1.2969825409649507	1.7109970933441194	0.2718656773083462	1.1552011055363964	2.35433513691044	1.2658272905145267	2.3702829484541588	0.20125372302148253	0.19297613875344616	1.929022834681346	0.43351536017635706	1.7283798829967467	-0.3468225549521661
2.5461349100987802	1.0422513432415348	1.6916677667091726	0.6756685847690874	-0.3768332529316787	0.30563987304561147	0.9443351716845854	2.045563854153806	0.8708562792530603	1.6206983473190675	-0.6346442832155368	1.3643977892189585	0.18599020392779844	1.5964577906053665	0.5752161809356571	0.5497158799145998	-0.23100384267105337	1.696853326607458	1.999615981231504	-0.9298270300359238	0.6797232301406835	0.5945195787270159	0.15989009587712041	1.263640515610668	0.8382951126938973	1.6235768495652902	2.614848102329701	0.23927771307571608	1.6202533241852184	1.4111450669531451	3.8562359685806853	0.9358477910004236	1.6440832206666898	-0.339709645100919	1.131909490715253	1.6599907458771122	1.2945554330814981	1.742603126260142	0.2521527867408361	1.0796329078512517	2.3500126564710135	1.2388601173757092	2.3443335469908435	0.20033776344275017	0.24641832314516926	1.8502405859972844	0.3905886687475416	1.6609353051721598	-0.3172172253466706
2.5844481198856784	1.0491811510251243	1.7320581161888853	0.6089534846134602	-0.3929995773783182	0.24924791712003408	0.934756192901026	1.996104202491766	0.8616242289449195	1.5841525660176137	-0.5277569917560629	1.3126920401212412	0.10348982842977392	1.5911126646563893	0.5212216805143822	0.5281348968544197	-0.21295690335258227	1.6433172456849985	1.9165698844854873	-0.9361971832018183	0.6138858273738544	0.5614206849765846	0.16017004837173038	1.1737445549569017	0.8250350384807235	1.652268960005428	2.5742528872937127	0.2362673023777254	1.6229977933923045	1.4446887957287426	3.8327207714722613	1.0231797562553842	1.4931028290687567	-0.3241497420771917	1.0530670902311954	1.5903391982080357	1.3234351507446358	1.7613822207719512	0.2644548628337093	0.9739767380893645	2.3743572707097074	1.225801584752883	2.294588756989181	0.22086275301338265	0.23588012338351735	1.7832810414571305	0.3283161018613493	1.5997384220850206	-0.3025217933978148
2.588874757666145	0.9843052255123761	1.7618436117146383	0.5297559026309355	-0.40282026580878033	0.1806728532308653	0.8843480730186799	1.9253920055937193	0.8069386147336356	1.5616163149518614	-0.38936671541783086	1.2575864044305127	0.05692816431472927	1.5797953040628816	0.5071314995129473	0.5181421318612339	-0.180917254808935	1.5806123840429191	1.8366345535483635	-0.8833221824706969	0.552253063697834	0.516808640422523	0.21397929973451432	1.0867144192842813	0.7698529733480081	1.6980901054970228	2.5198923293234605	0.26341889855838174	1.6328063426286081	1.4961787141346803	3.7821971410838793	1.1596769964061369	1.3898612715804337	-0.32452156513215563	1.0255692080918974	1.5419454238581822	1.2880955219488643	1.7913310169566743	0.2141320414416167	0.928056858811704	2.3474445263172976	1.1775131990754395	2.1980731608032125	0.1998051419645188	0.20589098507091283	1.714250045254665	0.30439766843911237	1.5639207094669147	-0.2963815797710854
2.6050260730985904	0.9213972957766599	1.7829404451177013	0.4662634976065635	-0.4170190286112717	0.15703444913985778	0.8521332424668859	1.8570172453541118	0.745692680077652	1.5485844926973042	-0.23024864282751864	1.1837874871453073	-0.028847171169534974	1.5432968295143061	0.49789656144575967	0.4820045818567694	-0.14039728817818925	1.5012541593920203	1.7517969288743747	-0.8249864490323713	0.5158618051237202	0.45631137631224794	0.2555908795811426	0.9854133045627573	0.752566572969053	1.7181870012159983	2.474273332083667	0.2509346537326086	1.6537818245674472	1.5313466835088207	3.7607380168560582	1.2464472616675537	1.3164544616233989	-0.36351427845521495	0.9838856538136793	1.4889027204218088	1.2897246676323086	1.7914092367065748	0.20244925634627595	0.8913925642934638	2.2724201548405754	1.1807633528954977	2.088421063609162	0.18046514116016635	0.1572062884274577	1.7089517802616068	0.2868116361985878	1.5024517844342362	-0.3384349823593625
2.6275787043535255	0.8628304208034834	1.794502860037036	0.361199438757285	-0.4415087127327865	0.15510274139957841	0.8106283592461953	1.776798377932364	0.7281900022588371	1.5171437538782235	-0.10137241763921354	1.111963710816577	-0.10187287394176511	1.494843727905812	0.45441555752181245	0.44393344313162136	-0.16443629579073668	1.445412211035996	1.7214953381162545	-0.7916111181441507	0.4866460327980245	0.34463141086380567	0.26836092707297154	0.885972467889953	0.7165488594125863	1.758076611353753	2.4387307789396773	0.2876238981014529	1.6379720878388286	1.55538075700917	3.723099693517981	1.3041764527309585	1.2383170299528765	-0.37069368771188405	0.9261265576810143	1.4281662252240293	1.3095603794302153	1.8356675958648476	0.16893517124445384	0.9383008607357656	2.191768769046408	1.1954697478421825	2.0071090701480125	0.17704914757644924	0.1460404641952558	1.6441811913924167	0.26963427421331676	1.417693163773684	-0.340262471841183
2.6093434587851725	0.7699537239967582	1.8106749413466692	0.2526619286469206	-0.47809443213679625	0.12784513366021777	0.7963920639874895	1.756685031672268	0.6936468459662588	1.5225196589905585	0.013721263055120225	1.040953338133582	-0.13158007685716858	1.4283541675915135	0.4368128373891939	0.4602299809439588	-0.1671699156056476	1.368679059087781	1.6902477244227465	-0.7951547074833424	0.4680319135831853	0.27747199793244975	0.3189697958167136	0.7790876636453733	0.6693786803405385	1.7932100166355227	2.3642686744457158	0.3010539735525368	1.6190485182414665	1.6211799012915606	3.741003623269319	1.313410581942041	1.1816430454496734	-0.3796489979692642	0.8537325349834278	1.35485843097059	1.2868637288711384	1.8804915087089558	0.12703946324281523	0.9285943720304161	2.037575218162398	1.2564070956794073	1.930777899166451	0.17882917822378233	0.07249764388137672	1.5872741505714711	0.24558121300134675	1.3827879996941161	-0.3450564600550022
2.616476120977314	0.6649084783371683	1.8127532231067143	0.14993451092061996	-0.5168162368733827	0.14336834603535514	0.7601029439859561	1.6702025543773467	0.659210705621135	1.52391431338313	0.11029879821409663	0.9453748936055553	-0.1459785451794733	1.3893616929877297	0.4144723036773611	0.5319774246586866	-0.1747786361770542	1.318696648014533	1.6531647796285416	-0.7804587366947494	0.44868424524034617	0.2144123273225944	0.3387046840816889	0.6583814075284579	0.6553192718986288	1.770604787962477	2.284069138564169	0.31027808156388936	1.5486677305269014	1.6370238818393958	3.7204024868731027	1.3614172522353105	1.1108963319591927	-0.4065648710262776	0.8345777715772862	1.3205340220840036	1.2358104330134991	1.9429607882660704	0.05160589101924882	0.9260353805273768	1.8966926861254592	1.2713813093204527	1.8685569532841755	0.1547231440204067	0.0602260537327874	1.4956638094735748	0.24189128786145075	1.3474853200697647	-0.3935051092236453
2.6112680093958827	0.5818183803877517	1.8091685214145496	0.08039125955462625	-0.579361003136262	0.13566338981345688	0.7272882683214837	1.6071380529299482	0.6569441274900035	1.5284530279360993	0.1983661029355933	0.879991305104762	-0.14456636063062167	1.3218273792097892	0.3666021183722941	0.6731588188042656	-0.20005460744179251	1.256404186186927	1.606749056460562	-0.7190046193782056	0.4544941671705378	0.13934978271151638	0.3664117555578986	0.58173356632188	0.5608505337854216	1.7639881470196603	2.2031848331870343	0.3345848379707862	1.5062239577638008	1.6801397639980997	3.6833574816509156	1.3510250982624312	1.034424301519304	-0.40398406229422124	0.8374333208763668	1.2930940873925405	1.155463130546433	2.0057640609144043	-0.031079278961726194	0.9302265550267705	1.76126305929164	1.316246478011406	1.8022475241115916	0.144744728772153	0.04602265274511885	1.4015046809035403	0.22692523735496625	1.293253791073049	-0.47499656550665054
2.597349292634944	0.49098356730306775	1.845144996299119	-0.0064434178054933455	-0.6390207498581338	0.17231816116508233	0.6831869311658985	1.5600870812731564	0.701797203260757	1.5376318956000796	0.2641053222203663	0.8411982802805301	-0.12089625801717603	1.2517922222467992	0.328701813320807	0.804925552336275	-0.23453646528815364	1.2047102321759382	1.585838438674683	-0.6270780755185493	0.4732956790816685	0.05062507254526506	0.35395290726066786	0.5180280570589441	0.5083645981560714	1.740495490333195	2.1902922986070337	0.30209765667087546	1.487049609680365	1.6808357656537942	3.625410976945466	1.3572669179960326	0.9885849864552068	-0.42553950917618344	0.816921891597348	1.2893278218466533	1.1463409569554872	2.1128987305762577	-0.042331972145593366	0.9388517671409895	1.6905698695665792	1.314196214681458	1.7698547126502753	0.17641790440925761	0.034185231053803486	1.2763348848501763	0.2139756085101195	1.2319916901812624	-0.5297994258100219
2.5695229985422468	0.4149105822702879	1.8536357268256147	-0.058903116485551285	-0.7026012321132293	0.18211523988153433	0.6609905058317544	1.503749132538581	0.7248328639307781	1.5122830640662852	0.3707532995779824	0.7775380761034971	-0.07992246598961003	1.180120701860662	0.30241006438714246	0.9479365445460168	-0.2221524514021739	1.1643631326002526	1.5755750276725518	-0.5924368111440466	0.5370139098060367	0.004238027841130011	0.2980738811980841	0.4308209529136072	0.4653073829599543	1.7176865439086406	2.178494625094954	0.25939875356616504	1.4736519148633402	1.6270476213725238	3.5912046049338073	1.358994843355911	0.9567714790626697	-0.4538517081484623	0.807782765167422	1.2595101714250734	1.1417166845817277	2.1802152696916886	-0.04337515180587541	0.9004865379356286	1.606654000031033	1.344152510879721	1.7069855684340964	0.18317668453138852	-0.006065920832910585	1.131657738768558	0.21197608293358364	1.15893982202314	-0.5897761202814915
2.5605133425332043	0.3632030748435039	1.876193509388699	-0.07038436893240234	-0.739428488485175	0.17149757799898796	0.6261947457333165	1.404385763877262	0.7430721225429242	1.5132483678013562	0.4499912124562844	0.7539967212522176	-0.03757873230899298	1.116337866708103	0.2670074644440824	1.1392926335999167	-0.2948524708656039	1.1259597252489395	1.5451493525639846	-0.5887064499552936	0.5459319106629635	-0.02698512178523601	0.23673885255200006	0.3777309951533702	0.400388335316127	1.6941855152597847	2.1945228520418167	0.30236383875012496	1.4252886034173449	1.5793516221958903	3.539859353544988	1.3131079050837005	0.9325292880393148	-0.4943042042734739	0.8076371259319284	1.248312853464252	1.2274516975437035	2.1796559919288354	-0.09389234165796136	0.8612462872114339	1.4679637014592901	1.365997205053738	1.6439068193143682	0.2028142733156868	-0.08724030908318885	0.9876925190930832	0.23243055522559955	1.083487561430292	-0.6587721549905948
2.531983550643805	0.28573414178999845	1.9487552325537023	-0.09479874045496675	-0.7734163556043019	0.2098378260519893	0.6130718940985765	1.3360061416265219	0.7585234219480236	1.5173352284185497	0.5027781397403946	0.7278646640687565	0.05214744949431636	1.0118445571280918	0.25383496755123297	1.294305714736659	-0.3643099008507026	1.1000036492397511	1.5536481686754495	-0.5413699959340523	0.5470197805953381	-0.06688934966183917	0.19307297717129784	0.32931165525828454	0.3277903636952646	1.6656315421990946	2.183374008857797	0.2934015796064975	1.4056637288676495	1.509356298135436	3.505939201963808	1.2910612838800692	0.9215858686757608	-0.5127488916669968	0.7834579519897898	1.2526106261393308	1.2349121555654903	2.1685259897269757	-0.16060518005150973	0.8479218523894364	1.3016908977750552	1.408738402250473	1.6151046526622945	0.1866888796810488	-0.1246431927218244	0.878788873620968	0.25787479505564903	1.0327615560387433	-0.7194281922462985
2.5174401689695944	0.2633275443404651	2.025003297960269	-0.14424241418670256	-0.811920310648215	0.21711706619523743	0.5854114447031689	1.259743710958194	0.8090705005573628	1.5156787035596513	0.5150268983997324	0.696009245670805	0.12282072261762329	0.9317953457269187	0.25096650945432114	1.4563236224339497	-0.4239137544288324	1.0702684507087572	1.5404307806173159	-0.4789019811074325	0.5306500663320317	-0.060100221271299006	0.14281157981082648	0.28631895915689215	0.27018657185865946	1.60573108151138	2.1784285226975357	0.27847458119299484	1.3503801948185559	1.459335085264167	3.4982226991580596	1.2394592697555362	0.8829779959192134	-0.5060402982085231	0.718044098699776	1.249359791892641	1.2272536726385588	2.1369583591705776	-0.15548543210530366	0.8053413409489583	1.2208619223416692	1.472867419579283	1.5940322926931842	0.21906710888541753	-0.15191665729276776	0.7778772002370034	0.2527074056481863	0.9974855915611774	-0.7363913725066864
2.4897214132124468	0.2144860119676936	2.1181520469305686	-0.22257446213060023	-0.8375805778967316	0.21212794298101395	0.5444261972558627	1.2284264057777026	0.8390290750585099	1.495908567351374	0.5118785681877627	0.7064531609538329	0.21786451282022642	0.8664399539907814	0.24266262121133209	1.63947042609717	-0.4826885834028148	1.049945901258581	1.5339269330549061	-0.43623057828721823	0.5271918985811264	-0.01053479177827149	0.05291154010007051	0.24278432549934087	0.24994810787417285	1.563685225948988	2.1497105607588685	0.2805943345054647	1.339153483523411	1.387566661475544	3.444894108550971	1.2294362258211804	0.8226538018732743	-0.46166301079245126	0.6505232606289006	1.2761928640018136	1.2068623185903613	2.112956491341321	-0.14641421472242505	0.8222631856682847	1.1342630653309151	1.5182935863544438	1.6387136564788611	0.23434847623766872	-0.09226699195793552	0.6303144824838703	0.29182106512736916	0.9365769546889384	-0.7484701717883899
2.469832819289969	0.1809946301125464	2.239677232441818	-0.29810972128401025	-0.8963126854335763	0.20161965479456384	0.5116072092613209	1.1673460513838552	0.841081807319557	1.4973725611135877	0.5254577355618544	0.7039951348359128	0.3069347941769159	0.7772633332385762	0.22032603963707303	1.7290731186608448	-0.5054666632605296	1.0521301135371322	1.4798949316943424	-0.39749744809298904	0.4909696605352717	0.08168659237592829	0.022131099006604874	0.23560448678007678	0.19891286589579066	1.5381149272625536	2.131998327104956	0.2585338714285128	1.3304792695322527	1.343389731894792	3.390982301725539	1.1645929689053092	0.768382518650277	-0.47087125677006236	0.6270932422228102	1.3361803259957894	1.179686005950098	2.0919334595654195	-0.14320299963338626	0.7882864572436062	1.0278777557779821	1.549669101197189	1.6257484571159444	0.24666154594872927	-0.13202539186670761	0.5812296948489549	0.30295828290355675	0.9237157282859385	-0.7991354297695118
2.4670882353157464	0.1937525416877987	2.3593012047290784	-0.3399188013747948	-0.8981268146313873	0.2170576117758213	0.4679711725202436	1.1136354143959724	0.8890693393691371	1.461609912191434	0.5293208187434365	0.6927378159071493	0.33511353102384517	0.706374495827964	0.21680360618692845	1.8258996888570145	-0.5363168647915073	1.0404004359993544	1.4227762118796232	-0.38219664709423407	0.47530397406770797	0.16679620019741911	-0.08356359177188366	0.21372802316939424	0.20456644195427	1.5038777870656148	2.1129197633141112	0.26909436235583384	1.3031920430224162	1.2468722704560362	3.3201201842771453	1.1234202185600424	0.660656126496811	-0.4346078755949251	0.543048578384974	1.4560793921609545	1.1826427001752693	2.067130330629775	-0.12947521020896688	0.7578223152016748	0.9337139779107501	1.541328579949029	1.6323977587274672	0.253153241026458	-0.11831961303435024	0.5094414466596341	0.3004826176707151	0.8864581714452129	-0.8640460437775197
2.450003778469648	0.17286982642071283	2.461729735859353	-0.3941172070226233	-0.9278640782627561	0.19036818636541042	0.4270708779753084	1.0869328027414986	0.9213811795694745	1.4482050477872703	0.5410552969792197	0.6863281014146436	0.3722659307678832	0.6504659272205615	0.18823320677661845	1.85353158674024	-0.5521342480945626	1.005631615916871	1.3564824643382098	-0.37343236265212737	0.493206334551091	0.2373474456866723	-0.15902792286068954	0.21891987710819802	0.181169079969571	1.486878982540235	2.11392541823406	0.2383829016956911	1.2981919282541603	1.20815533182305	3.234495153754497	1.0341408168136748	0.5779988524607478	-0.4023024890980447	0.4775644499644975	1.5874922691899565	1.1556461733041496	2.0396398226485695	-0.14807978700460073	0.7233437887223177	0.8128383233722956	1.5806906472855655	1.6055985664783272	0.2550551694489509	-0.11299297436445317	0.45388978819153125	0.30999033345797666	0.8143859316614073	-0.8890109093888874
2.4226196340274972	0.135726888906007	2.5914680127121654	-0.44253154025721164	-0.9192236675886345	0.1802261598381944	0.3573878932576577	1.0413370607842733	0.9615662672519427	1.4174934243319566	0.5347478155939884	0.6590146164575493	0.3981739984093738	0.5973228812295768	0.19760191380015216	1.8338118770591394	-0.5685054397793111	0.9392140398421909	1.276027710538748	-0.38628387214016674	0.5043491348951425	0.29520215943217487	-0.22895399011227563	0.21779964655848189	0.20304082244998475	1.4391485645145292	2.069942936658511	0.21036328067892204	1.3030646125591439	1.1210940471649775	3.181026483501432	0.9686444107385203	0.5340917425149608	-0.36591445801684375	0.38001297199686124	1.7226457909107922	1.1783851647146562	1.9927268201306856	-0.1320237115594103	0.667900460954982	0.7930582517924215	1.6320348219041712	1.5765288656592094	0.21426474682535881	-0.07299507170089903	0.37774786143953304	0.296198834692159	0.7831998663768768	-0.8865309608524005
2.347179992101001	0.1350695358570226	2.6851902283611704	-0.45573345279298705	-0.8674998278379858	0.20797118163861866	0.29398680912226666	0.9762052123581171	0.9644421490251867	1.3929282603163966	0.5539715380930487	0.5976989838265244	0.40118641652709125	0.5244111504837233	0.18179930456913987	1.8398288587880067	-0.5566217252379577	0.8716833749042507	1.1832727347908558	-0.41875876380715615	0.5082803039200781	0.4045817892952842	-0.2737397898025566	0.23582262978765386	0.2331664660018445	1.4454535824128016	2.0481079670724007	0.20968635239120284	1.2894521036125757	1.0655011989987233	3.0859528114737507	0.8843455923149431	0.49112266787254794	-0.3117931426934071	0.3135080873524287	1.845766553880782	1.1325749690593534	1.9604783895031719	-0.10865503974436541	0.6336728335029642	0.7620124006626595	1.6625350589198704	1.5058498871965358	0.14421525814660255	-0.04433447064366673	0.3361858497922431	0.3090866802534292	0.7384148125533765	-0.9312878396162636
2.290213808151485	0.15266706112499667	2.7493805149076542	-0.47286652936100504	-0.8686104700161941	0.22725909272245345	0.24796588135950795	0.9208080528553341	1.0177363543926699	1.3534413508566765	0.5735466570719905	0.5912156645084389	0.3977988088187174	0.47083847890123487	0.15005131387951684	1.7737330349936016	-0.5935788603244103	0.8007539551218331	1.0777045108285557	-0.4381158565053881	0.5164732691062595	0.45591082919820736	-0.30471881519013444	0.2524945914377749	0.2343970368051882	1.4158707881960932	1.9936748889962423	0.21617555746947134	1.2781262473345643	1.0626859433220177	3.0093056740304736	0.8126940112773491	0.4647682844963743	-0.21619625530708278	0.2017565699135166	2.007231185605658	1.1061699113128114	1.9004480724994732	-0.05068774817572903	0.6545045958049169	0.7383938073428657	1.7127422413884013	1.4726545840372212	0.09950009990203042	-0.003823157023978513	0.33313733485574765	0.31907174594078636	0.6923203377078759	-0.9534034829900658
2.2234196485877487	0.14499136808110272	2.780703457480607	-0.5003526897326644	-0.8357613845560593	0.22859513448707194	0.1968337212584793	0.886610254140245	1.0847359438475204	1.3287250672650617	0.5863956943209477	0.5587685945825804	0.3869183106896759	0.44295063978442767	0.1510068703106783	1.6932119938836483	-0.5918387053921486	0.7391110648558603	0.9999285361574758	-0.43422079626144783	0.5003542433968955	0.520847015916603	-0.3208647918708306	0.26267556755566035	0.22149867878568727	1.3990594226064619	1.9705005436488467	0.2052426791766102	1.312188381006926	1.0606810324301565	2.9650990969077506	0.8205650177788355	0.4436444059133705	-0.10289037566076693	0.10770647193356102	2.1833509458492237	1.0183328379268157	1.8734034301948335	-0.014443199760916814	0.6635217818444098	0.7766860450056194	1.7282513717632209	1.4223340955772725	0.06837523967109241	0.07430894139596114	0.3225755402591469	0.33406112237508234	0.6740892208167046	-0.9302993339420063
2.1295515348405774	0.12543717521890801	2.763430983486183	-0.5440337754307387	-0.8353751412718718	0.17366485985393582	0.15508907248591972	0.8255553012739505	1.1804557663858644	1.279963481976724	0.5930642540987965	0.5187402276220299	0.34058194201889946	0.4235031063206988	0.15193310434064833	1.6688107125009128	-0.5741288658733964	0.683018551524601	0.8994726355283218	-0.45784636239413556	0.48581077413630214	0.5927292754693114	-0.34070765954382404	0.2760883111620768	0.20987616240074383	1.3671836409127345	1.9147646707497803	0.22170363446963431	1.3428436209053063	1.092056787068844	2.9279800111035574	0.770892962089576	0.39077202551064616	-0.01629548359185252	0.054969030327437975	2.357100525907983	0.980015018781301	1.857395699418177	-0.00274490654376729	0.6584430855187698	0.788444012210298	1.6747928347363117	1.3729765625289425	0.05025528924903884	0.07515698066805851	0.30058464715026234	0.33863295689812345	0.6636744741262437	-0.9107738926023548
2.029960753571756	0.12168373767052691	2.748209508788545	-0.5350590339347348	-0.8564661157759424	0.17084189671316166	0.1668663477690488	0.8049081260363777	1.2704519926365123	1.2315064364805302	0.5609772562438148	0.4944815773367588	0.3071846177542292	0.3797622373824339	0.1568923438341871	1.6170511229570903	-0.5781268162688908	0.6420168579267539	0.8193629131746393	-0.482800169347981	0.49221194176655053	0.6320526800419273	-0.34827577745852617	0.2727021586362929	0.2925165557527979	1.3594037623066266	1.8337263403689517	0.23374879759592257	1.3895938823604537	1.1057041011666162	2.8362763320973436	0.7386804159135612	0.3546217788556978	0.09389517057324208	0.025204874770560954	2.5313213287334553	1.0196434501279712	1.8717842682697667	-0.016400324733083192	0.6916537236749192	0.7529371060285561	1.6475362868418633	1.348935779674764	-0.0006839427135091058	0.015790696815073158	0.2542501718782454	0.33070077569231343	0.6144015975385025	-0.8948573654088279
1.937943927266454	0.15385055009611964	2.716719126784217	-0.5549416336581672	-0.8576786816591209	0.1153181996673613	0.18792043686776116	0.7795120558430412	1.3921480890895728	1.1976883086408172	0.5124583439033541	0.4460477268232429	0.28254383698674806	0.3324260896035953	0.12478516700624431	1.578461691081143	-0.5838888467377319	0.6095884486452456	0.7420586995088074	-0.49704385063138734	0.4661949743158177	0.6769760006130064	-0.31639624954053724	0.2727514787827041	0.296801368604926	1.3408180057991799	1.7542898700265366	0.2512020391261355	1.3924754049262074	1.1283902041133866	2.776213816585849	0.7101758542563523	0.3285076839361839	0.16531874352372253	0.006934018965429828	2.668019134873133	1.0613947866255196	1.906117694153662	-0.058205051753449366	0.7056362103942437	0.7260130084954219	1.6054993179004526	1.281398984186858	-0.06693612429849385	-0.060761657458779726	0.2748929666305605	0.2629772234444428	0.6127957719629247	-0.8485305070446731
1.871913675480744	0.14477968179359538	2.619075190779256	-0.5435988361019344	-0.8010262937620082	0.060120941037600975	0.24002761479752227	0.7865376619304395	1.527305820269432	1.1628894586613463	0.46333345773048773	0.39578266326059514	0.2778598720244587	0.2971654730888532	0.11002872939804256	1.584657967045392	-0.6100365527067505	0.5103697967178722	0.663595740007576	-0.5133918077851846	0.43219252773707045	0.694770361529343	-0.27304453071986734	0.25207224874717055	0.33120175731659846	1.3333544013278336	1.6795155440146714	0.29267740203152387	1.4098904155685854	1.1465586881500855	2.691067616006898	0.7075518099066263	0.3006523072207754	0.2372236283844665	0.013760347054293253	2.7704794420821313	1.1081938040111168	1.8996685609382844	-0.13112940986848495	0.7483756543146728	0.7327144276996987	1.5648358325089302	1.2596462375734176	-0.13545712093310552	-0.057758171944893154	0.2653686868122148	0.2283986584617132	0.5595084190268829	-0.8097945264785602
1.7968754814443266	0.13566779765675402	2.518680005587188	-0.5794629496479675	-0.7917412287841017	0.006238971214738223	0.2557762442116299	0.7795304124156865	1.6428805631892485	1.1535756170660894	0.42860443674719173	0.3409039367136915	0.3330699741614185	0.27521453026638465	0.06142254092255085	1.5780685718687497	-0.659283743958675	0.4687436438610317	0.5908766018033209	-0.5037240669873873	0.3869023257696591	0.7233377242263603	-0.18470587833042879	0.22540477419814917	0.3664197837871057	1.290877389702318	1.5959755908655198	0.3501387951264114	1.426440823639792	1.2010277067041246	2.6211638319057364	0.7385010570955377	0.3019566342640564	0.29681353471888816	0.04083991299561672	2.8038870262893463	1.1944603575079547	1.8787633828726598	-0.24193597406125472	0.8031600373055804	0.7489517392859775	1.560435598173179	1.2077664733952873	-0.20740656707544297	-0.07934525669603057	0.2643203638119001	0.16941247140314392	0.5304184708741055	-0.7966811567050828
1.7349818138408086	0.15562345316557194	2.441619885685963	-0.5998969817805866	-0.7338442470708018	-0.06937583246776542	0.26156727226206933	0.7386021515339242	1.764035895813187	1.1225249670872919	0.3479554135638611	0.28528775544935703	0.3855442810144501	0.2122611412586611	0.026443127150454836	1.5484392033928267	-0.6925568605892767	0.43794926420978014	0.5073524773114115	-0.5170105448221815	0.3363433791569067	0.784414463636963	-0.10754995453907967	0.19345064070783394	0.3997505271128568	1.252161714735354	1.4852579258146368	0.41376595778297354	1.4495679461087554	1.2604556660344066	2.6228171758041574	0.7948368080628793	0.26676368020247365	0.3540793617342779	0.06129414294704175	2.8118822398631482	1.3119125765765243	1.8643739623822515	-0.30848752798799967	0.8452958949538351	0.7441424908662376	1.5436618243415074	1.1570137211340157	-0.26491460955913737	-0.15817033422475535	0.24164345272324034	0.13352353692963792	0.5320658100359752	-0.8299157898021614
1.6998343441390702	0.1900441451301456	2.3334229859022604	-0.6119750225490681	-0.7042592931975811	-0.11717718567844207	0.2663885004031608	0.7005812244727095	1.8693632184283893	1.103177499160588	0.33951221613396937	0.24392231229420194	0.4439226003364339	0.18447989992770775	-0.03285497978427939	1.4818944799572438	-0.6981301744357452	0.4562812451373219	0.46249935125430036	-0.5229185950776469	0.3042686578970656	0.8402644524676491	-0.023293940049485505	0.13177268266386702	0.4304753822936468	1.2246044703081835	1.4081145027147097	0.4414831500781585	1.4490887453582348	1.2835664720323048	2.5730350246956784	0.858970174262827	0.27098342165290934	0.4160710460578517	0.0977722647716703	2.809430675788995	1.3788788671966035	1.8601020110497697	-0.40601603828878235	0.920799537479988	0.7147124982792726	1.4849345397702418	1.1735416706171908	-0.30480304361886834	-0.21024648885049535	0.26357355890047307	0.10852949426748418	0.548529858652514	-0.798161272153169
1.655337465838286	0.20751355748208847	2.2308473434504896	-0.6601024199586163	-0.707157471800579	-0.20171183494563358	0.2940774543003285	0.6900008928986778	1.9672855490480097	1.125363993481143	0.30211782152693667	0.23019946611879685	0.5221096582159654	0.18124812493655304	-0.057486339016088794	1.4116082178556053	-0.7246640827440867	0.46099432209688523	0.41763184487905586	-0.5798152971141606	0.2293575230585511	0.8356383948844393	0.04586032215224063	0.03892478145752469	0.4094531548439302	1.162144514674011	1.258616608347405	0.5042229964665049	1.429354714126423	1.3145251228216164	2.5655953138827003	0.8710902701624637	0.25838452296194087	0.4409142456905797	0.1109102924860437	2.7845483051757114	1.4757671118226878	1.8205522318949021	-0.5455250343237537	0.9696560961203463	0.6738928857519159	1.4696978275640173	1.1682219567522627	-0.36277075528528235	-0.23508423632721848	0.29010520971496545	0.0997733466354409	0.5742039760208058	-0.7332897754820029
1.620846365579025	0.20129685625891422	2.179779921731719	-0.6693244705351041	-0.6357869308523174	-0.2724222099170451	0.2756314193043979	0.667876261624931	2.0233198380671	1.1255806561420905	0.22159790949755914	0.1663034452075825	0.6051882617392996	0.17706216102824118	-0.07362755084797538	1.399330547048296	-0.7521738409203106	0.4409111765985477	0.37007952348939005	-0.6132481640548562	0.15881403102625674	0.8765224848401756	0.15177210235468394	-0.0006317281274474697	0.42199084773383094	1.1178214853413369	1.1516015760311455	0.5333879294532803	1.4072743974348896	1.2802731768510616	2.518588490760126	0.8717497147353299	0.24064362236575448	0.44911686122900074	0.1927957504519151	2.741148587887571	1.5297731935192123	1.793280136515176	-0.6771455657324014	0.9474626931895967	0.6352500349279049	1.4376657218776505	1.1429895208178888	-0.43813660395179105	-0.28064686649298914	0.2663623038102262	0.07361773361853217	0.6034123905212112	-0.7040114305647838
1.5921507675706712	0.21149035257319074	2.1552620814160464	-0.6901012978796675	-0.6356498472515797	-0.29719843698190035	0.26932972512711845	0.6815856446496523	2.0831567897007566	1.1506760650865853	0.183189761674661	0.12089489367154926	0.710797772363529	0.15810326980469658	-0.12818599949996118	1.3832538306090636	-0.7627358805998325	0.3960204243984465	0.3206077662919009	-0.6399311188335484	0.1461890358886319	0.9018192284185604	0.27708500012019055	-0.05979942050893716	0.4467056434600395	1.044501001495774	1.0612710455316532	0.574064816527608	1.369011724120799	1.2692699588391552	2.436020294435007	0.8224322730664756	0.19825243138085652	0.4181881050017987	0.2680234236827155	2.685847732706665	1.582932458187157	1.7653699016180497	-0.782288563840899	0.937419589063226	0.5291339688363921	1.4078690242559273	1.131602282736664	-0.5188592373755748	-0.35074257526546193	0.2464915739023835	0.04783845909258917	0.6178234852161052	-0.6843991457166987
1.559677617751402	0.23779857107190003	2.147123883110882	-0.65847772343181	-0.6019291124637317	-0.3036346583290853	0.2564112779376764	0.6691999193497511	2.1293405527122915	1.2333437331010622	0.11639994095319775	0.08169446379363211	0.8382400467462336	0.1580796930839173	-0.1762779489150011	1.3298028987781394	-0.7875305778334006	0.3681736710260165	0.2619713698249644	-0.6952542785974742	0.12938509287948757	0.9126367499500818	0.4103319072003321	-0.13086462478821484	0.514488915783164	0.9521160244267204	0.9532884153067744	0.6180266875760856	1.3085675479120729	1.2736064752775917	2.353367242170498	0.7924322251440474	0.2075394305468637	0.38649645430438007	0.32027761178458125	2.6281756926015776	1.6148906814480388	1.733688937588178	-0.8971530865734225	0.9525021028347991	0.48121426783907567	1.4182890939196329	1.1301706369934195	-0.590688957819921	-0.3481495985729883	0.24750907483496282	0.022019070731949565	0.6303644218265035	-0.691277906745585
1.5399869629166687	0.22580538826344304	2.1218662065856493	-0.6561779399555759	-0.5462781335206188	-0.36771586553558355	0.23014358178484118	0.6486425424810666	2.143057299816001	1.2942011963688949	0.07645407757814429	0.038846610074894636	0.9548894883642994	0.167155340573139	-0.240332545654739	1.3248052379800535	-0.8194239065160722	0.3478833155478251	0.22431436657845727	-0.7685238803681919	0.14281505991323226	0.9292590602830559	0.5299711222475053	-0.17858193133609337	0.45226131289996985	0.883724719482316	0.8612659073062916	0.6583868341696446	1.2742034594463059	1.222824774066612	2.3185412871093285	0.743286408046292	0.2375095167481731	0.38550652687206843	0.3805312137565821	2.5605366378999306	1.6069651254582475	1.6733171789291368	-1.0014121217388658	0.9743939804931909	0.4488545848576499	1.405217207984516	1.1041865056727913	-0.6361013126118769	-0.28972098096593035	0.2603499134968809	0.050814610841461175	0.6378257141500289	-0.7257359005701629
1.5008777123829542	0.21603678372350926	2.1611978895008503	-0.6043786233607011	-0.5399852975781458	-0.41908111856674035	0.18309864812376037	0.5952809780476003	2.146732840300036	1.3494384201493068	0.06995751413242635	0.03348189657740036	1.0517887864093147	0.19050206803529451	-0.24775005943914188	1.2779815523310183	-0.8383891862461171	0.3484704411835589	0.19926822900888427	-0.8164503595909707	0.17302103959386708	0.9234321214655121	0.6685988972983561	-0.22376502599251363	0.42634132206021913	0.7772419158780791	0.7911254106951302	0.6901115750607699	1.2479830135119168	1.1912419234250662	2.279643593877138	0.6740786957933229	0.2418779034605084	0.3839988598464328	0.44514462360549	2.4957555643494853	1.5808382145357083	1.5714239007195059	-1.1165961117806333	0.9918287842559558	0.44054234558470756	1.408818416145547	1.0532786082483307	-0.6568465870086648	-0.2513516027733953	0.23987103102255897	0.11745479882356033	0.6538604926932122	-0.7851700874202525
1.4484259963285966	0.22099648974105848	2.2137123516728834	-0.5447279596064589	-0.5368790650983033	-0.4831511079582538	0.12027101764102215	0.5253483897510458	2.1154248623938545	1.3849831851960208	0.04783946924964236	0.026574763486551557	1.1290028950113808	0.22816112671245511	-0.2638544331004346	1.2668340992593379	-0.8642793617967597	0.3839088668646709	0.18538189163665192	-0.8289302802023523	0.19748277494297906	0.8911770720680549	0.7506912394652846	-0.30648334786512504	0.4426037983404977	0.6495212576137148	0.731065285817367	0.7059092993669044	1.1997207424675778	1.1718523826060874	2.2388757026791977	0.6330521647119702	0.2454609079937541	0.42124565126011354	0.44563153146630163	2.449633003356035	1.561879284061238	1.5046150628098955	-1.1412736690762715	0.9752202508131178	0.4170994359024058	1.4150610896413904	1.0102570892603722	-0.6678503031276751	-0.2349633145362323	0.2596817790249439	0.1519115957019765	0.6750812315885645	-0.8359886430727832
1.394964448175075	0.2166769619226166	2.212172229874384	-0.47349291838338814	-0.5393118774010249	-0.5279814228703648	0.09163887091103569	0.43370791399215697	2.1030350923691548	1.4148835929125623	0.019874289456000227	0.029385342654381634	1.1496296922284595	0.2478748472345952	-0.2543400671677706	1.2901609433352301	-0.8577118696869821	0.4010912623824492	0.1766489475937764	-0.8613662999509628	0.2278360666608214	0.8732948236884072	0.8368072945339288	-0.35749316355553573	0.4138648536526636	0.5708466247538598	0.6935612242513394	0.6627793793286172	1.17054616484763	1.1132549450066063	2.177522838121114	0.53710915052191	0.2599649098555695	0.4172904212440556	0.4661261671292466	2.422168452549893	1.4645415750122925	1.4132767995786124	-1.1585962411357797	0.9499419505889284	0.4176481157910071	1.3889500651798694	0.9673021768063401	-0.688370740721773	-0.18911473426280873	0.2630437324011667	0.20469823795027997	0.6594979069094755	-0.8605215566248112
1.3224716137063843	0.21294719594544662	2.252728948884953	-0.3950286221474174	-0.5707758643772213	-0.5337849594524412	0.052749114014440726	0.36507913847702245	2.0528213082364357	1.4584281361707414	0.003939398808434203	0.041291509217553014	1.1586587705372633	0.2769958931954213	-0.2493759699549226	1.3176274920902702	-0.8633538327031474	0.4026395753530263	0.19578762642685238	-0.841664903094812	0.22716583813889515	0.8413108714852131	0.9165733346862567	-0.3976164005597318	0.3680320785395426	0.4942659731739064	0.6604488513030213	0.6559205903510528	1.1482599279147219	1.0540507715148024	2.106569130134967	0.4163266708600653	0.2871508147046203	0.4214287501039696	0.4862651942079753	2.4066577884536855	1.3914247871738679	1.3544855515444363	-1.1412984820711642	0.9413095954419021	0.4219173607734872	1.39391521881058	0.9259618045186114	-0.7153566542769163	-0.11696062146017572	0.2803457653464426	0.23358953606431068	0.6584527826302126	-0.8423954285123554
1.2579083390558197	0.17098910138456885	2.265910123291005	-0.3328852929313898	-0.5590588062253147	-0.5630157808475221	-0.00047182665171129344	0.3212456274937706	1.9934747387086909	1.4903931327660627	-0.07759730200121302	0.06520041937618522	1.1654080951469081	0.2954853350195066	-0.20240584904467665	1.39628320909953	-0.8810352467463576	0.36293931288824177	0.1954260359726006	-0.854499652751761	0.23434506080982462	0.82789265302415	1.013585020162262	-0.4344793163064217	0.37829421770792937	0.4101564018626882	0.6134544274662863	0.6400440745621099	1.135377398204747	1.0039409249632982	2.115087723605898	0.31453837344121094	0.2817743528499298	0.3909286948828147	0.4481353368156424	2.3940684040892823	1.3768354325668688	1.2363318023612366	-1.151962900501115	0.9360692879990079	0.35717379687566114	1.4060976787663424	0.8625105283371781	-0.7603847525283336	-0.08345885201031025	0.26605968104650474	0.25261118788624987	0.6348167681896728	-0.8869144315792049
1.2302170034320388	0.12981875710742938	2.285868582540818	-0.2555477330466567	-0.5650276526664308	-0.6217853526590008	-0.06225311336636645	0.26250608339874104	1.9680497958665797	1.4930858878511306	-0.13757202434794968	0.06831057487232908	1.127489418357546	0.30411409405296225	-0.18643519402963354	1.4361777701985108	-0.8936611076512729	0.31027401501111956	0.1971052356766259	-0.8015013691000062	0.28515785552509443	0.8528759412139614	1.1253225625516365	-0.4569258234672251	0.3541533029664547	0.34889330197189555	0.6052845626255781	0.5965596248542242	1.136713717052242	0.9875223169260522	2.1302856917344832	0.23860537274334076	0.2570599788189406	0.4183260856562102	0.41330255014669487	2.3889291621879316	1.3632420650650223	1.133233717266839	-1.0649261515408217	0.9132839062243944	0.34865050520273555	1.3652264221942987	0.8248545680108398	-0.7633114924338256	-0.06805369548134707	0.2336070625693984	0.231464442623626	0.6032492310468707	-0.9429210939416549
1.2075259861915169	0.08265301029082403	2.2821790305976957	-0.2125527152031283	-0.5815657170004837	-0.6570810857252904	-0.06811654543867446	0.20424579468683596	1.9240068685397564	1.5194117092736532	-0.1705844991556174	0.090676127796516	1.113164534434377	0.3286023945736145	-0.16950238078077737	1.4904640803557696	-0.8883627197362047	0.25499801982944775	0.17520408330173814	-0.7663403156075356	0.355637696972352	0.8489968973771873	1.163198372467352	-0.5185117605011771	0.4267986625618808	0.30218668192477305	0.5956849542703762	0.5846604467921032	1.1622490419947362	1.0139989301144254	2.1485889831688203	0.18854262865715637	0.24418363952015695	0.4093757421865014	0.34327401098580046	2.390180062709375	1.3567007292181021	1.00779714597611	-1.044088405204839	0.908915048783931	0.36710448851114225	1.3427166058938078	0.8341438872536843	-0.760839816102984	-0.068774088975642	0.2161948677525249	0.2311030056819059	0.5727779054271424	-1.0031353620457613
1.1905139356350911	0.014937608670437974	2.306847726886684	-0.13760918360638125	-0.579843330219476	-0.7143463485473881	-0.10416310981078411	0.11263409409587802	1.907315274456349	1.5081479677635872	-0.2596612344037051	0.09332074449138322	1.1009976719945134	0.3137032435899928	-0.1416930836889902	1.5356236498793732	-0.8953860072124915	0.23518497109728806	0.1747563215565186	-0.7481436479052118	0.4057164829460655	0.8433540471652284	1.1698835681696145	-0.5225936515660085	0.4288747393372364	0.2904823064152985	0.5524756140362838	0.560257169218614	1.1704670432632647	0.9834322418901934	2.1922635270207675	0.1376995929076188	0.2199507166785645	0.4263703745472962	0.28988824148522047	2.38395369280465	1.3986911286767953	0.912108318598376	-1.0085231125252156	0.9336281565372822	0.41150513023199675	1.3229200554763594	0.7885483837621119	-0.7574710853095036	-0.028435321027043926	0.20233201852054727	0.22592201286378927	0.5577154939937888	-1.0545104713132099
1.196593921769683	-0.07774633069877772	2.256450062893415	-0.10169446241067412	-0.6052826736334123	-0.779508392227614	-0.175429711499887	0.047459827103202755	1.8932905529215294	1.4650875331400433	-0.3076179693287835	0.09152797472694922	1.0578358796543645	0.2899267889586247	-0.107317648214316	1.5850059306725783	-0.9008563198666968	0.219851901351071	0.18772020240100523	-0.7106832572912776	0.4424237553023983	0.8308648229447352	1.164265717156956	-0.5015475769835687	0.41826755084835837	0.27698549375796616	0.5690849452335397	0.513712076842219	1.1810811454853565	0.9314883599553584	2.242390489565496	0.04383969793856639	0.20092495405366387	0.4202826295477566	0.2664095294312788	2.3967942620127163	1.416931567472401	0.8050828683393988	-0.942620831964831	0.9303691478191765	0.41475719181429105	1.3010230608292042	0.7600059812073104	-0.7722011875211621	-0.03397954665356554	0.16587648182935572	0.23559246925464947	0.546761772866553	-1.1176721325774595
1.1649703676452132	-0.13980337293995843	2.2559402552956485	-0.06488408130186402	-0.665363693438324	-0.816857546326761	-0.25431960716269375	-0.005190296109351442	1.9023432442950423	1.4400730353729212	-0.33023332281162043	0.09416790321636548	1.0030890866971505	0.26614156656714816	-0.08521997251787969	1.5831811137880263	-0.8773511404898103	0.19194594433003795	0.18350097858493958	-0.700186681591213	0.43398801987889807	0.8282881763007618	1.144539149658127	-0.5067203518131028	0.4389692337857234	0.2713867904200597	0.5912513637921814	0.4653073262545244	1.1896510142420962	0.9676818664629911	2.282451247935191	-0.005621958401983396	0.16184987207114004	0.36717278269708525	0.21798686014350865	2.4085999496648904	1.4406834823286319	0.7074889904364605	-0.8683793173709043	0.8548402368144696	0.42305882377327136	1.290008061890846	0.7322196022861853	-0.7737272192186377	-0.03066782604300259	0.1243895314207831	0.23041263935235395	0.5744533071718887	-1.1161603003697718
1.127859359330634	-0.21448955571879588	2.1914915877735903	-0.06477140766674037	-0.6944538453797432	-0.8387210677309686	-0.30862283918038846	-0.01965428310688115	1.9324554959703708	1.4272888863944952	-0.41002805957708677	0.08689649656197919	0.9491290108961309	0.24739016117885057	-0.09270350991880602	1.6074555611005472	-0.86915873186213	0.13733684261830992	0.18989339070549424	-0.706845357010494	0.4228601864378267	0.7760381886108358	1.096657269105219	-0.4997473916395553	0.5140862831665848	0.3259373810964815	0.643576301642786	0.4145768763957216	1.1621441135545367	0.9687117784640339	2.286826716492439	-0.07503725943283494	0.10640610581438903	0.3662496050493636	0.17370631131320285	2.4173622817512395	1.459830666742532	0.6309613813571081	-0.7792923947075976	0.7521961946993029	0.4322504756693575	1.2667747822066122	0.7223410389019228	-0.7531477936399588	-0.04646024022400812	0.07243627146704568	0.20460519792343632	0.5437996470257438	-1.1152828033541207
1.0875963209975783	-0.2902626750908269	2.114494592003044	-0.10467649429619601	-0.7383338964115023	-0.8328210579400281	-0.3560568485096673	-0.03524298227163993	2.008096806623314	1.4170971745331704	-0.46355031845156824	0.07316099223185608	0.8682102457548455	0.21679941408366785	-0.09847206557326174	1.6138264829311129	-0.8389374028209422	0.06818554127818796	0.19850960600278938	-0.719778689781744	0.43144136598190325	0.8036200596803955	1.0825742136077778	-0.4654134312950351	0.5774664979291891	0.362664389419329	0.6457534450699944	0.3609097636427391	1.1435362526869286	0.9308267038507557	2.342111034464504	-0.13794053495233244	0.020964650426067145	0.34559030661149626	0.13485169808928993	2.4175230400511842	1.4650724641494401	0.556795432230768	-0.6696851252679765	0.7053335243790545	0.4664012201871575	1.2642149204469086	0.7017522238095902	-0.7255977768955273	-0.02844174651912147	0.03392401956527461	0.20324898115251927	0.5303684682944516	-1.09594766257208
1.0615847256062891	-0.3403682721686169	2.1176299354768213	-0.11566456087405183	-0.7656744857719785	-0.8550312098272472	-0.38188731751674754	-0.020310158486271324	2.0867248491752757	1.4157713563881662	-0.5154581850116967	0.05605373054142752	0.8090974451155596	0.1990017699169119	-0.09927254392724232	1.5822255419187132	-0.8201638029867822	0.013399760566104691	0.21802782231190482	-0.7389720853940925	0.4371453469874164	0.8410664730771021	1.0369751447749582	-0.4097334520039788	0.6499732522035772	0.39604512437459716	0.6401038656938903	0.35050314332847377	1.1248691478320105	0.9027590805918706	2.4040545232991315	-0.18513103800826342	-0.052251602781330245	0.32061766179013185	0.11817164080309599	2.4055204234815784	1.487198490310798	0.4936378974873469	-0.5189255037987136	0.5947700910788912	0.5613346084041015	1.2891845546435927	0.6814138238000982	-0.6431236716168091	-7.381955635942239e-05	0.040804831886239415	0.230668981157292	0.528316949399544	-1.0852009671936544
1.0378144690540176	-0.3974618040250071	2.0833348092593877	-0.149690088958806	-0.7801472374949877	-0.8877675984048915	-0.390801852483186	-0.008472649747811914	2.19217457095742	1.3910385612448097	-0.5534826784995744	0.014954108635340264	0.7597636477417045	0.19402447983931426	-0.1004201172263712	1.5555359348503273	-0.8064746317450291	0.0016262760114983455	0.20891924704529305	-0.7809146046617345	0.46236870324633816	0.8410222146133144	1.0031272843647918	-0.333043544606208	0.6771405557958594	0.41085161427070593	0.6326962391496906	0.34212054883546117	1.0874085768695003	0.8329491202376778	2.4180577736779005	-0.2251093164604594	-0.13098239359018943	0.3340005065260247	0.06502737985107918	2.381413711665527	1.5259175704483172	0.4070602952487247	-0.38852287688938597	0.5634327132763277	0.5983863206990249	1.2740802097949155	0.6759089855990389	-0.5443955240588224	0.042840848043423245	0.02702471400366745	0.211764290270196	0.48610234597833923	-1.052429247754575
1.0088864854153763	-0.44475807120878824	2.064505630008405	-0.1690981226088786	-0.7985387492054811	-0.9247605868782912	-0.3650230710643196	0.0047440825569900645	2.348312440173891	1.3861907467841599	-0.5761098040492497	-0.03261289269029931	0.691626765265161	0.18217025432502612	-0.12805567678521976	1.4523685708956635	-0.7938003816811696	-0.011990005115982177	0.23044755961338254	-0.8062473777368195	0.447066282370049	0.7950495236686395	0.9564300014351348	-0.26019703940739863	0.6823692542173825	0.419800730446485	0.5975384109434679	0.360079566399104	1.0728527325712496	0.8058980926216265	2.4100132959318126	-0.24918571982185728	-0.26457141173674925	0.3466121408524545	0.08156029485012264	2.363125445568092	1.5110826389030305	0.370730693486099	-0.2470712301292687	0.5168449604312311	0.6253093409268342	1.3160780196181403	0.6573233526655162	-0.44672096130237315	0.040506776263958405	0.04192612156637503	0.2319734008461911	0.45265488001456955	-1.0034200577212355
0.9493080624790924	-0.4752688417251688	2.0508178577061473	-0.15783362368044404	-0.8265274139367556	-0.9096670168170494	-0.3457978454604461	0.010597844736583071	2.4360221112942346	1.3853272520879323	-0.6098973216666607	-0.09830626843087867	0.651143990123188	0.1879332923518499	-0.12092676966388208	1.3957124557835645	-0.791548623064587	0.0029392029986594318	0.24363145273633338	-0.8551569516318243	0.442226333602613	0.8096952568284254	0.8797305764705046	-0.1495016049032494	0.746259235056168	0.414596630253686	0.600255732894047	0.39640122385830684	1.0311049187074846	0.7673176555378483	2.3938179337854826	-0.27743611492410486	-0.3273825815338408	0.3468547039442888	0.10682904437644933	2.3197709415518113	1.491374601057125	0.3215557579207913	-0.15955372939292806	0.47841990832611286	0.6382099727410819	1.3586742909850547	0.6618166275051103	-0.36535830254753765	0.022711619467040256	0.06940069658123585	0.26070995678346337	0.4570735579935702	-0.9362960669895841
0.8729337581784208	-0.5109851415244857	2.060087475811182	-0.1505375283755213	-0.8447327906913087	-0.9277058242023933	-0.3485362742382214	0.03265500320276786	2.5358781699610025	1.4071816812649902	-0.6377019525661718	-0.1538586901010802	0.577958854486163	0.14657737177934854	-0.11132888897117665	1.3302036545968539	-0.7827891316873872	0.020838660786545136	0.3045470574853276	-0.9048975425891349	0.421305855885873	0.8050414374958251	0.8745558221345113	-0.05755788474947152	0.7707571211877804	0.39957193446004324	0.5654772721225466	0.43863832310561496	0.9864068125962223	0.7335483654093438	2.3881857891734675	-0.3601206981870576	-0.41791294076033675	0.3405102706929488	0.14598705504745935	2.2902094996707674	1.4354547128760102	0.31384973683139156	-0.0950140958020709	0.42487216288988333	0.6405314082625102	1.361345642304518	0.6615879575373168	-0.30815651624063617	0.03968835081231096	0.09486859472667993	0.2733878892778473	0.45739187699665473	-0.8292795667077668
0.7996769302437866	-0.5294284676441885	2.0267146038419632	-0.1593402038626331	-0.887737193119832	-0.9414425995412966	-0.33263342296383536	0.08250798164300718	2.6265048136713047	1.4232999562023287	-0.6540226902172306	-0.20053479174488015	0.5005398905506995	0.1466865143541119	-0.11140452181611397	1.2439735530059821	-0.7608057578852695	0.005831750743124783	0.34111861123367593	-0.9076405219680941	0.4098604766173958	0.7511321582519489	0.8573870962597219	-0.017334709553863476	0.8642133842931233	0.4074662763963935	0.5281822994990331	0.4720856595912357	0.9524974788386309	0.7108254027830524	2.328779897002487	-0.4352417644848791	-0.4688875738859801	0.350426969934142	0.18115957120687373	2.258678768615404	1.3580237179758297	0.2735796677685248	0.0004714779192073193	0.3479604500216886	0.6302143087533296	1.4323982990666564	0.6943911561061881	-0.2717937321419133	-0.02029628846397453	0.13924588733236604	0.23083930099714484	0.4319616922760143	-0.8012019276897604
0.7156178122372705	-0.5198118254966166	2.0396957068507797	-0.12134183204925346	-0.9109233543412572	-0.9678336310731275	-0.27624457563128846	0.12151123340255181	2.7042869600089596	1.3945726919501413	-0.6870535037066683	-0.22240334800921477	0.4179173286121346	0.16538651607567692	-0.11010553189682064	1.1542801508402583	-0.7348562235761443	-0.04633721642358794	0.355422102878017	-0.9315424085010886	0.4228422909715458	0.7472396343785722	0.8591913686503962	0.02487691117620398	0.9301110476664121	0.43480344053667175	0.4685848272261139	0.5200635920441132	0.9341072995289927	0.6843706639324301	2.260834534105647	-0.4885432089393872	-0.5154193204914951	0.38372859525098313	0.21400554257265275	2.208159970488159	1.3343740725607431	0.26437541746621507	0.10701537636435891	0.3335440240593498	0.6318358438664885	1.46638534027023	0.7097826809462713	-0.24880631768022968	-0.04125501821795553	0.1608041906707487	0.1979055249374804	0.3941088110167712	-0.6994855244856943
0.6751576916956383	-0.5082323676256222	2.0756144071072713	-0.08696018843721562	-0.9236444233854559	-0.9875063132109207	-0.22690763853822543	0.1609853064442759	2.7967955548570176	1.3679029682938426	-0.7430761262270819	-0.2697366891751801	0.3546860727446601	0.17357475397183503	-0.11675884649676598	1.0570907887195848	-0.7047737293865417	-0.08304710588994547	0.4088105681689692	-0.9819126263038609	0.450048850262586	0.7294153620329991	0.8664418683122801	0.10482702951010028	1.019773194690456	0.4626467270121921	0.4618678353212882	0.5507327574874894	0.9144944292983013	0.585502918535319	2.180588427296519	-0.5542896920357044	-0.5839783887321384	0.40907761830274525	0.2944504101339594	2.1300666025932475	1.2913284088048964	0.2869916689385736	0.23904118668958763	0.34810241779872353	0.6477075511735756	1.4834025471045322	0.7241269776661332	-0.21332035755874063	-0.1085744588161556	0.21738128256102782	0.154879059387879	0.36368204713778673	-0.6562034750433169
0.6477249193607186	-0.4936424918778786	2.097393837042076	-0.04333114268078733	-0.9341615543285157	-0.9592520026102147	-0.20166118839246824	0.16301296353623257	2.843389089217328	1.321595246581573	-0.775578876805424	-0.33779808686543344	0.24520111709926554	0.19451184433884894	-0.11624167547569597	0.9928051726498124	-0.6708924831807347	-0.11106847347340285	0.4140542381536941	-1.025040598750238	0.5066775949166098	0.8050493533058644	0.8631993102068117	0.17310103797714477	1.08945703861128	0.4496379532513378	0.3920342463654035	0.5927844439261866	0.9010098513999678	0.5411540765456099	2.106439152386539	-0.5749560438111646	-0.5793248083977114	0.42184054756744394	0.32197043988873586	2.0807534917155865	1.289083040883732	0.3314766950437931	0.40610294580339507	0.3930642378011711	0.6248675512725048	1.4813521513012478	0.7294136721971293	-0.20265539162280444	-0.13343993488338057	0.2764314447374586	0.12235690143985309	0.339714107947275	-0.5942765019207107
0.622563519479646	-0.4756944553102594	2.1444560861643334	0.03644035869488221	-0.9565936352857778	-0.9550397130836474	-0.20001148927502949	0.17947285571627775	2.86180761375169	1.2822079964572843	-0.7918133070387345	-0.3927641546798877	0.17861223235269455	0.1997191988378306	-0.11756203600594244	0.9407872665964948	-0.6547777628184581	-0.12389276838072001	0.41385740574569363	-1.0989810919425878	0.5709783563609135	0.8703752734173082	0.8502680138891254	0.26792164055910284	1.0622122565814982	0.4861552439162974	0.35498237653938636	0.6476279884046111	0.9072925814833329	0.5441076092859513	2.024390193595303	-0.5980105938632615	-0.5593997449930892	0.4509012085128343	0.3895216624972505	2.059873500401233	1.283120797604817	0.36200008538795814	0.4245110863894618	0.31124347563649873	0.5973398312792327	1.465909522541209	0.7636372284399681	-0.23756518347080754	-0.23708744239549287	0.26284029184621954	0.07688432359377669	0.32274312847166237	-0.5109564989305647
0.6011112924519036	-0.48663014291218465	2.168834839412409	0.09613363790959509	-0.9922474174881746	-0.9269985409676412	-0.24367598739456614	0.21625694668005044	2.839184928191305	1.2518113731594425	-0.7854783176308485	-0.4575128663985167	0.13085277774060194	0.22099219064850736	-0.1327896444370634	0.8855819074697239	-0.6255476487670671	-0.14708543080223385	0.4250729958060263	-1.1467934112173466	0.5874886180926803	0.9027356749422385	0.8403764649417301	0.3237602230578288	1.0505029523343945	0.5073663082967744	0.30187085866575275	0.7057026877450477	0.9180108345379161	0.5420053291828699	1.9200854075897553	-0.6526166799485499	-0.5520469060002146	0.4891145958051381	0.4240526319141379	2.055426523929018	1.2957748496026544	0.3829510554177208	0.4729956784099154	0.29960301079870516	0.4810844243718252	1.403512270848483	0.7987265726711034	-0.32414592242547063	-0.3582050694959267	0.23918765323054347	0.031760552882709694	0.32054255949551214	-0.4236711458292445
0.6103324262395411	-0.4881242911623197	2.222472697130412	0.1714943484146943	-1.0331971077949917	-0.8943591864896101	-0.25994749976660037	0.255121283835791	2.809227180467154	1.230787593954772	-0.7811115346477597	-0.515702216106646	0.06902870995043273	0.2194019525935839	-0.13660818075463893	0.8469134533196648	-0.6218638992008498	-0.18538154165513207	0.44398428285270064	-1.2199524665848038	0.6247730000859796	0.9823466333133645	0.827138951726365	0.32948979638237474	1.0746493476242585	0.5291973723053683	0.23005979659619782	0.7455906358940325	0.9300061624526836	0.5475755440663128	1.882813446402693	-0.6790946924742053	-0.4823888403489217	0.5024190627107188	0.4957030919707087	2.0431656893401255	1.272751197391002	0.4208863239056814	0.49687921986898365	0.26635933611582535	0.3981656423486872	1.365890239193464	0.8644525679416073	-0.42391841004914577	-0.5311654911749019	0.22913354691289212	-0.00033504483760188607	0.360060918479401	-0.3643053010444869
0.5711100676556873	-0.4966280709729767	2.2350215603291606	0.21450941834582946	-1.0709348498328555	-0.8550407449699859	-0.30033285035326707	0.2767646752320734	2.7465874548161486	1.1880612781275595	-0.7816567402396405	-0.5716854369757332	0.02802130529610084	0.2667267397076474	-0.10192235434515326	0.8342451202950402	-0.6269922281415846	-0.24082539304816467	0.41687285264987695	-1.281566562193595	0.6841662672475466	1.115351606921335	0.7597215001922218	0.36029496514609527	1.0342130432817684	0.5457330677778334	0.20350120103223	0.8003484122270768	0.9129316953862576	0.4963492682467292	1.8086345392599104	-0.7265132386037576	-0.40221399717250417	0.5372387414019999	0.5191732498192343	2.0252813284713005	1.305564705850749	0.43727513029805765	0.5374701778891773	0.23942920955506164	0.372529363887118	1.299843649127193	0.927739495374535	-0.5113628915792569	-0.6317523278646716	0.1848531556084289	-0.026679482930426917	0.3909860074365692	-0.33414794878973064
0.5711883135768883	-0.5340246612767225	2.269419396996512	0.2233270851555807	-1.0963432590915458	-0.8545477220014301	-0.3424318178448967	0.3155312760415658	2.7220533641875164	1.1294023211134248	-0.7531787152236264	-0.610554138812354	-0.008943499652608978	0.29807485019794455	-0.11815586843392126	0.8308097763398538	-0.630145590161941	-0.2902493065106892	0.41065873723629104	-1.340115845602295	0.7157177361512252	1.1796525691836208	0.6925270578942844	0.3601813341245608	1.030721072836195	0.5793453851660999	0.17448006654462553	0.8498277352666623	0.914418529925878	0.4131816157082252	1.7514133507982899	-0.7621734431784316	-0.38528016764483386	0.5607379653359281	0.5642116079308499	2.010278057759293	1.3492350600146021	0.45968567824052825	0.6123123737344652	0.2511634266984446	0.3140619321994137	1.2783966928978305	0.9922729026634005	-0.5896278599107221	-0.7522759425735221	0.12164525675434165	-0.04976562020380304	0.4438114146090659	-0.2989113840330214
0.5610586822204622	-0.5448985279109808	2.2664734259147696	0.2204047321022217	-1.1099065851975705	-0.8486398597400004	-0.37592864806608545	0.3305950764533788	2.727709552313235	1.0550161339341777	-0.7156851094872658	-0.6515971740786485	-0.022767827971777833	0.3167275808616576	-0.13248530748385332	0.8332847008408457	-0.6231622190773713	-0.3345000298241605	0.39224637508677607	-1.3841263930272698	0.7333170463116638	1.2868587064489874	0.5919944815093205	0.37976410592094834	0.9793798961360981	0.6133396919428046	0.14336765756937236	0.9146071353509392	0.904956259122379	0.3688929352493878	1.6805546006490786	-0.7808236059194023	-0.3359498578150295	0.5966477990394665	0.6069689358428866	1.995683213603082	1.4041198772277066	0.46579651431312186	0.62884299770698	0.27949805208484635	0.21797026673266312	1.2730341192584718	1.014248626733625	-0.6418397011598895	-0.9038694036632904	0.07864642242829253	-0.06762077280102322	0.5166072991066026	-0.28401205862958234
0.5449320963207969	-0.5263971172557227	2.263935086931137	0.19047078475056384	-1.1234785844312336	-0.816399298584658	-0.4096422720568622	0.3504831826058782	2.702832349231151	0.9996846433722139	-0.6869416178145216	-0.6644626412411884	-0.04412728960741476	0.36436375711444746	-0.12661712665848318	0.8666203467831999	-0.6308902168951832	-0.36036882216598426	0.3350457980765293	-1.5118490087739698	0.7843071634723617	1.4441120033964858	0.49465993760334304	0.417123857247803	0.9400322614392802	0.6118698544124034	0.14996788568598168	0.9640088190171326	0.8748993397554035	0.3546939688189007	1.6953747578094298	-0.7455469245669835	-0.27725727920858934	0.6282186772181019	0.6118923756487652	2.021674816485983	1.4242858476667595	0.46927971707877186	0.6496579987976443	0.3559070740192624	0.16240003556823318	1.2270939029494583	1.121250451466302	-0.6569702097080701	-0.9530254863452654	0.00021801257262222818	-0.030051539905070628	0.5922267702411306	-0.21718084379549318
0.546522421212136	-0.5061915538818678	2.255654591856816	0.12256997600890815	-1.1648763863327292	-0.7811579719210415	-0.4382254738405586	0.4119826622043467	2.676960430075433	0.9905575515436128	-0.6536268964722134	-0.7033555201533195	-0.05665162687518046	0.3769115177995007	-0.14191171459795954	0.9137605863655928	-0.6385552012505145	-0.37443210228046564	0.32220068038383376	-1.6122137690398108	0.7948440694073763	1.5232249130143738	0.39657280263040257	0.428726473607009	0.8891124863570934	0.6102710328481022	0.13731449417734082	0.9763833702253286	0.8362195285060479	0.3135827134697495	1.683386499261242	-0.6731712881329039	-0.2306511549862072	0.6863766737592866	0.5868959920229034	2.0514859361016273	1.4173152407261198	0.47518943536895925	0.6252182327030623	0.36051254442145186	0.11832719299665403	1.1955385740990665	1.1721059459335763	-0.6795057784872054	-1.0479753283847697	-0.020301210658793912	0.008411988779750995	0.6732280441915762	-0.16377879193798484
0.5144585168833722	-0.5132571470051543	2.1979002918882213	0.08458659551816768	-1.1671154987848482	-0.7172108176036047	-0.39567476433139326	0.4114438719910206	2.6547242627608023	0.9856709555186363	-0.6006583478956644	-0.7285301051375381	-0.0791848050995057	0.391244736599105	-0.14438670302085416	0.9929448229375945	-0.655848042335592	-0.3851737502221334	0.2966791747058023	-1.6806683399605198	0.8135619198663357	1.6322196611099433	0.2868264068766014	0.4102142020779718	0.8441324094972954	0.5685712416533116	0.11866623774056531	0.9795620913077162	0.7764692213759402	0.3095599659409921	1.6561490896369004	-0.5693556935879609	-0.15946614264292364	0.7368749575835213	0.5191624248611071	2.1036253788401877	1.4695873017071988	0.44188577183739197	0.50438618469883	0.3755379139305709	0.08615080108570242	1.1753226130991579	1.2232870631108939	-0.7408088869369016	-1.148566799598164	-0.0351397814546313	0.05856328122621381	0.6889987690560633	-0.11166845042491806
0.49113409456206814	-0.5461466236146661	2.1550941070344116	0.014466354879902148	-1.192681469862313	-0.7172719546952684	-0.3442887373591682	0.43880756832252715	2.6288683624093863	1.0065756320065853	-0.5031041355513572	-0.7453266794527339	-0.045965082687071175	0.37094534039411753	-0.15009628406229472	1.040108503581131	-0.6765730839909712	-0.4069493533082043	0.26998495167926806	-1.748930586100944	0.7812594188420816	1.7116788354565933	0.17799916995422477	0.3572099705195887	0.850008833662392	0.5444913462228914	0.14928544581857528	0.9720963454876047	0.7424494313593495	0.30661942996626196	1.6302774565608273	-0.5291032333073277	-0.10688787579991448	0.7841821695114852	0.5128298119141942	2.1636022910707293	1.470954585509498	0.3847643909932928	0.39567528469971036	0.38676765438197275	0.06240223502202019	1.1805952373432262	1.3110211369667497	-0.7932034776416518	-1.2807532322845447	-0.02855302731314836	0.10921125366773281	0.7718755047045721	-0.019455068042414075
0.46907288350982385	-0.5199215407304433	2.0863781412884466	-0.05065184476178749	-1.197825598233051	-0.7560581108938917	-0.2412271966971468	0.46835023943941945	2.6516398678290996	1.0167743509862672	-0.4381912504328553	-0.7699213803047271	0.004431600452082562	0.3735281942133513	-0.13280157351992367	1.0770497565970123	-0.6900648682915571	-0.4507310904185856	0.20860069284325852	-1.74927769689557	0.7303531458004817	1.7415166292508029	0.06387776617404678	0.26224724804205024	0.8797426104968376	0.4603489382147405	0.20012139828763983	0.9144537511840815	0.693532657626648	0.27091994259301794	1.584912528519455	-0.5350548841753658	-0.015822949599293534	0.8123507706943454	0.4741342857588139	2.1921876286492976	1.4610728821836878	0.3340132685078883	0.35822317053344976	0.44982009784675936	0.06319604330670772	1.1957686272947394	1.3835490180745302	-0.8258005369167885	-1.347836076524134	0.018752458628698832	0.18824409466651457	0.8417340296162278	0.041924005609679335
0.4567357086287549	-0.48985434414896334	2.016150941058022	-0.10748961121516434	-1.2126754382721845	-0.8317441477015454	-0.10391264579924538	0.4912334436746546	2.672003901982805	0.9967395268280417	-0.397799164785537	-0.7996333511705156	0.0867030467083504	0.3444989424239032	-0.14055748419280706	1.1190119122563067	-0.710698690510655	-0.5215650834509699	0.15786082244102148	-1.768851953108935	0.6976144950814244	1.763943372084703	-0.04103343872332673	0.16298733843265972	0.8667933959913275	0.3763371328198853	0.27922650308773395	0.8475850646807672	0.6228622110405718	0.2696298538097849	1.5380400606342473	-0.4555906120463226	0.0313028159755606	0.813578266990004	0.4629966480939502	2.207170302204124	1.4208497247238683	0.3534345641991533	0.24936339256497392	0.5031544451778854	0.058220790423465486	1.2241629462824797	1.473698655653163	-0.842031316517742	-1.3913705134696788	0.03239385111764945	0.25084408320665375	0.851399270454964	0.10108195458685536
0.42757606770711976	-0.49566704365005626	1.8933659476845055	-0.16067080310454054	-1.2285058235749424	-0.8683719962972087	0.05571576811758531	0.5000738698360381	2.712873555850826	1.0041718290770032	-0.3361419321731077	-0.7861687688569912	0.17995900854675959	0.3821100083068605	-0.15748344967854075	1.1470940378861574	-0.696700751656485	-0.6135169995242944	0.10576968308135277	-1.7534743835796767	0.6133945535147288	1.7445612172534883	-0.1645860180689524	0.10515330174708985	0.8943380616167943	0.31686010738553366	0.35438787211367223	0.7807241229129694	0.5794486059431123	0.2976877401475483	1.4567642337352258	-0.41396475759182644	0.020469172940235796	0.8104909007970893	0.4195847088347503	2.2111998094661707	1.3637286591575992	0.36869658692462737	0.19573837510257053	0.5226674250478802	0.09940434983720772	1.237630134242545	1.5222940708954462	-0.8306560009004575	-1.3898005096783286	0.04692695919624471	0.28963174763211197	0.8884443323904426	0.1560346388212976
0.4353628714559027	-0.449054586002178	1.8463277713239479	-0.20197667128252655	-1.3073445538128805	-0.9016928330355295	0.24292194250073948	0.5053392294438029	2.7314367663595354	0.9991371395265631	-0.2566787724426288	-0.7779455205381092	0.2888998030182958	0.3373383501667849	-0.22973722258060497	1.1935926697269728	-0.7019938715297541	-0.6468325260088799	0.09297520142258173	-1.7389627035737978	0.5216621105241237	1.7007588181401565	-0.24488503187579588	0.03727171291866205	1.001738153653843	0.2737844539381781	0.4487550128974639	0.7103914914396228	0.5473825912591245	0.359321939501688	1.3826600806342861	-0.3565857903261954	0.06469715625860667	0.7936459443664272	0.4339562716339242	2.2275926347333233	1.2973740309912403	0.3888083651652613	0.1833742665224654	0.5205986241712086	0.1601816650184788	1.2397816548917637	1.6008638945459617	-0.8206837666866141	-1.4211287111135191	0.06676340095134754	0.29104955837472724	0.8846275262306884	0.26482455906142405
0.4330224872392062	-0.3935380832536733	1.7730208624467843	-0.2540084966075084	-1.400373002708544	-0.8873132768980316	0.4260611027662146	0.5202115261517999	2.7637559958792766	0.9913643471262625	-0.21922481698654267	-0.7903495182617034	0.40941923896129395	0.32933258325858916	-0.2542031398553735	1.209971530155459	-0.7091280073855672	-0.6855543573576746	0.09069579114274458	-1.7655380940007284	0.43315827599060136	1.6372482492134615	-0.322420090423884	-0.013211545313878418	1.0100569857100177	0.20986591641192925	0.47573756228409847	0.6037447040194901	0.5053839989092864	0.38819659798652395	1.2710376147381206	-0.3252868163458455	0.1117831853442128	0.8014192140396282	0.391193207738328	2.2628896313345743	1.2233316070008065	0.3886275556931305	0.13502201047477286	0.49747573409647317	0.23293114885074456	1.2247989205657326	1.6308550480778183	-0.8318045336308069	-1.4179653738101998	0.11419345724289046	0.32783966471495174	0.8339185937157326	0.3581150274967878
0.4195859063951753	-0.3438358085466712	1.6978239743010899	-0.2784276424366455	-1.4857054963459237	-0.8848778892649616	0.5823944954631898	0.5384410911595938	2.751250477075099	1.038749641977775	-0.191155471202349	-0.8071001950455348	0.5175724078272632	0.38191977464348525	-0.28378742745862795	1.2061970544743108	-0.7085934438190719	-0.7116369993721705	0.06715480155357112	-1.7215834968784893	0.35478544380477006	1.5419800798699943	-0.37327877270393917	-0.08572255670621774	1.054316317903459	0.15661260781885528	0.5428927013497109	0.5031257402603423	0.4670495912840634	0.40924209009172696	1.2143057621936457	-0.26257339724652307	0.11560678381143445	0.817911837254794	0.32757286337278835	2.277418665061745	1.1914632766244966	0.37757786958287765	0.19262227649395394	0.465658880216753	0.31508755504377167	1.2177065736892665	1.6561578440022824	-0.8311131561049727	-1.4201200345395102	0.17602327051465286	0.3505032781602961	0.7469335356418152	0.5072438329204288
0.39999725445656786	-0.32365372525188263	1.637703589332578	-0.33526003302082114	-1.570724311867029	-0.8886880201243457	0.7479283306102158	0.5342165988331905	2.7585788216757705	1.0469943034247713	-0.1254152837263019	-0.8355252535150439	0.6416525110840111	0.4092607514545102	-0.34344872856936204	1.1680675455147547	-0.6950355346188184	-0.7374033770472127	0.08868035829480725	-1.63025595945783	0.25478307981974596	1.455669840224538	-0.41259102633278266	-0.16965090943407318	1.0424517564773352	0.11918816851795662	0.5652294715624379	0.42726759202997816	0.4475757670317937	0.4324940203681978	1.0872229482166236	-0.2620777162612157	0.134370856238926	0.7849605625545022	0.2854247690811448	2.232929810291481	1.205166078942344	0.3731657253988165	0.17335291821015048	0.42583736519790366	0.4138211792268046	1.1908724037800096	1.6193901785508344	-0.8396306014116732	-1.4978667134066086	0.2315943032798436	0.3854857265122237	0.6917272833469129	0.6470004869139124
0.3713965986599977	-0.3116938306567848	1.585448043086378	-0.377755658396809	-1.6267180239040067	-0.8999507063684836	0.898137998991883	0.5077027622028153	2.7256307249032425	1.0613153531279513	-0.09818894777925695	-0.8770462560152656	0.7821996218832211	0.473709722527496	-0.3795858559200188	1.1119137198828142	-0.6953172651042099	-0.7858902109854288	0.04930421158187652	-1.5569581790545832	0.15435739996460068	1.3771001701433883	-0.4629122506370253	-0.2091064944247048	1.0894266628595228	0.08395522990554151	0.5844398615033184	0.37513951823916136	0.386387663248199	0.5394779973176271	1.009903024396759	-0.2807451913895405	0.09017323736575152	0.752770496086292	0.29480612447926086	2.2085035913542894	1.199105474608571	0.3605306808735035	0.14595730409896848	0.4482102368279238	0.47497955387518803	1.1929254437510846	1.6430074787520585	-0.8171724631612237	-1.5686995156686758	0.28053087664756426	0.3743024991885705	0.6142489051462648	0.7417647878583182
0.35389938311880664	-0.2825970449379603	1.5200407446984259	-0.4374664784138715	-1.688808462830733	-0.9616834640080392	0.9882592720743102	0.5134116562955834	2.7114788864052466	1.0702791589739509	-0.07883326650485079	-0.913864233647131	0.903368599127235	0.5469929924541355	-0.41523910076339715	1.0396706936204367	-0.722326844661766	-0.8114128932951357	0.01613762378975573	-1.516439817417528	0.0651642629465741	1.2873456920708648	-0.5033529843556004	-0.24237280338927883	1.0581810354601693	0.05479775463373452	0.5385735899555119	0.33825902370733407	0.32282848775916545	0.6053858030829983	0.968258288491794	-0.357027463289708	0.041131237026660716	0.7037065711481107	0.3194880866202078	2.176180120932325	1.1861087874130165	0.37832731174272405	0.19983872250859794	0.4390126892100583	0.4773285766998807	1.183807823314814	1.6614871146375179	-0.8115741353781006	-1.564330181056675	0.2842365314852813	0.367581278454229	0.6142421241704823	0.8996322326455072
0.33424437445745075	-0.238899883247969	1.4906671608728619	-0.45406244549242203	-1.731100078719463	-1.0211547101467797	1.0646258940435027	0.5100722484448466	2.6999861694214977	1.0586602544432968	-0.09976083478812761	-0.9488911761505794	1.0285956197161956	0.6413469220883657	-0.44023997647332236	0.970756927164109	-0.7171895545624289	-0.8524806601514857	0.010322997461488816	-1.4320930169781732	-0.04000576605634062	1.1654608638469706	-0.5331579686949928	-0.2655383463688155	0.9327639408983084	0.04073295223441979	0.48367511891298476	0.334775569684531	0.2574718448350757	0.6612929883235484	0.932808709622096	-0.3325589302130113	0.020679225252171245	0.6396893087004785	0.29892815655178623	2.1298546025851945	1.1821209306061207	0.38391078685493674	0.22013575233087607	0.44883346644031646	0.5031186612138961	1.2013569370886905	1.6319421376254972	-0.8300436293296508	-1.572952594433815	0.2579899493910961	0.42097796470675125	0.5613630677278024	0.9905778508370691
0.32863125893739403	-0.22912997944868652	1.485745083530732	-0.45204434610399735	-1.7737468110009655	-1.0206801965729477	1.075670202584705	0.490858870367968	2.6687830888467183	1.065855920084924	-0.10869006423735653	-0.968933348217397	1.0727589774890292	0.7228255029273966	-0.48761962156835226	0.8959527159519389	-0.7329332621059035	-0.85812596159018	0.07409369654380252	-1.3869384423322462	-0.13455858049403618	1.0536332118301122	-0.535589474411651	-0.25090908241420573	0.8576967194621836	0.04448135886216812	0.4018293766273775	0.34684282770916636	0.1743373186872982	0.6992985138356076	0.9291814549431152	-0.29797805773034136	-0.05499697568442574	0.6441070056465044	0.30247379941997476	2.0674984675154744	1.189182081829046	0.39271214648565056	0.21298030492867656	0.48819157720582407	0.5082478776018995	1.204687602903567	1.5798273793907005	-0.8511965771359555	-1.5830000845499688	0.29711095762899326	0.4019019533313045	0.5047940144819517	1.0517429722908207
0.3221628494760729	-0.23471709186103373	1.470007916782468	-0.4940539470708497	-1.8062575481150964	-1.020830515293736	1.0856450532686517	0.45416408164949845	2.6286761367577536	1.0795494393451655	-0.12155726931079966	-0.9633702767472734	1.078106564717601	0.7753482886988629	-0.5213643976244752	0.8578340974570511	-0.7529449615137679	-0.8258703249508379	0.0940453731553279	-1.3371865967617442	-0.19991295298334158	0.9534584873136029	-0.5499736654228632	-0.25079097364253644	0.8442598262412595	0.041292529549526794	0.284221723921687	0.3482458025493547	0.10465438529085813	0.737757292670793	0.8888738061973871	-0.31322579793262434	-0.07466002508568433	0.6960728448837845	0.28371327601183405	2.016408977423427	1.2349388628717763	0.3674584351046017	0.22138674082338644	0.5114555421784943	0.5549085401537366	1.220873878684854	1.5345078588051395	-0.8765806508188716	-1.6421177537034186	0.3689567130136176	0.3962175667076048	0.4638152639699242	1.184361845052003
0.33905682208318577	-0.19740673671204903	1.482008990914991	-0.5277385896662892	-1.8257875041962852	-1.0452702079090657	1.085048226787022	0.43006934361965676	2.6090923733942764	1.079685282305481	-0.14502787740277417	-0.991963604286827	1.0854836278433317	0.7894374376495488	-0.5751060618612317	0.7798054520752481	-0.7475267256477658	-0.8036950456169645	0.1255015803370919	-1.3226093368825906	-0.22263106181268752	0.8991047231623718	-0.5524397880673861	-0.24605753748563988	0.8098440544560945	0.024987574662730987	0.2062217870293453	0.3364803971915956	0.05691341273437166	0.7108801234275104	0.8695583046289037	-0.2998676758180464	-0.07893127001157446	0.7176560275703814	0.25413507332761354	1.9812365685046331	1.2951495077969326	0.32422335274150327	0.19964745567296707	0.5339043085320871	0.5775607077280445	1.2177144161107691	1.4649085322297748	-0.9265564592941933	-1.7009563302731547	0.4748532874903761	0.45888092063772906	0.3863963744158052	1.302364049150675
0.37241324294854583	-0.19068625404562856	1.4503056987071887	-0.5705497967067557	-1.8075156334631663	-1.0611479032377036	1.064109276901167	0.4128459172422737	2.5990392818552794	1.1124322101904929	-0.16567370202543888	-1.0438209652606214	1.0508240131761986	0.8431994180036456	-0.5961522844927372	0.7235402648015538	-0.7227539349075147	-0.7796246245104907	0.15091458435054567	-1.2930759758983772	-0.24878442842491189	0.8428071614864299	-0.5899429419908431	-0.2530123270789302	0.7176840536587579	0.020510946839694642	0.1138320064075549	0.3229477199964489	0.015440142992278657	0.6896743449818243	0.8350164822727226	-0.312974975401957	-0.10287818666141427	0.7371763263437532	0.219032533679127	1.9320681400969222	1.32293943708406	0.3151475033686782	0.12228777472085137	0.5568325509628373	0.5496749080189216	1.2225308551742433	1.3565824715418746	-0.972526045735013	-1.772715565952702	0.5863748334242413	0.5457232146563414	0.3597651686658939	1.406729632458532
0.37156148234852926	-0.14932327121745576	1.440717250247202	-0.6367937778383689	-1.7691775182565188	-1.1127335863333	1.0731535267560983	0.40721789129386304	2.5259780321663152	1.1510065019440936	-0.18625124068710225	-1.054251622298634	1.0252675154416913	0.8624375410018603	-0.6178023400813852	0.671506222267052	-0.6814890342410888	-0.7596636922183373	0.14966869090157578	-1.2161122297789617	-0.2147891117487656	0.7785065792780397	-0.5879412578353935	-0.2550370488789737	0.6772253691590796	0.019418373190071437	0.049676420858664756	0.3217508575307042	-0.02672626682120575	0.7167886448300252	0.8243692169508229	-0.33852441442405323	-0.14775500379868337	0.7464146543157553	0.21546552333899424	1.8682224789042787	1.3830960159989298	0.29705148869958886	0.016442775631845742	0.5890279855813187	0.5108292171762836	1.2525825374735147	1.2529407518477609	-1.0284961838401663	-1.8005885336474556	0.7374350172963856	0.5666600468520786	0.3508938494352181	1.4816792050092793
0.36477307136202103	-0.13828033103014184	1.4509727816813913	-0.6825048986913008	-1.7552932864278534	-1.1320949741052817	1.0990262134745596	0.38041183787191335	2.5127656190303287	1.1250438248878072	-0.21655477326372222	-1.0692106544873394	0.9812690412298846	0.8637862791238927	-0.620361335185264	0.6405500764493037	-0.6519553876938184	-0.7230342737306634	0.18727452137720113	-1.1808212290069995	-0.20243811700034797	0.7636049629564914	-0.5760568726922757	-0.2426297873100535	0.611201503020834	0.040923432983170124	-0.02914174819496479	0.30854160305093636	-0.07376978358351731	0.7254559960607299	0.780317333552527	-0.3360632390504811	-0.12477107383937731	0.7227318238828779	0.2309294363955313	1.80122846688116	1.422401354079312	0.2844347871642023	-0.0650575738430001	0.6304709690473119	0.47782196596445586	1.2573040885357245	1.197648879950202	-1.0764369437191323	-1.8265450079964665	0.859126280254209	0.6195605399115174	0.3633785820482818	1.5187727105245823
0.3558478607949572	-0.15423650960656085	1.435561399641458	-0.6556198235171877	-1.721145737392085	-1.1559171260057304	1.144810221823295	0.35810066413020014	2.4664909105492048	1.133620354803308	-0.31753450328638105	-1.0722126530837308	0.8987364157791523	0.8856062401642548	-0.5843519395793833	0.637427036490043	-0.6095782717025177	-0.692088807305703	0.21427710363353927	-1.1765599124961432	-0.17586608957837824	0.7510887192793716	-0.5777050830797152	-0.22783114758947903	0.5771153449294653	0.0513102476559509	-0.10272327890739316	0.26687659013453163	-0.12056718750600788	0.708665915605108	0.7453238216840552	-0.32609713547529956	-0.15249364734648682	0.7223571195422485	0.23146522827414778	1.7560001239311507	1.4061385587442967	0.2877253885356262	-0.1259062744435579	0.6581354886685256	0.42369624047273324	1.3093744819834667	1.11177880566646	-1.12980581829695	-1.834615363203516	0.9833438346743945	0.655195255577572	0.37320200429302186	1.5543294635210818
0.3665803152146695	-0.17151186101570098	1.4177833976513476	-0.6554603616776479	-1.706396602001649	-1.176868078160973	1.1686828498554853	0.383842036338707	2.4622459274089907	1.1351923542387983	-0.3335760658313246	-1.0647984436913096	0.8561905521132538	0.8858510959038656	-0.5709959505849026	0.6262130984596715	-0.5686528195044462	-0.6482714107255723	0.29065140609165685	-1.1980363948034278	-0.14196251883900518	0.7886897671047691	-0.5673757093914584	-0.24197824221798822	0.5314893291350197	0.053613979151372324	-0.14073441003870585	0.24130608490970915	-0.13068580781617778	0.6745786663528753	0.6945348481201221	-0.33683628270477317	-0.1340508209739057	0.7020520820371918	0.19080552964180536	1.7027298470264185	1.4329168673811286	0.2987056333268728	-0.20323287140248417	0.6709643755895512	0.38048834148509686	1.3436712458471132	1.0048595292686133	-1.2049576100993082	-1.791198517476045	1.0653492442555421	0.7155506002261399	0.38134056208364636	1.5681904426280315
0.39975083614459106	-0.16702207077944028	1.4286840790990794	-0.6335238552664925	-1.6832894626098227	-1.1496020570603742	1.1811782574651017	0.40560052840671296	2.429371207094881	1.1424590378482642	-0.39159293456560035	-1.0683228959031523	0.8233405685952437	0.9218563304843943	-0.5217207328573307	0.5868866344657611	-0.49241960123184353	-0.6433774247377879	0.3444095513669943	-1.154294540743511	-0.13199379543150255	0.8022588788389905	-0.5753091788090526	-0.2142627210472195	0.4804234411312621	0.06971438374151115	-0.19364963588054854	0.19271666398391635	-0.13999863213815048	0.6987945525306308	0.6187748593193665	-0.29571059968782554	-0.14060666964968788	0.6749460647068491	0.1365244614492201	1.697805619351244	1.3988279221967974	0.2846083904617193	-0.31334467173825786	0.6269686507742249	0.41190413926320435	1.370828820262608	0.895369758665874	-1.2001079115056534	-1.7974169484631086	1.182742487267322	0.7697948425171083	0.3464564197589254	1.5421645758918876
0.4375921754270101	-0.15486864173879142	1.4154365708607892	-0.620410744832976	-1.6632217726150205	-1.0964610239172181	1.1929862796616273	0.419257322331423	2.389305077120107	1.144302646363923	-0.42035055044045266	-1.0583592403865174	0.812577714659883	0.9995456350980649	-0.4850975708452709	0.5613649982568797	-0.4343140330681119	-0.6086676464690687	0.37859772369256106	-1.1274423948875845	-0.0962961408533792	0.7928931631878993	-0.5604856386418069	-0.19893129395554343	0.46037326776814036	0.03884057711106796	-0.2544153428825239	0.12763859873547917	-0.14504627817760388	0.7020874926089887	0.5221847712472061	-0.26967782200442153	-0.16542749580475524	0.6642867552465272	0.07073464616521484	1.6761655426999653	1.3778737605234506	0.2953573825585377	-0.41062815371447325	0.5903195352007	0.42599268251063904	1.3560602688265706	0.8191827702624301	-1.20416513712996	-1.8026822386084134	1.2739062251757707	0.7654248482615896	0.3489352350179825	1.5178514141742432
0.4623541839280062	-0.1634166048591695	1.3833395552616374	-0.6083642144878766	-1.6471210748341825	-1.0191798138188113	1.2249039906716268	0.4326040390154987	2.2946086236456753	1.1457674451214577	-0.4382692650075829	-1.0428770372869267	0.8360611309273727	1.018883234750143	-0.43637447847575295	0.5294184178018282	-0.3694389763168616	-0.5900762275526922	0.3830314306750046	-1.1290358628774668	-0.01609261484131101	0.8121354700622907	-0.6066413730816069	-0.15696763675105177	0.442117185704359	0.018790099272458456	-0.29242357962730814	0.10387072550619034	-0.13003601937454926	0.7230296142642061	0.39737900579231467	-0.19534381493955336	-0.18158968963254998	0.6226850377531102	-0.0054078604521431315	1.6615340255565798	1.3821723340400636	0.2649545318624604	-0.49198996396783484	0.5542900777231646	0.43024679549679634	1.3199940639100205	0.747593904164128	-1.2138737857570607	-1.75348166449964	1.30371068016936	0.8201726939534344	0.318861862896263	1.5539037792975676
0.4740855452374936	-0.16334106948727428	1.3710956137110804	-0.6143144327698586	-1.5982990756737572	-0.9282857852370766	1.2204993767385575	0.44545264762021886	2.2377733892440945	1.1419226868468708	-0.47654089786090664	-1.0409040529049591	0.868376946214617	1.0956142338763617	-0.3753601823522341	0.4489193501964996	-0.3231838681806255	-0.5616215332358945	0.402145836108208	-1.1052976804469468	0.03715119971422609	0.8224226976428864	-0.6150437589578421	-0.10279724330975881	0.3813891509516013	0.008251468363902623	-0.3068883886095964	0.08434737377810256	-0.10220558527966557	0.7345897046212447	0.30935987269336646	-0.1183078329315462	-0.2145039539850751	0.5636141538701537	-0.05898835477420715	1.6194259007345562	1.3780646200537379	0.23311503199108272	-0.542774927389805	0.5193972553410131	0.41150378774382396	1.318207899423153	0.6405172873160009	-1.2068158757483523	-1.705130229380434	1.3570412057713348	0.8245090177392435	0.3466451046071194	1.5122805163823672
0.4639445945072619	-0.18005722986332834	1.338843462536532	-0.6065643009098399	-1.5670194408439309	-0.853293570286195	1.1959880926230622	0.4608825872377723	2.1620287314666173	1.1423399122623583	-0.5632179368659711	-1.0153236568569084	0.8932770892778186	1.140232616600397	-0.31425062685616695	0.41954802596845414	-0.3150711386851598	-0.5311774981090363	0.4052536036929128	-0.9962145340723717	0.06644903014787998	0.8220279166590393	-0.6204765205616984	-0.08862159491227443	0.285586987907751	0.02296514575472955	-0.3419181668454565	0.11491400276361496	-0.1065698599445692	0.7251079604328015	0.20596977983765047	-0.11118622914965744	-0.23457772374706048	0.4880876781530408	-0.0947890420094974	1.58700497059325	1.3648132363518952	0.2225946721615601	-0.6443066008666195	0.4224555856034309	0.3618178032325893	1.3317567953473168	0.5777280598602196	-1.220806332052659	-1.637881484905325	1.3407722972299743	0.7940968015205323	0.3600969839275599	1.4746999320588927
0.44198775133764634	-0.19028074501286568	1.3350388962875122	-0.5900814848970702	-1.5210566827618084	-0.797545516940711	1.1629728936103547	0.46901256442541406	2.0691894258200527	1.1214660634361104	-0.6358011863588223	-0.9547132709718662	0.9506102375972588	1.1866783823016471	-0.2466048451245339	0.3513590030688176	-0.28346564790433815	-0.5047388194482154	0.40329542278713576	-0.9365687327855616	0.10771543328135916	0.8021281640523423	-0.637504873206065	-0.052652282344641956	0.2617517075839696	0.032005376787861375	-0.37874111700973423	0.12736753747285556	-0.13102358116466756	0.7164940450843157	0.11640985818274201	-0.05618129548010238	-0.28401159038694324	0.45993470451481633	-0.14980888248806515	1.5335447979467083	1.367070980829632	0.19014002702086777	-0.7117669307313126	0.3589906319940501	0.33659443932787386	1.3255873796064013	0.5508848233653147	-1.2401994951161013	-1.5486119192536674	1.3238619020745135	0.7754586009072574	0.3660046079850331	1.4254294563393093
0.44309908077422727	-0.23654728547421783	1.288136329817861	-0.5448339492123807	-1.47837525796975	-0.7590325145369529	1.1054925524138963	0.45120668895922256	2.0482673171938663	1.096059084711929	-0.6688560337728159	-0.9014606484856159	0.9553119173223031	1.2584091385304679	-0.21283030785137919	0.29547597813757515	-0.298734754269589	-0.44423932022402174	0.42649515636522406	-0.9368642014647952	0.13018405444448927	0.7934826921014296	-0.670685929013074	-0.044840879682102305	0.19647725013091596	0.05808516380352754	-0.40386041309127074	0.13523913303642116	-0.12012254169804508	0.7505522895328559	0.035862310750830205	0.018682934510393007	-0.29696321762499495	0.44879332166159136	-0.19790647330628164	1.4650838664365957	1.301776176744426	0.1926818413392284	-0.737582784167655	0.30778490843935236	0.32701427798400934	1.2770680187188643	0.5264320952345106	-1.2326441526200773	-1.500537770039473	1.2648636193639677	0.7672808010621637	0.32391160957624227	1.382230927697217
0.4771682665844882	-0.23651552580126825	1.255198907360271	-0.5164869813656019	-1.406708240608364	-0.7056273018509188	1.0449629626252375	0.4543808876561495	2.045512082853803	1.0911766417309914	-0.7112282983843159	-0.8486665324924665	0.964871075839698	1.303569465060712	-0.16046848744885822	0.21783599617438903	-0.32903303513385157	-0.43698152993022454	0.44849531169956725	-0.9285896751279011	0.19630753718757635	0.7587198748901984	-0.7182610019574256	-0.04096859923951931	0.12578298077717465	0.036126250627046524	-0.42531147535567476	0.11458622763488842	-0.09926175689624772	0.7595763771223918	-0.02895981480860818	0.018508982292955896	-0.3186606604162666	0.4801448653990219	-0.2538130396077184	1.409051560990942	1.2199052550236307	0.2012604646636941	-0.7626035878926429	0.2911916432291401	0.3326737772004618	1.2304889629932827	0.46676571560661495	-1.2491720509250448	-1.3743221748068417	1.1625717732927279	0.7663656120031141	0.31590764941040306	1.3084575183150382
0.4819393269464219	-0.19839744744052956	1.2371143788711887	-0.49085277451362536	-1.3649042472291115	-0.6711442994802344	0.964100736558507	0.46799749557047327	2.078468964131916	1.0969927878068373	-0.7117077239220213	-0.7960432078238944	1.040074331756732	1.3730085212602385	-0.14532950863758087	0.1495782491302777	-0.35083328960800875	-0.4348827218026983	0.4658878976767121	-0.8792066917864967	0.23417527484822012	0.7049679023289659	-0.7476821512599654	-0.00573058763229418	0.06016339892762442	0.0484564768361308	-0.4240486628566419	0.12054576961117817	-0.06741930442852688	0.7911148328011841	-0.106515920993108	0.047090441598742414	-0.3686592812986282	0.5419260786649149	-0.29706386740679125	1.3803285741180467	1.146405445329203	0.1866751672451443	-0.7259940816779504	0.25105806696454375	0.3615977677635945	1.1399460341670273	0.4275008245226319	-1.2652776008917257	-1.2675930232892028	1.0884507753553725	0.7649864749726959	0.29892223207677376	1.2446360729349757
0.48724615100797575	-0.19180926843842863	1.200659123503932	-0.4591776375547794	-1.2977997768462306	-0.626614061118951	0.9063116325290668	0.4238836747616883	2.1247044007057174	1.05889101549956	-0.7851140840737274	-0.759617351695944	1.0575415420578216	1.4292136058913534	-0.12471108952588801	0.08869910400326844	-0.350487815816846	-0.4179785705981768	0.4529899065842078	-0.8211119572255315	0.30424406857181524	0.6518049182921306	-0.774019218117628	0.028930118682200995	-0.010646487474323318	0.05189300460937263	-0.45102973617032405	0.12164955443736125	-0.03476366869937567	0.7351335446904758	-0.15209016035164097	0.07759072639788692	-0.38516739763890906	0.5656023576030049	-0.3348430956956473	1.366438554633155	1.0497126200174063	0.1349276273426717	-0.6730131682079714	0.17889022075916944	0.4150166815190447	1.0394627830951326	0.3904381457269076	-1.2577591300760278	-1.1666389037442146	1.0362105384710876	0.76392530279181	0.2909592935297681	1.1785106768277784
0.4823203382683511	-0.22194643820309187	1.181127554561588	-0.41804603156670944	-1.2306355582507262	-0.6304393360285636	0.8378883225480409	0.38930038802104255	2.1462285063323114	0.998327512738781	-0.8218679916770734	-0.7084572628306605	1.0808423600015291	1.4189676228135235	-0.15445704582895295	0.07695161289051036	-0.3715181020816887	-0.3871975841749999	0.43948948116080944	-0.8117442458916155	0.3942262677859437	0.6148381447881035	-0.8000517830446807	0.011445932094600774	-0.045212981847785286	0.04335078441014443	-0.44519796446797655	0.14830923830122106	-0.012827841240225174	0.6961247327917331	-0.18671239381229218	0.07485878280105955	-0.40307093435806207	0.6212430022988193	-0.3505769234839716	1.3309059466485482	1.028584535154344	0.06845459717006952	-0.6011040751339645	0.16328090831809403	0.3926780926637329	0.9498642301880938	0.36498112569030683	-1.3093626556392242	-1.074484229309223	0.9784249979071952	0.7453740233750399	0.2907173243724131	1.0827095248055514
0.5002834420121115	-0.2516564403665809	1.1843468852261827	-0.41054893795506164	-1.1796934612230046	-0.6280420889664395	0.7913181764276207	0.3496422531292781	2.1822522135309574	0.9935661620936802	-0.8374894617236535	-0.6730745324155416	1.1064411006318366	1.3632201724905024	-0.1675203250925053	0.06192881452896086	-0.41767267842025524	-0.3714800952999623	0.44286034315854816	-0.8049533077175604	0.48388033238343164	0.6122642891649244	-0.8087923985372066	0.04760798260281418	-0.0975500417585676	0.08845124347260319	-0.4255709433098134	0.18745074756108132	0.006491530680893104	0.6533018247177299	-0.15810848030305882	0.0696204519926606	-0.44344605448235247	0.663348697816404	-0.3440866145378578	1.2871947601542653	0.9948616754854452	0.018441780029199308	-0.5984552879291627	0.10235530287153369	0.42819262285238563	0.8405842196981113	0.31444589383146904	-1.3277301155953978	-0.9780414422525376	0.9375819268294681	0.7458268168201181	0.24530960398057494	1.0251342421325074
0.5225702265052595	-0.2587428810826728	1.17345583288313	-0.4068607861273869	-1.1402336215083873	-0.6730171136918469	0.7516572455446828	0.3558775343457471	2.2502437700259303	0.9671086004426739	-0.862058682149002	-0.678194957591605	1.1654748661757544	1.3829397364039835	-0.1851523927813637	0.03311994959836233	-0.43753231799659975	-0.3557399272253846	0.40105820118645197	-0.8097741062060007	0.5310888729467373	0.6029937948296571	-0.7893319685204924	0.03693925619489235	-0.19521161222639533	0.12371360953282198	-0.422942891684292	0.1923715316867835	0.050662710368510444	0.5969621596728579	-0.1501417400258901	0.022620633700796988	-0.43092032371808	0.6645792194620121	-0.3333650534244589	1.2453232514549726	0.9285389658070871	0.024722943865394347	-0.518530563630007	0.10461160835938363	0.44698994336762843	0.7637807364428326	0.31097983329601797	-1.3306637605610239	-0.9320551852069574	0.8992323423966667	0.7283206065806773	0.259668703408637	0.8824317053007666
0.5606420534306089	-0.264435887377823	1.133890109229185	-0.3864506255276331	-1.1316997457520976	-0.6813704596198317	0.7276384295231337	0.37403367306295887	2.3202635138398735	0.9458782118708869	-0.8895980286395524	-0.709279494367261	1.1843724300131364	1.3647273878764934	-0.2584188743841116	0.004445429174282739	-0.4690700209325587	-0.3798524253900605	0.3441101262104237	-0.8001724617026316	0.5974707999279028	0.5969824704894233	-0.7976489236297967	0.031180480152076494	-0.2870971351482507	0.18126573476993307	-0.4259993895284208	0.18826522171149773	0.07064318006337089	0.5623060924144224	-0.14152338694939082	0.025137912806211783	-0.4423470081953328	0.6781106287749958	-0.3148870365384785	1.1964411737690372	0.8301707455741323	0.01427464578201125	-0.5346073165709415	0.06465794723360851	0.48450582509194745	0.6655109028617691	0.2996924565393111	-1.3078431401732538	-0.8393830151509419	0.8365928814834497	0.7441297642964774	0.2479290022251722	0.7982493085138267
0.5722847277462368	-0.27631442965557945	1.1339002732841248	-0.3944843511980907	-1.1193472846325536	-0.684030764443335	0.6970506411065926	0.3855878952343749	2.398548960674007	0.915845300095075	-0.8738625284419157	-0.7498155470960922	1.204723967070484	1.3807259304385786	-0.2919720248730167	-0.004351210850453506	-0.4290793827517702	-0.37411560355952067	0.29373352476779896	-0.8372137512904294	0.6791831959972422	0.578612743605503	-0.8200744681906729	0.03575167898525173	-0.29899157682449495	0.23348812921639137	-0.3998741818185953	0.1598111133515688	0.10428647478360449	0.5953091415364689	-0.14866859377590078	0.059940201611362064	-0.4777978339878765	0.7513106515425048	-0.32774198537658494	1.1708002249278902	0.7306499422255082	-0.04255324722326641	-0.48707078773034806	0.08763708377310712	0.5972771519980757	0.5484893095713252	0.2710235306558727	-1.2739895744798875	-0.787438645953769	0.7938777443515984	0.7816883010713291	0.28488400637894834	0.670815370786603
0.592661871326193	-0.2823615053527718	1.090506071104539	-0.3869151655571903	-1.1224753926676634	-0.685125623185793	0.6864505025625569	0.40618049687759566	2.483145299667779	0.8949795012220312	-0.8553249687936839	-0.8215332293354681	1.189554679455995	1.375363696665	-0.34276789321465695	0.03589248128040114	-0.4106028181619362	-0.40559571648820825	0.24451739576064452	-0.8483552570225943	0.7737243492140724	0.5721394815704357	-0.7790019596592472	0.0033801413084658116	-0.37325616068765033	0.27678033742425434	-0.37661018108363287	0.1672679495255332	0.11918932652188745	0.6158125690868672	-0.15678348848248488	0.0699090718551449	-0.522726215696063	0.771208124329934	-0.3061921315511492	1.1694699499958494	0.6314772458154014	-0.0768402260362401	-0.4488360303501782	0.07938598800214462	0.7176758005998478	0.45004111389038065	0.2347403519078414	-1.2593126345273178	-0.7348001900752157	0.7542902607035564	0.8023587646937385	0.31060405774142474	0.5079105418620883
0.6102098998020306	-0.28512345049409127	1.0701423335377607	-0.37552557979654155	-1.132102564346884	-0.6641051205776483	0.6747106151811312	0.4374372749807153	2.5177236973298234	0.8905906301445805	-0.8522921096291963	-0.932388988320264	1.2414893673820289	1.3113355246152634	-0.3737359656096996	0.052918434525962545	-0.3755995438058953	-0.4826101820311135	0.16271069967781848	-0.7615385461159629	0.8528829438063719	0.5804288667747266	-0.7471130997797139	-0.004727831181836567	-0.406653721658144	0.30145369801310296	-0.34160389166083605	0.19987296601622417	0.11126069252197959	0.599823351458839	-0.1674777613009672	0.09209145862276631	-0.5320909282912265	0.7524830604003155	-0.2890049038244772	1.1893301308449296	0.550447278543757	-0.08890074191278982	-0.4038014784946046	0.05227103546750472	0.815540304569066	0.3645680933101819	0.23953882012964822	-1.2400676285793697	-0.6500521128026995	0.7409842957957646	0.8544706453201393	0.38186843440614393	0.3873074124438767
0.6550784794325859	-0.31629416833220664	1.0445903808745096	-0.3487192806808834	-1.1486855843925317	-0.6806323273938709	0.6533831243560073	0.47335811090656155	2.528315744123263	0.871905572742141	-0.8856704468334211	-0.9990510504475247	1.3034120019290656	1.2700931037666037	-0.4344037034290985	0.10629233624094503	-0.3215272103938723	-0.5723720988352563	0.06200700548650338	-0.7119754468639448	0.910421847043564	0.5807618296171504	-0.7465687565287078	-0.016511452478371443	-0.40740298019132465	0.3339902600939711	-0.32283029737730506	0.23007263407154416	0.0949863351873808	0.5986162857302497	-0.15385999933256814	0.14660891191155095	-0.5577376429174664	0.7130695421659736	-0.26609636844430556	1.2068266623151387	0.512980119673336	-0.13072341405156213	-0.3826370277258662	0.014736183825935292	0.8444648072665755	0.2871986839625884	0.23406632259332527	-1.1777057511698816	-0.6919283407606519	0.7753404136183232	0.8690860645364481	0.3747716213557214	0.31725543618831437
0.7256092319830201	-0.3640827274304908	1.0127976449832374	-0.35281420342858133	-1.1455107378362563	-0.6747306349306832	0.6429252927042677	0.5022672322053902	2.48015443388378	0.8515276193285999	-0.902267295549976	-1.0650412458516136	1.2980294393996696	1.1882861061571723	-0.4486549326391547	0.141848700661156	-0.2806823592353299	-0.6272544223997127	-0.030118650987898187	-0.7001355095874695	1.0229991200735622	0.5867444123815447	-0.71356516805464	-0.05917344401908945	-0.42784467492223666	0.360750586723347	-0.3434935217478168	0.23599497571492695	0.0934800118545599	0.6092519012350263	-0.12976130315266882	0.18159657579641758	-0.5464087111812905	0.6683355241436639	-0.23451916926840305	1.1955414296590354	0.4884577316006401	-0.12454182644639497	-0.4411543406812923	-0.00361783897115516	0.861545980400298	0.20978820788076735	0.2396563407036476	-1.1346319190151959	-0.6775330940602903	0.7536480137869388	0.8934611858195375	0.39242099037838024	0.24349796070203103
0.7439056587239479	-0.3993849626166986	0.982145423046255	-0.3357398508314121	-1.1595944516006171	-0.6562100223917673	0.6060699637645983	0.5117039989159616	2.425766459391153	0.8821176701951872	-0.9165286618859174	-1.0870475603449186	1.2933790870641464	1.1072143173099973	-0.4782330768206361	0.19178533266805303	-0.25876680049629097	-0.6917456058362841	-0.09499903930194718	-0.6388144970167116	1.0960840393717706	0.5435871903857075	-0.707039146703255	-0.09004039275568283	-0.3964017177504767	0.3777570422921335	-0.3543381655495422	0.20449739239690223	0.12418826029843633	0.6981535705160234	-0.0886029938183563	0.24489223781782007	-0.5661239727653766	0.6445254712282348	-0.18497887282391862	1.15966469843861	0.4389453626339991	-0.10603505982431338	-0.5133487831965657	-0.01565384925062466	0.9134150164205789	0.16626128483226793	0.24725674317649032	-1.1111848822983856	-0.7042108267528353	0.7389831199386797	0.9164900406992336	0.4016142125293733	0.19080739127848653
0.7955453103910527	-0.4308529391049755	0.9204176195365376	-0.36853981441886685	-1.1936562330408451	-0.5941727010753908	0.5845251315039676	0.5264949313560162	2.366275203889061	0.940081815623412	-0.9282658738382381	-1.1269963215769123	1.3064762016609894	1.0337522492314901	-0.4923053697877915	0.2169304195065335	-0.23953200006523376	-0.8001125580053458	-0.15362211353435937	-0.5194881623138532	1.1374294606820081	0.508050482491625	-0.688776652942547	-0.12709020589929954	-0.40106318692133885	0.4231522176861976	-0.3698035594620742	0.17541040601269733	0.14736845449352173	0.7126031827672527	-0.05925246926526682	0.30152811152794406	-0.5465194161605604	0.6089281198153536	-0.1546607780304607	1.1283997209478425	0.3799652079911402	-0.01971753497857511	-0.5666429607270662	-0.0219459682743205	0.9829167893266668	0.12047897674002399	0.25121657017783056	-1.0795000418024145	-0.700116028752171	0.7217756999331295	0.9336867260183261	0.3812773435354776	0.14741116150154177
0.8010405891732827	-0.45473043867717955	0.8523312367515498	-0.33769492937307255	-1.2048537226631373	-0.5780532618338434	0.5724609569013094	0.5605905286125918	2.3501106801407743	0.9534024340656118	-0.9453488513932573	-1.1713128962993158	1.2700819029179269	0.973994243664276	-0.5114583675912536	0.1737949490898463	-0.20412708251985365	-0.8973804639415606	-0.21295934610777736	-0.3826319255743452	1.2080157144524633	0.4854820508148463	-0.7352064010095162	-0.18461761404303653	-0.35318489096703065	0.441460025042272	-0.3941065230240347	0.12878023675657166	0.1782057031962325	0.7638313761424183	-0.06765480336463545	0.3200139805412646	-0.5323605425702091	0.6091176672509372	-0.13075721747622598	1.1368917781424106	0.339830705760236	0.004966888607975161	-0.5113699468538685	0.0047948679170621315	0.9917058439361185	0.12916710802241496	0.239366174996484	-1.0457919516477912	-0.7181916135040163	0.7561647940138888	0.892843154882413	0.3913523115147808	0.06115720721603605
0.8023821620422311	-0.4882610955289562	0.8215304537778667	-0.32550087295486635	-1.2487281843459737	-0.5464246324858889	0.5455045816363618	0.56232646503656	2.317573904923889	0.9815701991271076	-0.9786366911896165	-1.1818683439900213	1.2296881558144153	0.8774212153314045	-0.5322296734959279	0.17089622614062955	-0.16229180657778441	-0.9864641253539427	-0.21979875045819947	-0.23992387235241547	1.2930223022978506	0.42347154867495496	-0.7951483110920076	-0.24477910737471467	-0.3108247564803909	0.4443628309109237	-0.4251066221007621	0.11728441220083745	0.18446432744062596	0.8184756379704808	-0.0841661461316165	0.339684994295425	-0.5535478993394493	0.6213588711438076	-0.1232325029049313	1.152875172114392	0.2890786357476166	0.026227724146136118	-0.59351026482199	-0.009276906712347658	1.057795873749968	0.10259772581758639	0.2023980943764127	-0.9908593155876109	-0.730206105418299	0.7757797044865014	0.8645289267001568	0.3917227615501974	0.09204408269968176
0.8097671751492678	-0.5180255986499299	0.7750469673418886	-0.31578897852398446	-1.2797490708679053	-0.5919224073895598	0.535247273332858	0.5444164036175159	2.2313007588345606	1.0340896946721716	-0.9511753581347453	-1.1546369495103725	1.1883577974083193	0.7797843957338262	-0.5325002300144033	0.18124601908067806	-0.11411460949072998	-1.0271427073244825	-0.21967923991462307	-0.10825633505737368	1.3502558571443175	0.3639033856954074	-0.8599612993047678	-0.32445515495290206	-0.26627015035799173	0.4204338089402926	-0.42073096427708234	0.09897899373958376	0.18241947674915482	0.8480910907889955	-0.08099367888017266	0.31161206358871973	-0.57942182799323	0.6420530351962924	-0.1382540546697229	1.1577973903108174	0.2323079570118646	0.03785848997298381	-0.6181247557556081	0.005187734721437113	1.088713956468275	0.07929513608384482	0.22567160015361692	-0.9909227348777728	-0.7346643600428984	0.8042263486315608	0.8370246220594773	0.36367485010643974	0.05217838136298921
0.8030426445047137	-0.5651619635231111	0.7054603104008427	-0.2884904484006456	-1.3182823314464294	-0.6192776101192827	0.4914956661459158	0.5645079204398714	2.1074009399715106	1.1022864283434166	-0.9518946672985873	-1.157440027549481	1.1326303333539771	0.6696469197077578	-0.5283661934922257	0.21144321904058255	-0.11571450720012119	-1.099395433845819	-0.19093760586782121	0.030239959841337805	1.3940518436559193	0.3335712783651504	-0.9312797927813902	-0.37551837917028236	-0.2716311777465071	0.37603305989009084	-0.45361209371141753	0.08753483489052957	0.19207483726683433	0.838215608521045	-0.07303166629105531	0.3333001775556518	-0.5806254086177386	0.6179673187048924	-0.1394709292729913	1.1144659953001534	0.1867540212173646	0.10666697582727495	-0.6487543302011468	0.04493692653311697	1.084215369756191	0.048497734880346324	0.25040424470169037	-0.947739025115714	-0.7576138140718671	0.8411929651472452	0.8223590365477552	0.30694830158130604	0.07971102072850404
0.8065978790155626	-0.6405957723999413	0.6917219746000105	-0.28185082024951624	-1.355401872219807	-0.6224264507853479	0.43644963527373537	0.5759450574452236	1.988562515528351	1.1272587095945885	-0.9766295623365734	-1.1192296200812524	1.0781474449393431	0.5899625326662148	-0.5521691299065044	0.19985147153336202	-0.14696137032841122	-1.145634995723298	-0.18706728031217695	0.1830854655636045	1.420665236297937	0.3000891893363403	-1.0323437548883976	-0.43507050911406286	-0.2484777377031211	0.3449727073332212	-0.45913222148962546	0.03644147056582584	0.22119126927035987	0.844780594423975	-0.03899536982648644	0.3265418025706509	-0.538033317421289	0.6404708457749729	-0.19068776288177208	1.0766842782253858	0.13056595259727594	0.16003328459074445	-0.6708223875338957	0.07417871708598318	1.0698217419278948	0.014539519874733411	0.23869512351619412	-0.8905297974333287	-0.7919562703970284	0.8957094359591121	0.7920022684258503	0.2841453836648902	0.13027067700337053
0.7869564518890146	-0.7090689054688036	0.6558585347053757	-0.23016322242845044	-1.3901661769987885	-0.6321074251167131	0.3989560814837684	0.5955905591646505	1.9323375458971406	1.1504967290524004	-1.0372239555746154	-1.0570354177487238	1.0240052250392278	0.5492367146585724	-0.5704442724277056	0.19871030356832076	-0.16385436265088799	-1.1811733683689187	-0.16174627666847902	0.28216465290281284	1.40742312157404	0.25715331310452133	-1.1463554007761902	-0.4884517802127749	-0.21873938123235065	0.367223150844509	-0.48583874523422466	-0.060427249033522555	0.2755115709305228	0.8703137702659968	0.0008353346630859792	0.3150888714089595	-0.5035831986582415	0.644527215778103	-0.20251498148554262	1.0718444486576821	0.12742562935644575	0.15710037152288361	-0.7336333824805571	0.13308641576462038	1.0426782884568162	0.001883547226000204	0.21887798300021544	-0.8410957076853661	-0.8840899716488361	0.8823846550548067	0.75759260344389	0.18410018083273255	0.18609824539660252
0.7230782564174418	-0.7944027733607714	0.613348551810521	-0.24603731435315734	-1.4524464610527228	-0.6153401570598284	0.38615406720620493	0.6699034225933029	1.810268521345201	1.2019443733283683	-1.0560758926246212	-1.0444237700292973	0.9298162856957235	0.5088557262405575	-0.5764274844935137	0.12646953508520387	-0.19242619097910926	-1.1817118877477646	-0.12874531262737982	0.3800839976232298	1.3413236801554247	0.23307784896563738	-1.2229210583094765	-0.5422048992574565	-0.22601349538865328	0.3740136960505416	-0.4707625853414429	-0.11621513919623327	0.31311833214227847	0.8742570457689661	-0.016108578091428988	0.3108311009668154	-0.46205587919397156	0.7035502840394156	-0.21595167850438335	1.082304287917508	0.16938873525091025	0.20791831490016222	-0.7960742502534017	0.21792868080657182	1.042302559164969	-0.014175400483449807	0.23995343160668656	-0.8481011258291739	-0.8936846059658459	0.881939892990083	0.7493841756414091	0.12417650076572687	0.21136887567375123
0.6780797481986846	-0.8471426399962446	0.5761075615013971	-0.23302828380293308	-1.5113721720720856	-0.58354382137786	0.351136653342191	0.7179287313587054	1.7485460014244307	1.1927921253960057	-1.1210393628895465	-1.0666438479383422	0.8881016532052508	0.42326715092683626	-0.6037690653890022	0.07129781022888518	-0.25713329597274615	-1.216039289354945	-0.1018871106888879	0.5274322843611133	1.2833422515584594	0.18733188986127963	-1.3414405268955079	-0.5936529504067037	-0.1988343297875288	0.37032007926555044	-0.44567191223975955	-0.1470334900077083	0.338563114387184	0.862031137501506	0.01775330574470283	0.28204251427069404	-0.4486533674377025	0.738813173068132	-0.24797780238055095	1.0997355113283642	0.1908879865315763	0.20071083007268814	-0.815879155676973	0.32961232022666326	1.0894981452451133	-0.022231898898762547	0.248245661147444	-0.8099257299255929	-0.9416880040710754	0.9495592608521071	0.7216560705553724	0.06022043936269815	0.23573316178723042
0.6749305458814622	-0.8444746151711884	0.5346431388896841	-0.23307029770077575	-1.5549883672874514	-0.5772954984316601	0.3324358027624486	0.8048322191278705	1.6734976965720605	1.192544269166393	-1.1580543973746198	-1.1237344510641707	0.8430289376109954	0.3479421476731134	-0.6266661964674588	-0.014388365776055501	-0.30867439017564774	-1.2474653829303963	-0.08209243444697559	0.5905254775140134	1.2418032033065152	0.1702693702272738	-1.44544057614111	-0.6644448821379052	-0.2371580028476684	0.40474461188733535	-0.4230302366968042	-0.17899345323784335	0.32662986386781595	0.8154017963725118	-0.051685737192539306	0.2588156686889443	-0.41723740822403216	0.7793768730994337	-0.25257274825595005	1.1258798345962124	0.2401352366285007	0.24784641822225914	-0.8251364705215476	0.43751399163927973	1.0976241449457778	-0.02931127398614587	0.260113507822396	-0.7974155039878543	-0.969635886090931	0.9912042349211369	0.7087551421911126	-0.008127854943703	0.3237717879290939
0.6669812778424788	-0.7852105983929837	0.49827518740485655	-0.21202610918812154	-1.609449826774884	-0.5999038827508187	0.29725322665676984	0.8957523234413177	1.6279789206333366	1.187123997834696	-1.1780108128580675	-1.1804348736031405	0.768685983249293	0.2518897318276509	-0.6229186532859299	-0.09944389090935943	-0.2917607657869658	-1.2289179942513164	-0.059416384922485334	0.6383863516037879	1.2122918882685396	0.13803611454538112	-1.5220684806272535	-0.7366301080052267	-0.23974061743097724	0.4012954098932518	-0.3540773370412055	-0.2131382639624277	0.33680918617975025	0.8043760648376613	-0.0827661780274516	0.24506862536630125	-0.4204380773487408	0.8316080924669393	-0.25852865266003566	1.1147081374894445	0.21834943549331767	0.2638035092445841	-0.8556812672345357	0.5823179991384233	1.1209241873681575	-0.036188759709136945	0.29682535619509176	-0.7567901525251141	-1.0078987487913422	1.0404344937710277	0.7129670610285944	-0.07396492545232432	0.4359250439767136
0.6531817101298121	-0.7552450497487255	0.46036577674588014	-0.21295041494066275	-1.6600483715800185	-0.6517015825496169	0.24296543278072366	0.9811709629328913	1.5287478020286236	1.165941077001173	-1.2400667762522197	-1.1879670851267612	0.7486728435830338	0.17781696787281717	-0.6497057051187578	-0.13852535929141124	-0.33071074621065344	-1.2200806959265509	-0.0720201806771268	0.6342704188743074	1.1702667102938085	0.09885332991406327	-1.564841029661967	-0.7899516757688089	-0.3410625185386086	0.3991438155588313	-0.27088759824420217	-0.26685964106888294	0.3248184753107534	0.7344302421194541	-0.11495219073363297	0.22661436595592063	-0.3876709308715362	0.8714446108778325	-0.23242159100287854	1.07542433504957	0.22258150130330168	0.28703818152017224	-1.0109506505255577	0.7090358475707325	1.152343134192597	-0.08840444991204083	0.3452075446563834	-0.7305831029373072	-1.0489955048614694	1.0645230987948555	0.7665921588229281	-0.12836762116819436	0.5742710573288582
0.6349983485950651	-0.7316212029655611	0.3848175921139562	-0.23457897857785692	-1.6377728887606817	-0.633456928259313	0.20799761071250997	1.0684703573228984	1.4405763242823018	1.1508655271386117	-1.3026043009001218	-1.1862302456533562	0.666370964272802	0.14072437065299842	-0.6812568435811474	-0.1461187357809189	-0.33952675928632414	-1.2451115230962302	-0.04473129061527932	0.6469985163364251	1.1291713658979352	0.11398706415222729	-1.589729648037022	-0.806675748047309	-0.36853357964845096	0.43071434620161203	-0.1599804182616908	-0.3453758977391754	0.3186697367557033	0.7023987829005257	-0.13379027662407586	0.25533567456108847	-0.3591580447814595	0.8842808071208894	-0.18973280871650045	1.0343636510256218	0.23148309208625734	0.286178681420768	-1.012739253907411	0.8275592980549819	1.1384023060790436	-0.12669772237198706	0.40199415083160817	-0.7178317362102324	-1.0777833589402654	1.08115434366333	0.7769803100651413	-0.16632883745710447	0.6376312618079261
0.6145077542133022	-0.69119903675934	0.3684392339840728	-0.22304998306527551	-1.615702188121709	-0.5483445615204353	0.16698519558576477	1.168723786579442	1.3591644202367807	1.127081620229162	-1.3863046757012651	-1.1960546145860442	0.6017302492045923	0.1258185422715869	-0.7123747562133333	-0.15814751962740925	-0.31415142507069105	-1.2851355110446085	-0.010745019880091865	0.6607327930576761	1.0696745678366175	0.14001250169162133	-1.6308253403825215	-0.834882329149518	-0.4076774580668068	0.47135078189552315	-0.09419967639257829	-0.40930107269789495	0.3381345699188408	0.6897544213927235	-0.14210104038948493	0.279163235133722	-0.3146564759789993	0.9017260156201186	-0.12361782786557811	1.004219962676967	0.3168605528428583	0.31896087995300115	-1.0273385997774385	0.916215049736668	1.1436672629379019	-0.12280035682051194	0.4465101409397896	-0.6656132580586062	-1.124489695275149	1.0437455734423315	0.8008816783738135	-0.1620105456567195	0.7025209578578165
0.6067413013447525	-0.6514383039558072	0.338301479864047	-0.2239155648469679	-1.6061448833040248	-0.5233148118369373	0.14458048470925985	1.2080332458156582	1.3048828932824232	1.0775016382778866	-1.4720045819015761	-1.2079413250965945	0.5695775005796305	0.09342255186270157	-0.757080419684132	-0.22425828460809547	-0.31159960318325575	-1.3129889610310765	-0.013561970299326815	0.614792360134044	1.0114561436341925	0.14476235589291575	-1.6348847309509928	-0.8922546384117771	-0.42065284406777437	0.5225435179897249	0.0006000821203379191	-0.5061190354768806	0.32225057165403637	0.6912218485570046	-0.1616303991290248	0.24087784309474877	-0.2691069366967318	0.9353709941454641	-0.05976345288231968	0.992569507258177	0.4186857407455616	0.3273331446407958	-1.0646945635884895	0.9784317583630584	1.1571800776461338	-0.10308673471153458	0.4724934758628919	-0.6520554071236593	-1.1457827391401023	1.019441348115389	0.8060002658836126	-0.18152720125055624	0.7680091189549557
0.586145962053527	-0.5862078419870025	0.29741331637139634	-0.22428127673046272	-1.571999261629954	-0.49799956876209156	0.1293754676237236	1.2650610147053105	1.271622812210353	1.0888706420737677	-1.5514139215877298	-1.2452924313877232	0.5932049060725899	0.08263808931314451	-0.7684901905490167	-0.26108388288136486	-0.2875866723776147	-1.3316446116370955	-0.0045200687284615414	0.5498692398487727	0.9482839691693474	0.16980856081744217	-1.6408039080293193	-0.9125271654347126	-0.46628103706637464	0.5642263559606742	0.060966954210665655	-0.5824988332481779	0.28824847901688705	0.742212435489386	-0.2107566003568262	0.22464818404222484	-0.2579289107545927	0.9468706168498006	0.017538506290310216	0.9848279903764748	0.49190329981038694	0.3378757781009432	-1.05959445926324	1.065783013678402	1.129834753731219	-0.10150023403701176	0.49115549370691597	-0.6220305296759936	-1.1677700990560793	0.971812345998487	0.8124188648200107	-0.2571717233096094	0.8145528897483494
0.5884975469662646	-0.5269025121582899	0.2694368086448113	-0.2707157050292107	-1.5545990402245486	-0.4974313864331418	0.1218093982700432	1.3106673240948967	1.1984444702292922	1.0973247349453392	-1.5956637938408396	-1.2588457051719684	0.5625638172027196	0.0015342767567936345	-0.8014349186819837	-0.3547267186993329	-0.2846265267653345	-1.381961853412217	0.015282153573367796	0.4780649480193455	0.9103052584048346	0.2368411010694978	-1.6546379757153313	-0.9498307177526295	-0.5377098500562528	0.5741415500854424	0.1283940308380082	-0.605857851648621	0.23524476440860925	0.7424673993612171	-0.2556414862267948	0.21406344011432457	-0.26018966283566264	0.9425987678400947	0.04817110966604628	0.9534685673844899	0.5306861517841353	0.34752877654966463	-1.100071691056843	1.1060491824894747	1.1349630585531796	-0.11395537710804118	0.5088258235016356	-0.573466531136437	-1.1362130189223825	0.9857146661120316	0.7987501415681423	-0.2320521861113789	0.8544180322659439
0.585396882569498	-0.44298139773965917	0.25306486456854504	-0.24718744480660337	-1.4820863929183663	-0.4902278665410371	0.0902392610636519	1.3093238710390345	1.1298767535150445	1.0966062308835227	-1.6302826118762312	-1.2823729016427858	0.5770236058576378	-0.07884100978128697	-0.8561933220171483	-0.3294599109966098	-0.2712336279993558	-1.40123805691904	0.02395438958826071	0.3982561283041498	0.9559112384552056	0.30083231940703226	-1.7056595163495967	-1.0031665624006991	-0.5510846404055688	0.6139274874222586	0.16756105544495586	-0.6426398408254178	0.18984394393104229	0.7853489136154531	-0.24601457990306166	0.2166914439478584	-0.26003528070977044	0.8738516074241425	0.1166175687541644	0.916454471191957	0.5287234904709734	0.3274124125615491	-1.1088306782539878	1.1266354030386931	1.1733091200473247	-0.14300201070010932	0.5231859096680921	-0.513661999731045	-1.1320692834942885	0.989714088425327	0.7889771187062975	-0.17596796898435124	0.9006921803962843
0.5744208302555884	-0.4185379136214392	0.2440728321534163	-0.25153015406544244	-1.4147805132380928	-0.4619410242768768	0.06084262445893045	1.330285191730638	1.0323813498668712	1.144745728595009	-1.6391865544474906	-1.3083616872676667	0.5587019989221356	-0.10120649657863405	-0.8994952219978734	-0.28765506278701747	-0.22868113011648744	-1.4456031249172008	0.07140179236920478	0.28456067865880197	0.918343310252688	0.40090003499861765	-1.7350686608826567	-1.0376413447422095	-0.5840078711743957	0.6589959004731221	0.22404876289330153	-0.6820381936776531	0.11107276903901467	0.8769129028624032	-0.24889321662787295	0.26644746057406793	-0.2606468462961323	0.8044811563166439	0.18847619151127376	0.8831790102125089	0.5640266409947451	0.3251175735004108	-1.0841582903322864	1.1105951871435469	1.121984802746837	-0.15011688864159903	0.5408860178050745	-0.4723467053860332	-1.1410973355154739	0.9491869826751053	0.7772375511014995	-0.1566929175868485	0.9681667168376299
0.5425204356096104	-0.4091541191295576	0.25837649268999663	-0.24648896375496765	-1.3477945755996115	-0.4125439368846977	0.038788419770480954	1.3509585126811408	0.9655703379101569	1.1518149779544757	-1.6616047386250845	-1.2961718842747143	0.538915517374203	-0.09483693270772976	-0.9162473661005075	-0.23618573068869578	-0.18251272516819833	-1.512137333686367	0.08982221038255646	0.16909017162868786	0.879571153285846	0.49805582515038144	-1.765558869841869	-1.0726015411562941	-0.6269738690240387	0.698287845517982	0.2904634139182402	-0.695575479310462	0.058887855907862705	1.004794755647509	-0.24567071131058302	0.31391197978965757	-0.3067605410853396	0.7113036021814213	0.22410094207079476	0.8537517010379819	0.617968885715269	0.286991013831791	-1.0559986427533645	1.0543019277601116	1.0374541299792814	-0.1887031921212546	0.5583830791990013	-0.3991825653109566	-1.1645426835723014	0.9233434801782252	0.7774299731030964	-0.07282295511635588	0.9958656426427714
0.4866393177501841	-0.4192369236425238	0.2615291952997105	-0.2257980739287194	-1.2499833786514982	-0.37518076051681976	0.013937108428999251	1.3760891567564943	0.8940014206994563	1.1530991284439764	-1.6799618160294352	-1.2846220213258133	0.5569137163332554	-0.01035309516766007	-0.9522442400823927	-0.14050356239433173	-0.19750996216380118	-1.5445573163952118	0.10183995286435196	0.08770261876631684	0.8599517236967653	0.5876693863645012	-1.7870715437839049	-1.087903116580405	-0.6270857322719785	0.734528628869536	0.2785072101711099	-0.6792904127215469	0.0013058592731360953	1.1551581721173036	-0.2450258667826084	0.357826878928508	-0.3259092033439591	0.6488235399374991	0.24974937389281426	0.8343160225746928	0.7189952646009361	0.22516138053767812	-1.0104264760084483	0.9930776542543163	0.9313069877726459	-0.21070171433328538	0.5666039792222458	-0.34484517225008593	-1.1887494288748157	0.8898491727129649	0.7227021370006307	0.019371892344754997	0.9695058437376767
0.4596907978237172	-0.43381461352644834	0.26147810754988166	-0.20013135404898055	-1.1738771654602498	-0.2588419230971717	-0.009371380583488234	1.3774851989123682	0.8291717178060237	1.1645347227334342	-1.709425585057295	-1.319133448757878	0.5309288847198268	0.0165500817194178	-0.9641325158642505	-0.06693438299968982	-0.19629803817278788	-1.5708331557246886	0.11171812524358189	0.01830571957153827	0.8381343395877249	0.6648528751839408	-1.8302906194294202	-1.109810346877158	-0.6321113200686849	0.765762374069698	0.2585892101101358	-0.6611357285754951	-0.057915723215500425	1.3315119949045644	-0.22331305023440567	0.41901896163475627	-0.3683502054599822	0.5923287312458624	0.2948899469826082	0.8218311311052539	0.856529423803415	0.16643760850215963	-0.9125898710210816	0.9296479693694192	0.8648840208918216	-0.20455495153286232	0.5830880922155319	-0.280994416389008	-1.2004325916255472	0.8754866854639858	0.6721384894784345	0.13839327269456508	0.9831984219543595
0.44834498929574745	-0.4496817970834791	0.29689630834313	-0.17271107910802908	-1.125381372267133	-0.2050395997606967	-0.038229536532421324	1.3914942405824386	0.7549946808870335	1.1619680683357707	-1.7190175129570744	-1.3602144584883251	0.5386361691922977	0.023859079008759825	-0.9414918544772745	-0.02425730817812813	-0.20170837197609087	-1.5539850328576137	0.051699919678696346	-0.0637399895984109	0.8039839327988061	0.7532044199316459	-1.851361212971573	-1.115096687833297	-0.6718520527294046	0.7836108862668358	0.22685916087007132	-0.6398234965578703	-0.12688534734060325	1.4807566668354653	-0.16882509851891248	0.4425925768202478	-0.38692774732885965	0.5215596903557899	0.32325830506510256	0.8270597948109485	0.9728789568212306	0.11086293477291861	-0.8819458223285223	0.8734164972197622	0.7793826065279108	-0.19104320113217357	0.5691940717314644	-0.22783646793448437	-1.2542467947272233	0.8365310952012235	0.646316517010661	0.19228411057756883	1.0015789901435956
0.3957313230786895	-0.5108309712404203	0.3164415720121297	-0.1374972261172443	-1.0884603497486025	-0.13880569385873076	-0.07478778905359669	1.3791367447145246	0.732911829031649	1.1537896589184098	-1.7237958216543283	-1.3988628052923413	0.5745580742618943	0.0289780074393321	-0.9198926120860014	0.03610880309565395	-0.22204174021123646	-1.589846517130542	-0.003943783491109942	-0.18028985893977012	0.820280002828472	0.8185207793122837	-1.8580686397284278	-1.1122951737272753	-0.7005813876885567	0.8051988749985046	0.22719917106572507	-0.6103577862063398	-0.188323452002563	1.6048041896828908	-0.14062026383954837	0.46420075560154733	-0.40127992696469034	0.46214570023167106	0.3307832000523662	0.8417083925237033	1.0733557514553496	0.06562060522645516	-0.8312983642532498	0.9106320552948672	0.6872166499496674	-0.20722932324439108	0.5279003752639335	-0.2117301134947785	-1.2939107760360447	0.8683129633930367	0.6299026363066382	0.2667110496761887	1.0521948454958323
0.3901239700710355	-0.5537825321484611	0.32790191842185873	-0.12699804853246804	-1.0132063677159642	-0.042654436284650585	-0.10000733457204976	1.3775192826026585	0.6919135596671453	1.160774136782035	-1.735908464011087	-1.3822563845902347	0.5761269663274246	0.041080895184205324	-0.8981966625094048	0.057813764799336656	-0.22941666947762562	-1.5957696722466737	-0.059274678670485956	-0.2699548851075771	0.8123170211947797	0.8797677056695783	-1.8529072240251891	-1.0827634381649092	-0.7933543089933976	0.8092275563227339	0.23281973598175792	-0.5652872658697023	-0.2492238409339186	1.7520040655658247	-0.13147287438854588	0.5384346158898053	-0.4449587231645995	0.39362915929244796	0.35176525371782735	0.8722419197497236	1.1151018767711838	0.007516564207732957	-0.748353691700687	0.8934816335257235	0.5957244235472781	-0.2130618592913101	0.49983324890203507	-0.19197869177739896	-1.3903569407963885	0.9058466388695352	0.5997999517694136	0.3504039111613142	1.0405966306381909
0.35287808469105997	-0.5420720443968214	0.3573131466972178	-0.12301961886515252	-0.958422075144194	0.011733456993999851	-0.13185833383587317	1.3750613871377761	0.6322997964836314	1.1151025900647247	-1.7623520457896564	-1.3677950991742542	0.5561642456013145	0.023276942507127682	-0.9006640932378158	0.07413983303629407	-0.23662164952055226	-1.5978216263979852	-0.10177390536172408	-0.3279799940284559	0.8012393504486187	0.9730707588401405	-1.8321573928421475	-1.051441251497954	-0.8645714076482486	0.8048732056615048	0.2515660100802583	-0.5287903597671771	-0.2922247210198602	1.8671021434502584	-0.08924357534556508	0.5927338833972902	-0.45871497765264024	0.3486401474887173	0.3675779792756735	0.8951429443161917	1.1684200824814162	-0.053807326649840205	-0.7116211543863169	0.859083466165443	0.4953114378160667	-0.2170265212975829	0.5127120356708234	-0.1483187339843572	-1.4438878079759416	0.9700971211853266	0.5908906846338504	0.49267695820054147	1.0863658026460137
0.3094932127613988	-0.5180423276755204	0.36933861456159617	-0.1119327241412347	-0.8901982894554662	0.09085999765730822	-0.1788540569111317	1.3701560644156567	0.5821121591734193	1.0695348282838621	-1.7687301481854305	-1.3963930117787384	0.5286000747545765	0.0771121122733476	-0.878445477659619	0.14348898393433757	-0.2459874815337626	-1.5751932095142442	-0.1717115966612793	-0.39099270687380916	0.8063092591986173	1.01056301623798	-1.807031219769454	-1.0292601645987594	-0.857052545714574	0.7871712493171075	0.2928830889668903	-0.4869758926571432	-0.32403130633201516	1.961960067063646	-0.02980705422122406	0.6356723233004973	-0.4700457422527113	0.34119664095996394	0.37844076254395087	0.933530519233875	1.2426090709575655	-0.04593490843753724	-0.6450292793428716	0.8585129164199993	0.4201888658155578	-0.20592949486944004	0.5192404178222121	-0.16366083905001955	-1.5479757326970969	0.9771625826627461	0.565577475667854	0.5956098348250919	1.0780669614640017
0.26984909825119086	-0.48794842409633327	0.3489985806408381	-0.13681306798532758	-0.8717491014461738	0.16429686256062945	-0.22124025102814268	1.369362713190859	0.5664938766518548	1.0236089304883313	-1.7934070656518575	-1.3636704488359674	0.4914749284916996	0.14001886642044656	-0.867077072874005	0.11963408513260956	-0.26050571085367846	-1.5453508651586514	-0.2516969364773158	-0.4435957445081108	0.7486938067344111	1.0302448791957703	-1.7889668999811075	-0.9497885360484608	-0.9035238422530165	0.7762841168696759	0.34061337752710463	-0.4582575172798381	-0.33973606601995143	2.0691833833579407	-0.010393995934296076	0.6446106509075464	-0.4958707273309441	0.3581275831871373	0.33783130540404727	0.9534685673844908	1.2988325104735396	-0.0692717773712866	-0.6253091516518501	0.8529967093349418	0.34358676411755396	-0.1942151426945303	0.4926892168373569	-0.1522421556327289	-1.6375259619574252	0.9855594605650324	0.5251059767445151	0.6652700910121252	1.0808060812360922
0.23172024601722924	-0.43195680003725745	0.37481410329718423	-0.16668781393547927	-0.8475905862483387	0.18329030600112922	-0.267899662381003	1.3412755198353254	0.5437557523533656	0.9853187792136413	-1.8013839935548788	-1.333764386264511	0.44277204920673324	0.1694655491301747	-0.8429231955872082	0.07521247740078343	-0.24336081394246376	-1.4860752279549203	-0.358012456035451	-0.4474759197542806	0.7012133104729749	1.0350638438226063	-1.7801811872064093	-0.9065672151104799	-0.9952419456829888	0.7535499134649098	0.3697355909233825	-0.4283872245052106	-0.3340954941025724	2.111485369702946	-0.01232137064015892	0.6288757947958039	-0.5015489396782463	0.4002174659345797	0.3100316308976504	0.9523934962536119	1.3459272624214258	-0.07394530916179756	-0.7002795479707515	0.8008507840870482	0.3363051745613519	-0.18717391992797688	0.47275781058944083	-0.16540672652136923	-1.7026133688471539	1.071538419812049	0.4889782050536374	0.7113778796356954	1.0608209734304972
0.18249984701073674	-0.3840424080957195	0.39802741390885477	-0.20032757804913182	-0.840552343169341	0.16234384097188015	-0.31577529743270755	1.292231867799321	0.4664044498431782	0.940601042178901	-1.8071800421379485	-1.2965045921509504	0.3733058781865375	0.18347600208769302	-0.8396317972798035	0.03344947115330674	-0.2321205138812834	-1.390621691464991	-0.4269057707187396	-0.4128040630396822	0.681027177369236	1.0707560709583548	-1.7557537044208877	-0.8549848314571916	-1.0511052504880567	0.7248996628367259	0.42731235141346957	-0.4064888248193815	-0.3543706430987134	2.1440440430740053	0.03834503996814296	0.5875126578902716	-0.44429123079124927	0.4443327690213887	0.2666226156213931	0.9346096093222519	1.3904359654435725	-0.0979706953245669	-0.7203315494684633	0.821519149513545	0.320901473548008	-0.17247202907472398	0.45089842980991646	-0.1838894942778369	-1.765710051461895	1.1339880287143305	0.4325757532656307	0.7393544557981613	1.048673076922519
0.13808068765046502	-0.39215755650730033	0.43664405555904534	-0.2380264576111847	-0.8226210372481784	0.19171151970976846	-0.3476502215037567	1.2236814798106181	0.4058870090680308	0.9069690237686574	-1.8158923967418954	-1.2509786010683714	0.2851535849203045	0.15287389967393128	-0.8573113241596093	-0.08019133899907457	-0.21017220548239238	-1.3450071468976745	-0.5025609129860659	-0.4600706318069417	0.6497092233822027	1.1192527295140944	-1.7874126316786427	-0.8012161376294336	-1.1211459081394062	0.7350436906001746	0.5018517251176171	-0.41184802818165467	-0.36722692854851763	2.183394414234251	0.03817606216058569	0.5392565740792962	-0.4303309174562103	0.45678033470976426	0.24062708836038849	0.9213937699577522	1.3966652817853473	-0.10787984052547364	-0.7574476543288844	0.8424928795925328	0.29281993574843435	-0.17438600383637337	0.4313908455495521	-0.19391859132668549	-1.8108170058387216	1.2026944055576965	0.42224859087322064	0.7502105133560029	1.0822996385489623
0.07963987035044008	-0.40307146240839203	0.4699956418574193	-0.27648068021615846	-0.8063211466358995	0.21135183845133207	-0.38247922966703085	1.175456778976398	0.3699318726865135	0.8624134063880711	-1.7878535774590336	-1.2011226303133722	0.20182106979748218	0.2052603040061518	-0.8515374020948698	-0.16518922435596628	-0.14648476290426898	-1.286988798979476	-0.5557510645519655	-0.4838028501344615	0.6329955602604371	1.1917123740707065	-1.782501474132809	-0.7507356698788611	-1.1644797784151593	0.7510754869585213	0.5857548563900612	-0.41640910134569237	-0.37966719387413783	2.2129368436953794	0.003235349543289079	0.524949741421132	-0.4281571408765137	0.49065602189449126	0.21418128016873245	0.9216233529048605	1.3441919389105519	-0.08110038544662583	-0.7815937999839013	0.9127255174923047	0.26139290913406277	-0.20104334833644968	0.4588665601837235	-0.20410507011505258	-1.8322842763714688	1.2383445433567952	0.3599619405355411	0.7280498611447093	1.1063424526490482
0.01867930131661613	-0.3815253690955419	0.47893989786482855	-0.30004761232200783	-0.7983775253994818	0.2077307277744318	-0.4349554999274473	1.074466358134315	0.3277073380158576	0.8406389233087687	-1.7983835118456284	-1.1464619522019908	0.1048050360081586	0.22804311479987566	-0.8806457058759822	-0.28049241745617104	-0.12444047736884711	-1.2560537904334375	-0.5764092813025155	-0.4645423057389194	0.6184926135950387	1.238372303410081	-1.7711032948570753	-0.7486330741634315	-1.207645478438976	0.7745872131148763	0.6730500033063468	-0.43475337149668214	-0.36931431924170566	2.2118978126522357	-0.022140617093175347	0.47980984508842617	-0.43442663511640445	0.5683566128719367	0.17104738058115512	0.9039308972565945	1.3186994893617328	-0.05415649856522401	-0.8408368930399412	0.9750390142132274	0.3035443030771773	-0.2041050720830741	0.4562626865347131	-0.22267094663897663	-1.8199423043047804	1.33538091008644	0.3245288095659729	0.7447570102977702	1.1218238561072753
0.002024569373131857	-0.3518827246127577	0.4462754284278939	-0.32610004842978263	-0.7799167076897067	0.1875246385341401	-0.4799115409028235	1.0042428429675074	0.2635694407740522	0.8193623709996597	-1.7984939995556726	-1.102367598417961	0.008067896176054407	0.23703327662804075	-0.890830705393801	-0.4409310085608381	-0.11639695677251857	-1.1618352211822496	-0.6270732101584905	-0.4688728760104987	0.6048047326465501	1.3373044892223152	-1.753655092867417	-0.7351550462579498	-1.263414938237384	0.8238456072986973	0.7342488222009997	-0.46363829069061396	-0.37701943962582807	2.2305918489595618	-0.004106123683349938	0.482466509620642	-0.4528664678112901	0.594782420398426	0.10742210277205455	0.9063503096707592	1.2824908960150954	-0.05143256456116631	-0.8710301723252822	1.0109191823050998	0.36043132785421683	-0.232291158883083	0.46279383876445124	-0.230291558713121	-1.8064841190057368	1.3898103635298074	0.24859791129778133	0.7582091085948234	1.1135734358449227
-0.036059660878170356	-0.28779043081653394	0.4244849785177333	-0.32386996982951477	-0.7980085146562322	0.19370453280893654	-0.5477581155480136	0.9612066025853746	0.24072249195342943	0.7859949033242528	-1.7843977041366337	-1.0969143247194988	-0.08822183234031503	0.2877153091227461	-0.8831243166258185	-0.5381238901609465	-0.10512433507988221	-1.1169489333915066	-0.650818530120872	-0.43867065841626546	0.6285991032197384	1.4794629361958227	-1.7906666228979007	-0.7153822101920765	-1.2619487038533133	0.8634650821166436	0.7911252502524173	-0.4799124762461605	-0.3868970015462842	2.2137748865052975	0.04709050858876754	0.4490963603098706	-0.4330477105125892	0.6323945862753427	0.06475149894984188	0.9034260157208311	1.333652323893307	-0.05457773222674589	-0.9491497512459894	1.1401793879027973	0.46221720662975246	-0.24567414520096936	0.48480010294848463	-0.23666931359469853	-1.7720511794981444	1.4280895081705662	0.1433196828851401	0.7304019254409468	1.1286030265110123
-0.03445646137733624	-0.3220035809610834	0.37666996343813264	-0.2777071995747728	-0.7862719901511797	0.20305570337976625	-0.5891005532949831	0.9108145858700165	0.17435710246299124	0.7831414236053305	-1.7691583734904923	-1.0832734752574302	-0.2182450568114823	0.3130518369719285	-0.8486859376305237	-0.6428872384315973	-0.04969526140280082	-1.0892478313743907	-0.6695139055882966	-0.4524552441004728	0.6686696095577176	1.605690711542564	-1.8122739376151986	-0.6859484659732383	-1.271354976560952	0.9274585021953875	0.8546243042230645	-0.4828695570794269	-0.39861506371239874	2.1497207178025395	0.07321886455448565	0.39660039745648723	-0.4105604255734163	0.6355371771101851	0.013459662067968317	0.8839255315678767	1.4209962892095838	-0.036132545642273924	-1.0014772558504592	1.2640903815936704	0.6477842171926278	-0.24557028610537568	0.5222411051948617	-0.28324132966051974	-1.802626467222418	1.4891024434730133	0.0780168886643853	0.6959366342823348	1.1281858000900589
-0.0009628541572237915	-0.35073619192738115	0.3504246082478879	-0.29044982381822126	-0.7790140278386626	0.21734776056038713	-0.6423996230324038	0.8739540918741519	0.1124444238330796	0.7952072057370512	-1.785044683717096	-1.0469815142771586	-0.3258565627393669	0.3085101906977584	-0.8259823886230346	-0.7499047800779041	0.04149072281254917	-1.058483028435138	-0.6688073943060974	-0.41443282448614366	0.6803079675949374	1.691631586308428	-1.8076682982767558	-0.6803707467836956	-1.3150191812601524	1.0083548213192346	0.898572836120716	-0.49987642021718937	-0.4183361672160526	2.1481369589329504	0.0709017047644974	0.38786344853315785	-0.43685408005919574	0.6568363336321771	-0.028256864783855397	0.8414416342197324	1.495467332896021	-0.08332643829553985	-1.0335852712416913	1.3574858034064037	0.8030779454216118	-0.24788327055570697	0.524260353808102	-0.30497068238945857	-1.7753982481702526	1.5710531187268624	0.03534373992917039	0.64673448714059	1.13666452060867
0.0630435347222368	-0.4230186599936111	0.3636718490110476	-0.2733573288560743	-0.7363268691455545	0.20799715088030668	-0.6858965440054364	0.8491627963309483	0.04293986543493603	0.8115363528576351	-1.7972923033278765	-1.0464015035633865	-0.41884516792758186	0.3234961050830864	-0.8014174219484549	-0.809431196682648	0.1399567347162915	-1.0367894588710265	-0.6526124627843186	-0.3652917732288036	0.6953336245082017	1.8094898622773965	-1.7648792347443458	-0.6804323969667102	-1.3426479019811848	1.0559037072937683	0.9255627016950261	-0.525510982725517	-0.4489743969458034	2.0895527950793316	0.07525531348891493	0.3889286987789893	-0.45490778942682814	0.7121940635164288	-0.0730320644306531	0.816702941337024	1.5586463972052065	-0.09863693892296185	-1.117662036686236	1.4308382323148774	0.9459460340407706	-0.20612025647359117	0.5319563239840203	-0.3254982932013659	-1.72888404818768	1.6614696208857906	0.01655014130870206	0.5928762402768194	1.1473094958080874
0.11100366155521454	-0.4743478112096257	0.34260224992572086	-0.2135113959629949	-0.6983107968049488	0.2307508059035103	-0.7356410825366759	0.8316754322063373	-0.04246619827955616	0.8620252477070209	-1.8317813837326085	-1.02586497851577	-0.5066673761144804	0.32273421880684267	-0.811546521359151	-0.8508976369837484	0.22725279686704808	-1.0087948219386018	-0.629530849812703	-0.3100859308791916	0.7444760951734202	1.9351909066784814	-1.7220685753303322	-0.6584674101827128	-1.2897703699080405	1.0760058587446892	0.9616158477262603	-0.5549709965360485	-0.4629917479057421	2.063768774558951	0.08910737213440656	0.40230512729359297	-0.46270418148233905	0.7482073285151644	-0.10491517443473566	0.8110146093674256	1.573038378304775	-0.1388598402974464	-1.1476692185098811	1.5103867957437054	1.0308434944659834	-0.215961965567751	0.5707145677377856	-0.2817127705769573	-1.699222232924987	1.6628378672590682	-0.02163781689329803	0.5735911159551185	1.143958469123964
0.20584176252025038	-0.5480195102106715	0.3154406319301725	-0.13173530648650233	-0.6559961007598903	0.26003771637351253	-0.7929361919073252	0.8627501329537564	-0.07163179029415764	0.9499024703804093	-1.8521418766917066	-1.046321306652122	-0.5446294313613583	0.3168206800392807	-0.8147781065519343	-0.907173316290476	0.2700818669443791	-1.001275640476876	-0.6243308498241819	-0.2739373622616828	0.7546905998762824	2.02762535854779	-1.6941724128554945	-0.6729370326107803	-1.240340327999593	1.1128694695872126	0.9644463138774693	-0.5763311051004976	-0.46970736248047446	2.013697847283704	0.1077773557150787	0.4374869964040699	-0.5142488536080256	0.7933742185475328	-0.08190346600537939	0.8031836706813795	1.598705402441024	-0.17817410856379534	-1.175557990894556	1.5669622942109198	1.1772848391063784	-0.1875427256960018	0.5987754614233972	-0.24332496027498557	-1.6378744938442638	1.6669386557873889	-0.05473941793271048	0.534383353399096	1.1732179350176104
0.2839486550760827	-0.5727930316789425	0.2872821876201666	-0.09951064684109895	-0.6492262909813178	0.2728933323454069	-0.8632740556940025	0.9155744947693684	-0.11880458528747792	1.0445093624554984	-1.8798375006442984	-1.0417048588738278	-0.5982379826778627	0.32124037425501695	-0.7814510216862459	-0.8970285828314853	0.30510172355949233	-0.9880861010789321	-0.6216072464265687	-0.1838485339512565	0.751875394367713	2.1276460424698196	-1.6398994216939244	-0.6495599321611107	-1.157504917216097	1.123520931293345	1.0054404536730235	-0.5792811708675446	-0.48316191986120194	1.9187447560969857	0.14877435794937086	0.4779092837495563	-0.5452193657997013	0.8623500021208603	-0.05791341776845266	0.8302161835564208	1.62812512880931	-0.19271747914822782	-1.18778562800275	1.595649606842158	1.35422038825481	-0.1567516832126409	0.6215003531833825	-0.19711457896823076	-1.5832601677316962	1.6687454923578975	-0.09940856969130521	0.5253309332102566	1.2045749359462594
0.3802961058511073	-0.589404019982943	0.2781872789205403	-0.09184215562347924	-0.6232694509515916	0.24352155910504916	-0.9027089342346931	0.942639475090337	-0.18870547990820805	1.1365982657591114	-1.933933764244856	-1.0116231058030976	-0.6496509844675031	0.27364426773516126	-0.7768051637832494	-0.841369742099743	0.3323292683464938	-1.0085476052703857	-0.5932467581428913	-0.11801466005485883	0.735501536511423	2.2042405605798887	-1.611197224696885	-0.6271530109072957	-1.0633438405727276	1.1421815703532865	1.023459325438456	-0.5529980987704148	-0.49159458945782786	1.8405972640721948	0.23746794087070283	0.4670356217553701	-0.5682156981380319	0.8802532136153365	-0.06896112740473694	0.8548835399435288	1.6648659140885242	-0.21490725610479933	-1.1669489155415547	1.604949281971578	1.5084892759288417	-0.10470502898674852	0.5759892816799186	-0.1101107140180227	-1.5689795508673638	1.6865961282930777	-0.12451389393196514	0.5208400878388348	1.2431145746672176
0.4817580970024481	-0.617258059889514	0.2715038831969093	-0.10416034401258449	-0.6147665093505477	0.22562690064225227	-0.9504580713961361	1.0516746390881568	-0.22026975868323256	1.2229100927029388	-1.9513623462178438	-1.0119712988219378	-0.683070020672165	0.26790101063053307	-0.7628357270132003	-0.7766242695188523	0.3527171937395231	-0.9946448764774528	-0.5589539798242147	-0.08583236026447937	0.7578509115266746	2.2717684179478104	-1.6040458120211813	-0.5890155587454498	-0.9991463484161149	1.1545516098946293	1.0748079244614805	-0.5266603654821249	-0.5131139107879767	1.8324007792677413	0.30439725491232933	0.4506849085263879	-0.5764586980293374	0.8843895049946722	-0.04420718489136026	0.8783150668998138	1.7282671050182832	-0.23251259579335906	-1.1443897676848873	1.5796212483814716	1.5943379140857206	-0.06901803694351663	0.5731257131855949	-0.017985949209445296	-1.6270359926619726	1.7277831319046317	-0.1457678032397503	0.5040881652676378	1.2958625665288603
0.5755748408435143	-0.6373354381662626	0.31732160263632486	-0.11749832428569133	-0.5900946105267855	0.184912962938594	-0.9926045862078796	1.1459507713924386	-0.2584043309004747	1.3183496060741837	-1.9798186267969022	-0.9970952947517683	-0.7221537383587128	0.272964718211008	-0.7224803216789311	-0.6578484791056646	0.3611964911435228	-1.0186622827227965	-0.5218893110196108	-0.04084337718421113	0.7688654325487256	2.317958030591627	-1.632629866842389	-0.5325018094003245	-0.9090416283406573	1.1238655770784303	1.104715729553681	-0.4538103429327441	-0.5040397148316279	1.7932592086042038	0.33372860606387633	0.3933055270888106	-0.5887975377717638	0.8994158213539147	0.009376278206576666	0.8964882903388514	1.7401186350321123	-0.23025116717815855	-1.1415600523923253	1.5425460509010207	1.6963182879071028	-0.0439720981051722	0.5886119747052485	0.08952245828866821	-1.6493594717965976	1.7791340384620704	-0.14966898015195576	0.43090158269720263	1.3931658091826118
0.6726074522010516	-0.684885103382349	0.35836330755259665	-0.17016322266225908	-0.5557408337893801	0.1303994301321209	-0.997510292895034	1.2071949457940583	-0.3065713252318077	1.4039243134394106	-1.9968075360268287	-0.9716271812242674	-0.7570242041250992	0.2556909952918631	-0.7104862269942886	-0.5423849239132291	0.3510412979421249	-0.9984452049437099	-0.5116715899914819	-0.05011650486113204	0.7730484462324725	2.3158386362905574	-1.643472269753327	-0.5035268723329707	-0.8360977815632461	1.1674383855590897	1.063078021951027	-0.41229944385249384	-0.4962096912092865	1.7898303351412541	0.358133443616217	0.348920004367402	-0.577562082094242	0.9219249737912476	0.04389265259371379	0.9019224232466627	1.7243378740056734	-0.23174677596393586	-1.1026718861466474	1.5113654894549398	1.7224338263595722	-0.01849901224153277	0.6119089568964692	0.1856737044441022	-1.6426841867518729	1.837533396591591	-0.12096943468681035	0.4260421996861168	1.4788484086987186
0.7596117238885794	-0.6698557298074628	0.37240463383118205	-0.2691269590308999	-0.5621612128921885	0.0984067826879291	-1.0162883341830218	1.2806758099706408	-0.32940587239748675	1.49276039531147	-1.9975951881040999	-0.9628304200443679	-0.7672616563661352	0.24009956549334546	-0.7195890004382058	-0.42800695547286677	0.33356588628344075	-1.000557986672528	-0.5284047013122948	-0.03735072830123525	0.7507767518006816	2.3142329085824898	-1.6208937755368589	-0.4795468979883527	-0.7666629872749001	1.1722508686067012	1.0396755270669098	-0.4189835986450907	-0.5091806737961319	1.7987164297494622	0.4057908962867606	0.34885365402160773	-0.6007788468637009	0.9487719017984013	0.0638569237880832	0.9252539786351697	1.6744662136017605	-0.22581805957703902	-1.1002981096352404	1.4800214150591198	1.6703596216837702	0.014387758420764701	0.6138903939402316	0.3244688991852641	-1.604054254070125	1.8849099335490738	-0.1741992695635282	0.3700326316864576	1.55823666623965
0.8063974549782319	-0.6749597809910015	0.40739851368306085	-0.3035477996999025	-0.5544036784276685	0.07158442616995578	-1.0122869231114586	1.3425931744647674	-0.369448749269241	1.5499787308707043	-1.9846288288537566	-0.980880573615087	-0.781887554988732	0.24029555700893807	-0.7134103615978954	-0.2930361775101037	0.27321310867672227	-1.009686587707923	-0.5189401434345565	-0.08135668687519518	0.7351220371336494	2.360937969321943	-1.6342794110931038	-0.43423790716872424	-0.7139731452150776	1.1626291582746302	1.0169683908973843	-0.4323200972091997	-0.502922875759929	1.785879460436534	0.45793540980944886	0.3234090005019198	-0.5801139174000532	0.9230381790888307	0.07251645480304933	0.9330643201640356	1.5722749401836253	-0.20180839597706415	-1.0524121311165744	1.427210027017362	1.6002658280671898	0.04594979572090206	0.5945747761095224	0.48462285274837313	-1.5615823798546342	1.9447345607406692	-0.20933467515165166	0.33624899282642423	1.66723365161032
0.8139774509398843	-0.6849288366218388	0.4463794832078154	-0.3753108792299517	-0.5789640003553981	0.05590584705728745	-1.011137212791608	1.372582902544117	-0.43220422369972367	1.5701024246827657	-1.9634675847589809	-0.9994126747061612	-0.813939697387986	0.23354800858432917	-0.6926845024803121	-0.15929866166435974	0.19803321341171287	-1.0422816868738471	-0.4966257853632078	-0.13793771104487332	0.7494751792421701	2.3684357200771413	-1.626410888113567	-0.4159654418726258	-0.6301042381422263	1.159297582352136	1.0590775433655104	-0.4412508653621348	-0.4993842746802776	1.8003704989903924	0.5439765711650237	0.2997369200779194	-0.5561447009061549	0.8689371905497454	0.11559624204247088	0.9195154096968385	1.4855791155930684	-0.20279171125847087	-0.9956462020506613	1.3998204248712998	1.558817748761526	0.031188026919679136	0.5943040009508088	0.6193555994945064	-1.543715741422146	2.039702308307576	-0.24658692559149467	0.34061772224000153	1.7563479289992519
0.863505409586048	-0.687286185608696	0.4607744544042728	-0.47727288012646235	-0.5826842131776094	0.021227093815128908	-1.0053819770807457	1.411872665674008	-0.4665779940551915	1.56071288608437	-1.9435564464556794	-1.0255794532080125	-0.8013682115978107	0.22769365754369372	-0.6574037088706726	-0.012259127201406372	0.09824712352130922	-1.0751135113459953	-0.523880095328942	-0.23277291285488588	0.7389294640473306	2.3402410655463273	-1.6406914824103809	-0.3826360550365887	-0.5931623389601628	1.1970579233885121	1.0548849827649716	-0.42025879174987757	-0.5130745443977207	1.7771432192460312	0.6294842849841673	0.20642853647253268	-0.5427715149722092	0.8100391838067352	0.1287845249360124	0.9174250494278733	1.4476104456224141	-0.18552440666998157	-0.8807320533283519	1.4020938736378865	1.5279983637848473	0.06472126746271076	0.5573947844956753	0.6955200217174721	-1.5140934374371349	2.17400572285643	-0.26509060659325334	0.35233078126888556	1.8362524145607502
0.8731847166646677	-0.68849797847766	0.44517391395240874	-0.5810585229046781	-0.6160384119546277	0.017620005406959335	-0.9877949151113746	1.4407847637143463	-0.5104529823046478	1.5273483319431629	-1.8950328070637057	-1.0300625496704603	-0.8488766207681842	0.22091607740223598	-0.6126054189223705	0.1681480605451799	0.021083223351709125	-1.076878403975567	-0.552798482242538	-0.2980057455006744	0.7774567471609622	2.2935947943938184	-1.6206600318771496	-0.3354626328927538	-0.5599734892844828	1.200875073129669	1.0867531410916815	-0.4098692610586099	-0.5046773531528068	1.7772525909347827	0.698457010861473	0.10184539847674379	-0.5331086565167618	0.7896039396304018	0.10365093807650856	0.9522121407964874	1.4052409326940032	-0.15024363086707182	-0.8225362754317439	1.4451851119240509	1.4436186728723948	0.04686969056758568	0.5118013724132566	0.8096207437569554	-1.5200923962376254	2.3111815155919393	-0.26133476035302033	0.3191126860080037	1.8870437844193362
0.9120101259740728	-0.7291758355267997	0.4443512139475761	-0.6555673061448839	-0.6400321859113651	0.0024316448091003403	-0.9654615732975211	1.470082622648213	-0.5384714212369278	1.496952440459249	-1.876048284761648	-1.048550483177981	-0.8758160964042316	0.22376768979976625	-0.5796524175735491	0.31644697099850894	-0.060771110759147054	-1.0817390296644223	-0.5789951895469	-0.38480358177545726	0.856003130604069	2.2407744289436855	-1.58476704147913	-0.34275033347432116	-0.5739844737029556	1.2260839821062361	1.0883392135672163	-0.40215765508921847	-0.5018021486496865	1.77188130468783	0.740145925731707	0.018746171111492828	-0.5361774816319431	0.7173641396120316	0.11489831842031781	0.9554172594016309	1.3539446654889329	-0.15566332928351334	-0.7514842645563242	1.4431151503045485	1.321475684637464	0.0575724763471497	0.4382026067161454	0.9070750994529752	-1.5329708733273248	2.405796691501317	-0.21972665319825327	0.26833653497207977	1.9432028382600635
0.9455672707844721	-0.753576011000088	0.4358238928232974	-0.7222992214082615	-0.6484327846062701	0.022360093128532883	-0.9687107415117472	1.5275049338188484	-0.5477178884689409	1.4860931908023296	-1.8364589435849825	-1.127982818456101	-0.8963800834317268	0.20003373742014308	-0.5407998307191761	0.4024222091540487	-0.1371922883731131	-1.0853345533513674	-0.6054549749120945	-0.49317575374628236	0.8991873007627389	2.1850935640964524	-1.530437519921598	-0.3381531766693506	-0.5559347005018178	1.2521724122428532	1.0761609699418435	-0.40674458670902736	-0.5066655988631292	1.76677918642813	0.7769358917138405	-0.08637481057373442	-0.5387728169075341	0.6619908370647772	0.1416758866936124	0.9230520922956181	1.2809803047156525	-0.09800083023658823	-0.7486566170133362	1.4722532775938064	1.2009638361070059	0.07855413323038657	0.40871096756275394	0.9519170962778709	-1.564788841793038	2.477908030990757	-0.16968002993684714	0.23434384643884426	1.9552620033572516
0.9636730847545399	-0.7903747721659566	0.46218404833933546	-0.7518884638253456	-0.6336864438902945	0.045921430830598776	-0.9674032430346504	1.5395799865298132	-0.5783179385720677	1.4750245920499023	-1.7915565104134807	-1.1719006144228483	-0.9054680746823083	0.16887653956000945	-0.5117384830280471	0.4815061737647815	-0.2244569068993802	-1.0914284721254546	-0.6319809385975277	-0.5668628076440719	0.9067186934822999	2.117173182314688	-1.47247480887077	-0.3481742516809767	-0.5346964493543682	1.2681158843979774	1.0176704240288026	-0.41670956508066226	-0.5000559333387149	1.7512640311523207	0.8017358481522118	-0.1455390328800473	-0.5687969603746592	0.6241845136952111	0.21322007490120298	0.8930842333375276	1.2036359457114725	-0.06992491883402041	-0.6785578386917138	1.5421820330203946	1.1298847224669444	0.0716112056793048	0.3841805387342316	1.0104606765515687	-1.532002336440981	2.500942961080864	-0.13198508719283875	0.20588490859328204	1.9962294845096373
0.9371128296321561	-0.7979856296208211	0.4362086183512742	-0.804055879457002	-0.6593379898271299	0.09383440130036787	-0.9654143964065598	1.556886166321177	-0.6044415079760257	1.4362454975948185	-1.7597371889694298	-1.1834995160007662	-0.9092793831778062	0.1281200290457934	-0.51019508107038	0.5460766684529942	-0.31001874066489876	-1.0969124409709632	-0.6408900025808209	-0.6289176855475547	0.9058696870720174	1.9997602820043927	-1.3598129055831967	-0.3670100049650357	-0.5239042735883607	1.3118435741828653	1.0013809963465092	-0.49044863206238176	-0.5302222523902156	1.7377892970569295	0.8410551272420037	-0.19606088656868298	-0.562411873518445	0.5992165955543789	0.24095031290032987	0.8939307262606727	1.1532086430572686	-0.04586284669139883	-0.6301559566542357	1.539937424248765	1.0008966770801586	0.06587405043446197	0.3384422515541084	1.0685134612404095	-1.5292365470031744	2.5317627926323527	-0.09610926932801547	0.21732431984813197	2.02497770644494
0.9110932652646069	-0.7991010395250848	0.4220583013067193	-0.8108554468783279	-0.6670114431375946	0.15526203437235336	-0.9609123238139181	1.6169436230299126	-0.6516876794277644	1.402566414401355	-1.726062357425778	-1.2299628668812033	-0.9285784362151652	0.10925817126491129	-0.5126749775226795	0.6018498657042738	-0.36265997759688473	-1.1308871542388377	-0.6487837872470802	-0.6773286604317226	0.9009511738488982	1.913489829251111	-1.2371341972349275	-0.39418994828273535	-0.5221099570610033	1.2716214110945896	1.0608239943761402	-0.5215335809926167	-0.5288614388998949	1.715299210902987	0.8644006124716492	-0.23820666763422155	-0.6339381651190137	0.5985167196038158	0.25991352431754244	0.9034657029261307	1.0924032720189636	0.02303407857860832	-0.5932848801183804	1.4891250139379921	0.8853580842746105	0.04324755161943221	0.28081146400171814	1.1460398562952232	-1.4685645057567027	2.5527970835495046	-0.03531405853117368	0.1809446402488874	2.115360654217946
0.8837202602516365	-0.8061060005454668	0.43592270883532247	-0.8184499363440654	-0.6459389231217784	0.2299311762516895	-0.9788386799131642	1.6504750285456091	-0.6730004401846876	1.3957886739722836	-1.7083968533529024	-1.2455767007252394	-0.920730932582118	0.08394072933254951	-0.5204232913710048	0.6305917941203296	-0.4293819768777035	-1.119931493673556	-0.642267435060207	-0.6717027571543653	0.9099516446982399	1.817930027926345	-1.173995461502129	-0.4530301808500262	-0.4793849531884657	1.2616536596503678	1.0963527494468828	-0.5028828497370883	-0.5212403973492814	1.7047128836787266	0.9113809686226524	-0.263807878149603	-0.6640912200134343	0.5776324750778994	0.30168884189022954	0.9090786794426302	1.0505262157625563	0.10411599001395137	-0.5676747677646894	1.4920186565280302	0.8007135917134584	0.02418463853794801	0.21764599065404716	1.1711622080872393	-1.4224171401017238	2.5299201771198545	0.04542691649724359	0.16066667596388612	2.186031635898405
0.8603580067150771	-0.8200895977236259	0.4231772016656543	-0.8227730709459549	-0.655841611155662	0.3371688377163384	-1.0213332428848232	1.6798056068299072	-0.6848951774828713	1.4272515501626755	-1.6862395112948962	-1.2192893232951891	-0.9398142743160843	0.0661362954979048	-0.5379286894171224	0.6875036259755103	-0.4734945779017131	-1.0998187714632206	-0.6654009903180566	-0.6521064688428572	0.9360178438318076	1.7051086537398568	-1.0994839534131302	-0.4628896674872257	-0.4356366633632976	1.2551430635645011	1.1003978311063853	-0.5147213500366561	-0.5189935970757985	1.6876643941430778	0.9267458739754902	-0.3270224453039242	-0.716506850733477	0.5795461701354736	0.3917411708514725	0.9395875905539712	1.0260760025566047	0.18461158087843535	-0.5674142313183148	1.5450487195903775	0.7138149952136433	-0.00722478947886882	0.1875615547337533	1.1838447253312314	-1.397937900520318	2.487630213081988	0.1280321943322769	0.18141711878751826	2.275970549036985
0.8555046431090837	-0.802007813870189	0.4011095405307691	-0.8088865228476052	-0.6261963790453506	0.48132634189178186	-1.0655941362529828	1.7346362924233205	-0.6492192333582815	1.4845010792905744	-1.656466433631342	-1.1769699240948799	-0.9455729757657304	0.025819796093964936	-0.5329145057082924	0.6873549246491064	-0.5196959081112481	-1.0939720693573498	-0.693711796766845	-0.6435750650814385	0.942048327236589	1.6105637150826517	-1.0659150609794412	-0.45271219569553267	-0.46556721440770954	1.258869517046425	1.0452730524094733	-0.5016506687171486	-0.5114974587634038	1.6448254922351093	0.9348132493560162	-0.41544161191786977	-0.7717960454684001	0.5877598717635035	0.4363021109822352	0.9766790516783519	0.9936207628397187	0.25600380788520416	-0.49390366619893744	1.5630855917308466	0.639988090039638	-0.016642583897137925	0.12325280079907379	1.198449262711523	-1.3411293238495086	2.419995341011768	0.2199097786344169	0.14976623914581208	2.3527092488936536
0.8056844029788088	-0.8088059973407514	0.3923002471244512	-0.7826865606667238	-0.6345537566541879	0.6169835467629473	-1.1131781111727612	1.7725530335316826	-0.6379559469909968	1.5261745435677867	-1.616871397211891	-1.1500406375744885	-0.9819518535807026	0.025643852810327335	-0.5402625747896168	0.6974518463119946	-0.5769346693847985	-1.064020905023648	-0.6630201579148768	-0.5756379678034147	0.9564794858000146	1.5412133805194428	-1.0087656889401804	-0.47976170020496045	-0.482050151377636	1.2287248711314938	1.03818713211455	-0.5293441787632358	-0.4818929612814786	1.585075227321779	0.9237624469001314	-0.4131992850007119	-0.823179162860818	0.5898804294114727	0.48919609143686243	1.01106324255773	0.9261613641499202	0.3087078036909777	-0.484151125331295	1.5667312170996208	0.5730350557914293	-0.05307963997002476	0.0989218176117527	1.2610660910306146	-1.2837122185165084	2.329442565807534	0.2965691219641707	0.13530392874082797	2.4311750018267375
0.7680923426994686	-0.7801619992587396	0.4308977589533452	-0.7861832628008194	-0.6261549889528953	0.7358520014615328	-1.1657282516472698	1.8056625851630408	-0.637343098542513	1.5776308186742631	-1.6581381582462469	-1.1260516059847003	-0.9861039168934097	0.01899217021935122	-0.557620676053465	0.6858234862578565	-0.6431953473427624	-1.033997919504395	-0.6153021262037123	-0.5246649546020927	0.9760379282056911	1.495685893021519	-0.9581261413411017	-0.4963300246526887	-0.4933693607010513	1.2375349662206843	1.0230528919599589	-0.5429007302257159	-0.49114552100602327	1.5280314997857114	0.9104859270308479	-0.36289779381545606	-0.8579418704516437	0.5725947323168026	0.5501615961579774	1.0274761626123756	0.8477506670874437	0.37208283388638247	-0.49241488650537174	1.58296322342563	0.5272118125011969	-0.060385809409010546	0.09573345743089037	1.2947145161025269	-1.188726572818221	2.282595259033658	0.3274613046435757	0.16594919478347564	2.493488617352109
0.7162075379024773	-0.729729506830629	0.4905544490365017	-0.7996625625484884	-0.6157821692169393	0.8515493942926187	-1.2126815482943722	1.8366065573458084	-0.6320501755595291	1.6127263277246453	-1.699687801989771	-1.126101652577889	-1.0334740101046422	0.018747742175355173	-0.5699991957747924	0.6731412081260351	-0.7168711672861838	-1.0223893390704608	-0.5963225110032859	-0.45010966763927407	0.9606962634026897	1.4706415289830488	-0.9206261632825861	-0.5220102461499077	-0.4889053414242034	1.206845677641333	0.9933317138305675	-0.5793017808248663	-0.46319732794374524	1.487522783012776	0.9230843401908357	-0.358211024071356	-0.8556831711781369	0.5836325946921791	0.5678649442014274	1.0294866461010568	0.8025231466875757	0.42421361125695806	-0.4867513204211	1.6347651223559658	0.5142773698736962	-0.09126057504085941	0.100436357949621	1.3126824211227972	-1.0857605288019552	2.2183683311880102	0.33824024292972027	0.17318856160895468	2.5145795073263946
0.6479819188450977	-0.7039077887766497	0.49609862003596905	-0.8035364349018547	-0.6656652773599465	0.9261726553086692	-1.2553718910511908	1.8610228578772776	-0.6598562361508923	1.6430205428109896	-1.7502923122383784	-1.1080502331916982	-1.0580711853022648	0.06976562746334714	-0.6071054632826419	0.6904308832702611	-0.7986496141574128	-0.993529164773695	-0.5882488521235869	-0.34530894087694813	0.9450653366834258	1.4294460620584795	-0.9412972330150741	-0.5332279836613025	-0.5232586199425329	1.1581682976474295	1.0157327253052524	-0.5915928681065136	-0.4324944595732038	1.4516321792665248	0.9308937804540113	-0.30195769332132427	-0.8382727970377164	0.586932695810084	0.5988731922878994	1.0519048933980037	0.7512864172335927	0.40570160378061165	-0.4379803450845924	1.5916420082859002	0.5002404557712465	-0.12877861353726872	0.10017666310430715	1.320575642289451	-0.9748863064850098	2.1797792514622607	0.3760434585456038	0.19579986768978316	2.552598084996751
0.5764762948655429	-0.6959419702711704	0.45116681032410594	-0.8346080995098684	-0.6572179401438765	0.9886880798996727	-1.2778029071411203	1.9016298787377424	-0.6510753477149032	1.6426279749510257	-1.7873404360840364	-1.1016783993992358	-1.1140264430366487	0.09550092801160356	-0.6258088565245131	0.7324554598855773	-0.8207989312762081	-0.9558032873476213	-0.6053142978868774	-0.3003057141153971	0.9266741595056971	1.3673393172079202	-0.9169129419927591	-0.5331215559769411	-0.5502274225767257	1.1312031370048934	1.0367746586535957	-0.5992574040056723	-0.4251101023689424	1.4405352140928316	0.9208129622005279	-0.2254517105860932	-0.8168759439252558	0.5920054804930394	0.5854285942938737	1.0782094725961089	0.6655717930200746	0.4118157153871211	-0.4274317206308069	1.5687149444555628	0.467975409919074	-0.1688438493424395	0.13074932533379072	1.3191249092671442	-0.8399574140814428	2.128958991338215	0.42543495453129887	0.2570483489661636	2.512720301084972
0.5698524903671547	-0.7011249960425249	0.4118273813291401	-0.8535062372179401	-0.642203310679603	1.016806094048321	-1.318829984190102	1.9343917469607217	-0.6454041742561265	1.6766809235847648	-1.8371846314207438	-1.1288460155319304	-1.1654752013935732	0.133753061505751	-0.6272058002015177	0.7974967679548477	-0.8269811978294126	-0.9359189196759627	-0.6091392701314862	-0.23928508183810818	0.9352175093186187	1.3521335983866307	-0.9206203832083919	-0.5395442071484251	-0.5701503421108159	1.0797802184558487	1.0475583342246924	-0.5548200317989631	-0.409722703827142	1.4169450191994302	0.9022409602914572	-0.18445017892341864	-0.8259254039304464	0.5754169584866309	0.6188842472093476	1.084466989421449	0.5796542584185539	0.3773479271020167	-0.4186127686960046	1.6410618486358217	0.4697952686554624	-0.15940009015027246	0.13510527353918317	1.2906807542747913	-0.7189648012920082	2.0354030211906733	0.45347873717371456	0.3121518428358088	2.434250772347174
0.53548515773488	-0.6992508356628441	0.40922252128067776	-0.8844676153441166	-0.6299224992311654	1.0607177260023009	-1.404154178179827	1.9488588000020066	-0.6451458064447928	1.7038611331939528	-1.881270936301047	-1.131745670603328	-1.198313238802341	0.15910712487515014	-0.6485082130239681	0.8576139922678111	-0.877303508611875	-0.8986209000817655	-0.6017408609728271	-0.1537626514484903	0.9239516739610906	1.3496959089481633	-0.9265835142575118	-0.5406227608765249	-0.5888179908358093	1.0579177688904697	1.0494939151044418	-0.5226251022541326	-0.4139140093773294	1.3882640693386654	0.9394162799919925	-0.12365802064849749	-0.7833711919211634	0.5293338792963213	0.6537455271588833	1.0855094065226516	0.5034798097092421	0.3255899054910151	-0.376477201743736	1.6854072249070415	0.49153736183970514	-0.1586423426671166	0.12077773579333873	1.2823323354546499	-0.644987906782352	1.9259487601631662	0.4644036484399884	0.3769863654179533	2.310145357507975
0.5244875420567154	-0.7442850328786175	0.40538874674746267	-0.9073570733472515	-0.6465432955660848	1.0612601073567869	-1.463313309472373	1.9703163931157015	-0.6421745766144544	1.7265303960148881	-1.907424630221822	-1.133538065311326	-1.2534734670687753	0.19725308293286403	-0.6137992775101978	0.9593356470378464	-0.8910327389214766	-0.8440445559737038	-0.5546783601518175	-0.15241757080709722	0.9276196847627576	1.3268998012346713	-0.9336129737194536	-0.5025683742244247	-0.6077724299011583	1.0181014134236346	1.0128757540179918	-0.5176665513417272	-0.4102932734834406	1.373316368473979	0.8952433758610916	-0.08694780735561489	-0.7512471973847807	0.5041812844647208	0.6944059362568684	1.0936588475904627	0.42286562959863067	0.25098437971322557	-0.30153265229451476	1.722787072736703	0.48711654828506823	-0.16029296043636798	0.12382066686082546	1.264868566863573	-0.5800202905456382	1.8443134390132307	0.48203789435912814	0.4885096215779326	2.211234377206787
0.5066797506611824	-0.7415434258166337	0.41829135115512994	-0.9455987915666592	-0.6418713708112441	1.017922204941266	-1.5178849840368993	2.0068022641925216	-0.643949563478318	1.7278375986431083	-1.9288484250090216	-1.1645070847046712	-1.2943742197668286	0.22177196368999158	-0.584193965876654	1.0418914187388209	-0.919057623784974	-0.7804937445633418	-0.5165455078497564	-0.16811123077878737	0.8862315429617293	1.3339141709416573	-0.9273050707722638	-0.49740598258360835	-0.6188611558882144	0.9898116222872748	1.005656473740704	-0.48763989171697764	-0.41528600097846347	1.3694798368984085	0.9096629052339511	-0.03672639399680984	-0.7007019431743176	0.49332178739246346	0.7093828257375254	1.0675265811951105	0.36748698777832084	0.1641696288191274	-0.29227533744994155	1.7747076888722877	0.5207188615231887	-0.16905474689369476	0.16116824821484838	1.2466023364297505	-0.534235281797123	1.744618689439763	0.46802448826673293	0.5165467885692127	2.0860113241720946
0.4918513752601831	-0.7542388031053613	0.40092675872593675	-0.9808322192143931	-0.6566766887951643	0.9084759856714355	-1.5569603004963888	2.0252531003192322	-0.6584682842684082	1.7184953077814153	-1.9520406496336284	-1.2113841697161525	-1.3380347508122323	0.24829208569184874	-0.5974274218363208	1.1369857609216945	-0.9399496349276726	-0.7367726118099996	-0.4717919378412597	-0.20215552352590435	0.87985947240507	1.335455170720665	-0.9042457506036234	-0.4963481952329449	-0.6307982407354856	0.9555312269513172	0.9793592072663364	-0.4736298571873176	-0.40053915678674945	1.3921496051124427	0.9109828865133427	0.032751364163541095	-0.6573082795010371	0.4575615335762029	0.7208574679896035	1.06581299819164	0.3332024930001588	0.11439396033373336	-0.3442647649989981	1.8405876393721126	0.5255185882212543	-0.16200557572696822	0.21850125234461296	1.2360375944248836	-0.527642561969043	1.6757127108237686	0.45565505299964515	0.5645910603736661	1.9730475538844594
0.47479909422683286	-0.7655393872705616	0.37351863565058707	-1.0320729419402221	-0.6444496507380878	0.8099991067839053	-1.6052307983632441	2.0656487725324806	-0.6667231358405226	1.6991921145973332	-1.9667731036718366	-1.2303048761570539	-1.3797014398870953	0.25883825762948554	-0.5801696612647588	1.1786793072542783	-0.9309369263413207	-0.6868211056105342	-0.43973541922907833	-0.3096166892882999	0.884387373030328	1.348931050483671	-0.8590886351360891	-0.47253370295852226	-0.5988654126289559	0.9453295256691765	0.9415161527114503	-0.47056844644586493	-0.4041346204301036	1.4554530294986683	0.9128234522462895	0.08851216163505726	-0.637378939413993	0.4614324036640891	0.750566130082978	1.057388760904861	0.35527047962517305	0.06873170733931436	-0.4262820518674437	1.9005440245546983	0.4899587283393435	-0.1317433668017824	0.22644375949368184	1.1626629505748514	-0.538285698342736	1.6114172066726389	0.4860340652672024	0.590848181076384	1.845941884619115
0.4547529630693691	-0.8091469467709465	0.30615529698649874	-1.0755735588498354	-0.6330359593173739	0.7053952256192292	-1.660918935182785	2.0582206117682005	-0.6841763982317417	1.6708985873123752	-1.914756344069644	-1.2571380075836465	-1.4192710871427525	0.278350693902797	-0.5763155724790536	1.2464234427192928	-0.8848418624124564	-0.6654555585240238	-0.4482315901315225	-0.3952071806180406	0.849830797492419	1.3352432312905582	-0.8497888133446304	-0.4406391430134778	-0.5883637810035709	0.8910643258884748	0.8839998791238557	-0.4536324380371594	-0.4005654010469197	1.4945647715198187	0.9061946544223496	0.11224432001922773	-0.6090117049081207	0.4586718781687324	0.7876470614752632	1.0233341245403687	0.39398044019469214	-0.004787651392123152	-0.40450761497425924	1.909372991679731	0.4979532901608799	-0.1298664845742737	0.2279132860583629	1.0868527646406971	-0.5458943371698799	1.4817653527403694	0.4780054837487156	0.6351158873233305	1.7411037971092846
0.4145062911284172	-0.8062360113991719	0.2113922286166397	-1.1011447448550478	-0.625971889591629	0.5968374111348382	-1.7120062470510902	2.0195885348687845	-0.7457578493275236	1.6556857308616428	-1.8614693744689437	-1.2607381274314673	-1.4156900705630688	0.2772538684980241	-0.5738409306368235	1.320090330831691	-0.7979647412857876	-0.5828846332886549	-0.42283258167852555	-0.5012839517753822	0.8250823752414558	1.2941065539529335	-0.8690129590096827	-0.374472921856222	-0.5681653325299241	0.8676898068935236	0.8587383666222426	-0.4228749570064734	-0.4361045033610971	1.5531453843445813	0.9024801193485675	0.14733545233971412	-0.5700924896712438	0.4551023082390386	0.8136687055030599	0.9983226449174415	0.4203258950503769	-0.054187943690810814	-0.4116630623764587	1.9332609005680754	0.48723343922753415	-0.13342577817172535	0.2673294234202569	1.0298116047811825	-0.5791014530338281	1.4047885243770288	0.4567367810699013	0.733284781747855	1.6923256863244724
0.37341096605975055	-0.7533343742370433	0.1491909780783268	-1.1047670112520143	-0.576983077276281	0.5237487472086269	-1.758517314249557	1.983977250292573	-0.7738574157525623	1.659287627536673	-1.810650153567313	-1.2092743366170728	-1.4254935610813233	0.2601326249464556	-0.5800519915392648	1.3407085038478714	-0.7241398522220772	-0.5403091795868882	-0.41139325502971164	-0.6090176840614897	0.7792561342330517	1.2762458023717447	-0.867413593425046	-0.3667406910076582	-0.5301891112224454	0.8680711962913243	0.862868675450455	-0.41156322673412965	-0.4415652534958264	1.5852285749518777	0.9257252590625862	0.16603564705179583	-0.5656490166346689	0.4827471465694922	0.8417937073286217	0.9823312130304627	0.43396785682170946	-0.11782108595875036	-0.4623156898256678	1.9599981473854737	0.5124565945990863	-0.13469487273267472	0.24419996171725306	1.0010295711181998	-0.5947959923599766	1.3421778356963294	0.4770990990442165	0.7886247703595307	1.655493466495414
0.3392304416548312	-0.7317866250054161	0.10560189351902824	-1.09976115081018	-0.5789143418812601	0.43469421592800134	-1.7885388937279623	1.9259493954802474	-0.7991640261370822	1.6604814447444827	-1.795824867071697	-1.1621258513920376	-1.4137245086214798	0.24935752893086832	-0.5927376264491265	1.324308128111139	-0.7191664915109383	-0.5139464516902752	-0.40259913740206565	-0.6747793572286227	0.7470404058911944	1.2898921125534695	-0.8866561591067604	-0.3397138997235517	-0.4922734762512677	0.8549337268641637	0.9385071459101264	-0.4069773832176571	-0.4465040344560546	1.6051782550625373	0.9457284978160259	0.1309437940721229	-0.5358008891969452	0.45185640959267026	0.8747279580943006	0.9661945963038472	0.488956050852072	-0.16503921756299053	-0.528574657187636	1.9375423272869838	0.5191335672594671	-0.09976218386585685	0.2055462884212004	0.9694848430074698	-0.6381436344380664	1.3350384459800224	0.4628884029305075	0.8201517895297087	1.6539491623671814
0.30748875388390295	-0.7199986062874583	0.07150095424596892	-1.0977358899618956	-0.5816553393194188	0.3715923239696245	-1.8002688627502281	1.8780299594878873	-0.8252235203238294	1.649148848691501	-1.746726748539924	-1.1122980286225652	-1.4490827662781882	0.23199995682101332	-0.6190559558837274	1.2457410023757398	-0.7061565135332457	-0.44504744528401446	-0.41291737637299963	-0.7726842267202286	0.6908723295474462	1.3016898168345974	-0.8845502430639242	-0.32876872091600906	-0.45159954884431147	0.855180234645669	1.0425356334047673	-0.4239427064103808	-0.4562008025842247	1.6420897796047682	0.9378855865989808	0.13175010401713994	-0.5131680748644938	0.46547347541237505	0.8993136776477602	0.9533404631142229	0.5643782654809193	-0.16397008329299995	-0.5878322244906968	1.9068456438120276	0.5027194864434082	-0.0905579364655684	0.1597333476295442	0.9613100562819575	-0.7041272796455912	1.3407228253887256	0.49605009696887253	0.8530890107883276	1.6323281494109794
0.2897311670388068	-0.6956648374030652	0.008185792829795386	-1.0920463488188017	-0.5929004829596828	0.27883664290218674	-1.7782608862401248	1.7943779168578353	-0.8605119127314191	1.6293491197575254	-1.7013282597217814	-1.0389755361516944	-1.4810357468862363	0.23420307039604235	-0.6113747221639498	1.2425269871933406	-0.6734552538150439	-0.36782554096027553	-0.41793846404227064	-0.8949240818715369	0.6633047202381721	1.2814519469045202	-0.8534105062068367	-0.27470410620978314	-0.43085454705187126	0.8220749372530566	1.1449949911742798	-0.417454723848214	-0.45874406579667026	1.6838292829790498	0.9184865760107812	0.1018797747482865	-0.5031239807188466	0.4422005353062695	0.9414426727316734	0.9207256182736087	0.5940539911509222	-0.12858711083192925	-0.6657646720749202	1.9039718231380292	0.46082034768544694	-0.07070601219358172	0.15807891833500048	0.9648356593153729	-0.7892213751650125	1.3561135025292037	0.5501325857824624	0.9085425752699411	1.631159915432311
0.22665363517716003	-0.6681736135464342	-0.0490959855741532	-1.0805655738026076	-0.6033434104773875	0.21264256024341432	-1.7788534003916847	1.7306143276667918	-0.8707536127726897	1.5871342458151447	-1.6411845595215901	-0.9791867160780775	-1.5043406982745866	0.22467518825586658	-0.6404712869225662	1.2490951326828266	-0.7312244904351525	-0.32905627526204884	-0.4333536841340283	-0.9586906573361457	0.6082899203713195	1.349077193083137	-0.848241468427738	-0.24526906409235533	-0.4126118285170386	0.8036726662546732	1.274436320736663	-0.4117128025393078	-0.45353020610947026	1.7238444067410597	0.930365262643582	0.08710145702991559	-0.5268143575188231	0.4390381116217612	1.0314385128309649	0.9011131056803803	0.6052734699625744	-0.1402146011248608	-0.7592900191996703	1.904270759060994	0.40519998536079765	-0.07374971956648128	0.14045221727429374	0.9647873909338545	-0.8705372342127206	1.3600459213196765	0.6223145206494104	0.9116986413976562	1.6313555021165225
[truncated: 185 more rows]
