# Supplementary material for: Obesity dysregulates feeding-evoked response dynamics in hypothalamic satiety neurons
Source: Sci Rep. 2025 Oct 14;15:35837. doi: 10.1038/s41598-025-19800-2 (PMC12521569; doi:10.1038/s41598-025-19800-2)
Supplement: Supplementary file 5 — Supplementary Material 5. [file 41598_2025_19800_MOESM5_ESM.zip › Fig 3_2/Fig 3c/HFD to_NCD_1st_MPK188_matrix_4.csv]

0.01675434886298588	0.7940900696653541	-0.10072639695432954	0.022946253849895383	-0.006286694386212516	-0.31169364097109303	0.10912695102140901	0.3547275682650096	-0.719671668505303	-0.3817571909229879	-0.5210649596263761	-0.2406316486198002	-0.9189872309226524	0.428674850358928	0.18780757506407597	0.4994952501207345	0.30122743363877974	0.2890067144810008	-0.9474086977062768	-0.3758802101812876	0.5244378558710736	0.15596368579753533	-0.1387535186480967	-0.3025721074929546	0.5920007458179067	0.17545453531423108	-0.664439964285491	0.35550647375237043	-0.6984651339203417	0.2496740292025788	-0.2143821452376648
0.05841451495561809	0.7726336651639654	-0.030854995089771825	0.037361124413534216	0.04541038902157173	-0.1773409685885748	0.09491003978112916	0.2649719978046557	-0.6236711707806771	-0.39106545623947414	-0.5119254767274023	-0.220277214939	-0.8999787151093182	0.24730881925429724	0.17069481267144437	0.45021287749882705	0.1981548710201156	0.21256941912481808	-0.9118624862176241	-0.31981518444476054	0.5192178145360169	0.16446706542667794	-0.05937652649302526	-0.2925012641512551	0.7304974135852982	0.20939029458504815	-0.6274116967359272	0.4119913128979592	-0.6230028707329347	0.10003059252946042	-0.10417829676553304
0.07315621150235822	0.7379149088827032	-0.021780199029473358	-0.01732172272581492	0.06353202363799636	-0.15811846790183323	0.10411006062271666	0.2509803596869701	-0.494723422290783	-0.3744519453874197	-0.4660398485998667	-0.23752668940398558	-0.796242649748204	0.19552291127942134	0.06373340409101583	0.39939669869045796	0.1324488345413468	0.13415472192926747	-0.8555542326190487	-0.3360529555092357	0.5152972659872294	0.14201431433940714	-0.000722406225747522	-0.2635626099407537	0.7901676790303885	0.24142472295847472	-0.5963248279032186	0.34368674007122785	-0.6174425526737143	0.04999856693041688	-0.15312383246764008
0.040275782736152545	0.733171025166655	-0.05997947969756862	-0.005759933158621501	0.03494167985127868	-0.16080725220140818	0.0663201602307993	0.22600546021817294	-0.37808184453448423	-0.32351566141342725	-0.40280118019544975	-0.2147977960109153	-0.7398926540769275	0.17990847342112323	0.007225257713404543	0.3558224447840105	0.0951726619627499	0.0982458773349453	-0.7967732360996271	-0.36865139140703207	0.5272478324598558	0.14047416236665705	0.03395816533214985	-0.2420233347038318	0.8134110089051025	0.2245171725370701	-0.4991018036002108	0.3162337170327773	-0.6734562779577324	0.039838631173951575	-0.18637192552242743
0.059125480221226503	0.6996285626073575	-0.03441481766599648	-0.00550151657802323	0.053931221689738205	-0.16343040761815772	0.03997032267774962	0.19771670428335023	-0.2878551850839769	-0.2998624102776496	-0.3330901529495828	-0.20308585756158806	-0.7053206080015002	0.15884732396701254	0.01656573678959386	0.30002304766092064	0.08387401862523111	0.1513196310077351	-0.759998739573184	-0.40833956389409903	0.5195573423387331	0.1258183492225602	0.047214200161981176	-0.26323421264830893	0.8379746652911797	0.2339100853211789	-0.42632185450065824	0.31540468319013193	-0.7216849885111183	0.046007993729021555	-0.22038689787768928
0.012929310613401523	0.6769196938717599	-0.004974934141956225	0.0013518419173499288	0.0522598081041859	-0.18793557599696276	0.022612540047279722	0.20051987186664666	-0.20888037227319448	-0.3666056853156667	-0.33354369647331755	-0.1851450767524224	-0.7109457534909641	0.16851718828003082	0.0034667915056442954	0.23417902912124397	0.0150684472445518	0.18332979049253947	-0.781786602154228	-0.3753373059815613	0.5168227575189352	0.13605971931976965	0.043050906493755516	-0.2380916707816995	0.875064909624116	0.23627022565500347	-0.3643767378447575	0.29542881965881235	-0.7203924868012958	0.053906156109077785	-0.25356445759347784
0.0008531217762712322	0.6897396252152203	0.017418420153513504	-0.006259522592443699	0.04561321756497901	-0.2343515412387808	0.021077418513206023	0.19456628846950483	-0.13893557228378023	-0.4103469198794335	-0.33656473304590734	-0.2114593306396643	-0.7078087156874127	0.15731199230071446	-0.020873943804589592	0.19361141738722312	-0.012065410325740236	0.21200728429728627	-0.7794605613582651	-0.38266572299900087	0.5200066661837373	0.111776784314119	0.04012561326072236	-0.25118403707173015	0.9093891300173931	0.24550646912449353	-0.3156912016481764	0.2878354917346345	-0.7239629595349932	0.07829119614886035	-0.31263263161177113
-0.001877005149766897	0.676143484778703	0.025908548017037576	-0.003191557150189094	0.04314155191047594	-0.2727976316012614	0.02834675074186623	0.19540459536929183	-0.07112152366018254	-0.4000909372152427	-0.3180279206820388	-0.21671687067355	-0.6708894752366641	0.14454221994264618	-0.015702344934419958	0.17811707584172326	-0.023841737055498448	0.21400810356695316	-0.7655189086233307	-0.4024827133874757	0.5332875606509235	0.09272424515762313	0.01497865595427474	-0.2661723588779774	0.9336234349825832	0.26459037261085583	-0.24595202005289815	0.3192041704132146	-0.7205413595306938	0.08772520375277765	-0.33627835959977614
0.005676005994859069	0.6705520232253953	0.018928581571736127	-0.007766811308264972	0.036011310671232935	-0.33075011140584815	0.049196916097921914	0.18713961866693796	-0.019714247237464906	-0.36754879113322053	-0.30241741069565176	-0.20892734235778965	-0.6610045579595057	0.1437048951014008	-0.01947037300852012	0.15321933750453823	-0.04559184788898808	0.21341051674511377	-0.7409989295954919	-0.40373106401399245	0.5295128224906315	0.08543584824589831	-0.009340822503878287	-0.2721178800116244	0.9347517763554986	0.2632569817026222	-0.18444076416411412	0.32935120968402853	-0.7107383593469243	0.12014283407559764	-0.3690183144308618
0.0014248504064397678	0.6737454752401925	0.01650694039320073	0.0052833926122267	0.02800616042284033	-0.3387103203334304	0.05210957474821991	0.180533226655166	0.03543620328557666	-0.3452408079213748	-0.29807435830810275	-0.2005222482541104	-0.6635846474645415	0.1449655937690344	-0.011778422491191896	0.14078347815867595	-0.050979416680723255	0.21280359788222886	-0.727118785786997	-0.38275747578295155	0.5137069763777309	0.08929831154038023	-0.0058833763745745	-0.2947312755313779	0.9466283365688316	0.248702193774858	-0.12741005353304427	0.3409323602655107	-0.6785762095528003	0.1662512309960902	-0.3880464349747603
-0.02406305115224435	0.6436889857737742	0.021781867592526795	0.005163105348129757	0.042199677108031845	-0.32871284787093447	0.0706122712712901	0.13713063390355812	0.17413524544527942	-0.33435164341783624	-0.2785532851965386	-0.19244935429298954	-0.6262879489150927	0.09084452634474524	-0.032670389422936666	0.06993612091338058	-0.09625350116474005	0.2057888846639906	-0.6750332256071234	-0.36333344932522255	0.49451544541357917	0.08286683037402863	0.020926144870850087	-0.3031140507205957	1.0165246448690621	0.24390982546041257	-0.04036018158445291	0.3393855003522428	-0.6390375017448646	0.21882782810307394	-0.42638356955286005
-0.057250614974171755	0.625021700737999	-0.01268463502902962	0.019881240543341137	0.021256112781751383	-0.32646439050738557	0.09562839929141144	0.10808751436973005	0.2792144909749946	-0.31234663542875485	-0.2647940131321184	-0.183771074002962	-0.5862304662735229	0.08796489982641588	-0.020483413290143797	0.01541591814979953	-0.11566995326676263	0.21468774460464868	-0.6445599371168413	-0.37129945303481804	0.4600923052529954	0.08852588213243975	0.03667997076577432	-0.3063481209537291	1.047025838672683	0.22344231344527912	0.04138496375968381	0.29571641903549745	-0.6073776319590846	0.30803340973169685	-0.48737340985823285
-0.09399129071137868	0.6177836866116395	-0.007470456484569429	0.03904972305804473	0.008772880131172223	-0.3195266517131867	0.12124878916392809	0.07779351301416615	0.37458805297166636	-0.274131482719148	-0.2565586229728223	-0.15809300747604915	-0.5953461450509838	0.06442057129650663	0.01238579331528078	-0.011814568974083223	-0.13969165688538163	0.23889633643074032	-0.6119160825514616	-0.3529859124401611	0.4483211252845606	0.09838755843158267	0.02981760223116327	-0.3104204937615288	1.0508720072057869	0.20688321226755962	0.12100530670227112	0.29530039477991576	-0.5504886451872218	0.3608032964051493	-0.5216305394874502
-0.13177131852244622	0.5783407009744843	0.02868276898853505	0.04831308882421258	0.018202545784814943	-0.29943205276442425	0.16267145254043214	0.057629926504368253	0.4323751150671981	-0.28263074937229565	-0.26379459874266037	-0.16462041740461827	-0.591243564050318	0.0631764399021397	0.04494664886473292	-0.04610367936209651	-0.16034053156350264	0.2722438673558197	-0.6052351896126184	-0.3111525181692901	0.41262621249632875	0.09374856357362174	0.015225812303026382	-0.329141958202129	1.0538374338135026	0.21805695122605434	0.1467396473464196	0.28689281924439786	-0.48820410056402574	0.42906387380903477	-0.5293502372873231
-0.17750430242024726	0.549371230232351	0.06811249017146175	0.05106786820924275	0.0022755980582220303	-0.2951999852862478	0.20141211527993086	0.04988131007695825	0.4863015821717542	-0.2996190838773197	-0.2979717476576386	-0.17948171006721428	-0.5853324313291018	0.05779401244833719	0.061767135635252005	-0.04320879716278773	-0.19081926208668964	0.2679837299222598	-0.6087080953327739	-0.25127979927954996	0.3816264236445686	0.14242281127045175	0.04398666532061272	-0.31593763091395716	1.0330149646685292	0.20235921288980346	0.16119383765502424	0.2594491528437929	-0.3975199574066398	0.4895580030311118	-0.5394764089468363
-0.1831332909816065	0.5011620684468822	0.08803775737397264	0.03871192023376285	0.004236507678647127	-0.2858445602382419	0.22564179866082262	0.017341808032753467	0.5114472851254934	-0.25802316665506425	-0.27308268485978937	-0.18465520710375688	-0.5363951108354899	0.02854252568670812	0.07014810202246864	-0.022583115447989	-0.18955203809888863	0.25598231445497677	-0.5553063330690432	-0.22256897203316614	0.36401441203720364	0.18802879312966514	0.057545397251722995	-0.31226019928027904	1.0110931408702586	0.1893456250354521	0.1786626450031309	0.23169403768888888	-0.3104953836001187	0.5473986824451483	-0.5596845197376734
-0.19942976514647415	0.4384133214175443	0.11142866243820455	0.04950181514682524	0.012832995389618306	-0.2621550984276609	0.24423143695746036	-0.01921014757117997	0.5391628459348696	-0.22364470736993486	-0.25129765840220303	-0.15897068312266882	-0.4963307303395548	0.0030229016772913425	0.08983473549407438	0.007351873131934625	-0.19133968191910583	0.24173140711574753	-0.5064337214017434	-0.1788150176331245	0.3285499120324063	0.2762759845066916	0.05947266136445599	-0.2730398785171271	0.984719638465179	0.1830560162786898	0.1801482962880409	0.18596995733188817	-0.21714987905478705	0.5910056649866411	-0.5245054812610382
-0.23184197513600902	0.4271231939060428	0.11698142968542569	0.05762491460989666	0.020038585304735602	-0.22556490667479984	0.26160493024168796	-0.04034640853319461	0.5437014669622131	-0.20971978467800234	-0.25185311105286184	-0.1366472640396716	-0.4868674653959696	-0.022230932673283032	0.10224986018681263	0.029714295390172653	-0.1909448507567834	0.25073517906297266	-0.4459476327500173	-0.12143576889384806	0.2712255950943719	0.3428396846130553	0.10856945236055397	-0.2528513563831484	0.950813433467868	0.1614822893509854	0.1823875726451784	0.14140779721463298	-0.12979097164340342	0.6355375014031348	-0.5202746528817592
-0.28969044959543333	0.4023424083041796	0.14429864181095794	0.07840116875875262	0.020543141247709222	-0.21200130528606506	0.2638859666229739	-0.04213562672317431	0.5582592459619067	-0.24368186727748223	-0.2471745479030333	-0.1232695714737835	-0.4499575065478966	-0.07875147682059715	0.12152143041637117	0.0671682850603481	-0.1839400866630821	0.25616916048404764	-0.42779900083464784	-0.0839179299775691	0.22159123859290047	0.3878425566333566	0.17981651258442216	-0.2161393599471037	0.9240089966207232	0.15608539925647313	0.15834278819510234	0.10774131905033861	-0.05444158790882323	0.6486909787364905	-0.49209374392413263
-0.3329695629512837	0.362216492851529	0.16630719908398206	0.08472424470356728	0.024621399637357464	-0.2223320698777383	0.2687119793337053	-0.04129045621260743	0.5612033496417226	-0.27632040575386274	-0.2427972463377826	-0.11091054230400262	-0.40474765516521777	-0.1348909214084606	0.13811390814584745	0.0884345314326497	-0.21430164112775932	0.2452937784394067	-0.37284245661930965	-0.07541625157799263	0.17221642752564287	0.41599721235386466	0.2004091722635092	-0.17698875679327725	0.8759535153166972	0.17611854093078003	0.1284225301958638	0.049143130280497424	-0.006224618825156443	0.6312056130812029	-0.47140166370264075
-0.37202158267712615	0.3278728427964805	0.19859583812912965	0.09969297278127986	0.008246089780909072	-0.25074777981137314	0.2552471384398499	-0.009206757843001892	0.5292899890387364	-0.2630645775440799	-0.22929965966408988	-0.09027305688186378	-0.4005481757341921	-0.18538315078330828	0.13660732371372675	0.13093148706776322	-0.24958195450596862	0.2504606587847774	-0.32808903216101326	-0.06091767707862925	0.13093170061128503	0.4547040081495758	0.20129782430396226	-0.12980402913622202	0.8166040915729977	0.18747995369895276	0.13424663348448745	-0.007433890729131887	0.02785059059476565	0.5786932419377608	-0.44949692772624356
-0.4024976150722547	0.2771424765222549	0.24470260920472184	0.10032007485226528	0.016003589211440385	-0.28089769575586776	0.24001377299216334	0.0327956382487805	0.5138867322839794	-0.26448033051679787	-0.2247974184674094	-0.07497373357773006	-0.3803904116898628	-0.261889690784353	0.10160384372530742	0.16536590789417965	-0.28521695982440753	0.2505356370501017	-0.24992355514726233	-0.03428236271680506	0.11625308209509566	0.48736987982303237	0.190298903944935	-0.07121467821350455	0.7524388968015469	0.1938516409277612	0.10252491384861588	-0.025116261444050204	0.0696337494867928	0.5155224192256006	-0.4317154082550375
-0.41950868376954215	0.2071853484584823	0.23479280263373795	0.13019116862460686	0.012657814386286614	-0.325596668699972	0.25196183132804384	0.04929411984213651	0.45793068021198646	-0.3083914606176341	-0.21920370588250063	-0.06218313122058615	-0.33478015628478097	-0.30237430258185616	0.1036653728314008	0.16595960887343156	-0.2874170273403594	0.24934773763600981	-0.1875262228742451	-0.013900694708902452	0.07694905762298092	0.5217070770065705	0.20018330653656005	-0.012508630160352863	0.6553878208258141	0.22241218250960526	0.0862708964116677	-0.05668580317936327	0.07174680728791602	0.5299585808022618	-0.4229555414283519
-0.42259803850387706	0.1748243734239527	0.2028948989366884	0.1361437095367004	0.01158828133765005	-0.3859656449845042	0.2356814251145451	0.06926375360105284	0.3977121709419126	-0.3089313596599303	-0.2340846114252999	-0.027122383777389077	-0.31377389045975373	-0.36955173900011656	0.07925395919120867	0.18161613609638852	-0.2962615101039751	0.23829153761335248	-0.10639629980344292	-0.01628886118659035	0.05437919853757328	0.554854156036258	0.2127620527452811	0.03491750959584026	0.5388455328528671	0.20284246142184897	0.08055361991484691	-0.09132963017816073	0.10444530904581721	0.5142207730311539	-0.43495246430847895
-0.44264813837687866	0.16595042507812602	0.157396775924037	0.16629560538299515	0.015204298102073032	-0.4341055874275842	0.21142453759793872	0.07329457743009107	0.3534470543086984	-0.29514757350433957	-0.2451448999972853	0.013494464862219922	-0.27500491387472303	-0.4321024797948626	0.04342545010221904	0.1677963063861913	-0.2930360936937613	0.22052020163857972	-0.0313952892465715	-0.02905093192567263	0.07626311611827359	0.5305832639683448	0.20640325370025964	0.07747576918132967	0.48261896833604706	0.21751467997254012	0.11086265738589281	-0.12452387726715704	0.11906032044230605	0.4816704430323385	-0.4400259755553142
-0.46366931234293424	0.147131114750552	0.12612322260223835	0.20638140650632453	0.004489735896630978	-0.44572636582373076	0.22977888038623112	0.08309343561846794	0.3529999319184636	-0.2446737910029965	-0.25767027770660544	0.05878435783980833	-0.2939746703159127	-0.48132305866713515	0.021120222602658632	0.14744302865010783	-0.2862146500256586	0.21814488251778755	0.026173741000733462	-0.011792560191628648	0.06657624489194332	0.4765622706863618	0.23305479236071433	0.08700761334538068	0.40007552053792095	0.2312586740050961	0.11737091914442363	-0.13089213003871703	0.11907523454933966	0.4775098239465181	-0.4269331759714571
-0.4953808307492952	0.15205564492704163	0.08899636628786477	0.23672657282525522	0.007991949870582587	-0.42567195133768515	0.2214165857649968	0.11128834595056478	0.3367468138557973	-0.17866390893139367	-0.292030370272536	0.09819742939695987	-0.2769201524094458	-0.5158223578603952	-0.007406943732385024	0.09703040604790614	-0.2825533235539925	0.22191207263562635	0.053769551997376666	-0.0019124342095734922	0.05974866388689767	0.38438218699107296	0.2975666106613135	0.07835678553658841	0.27992790762962777	0.20377829433767386	0.13837960444604488	-0.13679954048271667	0.10071935836037207	0.48731437603805255	-0.4438219202435253
-0.5181343292502579	0.1143232563979895	0.05500496674628417	0.2644395958079918	-0.01229499639432853	-0.4198580645631834	0.2143244029273494	0.10269161240297427	0.3080159126185969	-0.11089807481029416	-0.30793117127009356	0.1406223652055703	-0.2244726452173853	-0.5255695424962278	-0.03683131548212387	0.036709820227494167	-0.3109585927514278	0.20529731118226696	0.07110085452116018	0.006986732980478591	0.07498106761016954	0.32212634185770816	0.32420148709601015	0.07645078251764921	0.188134389122434	0.19471185098170155	0.11274059066037394	-0.170860404281893	0.09441001317107042	0.486809743467367	-0.4356727671594089
-0.5045154095807034	0.08364875333647172	0.021794697708433154	0.2824688172056502	-0.01825257020759934	-0.37306339763214313	0.21983620787024988	0.09652481888952398	0.2719809164526885	-0.008258985498016258	-0.3347532565167471	0.16985364589228044	-0.2107034111101545	-0.5072095992600314	-0.07465946001605381	-0.013689153859350222	-0.31640243652124833	0.18772660322992923	0.11336245453320445	0.003405199897489451	0.07149738523000468	0.29247608277063974	0.3380428597455424	0.07388312618734896	0.12389094986743335	0.18344418289536588	0.10753059548637718	-0.21196053917005103	0.057580303764775256	0.5023683302164008	-0.439066060670185
-0.495019609951396	0.04343569566048542	-0.034883845880487006	0.2957308465886962	-0.022059951648386082	-0.3291068256415849	0.2468950538135025	0.08878780473746783	0.21778924440098396	0.07132245736084876	-0.34775093067174784	0.18723818877376014	-0.1953315098116946	-0.5291832725353831	-0.11531236247428797	-0.04739607861301941	-0.2886557419216177	0.18739666820920015	0.14257032124175656	-0.009003363213886045	0.0753838927177604	0.24335286880062118	0.36380327788765376	0.06404035276079142	0.04150839474603525	0.16557413173997187	0.12061366684095565	-0.2116155940988768	0.04333936528925537	0.5235274209862778	-0.46038258742501925
-0.48121048428908664	0.03569212403104375	-0.08024073556041267	0.3096980742976466	-0.03182558273408086	-0.2873416736143605	0.269037135824932	0.05504479682922035	0.19074546306517065	0.12216723188218467	-0.35420698336847706	0.1587898744057695	-0.12999168288369858	-0.5110989775973731	-0.13141097624615877	-0.0846283506996872	-0.24488419546033544	0.17696734980603007	0.17093265214377773	-0.03701178298086376	0.07134393561308291	0.17377751175785433	0.39519182561930266	0.002369709007587173	-0.04537475161409981	0.13501299656926466	0.11241193774351561	-0.19361661619686055	0.03598535469362332	0.5503689803399939	-0.454590491723586
-0.4528079530974833	0.04925149187011	-0.10502181284259823	0.321730888463948	-0.03699613019467737	-0.2505079698287919	0.27468589269830146	0.025706284285709684	0.16687373015713633	0.1802662437677307	-0.34642494851928357	0.14158721648355282	-0.09196760230680917	-0.4925287149548351	-0.1452141195711015	-0.12650376087400986	-0.23395028581884353	0.16186062049462055	0.15823808733354505	-0.06160498787288906	0.08550876010644085	0.12871980580748582	0.41551418696941883	-0.06652131130387914	-0.13264920689342447	0.13160166771424045	0.17027644997011762	-0.18681304529119822	0.012033298797157354	0.5895853536786019	-0.4471315731495545
-0.44997064262708975	0.042976650319109314	-0.12012635838848525	0.3148015647080847	-0.03655470781250717	-0.19690750344819988	0.2571819758971589	0.03697158720536503	0.16307757339298842	0.25840945910795166	-0.3603751924016046	0.13160022548072411	-0.04539446555689355	-0.47513125799494726	-0.1936487107873815	-0.17052467801956905	-0.249220577019387	0.15428488948177746	0.13658691326307199	-0.09130141130023983	0.08099568875311047	0.08028471011593982	0.43719421115911566	-0.11094602341547029	-0.20303707928076214	0.08211342133579344	0.19839291132087955	-0.18387253761804695	-0.02141694174664855	0.5743613536158284	-0.4524900937295132
-0.4429615944411709	0.04851681188752833	-0.12891255783906747	0.32332888968968515	-0.051959047180579775	-0.13583347494548834	0.2431075558473333	0.024368937888126097	0.20717940268271046	0.3090625492841448	-0.34284191190595015	0.1406826347778704	-0.0034930222090351682	-0.4756671285176598	-0.21703290277579068	-0.20103500909854363	-0.24206756852545297	0.12922540707549218	0.1358686419407354	-0.11167684281953624	0.08186982718185092	0.03560646764000142	0.4560823868550553	-0.15762982409878218	-0.22056061945145097	0.0683546716228697	0.24559284070896706	-0.1495758664473376	-0.030751545756384464	0.5581268650599971	-0.43532532755283915
-0.4390892392523579	0.026839577625829364	-0.15878597616351375	0.3139998919756306	-0.074433306664416	-0.049919195893113874	0.23668881288509303	0.04990294003315328	0.21547911205143788	0.3683654446697498	-0.31718144697945244	0.15642106496590477	0.031806189104124846	-0.4755670710811197	-0.2516897881489172	-0.24274887408590487	-0.24550305001540923	0.13013143042621506	0.14891520325615443	-0.14351164743777556	0.04948221181543011	0.01074603158408299	0.4470921903791365	-0.19939238840328266	-0.27373976972382363	0.03170953887902484	0.261379855777378	-0.08672786597035234	-0.04853865213619565	0.536478433615516	-0.39536434439033724
-0.43140849950009763	0.044979638002448155	-0.18915743626001363	0.2942461566358626	-0.07071582443874005	0.01117324062338385	0.20564858619091503	0.06320319917640535	0.17532302826671398	0.3712784029165874	-0.332204385373594	0.1388368791261812	0.09524790388437805	-0.46325477159370704	-0.28573747027646357	-0.28026412161546566	-0.24107400184389113	0.11934824627140221	0.13838501019968258	-0.19494976719666054	0.010295883252463205	0.020167578430675435	0.4394781703269753	-0.22220421567629947	-0.3488403191510384	0.02314939980567138	0.30548764573278636	-0.06704563115275494	-0.0498260107388045	0.4863112276551135	-0.3494428986355406
-0.4141078571053206	0.019018406793705003	-0.21142400521998458	0.2633842978817825	-0.08393032869265019	0.02555444623975825	0.20041120139886442	0.06488414787939649	0.14164123285705724	0.3616155167808993	-0.30858596992020515	0.13414230994095136	0.14280499656655726	-0.4662998970878651	-0.33975990339500495	-0.29231151793241394	-0.24182885719661423	0.11878060851479177	0.1683587255797332	-0.22274796458651958	-0.020492826302288526	0.021525875100674306	0.3788239658492049	-0.24159161670779833	-0.36078373798678093	0.03377187576792634	0.3206091824260309	-0.030670841783883435	-0.0469957199721415	0.40854092591614244	-0.3046131737975279
-0.39381168356007823	-0.0014621563580077906	-0.20296779246263452	0.22790042613442868	-0.09074155043637223	0.05748140005414169	0.18422474064871505	0.08440884358666403	0.14635683983053516	0.33074146122632886	-0.29526267249242777	0.10132821842947526	0.1440356854647508	-0.47329980932705346	-0.41041068268527736	-0.31731468250337275	-0.21630322550047124	0.13925087421680415	0.18737099210172942	-0.25663353750299356	-0.046923556142766366	0.03501096482029019	0.34923123578263837	-0.25059162763715237	-0.39328876121847023	0.03596586099260922	0.35474705556612396	-0.0056647693548751	-0.0644750534158892	0.34070056981657354	-0.2764276632765
-0.39251009456930086	-0.021020456419426205	-0.2143715785530079	0.18827101298443172	-0.0937502621700356	0.0882236741519428	0.1757914103258151	0.09149369015784217	0.16532885654558327	0.2799458056192405	-0.27429704263981924	0.09774379324116533	0.18022826745890433	-0.4968740040078223	-0.4476557370784482	-0.35659999900495326	-0.22914575821059327	0.14215299360395076	0.19778870241137841	-0.2783619020815786	-0.039263575852277494	0.031674716374619695	0.31027988891504893	-0.2703923682760264	-0.43162958044778604	0.04817051478229848	0.37200571184838893	0.014661217778208085	-0.010128047384305273	0.25584339175765025	-0.23542737388032292
-0.3759562026079609	-0.021486430514756	-0.18472769294610686	0.15721953593370042	-0.09844606738800797	0.09771921749255116	0.13822627409307495	0.1044398957397139	0.19178743357653033	0.25525015731540723	-0.26075685124382314	0.11015663452907117	0.211334437338445	-0.46374631203360916	-0.5073783358014985	-0.40162910347478614	-0.22786446130810675	0.15763355888572	0.20322053854229366	-0.27982454522154854	-0.025985920027826986	0.04653014721130065	0.31847770398823	-0.2692814404083973	-0.4301348355801262	0.044131608396633035	0.3588660164566254	0.0032928358015131163	0.03883767766385981	0.193990118811861	-0.1825491551575806
-0.34544775842931397	-0.04185356669641944	-0.16936071321119842	0.14038558461984602	-0.091208001268037	0.0982743635850161	0.10449025072343268	0.12772478759932362	0.2343895398490079	0.22403720940547056	-0.26234980587905954	0.1652284943394316	0.19335941719048358	-0.444156397849529	-0.5601508663112859	-0.43079379099085113	-0.24079602980758605	0.16561512235195014	0.18275181590932926	-0.26267355006722476	-0.017756105088098845	0.06564751198174344	0.34875852226667525	-0.22801244295266634	-0.43191157513925377	0.0670013451756393	0.34532586653384023	-0.0038367212599721757	0.08161879369064354	0.10220448847638859	-0.1403780770435009
-0.33986482871821816	-0.0810775980254611	-0.16233136485934166	0.11915507583751961	-0.10779353104995235	0.07697813189767877	0.07345635364706823	0.14561742990687448	0.21768053229041623	0.18750607532514424	-0.25348129928013374	0.19465296053021022	0.18158239510329893	-0.4374170987877649	-0.6186837148468896	-0.4604191300584488	-0.2152290412013552	0.17264439468952678	0.18336670991832787	-0.22748376332724662	-0.05474546100313045	0.057785524515636275	0.40382656127904076	-0.18975809631074608	-0.4071219848580122	0.0727975608701045	0.3030393858157282	-0.004123449732418724	0.13646271065203916	0.005328491773347638	-0.09495316873939588
-0.3176755511329826	-0.08440448920084795	-0.15598045748502867	0.0854116569324232	-0.11813747444274444	0.06005158386875305	0.03458686451178291	0.13720403072617798	0.22031674617725092	0.16447314502918692	-0.22464081480103926	0.22136206724039909	0.15986452691386294	-0.4332248843600429	-0.6645258910544787	-0.4675268049163628	-0.16224344984727723	0.16861629172133646	0.2051781921494801	-0.22910525036506998	-0.04383078096760065	0.05460040218474117	0.43061571758187184	-0.1907355209072557	-0.33941612890882694	0.08444532606041377	0.27978208410959915	-0.01948211395311384	0.2119937821059903	-0.09588061660331196	-0.039324437393393495
-0.2966479801043909	-0.1150371592591736	-0.15084841112194716	0.05028650258045153	-0.13405838957821214	0.05924423023049088	0.006750944349938476	0.15817394636735105	0.1629670530668727	0.15722928707002096	-0.19780184165843673	0.2239369770926829	0.13720681621317096	-0.4283770021648932	-0.6942360568395216	-0.4760530966441941	-0.12204256492409071	0.2021123880256282	0.2035646553454264	-0.22792961599803113	-0.03392409064902794	0.05401596123878257	0.46005540201924894	-0.16269313782451061	-0.2928469782415659	0.10472931430097261	0.2700503385022378	-0.07837917695989996	0.24626477307643113	-0.17278539702407686	-0.005085066922925212
-0.2764469095555258	-0.1310397819210244	-0.1385747528928165	0.00291463047053655	-0.13105011010464943	0.035487857092394076	-0.01883218579643673	0.15712640823341684	0.119953988715136	0.11430966105652134	-0.16906274923208603	0.20117983233759804	0.11559893923861797	-0.37747950704045885	-0.7117546819166549	-0.4703133909600997	-0.08258752779859421	0.2089096019124655	0.20916891832693946	-0.2116654696604348	-0.03683783244304152	0.025109104442223057	0.4970171557073798	-0.1592761543919243	-0.24215207066249372	0.12768993684874402	0.27085124756427936	-0.13622838808442572	0.28900724800771727	-0.2181258689053543	0.005754490862530999
-0.2427567370595153	-0.16032433810438415	-0.12794130834506848	-0.02215172758818959	-0.16073449528640352	-4.951034669697235e-05	-0.0538247150216975	0.1519210381879445	0.08906977673143629	0.08149969241689797	-0.11761122307248276	0.2128393039717534	0.10260497797627319	-0.35671354690310053	-0.709370990481816	-0.44576541287124616	-0.030653690819553426	0.22679989092916072	0.2439288303988552	-0.22272721182671168	-0.0349652386194173	-0.012540569251985037	0.5206096331424691	-0.16255551288340647	-0.13137219401174746	0.1035897607730704	0.2681070248961609	-0.16674926062734632	0.32680162897352394	-0.27652439668843937	-0.00816595741845981
-0.22151678355470858	-0.18266106850108527	-0.1410688496669961	-0.031508870511670645	-0.1785271646955648	-0.019000875321462753	-0.07579012455544157	0.15996555867764234	0.0398428070436513	0.0577646915146807	-0.07743087886026692	0.2100313876479881	0.06095446543142931	-0.2903418047701947	-0.6725158090280611	-0.4242368290082159	-0.009997365447762191	0.22407040384106933	0.2494012469953498	-0.2426967681662942	0.0006493739895760242	0.013398098383716722	0.5406709529557016	-0.15864534595494265	-0.0862372057497072	0.08643785013657565	0.28827919220513926	-0.18538851593693567	0.34599269515639125	-0.3146250732889502	-0.03597104806523159
-0.19892150573381745	-0.20230637817810906	-0.16074655395119705	-0.0463795929494155	-0.19823841126427183	-0.051010371939552955	-0.08489130241722911	0.16390186079517	-0.015106452528566166	0.03162841472440485	-0.03224477749712938	0.21076538493921387	0.07071872646194657	-0.24118608432102465	-0.6373690749854284	-0.39855775144641126	-0.0014362404098889393	0.2071456075004478	0.23771544718706333	-0.26443652781048266	0.007594068250753702	-0.024714399036989014	0.5342961088043949	-0.12589673610166083	-0.011231115893990017	0.06949325680924771	0.3085435924819032	-0.19709084949360678	0.3847117507583007	-0.3494080201156463	-0.0574875271297058
-0.17092181889368468	-0.2038864798067656	-0.18093065902236113	-0.058476906553986206	-0.22955359179421145	-0.04966135993971083	-0.10260580277548186	0.1520870151825838	-0.10565235298214844	0.01219979922833518	0.019834105764943107	0.1954047158204176	0.09844120315331613	-0.1850523847528614	-0.6109227177307993	-0.3641919507490751	0.03859615319218921	0.21920698639169434	0.2213805110999636	-0.27599653758028075	-0.001312365745432674	-0.07949343178225857	0.5427666906844371	-0.10508297291714834	0.04857424907144224	0.04933653631186088	0.3253387489133945	-0.20099471124007035	0.41238487635972854	-0.37817697005145884	-0.10730132032595634
-0.1671027725593437	-0.19305233345085215	-0.2078209296014953	-0.08232819571432463	-0.2767556690886134	-0.02849747116353153	-0.09544097456967868	0.15053700644429507	-0.1624791430324769	-0.004621524593996626	0.07877238011648305	0.18510615265364505	0.10362792977854522	-0.1340579465624287	-0.5652808664985618	-0.331374586389517	0.09298566096181768	0.2102186898049255	0.18864477774942906	-0.3133478924559677	0.005825663380006275	-0.09622075986859673	0.5067478955503433	-0.07914517842103805	0.08923102637617092	0.04465483560017386	0.35058781572133624	-0.1928554345034544	0.42464698399743045	-0.41123499100017546	-0.1526547390286675
-0.14583957639398737	-0.18651159919089574	-0.21003898448796376	-0.0967486618136479	-0.2819975598768835	-0.02744792919071786	-0.0936412458396034	0.1539624401200702	-0.25839577243228795	-0.030593414768157877	0.12183076571608728	0.1529679413458197	0.1366834070239842	-0.0787966882040082	-0.5149723771285611	-0.30452377528932906	0.14790778212447334	0.19413980947884554	0.1837273329462195	-0.33199754010518073	0.014092979986554838	-0.10741494504265048	0.4630712648815377	-0.05255689294778193	0.10540844687910873	0.030674750681733743	0.39622095216298037	-0.18811140607846827	0.446389718311009	-0.41575344045430046	-0.17232994563806225
-0.13301448953813955	-0.1626085678415598	-0.23647922903185017	-0.09751376822300226	-0.2461993794506351	-0.002111157310414777	-0.07389788535846274	0.14437012084929468	-0.29510786312958415	-0.06473933607242714	0.17531761698901333	0.13613658703866566	0.17244214682552922	-0.02054682686359426	-0.4626284003499753	-0.263012476545461	0.21304241341456445	0.18869948152897828	0.19795221615158937	-0.38181636418501197	0.04408615630121325	-0.14444768314054993	0.4022646318940509	-0.05629762165623353	0.10859398033049913	0.016106744123639986	0.41634583548214454	-0.17195593147196092	0.43346732248007835	-0.42441844044985083	-0.21615408507419528
-0.11815522208982451	-0.14979340406176717	-0.24057077243438635	-0.10836984458565897	-0.23236510583482928	0.03295095890551715	-0.06801524915514984	0.13995582340351512	-0.3328808832042973	-0.09231904070762045	0.21605136266549824	0.11234355900967334	0.21127292818566756	0.039747128389481017	-0.37557426285041784	-0.22735108344869173	0.2543526176617185	0.17051977065164298	0.16799283015564506	-0.37748866751831667	0.07671207675100687	-0.19060034343457627	0.3438610621326226	-0.02147884354545047	0.09896291010102873	0.010130186348179998	0.42956317001767774	-0.14023900594239996	0.4296967650563225	-0.4124736345827669	-0.2406146300224655
-0.12177894478138233	-0.13977058022105834	-0.23777682029978847	-0.11452325852755416	-0.19758828390809063	0.0566246654795108	-0.03826599718212636	0.1335906862304515	-0.3391145145281499	-0.13217037860617112	0.25811864949614205	0.0762173316276004	0.2805594117587637	0.1193422360405754	-0.3208861872452284	-0.18588123050768418	0.2637605084749765	0.12618929102262064	0.16353086131524575	-0.379584198761368	0.0801963417841873	-0.22085773774155074	0.28875476171296	0.007093418423912551	0.0403146984777483	-0.014048886505960145	0.39337982650339	-0.06443956745543719	0.4554500383341121	-0.4249518217851693	-0.26917006310124164
-0.10218687458600026	-0.13221157013745466	-0.23802418882240298	-0.10562173293476702	-0.18007896031471035	0.0702953142304967	-0.01255878471698437	0.1035115571728024	-0.3390911721092481	-0.14110894800032625	0.30503676628149484	0.07494951812457402	0.33770521836257283	0.16617660408306487	-0.23686944216739264	-0.159986254387073	0.27649452238781624	0.1145717853809233	0.13704283428312775	-0.3749248369835686	0.09450524047776224	-0.24369103630348693	0.22492054059320604	0.03336449115503324	-0.0005549510048397544	-0.04004655085392668	0.33305479554755607	-0.000484647691014245	0.4760742146201472	-0.41509344221942845	-0.30589212082517075
-0.09496177627467928	-0.13400428458308128	-0.2338699528080454	-0.10494567830310027	-0.15490877667915162	0.07360386010501278	0.027850888902174638	0.11231261968078406	-0.32680593649344997	-0.1465564358480827	0.3449218597681467	0.03879315595635091	0.4081228515106887	0.20445069398197174	-0.168054314175799	-0.14681751360451956	0.2685000392842093	0.09154837302801198	0.10028079206354226	-0.3471057743046662	0.11287374757317663	-0.26805606523400116	0.1491055620336193	0.05922314708185163	-0.07141117914317385	-0.0411719020394748	0.27478749377808986	0.06363872505097057	0.48439154094737863	-0.3844258504661521	-0.3406834632054224
-0.09114742111953128	-0.12005882933473071	-0.21567937559496464	-0.09996153028187106	-0.13805791721074023	0.07195114224404384	0.03225011321132912	0.10698524158099956	-0.2699820505468819	-0.16334673300467223	0.38759692092829734	-0.004754838757529589	0.4611035168594374	0.2004882405843543	-0.11493463427083143	-0.14378718452043748	0.30660366514365256	0.03564658357911402	0.07795397002202899	-0.3249838890717558	0.10323433608338828	-0.3148137498001049	0.08930730226425797	0.0922951702223824	-0.13922500461589085	-0.0490166672839979	0.22042141304479462	0.11562403275763264	0.5394401879235123	-0.362131489331194	-0.36144986586577604
-0.07097769617709529	-0.08072680795261758	-0.1758117343687321	-0.1024379401431916	-0.10887231392045442	0.06623233573952242	0.03637498009644549	0.09219178801607122	-0.2200168905599254	-0.17406009567129763	0.42755627495923426	-0.030419452254911182	0.499925298161976	0.19198569756955133	-0.06984097148224917	-0.11919243714140562	0.34075113947086144	-0.004879432667733663	0.038966495653784294	-0.2802658315744643	0.11786528298921203	-0.3226436546627354	0.03824004879234939	0.10529464111638125	-0.2209423715343723	-0.052532208131619094	0.1685403686650794	0.17038661857553714	0.5768074830969846	-0.3203258921480872	-0.3665308546531377
-0.07017401188708246	-0.05040445419318688	-0.1175645147143997	-0.09711624394481322	-0.08269684614605347	0.04147207745321729	0.02174964010985469	0.09554677930577236	-0.15637997719215896	-0.17531226412112505	0.4493462291919304	-0.055872046006880074	0.5233383239155927	0.22271861750815325	-0.01621166308226838	-0.10847042398749496	0.3771939278681768	-0.0417276762545569	0.019106676997053113	-0.23347552454040263	0.11363624438728681	-0.3050519600022418	-0.018572586968878098	0.11803357047664056	-0.28122181943244684	-0.045975152668190834	0.11641706680668544	0.22754868625569796	0.59199682319707	-0.2832858614597802	-0.3672289262008887
-0.06754567212621705	-0.062491601528888885	-0.07406215997022327	-0.10225542516130051	-0.07505745396387146	0.016539200317961057	0.013997426459084047	0.07192537542013845	-0.13084348050224923	-0.18401157069983193	0.466297539447116	-0.0776196754259393	0.5790107094108107	0.2223264056095589	0.02969878950161935	-0.10542088693055474	0.35221686739404146	-0.08738750181919028	-0.004808510578063477	-0.19485857113628927	0.10573388044231591	-0.31816056566327994	-0.08122749277661345	0.15109927956953456	-0.3465300127651047	-0.05823278857270074	0.07206001433707032	0.2955842546277852	0.591039608691075	-0.2578456514629614	-0.35726584401421213
-0.08257130584756694	-0.0565414452716528	-0.053945121414030926	-0.11504494338675661	-0.10430483915168605	0.02106258900817669	0.006564916892061947	0.07449196447510827	-0.08803523765721516	-0.18982265643665944	0.4890613965668786	-0.11032022336817145	0.6194809071024785	0.20406404819242957	0.056389738772355605	-0.09051804847060643	0.358071222144207	-0.1049034895493554	-0.03582145651476824	-0.17250363193691548	0.09102167992504653	-0.3139659982237182	-0.15772377123388082	0.15924427574257924	-0.3654331722517778	-0.056415995427418895	0.030775837452432057	0.3462630981181987	0.5972431993032273	-0.21993214767048666	-0.4019227226269918
-0.08174813184035899	-0.07032087090459525	-0.014626648027787358	-0.13266850184983364	-0.13730297653202017	-0.005781369268359077	-0.005186034500941713	0.053301697683770174	-0.05883644694817547	-0.18450132563587784	0.5104435671430401	-0.13914845129012476	0.6478806217047506	0.19813896486392646	0.08500995432819568	-0.09676361287380306	0.3577637420248375	-0.1328211981164456	-0.072268835965658	-0.1077847527407287	0.06957311008389838	-0.28653184132674453	-0.21963936791351685	0.2067084187993813	-0.3627158474989374	-0.06449703600383107	0.010655040403992958	0.3593789829462398	0.6086362212492253	-0.17639978958187116	-0.43417759698153874
-0.07567565625688014	-0.06519169858297671	0.03996379419715409	-0.13755048946208448	-0.12629240914100043	-0.0551372194046388	-0.028896450859273993	0.027910210154334713	-0.06984639745241521	-0.20313855133642936	0.51210010752973	-0.18197805422703553	0.6769221652321865	0.160618751425623	0.0798406142047121	-0.09628948742484776	0.34337834302243675	-0.15181516432046965	-0.0715440492970863	-0.06930318977304098	0.0012691472990969065	-0.2394341356807629	-0.26249646392279374	0.21013710952862824	-0.35074615581700963	-0.07639407996935352	-0.023840673300992193	0.38045928703754794	0.6399788950949521	-0.1283642739352125	-0.4597563937355746
-0.04471738343478521	-0.056759599197388946	0.07922968354774601	-0.12778155196911117	-0.1011984402638428	-0.1123593454633772	-0.0398648128993973	-0.025729779169544824	-0.08450109132608058	-0.19339108420457404	0.5050050353294381	-0.2181075103361962	0.6873603926198217	0.14869560247682623	0.06863245105883288	-0.08598514149401928	0.32802880201825196	-0.1623288152831026	-0.087879561769799	-0.03622992867764698	-0.04032310440656939	-0.20384279459844015	-0.31024484887139825	0.20437898622472045	-0.2875218607899591	-0.07120363106548663	-0.027908263930953546	0.3577612448264659	0.6336526020567479	-0.07269504376473113	-0.49538277607417286
-0.019309014422263876	-0.07370122193960264	0.09576692536999322	-0.13167721752196887	-0.07203411750572337	-0.1405208300186596	-0.025945457388172288	-0.04201808462405757	-0.12213909797315434	-0.2205294569622573	0.4955595170637486	-0.2284539662881005	0.701757331474232	0.11396590480144894	0.04978146989872008	-0.049562719073803205	0.3028810428160028	-0.19916923963944078	-0.1167520304196203	-0.025590704172551715	-0.08342549685571936	-0.1563488773574231	-0.3646538042870939	0.21821550828422254	-0.2658209302120824	-0.07129857464635325	-0.0285756686908899	0.30138185208639584	0.622074509600738	-0.05260699739639306	-0.5023212146879441
-0.0023661256174910494	-0.07450510894988083	0.12638633717619463	-0.12227132307501712	-0.03826089648882949	-0.17775866530829526	-0.035142086156789765	-0.0805352446771416	-0.14256333095148466	-0.24639744153659215	0.476718322924366	-0.23530963013723274	0.6778596164872621	0.10483556432240256	0.021104249336184416	-0.021206229432912106	0.28012567911033837	-0.2410550344588298	-0.14912766138628136	-0.005602450212330422	-0.11864231636043845	-0.09279968048048053	-0.3972716540080362	0.24577688997411	-0.23514627192712617	-0.07996564629087197	-0.054332016821655706	0.2659963429400982	0.5846563708805592	-0.04938224235075285	-0.5085136967348269
0.04683073970262019	-0.07968888724079662	0.13757235148860417	-0.10522600793960954	0.002485673292217133	-0.1713882549343048	-0.016294942235330297	-0.1156006357310287	-0.1797587631444007	-0.270692855944913	0.4532401437376434	-0.2333632458246492	0.6991047451548581	0.10312297196174143	0.005567061825095444	0.008430256866108534	0.2370039554619086	-0.24657723406924031	-0.18550405785450028	-0.002331047698589256	-0.1528057521814412	-0.073014267283888	-0.4238984461776426	0.24136512457794762	-0.161551869829998	-0.07005951249897137	-0.0853759992701876	0.22527279374403464	0.5226035169101342	-0.044480272142906854	-0.5032912314427263
0.08512816193164616	-0.10661067202220746	0.1483274391428556	-0.09282003520499424	0.06595005595036936	-0.1645377833624344	2.479368909538149e-05	-0.14655053397026319	-0.20219652632787127	-0.2814501690707668	0.43255221454486914	-0.2159900034879759	0.6808085477689092	0.09258496250330907	0.00474208765322637	0.042094565404812094	0.19819262490819106	-0.25038802958898554	-0.16910465413096512	-0.008876849557254261	-0.1882909098840638	-0.04996854904997272	-0.47244661796265525	0.22160520037340642	-0.11911134634957354	-0.0663609089917873	-0.12415581757824709	0.15183935420098002	0.4812873729424555	-0.06074534449090081	-0.4894431139864376
0.13363376067405403	-0.14897145398410877	0.11389952406687018	-0.09515371534832055	0.14624787114583448	-0.15825161615238348	0.015264388391696826	-0.16380477488872486	-0.20433843983697267	-0.30668115351570213	0.4267587936074368	-0.20888249892601887	0.6561315066264404	0.06579223152611437	-0.018587505205624508	0.08369374888346241	0.1232166392398187	-0.2685051386517025	-0.16390840649942673	-0.012987523527534944	-0.21835195468134622	-0.029496557996294748	-0.5010624479041954	0.2145663151010926	-0.09607383485354874	-0.06602198945834019	-0.13717368372711897	0.08859444916608425	0.4080577515780245	-0.05843565650677006	-0.4557744092770675
0.19070387468169314	-0.16533145921743714	0.0910808713314763	-0.06761433155464507	0.2546684563877233	-0.14876527412822454	0.0015099474585628658	-0.1892027081266905	-0.17793197229047555	-0.3169998650681359	0.4012078176841606	-0.20228244263798079	0.6299486967231029	0.04333540010604141	-0.032535330731026935	0.1264444196588346	0.1013650335558957	-0.2875949983633297	-0.12014242544483933	0.001067223827258479	-0.26288185231551725	-0.025467303762316106	-0.5150445237934658	0.17578478306509687	-0.06770350177320043	-0.06201236387590414	-0.16537111161352655	0.023625394911966687	0.33484304432062706	-0.07437715233368199	-0.4121896949366204
0.2411187577676041	-0.18774926976976453	0.07916490118219695	-0.04610053822388176	0.3548272493315092	-0.1387362158601387	-0.018120255301837217	-0.21587417524779604	-0.1570492744789233	-0.30585904514322965	0.4001162231015548	-0.140503440424514	0.6184987840286583	0.0449967047475754	-0.0503545860858123	0.1483193275199603	0.040867069020636984	-0.31853961260137187	-0.08484916698416495	0.03291014831812815	-0.29300649633787346	-0.023645276862698135	-0.5271369798578283	0.14588486103738904	-0.06985087640757282	-0.06315362352934895	-0.21097722029309146	-0.04008289817057248	0.2726885032567893	-0.08628036424342411	-0.3625308450079982
0.2972191623888639	-0.21446863832153468	0.07794020830009774	-0.03447904618962887	0.4266511431924238	-0.10156474842845094	-0.03251567257276011	-0.2120035272757202	-0.09082157179068287	-0.28631783913062625	0.3725466559679322	-0.07689374995243267	0.5900252952316104	0.0700336198767878	-0.042116708966704	0.1684943533801585	-0.026019920938902354	-0.33307062108662067	-0.059321485935915276	0.031222861291298053	-0.31110602961391265	-0.014133352288826239	-0.5509374265551622	0.08568366780117204	-0.08140723275840925	-0.0517640827454753	-0.25434743838269097	-0.07372706778782859	0.2098567261508208	-0.10232462161200365	-0.2832674055452711
0.34007150637935707	-0.2370974372461249	0.056016504748190164	-0.02025402176481176	0.45143230180872707	-0.08581295560847017	-0.02554474548724247	-0.18466598825962208	-0.020591575765738446	-0.2626418483863263	0.3576372134741478	-0.004563267617005323	0.5465414840925109	0.10706683190459614	-0.04664382270910332	0.1898793871423466	-0.07093603851360582	-0.3264000787336384	-0.036833326994844	0.047437099136782665	-0.32340983389127376	-0.02196764386586274	-0.5752747671936029	0.031821834767957774	-0.08872000937361132	-0.027231519123524568	-0.2951571992361909	-0.14317116298375518	0.1330477190982507	-0.11964483478961249	-0.20616368110482813
0.3883844810393717	-0.27529149485523446	0.012298953969016074	-0.012398898201682778	0.4558624008702304	-0.03516352898255811	-0.02305015808813931	-0.13981854390030998	0.052193850746541016	-0.24238311420928582	0.32798873094987624	0.05448046463216531	0.5359907888318072	0.10575391930550873	-0.010402139925406598	0.1782337394999674	-0.09600595464766015	-0.31662178562297955	-0.049663130839590126	0.06930528898813666	-0.33023774277106194	0.0027393205776943623	-0.5834898616120154	0.005823305146957653	-0.13016928140831216	-0.010269956763774008	-0.32254537039321873	-0.18371731568565103	0.06541495535527361	-0.14810060669367867	-0.12010143171776622
0.43084834848085113	-0.28041616798597424	0.003363993212397934	-0.0007293917803963725	0.45480284200797244	0.0023077937476534997	-0.05904807651122427	-0.11411001959276419	0.131135555313274	-0.1892388287138254	0.30996210830234305	0.07229604257982672	0.5086344239725709	0.12764379613433974	0.006506562340153332	0.14389663277682718	-0.12303151106353391	-0.31218266936157235	-0.044617057196367514	0.10379431472908221	-0.3259991009880706	0.013404424888017696	-0.5901670943048661	-0.023887226771320207	-0.16767331717083692	0.011916545902703175	-0.3459953998905728	-0.2046151720382064	0.009098609281256803	-0.19971564937506586	-0.04325647331917716
0.46060852398988555	-0.27033267610825784	0.019325434984363125	0.003815556948971311	0.4533941185857122	0.07838869048088452	-0.06552639546914897	-0.0899938615367016	0.17154451530276954	-0.12649878856729466	0.32228554476104343	0.08893582574645578	0.4844353450131038	0.14073432844788494	0.036616927660544696	0.10452363919422503	-0.11884060707850028	-0.291704440516858	-0.03104990293588485	0.12895770525041694	-0.32068567626515454	-0.004705193674713172	-0.5805375620553992	-0.07177028308588171	-0.1803263544941257	0.03539071223877412	-0.34193539804909945	-0.24904214102055627	-0.01642417325146315	-0.23122796546787727	0.0591575035112222
0.481352278677271	-0.2729721382772709	0.048619068146768384	-0.014866335102188741	0.43111072484213225	0.10647309921346207	-0.07504270419581835	-0.07749563269764338	0.16477976175728182	-0.04385174009068983	0.31782087784957513	0.11653982798106391	0.42987258121790306	0.1782101455401744	0.06340131614586024	0.0953429832726163	-0.1079342372024924	-0.28140579440718916	-0.017053436241819608	0.16808359284492816	-0.3050742832394745	0.014238693022872345	-0.5409710087856373	-0.0690851654249374	-0.23916398067773495	0.04541267812156222	-0.35495052055905596	-0.30927722780342387	-0.047561439168495374	-0.2610349293096935	0.15943290375120836
0.4838195915799658	-0.28332411345069103	0.0378387090520926	-0.026130449989127245	0.3827533836683763	0.14415231788656893	-0.08581816198944758	-0.05872665027470594	0.15245501937146352	0.014120275471526833	0.30457166130761476	0.12713328155516188	0.4059405083468125	0.2151742119156453	0.0995410512590734	0.07828422683697825	-0.08587195481471967	-0.26619494460640886	-0.004287282879221599	0.18642825665670767	-0.30330836523773463	0.04085381484094064	-0.4954454881771107	-0.062248793208283325	-0.25755864538653833	0.04500984804752215	-0.3601632593719678	-0.3341130049574413	-0.08916562877611613	-0.2857600902457473	0.24603734672582753
0.49930329336131046	-0.2818157478686034	0.057040629871383065	-0.029249508799021533	0.3373935145585033	0.18373794171031488	-0.08688196046425853	-0.06398266517291143	0.12651720293911314	0.06739801653112157	0.2718581385967358	0.11495129425401256	0.3778778688944914	0.23633920906150796	0.1154740000664084	0.05213353926836457	-0.045494766462511015	-0.24444749635056015	0.01907696030588155	0.21191460009816282	-0.2791482341989797	0.04721359985133154	-0.4708489573602039	-0.05951264952347859	-0.27702099735816116	0.03689791276534014	-0.37234186388928153	-0.36437990172655554	-0.11675001544069223	-0.2998053909585685	0.34574244070185584
0.5130079891100635	-0.25889928488719494	0.05779245522400469	-0.048108775980732155	0.28079406638399995	0.20238548029208925	-0.06019300970438256	-0.046264333240313024	0.1200942021323381	0.140878966731461	0.257486385150959	0.07539723494737352	0.33718295881578014	0.2562792315049926	0.12470015438774522	0.02949125637364309	-0.012035647266910709	-0.20477463490279546	0.005351321889824463	0.24675386419643414	-0.250774033443954	0.06179973586914757	-0.4167232597824026	-0.054498850960210496	-0.27916786871143356	0.019647738519896138	-0.3641284013573317	-0.4039372565528402	-0.11351365421433297	-0.3012024585845629	0.41066906229526845
0.4999021138559427	-0.23967679969697797	0.08329602354835018	-0.05828132314824722	0.23721517239084605	0.2270004008255841	-0.02703599196018085	-0.08070651636093036	0.13022130509350738	0.20253963374345205	0.24463046152685108	0.013761372968119268	0.27470223996683424	0.25707220325537056	0.18029365823428495	0.005088163976864418	0.020568921846485004	-0.1798487414109536	3.609805328895766e-05	0.25464892118520954	-0.23843090008804085	0.046672354096063844	-0.3682590162456555	-0.05625843447169375	-0.28751620123671257	0.0020578193451341294	-0.3566894038783056	-0.42905938702055507	-0.12217468291730074	-0.2939076124779041	0.49553051933306724
0.47707930105004204	-0.1979527448858388	0.0954953254239252	-0.07825473854883011	0.21035172660636942	0.2142457834838157	-0.02631755283509834	-0.09661084175017527	0.08907831918004398	0.26072869785709746	0.22414543758070224	-0.031513452616393704	0.2597577297248055	0.23839923264817203	0.21468446348317222	-0.0029413822003141097	0.02732436571319698	-0.14864631802938463	-0.022610822292132658	0.28299254777287114	-0.23191742202684976	0.028839009792314067	-0.3239745228964013	-0.037458163450417706	-0.316287444895991	-0.026216047034064865	-0.3565785491910737	-0.44537470605118806	-0.11822718995100581	-0.3091817699598244	0.5608691246496869
0.4620439864407205	-0.19560288852970736	0.0866036663084957	-0.08603752557311238	0.19903240848010179	0.2630348223031099	-0.02660846048714311	-0.12574305018403859	0.07449752652791217	0.33465204815314226	0.20364200223479942	-0.0602641910882469	0.25108449903444663	0.22902421529202402	0.29210416162114416	0.01077131704701371	0.03644379235660187	-0.1371475591554315	-0.06487630378704039	0.2912915006113579	-0.2076943432750292	0.011137007014236306	-0.2532273294452886	0.00502028106067551	-0.3526787104183902	-0.07562461273852608	-0.32883609836221417	-0.4329720248020402	-0.1345092595569084	-0.3367842540625496	0.6220109603461347
0.45870326979578147	-0.1692594155358836	0.08104443540439683	-0.09547200081011321	0.17077606915533944	0.28472410086767996	-0.03939386385736697	-0.14140202428217813	0.05538249640128142	0.36681938607516507	0.20977439763569655	-0.06423606352705685	0.2090079815734293	0.2376183274270615	0.3269360992739383	0.016251535760184364	0.05000127472655913	-0.1179552195537136	-0.05298853291490698	0.3087862429629764	-0.16779166931363218	-0.027121044379679726	-0.2097179381535407	0.026757141723487605	-0.36933674078073864	-0.1191843356922602	-0.3205804304912082	-0.4054661222446831	-0.14012855613030945	-0.3554966414594066	0.6925414233682986
0.44109023751380116	-0.15317883373607968	0.07750696833316281	-0.09746273827781651	0.15527244603754128	0.2830345508364784	-0.05556831001050859	-0.17744486099381676	0.05866906514714718	0.3889835112997044	0.18087920766654464	-0.04528612612931922	0.18476747607146465	0.2483912664454327	0.3651961372041379	0.034663958744937926	0.060532496616059986	-0.10332251310142224	-0.002851367692306267	0.33986971949792155	-0.15845984564761467	-0.038678515433997605	-0.13449477716811697	0.058707600832810125	-0.3583886153670554	-0.1750337189880525	-0.289264154722912	-0.3895583462022001	-0.16464361956730578	-0.33359742291919103	0.7611377917736624
0.432092270085216	-0.15659641912760178	0.05316692628530488	-0.11009269997078523	0.14008464947616012	0.2907654861557353	-0.09144901132310865	-0.18686204115568567	0.09591666161892375	0.387994716268955	0.1292515084136666	-0.041146359881959055	0.14409656395655754	0.2751245878227079	0.40562530956719645	0.07161542631439223	0.051149737993390676	-0.09989403477872175	0.005077013410074223	0.367551081929803	-0.13948861049180902	-0.02296602710077511	-0.09705599012771551	0.08738442668828986	-0.35356167778989367	-0.21997518690717524	-0.2571238842142382	-0.3692796089737007	-0.18302593440056147	-0.32840184830658287	0.8076631927247829
0.4130051840064716	-0.13764516410751965	0.01952174547753684	-0.12645032712129628	0.12828499195129178	0.2922580903487057	-0.1217090814996713	-0.1792961605650923	0.1424609517597125	0.3624208502500309	0.10013785374797968	-0.028882578161259442	0.12575406554435975	0.30340943360519945	0.4350006299862553	0.08487506281125744	0.05572969051282399	-0.098092349756937	0.04207593552465154	0.37532145652716836	-0.1343006680410667	-0.04788128440839608	-0.06003807856758445	0.09337036934989532	-0.3018479169422573	-0.25101186998923486	-0.2246954732441771	-0.32537021838043356	-0.2247442847183871	-0.33272761987008254	0.8606717651107315
0.40717084120827085	-0.11410141919780156	-0.0023764436393268807	-0.12634947345418465	0.11870110968242295	0.2911943966435742	-0.1429076075091536	-0.16402245567392687	0.15856924819524776	0.33419169444888597	0.06800482807813497	-0.021712113421096118	0.08364838001345834	0.3515167840406447	0.4675678572651128	0.09810779870731395	0.04973466221799242	-0.10222750902373459	0.08775367821798008	0.4169356556951471	-0.12312400867077178	-0.10722979019532083	-0.039391112374914536	0.11407393110575889	-0.2862176809517679	-0.2728773443847109	-0.1952185172432732	-0.2813019279591765	-0.24455173738668665	-0.3314394305441873	0.9010706157905684
0.38524007489073	-0.10682925858066761	0.0008974714676363161	-0.12003238171699297	0.10261980926711975	0.28725709414499645	-0.17926923046181553	-0.15798052474285193	0.17807036521818093	0.30985852322835933	0.03966398714334089	-0.01092278373702282	0.0022718300139560445	0.35603626580169484	0.5017514714509272	0.13990755684111683	0.058352779502223395	-0.12270972903394814	0.11394077359183452	0.45031369102747043	-0.12539164123896096	-0.12701754888950045	-0.022107447307571033	0.1401759409519215	-0.2820461097323016	-0.2924374281687272	-0.1457892936736759	-0.2561681354137789	-0.2503862038497498	-0.3456284750801737	0.9208537434415923
0.35408785166194284	-0.11704999946013923	0.008518754712507891	-0.11627801181669721	0.1044740372760709	0.2740935939761062	-0.22580535457617318	-0.16499483684640517	0.1373997071238129	0.26747389339591965	0.024776100585802454	0.022964321409867212	-0.04135144917101129	0.3785864952064053	0.5644910346115118	0.1611708299891188	0.034531132568864566	-0.14902705698911048	0.14294734309698476	0.48873164536492136	-0.1283616355332061	-0.1414336616890119	-0.019716726470962644	0.14746958677130445	-0.27806358347610594	-0.2855063162079758	-0.12265189482566838	-0.217442199367901	-0.2780555331330234	-0.3661801717376986	0.9901425033398852
0.3563812668166425	-0.1442742245884125	-0.01636420535372658	-0.13916214446501424	0.06758367663766136	0.28357401702477103	-0.2706483276386509	-0.14570421244031567	0.058464029942242465	0.2395511159592137	-0.009256210239190765	0.06445346448428288	-0.10952450080072729	0.4097117794489685	0.5835666741618598	0.20013186682705592	0.03126839596767072	-0.15801252809934188	0.15982767859857805	0.5211105110623796	-0.12405890191850096	-0.15079690073343546	-0.050172189560135624	0.18299853926924342	-0.2847996549968235	-0.2928338994667587	-0.117218147141846	-0.17580466966959774	-0.3199774271161641	-0.39228649672782206	1.0236188770789967
0.37302848339097433	-0.18034540125964282	-0.03371047346201794	-0.13939032169857962	0.03192723307384057	0.32250914544173204	-0.2828238189182888	-0.1470941834439668	-0.021359557785935002	0.2086004419100933	-0.022546567543599086	0.07394807460626686	-0.1492925231956178	0.4292161544642881	0.591279762464267	0.23036889724062162	0.057769512512677736	-0.18643682206329998	0.221628254769362	0.5302973977363145	-0.10582488173277438	-0.1558660344920643	-0.06718555629850798	0.2172268787587306	-0.2636765540321397	-0.2914777141064574	-0.09116023223159728	-0.17771550056202443	-0.33266323097642037	-0.3808854706853919	1.0493502444195326
0.38549589342156815	-0.202217010039286	-0.03504645787983172	-0.13179000944874636	0.0007596922740656292	0.33287682291694015	-0.2900429994239045	-0.1659460392622856	-0.11522939677339053	0.16695985181352024	-0.025968240054482127	0.06532468267672739	-0.21974701059419616	0.44977702998834157	0.5636632590758517	0.23045715008888812	0.07956223547572981	-0.20139179594134204	0.28638271965564904	0.5478822819270578	-0.1101719393514287	-0.16665141845430584	-0.10015207852143389	0.22372793620945478	-0.26639879363947355	-0.2809342271456711	-0.09043345979556054	-0.15592829019939564	-0.32984615953190083	-0.36747019609112314	1.0531299973565278
0.36672827664590074	-0.2174470079634805	0.015601882633543951	-0.12737841540213785	-0.0247384375295538	0.35982516501675527	-0.31186025305358417	-0.1857923758251847	-0.18799436853220444	0.17273056729531558	-0.050258603841985106	0.059955309530209236	-0.29209775100453106	0.44667776745732735	0.5395583475915312	0.24719309931482164	0.10867943513399854	-0.2371915910528437	0.30374138225600966	0.5594792486663788	-0.130926039766459	-0.1741372958736135	-0.1331599477490195	0.23074780417162416	-0.25607032521667217	-0.2776196079420075	-0.09990531858483068	-0.1454182178462948	-0.3544107106876918	-0.3314957047217664	1.0736565650944556
0.35952291540485926	-0.22413185841126956	0.04034359478737644	-0.13145575158060374	-0.052226732752663096	0.4026625609782564	-0.3207300172316424	-0.1728705718541759	-0.3014270723638616	0.1929251658856117	-0.04435339940604646	0.02247086428665962	-0.3447116935683318	0.44097581883862824	0.5260079861521293	0.27833455624399794	0.14749137731182332	-0.2627676223785228	0.3247111590913514	0.5548655500672691	-0.13118182444029985	-0.20192542005233208	-0.18217466185526984	0.2530391484622436	-0.27139053218565756	-0.26117966810555765	-0.1186353825797652	-0.11337034870601262	-0.35796565079857456	-0.3093726128229195	1.095606741509433
0.3656476336657201	-0.23963948009263678	0.039229221462513814	-0.13730714062039018	-0.0846040493766481	0.3995340757191538	-0.334139079514491	-0.17956397975450136	-0.42968188343179214	0.21871113509972373	-0.055634185381798915	0.04014814509073965	-0.366966004607011	0.4111256374115165	0.5031115061067273	0.301360526655517	0.17595958819011298	-0.27620711905589596	0.40236620651648386	0.5376497617644544	-0.1373214511393109	-0.24709913304550124	-0.21943448424863582	0.26968928581715446	-0.32425030341733574	-0.25482231233130637	-0.14942659999632635	-0.06145460816001454	-0.3751440582372143	-0.2584285785415834	1.1286927013537786
0.3704006767186533	-0.25901176465916487	0.05232906139782254	-0.13540274863446317	-0.11572913071362531	0.4224421789556647	-0.3285508926155136	-0.1861229485912077	-0.5387755274793945	0.24709115879342364	-0.07925963318091746	0.01464819667482102	-0.45170732796556995	0.36930090004271543	0.49431302665736404	0.3315675416618641	0.20080987566747455	-0.2761237938819559	0.4429169043319628	0.5427479342520182	-0.16788684568372703	-0.26750377028334443	-0.2660226845888708	0.2790873824165766	-0.385420503816433	-0.25519263379703633	-0.152333689740472	0.017572910579731215	-0.33235731552459585	-0.21399950366675619	1.1284798790465023
0.373334412245015	-0.2725126998486914	0.10618194205430476	-0.12666553745480422	-0.14573927581612994	0.44981792489501127	-0.3423095844964243	-0.1954150359668258	-0.64828818438461	0.2951594796486864	-0.08524662328438184	-0.021446281557558226	-0.5097450862631894	0.299833963939459	0.457733257714279	0.34614530759835527	0.20965840843356184	-0.2801390550832702	0.45875911827200533	0.5407156562837276	-0.1835433572401953	-0.2600423621091303	-0.29889478753249854	0.2859362449219095	-0.4435717253532444	-0.2537629928154038	-0.1749412160260774	0.10058468892570308	-0.34350822728031766	-0.17163299973538496	1.1124340836698754
0.3753910832034772	-0.2606717766538189	0.13786562169483488	-0.12305442331986957	-0.17960724026416583	0.4642745920680472	-0.3450754026292603	-0.17427955769798995	-0.7455382905600023	0.3598297597970633	-0.07863248653550985	0.006278797942831224	-0.5100295406384161	0.2623896218685979	0.42606686114443393	0.34074536594128174	0.21273487769300373	-0.28316773567157116	0.5051670612810577	0.5221696539817343	-0.1990374516201474	-0.27495306427948235	-0.317905770003473	0.2905510746001124	-0.47836368935941254	-0.26576283315043825	-0.2298235095024951	0.2051869551051524	-0.34890198188052857	-0.1427392679275486	1.0865035549134086
0.37936925433606217	-0.26108655469293823	0.16128840765314054	-0.12637327961049083	-0.220244978019113	0.47667446906580213	-0.34001091705591524	-0.15447097457076506	-0.7924555443357628	0.39226869923356467	-0.07916083642306464	0.010472376308316328	-0.556089470454219	0.2163853263438492	0.37528143134984304	0.33949613979495463	0.21273821382449776	-0.28456210114705527	0.542177875908921	0.5186553660000218	-0.2048633991229521	-0.27569598479210927	-0.35084267049171713	0.336251499947574	-0.551721470701764	-0.2930775803057322	-0.25098858222228027	0.31327250863579886	-0.35633666423693444	-0.10413395875635197	1.0236785536043476
0.37534151023352724	-0.24228045777857665	0.1819728386457816	-0.11219613554790067	-0.24799364078233443	0.4394460987560703	-0.34385703564017506	-0.11527655471431204	-0.8050065711989032	0.4052236734295972	-0.05200922418178948	0.027942480457614865	-0.5380749683017514	0.15299774755833534	0.3381748961567933	0.33197671395837475	0.20400939257685588	-0.2901057436778752	0.6078479986540003	0.5056015010342632	-0.20924920316714238	-0.2599725867255172	-0.35515510136580575	0.3701500175167387	-0.5604607897317779	-0.3001421297285093	-0.2635721945437076	0.43603309335678364	-0.3380647476914277	-0.09292805730791968	0.9999912870056573
0.3554150442558161	-0.22533176893868814	0.18437688161398752	-0.09223501692334117	-0.25238676232813306	0.4183385478648195	-0.3434271639745476	-0.06803319445374112	-0.8240934698751479	0.424309741999845	-0.05045173926114541	0.03647492990752342	-0.531418144676796	0.12100935859133302	0.30305881232974785	0.3245290230572845	0.18521863193654464	-0.27182078020172473	0.6434749041285035	0.5148023650235943	-0.19848998554986114	-0.26365879608948656	-0.3339527276478525	0.40878058869157174	-0.5597182928336066	-0.2868195948164578	-0.2665183957362191	0.6409730729494075	-0.3278519739429772	-0.07792854227962039	0.9668593115273065
0.35954681738932115	-0.19122600768136694	0.20071088273651524	-0.08793652976180602	-0.23698619219556818	0.3869316567608819	-0.3341906940302306	0.014499420001214985	-0.8002390355625302	0.47191663084009194	-0.04201410499838438	0.05865736124103267	-0.46903475126824234	0.08286945167851373	0.28198541589606	0.330183812511493	0.17126209263770584	-0.2399675234106009	0.7172515111304485	0.5335255120304648	-0.17097915473647957	-0.2344635635342355	-0.34042013972004	0.4885289208477815	-0.5059908335300768	-0.27816275992519446	-0.2504721943532699	0.8240887282603057	-0.2982214395847434	-0.05288653325676081	0.9588511532217602
0.41084012804392234	-0.15518283799975757	0.2210743664357679	-0.06565627938669787	-0.2031158237826476	0.3656170493450791	-0.30695008026212844	0.0819606198398708	-0.781442382879064	0.5143212280131454	-0.004129944861268509	0.10836038602605673	-0.4057754486043151	0.09915151339483544	0.31156891609482357	0.3541437529054756	0.1471301854753992	-0.18554587111882484	0.8297350167393477	0.5959259336482078	-0.14994696992764872	-0.2173037700671911	-0.3202162653086513	0.6029257460105952	-0.46011715443318624	-0.2631506534995317	-0.202449290041227	1.0203893378046396	-0.22960800551289057	-0.03907795109527922	0.9557069912294676
0.4640172968507975	-0.11353595923055967	0.2859524670050674	-0.022022426150649987	-0.16418184352444115	0.3631616968835828	-0.24703997745321216	0.13943133978371722	-0.7426804935562725	0.5923563998023993	0.03711980867936056	0.1485381277817651	-0.3551296281253654	0.12254494205780228	0.33217431998943975	0.36868187585130147	0.14329419027914253	-0.13485643827603205	0.9246083805160327	0.6507395158494426	-0.13442578218247184	-0.16823101599119988	-0.2786310525322736	0.6963819820737112	-0.3869675427359131	-0.24449618115348687	-0.17104711677602694	1.2205609157122663	-0.12010494381797099	-0.015326578101687202	0.9235772937793021
0.5338384623771947	-0.04149998238924146	0.37769285003323133	0.0416737679452881	-0.1152841173522114	0.3744904922186125	-0.17292569212164774	0.2080673620834581	-0.6871988514909766	0.6779209959864141	0.10582018004880019	0.19928327804639875	-0.3050339542329965	0.15545767620146317	0.36211211031461354	0.39016884873234386	0.16565183150852308	-0.06614540131513783	0.9894662081236165	0.7289334154765779	-0.11570233346365641	-0.09925113641141489	-0.22908376432122396	0.8252014888972621	-0.26293108462997045	-0.20408835913816126	-0.13413174704905684	1.3701273299679302	0.0045729912932111596	0.001347093709601177	0.9019470698195198
0.5895689206072553	0.05793450402702256	0.44430695762279865	0.1285969971577238	-0.05185129013500385	0.39572454775882937	-0.12085809579635554	0.2708902300641524	-0.600876668587204	0.7761201009077668	0.17906683460496503	0.27104636002710325	-0.1842965391888988	0.1679834757289626	0.3780480252718444	0.41281868267290645	0.16488340922105696	0.0008738947610774262	1.0543088600087265	0.832707810037809	-0.06050994390963612	-0.024921113444568314	-0.17290244178040157	0.9758123213084303	-0.13202711999848046	-0.1305428203801093	-0.07207588856483059	1.50203448596732	0.09398780835922012	0.04399680355639968	0.8999727115229653
0.6533197855514354	0.1633357226669184	0.49786450261878396	0.21930887311479288	0.019495484733098405	0.4171899814319917	-0.06626056310100499	0.3384226089412855	-0.49848712067259066	0.8572196937664878	0.22165405817378353	0.34554283392918217	-0.07146820395926319	0.21951872767705266	0.4216570201803118	0.4575553256985086	0.20278408708127832	0.07206002518316516	1.119862217242996	0.9414558842181148	0.011865984817780678	0.06547537781561068	-0.11376511696612732	1.1266687626559555	0.020171611635472143	-0.031050386036856014	-0.006090263524656814	1.6029501796680183	0.22962483269311013	0.10785881997143827	0.9188211466082492
0.7219404825869248	0.2644206543772312	0.5640902562075238	0.3109688238020164	0.08939924566096673	0.4455995571546598	-0.004513254704600173	0.3994086065296555	-0.4339315242172422	0.9177575471247748	0.2975215858537935	0.37519976847026126	0.031096123975832425	0.26623408700694295	0.47269072770689896	0.5060958080665343	0.2578691782674194	0.1883293920733468	1.2088875288118373	1.0573527037387074	0.11585776261771512	0.1573923790910477	-0.0320233229922952	1.2745235258014327	0.14581328481057362	0.056606023690345654	0.0898748120649677	1.7128830818713507	0.3861517755838211	0.17831592532845275	0.9561966263350593
0.7984629122970635	0.3873757267101636	0.649206362914477	0.41137994100190645	0.16492001069693268	0.5047046707446288	0.07300579371391833	0.4538216480938102	-0.36355782437114204	0.9950579802724467	0.3536177864431471	0.4406166313053362	0.17456518815002525	0.324226124850779	0.5453806251929433	0.5808421950258871	0.3429310789934656	0.30701658015922606	1.317254663475615	1.143450597544844	0.2006928891817486	0.23476250290692321	0.0418884591139872	1.3901557870906864	0.27413007003623313	0.14196343847129728	0.18539833691513957	1.8651975339634048	0.5798442664546724	0.2693271740463645	1.0225820873253075
0.8943431773607446	0.5493111257782008	0.7455469742815628	0.4933314194877413	0.2475756169614677	0.5850359353520864	0.14645536784717925	0.5017030874580446	-0.34328055164578736	1.1041911562941853	0.3993141229872116	0.4780330042194577	0.2631193826259369	0.3691204388356478	0.6180029603758121	0.6515577393272198	0.41769028283735415	0.4006158871612306	1.400223037771974	1.264816811651195	0.29975620640300754	0.3100991310286022	0.14050415082539827	1.496552500923555	0.3853569861242519	0.2203355049438457	0.28347548909177067	1.9941563441514947	0.7368582227314356	0.37119566898205225	1.070485800313754
0.9994726310282394	0.6975537820455633	0.8761949753933808	0.5762212726583392	0.31288250716581384	0.643136222138655	0.2079861722404776	0.5475193218093679	-0.2979895740579195	1.1959389351051575	0.44295834918398513	0.5579138110368932	0.29472228999112143	0.3797463000486256	0.6966549839379722	0.7294680144939678	0.4876445120925352	0.47761227668537687	1.4908279377618525	1.3776220385289952	0.3600666200458998	0.37549439932501727	0.19230454223068053	1.5914016484678664	0.47543730431122083	0.2851227173966048	0.36889722733281183	2.075112252552973	0.8731921426121826	0.4353671933737777	1.1249179813767527
1.0858919988358129	0.8535629889677818	0.9781619327784622	0.6569724819350768	0.34600819075850514	0.7065103160903357	0.24340110767574719	0.5843155568751595	-0.2576995891720905	1.2535016069051008	0.48566881332844075	0.6270030926358363	0.3318748036761946	0.407241104902209	0.7682446595275834	0.7980333984920647	0.5297001749220377	0.5279512209165641	1.5365725265942731	1.4640485769246883	0.4303564496974005	0.4398678484282006	0.256368331794218	1.661949229332992	0.5098362529607188	0.33425881024077475	0.44866064812606005	2.138714389108073	1.0038180269826766	0.5158973765175157	1.177906421922824
1.1307136572046521	1.005489857414133	1.058649963963103	0.7188067028964382	0.3513690778085528	0.7313967561723983	0.282542831173752	0.603752959272625	-0.24998770876049475	1.3330623493845106	0.49932825688209465	0.6615880871426895	0.37507061297210903	0.4038592298103724	0.8152894447317035	0.8342482143456886	0.5966196365614522	0.560647021379266	1.553821778072408	1.5073533797706085	0.5053984503124442	0.4991794601720052	0.32334492526812936	1.6982048917567298	0.5656557102500636	0.38032221709436087	0.4979200579593976	2.1546418877819318	1.101912176428467	0.5916179525057391	1.1935121927992722
1.17854150849485	1.1113785515457693	1.1048709473697362	0.7752901509775875	0.3776695875896269	0.728527774941611	0.2991599211364086	0.6280046613709116	-0.2505293871253259	1.357409331481759	0.5115282474411955	0.7203426868811744	0.39674918966920675	0.39434025564569336	0.8845375097649004	0.8783500975802783	0.621160219831781	0.5875656097821238	1.569811736425965	1.5445916723789568	0.5673122191173061	0.5313197502105631	0.36073557698967285	1.7288806398599654	0.6275780013433047	0.4204066683744272	0.5456897302371007	2.173917008364236	1.1378877142500923	0.667066944419557	1.2223316405781555
1.1819545545935362	1.2095543537937663	1.1227502970742076	0.8173146343336624	0.37435234283829033	0.7675966722047348	0.30713684152719845	0.6322175626536806	-0.23257106700578545	1.358392559666814	0.508263442437975	0.7477935936397172	0.42257826446195645	0.4386269360589933	0.9507908619776501	0.9279614126366361	0.6444681025150538	0.6091610771421309	1.591347399901141	1.5709128524998348	0.6278693598280695	0.5397438900563728	0.38910641050061606	1.7542928024181652	0.6770127874126272	0.43933636182623187	0.5749024796480041	2.2291095596048054	1.1783774811053012	0.7446537434055512	1.2843384263950532
1.2088456731431623	1.2814784191819626	1.1759407986974926	0.8345267701460853	0.37676764717969596	0.7966470039290573	0.30824076586093113	0.6416138863443789	-0.24455372788642746	1.3514467510510486	0.5348077243628129	0.7995309371195528	0.441741226519206	0.5000118420600449	1.0293048497122645	0.9589980988047678	0.671468526740339	0.6154240888775593	1.5988433312811579	1.5752191686120467	0.6699697479957855	0.5591906007230829	0.41314136259751405	1.7562552936132856	0.7357040138424423	0.42540146617891805	0.5731290381534829	2.256222148409421	1.224577317212631	0.7948533681856463	1.3494325736560175
1.2201254002785054	1.3257703485888446	1.2024544276164577	0.8418096781472304	0.3724777038067359	0.786486167742928	0.32305329712901276	0.6499550935895432	-0.2674129148815766	1.3384140641140791	0.603855909392321	0.8633904718748768	0.4479002221405902	0.5248594167129873	1.0888821675120068	0.9723412687462494	0.6834074293137595	0.6035096443603939	1.6148610145123132	1.565613317831692	0.661941319125625	0.5598437901050624	0.43906531739984817	1.748764252374076	0.7846842741681263	0.37306445125946824	0.5863673877956003	2.2817872073744314	1.264759311131776	0.824747189997205	1.410251580920145
1.2166867659296732	1.3701569978037007	1.2220666205512511	0.8574607600225294	0.3567775452201808	0.7803040668838344	0.32900867713332416	0.6741592631915011	-0.283478060718789	1.354637063573707	0.6313267156997845	0.9293639672598376	0.42892327222270576	0.5699550383085887	1.1574200044313303	1.004916480504493	0.6788841910297254	0.5598313269304016	1.6109788020465672	1.536265693571988	0.6321047175667902	0.5665886804624565	0.4314198242545867	1.7394222180031775	0.8726861200488486	0.33381710817126575	0.5896603382467503	2.326782809832044	1.2825213346952116	0.851975940159701	1.4900390953145386
1.2129453372874421	1.4145711157628695	1.2301306399927863	0.8882509490111767	0.34970807414691374	0.779648136781368	0.32084343155329365	0.7242380630098152	-0.3016654214745036	1.3744418607922917	0.6931134185901622	0.9609835373731734	0.417679375445284	0.6244930338061939	1.193432359885141	1.0401024663622755	0.6554489793277626	0.5171968527847705	1.5927475062198337	1.5179340890739588	0.607313891122896	0.5998459344868912	0.4251634670420065	1.764623285913195	0.9735876896296407	0.31769652736947546	0.5789840803490218	2.310373634121528	1.2683583563246414	0.8564430088429921	1.5367284269618051
1.2029740226762482	1.40954717714791	1.208105996475953	0.9436393809146233	0.3689924083026301	0.798261162355126	0.3076424292796705	0.7400494781146818	-0.290244746863137	1.353630463135739	0.7346915210791762	0.982620582889485	0.40289109831992126	0.6874703108386921	1.233498453529506	1.0726606882673766	0.6295216773997347	0.4951646118446111	1.612598518579917	1.4657756045389378	0.5886329760742178	0.6129547303234096	0.40881288661713916	1.7702407838505838	1.0239960100772056	0.3143465268109802	0.5882003720921098	2.2606523712792512	1.2649748877698115	0.8862267290027649	1.6230616652935037
1.1964763130224205	1.4371480555925935	1.1780558238653085	0.9825313694739226	0.37634309790954396	0.8189426008196801	0.3191672263908475	0.7398954717215978	-0.27864224960301504	1.3316058330779619	0.7801801724347583	0.9996449020710237	0.41805853407624366	0.7844714234028624	1.2618180443005644	1.1080005266841704	0.5971022635842594	0.46339167246208113	1.6055680733027273	1.3908512714222503	0.577062546553879	0.6467336990813161	0.41691257969418744	1.7849660449469429	1.030085711389894	0.3114917637748278	0.5847270419761121	2.1997185513263795	1.2768661764735338	0.941132587720864	1.7260583150894988
1.1951363416564236	1.4490988537647158	1.1632117685514867	1.0255245171210954	0.38502549334676156	0.8382971125962255	0.33029771311348355	0.737968158830447	-0.29880735981376916	1.3255120493183976	0.8371636805298219	1.0224971597448942	0.38659985099174593	0.8668223229106123	1.2514788147665799	1.1580313967250708	0.5860819092155373	0.4637092387553931	1.649185142580532	1.3382799822757305	0.573239283402542	0.6652073452086836	0.4291907887197829	1.7870751122479231	1.0742682873523668	0.3240225642121458	0.5476044399481038	2.162875952396038	1.2498065630023647	0.9521935219944437	1.8012262912262944
1.2241730349808202	1.4384319825896854	1.1250665703858633	1.0819921837812445	0.41956647724677476	0.877092768427002	0.33065038254934304	0.7539514901899553	-0.2977555975412406	1.2818829585677158	0.911025023699944	1.0556192718205182	0.35856000730575366	0.9282640164766404	1.2531799566603667	1.2324337391582914	0.5694196004684383	0.45241548763236095	1.6677301672853464	1.2800626868717895	0.5323253886483741	0.6986104004344528	0.4325966710887146	1.7735600436153285	1.0830969387776705	0.332136343954374	0.5343783491181604	2.1086032100168444	1.2530659733032312	0.9613919033253125	1.8879139937386924
1.2454935914735878	1.4827385935668032	1.1065411465871609	1.1443398537774307	0.40792493711034084	0.9116605538713154	0.33562080685599466	0.7823236114658434	-0.28788282009700195	1.2521667325512138	0.9743313292398088	1.0604841025474951	0.3113580555825754	0.9749752012247408	1.236185016333029	1.2845760703924927	0.5765450213178414	0.4625531439413718	1.6864488372761692	1.2337000501533144	0.5102676815636624	0.7231468408642754	0.43009857146388475	1.7918732873371734	1.0784030561413798	0.35282611340504666	0.5182037220838633	2.0463248479046277	1.2593448123645092	0.964261886381865	1.9829592857773677
1.282109524491331	1.4907395757463957	1.0913933479990092	1.2103507568052931	0.4305256088608337	0.9291817975107799	0.3303720202596352	0.8067111937040142	-0.3123198121444548	1.231643769743113	1.0352937590810896	1.065444605839287	0.2743810246264152	0.9762023957444189	1.2262236962672153	1.3314152077444599	0.5675307940208827	0.45072643790614986	1.700538182310187	1.1762929652350702	0.48556213433386597	0.7624472377248981	0.43128837780693574	1.7839356274506222	1.0660333503499817	0.38670331106940325	0.5286365549969918	1.9756194823931064	1.2444442636097164	0.9569370681588867	2.039435567582211
1.3113423944001832	1.4957867207143083	1.0626738139245497	1.2696979464393954	0.4387090681899668	0.9473514380111727	0.3286575758677571	0.814165333333168	-0.34389218713047737	1.1925042763020408	1.0687502722172495	1.0819821459814782	0.2483199257209952	0.9794082095058677	1.2111677391123248	1.377200030320871	0.5739901006153054	0.46342669110167645	1.731014389208638	1.1387763108370448	0.4684400809441501	0.7892290166552737	0.3992944358727284	1.7793541845520866	1.0298144114218055	0.4123754282192558	0.5352639023594998	1.914282366785065	1.2248701760416598	0.9560856153850754	2.0975914200282615
1.3396447049453801	1.5023744833589239	1.0356664199388337	1.3401661794791848	0.45836080075254493	0.993859626528306	0.3403110111942847	0.8299027609122691	-0.3554082736051335	1.1891307040690398	1.0733546620854773	1.0849336922297312	0.22577195002916683	1.0044126291603248	1.2227236393904926	1.453643986773362	0.5643814858904876	0.4617327003893304	1.766158589972121	1.105535175076629	0.4689549343361009	0.8426245861753575	0.37430109723498	1.7945962203806425	0.9633789470623222	0.4468313252230359	0.5431626636703514	1.8745731530565972	1.18748864467511	0.9411503263203178	2.1446984873529855
1.3962152083689119	1.5082660554149283	1.005235426160565	1.3859808843713728	0.4831406893496638	1.0333962304731883	0.35239837130350304	0.8142157019412501	-0.34172783531024875	1.168728852026035	1.0725836706047553	1.1011409874029892	0.2490404164634564	1.0099595218839892	1.2460123103665253	1.495349828774517	0.5332331381742501	0.4648897986463922	1.7821434411113846	1.1031365256123933	0.4831732569699807	0.8551064368461375	0.31289092140335223	1.7968668972342363	0.911500102150046	0.4901171135818929	0.5366328030522752	1.7928448195879916	1.1509416253885032	0.9556005564413741	2.160113724744879
1.43755771765952	1.49965744566718	0.9919786117010825	1.4091551137139935	0.493079496622692	1.066151302768044	0.36742737762385425	0.8017336334142907	-0.3703969832467392	1.1358297501128014	1.0411162333592736	1.1334629670942118	0.23393148765091612	0.9906583761122907	1.2769849574330276	1.528008102037012	0.49132020617050226	0.4873036468166571	1.7907337755544759	1.0991826036807297	0.5069545046432394	0.8403672032277374	0.2692772369207461	1.7863090328570408	0.87799888116307	0.5302889922681389	0.5341016502148016	1.702112006217164	1.1183902309590734	0.9672670497997773	2.223741123671913
1.4816262285323856	1.4869294714706283	1.00239656862029	1.4261906718434667	0.5048911286141544	1.0720600545770533	0.4061089758324414	0.8248797583774113	-0.4068087896152415	1.1185549992720767	1.0149158690723075	1.171256724392744	0.24460810488539195	1.0099701239964702	1.277990152675401	1.5556307716042634	0.45875789472269773	0.5162340800496084	1.7653604053381198	1.1146719566284218	0.5193226391103661	0.8565105658068173	0.23824600136369622	1.8021317355665019	0.8368889149551254	0.5452452576659089	0.5326019888588351	1.6342645464613805	1.0997320051456907	0.9743790048293033	2.230860605045725
1.495600398408138	1.4582776767564694	1.009531862626233	1.4501566527322187	0.5262460476184183	1.082659863509361	0.4121381804689691	0.8471925913499689	-0.4478587346195604	1.1285030800120635	1.0143404486662562	1.1744831429403795	0.2563379390793375	1.0164168710169608	1.3126166569835784	1.5969963446022069	0.43983090871304553	0.5518456379806027	1.7624799364761086	1.1412318171774696	0.5396911291659934	0.8858895078757506	0.20027772581585773	1.8127466017626432	0.8372821033146736	0.5622493348297192	0.5307456544438984	1.5712753925050853	1.0842667540654778	0.9822849151033741	2.235294642778739
1.490237527648301	1.433102572594009	1.0153141625910003	1.4655259474512348	0.551978904181977	1.1023318476078559	0.4295275002102996	0.8635293777407798	-0.47029271698870234	1.1068465629376703	0.9825239606838296	1.181733707018372	0.27731306601894695	1.0255744456724423	1.3544470605287646	1.6161297508826702	0.4409640813771955	0.566647968966603	1.7167871493886728	1.1475654362813053	0.5519506782983983	0.909745754005433	0.14672903494487854	1.8157213450392558	0.8148050975527198	0.5763709820566876	0.5633704399099297	1.4723379912789993	1.0915116205141797	1.0015637143310854	2.255122348075205
1.4630512912803209	1.429957874969261	1.0548556078400644	1.467054500372712	0.571926823361445	1.1062071622903507	0.43677066165853706	0.9101855799950718	-0.4889581041822118	1.093642302416815	0.9416511460074078	1.154044251140181	0.30371864377133556	1.0182516991082073	1.3708333908405013	1.62121254861442	0.43565017992906896	0.6081978246995774	1.7164989565820636	1.1606206042171432	0.592356075875331	0.9172608550568345	0.09439606943479673	1.8315665979188491	0.8304893812151125	0.5884088505467195	0.5720403388818288	1.417586251568499	1.091418746302196	1.0465959015873623	2.2783393924139013
1.44058310176849	1.407532013233256	1.0706769875133708	1.4654344755205986	0.621628570557347	1.1271786305541083	0.4454944653709395	0.9328215271280673	-0.5060373466141288	1.0656938686206616	0.9032021807131226	1.1887250312172972	0.314209689015248	1.0156661089268986	1.387273001992954	1.6570370697861354	0.4462991116581193	0.619425376202553	1.702089316251585	1.1950136839795193	0.6318271628575498	0.94031646241571	0.05985836103479181	1.798297580250405	0.8394296981345273	0.6088878904371401	0.6011696116193569	1.3726107469010111	1.0775757433188993	1.0822272428086532	2.292849416005589
1.4263666964580184	1.4101945870354147	1.0857164105012411	1.447773021543401	0.6506199334849726	1.142986061743732	0.4653319160696102	0.9864960930741308	-0.5066633179604573	1.0605041660987868	0.8642927764320149	1.2088223559789086	0.34154732981304586	1.0237170880921738	1.3963153648781716	1.6767608734632944	0.4426471597159514	0.6288578626457498	1.667621456581082	1.2377582096913238	0.6574776673417082	0.9378714396611552	0.009784052794195912	1.792208407921083	0.8516012369927124	0.6158405825804293	0.6166916028436227	1.317373980522167	1.1020084402102313	1.1156492108841065	2.288749710613398
1.4104593342837095	1.4215481768182594	1.103847697027173	1.4382026451523122	0.6906491238582511	1.1700928171513127	0.4758856490593457	1.0539465193713864	-0.4890739790181284	1.0978455896282373	0.8366982624368988	1.185365061754899	0.3264774559949796	1.0309483914362603	1.3932926384198223	1.7026642642806145	0.42644579313694886	0.6455075467972252	1.6515680228498664	1.268359646522827	0.705139213700875	0.9416869937082563	0.007105754283385375	1.7864750271649588	0.8738879395886441	0.6079361490534192	0.6314669740311896	1.2676741553226893	1.121038840785506	1.1493806869362466	2.306332715763527
1.4199022515293809	1.4386394189691492	1.125267186743693	1.4107054456665746	0.751029010923705	1.2143199401308125	0.4751575355298455	1.1131075342955916	-0.44966688003145744	1.1283660336199817	0.8047457473290454	1.1933553003025792	0.3322424921607528	1.0404604742278267	1.3596927515477077	1.729108026815934	0.4259781787058642	0.6864957611159853	1.6037367721771836	1.2943479770143471	0.7548294519233862	0.9488883052176551	0.001348029604615375	1.7841830529284617	0.981911723114299	0.6040286604460288	0.6674553440566126	1.2435621665836976	1.1615299634686274	1.2077749329884286	2.3167926445684364
1.3990717100269159	1.467293108079467	1.1568820503079906	1.4099492106942437	0.8158535115556249	1.26560463425383	0.4925855528888472	1.193312452386736	-0.42498216245382636	1.1671995630229166	0.7860653731836109	1.167512073622717	0.3280005088080704	1.0611319430376973	1.3007267901986554	1.7627531273817794	0.4432398790780634	0.7423182069622941	1.5713351454897637	1.3186181637785226	0.7960934681714626	0.9843902638243767	0.0318078125300959	1.783140107559845	1.013339268693016	0.6055268231183688	0.700782968087293	1.2244699358915287	1.1761044356105423	1.1988328438358835	2.346397234102542
1.402487314950617	1.5180567683661954	1.1802498708833735	1.4245163669446024	0.8880436698777006	1.3104128930091004	0.4848518195218272	1.259058172940991	-0.3948212914840343	1.2315656851708812	0.7624102560718523	1.1577268995877046	0.34047531127339364	1.0837283578949037	1.253372207116558	1.8041913791959427	0.4845856687278203	0.7763093133240918	1.5683846348317156	1.3377380651745514	0.8413597809520281	1.0343810583341635	0.08468075757864715	1.8240692927434914	1.0755912089069024	0.6098244150254819	0.7294440709503622	1.2328989490698454	1.2276963993245886	1.2026111655196696	2.3301882270240513
1.4050073311191955	1.5746954247425322	1.2026374511638378	1.4431169997554032	0.9357074898612202	1.3916562125504208	0.49151967960411136	1.3169751661189675	-0.3059407137153153	1.2859715092648374	0.7541244075486715	1.1511901102069466	0.35241675850047544	1.0875318657474702	1.2097637614951087	1.8585650444761719	0.5298364002913786	0.8238180942768896	1.577279213326341	1.368027973705267	0.9036485664251014	1.071412661718366	0.12340623871928805	1.8541355598595424	1.1818918051279994	0.6229394481823618	0.749019642733534	1.2648135698616005	1.2772586886541095	1.197177649004035	2.3233469964371176
1.4168913674288284	1.6438579341292363	1.2156051020261578	1.4559163688041588	1.0018627891668836	1.4796455498888048	0.5036481499006811	1.4035189321005295	-0.21618768838265162	1.3022800299226254	0.7576903714744884	1.169259143230977	0.36675654370443656	1.0861323868999755	1.1520979625169292	1.8975392956443309	0.5816392941092772	0.877352000069567	1.5788339952779484	1.4275500159659276	0.9487321380325973	1.082794664196469	0.15133274621000423	1.8842256299329545	1.317323176444347	0.6324204339336663	0.774896243974198	1.295409105694835	1.2891682810346463	1.164065800581112	2.3255118882182266
1.438576556486181	1.714854692597364	1.2365478362992888	1.4778880605678273	1.0583568711069253	1.5596071421913442	0.546184165933228	1.4888960248382184	-0.15022316324836907	1.3527917179686935	0.7787807356345637	1.1648524581152926	0.38867963291529684	1.0708812480960268	1.137392999766343	1.954617651156747	0.609404804490534	0.9164865290852806	1.599843615680807	1.4905806012947687	0.976266200810764	1.1085875306308366	0.21724665995220693	1.9273121147259196	1.4097719826715636	0.6460048821722458	0.7733358723103222	1.3606230850179395	1.3097470370856237	1.152604830306043	2.2833119568636375
1.4416599406288149	1.785057225475627	1.2437817861207345	1.4992911520886758	1.1287463236570994	1.636609246746908	0.5902759516497835	1.551577317435136	-0.09335582533422021	1.3847994871458267	0.8238555052119129	1.2031129279143233	0.40937405002919264	1.1017599006970002	1.1191099813825216	2.028721727279246	0.6253787581060243	0.9681054429702509	1.6137126208981265	1.5840817341880515	1.0097703382604075	1.1578721401915504	0.2651937573709684	1.9867662646732085	1.5034774188958981	0.6807102423972438	0.7956399054316747	1.4346512851634186	1.3170068176413594	1.1155446143149088	2.2207199097017294
1.4494076363022912	1.8423726548799404	1.2594661168286625	1.51084677093039	1.1953570155559587	1.7327963651444172	0.6101140296165714	1.622138028301841	-0.029170255533437127	1.4292094236188366	0.8527594727804795	1.2039772581556476	0.44587020330924015	1.1082364661588442	1.0840023016468465	2.0644391179880914	0.6447711344590982	1.0427661420012346	1.635737117741476	1.6640011807816186	1.0337724643950281	1.1996948978352628	0.3232677853340613	2.062423964647748	1.5868364966270718	0.7024057036879823	0.8118717402561177	1.5184738083630225	1.3495860065429892	1.0882222777483936	2.1563850204018586
1.4457920165566134	1.911542741851283	1.2714102743537994	1.5415749734458957	1.2634522691655075	1.8138637296869635	0.6480936665509919	1.6731019436072956	0.02379911760172872	1.4565321184619953	0.9107799182192228	1.2112901097603699	0.458579270047556	1.1167897204029076	1.0563495453152645	2.1088897651524645	0.6680189667754779	1.136158934971108	1.7206299633441486	1.7280658505461521	1.075662567792575	1.240985798053237	0.40123157389702147	2.11234001902271	1.6470996901183619	0.724136209719594	0.8489342157291768	1.6141868541267619	1.3531714934567336	1.065014684579456	2.1184666999926387
1.4504286074831305	1.9154835594620558	1.2900013066997573	1.5702633184020076	1.3300561573901661	1.9038413047026346	0.6889762520788738	1.7107379753043719	0.05050563495694318	1.4578685863785799	0.9648196453270735	1.2435968068100451	0.4939444051402857	1.128826431229017	1.0471116362517487	2.153236585436523	0.6815681088167	1.2145632704869977	1.7915647922803715	1.7697407562746459	1.076953409064369	1.2723311545853881	0.4238607278354805	2.181207612212983	1.6944954013550657	0.7841646230307445	0.8898704758492546	1.705949344278314	1.3711524832279856	1.056676931160047	2.036128193888055
1.435091863287085	1.9167409649129148	1.305262826769818	1.6059464180246596	1.3852298729569061	1.9774098653830232	0.7304893385669933	1.7690518399646762	0.06435305921803358	1.4522645575550612	1.0164801810147197	1.2606638581945866	0.4965037718849607	1.1206270224890074	1.0580364057465912	2.1799460503973735	0.7132841549088436	1.2872130361319325	1.8422400317129628	1.8035990260453663	1.0780122484990493	1.286610797460451	0.49603778710446156	2.227293269633537	1.7033083252459869	0.8572061630812347	0.9323075648312198	1.7857054146093454	1.355324548181266	1.0536411839499729	1.9866089007494412
1.4276994178198072	1.904142283254248	1.2902481892331328	1.6269541363654678	1.4357838937410707	2.058958281206624	0.7451138534547529	1.8293311853187824	0.08845766837098137	1.436123892168196	1.0694270713299887	1.3077741720786513	0.5107527024928619	1.122165654062815	1.076020062705771	2.1976357911011037	0.7602896916382791	1.3440012768699714	1.8881641026477287	1.8565084951533872	1.080109269670585	1.3078584699227767	0.5605526910024234	2.28391361486754	1.776133886824854	0.9230012807261148	0.9630625895642186	1.8700390916044551	1.3840281029959463	1.0765992133748632	1.9104235477045517
1.418695765534981	1.8678759631770323	1.2975487195803115	1.6468578253603163	1.4903035494279413	2.1328443142089606	0.7700892572986718	1.9332419921180755	0.12187272458999358	1.421627252298751	1.1483790115125068	1.3232239863523334	0.4900959279556417	1.1076487115481772	1.0927409088112812	2.209893498202936	0.8014970318310329	1.4361847275053432	1.9274750606733566	1.888929352022948	1.1086793954473677	1.3280525702258927	0.5867531153284542	2.305645088545265	1.817472138194352	0.99754559459906	0.9895918266149142	1.9542428028900924	1.3764252979784302	1.0897912262863438	1.8249789863045875
1.389702572235833	1.8543367138251798	1.2948650870029503	1.6516033087068487	1.5584831685975842	2.1720123274071748	0.7773742527051651	2.0085039265416804	0.11976916716828981	1.404360469271519	1.2264929732714038	1.3522846449561048	0.44424050309828667	1.1258498881499697	1.1445589981991293	2.2056955886556833	0.8624325856139299	1.4861452929371715	1.9812693488357105	1.9217624212448807	1.1004804081490096	1.3600064882940486	0.6243869121221775	2.3288454552496605	1.853054898356779	1.053686808363326	0.992240897550443	2.001865856443346	1.353642643656214	1.1086167737142039	1.7600322328712976
1.3770875649136867	1.8286794858401312	1.2913450669453939	1.6593274933843603	1.6136786559217675	2.1906016770789565	0.7901594244686999	2.1002834494803544	0.1271636728744349	1.4396732874856124	1.3160260272274689	1.3673408989226679	0.35708722999690223	1.1362856799914447	1.187617607515871	2.2117892826494017	0.911986370782914	1.5411159223680204	2.0122409555207126	1.934666563103341	1.100101154004322	1.3814373631354429	0.6965281784617515	2.367418147654486	1.8643205312345645	1.1243162557886972	1.0070256087853808	2.0419147228249215	1.3730879275726136	1.1463675717323727	1.6921584537186796
1.3469335179995663	1.7818182816419452	1.294781982843094	1.6557966098493921	1.6631309350636272	2.2136872957714173	0.7680405031262009	2.1911697813799154	0.1302622967920526	1.4720289845186127	1.3861338943626482	1.398081932395494	0.2726371931740832	1.1687023015341966	1.203028953371207	2.1985645697395517	0.9696413952633149	1.6081655839221312	2.072057378938143	1.9815936227698194	1.1202556514978625	1.4100904687890357	0.7497386878617812	2.4107489259572175	1.9339117253677856	1.2091678735135418	1.0309985916212938	2.0678897767084767	1.386041507445524	1.1866244056803574	1.6691003071161596
1.3300887729282294	1.713399796346879	1.290552418496702	1.6528018255415968	1.7059278601019294	2.2159198257100003	0.7774557975603575	2.2860966517120844	0.14208199909566527	1.512116116577804	1.4239946065031999	1.4067420780017135	0.1734160910148867	1.2097642831731912	1.2498776431100118	2.1729665243384284	1.0202004680558434	1.6518870750173782	2.155256088599176	1.9941270104147961	1.1530039290809282	1.4405800356611786	0.8359002914979229	2.469144470695519	1.9770680797118358	1.2567959819356267	1.042058958967144	2.0616788896335936	1.3996519859418832	1.229622770757811	1.6813303998417246
1.3312133765221612	1.6427947042847255	1.3047885012726248	1.6515215535747043	1.7526527730456913	2.2272374449431203	0.8255580943591848	2.3889301043714157	0.14919924508433668	1.5709355781594012	1.4754955028096846	1.4112044478972334	0.10559395622954623	1.2905026828763166	1.3005955106014269	2.163302601482994	1.065350559652664	1.6950746517856505	2.237094820053829	2.0069227688530207	1.1847659340139818	1.4923280516061808	0.906883224587545	2.511995431489325	2.0325084247849037	1.3051434297756406	1.0474738514303366	2.066621606151606	1.4135593907510084	1.2711947077687937	1.7193989900557451
1.332997304028197	1.586762254679424	1.320652162009718	1.6486731913683303	1.8022311469494123	2.2529118082811643	0.8636993734621822	2.49264800032257	0.17196303501068688	1.6299526415156287	1.49312769812447	1.4108434977336983	0.042489559666492704	1.346204856587541	1.3530875751599818	2.1465685400185204	1.1434177046794907	1.7220879344276319	2.2784734702666265	2.06424871427087	1.2291222487211195	1.574940914037196	0.9841546051023192	2.5504528674690308	2.10845275643171	1.3604444919889664	1.04154292134991	2.0688075757908404	1.4237592841342939	1.309543724761666	1.707844751954638
1.332967451069693	1.5904861639299352	1.3438076052876888	1.6542590102534565	1.847173950830755	2.275028867347342	0.9211315597284857	2.6208420931919445	0.20398762826712663	1.7225651936843913	1.5289331173963052	1.3947104094713343	-0.036440860079461034	1.4104211892530552	1.397530387761303	2.130739660174242	1.2488466881767935	1.7663212733098326	2.3096821976152944	2.129298903222684	1.2685307799568468	1.687308632069281	1.0664647661103572	2.594447623003434	2.200385699531199	1.3886840975228112	1.0237349535316524	2.072957099525263	1.441066427433195	1.3420451206930206	1.7340060778754143
1.3695940458583307	1.6031871429812141	1.3874261114599689	1.650991820525854	1.8898964890311252	2.290230410681858	0.9867751681584993	2.714866564329957	0.2453042576676799	1.7974382058919953	1.5972290005588148	1.377859198492592	-0.08655574285388905	1.504718365555347	1.4335449403631844	2.1161802999119876	1.36380755537455	1.800069168024033	2.3998661172269102	2.2063020658750423	1.3155217456635344	1.7917390594843607	1.1128264836041712	2.608213875475557	2.2627571690063895	1.4029851184892508	0.9984969780299636	2.0716721808099536	1.4878018155658337	1.3781609091821692	1.7547878885832173
1.4267616084519434	1.6004809980673873	1.4223264566751168	1.6515657817609461	1.9688295420648132	2.285120720564533	1.095559382582932	2.8012989116355063	0.2631606601835643	1.910353809216447	1.6918504956256648	1.360386242301033	-0.16452560681733785	1.5681315882004245	1.4553758035942677	2.0997124128134113	1.4426080933081553	1.8409944447330013	2.477006941132806	2.2880504086526985	1.359476029789921	1.9010031136828178	1.1592110345184685	2.6269837601425805	2.3098831530284425	1.4110357254749042	0.9915187951380915	2.059801086109606	1.5043327473850145	1.448422889945185	1.7903860144465582
1.4919920286666684	1.590684128328601	1.4625960110019427	1.6753679173233933	2.0360294321494914	2.2769880482358418	1.2151678321347892	2.8511633732288977	0.2998975727488477	2.0092646523577655	1.8247479705480494	1.3564419754788208	-0.23603927617706438	1.65966625156938	1.4592707978367092	2.0895562561572136	1.5129704426494432	1.86749923753977	2.50873003792112	2.3933564504647817	1.3479543312490672	2.006164448859371	1.2289733052914122	2.634406524477779	2.377318888574618	1.3997287242780878	1.0361554652758687	2.0524499844083115	1.51252127006059	1.5091580194495042	1.8284732985118926
1.5775872842311953	1.5737382810829517	1.5020952723850673	1.7066536630351585	2.097172237882033	2.258754913271059	1.316978272641481	2.915614473224966	0.31397042121501484	2.118358361143334	1.9903299405060568	1.3231525077158277	-0.2436436679101644	1.696103724270559	1.461433340825356	2.0835800753143956	1.5713321709846695	1.9124502186799694	2.5208771823192024	2.4793501066645716	1.3679605170659146	2.066379711092317	1.2782465924566555	2.6495120064983118	2.4436017958505962	1.4133145558617017	1.1222164130088457	2.067737033503529	1.5270862514071195	1.570123139070887	1.8762706003467013
1.6509342973923402	1.5528146755014198	1.5425227732145448	1.7320781688838385	2.1456552202393704	2.293958827154368	1.4123664526593385	2.932830960707754	0.33118298940672586	2.1881463147796074	2.111570660744207	1.31427447684332	-0.24032888757178833	1.7446945310351385	1.4873712230877096	2.074287569526267	1.6473570475152137	1.9608728422139756	2.5859204747658753	2.5604854612458112	1.3874089450414822	2.1484486716505273	1.310094894195345	2.6595123805583496	2.538567793955644	1.4115572465529023	1.2044549463553422	2.078408960059768	1.5121646873196883	1.6227517286245479	1.9411490493232642
1.7525290328317031	1.5471868981106247	1.5660320166584554	1.7816780693818846	2.2070724408313587	2.303408740574805	1.525064820133014	2.966607394218805	0.3665034664588281	2.2510043954271013	2.2558764483557057	1.3111153611118236	-0.24497561074104546	1.8032075898178939	1.50672699901708	2.058328906081595	1.725376374657293	1.9863213193441986	2.602605743865506	2.5915915028534946	1.392270919614234	2.216549243202611	1.370268362604009	2.6759345419571594	2.658038077004476	1.4062862408565278	1.2805576523322169	2.091579041928512	1.4931098818419943	1.6572918401414718	2.0157979115889333
1.8478580587518987	1.5657747132275095	1.6062903932327863	1.8176935505253842	2.2642473437697945	2.327007157780515	1.600574873527392	2.994222651190982	0.3912661564826972	2.296713085499496	2.4133132167051246	1.2994389924725769	-0.22159373701161672	1.8632612680705474	1.5132228672882857	2.0529218853190465	1.8087663174828978	2.0169165770800794	2.577768631150056	2.6336839512665033	1.375007970131659	2.261230972229016	1.4089531138594626	2.641930138184958	2.7688228291908814	1.4144613488952844	1.3714374807555398	2.0977001588741713	1.4611855578219448	1.6772251325214664	2.1047281572648253
1.9297400327493555	1.5909659197573252	1.6174632858357447	1.8541235033838912	2.331644540406306	2.3263329326628854	1.629427759361414	2.9981886035677467	0.4254359509128724	2.314131256983097	2.552343718399592	1.2689119159814157	-0.18419462174831627	1.9061097056625935	1.5410167903834144	2.0539115442645874	1.8947261936027626	2.0506414458394784	2.5663897577022508	2.647338485438837	1.3705030029520906	2.2886618834644645	1.456966860181258	2.6541059772691424	2.8685448336930275	1.4333283307055256	1.4819407487048095	2.0592537562918745	1.4314624204173096	1.7205134319486235	2.2049990997402666
1.9947252322335114	1.58042644672402	1.655025880101741	1.8755152027961621	2.4133348958045766	2.3085480255696003	1.6559573405933523	3.002258608096491	0.44782439912683225	2.3236830717986905	2.696353839504503	1.2749548338856571	-0.15977432071611386	1.9707295812344168	1.5567307933854984	2.0630530291358964	1.9411540235618099	2.103067707264697	2.5418568890383346	2.657274816812042	1.3653015005766223	2.3037637183314006	1.4941501597600286	2.6703189232006146	2.9401176971583736	1.4516996138784122	1.565284910158819	2.0321304486658587	1.3981978605060759	1.7816161786347386	2.3543996404538374
2.0567972094385065	1.569515672043456	1.6793588753056352	1.887910487052436	2.500340281488779	2.283682409519503	1.6875986744638112	2.9920039462335146	0.4971158070414452	2.341504945832612	2.8046822490252317	1.287549936817653	-0.10459319383935835	1.9978743023459806	1.5847971628414013	2.068817780695164	1.9648933792516476	2.1407328925396025	2.515149806289112	2.661993345276626	1.3849623320605975	2.3006752685361724	1.538250751506467	2.6606956380966773	3.0228626146719315	1.4766860530061756	1.6218762571781966	2.028076724397698	1.3504123836554587	1.8370401267920742	2.4913817119401322
2.090785229166221	1.5329831893058323	1.6928999934698905	1.8969853067204068	2.5971452259140255	2.2608733684092135	1.6925540925870517	3.0079091924382637	0.5063316789548693	2.375956177814312	2.896600140810482	1.2979937927033631	-0.06853796126437436	2.03441448301182	1.6331613354620138	2.043490629063589	1.973883141584317	2.186674949151075	2.4767165595200686	2.652574648380395	1.3961264935237083	2.307874678290771	1.5751298111852776	2.7172990707030804	3.1188744938133777	1.506208941617005	1.692502192878047	1.99838491919374	1.3030797533275076	1.8831017644925492	2.6326173535948247
2.1270109413692317	1.5153520442494886	1.72851134094159	1.8989792607834732	2.681293068433748	2.226314084766064	1.6498945529868756	3.013945138068561	0.5728822303101762	2.368969998943515	2.958861552703104	1.315387537457042	-0.02626301552613532	2.0849196337112534	1.6991312555736353	2.0677219351674836	1.985017480445753	2.2133778611106196	2.451019975599085	2.624294275067494	1.3916337090890116	2.2830358588477457	1.6343769832656636	2.755083759940508	3.192605174995926	1.5342991458871265	1.7613978848024665	1.9713547313286348	1.2911335535933428	1.9035806717247268	2.7677753365893647
2.1805773842255833	1.4639078221424646	1.718297305107037	1.8766286138785968	2.7773428050226685	2.1750089432731583	1.5987220200129577	3.007407347988453	0.6161621434413795	2.3492528476733545	2.9736751633170604	1.334370838368017	0.056650704895057614	2.1338583222916165	1.7818214725037493	2.0664174919984446	2.0087629523766637	2.2470609953269394	2.4836543453379187	2.627784458102739	1.4229947428104324	2.2817141392617337	1.6774988235286585	2.8119289804822185	3.245308142709816	1.5700198813674315	1.7721050816071107	1.923647267056857	1.2974273067616546	1.929008036528837	2.9308978831622774
2.2285523679541233	1.4276490796498866	1.7201946070958123	1.8549547922480265	2.901922615428377	2.1577642772158665	1.5607621661499154	3.011877907261541	0.6957899288228342	2.3143463879474124	2.937080786717748	1.3911819596482975	0.11511521044936743	2.2125525021819956	1.8418662335555456	2.070231714028899	2.0395432135847225	2.268095205038646	2.551319097921675	2.6150171281026084	1.4384715959579688	2.3312339324993827	1.7341257063286524	2.8816672607970424	3.288118491297465	1.5869935249404836	1.7752894540075759	1.8684908918385115	1.338894625541541	1.9435041423381372	3.073867739023558
2.2692483474577005	1.4012606147472746	1.710786827408641	1.8275041663826503	3.019689680067343	2.0993671269038425	1.535373247862801	3.0224138782610623	0.7550166592616284	2.2779063897178213	2.877959804837814	1.422616685135874	0.1841162213925456	2.318189963046799	1.8684621616650916	2.08985971381195	2.042474561124173	2.2680976035756037	2.5746765776958487	2.598073186739074	1.4659426262735407	2.366043652358898	1.7667620696337702	2.944728811571876	3.271409558770089	1.6194334271140172	1.771872747928763	1.8118807764678095	1.3916912423555539	1.962918121927208	3.1839601433820803
2.3021680577418047	1.3890919610168109	1.7095043018071094	1.7977332360496654	3.112169755592064	2.073527570340649	1.487313894804282	3.0378145175694877	0.7877842647253694	2.2484435401704017	2.8451639215523135	1.4549785611314745	0.2690552832428902	2.375130596022213	1.9221033346646543	2.1135534798400366	2.023593724933522	2.299324635946368	2.6268774149983662	2.611481933373714	1.4581266009117881	2.400244176764141	1.7611333229247603	3.018015611714455	3.2312131263967196	1.649708855423603	1.7807662242845996	1.7451051988520134	1.4943904613050438	1.9905530248496255	3.2762365884433216
2.3158624627492905	1.3675318383256911	1.7115274750087675	1.7947672670753305	3.227015776107339	2.058930838683879	1.440864208236428	3.0409637065939905	0.848264143333853	2.233740268337701	2.823425246979354	1.504724904671589	0.31565342964191634	2.3980371226694888	1.9814362197415238	2.1185796447279786	2.0182714831566595	2.329829228985216	2.6786696751573364	2.6323851270010548	1.4806223041588493	2.4287660613365327	1.7423438863444267	3.1126799731424066	3.2088344177246535	1.6869148423559264	1.8051781893469374	1.7033553894995463	1.6122180080985715	2.035158874043153	3.3214591717566586
2.326622748406663	1.345708868167443	1.7077056556338364	1.7798121090093058	3.3167426314719974	2.055697463798137	1.4445120135929712	3.043995952049455	0.9354519135413681	2.22000003956254	2.831145427984722	1.5797719841663231	0.35350681788551463	2.414019807234628	2.0273203614772646	2.114713037317	1.9963147337284828	2.350352550324751	2.701563857634809	2.66025388022071	1.47341541604066	2.4774731713563076	1.7362066331900468	3.17807170816424	3.1674033739023004	1.7136871799232012	1.8094594335605052	1.6873421402544886	1.729742527353728	2.0543037162611917	3.3598678462657516
2.3639470494826247	1.3155789708498447	1.665480966598802	1.7580039275099248	3.371738997931228	2.075506122421673	1.4602660936050258	3.0493891684577923	1.033389799158209	2.226481590245438	2.825578068730452	1.60846896433217	0.4103919861059337	2.4452271253225137	2.0623055502079946	2.1223018383872447	1.9991760225065576	2.373987253806918	2.738802745861017	2.6883299241348055	1.4616548297634173	2.5309118473185253	1.755971735656462	3.2763628886217946	3.1433921471613884	1.7440483756249243	1.8129099973110367	1.657222922047211	1.8385402602521765	2.0377211841505485	3.3705089616295587
2.38783112216922	1.2807822285933508	1.6675775241755377	1.734254731746161	3.4026503577184157	2.094523790683745	1.4653228396548363	3.05835008453731	1.1134888164705479	2.173277843613816	2.805839762866131	1.6208563524882025	0.4436054176469367	2.468299309977307	2.0883285719580895	2.1231300937279336	2.01733125009725	2.3943983236167936	2.801273461507424	2.732466258794994	1.4374191127380045	2.562480343080545	1.7757849734417348	3.3519936536708976	3.099705774908666	1.770241091622753	1.8826778161586997	1.6002517163806016	1.9512366763120812	2.023310101283461	3.388275310321428
2.4235088193482635	1.272685579407704	1.7020030579042529	1.6988584452100466	3.423315384158685	2.134735157834938	1.4882818177600003	3.0484743382543287	1.1989993297705772	2.0986491776866685	2.77318863297448	1.6413335854225655	0.4880074153192802	2.4668236284463547	2.1054943405479287	2.15042051727818	2.0047657108248607	2.4153255585801485	2.830482349658835	2.789242587743013	1.399645188053264	2.5640987364153593	1.8243942400545283	3.3990163959391695	3.05634417624093	1.7724881050737575	1.9242795546539437	1.5597352414154568	2.059938145428766	1.9879919380939164	3.3794748203178466
2.449955128816179	1.2505277747282666	1.744864392842283	1.6887067362194916	3.437430740234654	2.1882265536398373	1.5619660384203622	3.050472507898531	1.2434419802940317	1.998490574952322	2.739403601497666	1.6550670837134962	0.5151256728152357	2.4705032241092986	2.1350091798694804	2.1381963179422674	2.0013723090734827	2.4496706889970286	2.8200680101106195	2.857514074086427	1.3707773795539744	2.577078212925477	1.8681331997900599	3.4426378208791597	3.0258681464923205	1.7526205036885767	1.9593975490150044	1.516910200291317	2.1563998780682994	1.939706247027366	3.3520811381988564
2.421921068426683	1.2928841048591926	1.7881776977725163	1.699586870034968	3.4391588734817438	2.2650774552759634	1.6284395708203825	3.0583487033140537	1.3162467656715644	1.9851572358528784	2.689152101505481	1.6753779295786166	0.5309891612014136	2.446968522297522	2.136427988236175	2.1724563568037927	1.9767961404005505	2.464418813047765	2.8197389595896545	2.8766126541538846	1.3179455822083574	2.5693260264423405	1.9027992690403526	3.498716962029989	2.9830334202263806	1.747667667350132	2.0058613659196842	1.488959533638499	2.236542865956906	1.8894026373539183	3.2810236523684724
2.361389077409662	1.2819614902026313	1.8347719160547533	1.7023879884969468	3.3818356504457237	2.353723798894176	1.683968722122902	3.0730725432268615	1.3756948655290533	1.988985504642556	2.665111231998407	1.6769164180358125	0.5556139757322643	2.363755854594138	2.159689744148341	2.225960707931572	1.9609573001105693	2.5030414942765242	2.808479011274705	2.919823880057743	1.2554910054681234	2.521875976345377	1.9177563936962314	3.517810065802241	2.9266014541105316	1.74105066693521	2.0398497983018453	1.458696951194998	2.2834416313529613	1.8546355940991468	3.228709628458296
2.314667917938293	1.2784161277901516	1.8677924548937272	1.6981926769823013	3.293705390626932	2.450592137562171	1.7345603083178152	3.1162265618330998	1.432367628491275	2.0170183972617375	2.7113979262668253	1.6511152831947478	0.5883015936891313	2.2497056174756445	2.2030048705023444	2.2708092008236944	1.9479280385605058	2.538364268357709	2.8323165691925465	2.932807976898345	1.1869402891312224	2.468068993870223	1.9391167499991546	3.521460687789206	2.896556358803987	1.7266094670052765	2.0636459039906745	1.4748676331293664	2.331189822935994	1.8399761708396967	3.176766605597291
2.2638266237225273	1.2674499420219223	1.8913060722407882	1.6871748326778448	3.240155938881144	2.5102285061071563	1.825093433111131	3.1456189927284615	1.4909757300347573	2.0365894719511886	2.729969992021825	1.5977195632397465	0.6292918633223503	2.1551241720324557	2.220634786622132	2.319036786729682	1.9373880871269287	2.5704749217440024	2.868227581702224	2.9496074070348985	1.1623406788133508	2.389235552145109	1.9444869236491713	3.494609072704231	2.8619895973626344	1.7022851890340174	2.11264262499171	1.4885863846685163	2.331311169534133	1.794565967912289	3.160797742608768
2.234009915239503	1.2630137398154442	1.922752491934873	1.6844186125261416	3.1455848674852724	2.569488750663935	1.9247161554317693	3.186673551985031	1.5004694096097606	2.05766593220328	2.7334245676977638	1.533975019599644	0.6982777909573171	2.095005555840856	2.237044736275629	2.3660783864982613	1.8751330933381296	2.601107116949046	2.8760832068889703	2.9387086545803647	1.103569528500714	2.3209638226610236	1.9761044227051312	3.4697343558675158	2.8181176402042047	1.6845456334268765	2.114210585444075	1.516570547638209	2.3584317952613496	1.7200974923752086	3.142635947062162
2.2037454123789173	1.2678965459165215	1.9666052449203169	1.6683198877961534	3.1219443675277048	2.592946726723834	2.003833965525998	3.233791681337025	1.484569715495257	2.0681956633282668	2.702613140513775	1.4750935093617732	0.7562560306258475	2.0558565928726558	2.229754598976844	2.424397473230433	1.7987784958115884	2.6011752353986686	2.8935900078879486	2.9445791270469086	1.054256425684652	2.244701553425533	1.954315785488268	3.417614648755741	2.762334434881611	1.6917975892126242	2.1099538588548556	1.5190512848659394	2.372976439189197	1.6632183673867682	3.1032494403304485
2.158945077551867	1.2778757512856578	2.0406486214064556	1.6407107775967436	3.117599087604576	2.610737552792614	2.046293261842713	3.2593931148014277	1.4654404388218798	2.080605267250071	2.6781241514576535	1.4507542345216937	0.7863997198930461	1.9722973686175482	2.2342246967268067	2.4554558686553576	1.6945293908193535	2.569097681822403	2.884718047056627	2.925033983597715	0.9875098149578168	2.1637875919491996	1.9144350566950372	3.3317329522006864	2.708562781206468	1.67925249420995	2.112929831448361	1.5243993068181338	2.3967285104686176	1.6036753941009536	3.1000858654925603
2.1174260093352486	1.296760513000542	2.053758667115781	1.6046262736777457	3.105252686820904	2.6011983166510864	2.0917697178015535	3.289517594022661	1.4874584768203998	2.10838478340017	2.702021294190691	1.4283181866754613	0.8558882449051749	1.9266784665078043	2.232243418453998	2.483814765192111	1.6022636701537933	2.566887669868794	2.8722812506478506	2.894169583713836	0.9216991568478304	2.087822630380778	1.8979215567294196	3.285874675662299	2.65772116718668	1.6623120509177258	2.0823703639571867	1.516324014746012	2.396879007366869	1.5500913668801286	3.0644309390809927
2.061292212047548	1.3126919111027864	2.043974245768441	1.5987750856751692	3.095482610668064	2.573084797320852	2.1174693750634836	3.3248769093855026	1.532916467771679	2.143065488410473	2.707642037675318	1.4017490452845156	0.8836266852023597	1.9211030806068472	2.2323016428778737	2.5083839805973924	1.5222276515235533	2.54762693838424	2.9250497183390824	2.8676908626651834	0.8718902692839645	2.009669382955803	1.821435769303185	3.2056186201616255	2.596714061319124	1.673146870342773	2.0230371292815335	1.515907320564093	2.4198968978318467	1.4896822606002647	3.056960588497887
1.9909641859328349	1.31245605878093	2.0494270450292147	1.5972428470715057	3.0710710276343676	2.570112395445525	2.0929446392358364	3.3489240062787466	1.5789174713316867	2.1963292592370762	2.7183999867119195	1.3797022204886815	0.9292809554876724	1.91199719124971	2.215982874869313	2.5242374013406548	1.4586181883481655	2.525620361789537	2.9763764923952243	2.804779913679991	0.8310425850997489	1.9410318826318478	1.749465445057504	3.1450382144949547	2.5180968352041067	1.6968509486235746	1.966832810475082	1.5156373402500836	2.4080700109539532	1.4603413937510088	3.034069248568638
1.9460073363090562	1.3205512871694571	2.0469815471789277	1.5874144729273394	3.0332970284696277	2.572871176114389	2.085099927663525	3.35939966386274	1.6103431616806188	2.171257737299517	2.741009234887612	1.356558973786049	0.9938461862174485	1.9234189795519199	2.2103334578923683	2.496407078012774	1.3949731397701737	2.5083201944149023	3.020666984357841	2.7872721416275787	0.7975405663883436	1.8529356271941162	1.6696774513337242	3.058272050155824	2.463013505161509	1.7001179484800015	1.9145314639636837	1.4950953889635836	2.418067885978325	1.4375680904307822	3.029589195201619
1.9343992266301684	1.35786331392671	2.032917990582825	1.5761503580404006	3.006018830705849	2.5334346566642223	2.0854463726696095	3.3568536089935144	1.647210484943054	2.138869637824978	2.7560651277778008	1.3326007425544124	1.028353063992593	1.9771153661081413	2.196872080949832	2.436841596776466	1.3148631702251485	2.469201016035723	3.007343721467975	2.7435486115788903	0.781065787530483	1.7990487710173606	1.6054458052736567	3.000975199817853	2.435060958304482	1.7146504491822099	1.8495708507471527	1.4818408963763152	2.4325081311569345	1.3781578508029537	3.0168586824562422
1.910315992063267	1.3875901784613773	2.0607258088450555	1.5743684982340844	3.0217217107620846	2.49661324820502	2.079154873457445	3.3291738949360408	1.6654340100097436	2.1062016025030457	2.7130333316313937	1.3627181473902876	1.0357019723387981	2.0133315197112793	2.151797038991149	2.367198772924925	1.2676396729047672	2.4622260705602574	2.9588383185084384	2.709234302280401	0.7567278413850633	1.734312403706507	1.5269266091854132	2.9671480654386357	2.4184833506891947	1.707016690166946	1.7789081386107797	1.4329664204246273	2.4414193101096986	1.330768264846772	3.0207009878957143
1.885052286222948	1.3856583679777406	2.081496988916845	1.5635620780623445	3.0173945739701584	2.472860399547786	2.0281343323733827	3.265354934783633	1.7120492589122178	2.069520976305961	2.6806624689491136	1.4114144550694279	1.0337613759775546	2.0561713430869353	2.104013462748236	2.2933632308701486	1.2324562741464604	2.4478636312524555	2.9205181600559134	2.6787057133215155	0.7324041967227535	1.6889251236492953	1.4664556891909863	2.9350917458084145	2.387484380422385	1.7021901993416502	1.705226839914772	1.4014731832991543	2.43711387857459	1.291551891508164	2.981746596727085
1.8841694915928997	1.3870559587444022	2.0715983600983567	1.5148242921339958	3.038513178690503	2.441486062809065	2.0022715854010666	3.2170627656637323	1.7586502612679442	2.02044774418919	2.6434541737007042	1.4660755131700214	0.9923176873841024	2.0317169080174304	2.0627147690361736	2.1926813611486518	1.2562395555676376	2.4315310336869005	2.8568837291524374	2.6194306431168024	0.7244244988320783	1.6468868337949147	1.3972630196911937	2.906448644985155	2.3245380695655355	1.6950987115799017	1.6297324045229176	1.3266899761713222	2.3971128876817205	1.2697646096472641	2.955245186511236
1.8496671480372442	1.3803824746735702	2.0648285300000873	1.4881697736209716	2.979756648289441	2.4354029702673246	1.9561635186999364	3.1675279560208582	1.7407176945213707	1.9722217562405249	2.6181372157641527	1.513203918688199	0.9470925293341198	2.009512108689992	2.040560925038688	2.1009536159735323	1.2968981021296175	2.435798030936162	2.772457828856677	2.5618186365406257	0.7098301001608682	1.5872852044441077	1.3495559817472493	2.8865399767264535	2.3103502607995856	1.6507841756304047	1.5878288657470063	1.297856346605691	2.377834370598518	1.2366876267474063	2.921007397828187
1.8362840667398719	1.3644046638654186	2.03388170724362	1.4872460076401492	2.962443565338935	2.4233540885163602	1.9173182517642409	3.1475048228811455	1.6983703822580343	1.900306927589146	2.612392764591874	1.5232328831431652	0.9017633779178587	1.9969605327765236	2.031944259592181	2.0336629429014765	1.3635718020823027	2.468517912709928	2.7036891883832985	2.5086959541468947	0.7158743306706923	1.5195440645492269	1.2792876730068252	2.8603636139582163	2.2490608456898733	1.6180357875141822	1.5297997351854942	1.2625786955997291	2.331623009953934	1.2147908549105635	2.8791353278658876
1.8093016834313906	1.350966291109059	2.0430270527417704	1.5102533760983126	2.963849658007171	2.4199119352222858	1.8410931127166361	3.128890537462921	1.6322921587218233	1.8248028645528844	2.5692726791414158	1.5434763562363925	0.8176091407983492	1.9294906768433961	2.0248469220366045	1.9649243567894004	1.402371567380174	2.472181438060418	2.6926452022727947	2.468961881577487	0.7328538989138709	1.4618987069693712	1.2043792429523956	2.816905051358069	2.1893111561961547	1.597479741416843	1.4834900290624318	1.244443119717498	2.3328764728587386	1.1817413974236526	2.8520112686023995
1.7660848348175626	1.3211484955587363	2.010664057343066	1.5301949271010806	2.9392022142678345	2.413422585726188	1.7865371920231303	3.069154012848565	1.6020056441685988	1.7501710115003395	2.5345195451794873	1.5555544323374426	0.7711644420967028	1.8345215916626199	2.007993148472813	1.920630393826229	1.4380342570297944	2.498614274758431	2.619930873956013	2.4202888420046955	0.7371401063703159	1.4162502525862903	1.126042714228023	2.7771040010746506	2.127943889791252	1.5651998461522971	1.4727571471275183	1.2426664750704706	2.333506254923944	1.185849412386953	2.825782357219178
1.734215522201966	1.3197447480045565	1.9618571300559888	1.510720787612004	2.8839473081889606	2.3938463814129594	1.759288665026477	3.0204355061502004	1.576462681738242	1.7063565362890507	2.4685027580052643	1.564946261313808	0.6881866176156148	1.758292402924079	1.9693623418056725	1.8759546311077202	1.4546604243523737	2.5154591998183324	2.586275790960353	2.3865395479133378	0.7509034299674816	1.3510587319599658	1.0198852054427379	2.7146707230954457	2.061674350919498	1.5417775091435177	1.4760833714974266	1.2303297815655656	2.3590046325542446	1.1950447353386058	2.8401823746858224
1.7109447145772116	1.300912082184058	1.9292205227157684	1.4764114422589827	2.837206066427116	2.3688134197829873	1.7175203286661862	2.97767191331776	1.5408178217755777	1.672731300972807	2.3974868456441216	1.5722020182611993	0.5951749639554408	1.6577916655563296	1.9024470987366062	1.8749399593228304	1.4958872253121762	2.531051608878479	2.5333139787279775	2.3522992710057204	0.7568184174447584	1.2878355275516595	0.922469811105412	2.6845574764582865	2.0304268856094536	1.5228621102570699	1.4611130268209955	1.2129230855385256	2.3518343366407115	1.2038589842399103	2.8365773373591923
1.6684439104966458	1.2770924184737102	1.8964313147545244	1.4336250278762885	2.8138966786140043	2.34209408822592	1.6919345446931633	2.922498489934669	1.4910113464016261	1.6030894239172426	2.350441992642664	1.5630861916386973	0.5117548753300345	1.578950381355277	1.8517023161813242	1.877606422385448	1.5436039140717626	2.5557603772106856	2.4898939020015263	2.3215089035127128	0.7393330004471427	1.2151536286863345	0.8179834618517571	2.6439220698799746	1.9841305290260478	1.5059313503800869	1.4441987847855275	1.1905415165292743	2.3556340443645793	1.239371660347609	2.827360549666717
1.6378386574382784	1.2523127695095428	1.8458471248206874	1.4014118305015137	2.770248840722279	2.300898018788005	1.657851207792352	2.8777910555727764	1.4620859250069094	1.5078698031735198	2.313754706950135	1.5112037760696089	0.43020503152073825	1.5221813700756495	1.8061197330182952	1.8878800921925474	1.5713188264586928	2.549696875779469	2.443157054391918	2.308920435768929	0.7433125205435679	1.1982901349563146	0.7527792355029713	2.534156611186794	1.9179923150663831	1.4923243075059447	1.4385416348436562	1.172034131529736	2.3516946863657573	1.2547131021722877	2.784266908420423
1.6217120892543821	1.2616076242660648	1.8153926091632542	1.38653206138931	2.720939892316923	2.2596072457421874	1.6277201425417318	2.842134777209818	1.4143106784327115	1.4370348788442464	2.261438674510903	1.4456526627622355	0.33986330735662623	1.4910429657188906	1.7824383218246136	1.9049270501190585	1.583368377393334	2.532087776844573	2.3575294995329013	2.2982390424139933	0.7262879291128217	1.1692528748331188	0.6800899670717846	2.4415104899856788	1.8618623176106674	1.4789123162816638	1.4124618875726782	1.144122320604493	2.3684161120065994	1.2810041532670742	2.772985888146225
1.5621183340760598	1.271381761250937	1.7903675652831263	1.3774200498374536	2.6406905551144546	2.2350203596289866	1.5876734159052703	2.785862820930168	1.3875781293489247	1.3512114349592177	2.1946529490955875	1.3723725041661374	0.27312104809552806	1.5012170179084903	1.726611535781661	1.9356952022194676	1.5969620011878105	2.4959101641913604	2.335816542761508	2.3101410818296175	0.7111569599827171	1.124779704916449	0.5875720328685118	2.370553874090099	1.8242664330473528	1.4641626304090418	1.4045123397542487	1.1546689709356213	2.3909547173046244	1.3292886209819375	2.7291437738530577
1.5240890767085673	1.2858781542623698	1.7602653918239164	1.3682102001766383	2.573457100237051	2.182557789382673	1.558034032355485	2.7209766356083467	1.3796044467230761	1.2977845895497877	2.110750391512387	1.3037349322491598	0.19937805789901014	1.4907520702576926	1.6807735341554069	1.9543925356026115	1.6206674395407923	2.4806324431801756	2.31171705771057	2.306175906974542	0.7038361896842094	1.0942882362895063	0.497994055832405	2.32481586512575	1.783972489960815	1.4407204654547683	1.3870283548291644	1.116874406679704	2.4065325021015473	1.3499375740985404	2.6810013547632066
1.4756923133234487	1.329201100033674	1.7296291161911241	1.367783666229019	2.493272624728633	2.1320721569513394	1.5301867055641922	2.643009805641034	1.3924093525287007	1.23531533820076	2.0276106124513915	1.2344404758062302	0.134185516585161	1.5004072815677527	1.6209495864847223	1.964621371075029	1.6103938226048247	2.4556008317733484	2.309621640645804	2.304441772250768	0.6697350977358741	1.0596268533043922	0.4407969546397867	2.269477121227596	1.8016140652770403	1.4207163740261857	1.37394002969794	1.0817012641823909	2.4543722120686526	1.3410181169521957	2.6192404649905265
1.4654497632607035	1.366973465057682	1.7089701996335271	1.3497807840565152	2.4040546841942194	2.1036874409257464	1.526474243340218	2.55276113847816	1.3797310218114878	1.1699463339277902	1.9574236955904927	1.1720799798443038	0.12092029227288963	1.5244356442419267	1.578712161259427	1.9824663801588653	1.6118133465555489	2.41317455063572	2.2228274521215505	2.3027064530087413	0.6549404783011283	1.041286330013026	0.3681391593016993	2.235279788222041	1.8399224071478575	1.3980691713517257	1.3690837888181107	1.057246273158603	2.462273299226846	1.3410291271173742	2.544139355321895
1.4544263450976598	1.4097186200003429	1.7176412196344835	1.3167386432517243	2.313403436294765	2.0584691585953494	1.5070511273584346	2.5082263570233128	1.3406839768966594	1.136042756326853	1.9069181071942083	1.1180116622248575	0.09220104277890882	1.5577355542807543	1.5493286015351027	1.9786998241052818	1.6019617502535795	2.369805164765989	2.131624278457192	2.2798399203754895	0.6540516676100859	1.0320463373580089	0.32911375809740545	2.226145090137636	1.8601621711439793	1.3725713556762176	1.3518321375713742	1.017801010407107	2.4463301188075914	1.3400516691198527	2.4463805788654494
1.4462172079798776	1.453661506914839	1.7384469049422369	1.3097033460811296	2.253045774565035	2.0241891429777783	1.465324769710581	2.438075869463747	1.2868320301904759	1.0802845286893261	1.8914484865187589	1.0484491138094285	0.049714976711416656	1.5642929608502656	1.5318925837325599	1.9778715687645927	1.605054344148576	2.341707743418742	2.0499810803498084	2.254983397075612	0.6230412850671333	1.058139681050779	0.27742321395823455	2.2178835847522405	1.8747258679816583	1.3664131646977307	1.3494148165612314	1.0081132056406434	2.408661829837617	1.3195770436185779	2.3313515597712575
1.4075908914423036	1.46613610562506	1.7654990099379337	1.2972353533671706	2.205397376243038	1.9695666847648532	1.4188726705730466	2.4003219733821286	1.237613498841918	0.9773313481691485	1.8559146081878701	0.968654675441584	0.005583397923013681	1.5644765099225932	1.535961152672592	1.9700142336266264	1.6067174056983666	2.290352188891821	1.9723762295451688	2.211077451215816	0.6067195850470027	1.0890089649646588	0.24677829519099256	2.16646481209541	1.8356932731525522	1.3416309995200588	1.3533971792589352	1.012625829449986	2.369136056627964	1.3142732023817132	2.2437385116187762
1.37525118149485	1.4693693662702645	1.7853623621114054	1.2829824852887426	2.1548501591330744	1.9178235390853953	1.3923821729699284	2.355815737207913	1.2172902519622646	0.9354668625134174	1.7839880840512268	0.9372380146820621	-0.021067500377506453	1.575625293828417	1.5129839274355903	1.9525415854908263	1.611538115707288	2.240256825682922	1.9173744500032228	2.169616943291286	0.5851015691152321	1.0999288410263575	0.2282233640102233	2.136911561349868	1.8208519853330327	1.312702027044032	1.3314515704554357	1.003761364152299	2.3215871717480208	1.273717258946377	2.1251533468090846
1.3527834184538547	1.4620257395580136	1.8489807834332956	1.2589407803841524	2.095978873427154	1.8795584386943507	1.3633618548000965	2.307475685681792	1.1884651043388874	0.8686455914344284	1.7105293298413773	0.9121678636536081	-0.017357275902485213	1.582635278074462	1.5049808155878428	1.9274848556884325	1.6128864688528057	2.1884172463977656	1.8629315456254876	2.1498846459579686	0.5807025388475884	1.1085773879385696	0.20276471729018244	2.1485374268402717	1.7935993137560018	1.2989169937754528	1.3108077307542347	0.9721850561609772	2.3078668711907757	1.2167910349180073	2.0541454715841123
1.301578344615175	1.4325806664520702	1.9041128606650226	1.2009361842521016	2.093427949180006	1.8669768491489307	1.3441056886401863	2.2743534915865036	1.1563681824604974	0.7825480016464779	1.6380592105129335	0.903389643497799	-0.011238681999522654	1.579242602080535	1.481814635616755	1.905310265695491	1.6375688377116326	2.147377799329571	1.7864225570880063	2.115874757850743	0.5777024055019008	1.1036962172851914	0.1704653012170691	2.1522569521248633	1.7656530579127279	1.2683750409892238	1.2969716180803892	0.9536468545499142	2.2821000396338644	1.1752680319744848	1.9977827908757209
1.3019429771797602	1.4166762634950987	1.9696349018357946	1.1413986793923527	2.1254891299071863	1.8300607370818258	1.3036478601302093	2.2445098610940635	1.1327934352577418	0.7500472904079015	1.581719855020505	0.897853668033566	-0.002219507489315699	1.590451022869065	1.463242692261629	1.9120821379938087	1.6634805710260223	2.127421492127037	1.723535238675589	2.084076957582757	0.5645238536585553	1.088248896962918	0.14385140684443892	2.136822613456568	1.763343469488739	1.2376744646390416	1.2845370962651168	0.919761980399597	2.2735596796150803	1.1158700258635208	1.955538281875688
1.3009318148281437	1.4186213347518515	2.0495266728231947	1.081188705064519	2.1507529865291466	1.8243941251793874	1.2688576403130845	2.2302528746419052	1.153454215706494	0.708017605419079	1.5388225460698026	0.8881598562127062	-0.007012268089548912	1.5593040042959145	1.4269628340302032	1.909799362447989	1.6722090030583232	2.10137434017196	1.6697037408090911	2.092063571909971	0.5868384047862264	1.0846697944292856	0.13259021070958354	2.080019361287049	1.7413626674365361	1.231590513177405	1.2602868307728852	0.9190304208390561	2.2477982713698177	1.1129474386844487	1.9132348153445853
1.2756356972043066	1.4077868095167065	2.1394400279065318	1.0335345096990938	2.1491600196095195	1.824028224876125	1.2539981411384677	2.208305237098329	1.1513791513782854	0.6998782183420384	1.494447417896065	0.8964623126697481	-0.008592205208299564	1.5215399422705478	1.408404622850519	1.9084255440452853	1.6958866403155213	2.0632352039940445	1.619663984755125	2.101421858375251	0.6210893974649341	1.1052638971586721	0.10488031215372769	2.0826264115117823	1.6796163674530287	1.2273703885922227	1.2529940050352113	0.9070313702082468	2.217588391744712	1.183154980297415	1.856911679321667
1.2372661161098677	1.3701120058949123	2.1976372392681784	0.9915039952267136	2.163945764383441	1.7986627244411295	1.2361610484644827	2.166537045825974	1.1298411124163403	0.6798088897154815	1.4510752972811356	0.8897890719010603	-0.002497576422215425	1.503275152993869	1.3911740383925921	1.9102595043039272	1.673455048171355	2.026748659780571	1.563076779975806	2.097687072320567	0.6388989814130366	1.1138319364510165	0.06817404592722753	2.061965444521724	1.590232857676852	1.220201894623555	1.2203651332984555	0.8836328530186837	2.1759943030550373	1.2465129758176114	1.8061384601563986
1.2132127345014712	1.3568891207016942	2.2593005258818613	0.9660074510443829	2.146507493827634	1.805007328081966	1.2193541230439653	2.119121032658358	1.0639102858445573	0.6705439161856415	1.4041485055583502	0.8688267765339184	0.0046433648995887035	1.4576032403217203	1.3382117841468946	1.9020227291124485	1.674205121735604	1.995953843769738	1.511719362633898	2.1164148981745408	0.6526850814462662	1.0977063235834037	0.03281680286769295	2.0510524149649454	1.5420861566734108	1.2147496707276635	1.178609867774555	0.8582024492475083	2.106343389464789	1.2781916677397882	1.7588581152098726
1.1786327732537054	1.3391547310546588	2.2952617856055895	0.9383319985656108	2.1141328905089205	1.781292683721102	1.2011435645834765	2.080072930385529	1.050773325910891	0.6510944834488519	1.3127475168497234	0.8296597877929532	0.029537655607616963	1.4088341855410538	1.306520669661253	1.9138995803396732	1.676564878745738	1.9536378953322024	1.4646454388808627	2.142882366299781	0.6667084801622056	1.0606715506078683	0.017726997525218703	2.0482236214005773	1.504640470063443	1.2158365188097522	1.10831024997972	0.824967403644558	2.0937816438584966	1.327846901019386	1.7213870092436447
1.144860974239728	1.3401530778307085	2.3415192133452494	0.9012925678982111	2.0655378743164046	1.7591137444565779	1.1886314957077464	1.9962161040453412	1.0313711730728843	0.6667129914581327	1.2454274358209372	0.7963384632560302	0.012719070597959615	1.401082716053367	1.284686510708064	1.9063202180767298	1.6574710861613824	1.9315636799952682	1.397096693021792	2.1396527772804044	0.6481541597232768	1.008840491369932	-0.007401490277015017	2.0394359453787625	1.4595024463872674	1.2354707959991176	1.066259021704759	0.7929670322816043	2.05937073144752	1.3386111725089873	1.66367980922915
1.1311401280404234	1.363140154428961	2.4054559576186376	0.884138732876743	2.0439992561087097	1.7265701410134597	1.1539758972787788	1.9336296554453605	0.970226090320106	0.6683193026583525	1.1597185406740471	0.7468175010102588	0.029573570436008657	1.358893597331234	1.2704044989610983	1.9005342292010337	1.623545964998253	1.9114567446717374	1.3174161244075213	2.1507380913599343	0.6947600447551204	1.011504215926489	-0.03136423939562676	2.0259659770864333	1.3865722967047607	1.267273437226768	1.0515741322260967	0.7350887463540315	2.0303533024711715	1.395240122077536	1.650573981468915
1.084942248284547	1.3999042270970818	2.4252843185669066	0.8782225428428718	2.0943750206288043	1.691350622558394	1.111064002890048	1.8589713155847847	0.915791679029585	0.6784926069264121	1.1037877798678073	0.712226694794648	0.03375014899054442	1.3388516289499237	1.2579906123612976	1.8792270655990808	1.5688817824022796	1.8881463233863662	1.3055462287854176	2.1516632001162637	0.7139865349002068	0.9905082090160325	-0.07331910673605373	2.0266744282647546	1.3117147376837466	1.3112568925980135	1.0317072677155497	0.6969364414338941	2.03055803248591	1.497899513878553	1.6144322959288817
1.0708256371496463	1.4364376570327855	2.443270294310399	0.9071404052806177	2.10334906690011	1.647337658874039	1.0785126477361975	1.8084885263802952	0.8666882159432203	0.6829843821050429	1.0581822478463392	0.6678936889015592	-0.0016427417542716843	1.3059685144580073	1.2292332398371397	1.8616727717801251	1.5142509611212467	1.8436529830978585	1.3398564944148386	2.1126528682000165	0.7273531247622173	0.9787870602652597	-0.07809561145349034	2.042552253612317	1.26010561998612	1.3639600328365886	0.9964725227623539	0.6756287643436409	2.004997286771649	1.5635727024654698	1.5267631662224563
1.0218637999071294	1.4449775949197519	2.47640066671737	0.9453394855887961	2.0888753839828813	1.622579660560195	1.0593529843634977	1.7670025650599892	0.785959610853456	0.6535121305377019	1.0506304324905567	0.6136303023539098	-0.0368108281406526	1.250592355705574	1.2164870345916365	1.831541267232188	1.4312546818119412	1.7771329185041957	1.3619524922583088	2.0585559195424166	0.7493604588453084	0.9953278895975426	-0.09788848429616889	2.0668876455467027	1.180558110212411	1.4255931263877344	0.9772308576726865	0.661666829543982	1.9826403624138558	1.6291461878899363	1.4794964821672754
0.9925119446350967	1.4242074354271386	2.4891029674552354	0.9814303556861166	2.075310218360644	1.5865390187775137	1.0195774305590963	1.729947567946089	0.7071603169597893	0.6519530950308744	1.0192959425110584	0.5622206692922443	-0.06361497048761386	1.261564879491401	1.2236986238468923	1.8111869512273013	1.3610024248099573	1.6999029066832123	1.407378244998354	1.9981561492555844	0.732984201315537	0.9866146830221302	-0.11610338264757017	2.0954649750404095	1.102068277125887	1.4594504961065962	0.9190155099167197	0.6005391329090406	1.9409920406076935	1.6399575584194674	1.4282645446505133
0.9854542787739	1.404733990105694	2.511204300073971	0.9922612353850961	2.079258163710427	1.5655557125627682	0.9916813698602628	1.6780250837007196	0.6473061905199922	0.6222060601355326	0.9959239158131601	0.5027332561291326	-0.0571605036321756	1.2833979422499737	1.198306183593106	1.7727214517726817	1.300030729602542	1.6294511603070934	1.4198690319582414	1.9473794052637892	0.7268896507725492	0.9412926965463866	-0.1405771066894416	2.1164842391781247	1.0243089880114045	1.4849427784019666	0.8715639830025822	0.5923566526229203	1.899244743363943	1.6225168451007381	1.3679207926063506
0.9677715185102705	1.4262202313465935	2.5241024544751243	1.0068109684105715	2.062629530384556	1.546503068536414	0.9505118332946114	1.6604545426565511	0.5882043913372931	0.5969331118728668	0.9566541679771478	0.4693477337352866	-0.11447569526163925	1.316725682834063	1.1670363722500334	1.748086636656657	1.2661734431131257	1.572106458994671	1.4679789906109872	1.891743175135191	0.7014033485018739	0.8751344505633863	-0.11870824394114839	2.1195667221564802	0.9390437331131396	1.5241569212093418	0.8432478781392699	0.5999341894262857	1.9031834234488088	1.6070341061562672	1.2969783458609803
0.9533538189653145	1.422323458446529	2.517193631454522	1.017320523635264	2.0610583352223726	1.5125964864636434	0.9184478172161722	1.6500240050322652	0.5482395400454508	0.5516994097221775	0.8969747459828943	0.4367455005328688	-0.1804484364592061	1.3443388847908824	1.1396835266301097	1.7225593823102934	1.226217152230646	1.5104141695911795	1.5426690812576394	1.828161788818266	0.6852707458695279	0.8591489336327081	-0.09180738901378872	2.1056044084829293	0.8594018581331391	1.5488874415057263	0.8352563001076716	0.5789474070516913	1.8946566217091463	1.5716896409054635	1.2352404639053027
0.9511864941779195	1.4185441381083526	2.525523001020511	1.018785079711497	2.10114376930238	1.5051353488091748	0.9092149130498427	1.6831489615740665	0.47341010119743193	0.5073983135814834	0.8768596706466353	0.43259174313479587	-0.21767766742358385	1.3869580517005267	1.1032394315803946	1.6752874756435623	1.1958872687742859	1.4509884976135186	1.5769749692748078	1.762187083369248	0.6594745781314745	0.8419646772597524	-0.07889848388725945	2.1071152698817905	0.7810339134380753	1.5426909779812852	0.837510170288826	0.5461077519731286	1.863452242310461	1.5308345879827754	1.196600273237619
0.9725680360002027	1.434799477953869	2.524167091043901	1.0402156463177379	2.1195037109233015	1.4857808370326286	0.9015916753741786	1.7314351453931898	0.39115821149387864	0.4676786039618393	0.8485930286589374	0.4135492488938836	-0.24455131386499937	1.4106610620479396	1.064167547438049	1.639626717778524	1.1631325737436575	1.3806849808214376	1.5903646259505004	1.6972707449801294	0.6783800794334314	0.8460040044549888	-0.06552427067843776	2.122009657254141	0.7091897500046415	1.5267188762131958	0.8068012620397196	0.5004998368430489	1.8411692105738808	1.5184640557287863	1.1882326177914035
0.980297393427741	1.4266047937669692	2.5209017293475426	1.041486536548155	2.08034675158261	1.5118426242211862	0.8767967317423426	1.7850164787694491	0.32223287038455706	0.4115016411658686	0.8453653359620124	0.37329880696658824	-0.3226860693946879	1.4333263906362723	1.0247298381419216	1.599270625221455	1.125537707937059	1.2930131782050998	1.653344603822258	1.6175366754933047	0.6526257567755881	0.8477143159384714	-0.05578242268496868	2.1043948424127805	0.6299164497928809	1.4962709908893115	0.7729400878029853	0.5171930613206601	1.8295870506341345	1.4905587920836494	1.1533096275582388
1.0155614138960858	1.4097380375609785	2.5464015847141033	1.0436369645731525	1.993535043824	1.524127726903227	0.8869522025544013	1.8812628777191942	0.26533106678616114	0.4003063320204207	0.8579727405945142	0.3152242309648498	-0.35334638824564063	1.429235963114689	0.9913683418354846	1.5500330869342283	1.1060880613266704	1.2217507263369907	1.617385437577805	1.575555571796167	0.601631964851852	0.8635629065235483	-0.025257842214871762	2.1261250633032764	0.5760229077262781	1.438215688712339	0.7449800722456834	0.5310518274643459	1.7606465908698656	1.4139359942266247	1.1310545975679742
1.030653363832398	1.4388260169908587	2.5782625532289947	1.0373394739639548	1.9159287072595355	1.5653754528545432	0.8887727276351208	1.9623273310427716	0.2187043110574675	0.3836934408871942	0.8602538898224301	0.28447830058927404	-0.32734482767746514	1.4083915473449713	0.9718966663453816	1.5132080521885745	1.0802525030147292	1.16350609395772	1.5639705424773176	1.542723687092488	0.5809700295501953	0.8722666043249607	-0.0357278911859335	2.1099609760737574	0.5174653653387102	1.3749640814708537	0.7238295349746193	0.5160079616296381	1.7077049004692502	1.3656062624993603	1.1022099849892446
1.0194533867433442	1.4670458893806544	2.5860850360187824	1.0232343682350158	1.846208282672474	1.6078532495312394	0.9115975668660619	2.030434068590675	0.21360623909822504	0.35253190662179085	0.8162822232358083	0.2827703039599846	-0.32638037624959043	1.412989551001584	0.953020417982455	1.4576672783855402	1.0659304905107154	1.1325496165558808	1.5230325718979185	1.5309756350498769	0.5817147660410209	0.8803953382585012	-0.02879393679250774	2.069772188142786	0.46195345998420495	1.2949878327625226	0.6876245926007873	0.509063505215202	1.6288974030741343	1.3215613200540974	1.0455366987513146
1.0099422341639492	1.4886386904055247	2.5824440046407324	1.0189351874951051	1.758917142671823	1.6346204709809395	0.9579005691973569	2.086281068515119	0.20485885939515694	0.30338404265196756	0.8037728607955952	0.2670986007984255	-0.3461358311498346	1.3838615722240388	0.9009386708261147	1.3985081378035533	1.027112376489627	1.1086141365391116	1.4723332555979394	1.4958220945684686	0.6185559162162704	0.8830831517091925	-0.04231440731632087	2.059262556073929	0.42347997900237766	1.2416294480926167	0.7198541773124443	0.5370030510908178	1.5912894484462519	1.3084145711550177	1.0063285026013735
1.020783975750954	1.4935802227875459	2.574411088510489	1.0089037657686473	1.6687453270144093	1.6427983427588575	0.9787432411790018	2.175820247331975	0.186748758758343	0.2840192280944759	0.7604587442001881	0.25603805803900204	-0.35183770924716856	1.3432382529889462	0.8815005018440907	1.344785278286749	0.9808919427051274	1.0736751283712944	1.4154527507977164	1.4521021180745417	0.6570152527211592	0.884258436175603	-0.06422893690558189	2.0155127204429073	0.40564495501325404	1.201922373337956	0.7395756873357839	0.5490449770072268	1.5463362961041665	1.2876126990776013	0.9846501060247421
1.0311207758684044	1.4687271659721985	2.5458465850032477	1.0027821827183654	1.579429867149779	1.6477939580757535	1.00217074031607	2.2322947830225592	0.18055096297900158	0.2915048295150244	0.7253146220818909	0.22291239436358185	-0.34153993531316706	1.3063137457456702	0.8424006040638432	1.2678585268407967	0.9474800297701684	1.0151920814183437	1.3826644350280104	1.4398032650438464	0.7085408479427542	0.9297674285400157	-0.12421850371143017	2.0142054369688513	0.4101619028877483	1.1387201054026999	0.7725203694242633	0.5586108551802671	1.4829282921355245	1.2288508358436228	1.020139663751602
1.0211255788904077	1.4628588002691483	2.5332652955858754	0.9934597522198441	1.4998976372081105	1.669328805188799	1.0435810513358108	2.243813724572858	0.15463430266857164	0.2857538742106921	0.7367726847672186	0.22085763244509474	-0.3204042526014898	1.2885492436516894	0.8153229512397828	1.1927124063922343	0.9037077604803958	0.9788110728310458	1.3071732413391879	1.4049274940929888	0.7830897122327913	0.9512211244390105	-0.18030664121189882	1.9998472425307572	0.40273142926899946	1.0882764287204396	0.7795178161638374	0.6211732660595803	1.4553758352182797	1.197422931017181	1.0655010129612366
1.008887145316248	1.4687849450550632	2.550297274453352	0.9635876331577305	1.4336434578373909	1.6924042001963167	1.0711668555737635	2.223022631302608	0.13340530418222968	0.29112386179253835	0.7176213487818621	0.20467740476725407	-0.31502714519579716	1.2725658964545201	0.7807837835674175	1.1397583377301213	0.8351180090062866	0.9570098109999947	1.2560040613241281	1.3475156711017284	0.8759751966077534	0.9863395624943954	-0.22537364205233018	2.0016186836733674	0.4232464251168061	1.0374836879744795	0.811661005437314	0.7018771481728938	1.4077957662963565	1.166288018919658	1.0711968856579985
0.9893296192585632	1.4500896229561275	2.5357093354684457	0.914012192186924	1.4064618722472688	1.7523370556046811	1.067783950368112	2.238150709221778	0.12233409352697502	0.29551864212157913	0.7229330283713197	0.20577301949228008	-0.2935235112241563	1.27806441703999	0.7468966195850503	1.0528373051731883	0.8128888088394275	0.9282139356904183	1.2254335168816404	1.3287990981711668	0.9563087459734005	0.9958863715904822	-0.27009875870497596	1.9980695374519974	0.42763519358608776	1.008459264691074	0.8672261147518299	0.7876344186351731	1.4002783784373078	1.1186415291093095	1.0804287722303827
0.9717274619828948	1.4172152192024727	2.506860528256431	0.8710347924545492	1.432304041176326	1.7520292688789951	1.0585814445797537	2.245022294922174	0.10452864981291912	0.3047617838424478	0.7302117628564335	0.22278195378924698	-0.2559324385279664	1.3072904653579844	0.7106079727613414	0.9937678332605635	0.800953798419416	0.9221293271339668	1.1911641089665743	1.3194603562570761	0.99298251582781	0.9652224771950044	-0.30542699714930077	2.010998928054768	0.4439669012013131	0.9742897201094308	0.906649870950807	0.8554202451679069	1.3679161220016263	1.086824598446557	1.0880155998870646
0.9483376689949597	1.4154174372471195	2.467399660023182	0.8304926234616079	1.4270003503473956	1.7864158260554572	1.0390550706156545	2.2194949871058625	0.09583836588566307	0.25995722812649924	0.7002795328816204	0.2564581154330863	-0.25629586348159017	1.3420700327199435	0.6729406155232297	0.9586960569711266	0.7865622831759426	0.8983708591447384	1.1583210730437148	1.2718060023826758	1.0500072961473794	0.9293598190945458	-0.35679787340169755	1.9818202606908675	0.44602248994503224	0.9525974866237725	0.9525830564142362	0.9324657935374467	1.3347573166675424	1.0514838032508123	1.0906313010825732
0.9272597744077471	1.3842858779601928	2.4268249044543087	0.7983876511183186	1.38001735136227	1.7820449316975133	1.0413151658921156	2.1788801172525685	0.0853660581379161	0.23268158056608046	0.6729930048308673	0.2498763552652111	-0.2871230315755449	1.4063658812290654	0.6307806397674294	0.9005426213070928	0.7647089538240811	0.8996555155397381	1.1272735877463391	1.2240823541904198	1.0850856561082136	0.918579405051515	-0.3807853072992106	1.981556548979043	0.4365804646788325	0.9482837556912569	1.0092864840020623	1.0311847987775107	1.315869278023046	1.0138583987805105	1.103531496478345
0.9304770703928137	1.3442790726660703	2.3705381167908888	0.7748673027121541	1.3168520400788686	1.769892736919746	0.9885541970407186	2.130391354022512	0.06348445822171013	0.22231082325590945	0.6359478394709892	0.2328512773328068	-0.2981253720625029	1.454351042318167	0.5730676021057284	0.863694461483551	0.7671009601053246	0.9014112445933975	1.0641455006600462	1.1662144916713917	1.1159419004443172	0.8744745416477817	-0.3943705753676404	1.996793573658681	0.447824393559171	0.9353402573186524	1.0665940959041835	1.1186818679382555	1.2662371635560479	0.9617301600666328	1.1120508597179222
0.9128842954755326	1.3354421881811045	2.329934687856919	0.7617278457161608	1.272751984641907	1.7636089372998924	0.9510175078995922	2.080018602270779	0.04071628474251461	0.1882968117599571	0.6008127002760694	0.22637606515881908	-0.2650521311997288	1.4966892532470646	0.5445843238033985	0.8176916024584797	0.7954881029883089	0.8839062421625028	1.0054740490232246	1.1187484761993682	1.123071454616802	0.8569321214541562	-0.4125774511658987	2.0138590412998756	0.4582835971115222	0.9101002049345684	1.0894275929608652	1.1961494699004156	1.1999697185206302	0.9351320476985322	1.1198512286761617
0.8618574864462054	1.3338892569293652	2.2863506869206036	0.7549696448336112	1.2411090030889562	1.7388385629463798	0.9199146595817658	2.027190035569237	0.0030994835323307447	0.1482752282464356	0.5800263695740713	0.2206730568799263	-0.26613555419193036	1.5095191346131602	0.5035547807300047	0.7816995424571662	0.8138068010222103	0.9007550048815386	0.9628604743940553	1.072955000501913	1.1075326283757896	0.866038991273172	-0.42699891611961566	2.0280286912599204	0.45485892649985465	0.8863638486029624	1.09510517425636	1.2683963359145052	1.1490760061813534	0.9063722729003685	1.115373332291987
0.8316066306523646	1.3491500387911515	2.225543713345912	0.7252727632063798	1.1947464991909753	1.7062642884484305	0.8881662076175031	1.9963247602748422	-0.02715645573979646	0.1067473030326556	0.5723512571785623	0.23687750001092372	-0.29350472935212935	1.4971769504211918	0.47563836662993075	0.7604060651258002	0.8415389500885265	0.945502590087653	0.8801935205893289	1.0362195358923636	1.113505881154624	0.8516782068599751	-0.4218478198823494	2.0153398358052272	0.4343050050044529	0.8622207888312197	1.1118547979569193	1.3087480090006272	1.0998533517438311	0.9182620279415594	1.0603975915522965
0.8086731614587064	1.3494924508969786	2.1706439389703927	0.6721610777083333	1.1752421795694215	1.6697571237790894	0.8337207826153531	1.9883767412499886	-0.030306695992168887	0.06529751550986512	0.5228596098421117	0.20815226848306168	-0.31417845290293045	1.4618195679290165	0.4557096843411094	0.7542732000817809	0.8692749913082529	0.9667085350455918	0.830659473598768	1.0175586353197374	1.0754851234651013	0.8361719321389008	-0.4207524328185966	2.0066147991448906	0.39062563150453017	0.8348457739439239	1.1226121975161807	1.3290427574685932	1.0653854945605432	0.904173298243867	0.9877619132743742
0.7831113951512664	1.3268117928775225	2.0877647921313014	0.6392657275731827	1.119235240702182	1.5992050882458917	0.7800729531494952	1.981203588471954	-0.06645654124262731	0.016392298020286845	0.48163805241468893	0.18866313366171092	-0.313331921937765	1.4411474364871155	0.44043071665703637	0.7269096257749497	0.9038918037344843	0.9839429825075623	0.7810875821502863	1.0250128086918042	1.0468000561388806	0.7899662635994156	-0.4149255907589026	1.9684041622494106	0.3389899342737977	0.8260310993842266	1.1387056828889446	1.3447444909667177	1.0396620494968218	0.9036649956181216	0.9590215548664378
0.7510070971051589	1.3220061834199444	2.0306328691813853	0.6360638749388916	1.0279721157029051	1.5260992838313938	0.774214751451904	1.914132768366321	-0.09168460019545013	-0.01913671353325395	0.4483165397841414	0.16423350827529912	-0.2983457092390636	1.4047563480280412	0.4247211079510939	0.7051121161336946	0.9072713049379704	1.0004818542515532	0.7460607013951643	0.9692717486977317	0.9889622100202947	0.7630683381642196	-0.4219434734005931	1.9312734279458184	0.3173622153684692	0.7865490487551742	1.110947062103074	1.35629938043577	0.9896903001378234	0.9182907767061927	0.8879964237787135
0.7297347318168336	1.3433512921469624	1.9783078657937072	0.6477169968275478	0.9212710003629573	1.473203552196659	0.7687295330268797	1.8211455958938347	-0.0829231931232772	-0.06465353865673366	0.41023633632724044	0.13826969940114245	-0.2920681362164598	1.349345732410045	0.42386257234244396	0.6907259579854198	0.9070627967195917	1.0384473363536695	0.7022283995149553	0.9331984297921372	0.9673012896391944	0.7759394146507361	-0.43782066147807763	1.8886210339279	0.2970111790665946	0.7702744555395451	1.1171360109921178	1.3639305113461346	0.931349702990931	0.9299474832511032	0.8366278773484975
0.708274079654515	1.3337400732318057	1.9254725737051548	0.6441010075402658	0.8381178550114413	1.3872750945075336	0.7657186460659238	1.753336742161553	-0.1169522207127037	-0.08130212559440961	0.3637394005870022	0.10951250347511435	-0.2756450478985285	1.2934812138514549	0.40582014167237085	0.6630216427350117	0.8747684878351436	1.1073083730188775	0.7163221221612264	0.8943106955151718	0.9679051300371612	0.7831375565688015	-0.45070303046728705	1.848397167954501	0.2921989467340799	0.7434684565764313	1.1196765038769618	1.367966817529521	0.8981827626893741	0.9457849941846621	0.7833956977410527
0.6923193792174354	1.3443467973287722	1.8690156898081098	0.6256213321175955	0.7884374259947035	1.327133460690837	0.743192482961398	1.6857815731006898	-0.12569795658345478	-0.09806307994984217	0.30920201952405096	0.10972829006879561	-0.25323891180059216	1.2190060120964923	0.4063809637174325	0.638051278019425	0.8598893413716219	1.17895602992253	0.7248336595837763	0.8916792882140363	0.9719911167300699	0.7761682591450045	-0.4880202449715985	1.8031013928821906	0.2935796669774705	0.7255356937794745	1.1075916500851317	1.3746191860608108	0.8423382447287944	0.9464376523094155	0.747278458006585
0.6896488188438287	1.3580001840492337	1.8290246073151892	0.5981934904693736	0.7582853562483629	1.2592643353224444	0.7479008539493807	1.62618086877321	-0.12281083909062929	-0.10466312636144755	0.2628009084773021	0.092777472859404	-0.24133360933038123	1.1580968758930263	0.42514241109366174	0.5872346272706912	0.8041225673168606	1.22525642795561	0.7350313073255024	0.9274955666585256	0.9556736541864165	0.7828205974354645	-0.5492050487718556	1.7408522746257318	0.25435291573641977	0.7117142324249875	1.0815772831457493	1.3665244661249016	0.8336846730793435	0.963640423725119	0.7469498776200134
0.6859717872977995	1.365352335544202	1.800709902276757	0.5491130366162563	0.7236882193572767	1.2012960416893912	0.7376710759911704	1.5650474670389207	-0.12606398324604878	-0.08148698789764006	0.22463709196960524	0.0695048080126815	-0.2283159128796372	1.114438701960242	0.42623109796272357	0.5582187897457679	0.7421583729899613	1.2711231705065837	0.7223174007651352	0.9576563626995622	0.9402254040050995	0.7973652181459963	-0.5877951956121695	1.6802505715761575	0.21537576046601087	0.7272685639926644	1.0584343970199115	1.364166995343269	0.8406109199686844	0.9501193292099671	0.7260896965355449
0.7115446844940533	1.3942139346330236	1.7527481102761757	0.4953127651671082	0.6783870886346736	1.160131719483671	0.7324715058162882	1.4950056357088557	-0.12431395936132975	-0.03550872013539355	0.18138298130235808	0.05449607014642256	-0.2369057780729611	1.0760537537227048	0.4232528637528067	0.5549751436166765	0.6898728521492552	1.2762709105270253	0.7339114338551394	0.9716869814175224	0.9248767345209907	0.78452076622668	-0.5999758380491573	1.633392570828574	0.21029545230995578	0.7143176877798764	1.0600391339087987	1.3531862327454467	0.8252832854215569	0.9350445780529475	0.7061642080168159
0.7120091112342097	1.3890749114513756	1.7420456552565002	0.460882160870141	0.6780523478639775	1.1290926119933804	0.7266157166883777	1.430238235587081	-0.13492911613742767	0.019887237581978016	0.1521281664121713	-0.00010439550916247209	-0.2119128152005941	1.090173117019304	0.40838970634112515	0.5361154627479511	0.6242795027787306	1.2953292054922776	0.7308375985639232	0.9603221210300618	0.8875445667589735	0.7629238047994176	-0.6353329391712125	1.563447580620871	0.19908958406282184	0.7233444752448606	1.005080543920421	1.318920840435434	0.8177787779276742	0.9084122118376244	0.6895417792265548
0.7295554008303918	1.409766453503371	1.724949525809486	0.4425315848426141	0.6763378219652901	1.0825274936937692	0.7038444365043385	1.372488370423124	-0.13170709520721116	0.07714378598751424	0.13618989379138285	-0.020922689648201903	-0.1815637012610325	1.0932132727732364	0.42733900987740486	0.49607085083182456	0.5670125815954721	1.3012142557737778	0.7096023925056837	0.9440284801879424	0.8455347546509518	0.7493560521378276	-0.6645233073416843	1.5093321834523918	0.15431879831446413	0.7346759155372855	0.9847122356166574	1.2919824324785658	0.7939277312106647	0.9137490835700242	0.6644625396991932
0.76354764261938	1.4416642960368098	1.705542031542129	0.42343772734033297	0.6797255981391783	1.0568708872822068	0.7123019407754348	1.3306980795786667	-0.12548694330835838	0.1461920078190825	0.1369572407717632	-0.02267857906262215	-0.17148646158514524	1.0834480645461864	0.44631358061649795	0.4810952391675837	0.5059674914951873	1.313020814098548	0.6985382985629011	0.9320897207064455	0.78978227664359	0.7600692708445912	-0.6958937117608404	1.4618722184410002	0.09976329218949267	0.7511243491122469	0.9380832166241067	1.2593288829365583	0.7462778371512646	0.8737840189992723	0.6416581980779859
0.8104176404124338	1.4547162119766341	1.700188860075335	0.3922398683956223	0.7266850110537396	1.02950262077553	0.6892281243534915	1.3146781918436399	-0.12704831003749242	0.2100448965405747	0.10351081930838062	0.001080009210770122	-0.1904072104134203	1.0684513764417818	0.4466420542530768	0.4559596953242243	0.4523875516347845	1.3567211980685587	0.6869139869881509	0.9528685399171224	0.7670603980895709	0.76160666210329	-0.7278137844941857	1.4125512380000829	0.027653390044127507	0.7859145544993595	0.9281232236091229	1.2381746189775913	0.744768800685015	0.8333192152645802	0.6505392154410774
0.8517042820235561	1.4718055597313648	1.6877946765149499	0.3511585511111535	0.7725200034119923	1.0126249311988624	0.6777433276476136	1.3196888094099655	-0.13950192887696608	0.27552874356535934	0.0642699194891565	0.015056092530209054	-0.22971341817390742	1.0786353681118326	0.42700778980573767	0.42607124006429586	0.40068807789320227	1.3767883176785773	0.650760972777146	0.9471479090097018	0.7488800349497339	0.7345206024049112	-0.7597223170933943	1.3668351528122518	-0.018011875630901078	0.8066370631158486	0.9148119048469212	1.2394347504184127	0.7205659166247964	0.7846451100375638	0.6326837114583217
0.9053076146072015	1.491448553509084	1.645821243916442	0.31308055216405256	0.7946378410833445	0.9977510838712395	0.6523790175712377	1.3178283016836474	-0.1515594937168543	0.35575830430938454	0.02583367401437378	0.016481575539341414	-0.26705813892850444	1.0757509308849649	0.40866599771102374	0.4088279549459176	0.36467620648053684	1.397728025034117	0.5766252775381654	0.9221178537856224	0.6992877883707526	0.7032658961848945	-0.7942001031926162	1.3011020332703611	-0.051310919163397375	0.8429683148713705	0.8766525575607597	1.2519087788225032	0.6974768451944289	0.7158303543196892	0.6115862622610112
0.9765585236105252	1.4989157895707412	1.5997271085610618	0.2827461949457897	0.8428468621595154	0.9687206614281235	0.6417091869033493	1.2989759854575762	-0.19882542624482263	0.42550916511790937	0.004050803458398563	0.0022660282942462287	-0.32123145643566436	1.0657398861747611	0.3794967697810023	0.4034572735914785	0.30678487268597276	1.3968089056716002	0.5124955198083422	0.9173703046238169	0.6691942898005021	0.711650733098171	-0.8024032254932614	1.23778554029431	-0.08324607091429113	0.8778318375453104	0.8423850912633976	1.2469184975345295	0.6775170245853588	0.6785652269210645	0.5932821058467004
1.0376342649431565	1.5350272427619192	1.5564230374263688	0.2674134554928266	0.8806213149025354	0.9459347581311283	0.6193774769150522	1.2944257756433708	-0.2513762248776599	0.49878616957051525	0.004829699911692524	-0.008974246939714714	-0.3652557965815452	1.0502250198228464	0.33756200170245526	0.4209091563512154	0.2770566049423752	1.4081362363120515	0.47454977123573583	0.8678260518752496	0.6400648171287597	0.7350759148065166	-0.7757894545445262	1.193323495123278	-0.08823445163188336	0.9217345977895448	0.8267761208479915	1.257925387259514	0.6489904053132174	0.6215001524762755	0.5531823567879
1.1160336780956963	1.5499418237255589	1.5148942849814795	0.2610358180491664	0.9399058104216055	0.9242185751324952	0.5936556240120627	1.2840679824439198	-0.31887100995419687	0.5455437426111487	-0.027161626558249535	-0.016215205554622154	-0.42730114257115226	1.008110115888081	0.3155476766074644	0.41173321983325717	0.24378258544250414	1.4269767441214676	0.46801034813284587	0.8099308269845554	0.6032872291006647	0.7595863645874052	-0.7551317504730344	1.1412394924475457	-0.1208780501690124	0.9535160277266662	0.7962896224769012	1.2495941833264708	0.626144704993085	0.5742121047100746	0.5318994070660044
1.1693378413880477	1.547660023551457	1.4943981748189232	0.24940122039918106	0.9874702967617882	0.9247577399911261	0.5683038592980245	1.268474432287356	-0.35696669787442137	0.551568896937159	-0.036422717707355265	-0.026901754093076092	-0.48413506104751924	0.9771320684825978	0.2713686865607396	0.3779890117907477	0.22367182877437544	1.471797724558513	0.4455094211560386	0.7349959516554085	0.5883548916804173	0.7740891466923367	-0.7195949873589395	1.1062203310193928	-0.16188578740347462	0.9836780217434251	0.7653156903836501	1.224521520219516	0.621467098696085	0.5218508174999161	0.5275890363493808
1.2343004379179074	1.564128009365876	1.4924046469608396	0.2403864103384516	1.0131437345706569	0.9192213455495546	0.56252913251137	1.2497745110272374	-0.3964176323895462	0.5419827674047883	-0.07567932480974171	-0.011665390967148637	-0.5151560916960453	0.9330372200420015	0.27023880316535054	0.358884393872553	0.1924589825159197	1.4785112295054963	0.4740845040135208	0.6548332050124814	0.5872870476082233	0.8247011811034621	-0.6984316341052351	1.0789033054786328	-0.1935284070148649	1.004679966056878	0.7448674079242743	1.2414385000938504	0.647688132603574	0.49713177332229536	0.5445745572517174
1.2849963055786753	1.5584443472883753	1.492600986613367	0.22614061206858177	1.0343770945958606	0.9335269712297585	0.5591553950705036	1.2357923880030954	-0.4422811567734385	0.5375685987295812	-0.09110764970315113	-0.006837905850149734	-0.5446493461435867	0.9177456606842194	0.21257163096962634	0.3501954998113423	0.19453238823947971	1.4874568129461072	0.5583229403605973	0.5967217463145298	0.5903978850268716	0.8598899840864478	-0.6985124767561378	1.0517635493308568	-0.1517542670299705	1.0269449043868104	0.7246514591432455	1.2407156495756966	0.6855164092671855	0.48168389990089044	0.562760798603889
1.334386746011143	1.5669710244022257	1.4811316405746624	0.22241812666982191	1.0544860340647555	0.9566077471240888	0.5144698277042444	1.2263959261900714	-0.4836891284564088	0.5385534204773353	-0.10619475183570168	-0.004012231527403265	-0.5854671037238396	0.9158929415281609	0.20486348625037878	0.33240381998875845	0.18507278738806315	1.4905667559665638	0.6314482535076656	0.5423950011156659	0.5949198021123474	0.8810019980397061	-0.6744271677102807	1.0431744400849294	-0.12497531665229131	1.0396145004425879	0.6875084257616133	1.2432004063614528	0.7302065309943098	0.5006330058490869	0.5612077709561977
1.3792975367846585	1.5817870967655718	1.467094327397462	0.2170492302851113	1.06523674645912	0.953102099365624	0.483045432099434	1.2231357788973074	-0.5354300437832873	0.5415530366637249	-0.12336864353287853	-0.0400835705489891	-0.612746409695746	0.954363369297576	0.19845879962411	0.32908230369943103	0.16769376639165615	1.46755855033797	0.6943778158783174	0.5030210220954574	0.607416649927462	0.9282745510220014	-0.6482962927488052	1.0261666006562957	-0.09942080358160348	1.037649228263605	0.6383564264730394	1.2246307182125273	0.7481407447025914	0.49976197944829187	0.5595828438803726
1.4220870616210424	1.5819590132170451	1.4527386912687628	0.22574888101266644	1.04462342794278	0.9546119762052637	0.4731201204348715	1.2402076983459291	-0.6019523760171511	0.5524376010829397	-0.10494729583285126	-0.08086293178533552	-0.6023701973035414	0.9580290496878886	0.20291461591161317	0.340010554792875	0.15246210203359437	1.4415675241477228	0.7427216046895191	0.47108931203886295	0.623026983584023	0.9242155723604976	-0.627865626931259	1.002987531334803	-0.07402722879749188	1.0287215805260916	0.5830586760145114	1.1791165927696972	0.7791532744517037	0.5036822099277133	0.5632432437666658
1.4444750746157482	1.567160464018174	1.4515694011599016	0.2392656949040465	1.0374732199356602	0.9376191356508052	0.48280948278470526	1.2386952588802138	-0.6278782965829672	0.5717855769945831	-0.09822042082904532	-0.09209083023212765	-0.6394429455146187	0.9609088484905464	0.23070689114568838	0.3466965339447502	0.1522964075027224	1.3997451946162571	0.8201127842401241	0.44345361278567064	0.6319288622929965	0.9417301001503896	-0.5998762349662908	0.9867457712970509	-0.048944249226122664	1.0272935073354978	0.54181536183712	1.1393685233136552	0.8000337022131395	0.5333191278851044	0.5702527190154325
1.4383914681434553	1.5938439811226255	1.4664183163661126	0.2437028742862716	1.034383444691782	0.9179304708031919	0.47822029273892736	1.2296915248797489	-0.6659366859479182	0.5892993622401026	-0.09315706004032978	-0.09872048318513435	-0.6682299910629268	0.9421212425421468	0.24704367576842926	0.347246816410416	0.166667905957231	1.3418953614203637	0.8623323008063831	0.38763834272298864	0.638253295934859	0.9380070981702227	-0.5877839023258233	0.9974896745778373	-0.02779763559753759	1.017602253138953	0.5200355388744514	1.092264662671957	0.8288836864423346	0.5398524375669107	0.5649271283735595
1.4207752373302065	1.5910762683336153	1.4679773698445944	0.23966648603690127	1.038749589215795	0.9328613555310298	0.4618043483607921	1.2210109971212726	-0.6943508754920357	0.6034820702579172	-0.10504228896429106	-0.0934033077931981	-0.6766394609411533	0.9179086681636154	0.27884409837059065	0.3410879946463182	0.15960086740897356	1.284518040005305	0.9085969718624384	0.3652559227001234	0.6135488080741824	0.9066319474795386	-0.5703484258682359	0.986052979959099	0.01983634778505246	1.0157102982467976	0.4924415364234904	1.0442858782334947	0.8530662330838709	0.5608182387703189	0.576350509515463
1.4037884774705578	1.5942479611036358	1.4718093949935427	0.2379686430313436	1.0200494638848163	0.9506435721809092	0.4428440597464681	1.213623754738502	-0.7151857213448387	0.621463831749268	-0.08680648739644584	-0.08426116704493254	-0.6897348732177386	0.9398119699173744	0.31176177076673395	0.36709993174760375	0.14954076288862567	1.243516969528447	0.9660863295667512	0.35008496825909113	0.607362092417821	0.8513067307557041	-0.5631538619215576	0.9748655899990448	0.10327516411554183	0.9866867971934145	0.472185892441136	1.0007574144549882	0.877440629374979	0.5657556861770731	0.5880535794328065
1.3729921654777644	1.604058565214578	1.4732639607856546	0.24631374587525579	1.0075701646650819	0.9301709121246876	0.42897004703484154	1.209780086660701	-0.7617761100232385	0.6405042500600753	-0.09247845407671837	-0.08637383080252228	-0.6662749420544432	0.9810071405944114	0.3486714964213454	0.38082112592150247	0.12845496618916502	1.1717527437286095	0.9857423922611993	0.3270763585838692	0.5946268865508776	0.822276443733441	-0.5891753216005522	0.9584609676214484	0.16995920215593213	0.9774497412831895	0.4673156414902503	0.9767345259188829	0.8896044394890484	0.5643268114072296	0.5864207434198873
1.3504936965365935	1.6143427683653921	1.461264400487279	0.24899464408554128	0.983594470358538	0.8818394101110764	0.42968416766019624	1.2158289237080577	-0.7905292029967188	0.6452878065688259	-0.0639675792351408	-0.09989627796616671	-0.6504952790222578	1.0019575774889393	0.3550723380384905	0.4064814674508147	0.14330797962265046	1.1199510613273975	0.9784280588294492	0.3241979200008737	0.5836714208042573	0.7815839623592056	-0.5769526533274842	0.9736353529396071	0.2545599687265597	0.9718596439988619	0.49401766941730435	0.9430566590068509	0.8701706801099023	0.558568495018827	0.5756293582512807
1.3277841245317155	1.636738793361885	1.430475524233463	0.2607682140680624	0.9679709665013156	0.8319273802139747	0.43496962531569505	1.2115521960986118	-0.8309926286303184	0.645442913338159	-0.043506199369940726	-0.10754351807291844	-0.6738501000238071	1.0276292675976713	0.36942493316722896	0.43787163695238024	0.12223586106231554	1.0874264204620578	0.9246391697222067	0.305289218209523	0.5825839784033574	0.7368394754243999	-0.5610173943076338	0.9852010846429915	0.3058724651257424	0.9682615635641835	0.49555235595091085	0.933007094018142	0.814953232558703	0.5220924294580012	0.5621043568250254
1.3056063616590456	1.6108154027164279	1.424450715638471	0.2645525921225992	0.9423301863286124	0.7666719129971071	0.4646451491592898	1.169876546784432	-0.8678037876219218	0.63124958156902	-0.05019555141952473	-0.1204960949056187	-0.6799524018516987	1.0328938790765283	0.32005001750536444	0.4711118126849999	0.12033927030794092	1.027866430414718	0.8617682673557356	0.2854871231380918	0.5631609752866517	0.7100082508692236	-0.5666665059592377	0.9661142448068871	0.39545807371872643	0.9582346176392715	0.5145371697378829	0.9179752868575084	0.7854680429526545	0.48765874953780414	0.5472003243671639
1.2785710959669285	1.5985610275597475	1.4134270217318636	0.26241666893231674	0.9081476199855155	0.72603206582902	0.4966635194193786	1.1178419992921964	-0.903909271317584	0.6144783965410628	-0.04441845373714404	-0.11446429458498128	-0.6932192750796323	0.9893755205020867	0.31006123308866684	0.503006958377185	0.10355358029775363	0.9558335684755228	0.8368062467706864	0.2473142456273821	0.5377424726396077	0.6483709831804783	-0.5569647707314836	0.970614882929115	0.4899163870139249	0.9430242778701686	0.5491437965053951	0.9100112025574101	0.7361538701310613	0.47343973288549784	0.5319727444826996
1.2339852759702714	1.604483857152383	1.4003835565482707	0.24187260605998978	0.8853371682804869	0.6759450441118829	0.5130525877712755	1.0428869266353793	-0.926656622920764	0.5983988177243112	-0.0408300992331719	-0.08761258576176138	-0.7454293318469221	0.9652828825209966	0.2851037732241891	0.509661317524601	0.08762355241360147	0.9014812818725882	0.8347839358305338	0.2031827734146264	0.5325875825053858	0.624001263254791	-0.5519870850660004	0.9922949923304281	0.5268022520375666	0.9394630866364096	0.5929795575811302	0.892582398961232	0.6965704742351408	0.4457265354551433	0.5322416483439197
1.1813007748022974	1.6377361929398553	1.3816117362054317	0.21455912107816472	0.8878549813131895	0.6426440808498803	0.5089656947329264	0.9968374036760566	-0.9524308177637174	0.5782976178437815	-0.0571780958219452	-0.07384152661237912	-0.7300641970151249	0.9868117971777698	0.2354284524923509	0.5168470815230798	0.06341786114308474	0.8515715654242811	0.8103371602075805	0.17336530998949587	0.519769216162582	0.5802710835817575	-0.5451888969565328	1.0280301216602798	0.5558144415235771	0.9228329737469199	0.6379092717051649	0.8450156192203272	0.6581408878924803	0.41107204055553115	0.5246303748816727
1.1354905570361382	1.6168035889765662	1.354756456851501	0.20018572784160776	0.8449510118007888	0.5957430337865529	0.5193870307237487	0.9909179412070456	-0.9413028400991141	0.5360044638221189	-0.08095807043554888	-0.045967387544783	-0.695083535185908	1.0010491089757207	0.19873772757169278	0.5297187830398615	0.05885014110579654	0.8154448017545899	0.7977432075189468	0.13642769549472883	0.5054386004020631	0.5529194121296428	-0.5091597342153003	1.0297238899946577	0.5952767912296686	0.9137826694163499	0.6626136970007999	0.8147202103862894	0.6205627614786653	0.38886514906615854	0.5087751129896004
1.1106836014609318	1.6166193589500562	1.339546937630005	0.20717907189705573	0.8106369077564697	0.522353387592686	0.5583687043491657	0.9512438685544339	-0.9508217798973895	0.5132212979197935	-0.07695137862334799	-0.029933528828241907	-0.704978343037314	1.0062519631493763	0.1492537235081152	0.5533351508480767	0.050442533718841644	0.7811898563273518	0.771047652481988	0.10466143894784494	0.5253256071929959	0.5313300577215803	-0.5110604621907141	1.0254713037438838	0.6055909082773467	0.8950798445502001	0.6771281306149464	0.8039518144374522	0.5884126921112387	0.37871805850240137	0.47109693667034713
1.0550229309184367	1.6075433069499545	1.3125307958379895	0.19840354637575475	0.7808858012097164	0.4840007939820666	0.6115894124788319	0.9171634278046572	-0.9410653063293026	0.4788722664258319	-0.10494607415527209	-0.028740514169409766	-0.7099218053319513	0.9644396832627408	0.11189122056482184	0.5566292945962301	0.04548876766549868	0.7492993886338528	0.7421575274627495	0.058839925703318675	0.5385221683113687	0.504363871967429	-0.5281259755245155	1.0316005652645517	0.6147348967670087	0.9000525088341391	0.6959535798436549	0.7961243951102024	0.5523897003126872	0.34070485154747576	0.4421940855548286
1.0357050814704558	1.601267172473575	1.2919719930636115	0.2037221097442742	0.7355910205830344	0.44568102378100455	0.6424633561853957	0.8874904244251534	-0.9309348061146782	0.4597925402351247	-0.09489490152999255	0.005201479337967369	-0.7340084558346598	0.8614075457611017	0.09611350026868623	0.5543417996467599	0.05624923739083339	0.7285645163345732	0.7389467677563022	0.049142187103932984	0.5355569941466162	0.48523729002538907	-0.5374126979069885	1.016614098030828	0.5962133659021139	0.8965212900761269	0.6937102172157931	0.7811301038244685	0.5174120518344216	0.3310727920437394	0.41771448725810334
1.0238449275276267	1.5873049991791173	1.2620656732676898	0.19237905424613408	0.7412176591473788	0.46213776658231537	0.6579240677243312	0.856420866211143	-0.8857433351764017	0.45368138664214497	-0.09603968528518987	0.050256213359349176	-0.776647049885616	0.774988335401036	0.06440843389279566	0.532561279858647	0.023154479356576375	0.7074477969514925	0.746481295084343	0.02333742140622651	0.5347931890116442	0.466331311640151	-0.5535996182477391	0.9943896525782673	0.5869294023564531	0.9051505964012041	0.6821110458872426	0.771212514324245	0.4600944268472647	0.296607916655536	0.39188821267243074
1.0129195976568102	1.5633981932454328	1.2648474756713148	0.18811610041150006	0.7296836170633233	0.4505426550162655	0.6821443372583311	0.8354858494775803	-0.836856967544707	0.4390294275283405	-0.10601572987244112	0.08161522519672382	-0.8107178518772151	0.6932681138189647	0.06831935745875078	0.5141197381533685	-0.012374097806982402	0.6711094823220574	0.7551577955286006	0.027005519083213504	0.533895373683088	0.45111093405734665	-0.5831078646585153	0.9652993067140512	0.5725575814382337	0.9132131923771564	0.6875796436228172	0.7400274433140188	0.44784926705846484	0.28880721462650494	0.3754397804982539
0.9723447358705922	1.570209494636868	1.2175065835223884	0.19265696808550098	0.7219759613499896	0.4515370967081173	0.7031443087831286	0.8308237605796099	-0.7699208279222338	0.4491453635392492	-0.09348778561358466	0.12644125771607398	-0.8527218433266276	0.6377713560370603	0.08952353913135104	0.49082098621084225	-0.04100277661013686	0.6437973419750402	0.7904249342361699	0.009151222138201808	0.5599500274862361	0.4276743418202007	-0.5930669387063167	0.9552619754307416	0.5300539197710334	0.9157668473108036	0.6727908461171552	0.7350204138676084	0.39030725255184295	0.2600211377670813	0.3650891388241077
0.9396617169003418	1.5566692980869357	1.205369002280157	0.19663656667361307	0.7266106242158074	0.44762309344943835	0.6976364122031102	0.8231041037998083	-0.6956833878859918	0.4408563940435643	-0.07893245201257153	0.16873327759291556	-0.8558475567615623	0.6325113829824136	0.07911015584997852	0.494576215695664	-0.052146067424415486	0.6302825456283904	0.7823520335613006	0.01199572427322183	0.5469785823057016	0.4511782561772672	-0.6294466870198975	0.9371598263570788	0.49676030223789847	0.9499299362822857	0.6526928154341824	0.7249118953612002	0.3546462668058413	0.23047841788955167	0.36389992228277396
0.9347543169931095	1.5237840015553643	1.1869587579310807	0.21310852033493868	0.7615669951047146	0.4436045449408759	0.6981859955762723	0.8410397942321829	-0.6579416006253026	0.4310641637355045	-0.10175297854609737	0.2044473041501508	-0.8205200313985822	0.5972185408499666	0.10459602982547445	0.4799616384106975	-0.05862817091738022	0.6125995717551709	0.775450727845554	0.016600027273541228	0.5337677197042195	0.4652239832119278	-0.6728667811239692	0.8954382532507301	0.5140715993321037	0.9851263839945232	0.612496170315276	0.7233462775104831	0.33447900452620927	0.18941356015262678	0.35595431647970444
0.9393627608444657	1.4686911724451683	1.1746656601323933	0.241367523523729	0.7802852635668956	0.455944156006329	0.7030096873949709	0.818809282165704	-0.6368049855151785	0.41004416872170113	-0.07411067539861417	0.26532511482137777	-0.8357215885411616	0.5407762071611609	0.1472228995463109	0.47058559917795206	-0.051396160666741464	0.5970464987011443	0.7970914540147849	0.03059611136180823	0.5501482147104678	0.4538788367418486	-0.7204495312061452	0.8461210311715016	0.4968236842014587	1.020452866140002	0.5874344882077096	0.7296429151565652	0.31583501490590443	0.1710021172706514	0.3718297102116544
0.9257395764665534	1.4155571489638814	1.1958771464546514	0.2533081621291583	0.8437494829368669	0.4527728765544051	0.6950530325894952	0.7805143194978709	-0.6160405082882591	0.39281950886847006	-0.04120224891594351	0.2917221112464412	-0.8688496837695971	0.49037827032419135	0.20141006384145804	0.4659313232976815	-0.011881907207224974	0.5837667589764323	0.8206558489280837	0.038729919849847756	0.5388013120742882	0.4122198835782444	-0.8025417256164834	0.8206424708901341	0.5039907216193104	1.0527359892096277	0.5518856841616727	0.7509304944566938	0.3089094459305196	0.13872581804961448	0.41217751229751676
0.9259412971718737	1.3470036879424518	1.209116951290771	0.25905055549482026	0.8865804263461753	0.4558225210599279	0.6945714836813167	0.7737113805933162	-0.5959735348668318	0.3498423446177987	-0.020290105955673113	0.321412409300758	-0.8842410961418317	0.44430758569635	0.2533186208011204	0.4465827122107486	0.011334787881876706	0.5661677338967619	0.8503113994496372	0.04954088765658189	0.522826555440709	0.39242971599465204	-0.848710963546813	0.8000698253997605	0.5342693708114263	1.077792056704126	0.5421486847776651	0.7760540719652977	0.3211044400865689	0.09187267180796813	0.4673085558019764
0.9234138604107527	1.2829053730890956	1.2127696464105546	0.26930506151218564	0.926832323654971	0.43146335407664027	0.6801964284984949	0.7847960195110397	-0.6074194357289354	0.2814992742803743	0.022573268077059346	0.37236764207455236	-0.887335276528243	0.4375747804284801	0.2916517139046725	0.414421392152667	0.07540424798810474	0.5605570762433201	0.8614058010612462	0.0806455315327253	0.4858937698366452	0.36987077091934906	-0.8686811348139523	0.7550970188752333	0.5230831619822693	1.099881771329691	0.5222730639727082	0.796951754137006	0.34598998350056687	0.07577764534439921	0.4857816758724017
0.9219792125192143	1.2100369512153955	1.184111444178048	0.2556527920991997	0.9929164111706621	0.4425373267548817	0.6767039926293604	0.7973816337414505	-0.6128185481798379	0.21134609200920235	0.037731848614197566	0.4033550812362737	-0.8976249044247087	0.5086814392480508	0.3052515111756664	0.40023533671917966	0.10896128264305582	0.5550423600682203	0.862717114811422	0.07327755436948	0.4803188398466446	0.35600742217000997	-0.8963144550144608	0.7337818463938939	0.5497617785543587	1.1356730574067544	0.49141471496567	0.8468210706998688	0.3724448977229061	0.04338451603730083	0.5216285737570862
0.8842621318035071	1.1414948565709229	1.1481234501862865	0.265614755469537	1.0149562333778412	0.4424706037584042	0.6655140119384099	0.7872156924523082	-0.6255766595588377	0.15179710273604788	0.031056920573007546	0.4510361694948668	-0.8883193704175941	0.5601786163596933	0.35672541731823043	0.3811528999981434	0.17192386992174505	0.5550380427016951	0.8521046153485864	0.08174722708583451	0.4479551132538628	0.2995503653003342	-0.9197732643717987	0.7006669215546866	0.5343118351542573	1.1568576032647588	0.46013956634471215	0.894836701086893	0.4142132102992955	0.03146295385226093	0.5693582901294488
0.8572288278772346	1.0871455779533261	1.0959554213227825	0.26390894468921544	1.0558612834099468	0.4405672226661532	0.6576220140003649	0.7847950986955359	-0.6433549964779859	0.07827994679119551	0.03320044628168489	0.4944732574332914	-0.8868458573376111	0.6294115373352123	0.36881028099443425	0.37557126130052004	0.23627328706251643	0.5461500241480899	0.8380016997165857	0.07807066010333148	0.41992473604333247	0.24649007515149335	-0.925316725169704	0.6681397418442324	0.5180126048975308	1.1706956647596591	0.4395611069751061	0.9354804620561609	0.4201530923825295	0.0001531024635669981	0.5979613206296499
0.8417918630347826	1.0192376324232417	1.088360187101118	0.27245600817423604	1.1360634484712873	0.46165577902695515	0.6349086354886518	0.7590463347504547	-0.6584512949447411	0.013856987573646215	0.029516010429269535	0.5053787136682785	-0.8684916522811493	0.6558578442870892	0.36083792921967756	0.35961495755767403	0.29169443789449295	0.5468206550817005	0.8154050489518617	0.07575175240795132	0.3875541235512756	0.19997714642815156	-0.9444285449624911	0.621186341349117	0.539446875129961	1.1738759749939256	0.41011602388585455	0.9603320494717431	0.458876893382132	-0.022677086710082974	0.6293346360958468
0.8210628215912316	0.9681850767221916	1.0508579526985966	0.2968749258975457	1.195324811498073	0.4733995644956395	0.6456325077173778	0.7420445814432565	-0.6562101487581011	-0.03199423605839003	0.029544375934745543	0.5282614020949492	-0.8797305563258883	0.6472833858180633	0.3722515641602636	0.3162054108386344	0.3451909744675442	0.5701795268136343	0.783654810967584	0.053593295173949895	0.3784202430051885	0.1488627951825151	-0.945830640404095	0.5873830099272613	0.5357682048380247	1.156912937066138	0.38337663576931724	0.9903748960765462	0.5009997549575551	-0.049457478479473405	0.643129260377604
0.7809725586157018	0.9065665264416032	1.0454530719767807	0.30940765259318614	1.2279933335422757	0.49483029144885976	0.6263443508835073	0.7240280894503843	-0.6254098270169809	-0.06894992711288604	0.03747070219887337	0.5436833094041716	-0.9209337397304953	0.6498991920199437	0.36297026142235095	0.30950527347580714	0.3705755990058714	0.5833647641821793	0.7461335667511032	0.03776816328325773	0.32627920729377136	0.11113242369295995	-0.9534985966981558	0.553574667356487	0.5085325189981266	1.134595892739907	0.3682743629237742	1.0199648724772055	0.5382694305213505	-0.061279337502062645	0.6500107546442931
0.7430844630948498	0.8772464834821859	1.0534077438395566	0.3035717367173439	1.2524430171514997	0.4911285641749412	0.6177609104751018	0.717220790484417	-0.5881114909210179	-0.11257747741962572	0.0338324129071219	0.5099338018433278	-0.9499034141848373	0.6218453397631324	0.3424329691179292	0.30461785905519456	0.4137190075090132	0.5806222770237726	0.6714766292212423	0.016789652062739864	0.27044992502526427	0.10993932612325578	-0.9514496366254381	0.5265910711368765	0.5303807379354895	1.0997475868613462	0.3510612393724417	1.0645102844360237	0.5553060861517729	-0.0858344525536919	0.619544809961145
0.7233127633834402	0.8423038727214113	1.0221664116042994	0.32510091542580305	1.2205151884386614	0.5302697267479591	0.59909336306578	0.7056951223768599	-0.5681983182867812	-0.13896961663679397	0.03389903026688739	0.4993512183170912	-0.9731084532058976	0.6150206936958962	0.3103614733725372	0.270843918769686	0.4066336202375382	0.5859096118952019	0.6514551818241361	0.022483654999811677	0.23611280563716272	0.10442905498203214	-0.9220803038079304	0.4670096567988721	0.508366908061084	1.0740252081752408	0.351559180647895	1.0725420312962077	0.5879740817816496	-0.11013755715789937	0.5599027963355688
0.68268851627444	0.8131315926624338	0.9906639087520424	0.3204058924190289	1.1811346150058921	0.5662187051237869	0.5844968339863108	0.6871188666389598	-0.5326104445111073	-0.1677248712272648	0.030262137178083424	0.4744345932616477	-0.9614405683135308	0.609524492322532	0.28326734193794645	0.23837206195139174	0.40561109593460765	0.5887125421849643	0.6163098866575892	0.009713671678793015	0.20381454805594984	0.08665477284318822	-0.931873576367046	0.3958093111477795	0.45364609768599073	1.038241299938361	0.33084353933253124	1.0396164916611785	0.5938970160159813	-0.12690114531814656	0.5088657062690493
0.6677405855393675	0.7795146329741643	0.9383976809029205	0.3255325423160807	1.1792744904792998	0.5771162385234405	0.5712368685097023	0.6570486326590816	-0.49796102857784535	-0.13746826809965723	0.032982751550011145	0.45396984473868984	-0.9588344932407298	0.6038821143233359	0.23740473225329922	0.21888517233749488	0.38458790730285225	0.5633806339509267	0.5948036991049127	-0.01114081337342728	0.19537031680648792	0.08250915023299574	-0.9550916850624344	0.33048155596976075	0.4145262150410656	1.0051313976531286	0.3184317838827252	1.031950524581264	0.5607090603817859	-0.13147403392232074	0.4872304493492976
0.630498849217212	0.7574469068321099	0.9052952528771874	0.33845735858399456	1.1693238901709901	0.5802459775291705	0.5435704844444287	0.6335638317535017	-0.4516688475200798	-0.13572662624319415	0.020424958320046815	0.4387159926743719	-0.9513460511548069	0.5613136387639914	0.2186382314365068	0.18592112891247442	0.36399396758999963	0.543830830792128	0.6065023571277474	-0.015239530816452301	0.15431552595946144	0.04212950752336333	-0.9768169996502211	0.23891596375414959	0.3567578016911114	0.9516688009906245	0.31160537676062755	0.9806160791183073	0.5532147215972442	-0.1506733152904089	0.454520523514092
0.630350863837199	0.7292913018320248	0.9428997928743957	0.33785016589805805	1.1234517043937708	0.5557631739095877	0.5430315163778598	0.6164171282737032	-0.44620409136531675	-0.13555743237960485	0.015788075934688665	0.3975128071956727	-0.9745097030496795	0.547894677523169	0.17096791817664092	0.16083612988221313	0.33153563224042715	0.5256057875662761	0.6148772400878213	-0.0309808071063929	0.1334883290752032	0.04606336783481908	-0.9876362148188447	0.17751354174679643	0.3298944652277057	0.9008981937652157	0.28478309572367466	0.9363547159265853	0.5449929811378205	-0.14248603412844096	0.40173699633820253
0.6173411151094617	0.6894363323900854	0.9939106813600118	0.3429810107715628	1.0856123899566996	0.5814332325381818	0.5277170065615475	0.5992891173486405	-0.4545245513773269	-0.11474348502273461	-0.018764687504936317	0.3639104219657828	-0.9906881277579902	0.49469685530636787	0.12887657583370124	0.12366865520766898	0.2960697743489566	0.518684377435725	0.6586184146729781	-0.08788210273020287	0.09359701684760993	0.08195601026929052	-1.0045027132939484	0.11228961757436426	0.3147857306860208	0.8668794337923309	0.2647562829019039	0.8901244392289757	0.5635969738347166	-0.1263689873345148	0.36801832152627917
0.6100279505705538	0.6695546446962715	1.0265364997391278	0.327216443391112	1.0192888131091282	0.5812153066222681	0.5246665534578349	0.6169749444939394	-0.45631813681844796	-0.14397192149718535	-0.018633336632764758	0.3324632658789195	-1.024645936325712	0.4725019954593802	0.11485932042926246	0.07603393494648662	0.25713267163791304	0.5140902197453171	0.6885475659603	-0.1119156701279704	0.07526463423916177	0.11099941939967395	-1.0172389483920612	0.0429291778879788	0.23908604083652615	0.8466221902224387	0.2650218904990097	0.8227419083514116	0.5474612658519333	-0.11357089366609045	0.3133790701102553
0.6057620907415732	0.6399691021151017	1.0426473832020635	0.2957335471885539	0.9590576997195391	0.5966574832150475	0.5351284206192859	0.630087495396652	-0.4781052547325112	-0.20007652061101083	-0.021065142318464597	0.2855631528906752	-1.0327289077640134	0.45042674069381927	0.07484310204610382	0.05035495177275486	0.22653478561819607	0.4989928687134154	0.7189487697688282	-0.12123762149581123	0.06389548485147847	0.12865683236687359	-1.05377198918262	-0.01962467773010431	0.1960588881874225	0.8184277739597203	0.2608106966407227	0.7511321422842767	0.5576062482047751	-0.09623294188902773	0.26193359129193594
0.6197216326676589	0.6202920092065123	1.015776552192487	0.26315331282851523	0.8959622394912697	0.6035185981810336	0.5463701750555753	0.6472841393053231	-0.4975980923200078	-0.23264159584698435	-0.029589731279517407	0.22575593430954619	-1.0310760504705503	0.42679231276151774	0.03780460703593534	0.0027603794784289313	0.21046358376965385	0.46824890168610356	0.761443419265144	-0.12959285790365233	0.06129139665101865	0.12871344126808743	-1.0540602642018269	-0.05289736606513133	0.13135164394349855	0.8031035387827787	0.23485178623260392	0.6864346761673787	0.5554721750710134	-0.05338871912407413	0.24548875408916565
0.637741731362384	0.5628429775130506	0.9820695049546035	0.2537945582567324	0.8444235002610597	0.6175352164305284	0.5509796306866671	0.6680447397701503	-0.5327689806312594	-0.20559001913761965	-0.031538409680493186	0.21865112035349554	-1.0308947354415376	0.4411366396323241	-0.003169567906075604	-0.06022662221056346	0.1653040398002665	0.45834006580293873	0.8250649070283931	-0.15412418356209157	0.04341684159483276	0.14618606706055268	-1.0564530215326948	-0.10566326082991795	0.04914577980711441	0.7943916928706447	0.20976441899476833	0.640815372289562	0.5772908357476736	-0.016204944612602502	0.26081771216729843
0.6411292745050909	0.5110317445660685	0.9607565440792566	0.21745021374356419	0.8204654955074387	0.607053464154891	0.5557088462766868	0.7138395651610004	-0.541596283461582	-0.18808130142148227	-0.04564259007090611	0.21155588495447125	-1.0262291581370178	0.4368366878628335	-0.027424105174014772	-0.09533464352003732	0.12327045104081705	0.43218402026994307	0.8373541779042666	-0.17957631225300763	0.046933364417693454	0.1994453441533021	-1.0792044885506102	-0.1375320570036813	-0.02828928618608429	0.7630008273482575	0.1839911420281435	0.5907812538476764	0.5871117752295064	0.017428051628773786	0.2676316209715413
0.6390613600695142	0.46813958448143145	0.9507818093459516	0.19893309514049579	0.8018043779085469	0.5859588273919911	0.5459369740437887	0.7590847097365941	-0.5535546156239319	-0.16421529372981059	-0.08561707134481004	0.21852939734229682	-1.050121354840496	0.46755730272463686	-0.05327764990767203	-0.11494041491189419	0.11322813922177107	0.4202991257281067	0.8663263101930321	-0.21175615519343766	0.03295827293359117	0.23611089777359684	-1.0752537945977387	-0.14229119524285833	-0.12316461505541991	0.756040296249773	0.17013051172994975	0.5570424236389323	0.6169521917485445	0.04483418778581435	0.28175123066846386
0.6277708005749428	0.4664781043297534	0.9713866158616862	0.19003254122755778	0.7743706027947023	0.6060521887367866	0.5572919745008692	0.8195508793483551	-0.5464946352737454	-0.14197468280761255	-0.14678976832340696	0.20840357107470547	-1.0645464106631737	0.46888356073280957	-0.05915123091653614	-0.14631968259102632	0.05633264067818504	0.41769767254286255	0.8606165905323611	-0.2583282988400061	0.02003873683989961	0.2691881824021233	-1.0620988803475588	-0.14164940487302208	-0.17415524746347627	0.7250529063624421	0.1736820647426776	0.5004711639958049	0.668728548058646	0.04453507829846269	0.2695024440915846
0.6312066628633429	0.4553108757690986	0.9901335049565679	0.17896011532053513	0.7234782126136008	0.6244569739908934	0.5729601670323066	0.8834162025614003	-0.5541449706033911	-0.11796626372943968	-0.18968979781661782	0.18697450939494684	-1.0941178407935144	0.48569804728528776	-0.07638494631046326	-0.1592948806298665	0.009501138808356454	0.41850151821915144	0.8360715375143435	-0.2856329370864039	0.006164974012053107	0.33232694889730896	-1.050735859499735	-0.14497900013240989	-0.2352420919303487	0.7151702894361277	0.1817010791634277	0.47982537412699344	0.6819600726535524	0.0752999265108163	0.2653833258537973
0.6288380438414632	0.43829435807471945	0.9718961269797782	0.17270724827075917	0.7240374746329346	0.6701469287166297	0.5867214644884722	0.9357578558365329	-0.5421290002005644	-0.1075706202817915	-0.2545727860676591	0.17903991257740778	-1.1212034155985513	0.45042475279772765	-0.08395137497914693	-0.1566800950372239	-0.013670518505575496	0.4223727568702521	0.8297001417617377	-0.33244527615998865	0.0006357557995481475	0.3695707500820974	-1.0581731982469094	-0.15622433150183215	-0.3106183764903479	0.687438832644948	0.21454769075451469	0.44661980528289247	0.700100372204485	0.04977652859931511	0.2720548737903354
0.6486088053170341	0.4333628186324388	0.9233561535816447	0.16553487722901666	0.7135570948934958	0.6980753455405074	0.5826466342985243	0.9769937835188951	-0.49937933258042744	-0.10523427144995016	-0.29825848770494023	0.15877803573978128	-1.1232799982315542	0.4356178425067334	-0.09303018305798857	-0.1667230803938792	-0.04367991092973955	0.4133718631673774	0.7813019903023831	-0.32610188478055796	0.02029258816509781	0.4097261759008085	-1.0470955272719915	-0.16460660557615783	-0.3847360965665011	0.6369942337326648	0.21670582545011863	0.4197490598861112	0.7033685953867805	0.01629400461537913	0.25699985253339286
0.6597295014777178	0.4272045629570827	0.8588920818246647	0.15276985203700194	0.7023097142824485	0.7299108242790756	0.5698478073905993	1.0065646684589784	-0.482320961339496	-0.06963609927528874	-0.3517252018302042	0.1436180858215911	-1.1154262983335619	0.40613484669170485	-0.10831771961953754	-0.1592948475940405	-0.0596052682298	0.41595029039781933	0.7131861247760268	-0.3792815543474855	0.019734989229185956	0.42247110265225735	-1.065100296442995	-0.15162304445358044	-0.44041825248069094	0.5994318048964576	0.23585992759568475	0.4255479422634373	0.7471781068849478	-0.03436131866794045	0.24379192758520798
0.6698154088024836	0.4196968341775166	0.8016707854537094	0.1409466392660444	0.6891337188245171	0.7482402771178046	0.5375073108268028	1.042142999789503	-0.47954432581669926	0.02043700449569219	-0.39216745215640697	0.13482895256822622	-1.1232845968011305	0.3730848814546181	-0.09462451609118525	-0.16727422651041277	-0.08658723252748439	0.4123798282813208	0.6896652871046385	-0.39145573683195256	0.019014088543543067	0.44652196168980895	-1.0536912384825194	-0.1626512709280859	-0.4864507010371678	0.5748216356180725	0.2448409668956221	0.44831940840110907	0.7342841834401727	-0.08032814661271055	0.22256793539438213
0.6626310811030623	0.42170801986023576	0.7753131590804404	0.15417096076969933	0.6709787945861904	0.7808694366612443	0.543268527223248	1.048864999011235	-0.4870082943971211	0.07373471820777652	-0.4415712208367328	0.12891015769565167	-1.1487343947139883	0.3437629502818735	-0.11376363674216834	-0.1597928390672571	-0.12797366737927796	0.42503978605594367	0.6276195646477253	-0.4274709551171913	0.02832234124665701	0.5057844447679459	-1.0558009909944768	-0.1770411859388326	-0.4701430250944788	0.5479875086392576	0.2858069984166943	0.49000892438320137	0.736625698244497	-0.1685703387882072	0.18883847566823914
0.6667746717434265	0.43349822059793797	0.7582555880196422	0.14766994008890538	0.6664298580153065	0.8123480011775268	0.5391589560299049	1.0658766050443291	-0.4782203668302327	0.07735577072787564	-0.48894746671432576	0.1033736170394074	-1.1812955520075041	0.32431397130426715	-0.12869402139194472	-0.12697273745358129	-0.15394372739262158	0.42708621778897926	0.5867287263602433	-0.4472952895188402	0.04989409452899047	0.5269085031682706	-1.057765158851667	-0.16769704688538803	-0.4666168411121424	0.5319932733506166	0.32549636221277695	0.5086107689963261	0.6999830930900821	-0.23720587348400762	0.13388214777414514
0.685270285420038	0.4536031960310803	0.7083436378406599	0.1521532910170706	0.6480372587582196	0.8489818319224387	0.5344708023758431	1.0593968263409876	-0.4811719757004641	0.07772201924290226	-0.504712035262494	0.05343328081345189	-1.2150845273779205	0.31629055100512266	-0.12083916211027217	-0.12199230358701404	-0.20285874902465686	0.4389896770068747	0.5094994965749121	-0.4666480079776818	0.04145399481909413	0.5145686501892258	-1.0274471899809752	-0.1818299964435422	-0.4571962839303745	0.5055446385214097	0.35187382349369734	0.5442521900035457	0.6617738287831493	-0.3039256394387341	0.09069072330558982
0.7195093685287709	0.4743688089729109	0.6578006597942836	0.15852776212467043	0.6582953851404212	0.8808733795015954	0.5428974257550319	1.0550772808105946	-0.47699774846227977	0.09589547039127087	-0.5151807341663484	0.03173408230070553	-1.2573131917980658	0.2803839128232279	-0.11551230844159581	-0.11827700025707666	-0.2574884026596663	0.46028019437797224	0.4355376946866344	-0.4839987721355331	0.060803477718924734	0.5372020679824975	-1.0085913513453963	-0.21063882222546523	-0.4580848896229541	0.4975014093759402	0.37085279975106233	0.5654399502793878	0.617687728390899	-0.3864033984673957	0.03981324996952734
0.745908211792665	0.46244069619479794	0.5957776439459467	0.15178899148848557	0.6446349680793688	0.8769652414095424	0.5242830031300689	1.035015933827456	-0.4760233339797087	0.08355853292852375	-0.5161406236929466	0.02173848135897706	-1.3080012534232668	0.2538830381236749	-0.14922496943131272	-0.09750176064058882	-0.25613782542648633	0.48434327656093623	0.3547045737265376	-0.4992181733731512	0.06640272023021188	0.550127661439948	-0.9995552905502784	-0.21575271222443987	-0.49420545282357137	0.49889628228570604	0.3772962649309591	0.601149033846694	0.5697280276535673	-0.4475244954288088	-0.00760075601389974
0.7740232589938738	0.45057708760591597	0.5595668870667379	0.1563026018674047	0.6305812986494902	0.8743296830486894	0.507649300212594	1.0196129924802704	-0.44837928535556515	0.11610347615573806	-0.5082556702073451	0.023028357830433967	-1.3630973724567095	0.22059313382850246	-0.1633503739566649	-0.07682520375443594	-0.25111283296574494	0.5127543785716222	0.28182522401988475	-0.5116749819130096	0.06938961146190877	0.5640776668163406	-0.984379273617491	-0.1963670826340836	-0.476168172742297	0.49016184173800836	0.38586342338178004	0.606217026589817	0.5540282183445481	-0.5304750798843064	-0.0536020101339252
0.769122256149178	0.4610872543306339	0.5006186765341754	0.14953312949860353	0.6371146401957067	0.8630039924853502	0.463178195815491	1.0269261092149495	-0.42671806307922233	0.13517564885925346	-0.47718296828055545	0.037601755661060596	-1.4146125196671533	0.20362650696192128	-0.181483596277892	-0.060506261035073915	-0.27308214848921664	0.5289526580674987	0.19117122181257667	-0.5154719551760253	0.06124099716517062	0.5956728505373869	-0.9857319995012916	-0.20827714290751514	-0.46377877607785256	0.4813573117085637	0.38816866382347304	0.6256984844840685	0.5208938179128833	-0.5799467492433439	-0.07340383163626336
0.7611862309546242	0.45531985994288443	0.45699749742108137	0.15686194434669556	0.6383306835645908	0.8620843989290623	0.4565011197170281	1.0304574366737127	-0.42896403117399196	0.15923691100770046	-0.45645551422492064	0.048928130284022195	-1.4356017050908967	0.17930771266897047	-0.20836432970611085	-0.05781440758081642	-0.25997370941836	0.5739788093559786	0.10248466447185914	-0.5444811033446647	0.02969648071229699	0.5676092888717993	-0.9814454259331029	-0.19975956781239598	-0.46600549612318265	0.49591010147127806	0.4251581701764482	0.6322490242120596	0.5031046777912034	-0.6457050831076416	-0.08107909558954988
0.7618259372082827	0.45760312827400995	0.42977960205641674	0.1644315649157731	0.6332819037290633	0.8410279126536644	0.43981549830003414	1.0259689214982917	-0.4292058882227975	0.1795159524853969	-0.4359857417427372	0.06956938255443006	-1.4714987961428403	0.1667327246406155	-0.21495791613776322	-0.054484301976845076	-0.2602616175662976	0.5907781622136679	0.05415526341292639	-0.5311221064766899	-0.005779815367642912	0.5814978041763251	-0.9714149141351598	-0.20172705762856266	-0.41523033093615896	0.5189211238898052	0.4361373958607656	0.64394861777001	0.4870957397182087	-0.6676942179968158	-0.08410174754829655
0.7497513110821434	0.46337824232610964	0.4250246833427438	0.17420687863892967	0.6341799887236141	0.8204836868028341	0.40706476838780736	1.0180600371323685	-0.42203105330861923	0.1741527109856415	-0.4301021835855886	0.10027296279304147	-1.5018684065639427	0.15550568389204145	-0.24340766046766316	-0.04953076871108675	-0.25148275434624495	0.6139321988893415	-0.03413862210875993	-0.5616779985813288	-0.04503048471406702	0.5563948309915777	-0.9779289187275244	-0.19992470396106174	-0.39841460845032944	0.5320310847815584	0.43702470036098673	0.6470309488488085	0.47972139170389455	-0.716750987631373	-0.08127106706266787
0.7394690992316721	0.4638819622649173	0.4180942678202559	0.18135815752670303	0.6329439879104066	0.7951552606779768	0.37040702663259073	1.0297474879199433	-0.4047730769888708	0.18638995516596216	-0.4141854699809054	0.1267813503026238	-1.5002589072122001	0.13472653737728527	-0.24782865195824502	-0.0681226281420418	-0.2325314701788772	0.6355794746476535	-0.1429931309366269	-0.5810632320662416	-0.07670355560956008	0.5257360079422331	-0.9835602449959288	-0.20524190879952314	-0.4598526802150197	0.5317064598134673	0.42482367972998336	0.6398727859327125	0.49338406957487224	-0.7295704899543115	-0.10178332681439659
0.7067668464267284	0.4698366650729361	0.41544307988448576	0.1950600261700627	0.6339695284016588	0.7750033014757911	0.33304078553937455	1.019129103932792	-0.41930011632423636	0.18755245915461308	-0.3870060697077998	0.13279216389719264	-1.5236373780001422	0.1253353849312059	-0.24232743811154372	-0.10114934524754297	-0.2213975761349737	0.6471173968330661	-0.23118012975915322	-0.5785754476033971	-0.10974403367993987	0.5200770195756486	-0.9905878781252857	-0.22082718327323642	-0.4893444651344733	0.510046043263602	0.3946191340388981	0.6261513546882123	0.5147336137939205	-0.7635700635285507	-0.10221400438891841
0.6871691041692303	0.4811624403841687	0.44697165605941186	0.2031950772952802	0.642425134698838	0.7424145523923152	0.29785084152734576	1.0498884854441985	-0.4375612320004076	0.18963737566386416	-0.3763684405134626	0.19126979266368793	-1.5214569990824145	0.13126028272274026	-0.2558827980628062	-0.10601995859115951	-0.19821841808539942	0.6754436386061589	-0.3009314201508248	-0.5826461630348994	-0.14577609069036984	0.542420736721051	-1.0196865485133337	-0.19639775712939983	-0.5661124477568613	0.5267384066796433	0.37043833514898583	0.6174650897962982	0.5469501187290439	-0.7892928677649531	-0.05342449044586275
0.6588466215535016	0.49924350452839106	0.4827340489865707	0.1980333832618719	0.6355965136922921	0.7087921349521217	0.2326770520917254	1.0718476331815774	-0.44380005783438153	0.19388857599375836	-0.35090149342200627	0.2127149979788844	-1.5038201708798717	0.1548150622850278	-0.2568042819636833	-0.11889722900424884	-0.1771887239972306	0.672014690170215	-0.34583258902263647	-0.573398214444974	-0.19253877294555297	0.5494920949857819	-1.049858445204876	-0.1554192183928446	-0.5897712204522738	0.5064309015734981	0.33989579649367097	0.615758787414707	0.5757194311974644	-0.7942163689624809	-0.010312874342536277
0.6359966127024035	0.5376969996915426	0.5357496819619045	0.19868633918717477	0.6307881303452049	0.6575560840458909	0.18682542707218822	1.101324779103329	-0.46078495963373556	0.17460839289525287	-0.3124684407348465	0.2437559801981397	-1.477846792973814	0.17208189459282935	-0.22485181122215514	-0.13240562526753968	-0.1964573298718746	0.6646636540996489	-0.34097548230830454	-0.5408390058433531	-0.22715005706171398	0.5547523487626294	-1.0778582973449031	-0.13854640311902633	-0.5874974908066761	0.48786456675074985	0.321403670205506	0.6014712684150274	0.6016787903179039	-0.8190413553961537	0.06279654926735946
0.6070724650315673	0.5726122364278122	0.5791251351960118	0.18207042277963187	0.6371808626245976	0.6128438741202271	0.14704164640517756	1.078991688189678	-0.5070474859565015	0.14911792332422386	-0.26785491604087425	0.25142635951568515	-1.420806135948062	0.1677939033314817	-0.21934156160401214	-0.15609722650517147	-0.20839967978117313	0.6414395801447855	-0.3532835185486996	-0.5218842262919241	-0.2528993159351671	0.5616798075808258	-1.111646637569406	-0.15160852026483382	-0.6376822443530016	0.46332955921923824	0.29884628829922244	0.5949247482450611	0.614328664738488	-0.8165610098517548	0.10650277364135312
0.5981585422105881	0.5843240565244154	0.6416108613987321	0.1861991038615804	0.6334347596094491	0.5742457506443448	0.12707881928536374	1.0669616940345257	-0.5419229228059709	0.12834130782950673	-0.21675789196943143	0.2567225481815528	-1.3745668619187785	0.16153176559456633	-0.2110333922252503	-0.1820339363122653	-0.20812083479046106	0.6187073022079035	-0.33472397476324806	-0.4955689687623158	-0.2893110031663225	0.5548334903007636	-1.1222369014137186	-0.12108160328447097	-0.6583243501336827	0.4491309057853507	0.2948791031784964	0.574672205136358	0.6383742727608944	-0.8085401656867361	0.10546742187622556
0.592228934357093	0.5988071414028283	0.6913565254997226	0.15611287681999428	0.6196772767964599	0.524515809956985	0.10672063954690728	1.0457092721966512	-0.5755687730822955	0.11000808024190996	-0.16558110980459656	0.26221945604802677	-1.3472447892498123	0.17158697472957427	-0.18887326987715308	-0.1865110457794906	-0.2364347662678083	0.5690013174888559	-0.29261119897574117	-0.47460915516243646	-0.2854273559751886	0.5292975509398787	-1.1444760235031444	-0.08924088833645884	-0.6726925537189941	0.4290691749803314	0.2434166096715829	0.5653756373509891	0.6356788868714923	-0.7884672888793111	0.10655166525248363
0.5807814335949569	0.6024338681303579	0.7462889583520975	0.15282360650547258	0.5943344975537667	0.5176320414575175	0.10825956949454756	1.019025097821587	-0.6079879956836459	0.09291257333352738	-0.13652160933412644	0.26932050315580885	-1.3082673135201874	0.15890308445234252	-0.1912330618338523	-0.19552397409535538	-0.24045708440800873	0.526673999986137	-0.27366688496137426	-0.45974996592584266	-0.2735615319696404	0.5152784484724184	-1.157895138324788	-0.0545252396704136	-0.7109337382316239	0.37800299303255647	0.20659113790055636	0.539020065307738	0.6352999329700394	-0.7823077131377332	0.10258065983665261
0.5764754428603306	0.6032541890273196	0.7921660800727265	0.13947349601940212	0.5758289573049408	0.49913718015816616	0.11855057847124302	1.016381896916664	-0.6327865760464367	0.06866194866078962	-0.08759111238830523	0.2842727813477307	-1.2616693510639445	0.14416435899724206	-0.18219498338737292	-0.20541645766959174	-0.2577440837773709	0.4604410882371523	-0.2309629126391944	-0.43051777296998567	-0.2430810617506686	0.5493976411640473	-1.162010331644259	-0.04733765481788625	-0.7235532759066786	0.3242488794597866	0.1986515138824581	0.5003349009787597	0.6439162193519051	-0.7489465456410997	0.11324694000030666
0.5487339030817993	0.6248255833755879	0.8289461490458778	0.09555855925730704	0.5795805032594501	0.48439629454368455	0.11105646152486581	1.0031981209346983	-0.6837966654429242	0.03395958553984933	-0.04348480461300596	0.29395250515606564	-1.2279795734086765	0.14726815393134243	-0.18353943806620449	-0.19116682714952643	-0.25176723739918233	0.42474893946435044	-0.1415254634688405	-0.3798633897138221	-0.23378058481688962	0.5421362342029686	-1.1571478621842985	-0.00906476692496835	-0.7113448952992032	0.2805135039647243	0.19941798151981988	0.475459866141365	0.6146832137375211	-0.7369191635351766	0.14002882988530538
0.5188774006050888	0.6566068731853149	0.8379673728924054	0.062005623108865836	0.5634580632941443	0.4729260733605572	0.12051268761621754	0.9921975524725122	-0.6891730382134408	0.017371968311023278	-0.011304739223259117	0.3258749298702093	-1.191811166751725	0.11476532396147934	-0.19370098423570598	-0.18665567662376925	-0.2489050033838507	0.3987857363028221	-0.09919402594933123	-0.3547751331853347	-0.21231096001449634	0.5637503114234311	-1.1595627555906458	0.017535827182818025	-0.7043955269571974	0.24841113797960354	0.19853417953736247	0.46892071516111156	0.6206712277116377	-0.7447763844121247	0.1692106507819836
0.4880171495457716	0.6676906062352402	0.8470956164292378	0.033445070806030965	0.5602739437680098	0.47656080859365774	0.1303883630721784	0.9550065969494108	-0.6920781775879025	-0.0022946988928437564	0.0124194796682168	0.3114850313623887	-1.1775851632978542	0.07123626387975268	-0.2273128235933258	-0.19705190934367572	-0.28146426783155726	0.3423878646503983	-0.017943207820161976	-0.35760376277575184	-0.1531359781936059	0.5757408754375397	-1.163467029816793	0.05052383841173401	-0.6567183714927294	0.21175203345091037	0.17213039099791555	0.4400609584683178	0.6018964006978079	-0.7265533376898716	0.195211640978021
0.45515415988282504	0.6377558317220693	0.8406741142580776	0.031350829330661314	0.5566230921916773	0.4850495880116135	0.13857730491160775	0.9206864218831058	-0.7179541804456915	-0.03954509280907261	0.007314355985445503	0.32874634449336126	-1.165820051505873	0.01014854834418438	-0.2696033648732314	-0.19389939489907837	-0.2802375722811906	0.28512298664795566	0.014930471388463368	-0.36515607348515744	-0.0861128615329579	0.5857162132818967	-1.1624666729806157	0.09836312234049474	-0.615706277731244	0.1730063834952122	0.1798575289383296	0.44173108482768414	0.5964351258675713	-0.7168202293368291	0.19112631547145684
0.4493294212078462	0.5994809781167575	0.8447207133757979	-0.001095454405314511	0.5546069367367389	0.5064497838130586	0.14155061851236359	0.8855408738395738	-0.7326304753718905	-0.03759750687725193	0.03970322044617333	0.3289233863619928	-1.1540293191119653	-0.02884616051373721	-0.30937586460664085	-0.19983446973609867	-0.2709420534970907	0.24465645411768047	0.023253698523960475	-0.36051424850010766	-0.028339478025277746	0.6295110906532276	-1.1654574499363453	0.12735328155717457	-0.596623973764194	0.15445019320271694	0.17771632307858545	0.4428880476125311	0.589973927952106	-0.6838831978699085	0.1808490112140066
0.449098316661941	0.5536584239729143	0.8217911773356505	-0.018003822993140933	0.5495177884342846	0.49498048276157636	0.17125727898025164	0.8643086178612428	-0.7110597899001292	-0.06652957256101144	0.04175182488679768	0.34449284649911455	-1.1648747169886657	-0.052372016187912894	-0.3260286798671491	-0.2060851485570315	-0.26360419835856147	0.21009943694588284	0.04578352503765335	-0.36008225469289445	0.05434742805768722	0.6526357951031705	-1.184978111379688	0.19186680646714344	-0.5537265032862138	0.12860423569353144	0.1790431935581928	0.42939506124911586	0.5742897106640765	-0.662645812592095	0.1860063571940466
0.432095214439865	0.5360409659288223	0.8132070036116911	-0.0200554747355318	0.5186291075611003	0.5097277716313654	0.15394442322236718	0.8330180178854396	-0.6970483659682087	-0.06380295491240014	0.03388103875463673	0.3276378148599858	-1.1680378759187227	-0.09301740106960579	-0.34096060801344513	-0.22856580603492915	-0.269259441660723	0.1944667804355721	0.03403226270758691	-0.3676734176010294	0.1373610806549457	0.6857916222049375	-1.1924648813966123	0.21428254626572305	-0.5383973158950967	0.09128499891438506	0.16593443707334427	0.4312052022130176	0.5549515371527383	-0.6619527838616868	0.19300576652287513
0.41590676107298996	0.5219222681516869	0.7961559642462642	-0.006682626940988668	0.49561908141283856	0.5080136363283164	0.13654250021702735	0.8374690558698381	-0.6630198315284777	-0.0767254204293808	0.04454685892908141	0.3261138556746844	-1.1811516824736137	-0.10744034923077925	-0.3601611444458759	-0.24590631086851095	-0.26337918740972527	0.19488580484223114	-0.0027998723801783503	-0.36614994944872015	0.18585550301565892	0.7823878975049996	-1.1976330533296837	0.23661172473067588	-0.5114321436465683	0.06449573842618844	0.17839639527776788	0.41402728603023065	0.5630424402186373	-0.6271906340136619	0.2175853050247072
0.40649419575670054	0.4976305209183954	0.7969127466891233	0.00985931782506504	0.46312414377642047	0.4833584129525946	0.1064224314590094	0.8545445204581512	-0.6488218326285733	-0.09017013893770806	0.06490108535113823	0.32005837802207227	-1.1835455664073884	-0.11370536941702551	-0.3769934958159777	-0.24895707497040004	-0.28136298788359515	0.2099769196780406	-0.012806510307295682	-0.37408314200268095	0.21395923624085098	0.8404224809005921	-1.20151363633928	0.24750686448581605	-0.4996460088047887	0.04283956413442889	0.19557507740442048	0.40631375418035454	0.5565066717680025	-0.6034490478335621	0.2230424716200647
0.41727482407293914	0.4629789367676219	0.7652248097828603	0.03663073947581515	0.46197613714954755	0.4941294417032818	0.0946921799138621	0.858562038503153	-0.6117255235243744	-0.13153557387498419	0.06025128808851343	0.2970784080482548	-1.204036135501347	-0.09929974908343857	-0.39615822972059517	-0.24642983431547708	-0.2703786081328175	0.24941927692701443	-0.027472095034124944	-0.3973235085968776	0.2182954459197241	0.8713443800306058	-1.2011784108706034	0.29587904651841823	-0.5023958895537997	0.039483200188774784	0.19905833132074952	0.4075949213081732	0.5378891207919849	-0.5722749884820708	0.2513118887737248
0.44623193367467245	0.422907864083789	0.7600758023953402	0.09035562197114225	0.4282739102050515	0.48131937970379557	0.08850147303779882	0.8457083748794579	-0.5839112451049191	-0.1497230361577866	0.06798232559842006	0.29315819524284426	-1.2326733990691658	-0.08701755959547233	-0.40825252135917084	-0.2514837021028479	-0.29554794098539394	0.26039210380499245	-0.03543816737799771	-0.4156392997762171	0.24714661173015032	0.9606107218049612	-1.2184850204399358	0.29653977903116535	-0.48013838512544715	0.02480175933785431	0.18227951997215727	0.39460705940322666	0.5236685197351472	-0.5582345811759954	0.2529281879181732
0.48524438117166346	0.35727272034604873	0.7683213874165385	0.1265874861652093	0.40656383940748775	0.4690931977323537	0.08601614990626767	0.8507950057656583	-0.5679128114625729	-0.18781501709454113	0.07214638796199196	0.2530369562111675	-1.2098986547727546	-0.07398686096634567	-0.41755210436903256	-0.23698051690224778	-0.29744325288936285	0.2665491481775922	-0.02233678376513885	-0.4463859407778797	0.2582129404550991	0.9845576182467785	-1.231857314407198	0.31947354008523615	-0.4857135601508304	0.026336811211113958	0.18702484778945935	0.3531737232525907	0.464644585320519	-0.501927556603752	0.23417394108374454
0.5081796099839903	0.2781611738490476	0.7929934573124326	0.1735712894470546	0.3851195654820486	0.44686609953085565	0.09544620444172827	0.8583725346723806	-0.5760895128590167	-0.20808542146241113	0.06357543377025468	0.23864060024917216	-1.2109116539565865	-0.08033500834076321	-0.41866026895574215	-0.20836120367205185	-0.27223248528362937	0.30429839497728406	-0.017803218346751422	-0.4460122252687606	0.25329799742638504	1.0081007087527254	-1.2673897083154277	0.29031416564467133	-0.49660243286510575	0.02115526182696905	0.20771194358504624	0.3181240481792774	0.42876598919461417	-0.47630812558485924	0.18146590830739523
0.5305145700067259	0.24441155906971007	0.8167892691709696	0.18802301683256228	0.3516605018535008	0.4111816832169476	0.10095018783372553	0.8738822906180577	-0.573098959957362	-0.22954543632043642	0.09160128208045097	0.18577449916075792	-1.1968952138876976	-0.07419466237097347	-0.435691681941054	-0.19025068093883027	-0.2741136964718167	0.35516109812996255	-0.005579276037723141	-0.43855272156455116	0.23143288364755152	1.0391398827620733	-1.2691010484959149	0.2486995179283656	-0.5415841563045933	0.00749551350701258	0.18376231086756054	0.24809818895187363	0.3756155012955239	-0.47018953212477965	0.14843387303415048
0.5493318706347603	0.2170269259466325	0.7900901090001518	0.22599182576956892	0.32017128333749617	0.40290143468653133	0.10481526921567204	0.8773973656831708	-0.5676358054432202	-0.2521994705254159	0.0661574493341193	0.14114326650902048	-1.1947286306786995	-0.10349432248118821	-0.4376475282249438	-0.16697316631273143	-0.25738555472990193	0.3838541721454956	0.011709753343744	-0.48071807115349896	0.21014909867290102	1.0555653389698216	-1.2647873586981027	0.23034424319496843	-0.5710354664143148	-0.02535685604430088	0.15588869074843786	0.19088515327595684	0.33953895429444125	-0.4798087464358078	0.0955652169353506
0.5467227647085887	0.19639728328914907	0.8325963121617272	0.26324763613691604	0.2958649304647769	0.4095896951207241	0.08435456491608348	0.9151827536550347	-0.5948102166538272	-0.27986081868953605	0.057774046263061096	0.09269621656103505	-1.2000925336203228	-0.14283829805583576	-0.4507307820266589	-0.13842032588295458	-0.23565914349653522	0.43515441641015257	0.038013650708509886	-0.5023435840120942	0.1622568746880198	1.0710709797726292	-1.2493752380263168	0.20919703816143315	-0.605125674913751	-0.04335574273390608	0.12661814979442726	0.1499988789725169	0.302183861572179	-0.5036378022614927	0.061893276751714056
0.5786662064848598	0.1748068976193821	0.849747990178751	0.282883945642212	0.27688091048829877	0.405354291492724	0.10322800102191838	0.921918334905454	-0.6354877240495159	-0.2935344524795217	0.04608033942522187	0.06870892678561111	-1.1957580533253038	-0.14708583563174787	-0.4954775041491276	-0.10563173572745418	-0.20693227122307184	0.4539476730414849	0.08956153795951541	-0.4821237981913664	0.14610467372696742	1.0833563157807404	-1.261238983442962	0.19834007709711382	-0.6247820260219751	-0.027629599712946845	0.07891560910720152	0.128497325200194	0.3109879301198813	-0.49055466765011185	0.046089063453616325
0.5839926011941133	0.1456874948932061	0.8719969760480575	0.31156416534441267	0.250539714735502	0.3727641326169031	0.08628819126341289	0.9076298565630511	-0.6739793454216224	-0.30406126207289386	0.04605759979632955	0.041250217269940145	-1.2082359434016285	-0.2010632444319192	-0.5040679411405404	-0.06857799868089001	-0.1820934655982692	0.463203531223054	0.1414673752683711	-0.48573172234105266	0.15333327891210163	1.0861208333416987	-1.2946547994978688	0.18744641124614878	-0.679177355073034	-0.027957590820621638	0.026047847098062384	0.12265315580245417	0.3328384527524778	-0.4859897308318993	0.030668074107471847
0.587463105708503	0.11619477772385176	0.8629487311998453	0.2990906139515916	0.25239920425250223	0.32205971332776606	0.10184866738376655	0.8882780439667044	-0.6945640164340958	-0.3337671086843516	0.056574549831467515	0.025596272107361977	-1.2060792142702943	-0.23703645725387418	-0.49425877907149696	-0.04496601991807	-0.1675924195976268	0.4710691494127076	0.18651774775778202	-0.48202785221279676	0.16439987247933044	1.1016511969569063	-1.3013016143719174	0.20288388188251777	-0.7246918172846419	-0.028364248149257178	-0.007565815883346859	0.10522234242726425	0.3867231214660103	-0.45816031499132615	0.04302614781511451
0.5681370680204755	0.09620956127992165	0.9086927113085774	0.2866752762336014	0.2325832808883197	0.2799946844784709	0.07661358708482738	0.8400281863192236	-0.7536205006392553	-0.3078023098641996	0.051422951069691615	-0.013044057433513315	-1.2061278277201022	-0.30003255303602583	-0.49100378659771715	-0.028555001633483613	-0.18281307472175765	0.48718909269151806	0.21208055184833569	-0.4611209273529564	0.17600420181148543	1.079419683344705	-1.3174345491012105	0.1596153044657353	-0.7695723812229855	-0.028441992140194612	-0.05445098567504009	0.11522836220403643	0.45059820815039686	-0.4447597206172952	0.004995161002008983
0.5727476442260105	0.06136853751319975	0.9296892931893821	0.2683313243821504	0.2337738331578633	0.24308250045873908	0.036536080884385015	0.8372594322202976	-0.788370929520455	-0.3252558053209541	0.039159438409566025	-0.05183344654159481	-1.2069168108717117	-0.36709734200917554	-0.48477578912642877	-0.0119484584556514	-0.18158326544866332	0.49922591056430876	0.20950191935112	-0.44451492904727175	0.17072171066685154	1.0314276331297363	-1.325343317755845	0.15216641951680046	-0.814322815541853	-0.027993696126021227	-0.09854336455228627	0.10410919282488862	0.5078738024722769	-0.38954924732925506	-0.008755604628586214
0.5692210715908417	0.05386938087625535	0.9399620851229212	0.26586506689994416	0.22908973025951726	0.21619474714443462	0.013741495277234322	0.8444767841425358	-0.7967215976910109	-0.31633759103433606	0.042606530027057235	-0.05130716402633183	-1.2004453096006849	-0.43220879777882165	-0.46557266005927483	-0.003625318177366086	-0.18055651537917408	0.515957624679767	0.22742661451172302	-0.43064510868228395	0.1598549670839675	0.9987092096319732	-1.3385788889039667	0.1484309587786486	-0.8389309808502319	-0.03933666429373372	-0.1580796285076608	0.12005390860562157	0.5886126767282842	-0.34812166581728027	-0.01744321252999715
0.579592884963909	0.07465800599543373	0.9170782126316632	0.24698415471193647	0.21121026411068042	0.20461082782295534	-0.00431065385804868	0.8022472458862453	-0.797316500606547	-0.33815426115994174	0.04376071043341746	-0.04254601307439208	-1.1998284443389353	-0.49847928973753347	-0.43113028225229694	0.007502374914354651	-0.175324015539502	0.5018598879107105	0.238727711652243	-0.4289569332667635	0.12442712125069608	0.9545707485601065	-1.3445885587785944	0.17707462335616148	-0.861101778595159	-0.05913694288723692	-0.20580067416374015	0.12076878700035884	0.6538951127855069	-0.29855023212820825	-0.02374519740592679
0.5828391809658084	0.08150373803706726	0.9092149067458056	0.22771202411289923	0.21096056926749882	0.21643596153847394	-0.013899889741012233	0.7826955242439283	-0.8367048434664804	-0.3467247069469614	0.04365770453432529	-0.03336835632816404	-1.1895158235945873	-0.5708854229786215	-0.39538499014648754	-0.005422231117350779	-0.1744975223231626	0.5044133703567836	0.27575497151013406	-0.4319509216054314	0.09962072208074865	0.9186491360608479	-1.369506898886845	0.18547437381233972	-0.8549733615974597	-0.06977574232089824	-0.21972551728760772	0.143982203542873	0.7436488868295592	-0.2227568667146374	-0.047154500815452326
0.5683736527166204	0.08080914821321042	0.939455762094236	0.2255346068424336	0.21942706144339966	0.20491459502619164	-0.019097264477485047	0.762961757376423	-0.8592853334867663	-0.34397384589782815	0.0649481055652648	-0.03910849496856355	-1.169215109730283	-0.5947386520072497	-0.37682881132876866	-0.01386854783091849	-0.19681134902558767	0.4970844487969751	0.2948618481554909	-0.42417633604567334	0.07795524641243566	0.8498182906655577	-1.393231816331935	0.20462758381029209	-0.8823874763149206	-0.07207744401226608	-0.23825249362752454	0.15213814134750223	0.7863988188143629	-0.1652997080543221	-0.03894473651341908
0.5691090590258262	0.08412457829183238	0.8990194648595338	0.21307251892639978	0.2160621909726547	0.18078644458025575	-0.026629302194096354	0.7351610942024668	-0.895688164530817	-0.299141870279712	0.0758954402921549	-0.024227291822261375	-1.1255267279388843	-0.6375685359024548	-0.36588580111064295	-0.01821346680188915	-0.241363327847714	0.47815375599791743	0.31496209257313873	-0.4165421158990078	0.06888916548998	0.8059942530539601	-1.4062893176562563	0.21409054346852524	-0.9167280758118614	-0.08991360321431496	-0.22887450231433054	0.16234339721704408	0.8252256627352901	-0.0924240364130772	-0.053827918137122045
0.5659856292717126	0.08305593994628499	0.8708739326751725	0.18840874558750487	0.2199704028651027	0.132341244428292	-0.032259164304244005	0.7320493823689866	-0.9238142450641679	-0.2959069858083721	0.09209602351513757	-0.03475078964279655	-1.100614962666466	-0.6798856751327959	-0.3193528415496069	-0.016585272542414865	-0.2581718703586362	0.4906579048117125	0.3310779364630313	-0.44945857520601784	0.025425258032044328	0.7525048636304088	-1.3951773224962767	0.21960355895096834	-0.9578135070661705	-0.10979651361787741	-0.21063397355221536	0.17365738117513424	0.8534885734785138	-0.03977648490827547	-0.06988234144512503
0.5742199025805552	0.10512037457501215	0.8614090978513514	0.16369729024309707	0.24609750966970384	0.12210789003058846	-0.00346079289471683	0.7205196672772889	-0.9683510597821838	-0.2778317565528713	0.07203643697985491	-0.04633922928102674	-1.0509504112412706	-0.7178259310149571	-0.3027147729976628	-0.025893446750664195	-0.28118917598877596	0.5191083907992575	0.35331943884174705	-0.4387533730341783	-0.02518530711280676	0.6597984375983021	-1.3803039409528208	0.20011901366572044	-0.9572995312425687	-0.1246072511180208	-0.21163189923848402	0.1799625938783359	0.8404821163170286	-0.017260697118059325	-0.10328969173322881
0.5539280790378378	0.12319196673843635	0.8663969026083194	0.1464623333566972	0.2573406720027471	0.1289358372102614	-0.013687941151975825	0.7052162706901894	-0.9974177959617551	-0.23518233503055144	0.05309241146674839	-0.05582792007001709	-1.0311772190012314	-0.756120164927578	-0.308174735389336	-0.01460840874123116	-0.2831369763615848	0.5316930345133818	0.38076422221568595	-0.4325850534526804	-0.05019346313151353	0.5649773236204029	-1.4059000016658116	0.16715298258874772	-0.9502415642756556	-0.12968689408462608	-0.23224795229875728	0.19022988492673	0.8058061395492215	-0.024964754363856444	-0.10786752832250926
0.5512228039381997	0.12969168732153952	0.8499269702956639	0.14527975542209648	0.2525609502671778	0.10160015735412156	0.02414031861534353	0.6976286634577735	-1.0354061580700002	-0.20731135369342651	0.08817565503004295	-0.06831663644447955	-1.019555319804629	-0.7855280394746222	-0.2931480717110988	0.005403656110910024	-0.2899618117633733	0.5449492685758998	0.4153971616442238	-0.4277751986307174	-0.07344841622633379	0.532343845170374	-1.4288785069376735	0.1839962245672247	-0.9567695133338969	-0.13795717626175524	-0.24224180298546036	0.1701334346546618	0.7598740794545459	-0.0456626415479197	-0.11995619487293474
0.535901199456824	0.15302884833006586	0.8370312944396291	0.1422186047104734	0.24334673429657153	0.10575672022854274	0.06307446461805946	0.6541064567721646	-1.0565925812993306	-0.18070252182049792	0.10999262476315863	-0.057170532417237706	-0.9861000691977573	-0.820499836388503	-0.2616187387307783	0.026991152289711228	-0.2953741290905755	0.5405585068195766	0.4623448204678623	-0.47278008130060967	-0.08325706193292087	0.49500415750856896	-1.4325041332083859	0.17440720319401595	-0.9610649388866213	-0.1478749393742461	-0.2391658918850883	0.16261465039109402	0.7255770565881912	-0.08905370251674341	-0.13901673327121322
0.5511382347714657	0.16417715187308762	0.8202667311508733	0.10996593703009812	0.2324962346805905	0.10217053673715307	0.0915599160897791	0.6197176349100181	-1.0992656463334938	-0.16280723766492675	0.12565637924553852	-0.059357995019021226	-0.9856842271203483	-0.8558254125432352	-0.2274051884024991	0.036577676925275956	-0.3313426029927228	0.5430122101281744	0.47447218608418684	-0.4890888247504674	-0.0790094155124164	0.44779379190823415	-1.434731311213577	0.1557511968861607	-0.9648719458591144	-0.16171355420716033	-0.2421901992237374	0.1421849787587573	0.705490466069333	-0.13471836259494593	-0.1622293917447924
0.561967523410066	0.1645356710822605	0.7928601942032261	0.0876778797099941	0.22330111435557526	0.10087110099987093	0.11596686061535814	0.6304379715897984	-1.1432003526709837	-0.10499628879653666	0.1750640439480601	-0.07014301973364415	-0.9468644166333423	-0.8736601536324032	-0.20608322311469593	0.043952877786291845	-0.3681480288834432	0.5534862372602524	0.5035654687920348	-0.5043989600863377	-0.07214295566069427	0.42426401368588723	-1.4201588371249305	0.12598217859607036	-0.9693328250735377	-0.15274578946364717	-0.2511877587324612	0.13695738946425343	0.7071574564873512	-0.19248747593532162	-0.17341377918757925
0.5816827157357353	0.14982279594970213	0.7634890457572119	0.07873969833254904	0.20691854724664566	0.05326488871974126	0.14872695129794405	0.5979525674564676	-1.1667175657426436	-0.047879761433453134	0.21516246389907517	-0.06356771701994418	-0.9243485061102319	-0.9108536894798853	-0.14853628984714445	0.07566533536316007	-0.3990040869990471	0.5549642157341115	0.5046470308591691	-0.5219782770412877	-0.06861075417486837	0.4160262458104792	-1.3917136438031439	0.11151658333517833	-0.9727448609704595	-0.12676693860814944	-0.27037466779441754	0.14100776410072666	0.6970585722835227	-0.20647222073966082	-0.19155659328515812
0.5991169074727347	0.13458674069378812	0.745218717710023	0.04754244249946875	0.1966542521998349	0.03252251171203378	0.15037234794557358	0.5506341607323011	-1.1994533904482554	0.010368514158197617	0.25705271014270076	-0.0473761887972971	-0.8919075685642135	-0.9513014112270106	-0.13208569295433809	0.08182307166441828	-0.42619433710634425	0.5620168258362949	0.5261806514486267	-0.5087729121908496	-0.06798678576363605	0.4182887001042329	-1.3592866876486414	0.08686080610027734	-0.9364930750867272	-0.10833013099212965	-0.27901981564078415	0.1394978841212881	0.7203584749542333	-0.2199462162148819	-0.20410735746019956
0.612216854782238	0.10765022698223717	0.7426102628080316	0.024434014981177265	0.17264617240409386	0.03347853387204335	0.15155894139197015	0.512875246206184	-1.2197744455514865	0.01658708981269169	0.2949296942073131	-0.07268564231505317	-0.8611391964669849	-0.9503750516489811	-0.10286395318542556	0.09815362411676096	-0.4489282939682557	0.5698054989603185	0.5114035470496701	-0.5137277520470953	-0.06026504425349614	0.44350723658899494	-1.3271000193031608	0.06166159231535988	-0.9011360050426811	-0.07316324075212895	-0.32256083984667566	0.12217271812952113	0.7616508919334494	-0.23820657516357385	-0.20930209114286896
0.631884836786388	0.07587264071700181	0.7396591417535643	0.0015133528665829342	0.1402870224973825	0.05263477073131517	0.18900321512143795	0.46421475088458647	-1.2340823620389902	0.03132759789378339	0.35761015690893483	-0.07707563491169518	-0.838936645613581	-0.9563818110015095	-0.06615301450251611	0.11481075930172832	-0.4882247369627436	0.570210371998922	0.48764236387359006	-0.4979618140871076	-0.058877111272239366	0.48171158876654124	-1.3061882101176572	0.04273805329462983	-0.8625955247643858	-0.04939635860676262	-0.36317410945361406	0.10290148311997505	0.794994767777545	-0.2746349300086259	-0.2054072991208596
0.6396040442080346	0.02177910558093498	0.7149788051807159	-0.02288868275700124	0.09300829047364731	0.08048026270852279	0.22080691493137797	0.44347872238149016	-1.249362879314075	0.05155750983348123	0.435895102197944	-0.06832578450456137	-0.8157519716863584	-0.9541752463413969	-0.015531382096600021	0.14624208200312744	-0.49646464813993063	0.5642735133191176	0.4705047415078886	-0.5343255176426568	-0.03944351446434117	0.5556071241534111	-1.2703590064279164	0.05547589272999909	-0.8269795008667419	-0.02562292862823275	-0.3572794888073413	0.08823867138603235	0.8175259160220527	-0.30035284083828245	-0.19739123187821833
0.6708742932406219	-0.005001073087554628	0.677795962906018	-0.03314382539219864	0.07582835542725766	0.10450987189808063	0.26255474444938603	0.4256537554094231	-1.2617925529961305	0.05968834479070569	0.4905248431125099	-0.08715249215179237	-0.7960523565595417	-0.9907399443923486	0.029228918400946397	0.14221548680839333	-0.5146410601656098	0.5568366096254354	0.40691924501337395	-0.5486148943731912	-0.020045777301129348	0.6218974787031849	-1.2312142543176336	0.05408792975835882	-0.8197023392531484	-0.01528532952007812	-0.36490190146661056	0.06998183883671574	0.8359068750273962	-0.29801195738614566	-0.20869454097513773
0.6944301539720067	-0.023579368863737814	0.6506273662897498	-0.06841296259410848	0.058610251768600116	0.14361371264016656	0.28881397312295487	0.4378055688517087	-1.261001869651635	0.052953550435616815	0.4965540272903522	-0.09317568253352956	-0.777263258208854	-0.9948038666327296	0.03647375599938348	0.1461845052785898	-0.539094681608327	0.5290193853656867	0.3829165124892325	-0.603984904024216	0.01998587485053504	0.6547623373205493	-1.1680252316064172	0.04538291890188764	-0.7729403454230631	-0.0379896182329604	-0.3659663166150998	0.08208807768152351	0.8741852865578496	-0.2751040853804026	-0.22735920112211172
0.7185484444416081	-0.03537691038655817	0.6166001493412603	-0.09856422115244684	0.05256242041337701	0.14580258206315116	0.3222177856476264	0.4492220696771603	-1.2383180795647142	0.07684731798949904	0.5255421109534234	-0.12080605270601882	-0.7649962453945328	-0.9651961422654182	0.0344136001108345	0.1301050251004618	-0.5329176617802747	0.5025201571646615	0.3669471216172405	-0.6232214804682583	0.05129648260188009	0.6948532302597127	-1.1177009282674966	0.055062015676902186	-0.7498470562263535	-0.04396621289762108	-0.3624850474588367	0.11299908182708238	0.9080721714807718	-0.24791815252693367	-0.20824186217560786
0.7213055783948764	-0.05855013035144241	0.5907565780854678	-0.11060423915211362	0.026913430473804005	0.1611575721469039	0.34924942263002523	0.4231743629786272	-1.2273032523579335	0.08930223221070135	0.552980168088803	-0.1351475203075263	-0.7595955538962987	-0.9319336046730866	0.01320989082506952	0.13041273021848399	-0.5358952981442049	0.4776220483249469	0.35032642886474985	-0.6531193134569186	0.09281146339430453	0.7715889730485814	-1.0700973257183444	0.03877412801335684	-0.7399299021464757	-0.0338972132836609	-0.3559974505551133	0.11819255177321752	0.9321143899333979	-0.2256996391965386	-0.2169114952199857
0.7084478238730086	-0.08835608592576802	0.5870602216924584	-0.11463379548695765	0.024077341561972165	0.14541816074747865	0.3825614706543378	0.39618420161150375	-1.2073123335783746	0.09572524602380302	0.5592880333484026	-0.1708852241967363	-0.7465651785322943	-0.8763660777903708	0.006223728961874104	0.12369229941995903	-0.5394735215803539	0.4359338929509424	0.3120191843683691	-0.669610768847447	0.14280388665807903	0.8204944994858246	-1.0351449747447419	0.03578232177467734	-0.747941744073653	-0.042322706773658264	-0.3309999812732213	0.15343324294314	0.904340255152513	-0.1909509462170654	-0.22796919587040027
0.6978823927405007	-0.10111763829424718	0.5720068605332153	-0.14172047698948742	0.029237928443538303	0.19682787439470184	0.3934163454167018	0.3759627248121776	-1.1744017147030512	0.07092023682383855	0.5576428237646057	-0.20867316978651088	-0.7588190525763971	-0.8398172829081412	-0.025417565191262592	0.11368810756131231	-0.5420568661232203	0.39578190455741147	0.26976297611541583	-0.6885749060930823	0.19401982828611983	0.8484864283872782	-1.0315994536671618	0.02736168672898832	-0.7559071897744036	-0.03913686315925404	-0.2980633549755992	0.17569757484333093	0.8848326031521532	-0.18633401695217697	-0.22142138684968007
0.6764340365853189	-0.08537951122418436	0.5457049625459743	-0.15249476471379864	0.029069288039005835	0.21305700568383584	0.4273061942291566	0.35730861412339465	-1.142809613729224	0.07265493605881149	0.5746843533690938	-0.25927593318658565	-0.7609396500896316	-0.8064424954499166	-0.017031215791272876	0.12816171625923398	-0.5466247640875219	0.3756768400927083	0.2651149003861311	-0.6903295329826487	0.23903062123512436	0.8885196347641742	-1.0265241872193225	-0.006419583109754878	-0.7813124815716295	-0.03317141825557128	-0.2893251569073014	0.2160830122168626	0.8682962480213229	-0.1671065984952992	-0.21490657966647359
0.6524917079825572	-0.08861196675102094	0.5153945961566998	-0.15948834666327888	0.05347955569569043	0.24253845405959074	0.4807966276490746	0.2960083606197371	-1.120009659491899	0.09870570227467927	0.5950750761255574	-0.2757316789092269	-0.8022131259149067	-0.7936331556767533	0.005188707434440316	0.12704699311695047	-0.5232859109835456	0.34511871170894504	0.276989939702631	-0.6981580141229609	0.2981272627096475	0.8871421303706952	-1.0287745750878752	-0.02970386150278717	-0.7684679615172406	-0.02512911134012419	-0.268449041903049	0.2837200481100397	0.8266838556548333	-0.14918327293624115	-0.2157571499012969
0.5993269153593364	-0.09347526057165507	0.5114360680088582	-0.16737202086087483	0.0923256007327385	0.25747508557454435	0.47743254048692946	0.2755313114772089	-1.088028463408629	0.08711556141126742	0.5858996102020841	-0.2974604740869421	-0.8429091527890868	-0.7718471397923157	-0.0019064329730648245	0.12902961459058818	-0.5111709663114022	0.3148438025692474	0.29652847810014515	-0.7282939352806642	0.36480602561155634	0.8383722624425198	-1.0350543211284644	-0.05512260119394259	-0.7827653125601616	-0.013044209118919198	-0.2760776423437014	0.3197722679474089	0.7640452840263492	-0.13900559858032083	-0.22428722615566676
0.5686244695974967	-0.08547517823023813	0.5096998277137555	-0.16178389004783184	0.1372969800457262	0.2534394850356724	0.4706122060008534	0.2627460980552448	-1.0653742623034148	0.05255561127039069	0.5898736555041821	-0.31512968307330325	-0.8849670131963944	-0.7443409926662733	-0.03405340075468729	0.10603946445277741	-0.523070235642674	0.28021473334721414	0.30755261903510495	-0.7253267170545357	0.39250614449916355	0.7907561257596879	-1.0413573819427258	-0.09988187013518961	-0.8081205357516824	-0.015296848173064028	-0.28328833403980885	0.3526733552711197	0.7208018306815148	-0.12921878508824075	-0.2224854264866333
0.5517997686554417	-0.07604350071109696	0.5341421607766236	-0.16033253206444759	0.1491270953521019	0.24834502282802656	0.47626147916413475	0.26879768373688145	-1.05291664347197	0.04732622903731966	0.6031667395108177	-0.33202399755866374	-0.9007690121379509	-0.7196559616503058	-0.057205793621631265	0.07969542291659618	-0.5198977970005861	0.2577208220132728	0.37056085439395037	-0.7282957120580451	0.40273170492262766	0.7654913132414595	-1.0241243823840782	-0.11925952573483001	-0.7719150753204718	0.0015177107210227817	-0.29805868495191373	0.4028642364759782	0.699664473530722	-0.13154621167182567	-0.2471900699934182
0.5099701017291308	-0.061961980458591616	0.538055681461048	-0.15911089595052688	0.16048351618167964	0.2439743921335364	0.4712434307319951	0.2590833103710189	-1.026600915469373	0.040336384972315606	0.6337349604607407	-0.3165180357209296	-0.9223146244804393	-0.7183572028713809	-0.054387621648669594	0.05224694653808955	-0.5082661521377685	0.20635090984411741	0.405202133173829	-0.687498475129811	0.4015415037171614	0.7385377424608148	-1.0341810168492933	-0.13553398351927393	-0.7558296844849695	0.05579684984587798	-0.3125444562956904	0.4000964358126319	0.6613440313349914	-0.14514315399154104	-0.2355456700094319
0.46443393412203876	-0.07143947868484038	0.543353887544919	-0.17264706637462815	0.17469335261338842	0.25359319006747627	0.46521625265399874	0.24790686614752286	-1.025814560883312	0.026196554414845214	0.644007626311008	-0.2999939486082698	-0.9439817704474474	-0.7153886113766952	-0.05815600523353367	0.044855558122551806	-0.5212372037534803	0.17450198481074058	0.4403276342369745	-0.6513037431031867	0.3963913807439762	0.7001869551636674	-1.0695626978399397	-0.15587367322430876	-0.7585211374437505	0.10381423156066513	-0.31083067435374984	0.4072157430011534	0.6407747660793991	-0.16806692956920907	-0.256528871015437
0.44004999496883485	-0.05490097397338434	0.5732188982555324	-0.17741198331814492	0.19878194255384335	0.22716545414767525	0.4466766196891238	0.24686468255574598	-1.0030547161545231	0.003704001229993606	0.6667880120097847	-0.30037224779868926	-0.9550334470165748	-0.7171772540154466	-0.03597407069796431	0.019520572280915853	-0.5121014300657543	0.13864025947496955	0.5038079294130466	-0.6067917977046728	0.39016970590667943	0.6376543413150736	-1.0954177203971909	-0.16349021868817662	-0.7276622995082836	0.17296211645410983	-0.31585194219556156	0.4390968674760334	0.6067441633977866	-0.18031512665454744	-0.24434659140958054
0.4383395483878026	-0.03316230444423306	0.6129012026256073	-0.18663218639528498	0.20730218375593323	0.22460858587557123	0.40788027966654405	0.262360856472736	-1.00032896820082	-0.028939758820163076	0.676492751778646	-0.2778884686036801	-0.9829842098404875	-0.7126279538130439	-0.03404997320369678	0.011536851513185169	-0.5078375760053835	0.13067785552196437	0.5795611231951688	-0.5660880192666748	0.3859481199665079	0.5821275385824373	-1.0936768263651644	-0.16595557867724636	-0.6459565945565464	0.21235517188594394	-0.33107026512968596	0.44915849113881745	0.6062208138236875	-0.1937817820196492	-0.21868784249145987
0.42534950261267807	-0.01934368375475094	0.662581588652025	-0.18352093453038643	0.21263168318899967	0.19629580584959935	0.38848770681691236	0.27769062521587684	-1.03011630567377	-0.040020825455746124	0.6911084300923586	-0.2494772845971959	-1.0012425018743558	-0.687200377344187	-0.022454194688044098	0.004750821003916026	-0.5026529830139663	0.11440584499998205	0.6779289816164332	-0.5411503564664025	0.39926491947991405	0.5311218409277085	-1.0891383446282856	-0.1738111183608993	-0.5659894741655271	0.2307831722052441	-0.3530900105591905	0.45591804788410595	0.558155358509206	-0.21075823337334826	-0.18311265254569276
0.41963072829332215	-0.04315098653015746	0.6923418346624024	-0.19422613246679543	0.1906118048187956	0.20423282913378218	0.3783067206679157	0.31447461251464637	-1.0608125180348114	-0.08309213739065249	0.6731280053364798	-0.2007950756930043	-1.045084607277309	-0.6893718225067067	-0.015413598481395138	-0.01092274326621977	-0.4690113107030112	0.09088137827642999	0.7103910193529339	-0.5490582003297294	0.4153652113541234	0.4817205904059273	-1.066445024458431	-0.15900217796793487	-0.4964993294407104	0.23935668361393084	-0.35955011269846643	0.4427963346969291	0.4970732773238976	-0.23709332512884895	-0.1744070697872484
0.42389006311851496	-0.021246746776666898	0.7300973034776523	-0.209069379819148	0.18184708492374455	0.19302508760937714	0.334872167183655	0.3710728137274493	-1.0561539520427339	-0.10813950622957584	0.6389857614951959	-0.17725442649801865	-1.0578436670363054	-0.6594086623184691	-0.02292883360003018	-0.020379956241756234	-0.4652705898620053	0.06810626246946863	0.7597992318793029	-0.5330883807188366	0.40934163854212524	0.43444359999576526	-1.0441952138597408	-0.15460802676021998	-0.42549069127131756	0.24233133655307112	-0.3818687980191312	0.41982590043702217	0.4623505244931209	-0.272593767719683	-0.17958749548371924
0.41300428415300816	-0.007444460518069957	0.7179609955272277	-0.21479223906922013	0.1502016676554297	0.16794673281825362	0.30737432523624414	0.3965078558302359	-1.0628064318409678	-0.10260692213371284	0.6047114943457615	-0.16151653443116537	-1.054230505226271	-0.6683541947243303	-0.027356196820017976	-0.04087391940066523	-0.45161065489386526	0.030150604774735044	0.8005216050552763	-0.5261168985352522	0.43238821373119096	0.4255173968827505	-1.0382079207371864	-0.13315938859137824	-0.34883531779510357	0.22702600709160045	-0.3754065359939012	0.38056969089796644	0.42399415285771774	-0.26065385525934537	-0.16289611514187824
0.40814120735973736	0.009235318786979533	0.7251078074781336	-0.24078665190258622	0.11035445288811796	0.14950236576075246	0.2820985564671337	0.3910505170530374	-1.0346071459750974	-0.09136295620720002	0.5360058564166731	-0.1491418997471284	-1.0701349865755305	-0.6839117610842618	-0.025067669360994284	-0.055404066554321375	-0.4236352351190015	-0.002892695722521364	0.8387863137526057	-0.522829860380559	0.4660920422598111	0.40884661430579977	-1.0254680076070168	-0.13012557639689204	-0.24894510731274228	0.2455094334352818	-0.3914140929308537	0.3402980740091751	0.40121421019132575	-0.2645563471393123	-0.15550125895831388
0.39802182207436376	0.0041629783501457495	0.7203579041734061	-0.26278233745729096	0.07072019312330177	0.14289228024920506	0.22442284541730592	0.36257131874623905	-1.0370354698682376	-0.10131830359309157	0.4750949115590915	-0.11047520226837126	-1.1002924058576071	-0.6619859298414805	-0.024022760667241908	-0.029037277492543933	-0.3955272708398792	-0.04028939836443472	0.8628213019830266	-0.5304664495637323	0.5244818196895212	0.37869302411499295	-1.0421752830870106	-0.1186811959284998	-0.22505026432625655	0.2604601654529145	-0.38623287677781837	0.30442974895144703	0.34713430225844005	-0.2685432502856483	-0.1483206630705883
0.3939251858730179	-0.002307379092485435	0.7116707055906858	-0.2754466765132025	0.031193059476674508	0.1323334790552965	0.19065015098852375	0.3268131521477361	-1.0303544969765082	-0.11876707148050655	0.42801439121872653	-0.08818407045624926	-1.1202646504664537	-0.6506946800491926	-0.040429720002215216	-0.01451147219024598	-0.34911384184844835	-0.031035454215359054	0.9183013356635359	-0.5498535190519379	0.572565524642705	0.3527518208062244	-1.0434642667004934	-0.13293559694462503	-0.1865734019245371	0.25799043345135886	-0.3720887176666265	0.30471600847545727	0.3322886645340906	-0.24894454459191445	-0.14014950876146265
0.40091555463632966	-0.00804074538922033	0.708061725202943	-0.2749881106367595	-0.019363365272374457	0.14549754959818922	0.14484568205595666	0.3111945558094575	-1.0125825436061908	-0.13617254226939987	0.3869160795000395	-0.0708856269637695	-1.1356954791493425	-0.6401398132319155	-0.04414339460011759	-0.00911733539966313	-0.32824667296623217	-0.052885051363198474	0.9313738343315496	-0.5700080971427864	0.6352536922737313	0.35138002167714555	-1.0172529810717466	-0.15642548277777396	-0.10871196247424468	0.23281124824879146	-0.39895180303553046	0.2911171737507182	0.2785226307628735	-0.22880022404599756	-0.11350997974416836
0.3828780559315053	-0.0540968312196245	0.6981174133959952	-0.28212459653648325	-0.051024172451732255	0.1716491384067635	0.10950907793306523	0.2929804153726777	-0.9996157203173375	-0.13586503884969608	0.34073830959394513	-0.04251641640942275	-1.1538565442835953	-0.6367572755080488	-0.06266227682933509	0.009252282593979293	-0.3132346595057397	-0.0850099040882868	0.9444658133740862	-0.589331261871192	0.6758005156280825	0.33713816033077715	-1.00896809044099	-0.14915528913532874	-0.04659693044715289	0.17606177767286557	-0.4019423110777568	0.30493105482979144	0.22246863738986286	-0.2179013838708798	-0.10637726887558041
0.3469682093530087	-0.08481332830800761	0.6686450819904355	-0.3047024489950759	-0.07997648228944328	0.1803309625200105	0.0922073827225219	0.24472664425930363	-0.9620084040196228	-0.13235861660638532	0.2892667694810573	-0.012790602357143289	-1.1650777109885389	-0.6484172137618637	-0.09273588386250328	0.025745560084196224	-0.28891025755622557	-0.11668562597081214	0.9462666171342725	-0.6136099179408827	0.7243752381680343	0.32369452886580186	-1.024936056792884	-0.16283299585885289	-0.006932702109733813	0.1679332422502698	-0.39761804427098757	0.34905642297500306	0.18105351798459543	-0.1877268028472672	-0.0930701227165707
0.33218141635852505	-0.10688427018754217	0.6309989364544831	-0.32412854059091667	-0.11533123098174089	0.1964163283514607	0.07465072714816924	0.19115899880551493	-0.9456172040423256	-0.1206425311710249	0.23411033666993655	0.004649905127186391	-1.1885100507343762	-0.6447437805767986	-0.12333633404581894	0.042379570191275744	-0.2743789028009594	-0.13852359980855097	0.9547533480873927	-0.6430552649565368	0.7290931385405697	0.29842033435722615	-1.0251377129229255	-0.16078725695232748	0.03233803904498338	0.1643015004197519	-0.3886177411233479	0.415186191601458	0.16283864789849348	-0.19270706756304937	-0.10715234471086321
0.3177212403183257	-0.10679637020574198	0.6183944945097681	-0.32524228673536876	-0.14506832649542237	0.19578696368718834	0.05030615237396433	0.14029942570892268	-0.9135104191700337	-0.11862022574020326	0.19462217546837968	0.0027578710539093777	-1.216297235869071	-0.6156071875828623	-0.12617741128741838	0.07130521991243528	-0.252857907748098	-0.1582367913049662	0.9789528615782956	-0.659986768878405	0.7516836553238029	0.2520610674217266	-1.0640809138134777	-0.13402401911606898	0.08711043573284988	0.17169732408908556	-0.3740187800804964	0.5057748368244577	0.1486085560462716	-0.17388335516272008	-0.11600388330841889
0.3083896191666657	-0.12925742035040977	0.6029384135077946	-0.3247363430897242	-0.1725505437695785	0.1937491680423566	0.047589695416786294	0.10249598975317582	-0.9050211211407412	-0.14144486676769824	0.1582994424719957	0.008416215274758608	-1.2636158598717873	-0.6226287016262304	-0.15040371520264864	0.09090679103504284	-0.2415625171387858	-0.19827787134953398	1.0127042520435068	-0.6896436969136148	0.7462962336679075	0.23391300171612203	-1.0756572913765412	-0.12511457217554062	0.1303569874865813	0.2008619263359855	-0.3415764757899714	0.6012607775597874	0.11613220669178052	-0.1671341239082441	-0.1009868968489585
0.3098217764685231	-0.13451924776309654	0.5991589140757895	-0.3170350766541737	-0.1985697443013495	0.18182772721466445	0.053543048862566646	0.08218855482652836	-0.8999729120951155	-0.16546192826757322	0.1364734025528182	0.02865226229568483	-1.2770082083553063	-0.5915189892363732	-0.16673286473584384	0.1403679818612737	-0.2361042167991573	-0.2351237068052508	1.0102082834576551	-0.6896229678441707	0.727169853904589	0.21303648839893322	-1.0587536484803861	-0.1316068100041683	0.19106542747622432	0.22646164842903382	-0.3173425553806382	0.7062501593335033	0.10848126978338271	-0.1804466369608461	-0.09984872890160018
0.26887971049857984	-0.12766073801936711	0.5858335751336184	-0.3042960187684755	-0.19956634649833252	0.15774914119333747	0.06956468285216125	0.05867700423055007	-0.9088488942797863	-0.1373428239063955	0.1357881748914029	0.04963522151618699	-1.2835401479693371	-0.5660496669496226	-0.17468739763974642	0.1746696458629975	-0.22843578494690314	-0.27309489742532855	1.02053222531286	-0.6963332637527607	0.6937441097697692	0.18563537132201788	-1.0603578258644675	-0.11688179320131917	0.24422315684676832	0.23244692127821112	-0.25567892051068764	0.8267414355788698	0.0955093862336578	-0.1838512247044034	-0.10592200169663686
0.2542319299377244	-0.1136844041136172	0.5678303953710684	-0.29819353425316175	-0.20705676996598904	0.13170835528315653	0.11702147250734014	0.04872717834025283	-0.8843842858494068	-0.11981161570870466	0.09693210350966072	0.05328475936742799	-1.3041207176392908	-0.5266071579921042	-0.18727233221685563	0.1718242230139477	-0.2220944106007959	-0.30718582130119315	1.0391553174361736	-0.6873652760521551	0.6479391077920706	0.17969162687004422	-1.0561536562594462	-0.14466861395316752	0.3327723995616545	0.23781476112699934	-0.21664178389756325	0.9446522895574869	0.08824824985000972	-0.19936454744103702	-0.09236392653344043
0.25646318270340185	-0.09323165069752554	0.5628534524735909	-0.29088516153872573	-0.1825215777794061	0.13164744364443745	0.14199924066954586	0.04056083395934398	-0.8724043646892936	-0.08692414680317088	0.06270674709474068	0.06802820349133012	-1.3039045848691995	-0.484307711036966	-0.15969630798592277	0.1830441332530019	-0.21540841387135243	-0.34732916536752517	1.0103506288160582	-0.6805578496467419	0.5929657957719099	0.18897472596719508	-1.0564314834459825	-0.1335485237230852	0.37945274389699585	0.24783202363666992	-0.21035102849217874	1.0639884118191174	0.06659432226467842	-0.23410773533792145	-0.08615591421008117
0.24040988220909174	-0.0815575764443996	0.571571734928033	-0.28214191924276094	-0.18170223397427637	0.1041483677793438	0.17042925129001354	0.018470654175711747	-0.8659866679814611	-0.05885121326524852	0.0843106264860507	0.05510899017186729	-1.3158299896578445	-0.47778197827849134	-0.17685805579479238	0.18881077257373075	-0.19380551679031202	-0.3695702900943313	1.0449665977010982	-0.6623044233534732	0.5324668144257929	0.1963858644228622	-1.0685588808148798	-0.1225557542591444	0.433475015832515	0.2946043025974241	-0.16036899086882495	1.1340640465733973	0.054056981560805184	-0.23521548029005604	-0.11179920475115317
0.24024236020009174	-0.03815241387977335	0.559543175651771	-0.27613023653404956	-0.19712960604741067	0.09579142008829952	0.17111155977156495	0.0035574945952319805	-0.870731370786951	-0.0432402258095298	0.055202361574390194	0.0452177847393012	-1.3295751141217247	-0.4670518452892615	-0.1989264307323245	0.19838030735615308	-0.18898967753337176	-0.3717801581357227	1.0554480606371819	-0.6579844852813411	0.4851326131244715	0.21847474642506226	-1.0858609335740272	-0.10902792598861669	0.4665592212453543	0.31395089013111904	-0.11895487057514123	1.187971009172321	0.03664815116849075	-0.2364559589001772	-0.1324619500059659
0.243584957581417	-0.01088902211090306	0.5468470469772406	-0.25755808399469177	-0.20630513179072674	0.10456108717876385	0.1778788708012086	0.008826953399799447	-0.8738976603221792	-0.017298034332195327	0.0423387177692771	0.030570664306842976	-1.3451682066168098	-0.45889941716018345	-0.2013103034318795	0.18300684996416222	-0.17868925478084924	-0.3864525843600478	1.0421854276770097	-0.6397201614201357	0.42850668527829594	0.24245790299173303	-1.0991583771204652	-0.10608074904220381	0.49697886778320477	0.32708713457852706	-0.08379070135489117	1.2298929895935222	0.024919561814229198	-0.25001253061423784	-0.17616601739711588
0.24503558107046333	-0.0005709092688341536	0.5422788064500242	-0.23196370170340183	-0.21264285863209476	0.09933121495447725	0.17097062227598356	0.016536941616806383	-0.8130068236344362	-0.03448885753745876	0.04887053500831963	0.025002186323262243	-1.334583613328943	-0.45660896328506506	-0.22151329965733518	0.17395182456773378	-0.1622137137952268	-0.40861874521275093	1.0213625853969164	-0.5965669769107209	0.38858647875797503	0.27848525305787286	-1.1126051820928413	-0.0848396162861322	0.5186152840150464	0.340194789895223	-0.037285437990003396	1.2375442182940117	0.021287976751471337	-0.25258156915590935	-0.17807911738090096
0.24580973225509922	-0.00266655186833403	0.5357397580616454	-0.21967597235457967	-0.20401414872010762	0.09476662481393709	0.16446776748441044	0.023495544382353024	-0.772765260569226	-0.0524657692863297	0.04478263756878879	0.014636896130015092	-1.3075276007568968	-0.46131987943960107	-0.24403099137533787	0.15924427503084956	-0.16327432559938118	-0.4069532011487329	1.0290372692772356	-0.5631440175983241	0.34374285425598644	0.34055003522566174	-1.1075023569407167	-0.07498262372451896	0.5279149750950886	0.3638453788346913	0.01823121982877676	1.2140264542163748	0.013215377362386576	-0.23950944470970653	-0.18192429879749902
0.24071570444542437	0.02671363816914713	0.4934769042916781	-0.19778647130367716	-0.21234424990718975	0.07688357034518803	0.16831909721917998	0.040273263277369784	-0.7664185883763718	-0.05458995649235052	0.04863939155707547	0.042372199932848534	-1.2863610419352067	-0.44163884672506626	-0.26459623140322047	0.16017777307294817	-0.1472745725670036	-0.41605699208713	1.0145721791915616	-0.5238304490090667	0.3289143350094248	0.39145582736156315	-1.1281572037490513	-0.0410009580405339	0.538323457349058	0.3679036520508395	0.05972257063915724	1.1790154338927346	0.026027476592661674	-0.22434477720372872	-0.19478631559693205
0.2536799913820681	0.06955711227248547	0.4805734040088966	-0.18773119316161016	-0.20307085557838164	0.07982445098556623	0.16922009549196754	0.04299879015285719	-0.7373026303777876	-0.04362491715685496	0.06291377011344282	0.05422593331343504	-1.290975378035876	-0.4435620036659206	-0.29235134737054913	0.1428566177943342	-0.11856176764800733	-0.4249091764985752	0.988624831048725	-0.5051719174729492	0.2968361083942784	0.4491439744244194	-1.141515865547165	-0.012521659147539952	0.5339118839549231	0.37067541438492324	0.09221525281018843	1.1575764512403333	0.02169764015513413	-0.22222287370347713	-0.22522386000596756
0.2952694699336719	0.07624988129622123	0.4656789516109979	-0.17698226963198455	-0.2088897206178224	0.10312132329429372	0.13316665419026094	0.04559153036814736	-0.7230390973628444	-0.07564973745486367	0.07645275009805827	0.05597159842541201	-1.2989598086975398	-0.450594252348176	-0.30314500205426875	0.15908334336636254	-0.13363235245709731	-0.4050385114566832	0.9966307542561343	-0.4658498795781757	0.2973562586318252	0.5128743134460637	-1.1683439497463233	0.027527749940205255	0.4934001931548678	0.38479752272690354	0.09168578887485916	1.1316637005061638	0.0043688036096380094	-0.1911044768537219	-0.25195700207869154
0.2861695333282535	0.07098468185837065	0.46057650199256733	-0.15148897555121835	-0.2197597377071955	0.12409669270099075	0.10090419460534214	0.04403530612520555	-0.7142518821232936	-0.09815379085052389	0.11990700029815027	0.06392556760547594	-1.2889066786650036	-0.4738348780650101	-0.32123163385065556	0.21390440811267264	-0.12785528475321106	-0.37485637916566483	0.9777355205711356	-0.4402490050075202	0.2764459012717063	0.5401259525956974	-1.1728443366981622	0.05790439509238073	0.45419459544756113	0.4035118754683406	0.08405672143183819	1.0876495401329762	-0.007944147574770353	-0.17118647636980913	-0.30202734681440846
0.30800022144064676	0.08237973050116534	0.4513776442193193	-0.11879888440767143	-0.22823893007493817	0.13445640646371643	0.053424968052136555	0.04404502072877514	-0.7168697124853826	-0.1245006994464299	0.16729126920959358	0.058510454158551516	-1.3081155607241663	-0.5168665334133691	-0.3957515908935384	0.2506921595694858	-0.11942916183646354	-0.3763726382893819	0.969181666230147	-0.411350905425188	0.2788374270583903	0.5635543038953763	-1.1745030921283943	0.08717422778297688	0.4535481937844631	0.4237008740165322	0.0888720996044208	1.0473226543213416	-0.022027132098522157	-0.15924044715103886	-0.32304290256307416
0.3499850384570113	0.11848441122607253	0.43774117496638637	-0.09228234443324049	-0.2202838927676511	0.1591026437584612	0.017516387084311223	0.03458179979169388	-0.733540199573345	-0.12618334229991404	0.14511068613746358	0.08055889331792954	-1.3129782195819615	-0.5402129814654048	-0.4122480093093606	0.3143734327295254	-0.10921503924547322	-0.3464393287833212	0.9078680994224312	-0.3822591371083355	0.2946892968741378	0.5924996458699052	-1.1929642334917276	0.11357546585892202	0.42420533288807316	0.42435242952777175	0.07637978624604219	1.0242081858988743	-0.015993019975391477	-0.15282886096204013	-0.3402352062207234
0.37255133758461173	0.1324341288657815	0.45174349205849185	-0.06881208109737456	-0.2092528327099374	0.16004318510711085	0.028962051909975545	0.009154446498367644	-0.7491924969241338	-0.14220918618246745	0.17074738481525448	0.0878692695652182	-1.3002605469491528	-0.5308947404094896	-0.447834694788812	0.3532660382145282	-0.06199682413329118	-0.3471734250048551	0.914194478729042	-0.32775583946372133	0.3114024337838276	0.6292523252167721	-1.1578110743102397	0.08419766796488178	0.4006981736241017	0.4492969071894889	0.06278943356863996	0.981424010281321	0.014434470029618101	-0.14246646050145703	-0.3336021244782369
0.3998820750658769	0.1679005401646541	0.5024686188716183	-0.047168281023525854	-0.20232628415272308	0.16489273140867902	-0.0017430167441102235	-0.01169843349221657	-0.791334878091946	-0.17543284369865586	0.18267425343889385	0.07736944907665777	-1.2814734194139976	-0.5286967237025648	-0.4709037058864702	0.39564769881845635	-0.062306795230842836	-0.3274512629802151	0.939281115342873	-0.2788788850735128	0.3121763029254324	0.6498736864316256	-1.1431847256916405	0.07542054667547671	0.3733405993927432	0.4415713862869376	0.04972153979103901	0.9208975055416447	0.0012985313025197758	-0.1394735306004103	-0.31327184217911463
0.4084237826708109	0.20595462510393067	0.5584939443244952	-0.009474578106183346	-0.18888567112619545	0.16173779909089173	-0.003300089215745461	-0.02358938450622803	-0.8245417155508001	-0.16754890472220593	0.17720768258491723	0.08915215046131979	-1.275677907870703	-0.5502825584507205	-0.48395509499900224	0.43367561516658737	-0.06045535345602041	-0.3035992040788641	0.9535820449690855	-0.22150775028427527	0.3242737685825936	0.6842035301632701	-1.1281673269768786	0.0495114034233064	0.3714635181642586	0.45441897273715126	0.03882170450937297	0.8950879234634496	-0.009413797240171618	-0.13317021103566734	-0.32847332257116657
0.40460856177986626	0.23382173251288765	0.6089050103117486	0.0021680228351396045	-0.19470204148509565	0.14913091937745274	-0.005553086712207645	-0.022432379825149458	-0.866334234407136	-0.15482619760137445	0.17924018449375054	0.10470923381127224	-1.2733037320922551	-0.5577442589516599	-0.5091337527455041	0.4722161531392516	-0.07867947216206468	-0.3166535293002116	0.9725998517971484	-0.16888848814847118	0.3193249257420643	0.6934103688929405	-1.0997779675393706	0.0016860630164111546	0.3392503036054918	0.44205325147394775	-0.0011834696384332391	0.8936536111748803	-0.0038481236606972133	-0.1588251192534688	-0.3322192827769388
0.42763130837828545	0.23090361556159186	0.7077896295478521	0.006286236579677508	-0.2025608158740022	0.1645043282367656	-0.013729478364160936	-0.038321972166325664	-0.8816692721207362	-0.12676423308669463	0.20549880945519144	0.09609929491126398	-1.2580699849626402	-0.5915712265072001	-0.5029151755465692	0.5125316588249251	-0.05398559364958352	-0.3026751437302128	0.9908063411544518	-0.14707077476573135	0.31962525688736865	0.6903231869342459	-1.0659667321824364	-0.04981927723798308	0.2790574121928888	0.42587549241073297	-0.026460556588487304	0.9151435082289312	-0.031325942251376256	-0.1590942566245011	-0.31844630022305054
0.44179935189598024	0.2013162543601091	0.7836651368658257	0.003735476456788228	-0.2401825941679483	0.21102790609018304	-0.04492096449203982	-0.08526846657281432	-0.904073835370844	-0.12256493562508217	0.1797070398544136	0.0993963633887861	-1.2346422437863793	-0.6070662801614155	-0.5086531320978953	0.5582447464658471	-0.07039363357464332	-0.28086500731241487	1.053959015829562	-0.09599899096724349	0.32791640929910065	0.6930033933657367	-1.0388283479700968	-0.09758725878157307	0.25088255663737336	0.40988840440477	-0.03174819090625341	0.9255474642501733	-0.059283046009009265	-0.16170855917857255	-0.3303537083151506
0.46322354080184064	0.18493927533719184	0.8279013839597077	0.01944395445559626	-0.2860983234600546	0.23959078327814454	-0.06374878855550001	-0.11885447543758851	-0.9313413970794165	-0.12344033273419666	0.15857532858130746	0.08430852170888352	-1.1810492000659105	-0.5982938272418062	-0.5549836793929129	0.5763304451358663	-0.05670392919313812	-0.29575295167661353	1.1021638227477744	-0.06648908770674941	0.3096332873546973	0.6854635695019348	-0.9842658038600758	-0.17439470423604936	0.2243211888341013	0.3784509662662219	-0.033013767324990194	0.9208532904033712	-0.07796330402596469	-0.1740980533837027	-0.3380151675782357
0.4733960942063101	0.19591157053303565	0.8835692643273525	0.03155865777884851	-0.28422277727193956	0.26002609997988607	-0.0908879923696625	-0.1495412046057109	-0.9573262764310038	-0.13186627956758007	0.1551742911286969	0.0527299564295588	-1.1522095994367292	-0.5995969593921296	-0.573772497741234	0.5724695010092699	-0.07894285974352154	-0.3348037703133516	1.1306701041326916	-0.038102125518767696	0.32014434775579664	0.69378184499721	-0.9560341925021373	-0.2167444248593041	0.2080776340490867	0.3571884919712752	-0.00673612780034436	0.9021650252927099	-0.09418510708117071	-0.159778721893103	-0.3240478983896439
0.4764804293789081	0.20386792073911097	0.9260800357877734	0.0597201847256583	-0.3098713825771308	0.27172344839537693	-0.09177615577175088	-0.17264603099346582	-0.9801458196701068	-0.13078642305235527	0.12641932202691478	0.0365378900857304	-1.1336602836425256	-0.5851323648078667	-0.5744080777494036	0.5654456125560081	-0.11635629559903508	-0.3373746181670051	1.1854216301742144	4.511309433579968e-05	0.29301072650470267	0.6968366971243043	-0.9347261062185381	-0.27088988892129295	0.1435417727473229	0.3399727630171899	0.015910568308922034	0.8792488550661399	-0.1522847058166738	-0.1495398799528573	-0.33292675876989103
0.4547694260418661	0.19486347691383815	0.9423541003434535	0.08942688366998736	-0.32938264648215226	0.2950625391420366	-0.08743020582627554	-0.18295732300995268	-1.0099543077855364	-0.1585376269051754	0.11611334236366584	0.025712506282513536	-1.1120575176495877	-0.579604025781044	-0.5682189423346172	0.5424139788601079	-0.13064744888672872	-0.3621578370864048	1.2556888732419624	0.016755325316002424	0.2793104353701317	0.6933881817536063	-0.9058441496756611	-0.32065466923828473	0.09954140027066452	0.3288197742342124	0.022984486686344185	0.849605954484819	-0.216818182535212	-0.1540381441041545	-0.35421908417721504
0.43195518103505587	0.21104191848325088	0.9533559636134481	0.13400101474305467	-0.34316752088747515	0.3247469922345734	-0.12976226321805417	-0.19385977858016185	-1.031859907653571	-0.1570742582790228	0.09142390578875433	0.012797059811319256	-1.0840522289292691	-0.5709310783254936	-0.5374021884166056	0.5483991265698613	-0.1767333809698261	-0.3654226776236448	1.2934932030507587	0.0053024552222736	0.24877570956171802	0.6876677033151544	-0.8946579952686665	-0.3428966537120596	0.05822233649311215	0.3010611116573542	0.026754947059323735	0.8455368219108959	-0.2595894010182366	-0.14792077399576156	-0.3662953840260013
0.40133065575961985	0.2282574330222035	0.9198379661895073	0.17378983029701123	-0.3402927871061804	0.3396014947360164	-0.1387261658650354	-0.2153571373421642	-1.041875230017181	-0.1369618131577166	0.09211891713700249	-0.004013845890947254	-1.0825136789367058	-0.5543074297976736	-0.524711702846177	0.5676264489829725	-0.2078572804024313	-0.3892579467662861	1.3212209990568082	-0.014327677411641709	0.24829581535070222	0.6773130287800206	-0.8623549381906652	-0.3753476013195952	0.01037752551213216	0.28014539585105014	0.024347900101289146	0.8529555861722763	-0.30644959311019093	-0.16693899931424594	-0.3775920783755321
0.38692831769416836	0.2249181577055231	0.9041837182154687	0.19170637033835825	-0.3460469537397509	0.3749495195299426	-0.14454183395916392	-0.2336293398005637	-1.07509510854575	-0.15263428982372454	0.08389176560171788	-0.03250359558989426	-1.087651595030574	-0.5353545634209764	-0.49435527342047064	0.5812928980745236	-0.22891866217957454	-0.4158590648173105	1.347982072357143	-0.03532487440761559	0.2371072883978492	0.6644356131108367	-0.8435496231263032	-0.4151735194295211	-0.05291770069498103	0.25352522623756807	0.012186574671611591	0.8487645270049298	-0.3419570313451387	-0.15925329234374658	-0.4091697320164858
0.37868228658438363	0.21445664096857708	0.8825251217933964	0.24372277160908856	-0.3573790174156887	0.4029748138399959	-0.1518724655337286	-0.27029667358717896	-1.0792044153662936	-0.1522968635460406	0.07253205822772216	-0.06308556044154302	-1.0830891570722676	-0.5274873321176379	-0.49020865079522496	0.6004664192860175	-0.2290080705036158	-0.43952274262593694	1.3596637306523982	-0.03984458148327472	0.23450494815643608	0.6561426943462283	-0.8390122522044747	-0.44024097758150516	-0.0837423626982352	0.2349284578240613	0.02661052657685368	0.8334747982043627	-0.3816886192318599	-0.13065499996820215	-0.4265061940275438
0.3623400094517538	0.21893696224081288	0.8677296654034674	0.2996102448806299	-0.36995743709696827	0.37615023213687215	-0.1703690293046716	-0.2962682748842872	-1.0776443637030135	-0.16633993297644964	0.056758147439241936	-0.08256985217226256	-1.0665592702606177	-0.49603609917948627	-0.4869242275230369	0.6038181397587087	-0.28453631115655137	-0.44251918687751546	1.3667853761848439	-0.036097169056263555	0.22410088403638007	0.6314604527150711	-0.8294304232902346	-0.4586597059880798	-0.13117880824898795	0.21815171036091666	0.024861602706680908	0.815175760295784	-0.4233096888969867	-0.14794829940870727	-0.4553525321925491
0.369135481043118	0.22484413938518077	0.8463432229551948	0.3610582733612166	-0.34373870747979224	0.3309696160141649	-0.18163461992940205	-0.29161309210259867	-1.0948297100315543	-0.1753510992440908	0.05391836303924249	-0.09480995656098719	-1.060469450264433	-0.46827990123057894	-0.49263876796879885	0.592073431833702	-0.3168394941507731	-0.4619202327741447	1.377898674489342	-0.04002294683421337	0.22232538139253383	0.592582752554666	-0.8382972575835932	-0.460733613815462	-0.18618471950359042	0.24508151870461642	0.03393312371552233	0.7992643398540249	-0.4481093745084463	-0.12221693171049938	-0.45921144639991995
0.3478687622286582	0.24724562024261335	0.8528060050523087	0.3969323583335489	-0.2960078486264774	0.2935905916354512	-0.19666450925025605	-0.2985169063456431	-1.109953350909183	-0.1539948093821196	0.0494069284621226	-0.09232222234006619	-1.0558229241767294	-0.4431613763405443	-0.4553965588823791	0.5908416674808824	-0.3559904428905861	-0.4732251131086643	1.358869923630648	-0.04916640906895905	0.23751832361611439	0.5703094003368641	-0.8504840712153066	-0.4398518430761923	-0.2173517384752707	0.2788102373352721	0.04097551943306821	0.790448779178975	-0.4876360222271029	-0.12245120355846621	-0.4696938078264072
0.3640146602031855	0.2595951982782886	0.8675791545361712	0.4192274352029088	-0.26529683436559925	0.2411185510283469	-0.22348736245252615	-0.3245828912319351	-1.1312544040454218	-0.11542350072124416	0.031022015499313632	-0.06409184705048236	-1.0445268664815415	-0.4375204561318141	-0.43844785204332054	0.5868183758687038	-0.38814129812078957	-0.4656673231522709	1.3470832026413382	-0.06462319368725895	0.23100955974750376	0.5422718293202105	-0.8445746585701869	-0.4383905920516226	-0.28704830708885	0.26464432306720037	0.028203588406527796	0.7994921148087716	-0.5335165811985345	-0.08971370075161547	-0.4746055453599417
0.3617336809380572	0.25299109173080725	0.8618911364837561	0.43181403987087974	-0.2279411468625033	0.19388405040923734	-0.24264027063012153	-0.35068801077715783	-1.1673043042910043	-0.10009384183359822	0.02057333568184257	-0.0717998948507146	-1.0052104104802835	-0.4343172531405636	-0.41788424889075093	0.5761194877926816	-0.4074323061184165	-0.47752115664049394	1.318247141133415	-0.05231353038762303	0.25624267279868107	0.5070811245824252	-0.8541608690326818	-0.42150547565999696	-0.3054340244033432	0.25669931141917823	0.038505660656465726	0.7667997095391894	-0.5167740724336581	-0.03456623007543072	-0.4828687309370781
0.3641635966131626	0.24925430058641157	0.9046128608071301	0.44156216666197823	-0.19485129141815466	0.11862327615867455	-0.2875386314673185	-0.3817494197739556	-1.1925519248484	-0.08778851003104077	0.009734027024938247	-0.09497139291536243	-0.9865559845243329	-0.41124208664163636	-0.4216295514351314	0.5584354103733329	-0.42881379527263386	-0.4840948748535328	1.3201696425142146	-0.026284428777802394	0.24846849251713826	0.4581758517124886	-0.8546570948005489	-0.3978423669366156	-0.3258735516774175	0.2341890599031316	0.045553310150657604	0.7935947532598345	-0.5114552273255951	0.006302891391652405	-0.4630733516235005
0.38010006115730477	0.23856027797842536	0.9319633631955291	0.426774305061033	-0.1627302610369174	0.06704978984042051	-0.2952094932684713	-0.4060382307370635	-1.211658735813445	-0.07415638854935433	0.0013758531358225468	-0.09735526974830214	-0.9876110277728628	-0.46106028671550303	-0.4428056370767763	0.5534342583247395	-0.4551597205407564	-0.49462987279509685	1.3062152738579762	0.006737855390015026	0.24543551872875388	0.38013683635916784	-0.8632380176422811	-0.3598683752848645	-0.33167367762706507	0.2372148966085479	0.05794229923499764	0.7804059134536411	-0.5437418285637776	0.04780081562560183	-0.48090504826761304
0.4091379955118333	0.1954827985894866	0.9473772894909182	0.4263008624310358	-0.1608381501700143	0.027849097440415915	-0.30693853852877817	-0.4288518952623779	-1.2111864079943495	-0.08209072129021075	-0.02910192260843921	-0.09500529454978093	-0.9868135044206111	-0.46527933111412284	-0.44688736693375225	0.5110875213078262	-0.4259612860806075	-0.49476495839660234	1.2902428259534287	0.04705218199389052	0.24398736114275293	0.3198134657050235	-0.8642771851220857	-0.33838549217710245	-0.32472072340722025	0.25134853282581526	0.09109211211385707	0.7305292277010654	-0.5603144046372814	0.12288586041268298	-0.512319777804416
0.42300403797188435	0.17435829229524075	0.9050530261207204	0.4348955382286701	-0.1497205065544167	-0.0047587537912450765	-0.3449403952299538	-0.4503395854615853	-1.2232948768416558	-0.07028016414620007	-0.03379280519604219	-0.12208785735975754	-0.9406366395498651	-0.4410683006682211	-0.46426645113691095	0.4751270813109718	-0.4280684868162027	-0.49448461739688704	1.2613724731495286	0.06532501661875031	0.2277269456261704	0.25127022902732266	-0.8684213892279609	-0.3024916347052644	-0.31486970360941824	0.22390850072189888	0.1337247583376469	0.6544508519849611	-0.5859954461830496	0.19957594261246553	-0.5065461099264127
0.4627431832436143	0.15461905656223326	0.869573090139227	0.42815268318649835	-0.1255684610125794	-0.024306528188998498	-0.3676355829662778	-0.46697872162321374	-1.240155664917521	-0.0762204878178864	-0.03512170808187888	-0.1400336606332816	-0.9196848996212443	-0.4360523087270439	-0.4906152000884963	0.4302951063316268	-0.44075974264372625	-0.48261037235914683	1.2004324625873422	0.07795050055797066	0.24010779252272818	0.20139189161804388	-0.8960250815225933	-0.26047475459316116	-0.28278573792820183	0.2211722442436999	0.1577800503410145	0.6086962229869705	-0.6182365458364998	0.24343677062890867	-0.5166305080181794
0.4886541865184687	0.12626061856535217	0.818341756934833	0.44322276752434825	-0.10112280517848302	-0.024954204011094255	-0.39926034730817284	-0.4935221493484546	-1.2626790169702986	-0.05014146773537209	-0.04093868994405474	-0.15430409623886415	-0.8970106669170035	-0.4130357387785349	-0.5268291054277079	0.3808801184671358	-0.435811759218306	-0.48488466510324474	1.1334220900750995	0.09704237625211135	0.24084193532236178	0.15293467217899176	-0.9352216408125953	-0.19499156610356996	-0.21623829352391893	0.21225151323135943	0.17477193152025222	0.5636135301054839	-0.6311426785116241	0.30472669012306014	-0.5160241801407275
0.5215770953338412	0.12301930200047981	0.7659758818521613	0.44725557396075705	-0.08779125051361658	-0.01689257015010407	-0.41678158635961926	-0.5279753822551231	-1.2728411883542308	-0.019326905188217485	-0.004683991042780594	-0.19655683326947443	-0.8517909614566609	-0.4052712817030593	-0.5158344336669949	0.34978349587264107	-0.43578240682137775	-0.4570014810771359	1.0863525439343162	0.114856239666525	0.24113114309191425	0.10581273817685795	-0.9694858418623719	-0.16719514273760688	-0.1458762536118034	0.1692940387606854	0.1830518835144223	0.5297588026403537	-0.6687207100174857	0.3247914928093537	-0.5201798232880064
0.5518392781930803	0.11310391410196577	0.7139831493071388	0.46950546771712665	-0.08014491858374911	-0.017614249308534165	-0.42414407350424216	-0.553148176102302	-1.2913425210825	-0.03620305287925772	0.002884712208950874	-0.21769100454190765	-0.8684824551419965	-0.4298474356501668	-0.540224425113497	0.302228424986871	-0.4404050785045922	-0.43449164345778984	1.0348019279716736	0.1342790697608177	0.23352699155400947	0.05330866059356113	-1.0071828316900828	-0.13301704001602582	-0.05630126110452659	0.10643041368987025	0.1548933919504921	0.48996048870899933	-0.6966218587571832	0.3506274570767584	-0.49619554015169465
0.5774395868023033	0.09162322817780384	0.6492015127418738	0.49901302255166174	-0.0840221782943643	-0.002510530496272789	-0.4202073870541854	-0.5580040966639149	-1.287977596329522	-0.06669737944074645	0.0026672228012399194	-0.24219704313605672	-0.8682853735887219	-0.41966907635237166	-0.5509710223784113	0.2419988292688439	-0.44651950138537727	-0.4276669903081471	1.013965952854823	0.1529274973562292	0.23309265021512132	0.008219505957982987	-1.0497102809907137	-0.08912164930073632	0.053591110781046725	0.08720864998978606	0.17351569514888618	0.4290467665462529	-0.7121253916384969	0.35321851594878695	-0.5002406019785036
0.6136723784211886	0.07668672431460825	0.6045889641802903	0.4973527902575106	-0.100132235572624	0.028013948979252794	-0.42315125282942445	-0.5781188509462994	-1.287626912101887	-0.09733065834842368	0.007404713928423715	-0.25220179213786675	-0.8625943152686626	-0.3946745961783647	-0.5488573659343391	0.20644421079190867	-0.44681576654270705	-0.3979862227584522	0.9817730653116337	0.13022405950148905	0.20330414401430005	-0.014477493837436123	-1.0684932871861437	-0.052651622454146764	0.13997903797508368	0.05925862468315866	0.1698724929213325	0.3855357878451551	-0.7533885227348097	0.3402191809279316	-0.48162188556610763
0.6373820671830362	0.06782341300321718	0.5638811204583369	0.4819262334397923	-0.11621344527227136	0.044217790100367464	-0.4188795569535677	-0.5992409773903237	-1.3000855172327221	-0.0992695460838477	0.028628897981324786	-0.23342459163931079	-0.863072566504609	-0.3788764546335982	-0.5446380726366531	0.177898614646736	-0.46152632716139586	-0.3815005505642023	0.9203161317026554	0.10501792563896069	0.20069290507228552	-0.038789127832348724	-1.1002830859988362	-0.03299563887407463	0.21793989903397218	0.03971288157600027	0.16103972687340604	0.31401833762732634	-0.800820670831515	0.34175815734956144	-0.4653640587759136
0.645928483025997	0.04201254948963308	0.5262405735184167	0.4904618378038326	-0.12815922304006647	0.04564185255711804	-0.42797523415648453	-0.6239252786125026	-1.2943923779747122	-0.10671721540029318	0.0540028846485738	-0.25082474003504657	-0.8715076569847614	-0.35295660882960733	-0.5191404439189791	0.12487720009452832	-0.44169169653681123	-0.3637230263640766	0.8143634253005085	0.08254125349862912	0.19907471874264654	-0.018379305143083845	-1.1501760228264535	-0.016388133868585918	0.29147033724876903	0.006991099795941033	0.16505186097210384	0.2667039861303885	-0.7972319977221771	0.33256344607375243	-0.45502284455478365
0.6512516024392319	0.029811373713101573	0.4884537583972562	0.4857358885728907	-0.14930976874289428	0.03425338426351271	-0.43718922377652125	-0.6648500028829742	-1.330145730870301	-0.10305278875947503	0.0631002761351511	-0.2547384953862817	-0.8614518991981814	-0.36168917130100586	-0.5366972499367119	0.0876618706669667	-0.4478466923367833	-0.34535689160017513	0.7527104476228311	0.03596112146095609	0.17715276981056588	-0.00708196878867713	-1.2364432773162934	0.0011717838363741822	0.3653439345362452	-0.04809116334443155	0.15965739986253516	0.2211574563506134	-0.7912801030036406	0.3119995158993628	-0.42942938031740885
0.6605558740161941	-0.002085000663313469	0.5001561411359192	0.469956377426482	-0.17614644433728094	0.02115598290822926	-0.4269928357826854	-0.7014160469641226	-1.3627478572141265	-0.11268898271996033	0.06986667600181656	-0.28138571816062674	-0.8885335323721527	-0.3377008779856897	-0.553796060439095	0.0660064150755961	-0.45420715491525543	-0.3236252482637606	0.6966899247495719	0.028215390765864195	0.18308963326015482	0.0076694994522696555	-1.2978566004572318	0.019781061180566994	0.4334918128392348	-0.0698159054383999	0.10985159725800879	0.1814542987562366	-0.7691550591145262	0.28082239816865523	-0.4144436701091866
0.6497484633314687	-0.035685147585667466	0.5302965133493089	0.47237361533560324	-0.18348862481565992	0.015746773797805876	-0.4177385128227346	-0.7400226182026682	-1.3843489097482249	-0.12076223694500703	0.060018312120900086	-0.24712677127749264	-0.9141002653399536	-0.34039056765892184	-0.5342571522180268	0.03634958814684112	-0.45119679666158746	-0.29691912226469064	0.6566870362241317	0.008354869331556764	0.15413357931323218	0.02449603574734212	-1.3071330292869026	0.032521612900288197	0.4701548187006853	-0.09409499413853256	0.09443701657850645	0.11114170435712294	-0.7485138807464722	0.2829595935649882	-0.40773796994428463
0.6214340111615773	-0.02296272396986301	0.5304383250092287	0.4500422680029052	-0.19621604042616175	0.0058121823786033925	-0.3814185066970572	-0.7657824319338002	-1.3955368324979898	-0.1763669412302165	0.03111937498942528	-0.22649735767307205	-0.9348398141295491	-0.3851745997950268	-0.4887917319758718	0.007529440694291986	-0.43528539551161083	-0.26986295378188985	0.6351229182693157	-0.018921458928571538	0.1324286951136835	0.044856938963967634	-1.3193685645009725	0.0014551956273835293	0.4876721464952933	-0.11969946571619942	0.09032797948833705	0.03735822830272952	-0.7173145789233183	0.30950693683809793	-0.39596220970509705
0.5794554206194142	-0.05546492623808254	0.5270976204011594	0.43636346167817397	-0.20600515779519896	-0.005064602321499976	-0.33567999741954824	-0.7723123950821226	-1.396879295556905	-0.2182059298827692	-0.0028920569550902634	-0.1975765729079436	-0.9824166149670555	-0.4174978564847424	-0.48536212665203804	-0.001989124528703112	-0.42833513824630326	-0.2734998553721406	0.6261152514581726	-0.06982388030711041	0.10810610982049318	0.0566964402551279	-1.3329730249849976	0.012016005933750457	0.46805204735381933	-0.14564851009735436	0.09696992067486228	-0.02623301525012258	-0.6796583500426223	0.32405503509407524	-0.37001809195671337
0.5640907596424588	-0.09271639388610671	0.5349030935675845	0.4116139382627068	-0.24224520057454937	-0.011316665470932472	-0.3009440604202283	-0.7837889791192257	-1.3715615381539823	-0.2271749257007169	-0.012406933655450422	-0.19508022874812234	-0.9915664545470836	-0.4233029172736398	-0.46260741758590224	-0.0031180058819384555	-0.42482822462083975	-0.2638427209979912	0.6028160668871592	-0.09435199592108177	0.10682639192445116	0.06043673552560985	-1.3498870354882915	0.017348306858328243	0.43035983164241454	-0.1583673624586596	0.13131269110415075	-0.0911423053756719	-0.6165810663974569	0.36548383995773664	-0.38041266418144987
0.5522637424835687	-0.10211635447754737	0.5400314755718042	0.39360090371108875	-0.2820854483794792	-0.022194827678060365	-0.26267187528638014	-0.8101284462102776	-1.3509169220563477	-0.2311537426080347	-0.017806389239051323	-0.1548971057806017	-0.9760535085503301	-0.4262275762647322	-0.4278077011095654	0.01870791456929318	-0.41717262575439945	-0.2330325015828108	0.6124160975962425	-0.1258621181633235	0.12032222481900867	0.06889447937873563	-1.3547372057571645	-0.001705628521191291	0.39898591695594005	-0.1851192726309252	0.14005906171389762	-0.13590122285824852	-0.5534506681938316	0.37905081016113246	-0.3924406476145307
0.5046593619113152	-0.14705588321154983	0.5391531472202892	0.3904907676027066	-0.32239254616496	-0.04240029979959771	-0.24935372827936247	-0.8100409687373746	-1.3024232659651935	-0.2320134696839459	-0.05030249953870608	-0.12724090579141215	-1.0023257934788543	-0.4224569680924586	-0.391972655505065	0.018048661073333937	-0.41642482075956727	-0.24264070484359107	0.61606549405037	-0.16511133187584415	0.15674238170627222	0.057756345257821605	-1.3629602918727461	-0.02288536843907823	0.3968115853276367	-0.2249911498906933	0.14655097838952966	-0.16440350015809363	-0.4836836957343019	0.4188623440952274	-0.397627975656102
0.4873745415845452	-0.18704781749582017	0.5062654535397766	0.3938987168836436	-0.3571287955145454	-0.04099005546018225	-0.21859204626516	-0.79863574790185	-1.2492954821890758	-0.267754956263971	-0.08854146974992623	-0.0999791486280794	-1.0040023005587102	-0.43763641011075444	-0.37953939555215027	0.014725917739057695	-0.43648275534570696	-0.24424244782451118	0.6281010093360186	-0.1834820254762542	0.17213543875647666	0.05064921498530258	-1.363132468205584	-0.05341866461201419	0.3601238085995354	-0.23625379182340417	0.19708647219489628	-0.20670435072020057	-0.403786383863381	0.45679847989390243	-0.4327281260801885
0.4801008085391133	-0.2060246468640558	0.4623180298505897	0.38830676636360684	-0.3939421158820841	-0.0372323831060722	-0.20943827438434287	-0.779656819543946	-1.2118820778309203	-0.31563359535121593	-0.12309985393303564	-0.04940705813533588	-1.0116070207610652	-0.4365482291646633	-0.3783555556930139	0.041146413614379464	-0.4543047590023338	-0.2388620497190904	0.6707937166026694	-0.21048148443970538	0.1905340319348774	0.025056793506857335	-1.3459097128301805	-0.1169830841807971	0.3355943596007376	-0.2603703420931359	0.22231394014329328	-0.2343152307346425	-0.3655024134384879	0.49240474240561943	-0.4478807148611093
0.47341575024713123	-0.22738468816880103	0.4450034336609997	0.3824358097020285	-0.41345664101493884	-0.02602367302204081	-0.19395512594738085	-0.7421358897848996	-1.141953341475278	-0.34235034063415776	-0.12318158313647125	-0.0031114166699903966	-1.0063685930750272	-0.4365458436893552	-0.3339262720309381	0.07639327977925517	-0.48441575887136823	-0.24084152389439092	0.6752450916214173	-0.2009902950263323	0.21928361484045983	0.01382731176371555	-1.264370704315024	-0.16535708275488228	0.27367102184008296	-0.2711821979906109	0.2379526819596931	-0.2247302127661403	-0.31043864220199374	0.5529404655850372	-0.44745018108544343
0.47505796149443996	-0.22611890001493626	0.4109914184559037	0.395042953671641	-0.4349177426945688	-0.04375708502852933	-0.17916708708669365	-0.700650849280098	-1.0644545381220314	-0.3733663826251762	-0.14655217256662928	0.08364125144413281	-0.990542944347078	-0.47705320231918663	-0.305485124042865	0.11878343530975448	-0.4863969038784604	-0.26985311066592	0.7102975084480116	-0.22905939174086826	0.23942275148177142	-0.022959079356572393	-1.2146311216763315	-0.22393428164147333	0.23046528303807298	-0.27100628261372617	0.27630291646399413	-0.23344580703310908	-0.25577715188618183	0.595090436267896	-0.4425375807587716
0.46663750807753274	-0.22145726466547905	0.3725361591558444	0.3874308807450112	-0.4870210326668585	-0.0719958929273101	-0.16344271545768177	-0.6382462617422048	-1.0159175396521178	-0.38844993163652675	-0.14692124238995752	0.13740762926877956	-0.9544402315412182	-0.4861274841284892	-0.3051945567033766	0.21447557393949285	-0.49678989871972384	-0.31249372506616474	0.7577313572916244	-0.237419780803114	0.264254151762933	-0.0624382411683969	-1.1933603587784312	-0.2863070938450426	0.17780556604373254	-0.27990764679558405	0.2804323849077873	-0.2073840043881115	-0.20491747082750114	0.6096599431783872	-0.4392655096838288
0.46035792546207766	-0.24624419758287924	0.34553032033569314	0.37407212565890247	-0.5307972332118455	-0.0875546195284518	-0.1452044655224032	-0.5774076590915987	-0.9678792251127831	-0.37936987464416705	-0.13666823630913918	0.15603200335186027	-0.924739384524227	-0.4746163730286271	-0.3303165005653016	0.3429728300763159	-0.5304934451494554	-0.33707028604121586	0.8109011790661877	-0.24055289081070658	0.31213551721434185	-0.09222012070517464	-1.171262964347068	-0.3212547962896204	0.13400513771167227	-0.2916563500619092	0.3083474514871175	-0.19710371676877025	-0.14185235573784727	0.6170716193711084	-0.4483643104147369
0.43292019924224245	-0.23651396322900275	0.34125547637191056	0.37145639701092037	-0.5616791920549188	-0.10654411346717256	-0.16845271073222856	-0.5175974692369039	-0.9495132345786168	-0.3787034467236	-0.1481854733605771	0.1963168312226374	-0.9180708016999259	-0.4868703608973942	-0.34610844739519553	0.44928022894938735	-0.550925638087037	-0.351076734493629	0.8274288541247354	-0.21334066275589092	0.3497664270679846	-0.10439439423296512	-1.1386836845931598	-0.41860709602896373	0.11963205859070221	-0.29624880657427183	0.32232016235376015	-0.2125060333896161	-0.09395237922004669	0.643173662630329	-0.48580263024173576
0.4152646734061857	-0.23612887984968317	0.3413272083835762	0.36202691419797306	-0.6011721168276626	-0.12308140814406912	-0.18001422715393847	-0.4460118907139791	-0.933109925036584	-0.37840624728030503	-0.16297356220594345	0.2377672295720031	-0.895241531507109	-0.5008915221271385	-0.35035024498199613	0.5653171503886381	-0.5604828875072849	-0.3752027552458004	0.903903478406036	-0.1901857769214903	0.3463240071150143	-0.11857865776562466	-1.119760851467642	-0.499412060254273	0.11557834951389412	-0.2899206854917492	0.33405709938102957	-0.19461324551135523	-0.05800395795666467	0.6420445090236802	-0.4950445827340585
0.373707777226435	-0.2529892898285401	0.33449907901620496	0.3461972107614205	-0.6303542547798886	-0.1356543344617202	-0.1956323829902072	-0.3650823368617722	-0.9460274333559264	-0.3877569013645744	-0.17843147941550733	0.2207136312169926	-0.8613973733017752	-0.5287699094223892	-0.37619279298955893	0.6692077426522116	-0.5871893818672859	-0.4230520373023075	0.933569899998016	-0.14607078135764653	0.3269783379440136	-0.1428168396509773	-1.1073243327837563	-0.5353148125154414	0.08941733396208147	-0.29099020026055555	0.32142118279432574	-0.18985536166985698	-0.047644754793699416	0.6378942884271954	-0.4855591356384177
0.3624819560047331	-0.24188410274210806	0.34995781351942334	0.3340850103514353	-0.652808420745917	-0.15605470230361398	-0.2027497578804555	-0.2965570886671915	-0.9464816790195348	-0.4030090493094402	-0.17132757828481043	0.2542267421429129	-0.8225920154620094	-0.5774112153739801	-0.4017757699240416	0.7655402099692702	-0.614524976103341	-0.4282565267071881	1.0054750996501647	-0.09941751716297498	0.3199006928583715	-0.16266133403002417	-1.073492775682591	-0.5775049969489469	0.050349666731304234	-0.2672430077261795	0.30860080027204984	-0.2049653559333386	-0.03929556651053133	0.6254209946315396	-0.4809600887178374
0.33288528088471686	-0.2321506952746648	0.34961971080590054	0.3209106733994741	-0.6679326709902598	-0.16815569256247193	-0.1918145155969028	-0.23266345037739092	-0.949973891188262	-0.40663227969856053	-0.1631416712005752	0.2634831798300759	-0.7978254336005037	-0.5807879881991851	-0.4237818238551207	0.8758426784206892	-0.6220808691198618	-0.43642436055361894	1.096244524900525	-0.030640715332428282	0.3030434817484652	-0.1878995219810527	-1.0547717159398142	-0.6090761496687727	0.059982938815588006	-0.27747625650723345	0.27142741173646295	-0.20568884958077568	-0.03303537008304562	0.5872450819023084	-0.43290783151086576
0.29829659404365083	-0.22934997263257512	0.35603812208550106	0.31369866452112266	-0.6904291558098195	-0.19489718799232125	-0.18285514858092008	-0.15847472642397814	-0.9741928014816548	-0.39744809979754125	-0.15119882323952247	0.2620141090052617	-0.7625636020886152	-0.5606096567724079	-0.43246304151194703	0.9455039079464667	-0.6187897197987768	-0.4672221027795412	1.1884354338094105	0.04001034973133257	0.29541761314361575	-0.21261409344381005	-1.0310295006359085	-0.5949824812542016	0.02688512908550934	-0.2786657902912313	0.27867587224912604	-0.2159889938167606	-0.03980874737528868	0.5625248143730003	-0.41354589070984993
0.23406778323382013	-0.22943214206599283	0.3508764303788449	0.3119466587405195	-0.7150752388143161	-0.22386158695424507	-0.1784128840286694	-0.07554322758400209	-0.997189029297634	-0.407917647371276	-0.15553648701373363	0.2841655983708492	-0.7387384131132502	-0.5353364073033529	-0.45723965961159074	1.0184739113717143	-0.6141738649442489	-0.4857995390553433	1.3300454263150912	0.08599044627969646	0.28882833722194295	-0.23927179048050412	-1.0499458848629382	-0.5705911523700161	0.02339332627970896	-0.27050502292933226	0.28258876834450997	-0.21076604711177588	-0.04985513392235802	0.508753002668296	-0.3960150845445466
0.17356845988281927	-0.24293454541254306	0.35352225299341755	0.29239404772706556	-0.7455384632607887	-0.23408263526380774	-0.1707675472147337	-0.025850037674398935	-1.0190849305549983	-0.41678051191349486	-0.1783702056118762	0.2949888296893405	-0.743045301990811	-0.5285653681673487	-0.4614253365437942	1.0747051339288383	-0.6279744011742061	-0.4895268654889312	1.48678809477492	0.0932297598856798	0.27484572421709436	-0.25659981317715813	-1.0761078700512638	-0.5487341494118875	0.011019924517731285	-0.2918843908019228	0.2612146536895084	-0.18298531397372625	-0.08096053788345423	0.4756790781476551	-0.3928484899306765
0.13320644969073545	-0.23676970671053285	0.34632689071754263	0.29774434481921375	-0.732604043594826	-0.22115065313092006	-0.16088755325904486	0.03928288016178403	-1.022033527376481	-0.42937114455786424	-0.19746045771826712	0.28532363515289944	-0.7503452027241009	-0.5135658307452152	-0.44365847767762645	1.0717201111198025	-0.6518527901440601	-0.49074868021561696	1.6041307572798893	0.10832152335884433	0.2805928016889715	-0.27258881665830326	-1.1016227672112269	-0.5385124704877464	0.012068557872647573	-0.3068812343207047	0.2661065034999386	-0.1833752646962533	-0.10706781782911201	0.4456910582562352	-0.38637711000206365
0.09917424758443544	-0.2459253233493331	0.373933266440237	0.30037421308431245	-0.7211911069115502	-0.21278213653322836	-0.15455582203489243	0.08506186752596132	-1.049395116293588	-0.4738706923732951	-0.24376065203724623	0.3110512088284871	-0.757113640202061	-0.5086810399459905	-0.42943520119146256	1.0329289728132884	-0.659777325690675	-0.4973987198746771	1.7294603368590724	0.1784935100147972	0.2590192792602091	-0.2714340077519059	-1.1246985058271814	-0.5284388710141408	0.015248539504401715	-0.33023883078187033	0.24083817284429482	-0.18105295499844448	-0.1456388848144078	0.4072918838442157	-0.3861766543964267
0.08076098542621146	-0.27134627277339096	0.3588548671154041	0.2942425781735215	-0.7117478339095056	-0.20495676665040902	-0.11984097089457794	0.12710459994090656	-1.0520798780281857	-0.5032465333973692	-0.2930912740557856	0.33836435656462954	-0.7600021988345554	-0.4529885406624051	-0.41173201018351524	0.9971785462788876	-0.6588160916835099	-0.4905688858852041	1.8288335941903013	0.2170251840272178	0.25758383410363866	-0.3062836010703948	-1.1516877322630084	-0.4746808314028964	0.03658529902366446	-0.3540118826460906	0.19567384840536634	-0.16190351259705407	-0.18300251925251726	0.38140331545429135	-0.3541975862482018
0.051857820120495	-0.2757109141649445	0.33752475081992334	0.2883170399093765	-0.6915917222994828	-0.18636172400037893	-0.0983007767669783	0.1601010106383153	-1.060001560758405	-0.5543244673890177	-0.3173248914330397	0.36558467839700665	-0.733959842384852	-0.4080411365992874	-0.3945418147999989	0.948400677907234	-0.6443685294309364	-0.47220295259840694	1.887796383218534	0.23560453644065085	0.28041164956958176	-0.3143486008614036	-1.146862111006753	-0.4332227820902871	0.033790060065495904	-0.3825760209250249	0.18095393374906368	-0.161184815622194	-0.20314896957369782	0.36822720611473525	-0.3293872505820604
0.03374192328193035	-0.27718911148819203	0.30966823643595254	0.27856546197950294	-0.6752674399995431	-0.18237567066727844	-0.08858200036760325	0.1810639280816559	-1.0444517837497886	-0.5908636914559776	-0.34058855840951296	0.4151160425252117	-0.7506906866869916	-0.3394457338998937	-0.38546634638622523	0.9133506108745901	-0.628469872303267	-0.45609284332112654	1.9438254424356856	0.22580847571907747	0.305460962078571	-0.31470004514844707	-1.143209368506417	-0.4235886603768142	0.02809825750890397	-0.3978359720582147	0.17023272687336333	-0.1309844023428126	-0.2139975588215625	0.3646097551777251	-0.29923569333836997
-0.0021342534240817446	-0.29247428370053125	0.28070138243780257	0.26328950213593766	-0.672500158912799	-0.17807596544186638	-0.07031892991545445	0.20001311409877295	-1.0476908457416916	-0.6012654594962642	-0.38543870357143967	0.4364998482136273	-0.7653785179140354	-0.24757067645709435	-0.3786903527217387	0.8840624637590239	-0.6284221656229019	-0.4437487248932063	1.9465453988484462	0.24756339127432506	0.30960203596567976	-0.34013328975013096	-1.1715486672123134	-0.4326706787582159	-0.012051306812007043	-0.45108434390867913	0.18408401712418634	-0.07486333319847933	-0.2490554723122292	0.34887439410998977	-0.28865051572965095
-0.03720126142513315	-0.3142290555970379	0.2616210561260924	0.2443824551106053	-0.650562845396917	-0.19611022283005147	-0.07842143372586625	0.23141154157012286	-1.0484125429232822	-0.6079608131745619	-0.4411706594505933	0.44430131385092525	-0.7388743336911578	-0.1883481375597502	-0.3469670104681955	0.8214647656771735	-0.6124666218930396	-0.43076366941922206	1.9300096981674362	0.22788487699232768	0.32441360530633384	-0.3683327001002663	-1.1994311740846382	-0.41401354494185394	-0.06777348930119942	-0.4787684487993288	0.18496198157703697	-0.020340909273302423	-0.24220447387201358	0.35880005801848863	-0.3057753058242832
-0.07774068348489861	-0.32636053180287167	0.23752974337071725	0.22532176539738522	-0.6302783711336323	-0.21269239410296553	-0.059932319970095835	0.2598476411072454	-1.0173054601540383	-0.6196484800751301	-0.4908408616382882	0.4702571585315997	-0.7124916830928	-0.12473950472900745	-0.3170649787278733	0.7694215419196357	-0.6254616880952895	-0.41013346927281413	1.9004659226787246	0.20341791805580733	0.31430298643230736	-0.40680634075749494	-1.233519304777705	-0.40462653550941363	-0.07077069339213378	-0.49302636012334355	0.13825415593479598	0.022231529426023532	-0.2406024954023848	0.3643204325038655	-0.3072535580667148
-0.08116567076698618	-0.34424718354122624	0.23042462929651167	0.19877037897318797	-0.5885663418403124	-0.18234716810983093	-0.06751883833522702	0.2719298455014879	-1.0242117476620236	-0.6303302902003225	-0.5486665572982127	0.4659376598097018	-0.6875891149595347	-0.07253947382307632	-0.2958789784555588	0.7440684335679819	-0.6346811597619822	-0.4080492365973118	1.8349199344250795	0.19083549135511815	0.29760415100572735	-0.44331485887693356	-1.2705695842541709	-0.4178248368910114	-0.10066713361645355	-0.5075307512544514	0.09823380421001252	0.033843027670593745	-0.23817009945310708	0.3732380546226804	-0.30508507131419865
-0.09203555942915231	-0.3339241452691427	0.21299399345634273	0.190461537881002	-0.554477348696395	-0.18519726242790574	-0.08418617247404431	0.31236268394182654	-1.0210947676168656	-0.6261331647646686	-0.5404293705542413	0.46930037907133687	-0.6364812696258582	-0.00471338691058627	-0.28194900475823115	0.7015088514464245	-0.6429617161412053	-0.3795949609213719	1.7274729008965308	0.21460763557424026	0.2990703178667554	-0.4934058314904025	-1.2868683809498587	-0.42417797148960384	-0.1674077121429473	-0.49572689771052136	0.07960858224681466	0.026166810717715483	-0.2648070335726565	0.349770499220359	-0.30301932884448524
-0.10473859033180222	-0.3439625505182639	0.19524032056905843	0.1676022400293839	-0.538718859943022	-0.1918661290698482	-0.11692498429205074	0.32034560187429073	-1.0341022483583604	-0.6249189231070683	-0.5928697266530147	0.4813191004060949	-0.5971089738511736	0.05886999963981086	-0.2828078919105727	0.6810087058687332	-0.6152515855427495	-0.349327775070681	1.6470036324748047	0.21278893216972739	0.275179425489655	-0.5561318538021575	-1.3085897212882418	-0.40837493753964677	-0.20442694665814862	-0.5004011744705232	0.043910337442846344	0.053911073065952365	-0.25195778465758745	0.35189484942398364	-0.33057830774875413
-0.10905652224982994	-0.34066559080219705	0.16282790006475573	0.14114365238141047	-0.4939807105816497	-0.18899886972284102	-0.15047235436297562	0.34178016101890357	-1.0401165376567094	-0.5927923803901305	-0.5961138452669722	0.47990949197180893	-0.561754514009246	0.12974068194083493	-0.2812808300584326	0.658435326267311	-0.5916797592561045	-0.32514615719122497	1.546376189233293	0.1691725121841516	0.26570230934893396	-0.6317198875692162	-1.3241018214857736	-0.42414821779290157	-0.24880210627912863	-0.4839138642889426	0.03015828519533741	0.05453095255640154	-0.23790415380813434	0.3462545864733297	-0.3349940111275937
-0.13692506930796253	-0.35749351188691864	0.1639733767009094	0.11897816744835918	-0.4669320960001147	-0.19952474527034242	-0.19205053198106864	0.351983027009766	-1.0626821362000358	-0.5471995423259257	-0.5835351859892774	0.46535519744311654	-0.5074716848523161	0.12930944101566924	-0.26131962997816355	0.6448349488268696	-0.5640777532353933	-0.29818359880884254	1.447371380933299	0.13505269959844204	0.25463296142199515	-0.6628645455781383	-1.3483420275192373	-0.44190154079036337	-0.3520257676737421	-0.4724479628591663	0.03752869170148464	0.06260664658432608	-0.2150451663744625	0.3301809686642747	-0.34922226086042524
-0.1520730575120951	-0.36625177893126604	0.14362413248635758	0.09094393056180128	-0.4392442263337717	-0.23685937195196444	-0.21853731422687922	0.34215249276804344	-1.0823171652829555	-0.5222613484674853	-0.6186645761132364	0.4584457214758594	-0.5211938164683143	0.13587624370736667	-0.2657364468874116	0.6209996006892642	-0.5540684135159466	-0.2963070794339508	1.3558522895847323	0.12242593045691637	0.23317014306619271	-0.7252310728408637	-1.3702825686942661	-0.45359399192201877	-0.4110119640108908	-0.47564994549897255	0.029515514810341276	0.10113263641551644	-0.21773939981013898	0.2960482332589593	-0.3825525133917407
-0.1730777569097645	-0.3997572060456457	0.15756084589110014	0.06417237488624447	-0.4281572310025588	-0.22749415368995898	-0.244273574995999	0.3730870916576751	-1.1127195152201206	-0.4954560834325726	-0.6414765817023016	0.4358973677390997	-0.5457305355448513	0.12997855358698676	-0.2656104239669429	0.5923226163464572	-0.5415194436966443	-0.27843582040948534	1.260779306689343	0.14109053264908553	0.21637066757328505	-0.7871220346199312	-1.4026878516128938	-0.4503534071952915	-0.4209901723792398	-0.4741507222621061	0.030913603151150444	0.08623709227192897	-0.22505687084353782	0.2589825121852358	-0.4169140409906089
-0.19474759301702965	-0.4178297454071502	0.17682609110822273	0.03541766754704869	-0.39658794503424166	-0.23503035471546446	-0.27654603709481196	0.40376501782957674	-1.1545987736283858	-0.47877270370930997	-0.6598366504655984	0.4107800772951685	-0.5569451328646862	0.09165073748308222	-0.2682524176218509	0.5773625787142637	-0.5185118128478374	-0.2682936068802535	1.2091052420611852	0.1427166985340112	0.23227020899939843	-0.8188149051458715	-1.422149763282451	-0.416428054297276	-0.427416442927702	-0.45053740063786696	0.04076443436248891	0.06052136017435287	-0.1991379153948802	0.24178708087965134	-0.45558824008780013
-0.20989754298700697	-0.42976965080135604	0.20959804645148455	0.031106927167552218	-0.40626458406138577	-0.22064541476364177	-0.2999181585899535	0.44159847237076216	-1.174037090777367	-0.46985348016631656	-0.6647043683162565	0.4014802670407967	-0.6040220034953864	0.030150931088017485	-0.27119104823779255	0.5802234812072873	-0.5003306134734637	-0.2882421907937808	1.171905752345248	0.14883804604414905	0.2544057267459179	-0.850498330289639	-1.4348071922239207	-0.39522914047084073	-0.4325663375596297	-0.4400935975202652	0.06733920414411654	0.04537955110910406	-0.1860819705146008	0.19073110991899944	-0.4615976661906533
-0.19602052316764262	-0.44083766036315775	0.2519806528298162	0.03564723528798462	-0.40590172143732506	-0.1852912396160888	-0.3423776479122433	0.4879342032051131	-1.2042559561513042	-0.451837138364406	-0.688072288534897	0.3812505698498096	-0.634817310071562	-0.004064584010990949	-0.29714742664189225	0.5826596373717526	-0.4908241399745556	-0.28570021652803446	1.1312231424805668	0.1612982719191701	0.3067136660620712	-0.882288634053167	-1.43736968826571	-0.3887237107926858	-0.4513773022397552	-0.45688263692627096	0.0948514811805831	0.05358983333823082	-0.13565852708666165	0.13860164785343487	-0.45630191381145613
-0.1916419470967679	-0.4382129744841888	0.2995943307385524	0.038967606058922945	-0.4398212758789371	-0.21021802020658625	-0.34340511308766947	0.5235193946111442	-1.1924004183031793	-0.4399231324418757	-0.6882940384148386	0.3765562697251704	-0.6607696659452696	-0.04748527062420014	-0.3106486268932109	0.5574358406801256	-0.4714951946016219	-0.26953729146692684	1.1225496334046823	0.1707101578354418	0.3380561608239054	-0.9169164193701478	-1.4344581679638382	-0.37559356103637664	-0.4518206913162974	-0.46088260676036646	0.11094671781222862	0.05887494920733445	-0.08774628032625613	0.08006426965393106	-0.5096394979805458
-0.19016179476705267	-0.45383085002203793	0.3468430793277781	0.031152478848761295	-0.41383972234441246	-0.20242778751465368	-0.3529718203949593	0.5573369747630024	-1.223867752404143	-0.4097203917334816	-0.7111533711773539	0.3796364753666484	-0.6609588642364135	-0.10760468197423596	-0.3358474874162232	0.5345542840203164	-0.43720170891935617	-0.28809376452971125	1.0902333701561822	0.200610815900138	0.38205599782241934	-0.9151959651943986	-1.4372781262495702	-0.3738536274925891	-0.39652304216267736	-0.47798610032065464	0.13806087532951755	0.09973375653093756	0.014375694889625512	0.038483769181142095	-0.5494561070913555
-0.1907132215577065	-0.4383870694912452	0.4001631942810852	0.02116046041550044	-0.4338995120708784	-0.20554916462227663	-0.33934176672940003	0.5765084916836181	-1.2294892753675408	-0.4057249050979611	-0.7344956259006306	0.35662070957185454	-0.6341271304719936	-0.1509110645622594	-0.3398838296869269	0.5179863455643458	-0.43061543472048924	-0.3059584035921712	1.088307950367213	0.2185849920150395	0.4297683938993096	-0.903327747405758	-1.4370691078842222	-0.36192195663944743	-0.38140369153528425	-0.49466310860681306	0.16300872560975252	0.13561460921117638	0.07415624907064197	-0.019308587841277557	-0.5347000292767075
-0.20809348605752254	-0.44524786198234667	0.4314473907672163	0.02493095685067378	-0.4438118167650017	-0.2067375334748581	-0.3375898068789938	0.5950542223875523	-1.2184856262205164	-0.42124758687029773	-0.7631506381641702	0.3601548204297177	-0.5959790396123986	-0.21378417583963089	-0.3731480472625315	0.510168653417045	-0.4528694890669791	-0.2989531885802888	1.1041446922919396	0.2242545541947179	0.47490864175468506	-0.8936446458823368	-1.4195988012036045	-0.3293328892398517	-0.3207517920317443	-0.5250654403787123	0.18237181131523936	0.2258392767557543	0.14898371362957005	-0.07119399124538375	-0.5189395308309147
-0.19205349145328857	-0.40556641922861597	0.4673036768153359	0.03282601645560666	-0.4483854914952808	-0.2099571332903601	-0.3316441736561901	0.6040899086860145	-1.1846083079156298	-0.422067421759987	-0.7653142394233209	0.36703243962304455	-0.5783419486344517	-0.2097077431065216	-0.4105306541106728	0.4945257180766019	-0.47507678697455785	-0.31164589118146974	1.1249916114394205	0.22655914817151715	0.49058041882016223	-0.8832832518135761	-1.3956143850203127	-0.2929213675568829	-0.21169746181571303	-0.5313187593840702	0.19000146251122133	0.31880817025586117	0.2405942939993441	-0.12509058482211238	-0.5223373540056635
-0.21976258106592605	-0.38852201602276903	0.5377059198656845	0.041123307960067475	-0.409465753595069	-0.2082804489595278	-0.31966089180297785	0.6615050113734045	-1.1384753046205645	-0.4188576677724047	-0.7569329152573868	0.36130037280036403	-0.5439900426540315	-0.20684177343433152	-0.4308501211553598	0.4904406022765995	-0.4864471015370076	-0.3135906249474626	1.1590749708337642	0.22717315505363134	0.5300202014449075	-0.8520144726080392	-1.3857604064186835	-0.269503830186242	-0.14238716144655386	-0.5423526882710801	0.17557400808821522	0.38603125866510263	0.3012883372361882	-0.17796017465801545	-0.4941264126569049
-0.22870140978371473	-0.32054568279132745	0.5843898663411048	0.0473084187687693	-0.3361645099181187	-0.2229267385838428	-0.3190396116840584	0.6940014330642433	-1.072324862051225	-0.415017925331297	-0.758622218162218	0.37497995134893375	-0.5102069797302129	-0.21398077213663017	-0.44863317849567935	0.5008322571749646	-0.4928772725830483	-0.299362599650818	1.1976628932357216	0.18867271086497636	0.5406816922609383	-0.8245829908461507	-1.3599025142558845	-0.26355678656811504	-0.047773900482625	-0.5672224191894341	0.18345233804544347	0.4998812201637479	0.3982896893847667	-0.1998520530881123	-0.4951683791694199
-0.22726164424214712	-0.25145262670382007	0.6291107905029695	0.055010556365563755	-0.2745964854338841	-0.2465407065524416	-0.3047123253809062	0.7267800340622793	-1.013378295433665	-0.41155378561825656	-0.7507526639738344	0.405080136307009	-0.4797132079305473	-0.19500982915815282	-0.4668293216447828	0.4924284150942529	-0.48984055889057726	-0.3026084917460855	1.2144627098559537	0.15333206388017623	0.5441680760323573	-0.780613659167832	-1.334466127035218	-0.2618784275166607	0.0672258309181408	-0.5795819430668832	0.16012206721922986	0.6211887413579772	0.48162226243676265	-0.2438456147625419	-0.47273654848537383
-0.24870459786478127	-0.2093548342887599	0.6672265377207137	0.04802337410060782	-0.1864199606305252	-0.2670239669556843	-0.28827100076973483	0.7402607730443623	-0.9544667972388684	-0.3901747609284512	-0.7442947120304487	0.4369373407339855	-0.41409713835871154	-0.1961304724473966	-0.5074046592832485	0.4939221063496834	-0.5011577177578875	-0.28050899582960825	1.2238293408717853	0.10873122038670383	0.5234997845159854	-0.7160664530677535	-1.3009011223478257	-0.2593380882119015	0.2001716934746706	-0.5859455653941403	0.14251549417240428	0.7466272226278167	0.5229533205114756	-0.2609719266978387	-0.5032293835546447
-0.2746183305529843	-0.17644079029546808	0.6925541876603523	0.042027777719331874	-0.10280870121613235	-0.31034131649732954	-0.2777864554532892	0.7342389619320546	-0.9129040916198955	-0.4285456790799735	-0.7430966467068763	0.49329238278830834	-0.3638015317999315	-0.21578429086445577	-0.536612912408016	0.4765292161355794	-0.50553082456447	-0.26443183285599103	1.2427231153526999	0.08472830239875728	0.5007975042906725	-0.6137264979206792	-1.280663454474121	-0.27035348927714437	0.2642082920612463	-0.5445891435716662	0.1396889623368309	0.8563997444659535	0.5619015110305423	-0.26906929151084863	-0.5042850828579335
-0.3013367284141226	-0.14544472769384878	0.7259793611396577	0.05032866443923464	-0.009088588031511007	-0.316020304439437	-0.2875427424860534	0.7311732908737866	-0.8920270968105951	-0.4417649722089524	-0.7449917868845234	0.5314641379293984	-0.3543606684595682	-0.2591419611716069	-0.5481256936552957	0.469643134268917	-0.48343391869200786	-0.26269015922890926	1.2284105120938142	0.06707738131535632	0.4880056221758501	-0.5127935814191285	-1.2747476608136554	-0.27340903733006394	0.3561485484642226	-0.5128732841891788	0.14989646660714	0.9788528329980302	0.6085894451862549	-0.2904724409421843	-0.47359179218302544
-0.35349014545030943	-0.13284036284670322	0.7521011369352743	0.05937438062041054	0.021151158396368046	-0.3345766154661892	-0.27101466186918016	0.7184027768901244	-0.8153389932000243	-0.4750701138977974	-0.7598685346170738	0.5885301779756603	-0.38007981116190165	-0.2668481728916403	-0.5798927305925223	0.47410344265914606	-0.4745310625847594	-0.2417451750920609	1.2045672632800442	0.06029185072986706	0.458640439875077	-0.4324559784308536	-1.2526407442288308	-0.27931812149513535	0.4158219279611212	-0.48370683748223336	0.12876460943081686	1.1364114684599667	0.6140724132630868	-0.2963708310986921	-0.43898106116624575
-0.39603615543946713	-0.13318130679550666	0.770196071466134	0.05757000464655313	0.06876035848340097	-0.34277186212762556	-0.2772443027947431	0.7093776799699612	-0.7627700630967302	-0.4794148032393447	-0.7299980044931144	0.6283160060750642	-0.43762670500416456	-0.3014298120662197	-0.6049584357031415	0.4681683206280895	-0.46539673455401404	-0.2331096265387123	1.169865201354043	0.07193910026906788	0.4271649942887783	-0.3599160138654359	-1.2208592765290178	-0.2924194571451643	0.5068942603792305	-0.4626858952303069	0.12027684138264783	1.235813128637934	0.6342118810705194	-0.2831708664012485	-0.429420896184888
-0.41912656590069003	-0.13421004442194465	0.8272727860385082	0.05192393826015377	0.10191029490672814	-0.3574010405318758	-0.2709190083064973	0.7048501682579351	-0.7325227758620315	-0.5005842213155234	-0.7217583538615882	0.6517024297395031	-0.4874663305425188	-0.3174511280787123	-0.6060821945482832	0.46909662732617197	-0.44140744701307877	-0.23951036226630093	1.1175454389186714	0.10513799433177104	0.3950528678618161	-0.2833869284315025	-1.2121781519985295	-0.3094134532749113	0.558313704012211	-0.4361472968623574	0.10978971944417722	1.3048805242542885	0.6373987545780844	-0.27254422197637873	-0.44979575612945333
-0.4643256509591879	-0.11924256244555068	0.860816978282427	0.04275831678558064	0.14683599888691243	-0.3077793848107342	-0.2757896969825673	0.7191937666164223	-0.6972317179289631	-0.5475044439889303	-0.7341696741095126	0.6679274290996237	-0.48376085573293093	-0.34882707276560804	-0.5949300751568191	0.4704477925913527	-0.4278414019056198	-0.23378351948258672	1.0703095435123013	0.12836385649994794	0.37855107509141483	-0.23958798764408368	-1.2119198874992727	-0.33925233950879496	0.5761699601727498	-0.4402139623717152	0.10251323878940158	1.3734709323183498	0.6402405698820008	-0.26727891631763956	-0.44344257886069227
-0.4785301150862578	-0.1031569131360202	0.8575292853805399	0.04107468040954303	0.13412764263573979	-0.25898433554087036	-0.28371175553882816	0.7029735094276728	-0.6844782640748619	-0.5555538478922544	-0.7517531049831072	0.7183654197939996	-0.47171943560325846	-0.4096552552139607	-0.591139038975345	0.45758883346442814	-0.427344485119579	-0.21814369614384393	1.0432019092419935	0.13694365980096296	0.3472154662288557	-0.2043044772720574	-1.2268319192352934	-0.34273201241434925	0.5880755464245367	-0.4238737524899513	0.11624602718920825	1.4145246882061626	0.6772356902935812	-0.2599173975440653	-0.4678770962159784
-0.49335850604606246	-0.12719130665104542	0.8500087817241451	0.041304197891176404	0.09997124775940319	-0.2065204738817211	-0.26888897084960567	0.6731815109021868	-0.6802466013355198	-0.5888280213459893	-0.7724933917864234	0.750983850443973	-0.43632142073805696	-0.4912492453943048	-0.5783823807978952	0.43395122833978494	-0.39646163786807787	-0.22566341652163108	1.0441241262231435	0.17966364229454576	0.3382198333528294	-0.1460803523147299	-1.2491740200511017	-0.34549603687894803	0.5169002750283671	-0.4012757369537673	0.12418331619546374	1.4429670807906991	0.6864743016871349	-0.2923931030900035	-0.47267604511659966
-0.5144163565039943	-0.15178314991595154	0.8365606333012966	0.04829633907398361	0.08276598036607156	-0.16871979783147906	-0.28281924468617586	0.6455487077905763	-0.6483840515894526	-0.5955420728266174	-0.7893335499142891	0.7882240962954707	-0.38085170077345665	-0.559959415961306	-0.5634340784056008	0.43146174291406714	-0.3868817694763006	-0.213529117309771	1.0545143889039714	0.20859231429301212	0.30308638619779477	-0.10923054401104434	-1.2891693047320194	-0.37458212326658313	0.44326592499390893	-0.401147777538078	0.11867560701152417	1.478755885592167	0.7031394604696222	-0.32443635381476	-0.5134663090932545
-0.5316201900190511	-0.14259925941447144	0.8325699812647619	0.051094140421994685	0.04287531279952878	-0.12496613908262724	-0.29299039720115616	0.6186967608306395	-0.6355567321301849	-0.6077906206783472	-0.8040983960870538	0.8327512509295426	-0.35989473161428853	-0.5854901642372438	-0.5356281808534862	0.4319643594028616	-0.3625118849340847	-0.20036964022816067	1.0294985236882195	0.2668094912451282	0.2848218032129778	-0.0954655793766929	-1.3140356833806823	-0.38711546397853386	0.36298779261048597	-0.3869477532092611	0.11147968426532191	1.4768017104657047	0.7340916558766429	-0.3541735866104453	-0.4938215878413887
-0.5445559034096982	-0.1638114288909971	0.8528006927039394	0.030012738593031902	0.019222611586226915	-0.07966880614406593	-0.29587534802480336	0.602705096090818	-0.6023935603371128	-0.606217774294799	-0.794522599766899	0.8362868900515601	-0.34909118072073286	-0.6318819603468537	-0.4910354568392967	0.43574365784630187	-0.3151664019656229	-0.2148867036195325	1.008562593091608	0.30453829286243483	0.27722718599714613	-0.10629361969909916	-1.3316799868965816	-0.40512797612592133	0.3068509536773144	-0.4183532821890137	0.12385874954933018	1.4677081303605966	0.7561970741567283	-0.3892819449857527	-0.5200922799822991
-0.5619682811634477	-0.19375846961930074	0.8492595321144896	-0.003882503613199864	-0.020681903725206625	-0.042100046315450265	-0.2967564184720316	0.6130898691845432	-0.5658497388911179	-0.5995878098059018	-0.8092130160031099	0.8396438837038257	-0.3010581360873958	-0.6449800088955161	-0.4949068866686794	0.4394564126982677	-0.31716718566677715	-0.22697465830027977	0.9655881572924402	0.33628290826081897	0.284964818044075	-0.11422717653751362	-1.3415427903066675	-0.40029766704423214	0.20217008117584348	-0.4546031010335058	0.13956695796805008	1.4515816635645025	0.7763731493177903	-0.4002590796688074	-0.5486813619934421
-0.5677994169009631	-0.16933236233839746	0.8775966898557606	-0.029145073989071606	-0.02495905619066845	0.0033373995348268994	-0.2764679137459406	0.6146223363874758	-0.5400272537341309	-0.5856568315757144	-0.8022294347146776	0.8332335043697553	-0.24644650920575248	-0.7063421866179365	-0.45213145128816734	0.42865511356302594	-0.3305434326933193	-0.2309792556062762	0.9417153595959672	0.3586478921749861	0.29087662741399395	-0.1277154992402893	-1.3570056875686534	-0.41916977914918824	0.11566064462392474	-0.47557419675269036	0.1673384213190554	1.3542366772426333	0.8131499814355104	-0.44265861409571466	-0.5678977064524869
-0.568408417254446	-0.13693042098691915	0.8959024465184674	-0.03601042770465247	-0.014248548975050207	0.025965960320532156	-0.2865033350907098	0.6241249820403708	-0.5195658646659944	-0.5519790671210486	-0.793834251181248	0.8533980835165996	-0.18950504989514896	-0.7485602623597829	-0.4231484124320971	0.4098034556805062	-0.3528379209535174	-0.2219360996821918	0.9225303279798659	0.40852807430037164	0.3065579388015439	-0.12408447880061631	-1.368432086586306	-0.4146786622099056	0.005564286617417241	-0.4848035520422228	0.1913510993562934	1.3004288637416583	0.8388286841781308	-0.4783872117760833	-0.5888923107077947
-0.573268052428072	-0.12297138765409552	0.8913186932147449	-0.03524520636902632	-0.02367152888484455	0.051568596437363036	-0.29712700847547563	0.6475711547355482	-0.4833834879739811	-0.48713466368846775	-0.7596416516380604	0.857962588812321	-0.14695985936167433	-0.7882225663616736	-0.4081133226910083	0.3856438845121015	-0.35668681585821815	-0.21000222701566162	0.8949008093688804	0.47621233571939287	0.33673300879397605	-0.10750934815092306	-1.3799871118156202	-0.40914290863924585	-0.0730756657847826	-0.4831099227165109	0.20616324698038263	1.2624661479750312	0.8639277704882966	-0.5103362644209789	-0.6140846480356111
-0.5739495528236358	-0.11940386080655019	0.8914567141586002	-0.05984535913732254	-0.04693111380280444	0.021707977953377124	-0.27232212505655673	0.6510941902506954	-0.46582957252219614	-0.4419246471913557	-0.7613750991949169	0.8489078927560094	-0.13200308407764694	-0.82409792831175	-0.3960775927385364	0.35094918857435164	-0.3754429919353745	-0.22448368172734678	0.8703442432306394	0.5730130034349488	0.3751102441921234	-0.0699822805886721	-1.395893434103403	-0.4001204602906102	-0.15502786838288773	-0.4536390939904786	0.229433975004608	1.2072434500492741	0.891987984958651	-0.5391676052928032	-0.6371921895452586
-0.5741103323287221	-0.10994098731865276	0.9141750392755095	-0.0878454532043498	-0.04229091728196981	-0.0033519795857340274	-0.2708500715404531	0.6490611677396574	-0.44212035983590614	-0.39390252903060186	-0.7308762777444572	0.815482603206869	-0.11757336399154165	-0.8520470847078119	-0.3941058171311335	0.3506443150985196	-0.36362608057025336	-0.24826322805936663	0.814168825843853	0.6707494997970324	0.40265701939972065	-0.03229019776242378	-1.401280436601436	-0.3951678353277619	-0.21855167857470775	-0.44943144717750705	0.2650656719710603	1.204781470758993	0.9272801855125407	-0.5726727612829399	-0.6428399974743126
-0.5843068235412037	-0.1271151093015202	0.9316544684352671	-0.09011633602445297	-0.04216497673672405	-0.02471045199083367	-0.2883232039524756	0.6641299709231883	-0.42224839972169015	-0.3652152664486058	-0.6712578985643767	0.7971752363116631	-0.0922428069878006	-0.8565728614731476	-0.3791901039375992	0.33676596478305454	-0.3909567023023168	-0.24058693118892518	0.7538852382388983	0.7615931837553671	0.4285262836070016	0.004050498102932354	-1.3928616372163338	-0.3821505617008366	-0.2677670655394025	-0.4461372230908019	0.28934979513501186	1.162676600447656	0.968270252867342	-0.619443759458837	-0.6493974913480024
-0.5852646770383487	-0.13692277709841538	0.9411930424063112	-0.10549216445279996	-0.06718585147404729	0.0025706441494780935	-0.27450299154471824	0.6725835683047225	-0.41119958354203445	-0.3366908128556535	-0.6095424430891276	0.7543226556003126	-0.08107951656566861	-0.8813804794146763	-0.37009737692572997	0.33956504308825497	-0.4321975150143941	-0.24002160082486848	0.6687353757248726	0.8477940121977714	0.46923148264467873	0.05673834859173825	-1.3634717543203905	-0.34823974113468403	-0.30998714403416183	-0.4160176055435992	0.3461629682794446	1.1020884624849303	0.99218909097996	-0.6466413141533278	-0.6525291572196853
-0.5663361954634285	-0.13791574378937196	0.9303049880962888	-0.1290231678311049	-0.07450850994325241	0.011995213593027399	-0.2825239654578694	0.7028080020489409	-0.3924691581229013	-0.30317123074632985	-0.5579332383922091	0.6932596828118294	-0.09161770371712488	-0.8997658677208269	-0.38508989143007766	0.32861744243984276	-0.45818014112303196	-0.23164475846786922	0.6139172370169116	0.9295091884643167	0.4957162403102381	0.1158571223988208	-1.3356171103922514	-0.3290397746117496	-0.3233047876415949	-0.407857010177599	0.3873479071607685	1.0656893547900084	1.0410965154279013	-0.6638012682600037	-0.6676376544671963
-0.5714026689924043	-0.11057960720797722	0.890021631675077	-0.15792829791220525	-0.08531183741810533	0.03742554833322955	-0.2669578246239069	0.7242673771713933	-0.4016194959212858	-0.25609011135911736	-0.5205682809601005	0.6545020966655598	-0.07859475175829397	-0.9116627631885932	-0.39803735543886243	0.31443893805219647	-0.5275286790248085	-0.2173595040793935	0.547240219677681	0.995966288972253	0.5015946795529012	0.19181817269153706	-1.3317116512967169	-0.3028158685681496	-0.318428937432505	-0.376903355464509	0.4242556880992501	1.0291187459526876	1.0790183442174528	-0.6934473613550438	-0.6776236006720193
-0.5729230375219331	-0.08679787878072373	0.8557004398359599	-0.16873639339402996	-0.06528699589811957	0.03928897634089619	-0.23678057989452275	0.717768707937982	-0.4039193762366132	-0.1975236756628091	-0.45689993794263667	0.6119858955046096	-0.07678311899612791	-0.9308930073330745	-0.38395253773124827	0.2959261333517936	-0.5710707552414908	-0.20869109556971263	0.5540227461809828	1.0661037469211037	0.4879844347934651	0.2673244310021949	-1.3211795201067171	-0.28362220982891667	-0.27602689922871393	-0.3557429720331064	0.43439197450835715	0.9809805190459027	1.114448839218384	-0.7100928960775417	-0.6855176545851169
-0.5529194229700307	-0.08726484743403731	0.8054917980865038	-0.18188184800012724	-0.05782558783303943	0.048022747535432814	-0.2343554648519321	0.7197589125280724	-0.42298236044030935	-0.12251632611971028	-0.4045260041458644	0.56124090667633	-0.07931003297836374	-0.9262386799539064	-0.4052096844045292	0.28176509075765466	-0.5946911000004977	-0.21691275258549364	0.591395954143132	1.1289536932162183	0.4577680494053828	0.36838678727461743	-1.3264157973447777	-0.2233687189898009	-0.24314505213700008	-0.3317812226838825	0.4711631572540408	0.9504144599715187	1.1478184757928114	-0.7082315664865165	-0.7040935764578882
-0.5460285072056208	-0.09123625954278507	0.8001031494052688	-0.21582027970034817	-0.03079631382936689	0.04093924051747817	-0.2031631584503617	0.7178428151697632	-0.4358408551794696	-0.0858887071298575	-0.35508512315924295	0.5226625202646279	-0.08512877386740428	-0.9074676398062588	-0.42591840918717255	0.26495646271550144	-0.6166541213558835	-0.22848310299058555	0.5859319644502238	1.152217039464542	0.4332711978920772	0.4333774192022332	-1.3312957991689531	-0.21327069016521766	-0.1986523291965154	-0.30646656189093907	0.49524530189359933	0.920109002242419	1.1926651956437915	-0.7441748623878669	-0.7317208166792285
-0.545218639088489	-0.06330064129672107	0.8127301218111	-0.26735848046044	-0.024217224377821815	0.037492459660744624	-0.201772746292238	0.692968227423633	-0.428800529584354	-0.062274381418932115	-0.30687654526700864	0.4853488208718894	-0.10909646594455669	-0.896085609425852	-0.44882140377660457	0.25406894007556213	-0.6504260584812436	-0.26786367392750765	0.5948226760540265	1.14207282513777	0.41102338701891783	0.47925280998559944	-1.3277911721303401	-0.20508911260506935	-0.19035920031691722	-0.2846638913600284	0.511104118576173	0.8363085866119526	1.241944116939669	-0.7466111672715517	-0.7257324571088182
-0.5366137370351105	-0.06280530406091954	0.8208348671508569	-0.27619852217311086	-0.013400062765426263	0.030375968344717175	-0.21388567964006713	0.6955266166165377	-0.3981344541491253	-0.033294763824245496	-0.23932398618121903	0.45792751077831556	-0.12581365249505377	-0.9106264066935724	-0.4678832836871599	0.23749392251411586	-0.668303011559709	-0.2736706278456372	0.6386699201840569	1.132600232660984	0.37800391094132657	0.5193652561458301	-1.3299034486609396	-0.18872764874753126	-0.1846146161549393	-0.2992876928345126	0.5171640580609073	0.7828035798155236	1.2904563175512116	-0.763004079870786	-0.7451916994059272
-0.5183910646933932	-0.0733004813760256	0.8212772145561292	-0.2734855250215985	-0.002107959335963162	0.042983762808914486	-0.20524911444730268	0.7127441630371555	-0.3738227221242306	-0.0524976192928	-0.1934830502362757	0.45824489465101675	-0.12047325547028916	-0.8772277644822658	-0.48286536173817146	0.23250456897464922	-0.7200879458697308	-0.27527160329473066	0.6660177394466081	1.1379720229426173	0.3246626629862667	0.5778711577726937	-1.3145638148423981	-0.18225417140766648	-0.18270988041637412	-0.3004371787797624	0.5179071755798426	0.7140872256000141	1.3327635717226898	-0.7442121746143059	-0.7740010453151587
-0.4973835377940826	-0.052410264526804674	0.8287859912921887	-0.3016868908422275	0.0018674098102114012	0.03645008556725363	-0.16318557606093625	0.7001338249104558	-0.34580140850388563	-0.016320683737560675	-0.16533529082310244	0.40592525562216186	-0.13706232587238718	-0.8545982180235565	-0.519681933807453	0.23306617800907645	-0.7642244890254057	-0.2718484785065219	0.6858964037240852	1.1318302957959205	0.2790520552419483	0.5868569492027751	-1.3069061459299438	-0.1411717703458441	-0.15569964091807448	-0.2962436005857912	0.5126230437798401	0.6695913881901701	1.3503561167971039	-0.6921330534706414	-0.8115123933913129
-0.4897646363130092	-0.04105394207750028	0.8265391026641751	-0.31674390776141526	-0.002883759172626793	0.010121578581165004	-0.13762967900111278	0.6794793576406477	-0.32769114348384	-0.03631283081074705	-0.1518785636180287	0.37962770399139373	-0.1566459913520269	-0.8174136277084806	-0.5415722848225519	0.20980282159392966	-0.7830999429239128	-0.2968238202363015	0.7164189184641448	1.1414414769084182	0.25576606263193435	0.5857482261543646	-1.3324913545970098	-0.08595346314800563	-0.13895635945560822	-0.3134983859813504	0.5011085166305869	0.6292758911262726	1.3638805002210397	-0.6606403110048144	-0.8201655183269911
-0.4699094336119553	-0.04431981475259008	0.8320973324304418	-0.32029355476933447	-0.008759575500913826	0.01219995472198309	-0.10301712081524095	0.663511620015459	-0.3013662100202679	-0.06486243082308399	-0.1343097107458004	0.3786262604730866	-0.14805362979236122	-0.8016058779992783	-0.5480468956861728	0.19439585643601928	-0.8105332858127442	-0.31940037076261285	0.7262753313308041	1.140794137682638	0.23357153802547334	0.5822458277309999	-1.3594621168182188	-0.07468629569717196	-0.1634749957745178	-0.33809943901595807	0.49443913905491027	0.5767221797290814	1.346541494966202	-0.6498693110809368	-0.8295036031588066
-0.4594169716394482	-0.04064467199521444	0.8571952260974849	-0.30206450573536725	-0.026850767455107376	0.014532230159412757	-0.08279932850647805	0.6454359656264399	-0.2696188216868916	-0.09981388213588457	-0.11198755680124514	0.3555683059776825	-0.13829740614174973	-0.7923224032580837	-0.5698036051698677	0.19785376349085002	-0.8029151906245164	-0.33489909296915854	0.7378420773044365	1.1659071091844937	0.1889790369732007	0.5636701207626984	-1.3776106131143753	-0.025305181469235716	-0.16784449801418103	-0.36139139114408764	0.45899599429475496	0.5269225355053178	1.335920617016187	-0.595459521471718	-0.8261588561419068
-0.44095249033384826	-0.022495196469682812	0.868288489363645	-0.29211014827281573	-0.047965407901283605	0.022810229479141523	-0.08747930644440771	0.646902608333052	-0.22997907111239063	-0.15020481000065083	-0.09955478019919686	0.31053240619764444	-0.13953625421624852	-0.7879874645174068	-0.5933463213915823	0.19267185828243683	-0.801896502872804	-0.3368378783634944	0.7154238871991969	1.1708998536248658	0.1724155359516038	0.5449391038190619	-1.3696634102589917	0.012834992408518158	-0.15444212231526483	-0.37118911679678657	0.466449352096614	0.4709106643539959	1.319659494951528	-0.5752124393841346	-0.832585011330224
-0.43481941324460605	-0.014291087661889062	0.8624115429945969	-0.3006170378220004	-0.07748629625620146	0.02335640563328948	-0.1147238768267859	0.6275075818650915	-0.1874855585945535	-0.2081760181577666	-0.10206594359656077	0.2767351672880236	-0.12953859607157356	-0.7832748255195925	-0.5986143381813583	0.20132158129334726	-0.8095157768274923	-0.33609442784782206	0.6887225974901873	1.1861469725896263	0.1764448463966332	0.4947555981562073	-1.3778213594142472	0.040392427818632524	-0.13057889167288644	-0.3913368455514495	0.4290494674122864	0.4424970786019717	1.3002636987539224	-0.5609646739671958	-0.8497041264029928
-0.43306747105125326	-0.02539002324099469	0.847015646899972	-0.30342351727625105	-0.10706624050318547	0.0638316514737764	-0.1168125204263504	0.5983225048090526	-0.1431497023772952	-0.23627000265893824	-0.09534445834678124	0.2283613018206887	-0.1143768099864448	-0.7976546032040072	-0.6039625261578017	0.23060831258781792	-0.8203605950774356	-0.32721499605652815	0.6801847214339193	1.1836132880444408	0.17814831194037137	0.45596594924304223	-1.3883856980695188	0.06508646768109841	-0.10482513276012688	-0.4285552041995314	0.40914290770041434	0.390031797481329	1.2527107463902427	-0.5179026946020437	-0.8395320685284451
-0.4332632211648731	-0.032929142164923514	0.8214991541778062	-0.2874752353918883	-0.14425738250646186	0.08893580223628036	-0.10819795786907002	0.549250773283261	-0.11203014840020609	-0.2473634937716947	-0.1070090153416069	0.20361041808907038	-0.09601787497270464	-0.8009432459692143	-0.5735569794869732	0.25505232221424784	-0.8075601587865497	-0.31165563883567005	0.6764001297213997	1.186119728669785	0.1486279320636301	0.42374705333941715	-1.3893399678063676	0.11390150999935382	-0.0811408028213433	-0.44706980191798984	0.3912158542781801	0.3916015018827043	1.1904497728352992	-0.5318060865192298	-0.8768220526452601
-0.4600293837596173	-0.03341730437527126	0.8152315939579694	-0.30710524573126535	-0.1908752056182979	0.1011416444555701	-0.12316568009440329	0.5040119362938719	-0.11603918144941032	-0.2432443944776413	-0.14400064247815691	0.19444944309946127	-0.07632653727112594	-0.7967481225868802	-0.5502872589130505	0.27697017664859436	-0.7991148275367037	-0.3161896891898971	0.6294279051970053	1.1687535065487196	0.17174654435280431	0.3557298014686317	-1.3836303661040659	0.1346950594619171	-0.03706178480900858	-0.44494827630621286	0.3978788105712897	0.35853125815877646	1.1227912483619908	-0.5064857649876886	-0.9046630858161562
-0.48096398414601094	-0.04420953721615547	0.8235470642317256	-0.32285416571552317	-0.2418485912728726	0.12775906901155792	-0.13300207409083029	0.42817895813531137	-0.10925059233532561	-0.22044014042893756	-0.13925976350558564	0.15855632981310616	-0.08054606580856713	-0.8221951804374215	-0.5115623593797796	0.2929883045792637	-0.7769517383756185	-0.3179956436074683	0.6247182510553713	1.1415735506937328	0.2275312271813915	0.29426495954842086	-1.3888283202228817	0.17023749132405244	0.03672764893735286	-0.4426092796327157	0.3942280195552477	0.3119550315004868	1.037851341320113	-0.5171650135350776	-0.922652229265984
-0.4816932492751816	-0.05805728898258035	0.8092600595033479	-0.3414956760923964	-0.25329039866725334	0.14684639823430684	-0.14813414538792175	0.39982106345896384	-0.09574760573906474	-0.2379360591806668	-0.1589296964902584	0.15698017287322338	-0.07440999734121423	-0.840991400602211	-0.47874279513786544	0.3083730885400161	-0.751904013076219	-0.3585341610289436	0.6077284460633889	1.1380395404830925	0.2797342889547404	0.2726885814472774	-1.3969560428663723	0.16247540956772513	0.09405190885259401	-0.442443785455091	0.3768777140581576	0.280293642864304	0.9634868919931916	-0.5367631075529677	-0.920417185212844
-0.4825444850633834	-0.07263365866387658	0.8037558425810957	-0.34999955008342826	-0.28468356744666945	0.15345626883323535	-0.17117908817593128	0.36318888180422315	-0.05284160966557756	-0.23564425042625253	-0.17354568278991478	0.11956783586796141	-0.07976568855145108	-0.8933197833323658	-0.44127548823159657	0.33807087989245854	-0.728095199128674	-0.3623397277381193	0.6248184983759487	1.1037453679949205	0.2958642431642885	0.24794199711205334	-1.3804922302750866	0.15041983805757936	0.1427484444580276	-0.42510579185570807	0.35352759563128183	0.24707353661868034	0.9148635134928507	-0.5782298363189106	-0.9188194001711395
-0.4818928376263233	-0.07482940589243378	0.7823073052877654	-0.3580665032043138	-0.30119664716990824	0.1430736992156844	-0.1915661222477635	0.31578503748973996	-0.02935442393090907	-0.22497463636758047	-0.1785564601117296	0.06515140765636418	-0.10249287049967197	-0.8947636585258751	-0.417076483881145	0.35179207406635726	-0.7240631506049492	-0.36264483603046843	0.6621639085002956	1.0695809002555554	0.348533109539367	0.20707556856544262	-1.377218905168856	0.1696812976416771	0.21335154815338192	-0.4091703302864319	0.33309799326664713	0.21573324367605742	0.9113912382097735	-0.6104480263348384	-0.9543746164557705
-0.45594038138623194	-0.09544532838573225	0.7478535841831926	-0.36977591551182326	-0.3117230696405578	0.11387743246011521	-0.2014278868269484	0.27882497185024924	-0.008777862491199741	-0.18648813180165053	-0.185701220711045	0.025553222412862408	-0.13159540774592987	-0.9183778761812599	-0.39779469691305724	0.36001516298724906	-0.7161983874142701	-0.3726099895614198	0.701953266584896	1.0099350758373582	0.4274867776587482	0.1915266311450214	-1.3523463368118835	0.1733767694114607	0.2548064191903222	-0.4058875464631616	0.33809550236295893	0.18692614319339027	0.8675661346906163	-0.6577489192937478	-0.9647192329578393
-0.4363734729701604	-0.11058290345729571	0.733046624427978	-0.40301138710041345	-0.3447872026606432	0.09370280358178808	-0.20031455829660155	0.23649333357084862	-0.035469282890414185	-0.17917081060207712	-0.18694733184193787	0.023769888818198144	-0.13424122759864138	-0.9329571061067237	-0.38192896985094726	0.376958294033446	-0.7116510177790959	-0.3970826459154263	0.7569613207044031	0.9663335511688252	0.49364199557476685	0.16718184132300734	-1.3672284814518487	0.16434577705391942	0.28285962226739375	-0.4026607558357371	0.3274887110675502	0.17508452525189172	0.8483465961215935	-0.698656759841709	-0.9782640067268312
-0.40072332580710707	-0.1285102373531753	0.7163338432926294	-0.42642049491693956	-0.3689423143916538	0.09002893315889893	-0.16950813759024824	0.21298543861242245	-0.02103369542628682	-0.1901827537996692	-0.1832032493782976	0.028794326287534294	-0.1755755096524865	-0.9351106602044317	-0.35309615824778023	0.3721015557365625	-0.7092322117419373	-0.4226629946076305	0.8073082829941954	0.9111853425608516	0.5489225246395073	0.1642131386883533	-1.347319158164702	0.14730423764881012	0.27954842581629125	-0.3962525602870089	0.3370068030913058	0.18296017927544084	0.8329579493184184	-0.7243040832790538	-0.9808465816988162
-0.36411605014733006	-0.14442600668710376	0.7060759712287253	-0.4430543136880499	-0.39554375521842716	0.06433454754102533	-0.16231526856956535	0.20892537889112456	-0.006272574368975599	-0.21180266673887446	-0.19089057854959965	0.03293463065607603	-0.21048975499825	-0.936598269111925	-0.32424324273976574	0.3563519618736149	-0.6981862803650933	-0.4340933184250823	0.8415312152591833	0.8908199202208014	0.6000439705421119	0.17431411913316472	-1.3373563196881177	0.13731428677852292	0.271801986031809	-0.3863033906310857	0.3056686091505954	0.21188424889663388	0.8539902298060177	-0.7494103182654552	-1.027184267622966
-0.3278933232401691	-0.17250769234904526	0.6979991916537334	-0.4694769692853223	-0.3936399393104281	0.04864942390865357	-0.1703280735217791	0.22446906688813334	-0.022318849011188756	-0.25640553053593274	-0.1821499887795664	0.02913388075290375	-0.2313646331210936	-0.9414533739962021	-0.3314330637505106	0.34671729932081397	-0.6985294348505727	-0.45395181329044654	0.8596127967468883	0.8599336067492249	0.6705698806018352	0.1856771040632677	-1.3330038439314567	0.11291675659755125	0.28502459601273944	-0.4000130777067864	0.28628976211517004	0.22279594208906098	0.8540559874597582	-0.7546107862848089	-1.0299751158254093
-0.2631294621197791	-0.19520144538195375	0.6602016215907152	-0.4733368837209679	-0.39187166438555154	0.06026574693051925	-0.16284182637769862	0.24390025378094515	-0.009039807170919305	-0.31756450151538945	-0.15027711883692513	-0.008261236374558214	-0.264384661964484	-0.9313972703079539	-0.33965891148393174	0.3400067792699555	-0.6815220366617281	-0.46626335958646975	0.8796146981052886	0.8406152985456605	0.6881056176326147	0.25104521149762904	-1.3003961273122533	0.11733749195027736	0.28464917976704257	-0.40211763428614067	0.23940038930216012	0.22896462380468224	0.8554226619952295	-0.7842244605601572	-1.0257921005658397
-0.22376833633216914	-0.21277500079504935	0.6179492311690622	-0.48718566700691446	-0.3859528443005302	0.04241819931958137	-0.16903222926998188	0.2720437365671301	-0.014633768545801168	-0.36697572828054004	-0.14951161977221095	-0.04860579569645414	-0.2915716023817549	-0.898068867091834	-0.34655269974936276	0.3089649017578081	-0.6595809670515729	-0.4729457794944706	0.8868992637737236	0.8179684940485148	0.6812371979480221	0.28585886165039864	-1.2710145138172422	0.06574403690609139	0.24792475788383092	-0.4158540106987069	0.17587755962776513	0.2385662760441444	0.8668380551017787	-0.8153097559599786	-1.0182352046410899
-0.20167288233080316	-0.21618955515271637	0.5899230968209207	-0.47404386457680225	-0.41174515136925843	0.015299466057955475	-0.1771781212160374	0.263763026900595	-0.0366605462528072	-0.4135036689363013	-0.13955068702863005	-0.0839022402170389	-0.33089929203154944	-0.8380136647855114	-0.3559163900470589	0.29003490177468777	-0.6389883006289077	-0.4588057805042049	0.9408218159750703	0.7721950367095511	0.6817075578369642	0.3079113123698129	-1.227889958228569	0.027753514726845847	0.21498949222158936	-0.4151506811939771	0.14651712071781064	0.23364298738991982	0.870813342540273	-0.7999817710038516	-1.0002081198630353
-0.18849365409292984	-0.22579968479008133	0.5478876033966013	-0.4628286687443429	-0.401029727365084	0.015313994452349594	-0.16922119620275772	0.27939967122275705	-0.08967824805809398	-0.43294444331576143	-0.12915667471628398	-0.1048798182257283	-0.3431814998336276	-0.7555759187360062	-0.41466549288152726	0.2733423710623401	-0.6085923006065546	-0.45252347493748185	0.9853618318360671	0.7614396109637446	0.6818002526348979	0.32146923929826904	-1.2014687902672117	-0.016149492934799316	0.19012661949389528	-0.42563189457246153	0.11344868300166844	0.2320637700345507	0.8785618990583475	-0.7749905310759819	-1.0167030709672145
-0.18395173969195458	-0.26784059796045245	0.52997259666167	-0.443071736912933	-0.3769500910598778	0.015405071342540771	-0.17879282515219508	0.2908265841695232	-0.12248557946949734	-0.43775564282545665	-0.14092656290408154	-0.12567658751751756	-0.33346708729731905	-0.7140489682015156	-0.4355188998646306	0.284780317750054	-0.5758509556621213	-0.4669321100671054	1.0344501868272011	0.7581294747030998	0.6560861860035854	0.36389637461742697	-1.179992964739782	-0.05883306256292621	0.13630361541899502	-0.45586145116070415	0.0708061129775468	0.248358857289791	0.840247558088221	-0.7493203309620994	-1.0047642140652489
-0.19874985122241937	-0.2830848512157469	0.5507754632318375	-0.4107774210238467	-0.38283233005661055	0.020877640395183174	-0.177120480101237	0.294255945123424	-0.13303733911256774	-0.46286190442984587	-0.14330693493707305	-0.12528322093402317	-0.32513095803445047	-0.6522674769304707	-0.4533981483474884	0.3030972671989553	-0.5756047713987361	-0.45852806830099624	1.080871846354644	0.7524591858214722	0.5918386270290379	0.37760187771836473	-1.1681279172010495	-0.10113389942848372	0.08675011792015767	-0.4615358541025831	0.016569041648559955	0.2431481032441492	0.8421640208420793	-0.7570598654068051	-1.0091847347057732
-0.20125835267843226	-0.31027488249334095	0.5642241899818803	-0.36491443369501136	-0.36906504995277206	0.036073049518732005	-0.1691226668570165	0.2972287933747875	-0.10597293316061737	-0.45311307214594515	-0.16534800037640648	-0.13273350868843667	-0.2889598973459145	-0.5924587074761292	-0.4641531442109028	0.30406285718587817	-0.5698818046272451	-0.43920852469021837	1.1066246096328662	0.7636143864779847	0.51183485927021	0.3939637348081729	-1.1459683479828287	-0.12475180132468595	0.06160643006607401	-0.4766275489792292	-0.048176750478442255	0.24050866046706648	0.8073361913481086	-0.7671426076718518	-1.0013524424014426
-0.20067229645591414	-0.33321554638568684	0.5997342086972635	-0.3018554605429717	-0.3515841793249007	0.033422370865935566	-0.18343339328188418	0.2954013060924513	-0.1299202823552353	-0.44757953191246286	-0.17399095860207692	-0.16142021073972096	-0.20896048754684432	-0.5410913399791759	-0.4668609314647895	0.3219253280632216	-0.5721936876500194	-0.4128822789746436	1.165707782998037	0.7584694314419809	0.4620503371960865	0.39317837346759266	-1.1318996778891717	-0.11810164966577111	0.0680377334255379	-0.49198972654377693	-0.08855202400331487	0.21216340720146606	0.757545445015386	-0.759721389335976	-0.9885906217690795
-0.20295549336938867	-0.3421855122008571	0.581549881305795	-0.25124605169395686	-0.3665809287147135	0.028253819227765948	-0.19746118318493028	0.29507397459700396	-0.16863647861905456	-0.47086127046443316	-0.19937012969938955	-0.17901784960897577	-0.13346669052488663	-0.5031117900176325	-0.47092710551342415	0.35258823746222184	-0.5509278065725098	-0.408210552598996	1.2266171502744567	0.7538462566968394	0.4213112383465932	0.3873297167556196	-1.1121291509425935	-0.08570895666441082	0.11352420062594523	-0.49603274791980506	-0.10202912860634725	0.1739171116161785	0.6817533088969459	-0.779123135408182	-0.9500879603275297
-0.20996837979282926	-0.34801409558455804	0.5632813562786824	-0.1964679352544449	-0.3852802131115607	0.03197750590076716	-0.18214340674927104	0.29920664062081137	-0.16691970946210882	-0.46883829573727775	-0.2353577226573158	-0.21297383426706543	-0.08316793066125384	-0.44362724641560114	-0.44483086929674087	0.3818169200917895	-0.5319551155613886	-0.3931651538776165	1.2850641106589602	0.7324769551365717	0.3838048043644609	0.4033589740466981	-1.0988837799372477	-0.04453002834655008	0.13878891185709863	-0.5029154981381513	-0.13934074984302078	0.14178684153638557	0.6441853511924714	-0.7836191363588594	-0.9086432677560005
-0.2226268871402243	-0.3752569331550979	0.563011729448925	-0.14199656139024036	-0.3984006905880107	0.010515225427277008	-0.1749541339049532	0.2836717003710929	-0.19246902804409163	-0.4821353547259499	-0.2618510021097672	-0.24353373615028295	-0.037161607027941114	-0.4034528603808771	-0.4108653220569492	0.4241509147188462	-0.5272343560520292	-0.37929311943636007	1.371227047496432	0.7115696156953427	0.3669650728450221	0.3854799432534696	-1.1076362434787614	-0.0041453044928744355	0.1848343356294404	-0.5049030421721886	-0.15845398928134038	0.1420802692722071	0.5963103896996508	-0.7880898750972102	-0.8935279732084533
-0.2383845580511775	-0.37759367081782474	0.5498862049823392	-0.09856800065199807	-0.4209924268463867	0.014952670593319927	-0.1615085935685395	0.2756535612455917	-0.22140480558240583	-0.47689163042859145	-0.29270698459370675	-0.2664813758035306	0.01091767819330235	-0.382592276389626	-0.3513897706629747	0.4809324197416361	-0.5337812750197048	-0.38097118386330103	1.45843652550302	0.6841544737410351	0.3570313686139085	0.37161393204741017	-1.1171986948415635	0.08249984059988011	0.24598125927765202	-0.4898273940979422	-0.15951601104269086	0.1483501098647897	0.5608561677102564	-0.7661105979759262	-0.875081240228153
-0.25540202381100185	-0.4078397419799032	0.5531755745471009	-0.0642402603942446	-0.43284664983834836	0.04568544419736465	-0.1504463391416003	0.2794092914427381	-0.23286174149085395	-0.47194468062447514	-0.27741943494236676	-0.2753829763837768	0.07308101033946944	-0.3677259942687387	-0.29813035214070666	0.5232508403366455	-0.5357489253749032	-0.3976373219783124	1.503130487394889	0.6766168510579784	0.36401525953249836	0.3528754982600539	-1.1191934718245922	0.16382865780523415	0.32304405453203	-0.48553145298257006	-0.18206405290160316	0.16753345053885677	0.5094546978178706	-0.8131892079333968	-0.8872282049918926
-0.2522452866846149	-0.4410979030355656	0.5675344182047767	-0.038725187282374555	-0.4433866751216173	0.05829835050403402	-0.14150330039721376	0.26667353824436063	-0.24361080484749773	-0.480032011320027	-0.2731227230325578	-0.2619670772140198	0.11738318948977175	-0.3618605345703009	-0.18893429017194804	0.5632817659821853	-0.5430151420937943	-0.4336269948696009	1.4920682612333345	0.6627194906435863	0.3832157951341637	0.3317691895711958	-1.1094145349508238	0.23981032855733986	0.3831114402202651	-0.47921530705689613	-0.20821344190078928	0.17983731765322475	0.4238050148639692	-0.8331086152717491	-0.8820545666014376
-0.2617444980806081	-0.43552695752955506	0.5639487410010408	-0.03858245086313973	-0.4865068926148274	0.09082382035859285	-0.11891378321288455	0.2620991086803552	-0.2729554637569103	-0.507349426158777	-0.2573161092698855	-0.2449565285535092	0.15002396773081064	-0.3952516890396677	-0.11385768566533754	0.5765593362129227	-0.5717698655050137	-0.44436951422881865	1.5054484330824809	0.6419945670134638	0.41044105181407176	0.3024545268145032	-1.1000069990892125	0.32220336972240443	0.47512404328139946	-0.4556476219853442	-0.20875166213052881	0.2337670577476231	0.35913134553931225	-0.854205559775951	-0.8824749913175072
-0.27367459324050447	-0.45140010294989547	0.532480719085285	-0.025159162832559995	-0.48050835614708287	0.11756701883911855	-0.0936319347681798	0.25271694713211257	-0.32274216382808835	-0.5008987374734764	-0.2501379835265974	-0.23185112530533386	0.16778393248783857	-0.3907222015349631	-0.015603904461544743	0.5970547623869631	-0.5654304650367072	-0.45230406637066123	1.5211159073334524	0.6280611972441522	0.4795474072540136	0.2677670897886287	-1.1111404514932528	0.38944882895208666	0.5647454005600343	-0.4426194167851287	-0.2138425717005485	0.29418000997309424	0.29785470304860673	-0.8629616994721463	-0.8796225468749818
-0.29838388699431917	-0.4567953432121139	0.4978754325167679	-0.0082046997630573	-0.4941914521221391	0.11882882603491933	-0.07136541241264294	0.2376851865146866	-0.3510058331263757	-0.5268945257762413	-0.23516771072894213	-0.2301076126780825	0.1657305792005811	-0.3995399188485453	0.07952321419441064	0.6239756566313635	-0.5619514915125063	-0.4516124722240328	1.5278391901509383	0.5808847964852178	0.5704139459615283	0.2568675625032898	-1.103376502265238	0.443238482649069	0.6259751296767672	-0.4174059707372077	-0.20784655316500755	0.33022934912721247	0.2274411362577613	-0.8615378404442172	-0.8954045504397286
-0.32430717262924347	-0.47680016665629454	0.4631454751287885	-0.007586744885135281	-0.4943788797390322	0.0969470731490599	-0.036536630081747797	0.24607745297956085	-0.37321537758983137	-0.5418479338338703	-0.23650144386100608	-0.2308647491801022	0.1235063162684595	-0.3983683191561894	0.1608539457557408	0.6584225838774547	-0.5307612197438272	-0.466802790548448	1.5008993643503015	0.5539808333833997	0.6263269183904553	0.2546228579210029	-1.0934663164220504	0.4723643011836901	0.6721459018981333	-0.40340139600050745	-0.2427706490766563	0.3599466115319956	0.16099878942167295	-0.8979491295332421	-0.8907583950138346
-0.32908663128574417	-0.48179332133366176	0.44966075115581844	0.01717159066137825	-0.4788870451207334	0.11048775195997236	-0.026605286992984745	0.2559774167103033	-0.40448417510298434	-0.5356738876330516	-0.2239125183851657	-0.22950384071271981	0.08945689762539101	-0.3772489773571984	0.21689951281783912	0.678907627363464	-0.5505613158472288	-0.4683661089672923	1.4805660850404236	0.5105497016656967	0.687927113936022	0.25084762107566205	-1.0680745592816379	0.5019049614175748	0.6683170336528501	-0.3975277249731019	-0.2651416386625972	0.41561166181839804	0.10752717368158453	-0.9357292451745785	-0.8796887015388075
-0.33624153249749694	-0.497843119195874	0.41775010482092395	0.03713197214950055	-0.48501937810953466	0.11674996884281985	-0.03744776114719211	0.2471354699939332	-0.426842979540827	-0.5623038076523589	-0.22334474629673223	-0.2067929743792225	0.07750698903028867	-0.38185559523020185	0.27525675978675757	0.6768358091608289	-0.5394998158567467	-0.4496000421509219	1.468575805081382	0.5212997970793609	0.7302409649812652	0.22950993221946883	-1.048773598541713	0.5128390377998104	0.6769310042338401	-0.3713190451735755	-0.2696800260553412	0.4489987137073251	0.05526380398543055	-0.9496483571609364	-0.8869903113540248
-0.36157773837989704	-0.5031270636837226	0.39420062146803037	0.03405260478613776	-0.4632738420262517	0.14828122838365956	-0.04930390878099212	0.24826208776337189	-0.4585173488426809	-0.5806871469437647	-0.20369698830005353	-0.15254174937026915	0.07292911301697544	-0.3832759469866436	0.3233556817065273	0.6602433298058752	-0.5172158920129468	-0.44110514380482285	1.4532760502596036	0.5195431565087623	0.7484086156916715	0.2592324579889375	-1.0166023766966295	0.5136715149138594	0.7168388363513013	-0.33432890617813216	-0.2783981430217919	0.4726310351886732	-0.014968081865184052	-0.9936743804723672	-0.8437596154178223
-0.36658919717105787	-0.527479052714886	0.39662544047620046	0.06102587449715895	-0.43289063332416716	0.15840758384709272	-0.06815380785702639	0.2550641518931978	-0.47000510660707306	-0.6151997310893627	-0.20432717887321106	-0.11300921491088049	0.051997746065455056	-0.38756854354059983	0.3331956093414313	0.6258185837569424	-0.4935208457095688	-0.4204905341486458	1.436341986863634	0.5519214299470927	0.7752154215694798	0.31131106231000955	-0.9987697838584648	0.4982362366551422	0.7312075117626446	-0.30583545683046026	-0.29121788341581134	0.4949395822271382	-0.1096614759502645	-1.0179606639908854	-0.8106757406568927
-0.38279210363455723	-0.5403306362608447	0.38893759760313296	0.08067085406720655	-0.4254074535016429	0.18743676868624132	-0.07990910187545448	0.2608531808460331	-0.4867037032276563	-0.6342135900218597	-0.23983877955412378	-0.10450367152003466	0.02165382194012966	-0.4217765907766289	0.36357502642882783	0.6003970440523536	-0.45845226547684953	-0.4156757110580512	1.4373575929061668	0.5781881814542021	0.7718874134813878	0.36272227747992875	-0.9969683380637926	0.5160449829596395	0.7082067791057723	-0.2688276110185753	-0.31834862535471253	0.5047741008615126	-0.161079893691552	-1.0152745506928151	-0.7884249937155615
-0.4086857068993114	-0.5391381138784478	0.3869322602065438	0.10469453263528306	-0.41182927018276805	0.23760057027730835	-0.09727334054238894	0.287934641070402	-0.5116432093349867	-0.6904158904647387	-0.2544581536991683	-0.0897989721211827	-0.0060684576696869354	-0.4301882140505868	0.38248972488299304	0.5794886700588806	-0.43378421974257025	-0.37987495653176595	1.4545185625372141	0.5924793941880301	0.7541488072642732	0.426369573208639	-1.0018728950717803	0.5174499838376017	0.6997705296632983	-0.2401685983260268	-0.33824432726151654	0.5125465862290882	-0.20875012516963495	-1.029784908549263	-0.7361609830475957
-0.4288641744938805	-0.5577865496724361	0.3743609335685697	0.14284700581689905	-0.4046519835523271	0.23886744626848672	-0.09615892635568617	0.27948965331383274	-0.5153887305843288	-0.7230398372186759	-0.25237278600298474	-0.0957505923858136	-0.027375469945010826	-0.37926792438431783	0.3930805278710797	0.5489258120172743	-0.38424433512147776	-0.35764934554200833	1.473064316844071	0.5842042312141554	0.7390580941607001	0.5041289038227041	-0.9837995515849893	0.5145562332553807	0.6861819399572995	-0.21812845356419727	-0.3854610103595749	0.49259283026690576	-0.2345332266614923	-1.0566234095237632	-0.6878131472915662
-0.4433330505391292	-0.5738496083077649	0.3493394131104244	0.16389717651525862	-0.4137291281666945	0.24815442643623528	-0.1263971338258066	0.297845260017752	-0.5331293799078878	-0.7418731986161746	-0.27865769243167804	-0.11557282421835816	-0.04579694550499046	-0.37816875037284825	0.3920308403802737	0.5256350830609539	-0.34320058213653587	-0.3636947620045571	1.5008993643503028	0.624173904464272	0.7208099313972316	0.546538733173182	-0.9501943107079877	0.5225558434704345	0.6827549102154735	-0.19826942891823038	-0.4270176247509587	0.46815793703324327	-0.2564617093990384	-1.0756777848845842	-0.6559531086466168
-0.44562191951471936	-0.5831951381615537	0.3395556235490943	0.16595503695682423	-0.4028429772978995	0.29135730837271456	-0.17187923519769807	0.3004613935509274	-0.5819765147416157	-0.7431325380981457	-0.293711121434312	-0.11057475468690288	-0.09351144065438471	-0.32591385353482794	0.3995379460510473	0.49671882495305886	-0.291124570353657	-0.36474244294805214	1.510451314284816	0.6791983309147089	0.6951498925910006	0.5732716370051979	-0.938873698310317	0.5530538210657944	0.673404891025408	-0.17960727439609406	-0.46693996435364526	0.4690261615666321	-0.25467269446892454	-1.0745258157689823	-0.6171816943326457
-0.4557007047765274	-0.5696447592322642	0.30452984451137916	0.16799894876662308	-0.4150215541179433	0.36978911455440755	-0.19129373348058434	0.31719443908175543	-0.616334747149734	-0.7511892723898834	-0.29863001628272534	-0.09903313159144111	-0.12307157144233735	-0.2894199908478903	0.39656190898920124	0.45788332425222916	-0.2621522144044223	-0.3406301907574375	1.495776828413074	0.7193724520154561	0.6854609026264317	0.6242716293955273	-0.9233744341978142	0.5688055533787003	0.6595324193238156	-0.1691327056849254	-0.5095711852862068	0.4650240216264582	-0.21458289684780704	-1.0608760246564102	-0.5902085879185252
-0.4722690967462836	-0.5901549128519886	0.30891867239126014	0.16985274638798573	-0.4133884046984839	0.40693921448456233	-0.228625112941921	0.3378888006832844	-0.6386124175038485	-0.7996198737890527	-0.30423536047013316	-0.09851599713625925	-0.1268224604111848	-0.2479562487827481	0.42941476551725727	0.42302061754451614	-0.19255689729581107	-0.3299423100701354	1.4801961768051066	0.777190742445557	0.6421401212333511	0.6807598959632257	-0.9327360131723058	0.6176530428862014	0.6480285143001433	-0.13497300590877773	-0.5474030763490798	0.43743323940214074	-0.1829238405587739	-1.0310202918996105	-0.5603177092414764
-0.4934834620009438	-0.5731015586242882	0.3333878174804396	0.16987623792105824	-0.3886039349607365	0.46296124135746697	-0.233709164455373	0.37149753067062563	-0.7087134274863166	-0.8193010105422228	-0.2714331121417821	-0.1072018111228239	-0.1445404862136764	-0.2206147392108957	0.4536784209496906	0.40212592982163003	-0.16950183777759642	-0.34270028165903194	1.4125296002162446	0.8068386420826356	0.6063360934258375	0.7261421046743037	-0.9432874725441852	0.6486923498434588	0.6225703543960923	-0.13648177422638227	-0.5641700725377483	0.42830321530427246	-0.1464199365997744	-1.0212083385303727	-0.5314968881835156
-0.48681089930444943	-0.5809059972023343	0.3268744925024766	0.19107653650674775	-0.3990364576558445	0.5132645101538313	-0.2306326555991137	0.3784976161746381	-0.7675256710858106	-0.8273070695401439	-0.26627070307335915	-0.12141305339846895	-0.21541955297185905	-0.18947456562661652	0.47867921955986414	0.37449665308926716	-0.1609650220178765	-0.3528620192791062	1.3255546892661756	0.8243831342009195	0.5762076356746522	0.7436914979688629	-0.9560394750448215	0.7042277813366544	0.5316847864487684	-0.16282121702086744	-0.5841643236193729	0.42133397161534913	-0.06514347657659018	-1.0154953656722308	-0.5361415193415333
-0.4847646922344134	-0.5793033380514084	0.30013312902615014	0.1934477972058986	-0.40949964224268587	0.5549627777579742	-0.23139207463278516	0.3847631211101424	-0.8337017026448853	-0.8316463407685157	-0.24925314504154072	-0.12610116512952335	-0.24422591251238765	-0.17768614302217275	0.5043589369239025	0.36408706445702943	-0.1441873053619592	-0.33466959615589026	1.2401113589227768	0.8136146787543195	0.5517573964025937	0.7419101876395136	-0.9556290905955839	0.746153245564616	0.4585283961841771	-0.1745124192452597	-0.6090718540826145	0.4332546408646718	0.013726049945506308	-1.0255253814795893	-0.5562665072035051
-0.46896735953573376	-0.595348873522262	0.29095975021073095	0.19779081209911903	-0.39194993657503024	0.5625305107802022	-0.24219918051548026	0.4086571784665821	-0.9223788397260477	-0.832306075725749	-0.21819738234169112	-0.11825159145862205	-0.2834431051046465	-0.162152325394199	0.5143180598416454	0.3503248114713706	-0.11370401545906372	-0.29887374423914836	1.127599792819341	0.7789809641086549	0.541727819266189	0.7464198821886212	-0.9587099484807193	0.7662692501098113	0.42886941184670935	-0.22248220466856053	-0.630117426733821	0.4527876830869094	0.08779153921779295	-1.011819255021853	-0.5464560459329285
-0.45822242682844944	-0.5973531446589991	0.27028586518457465	0.19848120738511302	-0.3908432509294724	0.57908357145546	-0.2562302032618977	0.41802928470951883	-0.9577212509807005	-0.8039863418208141	-0.18608322594403745	-0.13514698218634474	-0.3060125561163963	-0.16725004636996427	0.5321336349734123	0.3262723707658354	-0.07854387509748982	-0.26792412185593717	1.0505651187145424	0.7704948384337531	0.5323735899432999	0.7372236298940045	-0.9718579318621037	0.800926356028619	0.4097106799263299	-0.253382351595717	-0.6498222414224852	0.5114852889252344	0.15446234305708267	-1.014389639250379	-0.570621299929853
-0.4484046417181343	-0.6042212779352185	0.26468697755857895	0.20459567706877418	-0.3739035808338225	0.6017326388008085	-0.2788299014902774	0.4575365055927622	-1.0203868786267392	-0.7815590715878497	-0.17414969455780163	-0.1374625176292661	-0.3534749182653017	-0.18912677657931806	0.53624834402293	0.33695379704835043	-0.05510048987336642	-0.23895845891213857	0.9513392409958066	0.7735504217216255	0.49646945175401785	0.7302194669655405	-0.9924837802264236	0.8589639794554333	0.3772227839795822	-0.26747241244439834	-0.6702790408375577	0.5638172547047157	0.20169870960326977	-1.0020132960758792	-0.5893055598609361
-0.41647732906887214	-0.5980322856821748	0.2747785441049221	0.1929281140071862	-0.36961168707425834	0.639649326770732	-0.29325055424005586	0.4732154922346631	-1.0614741057480088	-0.8059984803216181	-0.12986449827981777	-0.13189457776686647	-0.36815696843344936	-0.2063125358582408	0.5381543699743151	0.32237367141003376	-0.020935723264580163	-0.2045339848926698	0.8331949282471355	0.7255958516957629	0.46640084835807	0.7556243754207037	-1.0010322425839007	0.9099117041139462	0.36921353709557825	-0.2937284856448054	-0.6798507400631977	0.6068854790893656	0.2552735716388699	-1.0199642693830526	-0.5898294909937473
-0.38879062917511276	-0.5939986426595872	0.2617609335488401	0.19801944836764834	-0.38575290518035943	0.6663708106825246	-0.2946556348218357	0.48399925468637595	-1.0792714398893006	-0.8360048941055409	-0.07849541995752	-0.13001007739012727	-0.3578054569292554	-0.24937605718092545	0.5473351531879904	0.31130336626670513	-0.005467693990164425	-0.17237972610446942	0.7475695621942446	0.6997241962522565	0.4475006439017096	0.7676612154682797	-1.0158406414468981	0.9303734779345028	0.372052357051519	-0.3151732848152965	-0.6780604514582314	0.6488818213340293	0.3113899330958404	-1.029779342299091	-0.6104890511038942
-0.3770665194288949	-0.6073444268036523	0.2854030464506734	0.19533412733873864	-0.3859130636710545	0.6664983376999851	-0.3156715100059652	0.45879765312614706	-1.119481003018739	-0.8645365718493938	-0.06384842973946431	-0.1530255203122129	-0.36357363983049595	-0.30908244998662315	0.5281908527604309	0.2895610736481623	0.009846650826758271	-0.16012372512733217	0.7151197817720504	0.6770785762733647	0.41795695790434434	0.7399900492097619	-1.0340433516887175	0.9642626252815842	0.3840548249150987	-0.33266529728412797	-0.6603726316743397	0.6946846850283189	0.34468703287696645	-1.014155489737581	-0.6346872566087323
-0.3648749976466703	-0.6077398820019452	0.27449588790366874	0.19263653633876704	-0.40550242922012236	0.7022372462546456	-0.2923343514706298	0.41784042406837607	-1.1503172698931918	-0.8475837206737926	-0.009459354174922741	-0.15209887563809923	-0.4115009173635761	-0.38061663236567034	0.49260529331936576	0.2711025420897417	0.0027518111827170497	-0.1468182251156853	0.7100745836512777	0.6572823149543336	0.40692362852746006	0.7146935407781995	-1.065137410008072	0.934307229835351	0.40860393333187284	-0.3816448876933971	-0.6549962377189035	0.7351172852160099	0.40568301898985093	-1.0162857120293012	-0.6650856949188063
-0.33545844674885117	-0.6668535669606519	0.23848697693506443	0.19580933541050352	-0.4115911279783801	0.7115645292646218	-0.2990187666060602	0.3961705275012669	-1.1283457523492433	-0.8331040788064668	0.01321847220438167	-0.15753712829581729	-0.4575185403392762	-0.43931528112740575	0.44243616355862275	0.2351416301525223	0.006816498192892072	-0.12452899533163897	0.7636094982876822	0.6229339507560441	0.38058029663931947	0.7050180462739786	-1.1061836306371362	0.9320052333010169	0.4454637692861132	-0.39978299883842255	-0.6822096565896251	0.7818589836796601	0.44109927779770464	-1.016210170062659	-0.6900786551324078
-0.32173887996205447	-0.682926097576778	0.24329282732097726	0.19833555559126886	-0.407012926536866	0.7068586747025887	-0.2913480495590882	0.38916101284649085	-1.1103394871204555	-0.8374683158504503	0.045520751549951236	-0.1695334637894355	-0.45470552963553673	-0.49141914424681377	0.38111376090367904	0.2121859788553977	0.01491267770487669	-0.09022468801379377	0.8186322174082342	0.5992187107938414	0.3682836695877413	0.6886553479746303	-1.1473667592211823	0.8939198751284929	0.49067736376499405	-0.4275266428993564	-0.7069575247805933	0.803748156830855	0.47036889076571703	-0.9818051165719262	-0.7188690555423255
-0.31283544832363513	-0.686255025228036	0.2647002159054478	0.20773755996820387	-0.41054308093287073	0.7197986313097329	-0.28085206866235896	0.3779905999645478	-1.1050885387557288	-0.8311774615038221	0.09597218575101857	-0.16737559785262088	-0.4744984300309036	-0.5247413187218508	0.3431003528444225	0.1829479518066017	0.017649139562882075	-0.11868980507678646	0.8433383665571362	0.5892537140788907	0.35148472377939266	0.656608243921273	-1.170816447552716	0.8421866528770401	0.5424631803114008	-0.4615875487842914	-0.7350664907433405	0.7886004524138364	0.488650874333472	-0.9531407632053103	-0.7082221378946685
-0.3110809473052677	-0.6888569783530913	0.2615049532969126	0.22315383038200096	-0.41942726427532817	0.7146862507490012	-0.2589456464572967	0.3393484392067632	-1.0796192748075861	-0.8600703467926977	0.11897077949137691	-0.16072388193118267	-0.4871438394275117	-0.553778251858465	0.30653998471880245	0.1609937579641451	-0.006608984574283131	-0.12451291553986879	0.8582469817241721	0.596329789224298	0.32713194646630367	0.6229855994079281	-1.2078687943794153	0.8053171247108137	0.5404705803428811	-0.4664637570301262	-0.7447996840580441	0.8017879523673557	0.5196878089850038	-0.9602908256398708	-0.70752029162694
-0.30797069549997974	-0.7055063525997811	0.2834368652070658	0.24170343324761562	-0.41784999116419125	0.6903302584889326	-0.22888267839847107	0.3077106917858609	-1.080413081433484	-0.8873176130014538	0.15139020129088473	-0.17256308603987577	-0.5241650179654823	-0.587258596599078	0.2721386880878774	0.1225360927195861	-0.032628057919494136	-0.14772241118709822	0.9176449856665071	0.5853552868274245	0.3336963272136745	0.6014919666581331	-1.2145830943533835	0.7936192239547094	0.5654917507041295	-0.46476842987894174	-0.7590507283363349	0.778449728548167	0.5536180804011154	-0.9449684681015016	-0.701618940430491
-0.29493817322961213	-0.7287889549989142	0.3120946300492574	0.2753085888114038	-0.42748845704328386	0.702709042410382	-0.20596514824041487	0.2645354944230252	-1.058637070346442	-0.9100025092040298	0.1574597162281409	-0.1645057975930114	-0.5068190164417219	-0.6211559356762105	0.2739529831073083	0.060738239168447936	-0.05839683799936289	-0.17708469620236253	0.9644949215926335	0.5856364322349981	0.32544140522582066	0.5691659385674402	-1.2509533143423082	0.7167048531101894	0.5574356357676669	-0.48458978142846976	-0.7561087651903184	0.7233777640483455	0.589655986306701	-0.9229995796827393	-0.7213116473606936
-0.2983814987576382	-0.7302315376743636	0.3452341876528444	0.2948476298131697	-0.4241608253493334	0.6991162780944209	-0.1885853436739033	0.21704738140142732	-1.021056049886359	-0.9346018053952283	0.15837197059534397	-0.1581064605055808	-0.5206144623955391	-0.6596451159320763	0.2783769407477862	0.005699657107879516	-0.09547627149012858	-0.17289968094634414	1.0312001015706869	0.6036386814325184	0.3016805504081069	0.5455486796242928	-1.2967104398888771	0.6811357180882553	0.5144914458624282	-0.49275454665751883	-0.7601199524417139	0.728329859535082	0.605117847817134	-0.9077385732314485	-0.7417772228137351
-0.3171357669961456	-0.7372038627393549	0.35524755853064427	0.3226202502768669	-0.41559245949172735	0.6561041432145648	-0.176562399175148	0.19618552345967652	-1.0058928474443003	-0.9590709606327051	0.15788281705230847	-0.13512438109673336	-0.5268003268020192	-0.7117692754705651	0.27128894107151075	-0.017854414572147474	-0.1348957232130219	-0.16893293255355415	1.0833192234444953	0.6054350033646236	0.2766301785299983	0.5402681404629113	-1.3114004196962896	0.6474582917829712	0.4639036742475654	-0.48702881700371065	-0.8064647771428908	0.7168352634364038	0.6130691006080784	-0.8954207062675634	-0.7343247967580637
-0.31782537033758934	-0.7653654824472458	0.3693279303544143	0.35205079110679854	-0.4160723906698758	0.6402147611187834	-0.1820905130890868	0.18693920061461913	-0.9741446919891757	-0.9606225595136054	0.17540920892900744	-0.10127817315961858	-0.5132093201127998	-0.748958504209851	0.2907996159398701	-0.0342986102643977	-0.1640283246783544	-0.14911509768671133	1.1057253021558358	0.6100925291391295	0.2529824113657638	0.5272138615973263	-1.327845468770013	0.6045166291937446	0.45534160453003575	-0.48416011722745117	-0.8194140990191204	0.6937375431723742	0.6258172725522947	-0.8879888447720148	-0.7128136310613286
-0.33966707419167086	-0.7754986075043411	0.37748414195457386	0.3616255970177521	-0.4179956532930545	0.6242728077588421	-0.18089257622256744	0.18880435845923368	-0.9374235054197253	-0.9671954744578913	0.16307597338417734	-0.0912449037352028	-0.5034716519532043	-0.7755398555694549	0.31512534080530225	-0.04806983011699315	-0.18158349341764785	-0.13106011073122084	1.1186443655144065	0.6148625841477598	0.2395707983161855	0.5400633848627759	-1.3343579922756428	0.564590926580983	0.44890904296782097	-0.46579669329882056	-0.8417250788007042	0.6967756591128977	0.6637777424373433	-0.8617119845567922	-0.6885628670745241
-0.3672314622497307	-0.7271503023209581	0.40458163834518623	0.3517289037283231	-0.4375210189468037	0.6004666345132937	-0.15116334857788988	0.1606045678049644	-0.9304291084995471	-0.9847565353968033	0.15312951597998106	-0.06987934035483158	-0.46075232015925616	-0.7783123079832422	0.37572762818005445	-0.05634154777310081	-0.19018604208823917	-0.09934023658036198	1.101797854363483	0.6296089480206658	0.22391856661095852	0.5626663745792471	-1.3268482703512958	0.5001228089441501	0.47153939218999835	-0.4813863324429272	-0.8331862498810647	0.6874509544213544	0.6919803188384754	-0.8694711537960664	-0.6739420464640808
-0.3814738822811843	-0.7263693375042097	0.41957713276575015	0.3539683242250314	-0.4467975520373099	0.5790921916361342	-0.1576603939016731	0.13880130492429824	-0.9108833943058524	-0.9843257422806065	0.14340388963099204	-0.06087926359841618	-0.4471313570739387	-0.7947044991429613	0.443934794314728	-0.05804171293824709	-0.18444155726861183	-0.060582949457489634	1.0948367212802887	0.6325377878553665	0.18360883006549356	0.5909232813161698	-1.3286216865795253	0.5041724436637331	0.48790310533769105	-0.4819302037655325	-0.8238196184004851	0.6866992970706892	0.6973724464451918	-0.8507697765643878	-0.6544547849598276
-0.40201655596950286	-0.7314586327866711	0.4155084794563674	0.35318059677372415	-0.46426911523887393	0.5308377116363597	-0.147746344112378	0.12451936437197493	-0.8672231476914559	-0.9790685789378234	0.13512348219282816	-0.04598998863439531	-0.4160321507426136	-0.8197506646153128	0.4973798718489757	-0.05522654146659831	-0.19692758540705974	0.0031343767293672887	1.1285450652250189	0.6429108511088006	0.18229097488115903	0.6507810136467127	-1.3559898120291005	0.5383741614245922	0.5247692323056843	-0.4868241557170097	-0.8185590585450349	0.6954954298819513	0.7316315061300052	-0.8449893786780436	-0.6666098722019632
-0.4296783073193697	-0.7304058221210363	0.41909634361167825	0.3478354194291956	-0.48734359486073464	0.5088535819980022	-0.1652250302598041	0.13846354979734224	-0.8278902228024828	-0.9197529881693859	0.13722240640366223	-0.031024838583818503	-0.39506135959717587	-0.842192023577484	0.5597369554734025	-0.056733447052251126	-0.20453735694720918	0.04257970816416996	1.1780811040291548	0.6775181509974024	0.1704249813765521	0.7263772883512376	-1.3622704837488981	0.5629175160390857	0.5848640625414154	-0.477313796939473	-0.8003549092674295	0.6704495638284964	0.7561997858125543	-0.8332494842184502	-0.664999648559192
-0.4211237288246118	-0.6796023795149584	0.40754316928915096	0.3420090528208374	-0.5050685268895493	0.4719575836858031	-0.1727537289799783	0.14969960301250546	-0.7994508278295036	-0.8976093720967778	0.10587408785526205	-0.004297435753466948	-0.36386532052934173	-0.8629135873688277	0.6057551232414593	-0.03344300126014973	-0.2116994474419512	0.08245931870068819	1.1863737608390903	0.7163450602620275	0.13174042299691296	0.7690171666406914	-1.391275546369754	0.5809589049321142	0.5992264469390054	-0.48439651521593313	-0.7844287858684904	0.6506559202609735	0.7921434616782437	-0.8114346769446042	-0.667220374560214
-0.408153044825431	-0.6328065319842746	0.39250228833356315	0.2877474344805053	-0.509346495795916	0.40824828739012586	-0.18483525067057033	0.15454585501132403	-0.7853911848162838	-0.8805290359052862	0.09138947296017388	-0.005231614124118203	-0.36218441196146234	-0.8505024894457327	0.626190797447609	0.02134606592940914	-0.17148132583937875	0.11917837708692351	1.2415564816874631	0.7783429233511672	0.0883836760222341	0.8003999243505753	-1.4050989361578563	0.6113109328152292	0.6882222729926661	-0.47483700157817177	-0.7239948557978433	0.6187319205004942	0.8684155608775928	-0.77960979449589	-0.672155479407893
