# Supplementary material for: Obesity dysregulates feeding-evoked response dynamics in hypothalamic satiety neurons
Source: Sci Rep. 2025 Oct 14;15:35837. doi: 10.1038/s41598-025-19800-2 (PMC12521569; doi:10.1038/s41598-025-19800-2)
Supplement: Supplementary file 5 — Supplementary Material 5. [file 41598_2025_19800_MOESM5_ESM.zip › Fig 3_2/Fig 3c/HFD to_NCD_1st_MPK188_matrix_5.csv]

-0.28833584065823453	0.12524517790352543	-0.22812268300388755	1.0869241252398159	1.1011357183663983	0.34390601091572154	0.08702888172814591	-0.3697510437061603	0.5352519427500961	0.28787838586665293	0.35510346338606225	-0.2896458056167752	0.3117357179797246	-0.10871444126425464	0.0058065409803832015	0.05679630151728258	-0.4547452722582433	-0.5029884073721934	-0.33934807587158183	0.08892016510675885	-0.3472173679254472	0.13650575708842144	-0.05269115241023444	0.8689171441105442	-0.07538872256058346	-0.06468092842874694	-0.16560230519742333	0.09421567268098482	-0.11562419270354085	-0.9851534241962063	0.15871333704892854	-0.723712984151004	-0.5816082406533593	0.20685015107207025	0.031099977464272354	-0.7283656653853379	0.5259502017358362	-0.5307515387967574	1.0863607284919177	0.8835180493310336	-0.20119479872652057	0.08516406488280984	1.044313045710704	0.2594491282296335	0.07224798988887353
-0.16256581255135502	0.11020710210082996	-0.23686100610881083	0.9779741844209378	0.993124576471577	0.34857120761696625	0.09191116524964106	-0.2265363266718014	0.4571921040778066	0.3384348520795019	0.2784357366272302	-0.17629075391916726	0.37289680714773416	-0.1524712811617473	-0.061437689085621854	0.05348990760752116	-0.40326298304945607	-0.4925674153590124	-0.28506725637535235	0.07258967142166278	-0.16262085880989935	0.1554356344613687	0.03783616383230691	0.8669315887092318	-0.09851485965948578	-0.04542169371334408	-0.13212964061393917	0.02690086070356725	-0.052808920507510945	-0.9977072071940605	0.2200617238143261	-0.691852349676505	-0.5628916543217852	0.12751476852014182	0.10310925169383411	-0.7140296289217796	0.48015649356034157	-0.4667993095217269	1.018817870805461	0.8583206472152742	-0.15403405718138563	0.3588434368520163	0.9719793101274081	0.24377903882112698	0.12918729747227728
-0.2138155641729702	0.06471598725991538	-0.3081671224189018	0.9934834718846379	0.9910637397257869	0.3641242643154226	0.17297337777986324	-0.24257130217129297	0.5245817992835055	0.2809513634195358	0.28010595446080416	-0.12339766804805964	0.43711489161780653	-0.2156754334082621	-0.08528806166565849	0.001065725495205172	-0.3389558396246732	-0.4021382929821733	-0.3055848012763201	0.04355980984545844	-0.1978971927489395	0.11414977810527321	0.0485184267662194	0.9142756319331795	-0.14776304390865708	0.12076877402875545	-0.11879641200198328	0.1254414448434176	-0.09283155367793117	-1.0070520366464313	0.13939596096907714	-0.7711794073361201	-0.5418146030962846	0.18163184310644662	0.04723213086373133	-0.7265644640709098	0.4382552397553628	-0.42175841904938066	1.0192122944488406	0.8451913035427299	-0.18604082596672766	0.4072713987053345	1.0544434497985	0.31756899461602783	0.16222116149835275
-0.18821918077737548	0.06450871698738544	-0.3879409415688757	0.9458299965109609	1.030449465993765	0.33841245967925826	0.12506118515530265	-0.2001562922397085	0.5128981872938289	0.3040130177251907	0.30854436433810567	-0.12313853986432974	0.4445596113533423	-0.19653032664646836	-0.039691254347295105	0.017621674858658058	-0.2681614526249922	-0.3862555728138603	-0.2583537142326013	0.027502528063797098	-0.21367653535266456	0.15156967022944623	0.09831421321502246	0.9231351569109627	-0.05392748622927139	0.15490358405902363	-0.09893083706202506	0.06922838897034501	-0.10900305282362358	-0.9982566003666338	0.1464550627417155	-0.7301582908054592	-0.51124074451869	0.17018992756677986	0.04802039675750978	-0.6096622767989767	0.4870943929729751	-0.40668984711420475	1.0690893553967762	0.791284985345466	-0.16024068078884632	0.5230600543555405	1.089075296331204	0.3385067027584879	0.20897224902095876
-0.1707723233110318	0.020404343911513835	-0.38496822422592925	0.9196947860997462	1.0496337952603307	0.2918820134776372	0.12714893701151983	-0.19433883997611356	0.5117828299566567	0.34237380608539725	0.34601278725755574	-0.1299481756780641	0.41604753292475555	-0.22104325154490817	0.0013606972537071938	0.012973540626496615	-0.2723898125295022	-0.3156009145519977	-0.23424958865158266	0.0004990612271513428	-0.15275314487705263	0.14699194203576	0.10634670949450095	0.9161448618665355	0.02714417891115034	0.14231661572878562	-0.09627347218570341	0.0912524993508487	-0.16956200234095625	-0.9177744945372208	0.16591389822840508	-0.7017583076421912	-0.5508553439043723	0.1681850948899261	0.12987125898017268	-0.5837667534456557	0.4750192331480861	-0.3996758660968444	1.042486795396234	0.7030896243326502	-0.11952331034959826	0.5763150400858998	1.1111678229203497	0.36414252743690606	0.21262300550953678
-0.1768623357993444	0.04591729462481379	-0.373935564976422	0.8875546141768504	1.0464420071490892	0.2804368701635191	0.14582765161619612	-0.1735106329694566	0.5447413321584182	0.31028628735151437	0.3324253684307151	-0.10256186566583408	0.4103556724265723	-0.25340295784956796	-0.01817927000350129	0.05572449617976095	-0.20615831175805152	-0.2560731239061943	-0.2538160836877363	-0.009487172865511422	-0.16553551186110652	0.14545735705040508	0.10343519858560846	0.8955748879195466	0.06607311096938262	0.15967213208569433	-0.09976611320830962	0.08908479971660334	-0.19652418874027966	-0.9176076073406257	0.20995410504971904	-0.6800608810267859	-0.5620399637877979	0.1938579217456129	0.19216640024401208	-0.5469608355258461	0.41567662303828506	-0.39890790213705096	1.0770552521647538	0.6662318110108718	-0.13659259170028518	0.5507939817542699	1.1195646714249057	0.41842221053349515	0.18010848635216378
-0.19087556384062024	0.02333937175122091	-0.3472793736198564	0.8978990824610967	1.0052025134274736	0.2546150378641559	0.10890551372977861	-0.1510563266649567	0.5869179331875315	0.3074431616680555	0.3083408369830228	-0.14103067426556218	0.41347463050279304	-0.2770022143997319	-0.043866306720397284	0.038455470416556614	-0.203577321519785	-0.19433710176663072	-0.2604725080609071	0.006106702782542263	-0.17954852680453023	0.15859364144798352	0.09489355577194074	0.8499509958661599	0.08910715121933536	0.1864821626231409	-0.08112987001005968	0.0839235641072501	-0.24159880140484297	-0.934782931029979	0.2639144921519648	-0.6592903980324216	-0.5827287828075215	0.17083453787551234	0.20612754783683057	-0.5438237120345065	0.3514402396706777	-0.4239013288135284	1.0761119744567746	0.6133035363835059	-0.174189130411531	0.5594623361988057	1.0610294745491018	0.4803069982055139	0.17649336355503611
-0.20450922993696719	0.03973785949995376	-0.31092096749015097	0.9471012837418695	0.9939963104150471	0.25625753542350377	0.1056400158300268	-0.15568425494191077	0.5972339433443749	0.2945270142222769	0.30069713340182924	-0.15367043663802682	0.39339336300062033	-0.30524272189373475	-0.03450470897146602	0.02970119628571953	-0.20081723588985992	-0.17555578089937957	-0.21700196120707752	-0.011530678248366228	-0.1789617568985573	0.18203237339221784	0.08076060085594366	0.8468155690952227	0.12991197316629072	0.13492360838266285	-0.07437634286281229	0.0942816079247822	-0.2863647844269969	-0.9155186003629343	0.30082217816883616	-0.621870235795708	-0.5910068860924292	0.1452738045785784	0.22860452224654615	-0.5238369007128854	0.34678913787143734	-0.4699875903559855	1.0923472029014496	0.5742842550877162	-0.20691752964293703	0.5663498485421692	1.0347559739036736	0.5224570792301678	0.17163889059005857
-0.23331249601101833	0.030081519779406	-0.27980370486789596	0.973548516142992	0.9692107463422188	0.25047868007706137	0.10884238160128122	-0.1601047769399117	0.573714512410834	0.2785279070261917	0.2942320662101036	-0.16988944333570252	0.3887996803220475	-0.30448952343009494	-0.03920668484374615	0.0018276717613371044	-0.16146059395252407	-0.17543357430339623	-0.23059894993088348	-0.017674755279728505	-0.19615292097706558	0.19023984889457757	0.07449596626897005	0.8213764102133149	0.15917524845020103	0.14448630199687745	-0.073813216116649	0.1287995533774373	-0.3454579720310146	-0.9217989817743883	0.3180757998461693	-0.6135569697682955	-0.6231022066241635	0.14989910639325205	0.24850556342926922	-0.5363960632478969	0.3272821161436859	-0.49539976765486887	1.118150300262852	0.5433489544416339	-0.23059130192483282	0.5635903285196069	1.0273243318787115	0.5362530603236794	0.14810048719220975
-0.24995107647905196	0.028106444349928823	-0.2566327804831293	0.9775818300605357	0.9575775080888652	0.24650387326225243	0.09554331545276394	-0.17167165050406238	0.5300713518017327	0.2824549342286215	0.2931333445301519	-0.17880835351225283	0.3801288752241667	-0.30082382327923674	-0.041333362409558254	-0.0023321032783561223	-0.14901065731776098	-0.1734459182968505	-0.23681481186122957	-0.007004733614436413	-0.1720896669594582	0.20556952446316273	0.07122759958831917	0.8033760820391029	0.1923746768262304	0.15593871241219384	-0.06565854746663843	0.11641164943323654	-0.3857361023338914	-0.8891891592277077	0.33987167759815323	-0.5794657518749666	-0.6371267870668423	0.16658801916409788	0.2693171008470686	-0.5139723960395461	0.2871020791054864	-0.4833975363306048	1.1388515034499886	0.5179361246603046	-0.24946697379806743	0.5457791747541643	1.0144401331913362	0.5657047437477594	0.13332510362319133
-0.24675362556951597	0.012803407150649319	-0.2555553586520579	0.9469245424236696	0.9473365830878475	0.21467609099151858	0.10182737140254343	-0.14448454585663417	0.4746499936249037	0.26633000569320375	0.32399730440925145	-0.1690075902028806	0.3553815995383425	-0.3136112230082201	-0.06077488907079853	-0.01839839324451289	-0.08888816675123726	-0.10242400568369017	-0.21531608526448093	-0.025240611102592726	-0.15601620438815716	0.2140913210317808	0.06873333081054381	0.7702423242018982	0.24581136823273955	0.16039224390178267	-0.03550370928060891	0.1326238941262216	-0.4181137704208597	-0.8555834838342291	0.35296607253881546	-0.5526201300660438	-0.6423145440049108	0.1401152033163369	0.3032223307755015	-0.5012197233393054	0.23664327086156592	-0.49804210930524795	1.1361238448317654	0.4432604274514431	-0.27517519269502866	0.6104786732001488	1.0000492168610902	0.5940930260887323	0.09096928757626721
-0.28098521718340613	0.015768425390749397	-0.2522915255089925	0.9427645859953078	0.9561001569469262	0.16041440302329882	0.09846516535697701	-0.14510702022484448	0.46099714834337985	0.24616258093791163	0.36575790594138247	-0.1791685565332752	0.3211602280669161	-0.31597265901526256	-0.054945591599451137	-0.017397820036591537	-0.0379595638649454	-0.05021362336973291	-0.23553052626579704	-0.024300123995581808	-0.17184610518318552	0.2284792301714477	0.04631570525226689	0.7449076506427659	0.3034124321137316	0.17080496157958003	-0.02435254451018402	0.13596499957905755	-0.4871380521807291	-0.8387974670954007	0.370419512905027	-0.5479116194734194	-0.6578427856116711	0.13879812828867438	0.3190756561865539	-0.43755053820785594	0.18317406698390407	-0.5011420885984625	1.1028677085661873	0.36271557926195974	-0.30414604806358075	0.5954824614498854	0.981638532629727	0.5973721494168602	0.06054974984228283
-0.2732539454972581	0.010885011814177963	-0.20719434946431087	0.9286661981435579	0.9611015389241675	0.0875461434541713	0.06726220673673303	-0.13902608958642976	0.4090561386279494	0.26275352225073095	0.3853829139804603	-0.18901437970046248	0.2621025839149048	-0.3204858710643054	-0.046897282747354954	-0.025121797593110694	0.0393173976284886	-0.028901379019713326	-0.18831528633318004	-0.008447053154883413	-0.18017456901558332	0.29262005094887356	0.03718247849093515	0.6699568926870206	0.38006929993905864	0.1301212715756393	-0.017014438169300185	0.11132521634013544	-0.48860161283718123	-0.8085136249964566	0.4104016736196285	-0.5169537336677932	-0.6743971769424448	0.10231836712302651	0.3700202151553606	-0.3695122906542915	0.15287864865287623	-0.534279621895965	1.0913067133302108	0.28114707815102247	-0.32637215915932527	0.6133768190550487	0.9309725239874194	0.5602753756143016	0.040684939692777956
-0.29027672349460193	-0.013080379061612291	-0.17581435983645202	0.9266194086527945	0.9126677537245941	0.04798013722846665	0.09320059995273548	-0.1352440211837162	0.3692468392351567	0.22739575251974203	0.39363943919303335	-0.21726290510192894	0.23514923688466016	-0.3446543693387378	-0.07289197470507014	-0.05614632314782547	0.06397281411405256	0.007577685377788068	-0.18312122827073335	0.009946290113530836	-0.184709136155678	0.3156982268642229	0.0021109093368532087	0.5999439608406922	0.4059955044968119	0.09509152147256561	-0.013962713407519528	0.11053051551157189	-0.5084149194886805	-0.7808003746780748	0.4379828678584639	-0.5027820400868972	-0.6854966277724717	0.10036452462185189	0.4039416384703216	-0.3529909551168976	0.1087612071175865	-0.5423062367131681	1.0540739978920703	0.24273067812708282	-0.34872688173394584	0.6001731701517921	0.879588699648483	0.545349934742405	-0.02554467635171274
-0.30799613744085796	0.0023709242819460316	-0.15299836811964057	0.9187018522375018	0.8413408857694519	0.021476859442293626	0.11480802112248378	-0.14589047934345462	0.3309029567948751	0.22276544703080908	0.3527397765469614	-0.2581919215706514	0.21976253183281208	-0.3628893667265977	-0.07776331107845691	-0.10588105999857667	0.09352851797152892	0.013724277314127616	-0.1606556046980698	0.0372898160288184	-0.21939001650445702	0.3656071082292244	-0.043486614520753746	0.548696997605682	0.409229585214285	0.1061304233382662	-0.00046912394707674456	0.08530006841830542	-0.5009499071537394	-0.7945811352357527	0.4576392534100419	-0.4634835065597862	-0.6605214897105016	0.09164556762154283	0.40244349876636687	-0.3097334055027008	0.04935992875781853	-0.5450918479954306	1.0174688542953985	0.20390198774307042	-0.4017077725918101	0.6177456589556062	0.8435860091905258	0.5422035060517607	-0.07994241236382718
-0.29711511509041044	0.0025029105994168466	-0.12555803089132317	0.9064829463392872	0.8011132270493801	-0.01933259097674144	0.08162026193427056	-0.14613141985321892	0.26836972037361717	0.23084361390297406	0.36563290743206067	-0.3172501032028553	0.20299882292725777	-0.35686512157992223	-0.07961409427672027	-0.17554415430569545	0.09511467153723277	0.01491928626261801	-0.10697876101366569	0.047947281912037135	-0.21128149439991342	0.35653285724893824	-0.08734349856852917	0.4691287941465033	0.42883142753556347	0.0564012584838262	-0.013524535757009792	0.05403256142023596	-0.49490496689436114	-0.7868069766564594	0.47064396493591154	-0.41472416297230286	-0.6602096610795098	0.0710742696250288	0.3930327272725422	-0.2659929469872459	0.0284469924173928	-0.5523965783744669	0.9600092179277178	0.20196710503574442	-0.43559529763043725	0.6500070048117899	0.7976539030398274	0.5003098824366661	-0.11619066684113818
-0.29868354730758984	0.018629826755496702	-0.15325221857581162	0.8881364018900928	0.7927237219401421	-0.024929242339994447	0.09531376937702983	-0.14230051940955127	0.17407296700251654	0.22506151604550495	0.36326624873009344	-0.303557072708527	0.1753532404150446	-0.34456011526139607	-0.07204972103715966	-0.1893709580670802	0.10408844539211475	-0.02190750395051248	-0.12878148430505768	0.039504435821617515	-0.18019323855302227	0.3585911423615872	-0.11414999992291734	0.4381281624948229	0.44937621644153775	-0.01988947755386805	-0.02774522625626717	0.04579398893564986	-0.46106635214346536	-0.7375365808051026	0.447718356953258	-0.3959623244529855	-0.6221631338624513	0.09681386083374707	0.42601392836846497	-0.23300441023832738	0.008173174136877093	-0.5711571114700068	0.9363955126470161	0.19684071834764008	-0.4331631969776583	0.6744975407401971	0.8006267643557085	0.45053387986925497	-0.1422977271727617
-0.30542469873404554	0.010097423081941686	-0.18439600847644835	0.8274442288404517	0.7717225410781674	-0.07142668401569904	0.08065687343574855	-0.1359974298155855	0.09719685089380398	0.2451908049997332	0.36520264658599155	-0.35271811890847177	0.15557914373003426	-0.3373613768753022	-0.11116258217210265	-0.2026298944548727	0.13897448567530957	-0.01058631655691843	-0.13766501767033884	0.058426940690800414	-0.14927700090873636	0.34482868661880767	-0.1426793133050998	0.38366567620639586	0.4265987721586824	-0.039945702627747506	-0.05237400526029314	0.030672066823647266	-0.40792085739799794	-0.7241215231355266	0.4639011898194375	-0.365320940439008	-0.5848316145856189	0.07951576411032245	0.42788320842203936	-0.21189578567723394	-0.020174826324852155	-0.5327873526917056	0.891495464530653	0.1781365814407972	-0.43715591154575595	0.6993700392280076	0.7914762707214611	0.38834396565609264	-0.16014760107214235
-0.27138021178777627	0.00853892094893485	-0.19262115118449266	0.777310161598008	0.7517985147824193	-0.10254980309102998	0.08627827550683419	-0.11090044384417415	0.07874214188941323	0.28726561705454684	0.36784846982723823	-0.3753177667541346	0.12276560580436799	-0.34725699688951306	-0.08346190200845086	-0.23307902252597534	0.1508550293468353	0.006573805233116105	-0.10386915605788352	0.08337784826107633	-0.1321310042471031	0.35037422390770845	-0.18445845039179157	0.3302743131379683	0.41731129945703016	-0.08618303943862911	-0.05769923301914661	-0.006136898906051471	-0.31337199111511094	-0.6859059087571759	0.48680066325372573	-0.31619007655413045	-0.5259516379517055	0.03940372012285307	0.4258384161977095	-0.17449695227500767	-0.05548352238637859	-0.5174272104257608	0.8115266317933141	0.19980534553704726	-0.462784148179734	0.7234730059520416	0.7463385472750306	0.3517330172989789	-0.19660325893507474
-0.23588181475403075	0.0028888696976089754	-0.20751962718350794	0.7279939917997862	0.7111917337824005	-0.11320460333881495	0.08118955488420665	-0.10269827081133145	0.0781196662707627	0.3254795132485942	0.30550647667195113	-0.41849650049582365	0.09705074494681168	-0.37028893375818195	-0.07480157584694266	-0.2802880961945421	0.1826674135130741	0.0110141098715959	-0.08736695663168728	0.07605880050514136	-0.1423338391802267	0.3457819674846106	-0.22467522548902527	0.29413847153610023	0.39697638638425187	-0.16317165257254823	-0.07769976058966137	0.022069473828238474	-0.26215562285251426	-0.6693669021404461	0.49663914958983807	-0.25916206851431295	-0.4851158242358385	-0.04706423634308564	0.43977528951617095	-0.17024253176568935	-0.08717808105952	-0.5549128675883669	0.7028859699126813	0.22128175168548073	-0.4981926159312403	0.7594830730851025	0.6683498964447614	0.2882243103238357	-0.21120176081408762
-0.20855017615615395	0.015247374729065188	-0.2007848072872981	0.7178041444305092	0.6698884258029436	-0.1293948767656281	0.0558490320825043	-0.09231958395309074	0.10221874676245979	0.3784665906705252	0.23787880651261198	-0.4537111730268749	0.09407238029680312	-0.37331728665549996	-0.05167653529099274	-0.30192542786237314	0.19028535290495832	-0.03974913280735635	-0.05917427638658431	0.0855522161629346	-0.14214277076102563	0.34435968006671397	-0.2672328423913487	0.2547157282225296	0.40190006097549824	-0.1999059411700917	-0.10430581624161368	0.03129519110570818	-0.2250635504588482	-0.6474485695820855	0.5077013368427126	-0.18003533721573486	-0.4612004914109188	-0.05483473822021466	0.46189233753235814	-0.13506735218307314	-0.11847690831491216	-0.5939461588477994	0.6130512520490374	0.26436600632388874	-0.4794076617180643	0.7433199053062368	0.5865847252068781	0.2589172673417129	-0.20679679453467079
-0.15217745578098527	-0.009490693284477863	-0.18384282299335397	0.7033343156605107	0.6214995310037894	-0.1404438297105186	0.039164490658826455	-0.08523893801469626	0.10116248927315177	0.4502412074861001	0.20865004593048136	-0.4950555608159459	0.07747236270694412	-0.3909176265027031	-0.06668207478441178	-0.3458963967983738	0.2367300370653936	-0.09059556241124075	0.009703071626247051	0.07858734675773127	-0.14133471057148556	0.3319493754619144	-0.3033465264408887	0.24982055830331396	0.4238311513790839	-0.24913500987020937	-0.12417306477676546	0.06185668380094026	-0.15983510915374055	-0.5936733483883573	0.558468744890831	-0.08962584844703801	-0.4337094320376627	-0.10831149560009337	0.46220564435866357	-0.1559696520156445	-0.13145047172112473	-0.6438320868314886	0.5920829023196397	0.30448356264227616	-0.4779212713427935	0.7442902497201194	0.535859818866385	0.2532751115595662	-0.22113796341561992
-0.12494397719190069	-0.015826998561448667	-0.17647829879459728	0.6667660254549728	0.5578383306114854	-0.11449102592687124	0.04681234013984664	-0.06892313356172998	0.10882478823404898	0.5173720196382663	0.18091501470195315	-0.5463881059844675	0.06438402303921686	-0.3984678627622419	-0.06511595329137407	-0.35997949979227395	0.2347570167763478	-0.09868233713229156	0.010613856436939748	0.05394730248313181	-0.13226423073904842	0.27556314623198025	-0.3402068163927215	0.24949127911570912	0.4130094676534578	-0.2882831422899618	-0.13206117535604942	0.09674178953793248	-0.17521874407370644	-0.5664046015010631	0.5975660908842257	0.009726436879445965	-0.41320841666794506	-0.1459487799870728	0.4546043077942882	-0.18615149673740752	-0.1591193926016837	-0.6387968939328863	0.5477470553127081	0.33868415599751656	-0.4709474578688032	0.7383626835512007	0.46790637871922225	0.25849847469573517	-0.2634385168341912
-0.07678064112090917	-0.033211566078700946	-0.1325586300330479	0.6321408668095244	0.5298151083828623	-0.10935061783545089	0.015147160555818755	-0.04603700482913546	0.13694033011269782	0.6106178332610378	0.17708733774007096	-0.5322184932176781	0.03560755411249851	-0.3825781458991354	-0.035678376038851226	-0.370668136762092	0.27906592981929645	-0.1206343777645981	0.03827353807205029	0.036026356555490954	-0.10638106996265365	0.2540847454632955	-0.36247749780814476	0.2456507336228076	0.3781613604655251	-0.3264842266382943	-0.1404773812912084	0.12533478915234758	-0.15670486686384916	-0.530017533098576	0.6327026967623077	0.07375759015919055	-0.39027252795711087	-0.16633256272181662	0.4553611725994079	-0.2288744602853688	-0.20897371870197615	-0.6551208539134061	0.4791803614977323	0.3428017802457014	-0.48137138623881653	0.7378524788589729	0.41535557011287577	0.23985659543894328	-0.26402881877788187
-0.017419756622666732	-0.03590410298908538	-0.12530636253076388	0.5768159468325645	0.5254278915965059	-0.09680630487741851	-0.04147088705296916	-0.01817591069336887	0.13489292858982366	0.6595423999741097	0.23434569936181165	-0.5119892760559364	0.017996458220047536	-0.3635038376566384	-0.062475520451269584	-0.32377560976553116	0.33042715642413967	-0.12562456529585062	0.0698649549309687	0.012636226825399815	-0.09921720963315048	0.20254937036880394	-0.36057316654506055	0.18506494648097543	0.3736480958863749	-0.41238063552012216	-0.15121273372870175	0.1548163929755063	-0.14412358326625024	-0.4952588242437173	0.6385922158574886	0.12635811579701292	-0.39115787400413493	-0.19924088299132411	0.4208354644008381	-0.27556402633746613	-0.19741793525530255	-0.6704353376675156	0.4456738976931559	0.3887127437261878	-0.43943764554412706	0.7065052530333148	0.3446089066292951	0.1975268617700427	-0.2900737854270636
0.004813483249336922	-0.08898157614670169	-0.11037282752891894	0.5346525834268865	0.49337667255460566	-0.08764823803058559	-0.04697142204453021	0.013181772221070271	0.16263000772032182	0.7140301841682649	0.2564676542190466	-0.48109238495188844	-0.014730474229371664	-0.36582780636465995	-0.05721136806651239	-0.2787012107790784	0.32696583316993155	-0.15142044523060744	0.09983226610077198	0.00015952862984059264	-0.10289437966794882	0.22297806481474022	-0.3665719450827294	0.166415229446662	0.35277510352611435	-0.43126349356939186	-0.10411730856488428	0.19309129480690906	-0.14262170698253537	-0.4571082357656534	0.6486734329753573	0.14923989189395864	-0.35002671599019125	-0.25697104577724234	0.40523625446222855	-0.33206682494554046	-0.20838686301189874	-0.6684478977975523	0.4000772097728843	0.37581745134975436	-0.4205023246765435	0.6966272132321293	0.27345275689908444	0.17070522759059106	-0.28579225749344134
0.04345429257854228	-0.1111142839586785	-0.04577448606038791	0.5091281819185687	0.4654035555393842	-0.12255237537935186	-0.05158630500846434	0.001955768959894526	0.20864251923505622	0.7838560571173006	0.2793550672105244	-0.5002016781665877	-0.015030691067944971	-0.3503961206511782	-0.06709578241509771	-0.24584157511073368	0.32134392129793393	-0.1483438810051452	0.1989839351611456	0.0033155449064975347	-0.13409201769965845	0.21823837906855256	-0.3659117769115269	0.10619779924945623	0.34594261757360173	-0.4527118193544547	-0.08670659348290399	0.20487037251459067	-0.1317785220457084	-0.44029989199607683	0.656655565082379	0.23784468544138287	-0.33933250501101275	-0.33950351513688987	0.3602317153192601	-0.34584182247015083	-0.19016281813051342	-0.6511394064207401	0.34548845163082287	0.3544276130462387	-0.4062546042778525	0.6814483669961546	0.17505406585044356	0.12068318795146107	-0.3194354984826634
0.10021224340666393	-0.13732427065339495	0.014667525763452417	0.4737097218554317	0.4217762150812196	-0.1253760078922866	-0.04904362660656849	0.037260797954123306	0.2543085307394034	0.8314757690585637	0.2772263275056782	-0.4442270481714883	-0.012421335402629317	-0.33682025080255634	-0.044226958821153295	-0.20282402436441843	0.2861169914004315	-0.14884311429003141	0.21426746942379243	-0.0025344284849286147	-0.170558321978463	0.21842636338343052	-0.36450338213057387	0.02694449791006457	0.3743499655125245	-0.4770110477607917	-0.061007930715549864	0.23428531653083146	-0.1568572351122991	-0.3746123169081977	0.6359016517756073	0.28305571307143684	-0.35183312413888956	-0.38176215460509916	0.3289442318161369	-0.3687522370404702	-0.19252212608242264	-0.6698237788450855	0.2642562887287056	0.3616785330292064	-0.3934408058899156	0.6537194013466114	0.10401725758118016	0.07075363770130658	-0.3533405216433351
0.13374077248834865	-0.12427256354151721	0.04369482839369965	0.42886111794124704	0.4026718283600707	-0.1157307533294184	-0.0748285882119363	0.04703777747695531	0.28694169689947935	0.8512446389186621	0.28560862895944983	-0.4056372020744116	-0.029253446381380867	-0.3495805010629004	-0.07053004322090631	-0.1236359968147415	0.23068339222197737	-0.1462342851706257	0.26110786937918173	-0.027792513981555265	-0.1704204365118595	0.21627647170109482	-0.3742611214990335	-0.052412419653778054	0.36467076610736954	-0.5193808460153739	-0.05557087636880603	0.25942359919540214	-0.17166048114475715	-0.30409863428972084	0.6207248757453415	0.378538829166977	-0.32335918641552414	-0.4094367288074289	0.30189725311251503	-0.38551836723157823	-0.14730390797662282	-0.6557579259291739	0.2590356623250409	0.34155993574464966	-0.3510482869347574	0.6222614640245129	0.028180213287726776	0.02573256238831271	-0.3368796512123452
0.16176712300231869	-0.12580060112665664	0.08787300274872531	0.39892579869872413	0.3872830765306242	-0.1346812577333485	-0.07908128465468753	0.07347147349251523	0.330709532804493	0.8568165688125401	0.34533055879538743	-0.3609731423271168	-0.04811156825728802	-0.34888369911113826	-0.0916428458590682	-0.008744556062830621	0.2297422388657079	-0.1445878097746013	0.3288019805657177	-0.03765063761672372	-0.18996748145638376	0.21135738975593782	-0.3794047067347276	-0.15807930798966552	0.357815050574506	-0.5423591484995457	-0.04278978202549476	0.2527837027758609	-0.16424107610043523	-0.2497020404775388	0.595791776947293	0.4381120196187517	-0.3056346821866048	-0.40695003540205504	0.24879773056616408	-0.417422988882682	-0.0715445143539549	-0.6171129341050449	0.2677284964760533	0.3403862950637445	-0.3032092957995271	0.5945467124044701	0.021329453901230904	-0.02461044097373891	-0.307908896160209
0.18344116831717408	-0.12526763187870274	0.11788530333813156	0.3723802756452583	0.3376970488339679	-0.12211845686250064	-0.09334894528497195	0.08503125180285183	0.3435347417527398	0.8579996524194715	0.37690961480682794	-0.327137217543409	-0.07085374838456426	-0.37649703139020396	-0.10494668260692323	0.07660321299192445	0.23805720537120117	-0.09176584433960085	0.32176693459081834	-0.04324330522253734	-0.17022263472495008	0.2069738722611627	-0.34891973968662676	-0.2274742032580975	0.35120489599425164	-0.5605035385059427	-0.0292345738329489	0.23774525033512975	-0.1873098352837364	-0.2172420697291327	0.5676139260382185	0.4830044064798952	-0.2561809965917566	-0.43506497507218816	0.21067487779745403	-0.4674680615254524	-0.0315500133109904	-0.5667764140773734	0.2688511138148129	0.3304782363350468	-0.31264144410855405	0.559456379843587	0.010068582118897492	-0.05556617333696823	-0.268116657865395
0.19377126194875788	-0.1349029270102634	0.14095723062469798	0.3193045327223025	0.32287601272718774	-0.08309393038978836	-0.0809798147894558	0.10215788278199493	0.3411524078516475	0.8153733307050122	0.3580542316906559	-0.2678917510283859	-0.06795885005252196	-0.37546989369834705	-0.10442171371132299	0.1790113318067768	0.18287847132203822	-0.03297173927974068	0.30339187447096927	-0.033212543572356784	-0.16240716268706354	0.20602011427780967	-0.33873683472836646	-0.3405290677345799	0.248974066255848	-0.5773538515325292	-0.025562097399612498	0.22924119792386075	-0.22887247463408453	-0.22555731191517742	0.49955210388517124	0.5809645518244004	-0.2292929890643398	-0.44274747832567823	0.2024182622689116	-0.502618976644275	0.021541072613192734	-0.523348986792777	0.22333587875938504	0.3222901365179338	-0.3180168920390971	0.5290375986315181	-0.012444547657409837	-0.10893128083263186	-0.25362478634382857
0.23461726213541412	-0.1001460846880565	0.15802427324270385	0.2796594978247439	0.3006002132981012	-0.07553222998678606	-0.10546657272290239	0.1081529548868635	0.3256714647964097	0.7485558108385224	0.3811430617864874	-0.2153354867803269	-0.048658599093853096	-0.3697101803800404	-0.12947076526964735	0.24744002593559325	0.1248231163801878	-0.011424537957594873	0.31714122982003057	-0.003200953851454774	-0.1514284094437221	0.19974411001916756	-0.32152546176082375	-0.4192107064566752	0.2368763125533108	-0.5710771322277602	-0.06991754294258498	0.203057805416912	-0.2382304853236404	-0.20064312071120752	0.4462699852138693	0.6348794789893581	-0.17397671915267815	-0.4446663820221211	0.18796289884142822	-0.5200566412281251	0.08055429621994922	-0.5123048685004195	0.17607716849063634	0.32182623033414387	-0.3150639468897757	0.4891596650676354	-0.03730136408873942	-0.14810342329842446	-0.19313123338140975
0.2629619661122816	-0.06271664637267416	0.19639398693266857	0.24501806306561935	0.2683633813210252	-0.04367174571961839	-0.10190230714866047	0.14969871871507062	0.3056645772625429	0.7140550234091048	0.3560904638533603	-0.20425232773305488	-0.01901779358301081	-0.37839542959656036	-0.1802670770174439	0.304326642201882	0.05127808474382374	0.05173905391264354	0.2795280000221935	0.03029311843398853	-0.15202533566616355	0.17913024625190144	-0.29587182364485276	-0.488089338320236	0.25712839629132583	-0.5856004604326698	-0.08781162274528392	0.19315389706036212	-0.2474647097093196	-0.18253362822881164	0.4011128757324004	0.6829106812955382	-0.12706629138786796	-0.4790053935958497	0.19522226326794243	-0.5064994863737116	0.15139020700776937	-0.5126548728851323	0.13721743799361175	0.32130736473669225	-0.3267733501904473	0.4420451400813758	-0.07482766437661569	-0.2018879800584461	-0.15426665522777278
0.2559323157352537	-0.06004474518497667	0.23262057093464422	0.2168252427305267	0.2400165718826739	-0.020822990466783944	-0.09237486629371242	0.15972645881744119	0.30520989734576187	0.6771787865004489	0.3032133234183314	-0.16795461126306171	-0.0031970859676196646	-0.3867782151510563	-0.20759706485889598	0.3226748244366447	0.009312650228101436	0.07989819114193522	0.26512043156556675	0.08037149626857384	-0.11477425429752834	0.16434027969481996	-0.2685488568471997	-0.5122537058919545	0.2044161813143633	-0.589944735364367	-0.11802032026752218	0.18681541889819026	-0.23047196978072432	-0.18144187426764308	0.4045941331785204	0.7415912497989112	-0.07367367444276969	-0.5003610088032274	0.20935486534530878	-0.4887836865343149	0.20179394070264328	-0.5174241981007073	0.088377939116983	0.31357424222916996	-0.3694218123871501	0.4205763409943737	-0.13219594394608275	-0.26203014687386134	-0.10673173171264558
0.2782187536946751	-0.017672246915093295	0.2774320379272225	0.2016853654595318	0.2239893522210136	-0.008099916199023435	-0.09820256722680039	0.15626099375717944	0.26264962165112643	0.6283897813847159	0.22885999280948305	-0.1561555889383939	0.018791928358446806	-0.3888355874323333	-0.23685336713767238	0.3665329269936235	-0.0013550662657456428	0.12399809967939743	0.22432106196129084	0.10466908836756676	-0.08388921047887571	0.14728809844167556	-0.23810926960792092	-0.5238963440802027	0.1977169696298146	-0.6320952211190961	-0.17176326553761684	0.18193708033277295	-0.2200619509208706	-0.1828417286389969	0.32346300278571893	0.8052707418482722	-0.023483139166581145	-0.49766010887513357	0.21730546610048568	-0.48258972143334855	0.2505534263335841	-0.5326922655253574	0.040978033948874504	0.3103852425566489	-0.40184214279362135	0.38899979549277897	-0.16094906397870923	-0.2827227174877307	-0.08428398915778121
0.31206319972446483	0.0033418240778222232	0.30084144327200624	0.15372347743276324	0.18825756118460052	0.016580453383588562	-0.10704342040164261	0.17044911642570185	0.21626532565804307	0.5627757521792552	0.18410724042617743	-0.1168050294605784	0.006535883570494863	-0.3890797261902472	-0.25766677680057815	0.40834613896775285	0.018909084073168214	0.1872369899629487	0.16652298731610965	0.12136366782482874	-0.03485128764502045	0.1389643056564949	-0.2385555043946752	-0.5115237688584575	0.16153611976223747	-0.6205433811420287	-0.21260187900019453	0.1857795834637323	-0.22553283090622073	-0.18228355287028847	0.29552307488771107	0.8260555849556045	0.010953113087737859	-0.4581198077082497	0.21480303469166487	-0.48063351421941203	0.2872513908840937	-0.5632349681273968	0.007838471782341157	0.3189784040818898	-0.46269200861277754	0.30815118536376784	-0.19933320924064848	-0.27974464286352146	-0.041625254811062426
0.3396608414761071	0.0028329057887112874	0.285385165445403	0.1265217269357241	0.1494480627910651	0.069838732693536	-0.10586977018605179	0.17264435814372972	0.1755798388281385	0.5053448820181718	0.1546792208168866	-0.09315967799457067	-0.0029935514891255262	-0.35932504409097676	-0.27781379737559975	0.4256539787811346	0.0512992136700237	0.19191876071299266	0.15397609290149958	0.1357472814055042	0.012345897287839021	0.11815210412350599	-0.2126782086495079	-0.4653407002504486	0.135690253431435	-0.6065875416095363	-0.2517338818010465	0.18131511535170156	-0.1806413615023458	-0.25309158648453467	0.2614002306062636	0.8541523881449802	0.05768413636264704	-0.4506930465760709	0.23940848320101688	-0.44966407264597097	0.2964510487525645	-0.5890987152655027	0.018833074666423706	0.31863524616653854	-0.4788970549511825	0.2845863696932954	-0.2756146366669069	-0.2347876419594921	0.00714644902308888
0.34633222074966186	0.005275788401651616	0.2822420264351759	0.11735767026487584	0.10629790997740432	0.07173938617202574	-0.12126776610445693	0.18060982993190167	0.138919202953495	0.43975011382995	0.10587592750950933	-0.06924585229856757	0.008741142262993148	-0.31745390511983074	-0.3025735803587971	0.4362101041807196	0.07832645667547256	0.23404546310017804	0.11528267044331172	0.12981278382929481	0.06228737527556125	0.0957285334873765	-0.14376302635864613	-0.41262244362982103	0.11190428415072165	-0.582329069948025	-0.2751421534743811	0.1696884857241892	-0.18406431592352815	-0.3215617781531644	0.23400820365265185	0.8262300452884881	0.07721552953330854	-0.4152980515186694	0.24136934138151017	-0.4122822090111441	0.3164201190301422	-0.6130792856083904	-0.03573264913486408	0.26935560363390076	-0.5134717875933569	0.2513243490532807	-0.2927195442050872	-0.2404283546243195	0.05421700317388438
0.34023182015142384	0.0030676431470163202	0.28499423089379833	0.08509147969833693	0.07934732639448573	0.11223767301324598	-0.10695047762642254	0.20611625378516135	0.06836575167808065	0.38264195751721697	0.05483781186934853	-0.013438209849493444	0.03647374818672823	-0.26133110163677287	-0.3154106769038599	0.40728857830699694	0.060341823121196535	0.26135909937451646	0.06277835004530251	0.1544279398954644	0.10569363494399817	0.077743539711344	-0.07323199873221461	-0.37233688624186223	0.10360229369966256	-0.5646701799349747	-0.28910313242870084	0.16558513987050708	-0.17729765232821434	-0.34557784247053525	0.2031863870545368	0.7983204026094859	0.12143646969817201	-0.3939144045917583	0.26010770467562677	-0.3931119004612533	0.3191054579209835	-0.6814442237555132	-0.08618697099731233	0.2188121653230707	-0.5521851224513095	0.16630723787283458	-0.3540373488083747	-0.2183666986099015	0.057094734512117065
0.3312692861500416	-0.010886776620090452	0.2784334937363957	0.03407804767734292	0.07245870359875928	0.1234948910954838	-0.07734472470082925	0.2382071685760856	0.027444303361836224	0.3577157445110485	-0.0018037826217186304	0.03316003897880475	0.06258894459963502	-0.20150807333002047	-0.3658746511997893	0.38832923056602653	0.018709961102617655	0.2984686245706543	0.05062812444546592	0.15127575257395084	0.12203871966240867	0.05602061619805251	-0.021308853666253617	-0.31283962047214253	0.06112972133572329	-0.5829577189034756	-0.2980332842331036	0.1587759855064435	-0.14849771453557328	-0.3599649017473763	0.19507234944397	0.8015790007811614	0.12868676010761992	-0.3867119220391518	0.2537067908951851	-0.3805613215656272	0.35411416655085093	-0.6999800639255876	-0.1306903165781331	0.18445894453210682	-0.5749768681108683	0.12700935516280737	-0.42238296664111397	-0.23125344764522762	0.05806546325088609
0.3316685897225353	0.02290845492100993	0.24819158819761616	0.026857154391387406	0.042490517410417525	0.11738835750295833	-0.07200542261481824	0.23400492997483008	-0.011935940066994263	0.3317528493577192	-0.03887025722572506	0.045194327090621184	0.0630904669285738	-0.14610307908719622	-0.3980573872302638	0.3785336593971352	0.004869670672725909	0.3332257866632319	0.03925101466861515	0.11910549366727732	0.14391616579034236	0.03842929211289777	0.07041886656680382	-0.2656517404943789	0.12081056130714729	-0.5742595320210182	-0.28553837466778154	0.1455454629594311	-0.10626460673954648	-0.3279350732297715	0.18478556931006362	0.7368014112802255	0.17882330919350917	-0.36991330748936924	0.24686518566708524	-0.4025313038768804	0.3418178642265466	-0.7000883055428587	-0.14037694930597674	0.14073554981585712	-0.5796484721271636	0.11382868560724231	-0.4691301433125691	-0.1980093641492388	0.04208259433164012
0.3083111110660658	-0.032455035151317535	0.208120117783968	0.011737658633691164	0.0310763670101812	0.11845268503447018	-0.05187457967468841	0.25134835375117803	-0.04016941716402382	0.3607401104511222	-0.06024251254771638	0.06528613323614424	0.06249003325142719	-0.10486597827719465	-0.4140030495928448	0.3927508744376135	-0.0162584551121845	0.3957449787571501	-0.014164686480742428	0.09115914662665654	0.1693111097529906	0.04011113147824018	0.16049516693558977	-0.25144491742646563	0.07495057431211079	-0.5929070158719983	-0.23445872792969236	0.1431097715796921	-0.022214428694505666	-0.3039442371957325	0.1388614971273771	0.7174389880517282	0.2003622193744427	-0.35904727715965856	0.2333208762468813	-0.41330791243173837	0.36151480907899947	-0.7042295262512159	-0.16879963418120142	0.11215367661543989	-0.5779662851721101	0.11888990667812235	-0.47198564360260464	-0.20130665632441375	-0.001575930694482336
0.28491705077657475	-0.05337525395817137	0.17037947801337378	0.0002558470041773304	0.005408722040325398	0.1163319533626525	-0.03762470581249259	0.20546727059471864	-0.06983679505230514	0.33663996840985033	-0.09236577485092792	0.07766155510151847	0.04845539524859651	-0.05255483631515363	-0.4033488594248954	0.39893089738884363	-0.006634478357451254	0.3841916389472603	0.002036864232028012	0.0640072599162788	0.19856666737356737	0.00932359475918143	0.2268409876697918	-0.2286984707511559	0.04707252450563211	-0.5681675592567935	-0.20844329923582347	0.15608640720992067	-0.007827749886492194	-0.2748509808579085	0.11545381767592762	0.7021049274368558	0.18466109832622685	-0.3659582720287432	0.19455793210012706	-0.4428868466572545	0.31826264196528253	-0.7128897839594377	-0.1820173971662285	0.07090961475860302	-0.5804265395814585	0.11531570209677562	-0.4950005081453255	-0.17743202645329212	-0.016472459778640747
0.2838653818133513	-0.06990424869952579	0.13478767047396717	0.002475081464697877	0.007661413726989486	0.10137523189529966	-0.029546471839379296	0.20475357153461485	-0.09122603630888451	0.3058345609980955	-0.11501931717147595	0.08160712290900114	0.03980831442714054	0.010341914438220625	-0.4209626372373731	0.4293814225970841	-0.024036343883824245	0.40091897084382744	-0.029651778001476815	0.022654592233305727	0.1961652490638077	-0.007357756420225475	0.2786852583061329	-0.22229301202493298	0.09177271398090155	-0.5036426168620712	-0.16571184961005359	0.130950443147329	-0.0052689263623940715	-0.24115482422626183	0.05399269485165838	0.6731224539751792	0.1709936631667877	-0.3508829535155224	0.18102639634507228	-0.5113091791725124	0.28417682171036	-0.6913632165369178	-0.23418412242386796	0.016385409261686332	-0.596762756831155	0.11692687023731026	-0.49302620576668277	-0.1516074059516137	-0.02557801519134531
0.26502787547519946	-0.08308652579463141	0.08310037171764414	-0.0024069342860165844	-0.0406186554517472	0.11632455819752645	0.014800327794032375	0.21257539126384759	-0.1379671438939101	0.2932005493742559	-0.0803237710689438	0.12364126960049944	0.023084448684385195	0.08885941650132098	-0.40556915644375646	0.41866019887937406	-0.06378296433886052	0.4395268663063751	-0.029517858752734834	0.010081069334566794	0.20523862183357772	-0.0464502874929767	0.32935505627128425	-0.1997716392963425	0.09021340504571776	-0.42380642743281227	-0.12510693089441477	0.1094854056691944	-0.00023024940413926692	-0.18697487829718856	0.05877581030729434	0.6506585137176419	0.13782457532065634	-0.330124840274499	0.16658209672204913	-0.5770364669085764	0.26953335641135423	-0.6725164185351983	-0.29725640723685454	-0.037650456124923015	-0.6012699173147581	0.12830370048246473	-0.5139123381661198	-0.14606907524498342	-0.008113811220662029
0.22538834856670756	-0.08642020247652991	0.06349526095705235	-0.0006981560308588486	-0.08330335126206748	0.12058258863186633	0.047478491468534965	0.2462622444763297	-0.1841791853571924	0.26800970949283326	-0.041670548318703746	0.14669040691162633	0.04198013829770986	0.1416623509579235	-0.38303995558431286	0.37964845676524017	-0.083115828423985	0.4407782457097058	-0.03610199861712018	-0.018086495589443894	0.20820928723474608	-0.10034892123836552	0.4004025493409807	-0.21854133201157175	0.12204166678804515	-0.36940271619693	-0.061333825343116176	0.09791152423672127	-0.01100072407522675	-0.11571443849210158	0.037158100866562425	0.6281812048522207	0.1253994338321185	-0.34607158098316826	0.180647209592208	-0.619923898985016	0.2526869091504805	-0.646019199015039	-0.3674363814029561	-0.037596647339379494	-0.5478353670612564	0.1532096019396004	-0.4711244856330203	-0.18330951137665052	-0.024298645646946226
0.18211092025709721	-0.069689233127472	0.06229288748214852	-0.028750265271462412	-0.11479904756670889	0.09638359147634934	0.03823955567836159	0.226410731950345	-0.20785450810325973	0.23210024648303335	-0.030244631795819127	0.14053104731276533	0.0422425087753492	0.19187704811442902	-0.35767752973626776	0.3457081256817477	-0.13365729778229823	0.48977282430533453	-0.04223550020949035	-0.039929392408168715	0.1857043876677466	-0.12696396955521355	0.43882033915989693	-0.27878244953637193	0.10503929546902628	-0.2766770507807005	-0.0073037824249267665	0.06114951019711282	-0.0185824030238798	0.021787715644239824	0.01585536204410755	0.6113842174766244	0.10057883639123504	-0.304848756061621	0.18236159638333932	-0.6741636677702103	0.26173783975796516	-0.6304820431824608	-0.4674639352983587	-0.060858963695791954	-0.5662050533650256	0.14294660673613283	-0.43973819675879317	-0.23983843712665304	-0.031812655339523196
0.1687028827819999	-0.08321114182938197	0.06811850087344862	-0.0763291054195873	-0.15621224832161118	0.0938780230946627	0.030123536342987055	0.22595412553662936	-0.2419981911070861	0.2448361350849762	-0.026581051109308595	0.1443842484457604	0.05635502205092365	0.2551370133370287	-0.34391638079843945	0.28450007241737274	-0.18607013486304105	0.5009532252309438	-0.10979843079592169	-0.030350303879049512	0.16190665346862776	-0.15195133134869557	0.4585632571767476	-0.3063209502537396	0.15276169694232278	-0.2132913491125179	0.03418159950720528	0.018537083712071478	-0.003667993519865845	0.13504378658993693	0.01488764409754188	0.5675826421757598	0.04970248418102556	-0.2728876311324583	0.19559033592632563	-0.7321900136311736	0.20333056608352681	-0.604254606736385	-0.5168907222150114	-0.03485206085664052	-0.538572781149752	0.11524568141845166	-0.4022104387528859	-0.20562313567496798	-0.06663088257296321
0.15332388795974433	-0.08884254022596108	0.07192586978790272	-0.09535490483072648	-0.1805050782754002	0.04948715182976511	-0.006356710289450185	0.21375362791970373	-0.25134343313502605	0.2228390656525862	0.00238570138970257	0.14324634480516557	0.0385472643933752	0.282760668607973	-0.3286515709524992	0.24644704187165747	-0.22526366930601602	0.5282407713145879	-0.13617047885438072	-0.046644183180591436	0.1555380930081798	-0.15830682339124275	0.4471016140341697	-0.3210336941046098	0.16105640090303056	-0.1319070562101991	0.07466236788853284	-0.009301790608426433	0.024112212031224347	0.19407103180760604	0.024339844550143125	0.5325878378474639	0.021154044141352264	-0.2090701976883267	0.1860789341019329	-0.7571000964486803	0.14608921022098204	-0.5491854524964249	-0.5538547036774617	-0.0011873894686091958	-0.5049546363728513	0.18391101254524617	-0.3401266695847046	-0.1927748457161941	-0.09203948260450796
0.12217150337901317	-0.09911336858329614	0.06226151379635274	-0.12426723850390956	-0.2342964655638045	0.049396921211117134	-0.04802198413857027	0.18724925959871813	-0.26974715871112603	0.17334990166559017	0.019308322932789283	0.14585143787296243	0.03689279795490886	0.3245245516935067	-0.28025265287344614	0.22153201991902033	-0.2461115835211404	0.5442786964591969	-0.1404271021756359	-0.028814174937598348	0.13074984734117348	-0.17350659575475832	0.453970172240935	-0.3552083009837653	0.19208351614511462	-0.01326543327253386	0.07893049206553134	-0.020611931065701666	0.06734180129319207	0.24852628137853378	0.0386725486338948	0.4827657166704345	-0.0020436020392421727	-0.10483979971650872	0.1739222269211221	-0.7524060898560545	0.08151884771189058	-0.5203322411352459	-0.5742745591234042	-0.0034162915022235797	-0.4726117287969469	0.2148408591879955	-0.27147235419135385	-0.16636380727634803	-0.11453454818538744
0.09190308026105795	-0.12978250994059848	0.08592876040772641	-0.14833870135061444	-0.285398622181828	0.04861451754284078	-0.08934258175633501	0.2141617779235491	-0.28876624503166715	0.15905516866476482	0.049781557527958695	0.17147767436266625	0.030737075739709907	0.35122796385349	-0.22439687304192107	0.16250231991047318	-0.28411030009942007	0.5611449711914305	-0.14018002116170772	0.006729058416524919	0.12011746167231172	-0.195573330174905	0.4280966581465032	-0.35817257369341776	0.15390831027399313	0.07908733427860573	0.10437811555394765	-0.027697578715851774	0.07890479722405501	0.31923989814241227	0.04263094650194862	0.44683624612194206	-0.02623742393183164	-0.044701490674680676	0.1751162628724813	-0.7445515754252996	0.03394021756534432	-0.5033537161821424	-0.6335627172068878	0.0361374976484866	-0.4521202730207716	0.206205093978398	-0.22843324407779755	-0.11949027441680198	-0.08976922821766722
0.04520386619088087	-0.13338694697249004	0.13971789729923173	-0.15114796448141207	-0.3066689196502914	0.04419023995482439	-0.11743876337989645	0.24275211580691738	-0.3031913164743821	0.11333545286757947	0.018900377325975194	0.17590299374647253	0.028238890857309035	0.3858278454205989	-0.18530383216119983	0.09939862048248953	-0.3333314200114292	0.5498781430174198	-0.12250602830902228	0.03830621217154034	0.11523252393979985	-0.19747273514325353	0.3869781484314602	-0.3939163710230648	0.1725909338124888	0.16224799921609773	0.12305908938735392	-0.045610517960992046	0.03848937728223561	0.3508843646321288	0.10479418876120672	0.36804628342456497	-0.08211629038896806	0.011455221967933893	0.17916581646500354	-0.7349340941273883	-0.029786621072263292	-0.47333769682866517	-0.6603885122246129	0.0431130114070829	-0.4623739991351578	0.1886377380185698	-0.20559809849887634	-0.05845008455611021	-0.07529156558821117
0.0009591461713621769	-0.16470728140210186	0.17568101507704054	-0.17206316609190794	-0.3468531395158256	0.0013831825612642457	-0.17273275659941165	0.2712159905097621	-0.33939549046192197	0.0712508266849809	-0.020275367933257536	0.18373342124538639	0.019894580923323073	0.39237117705236113	-0.17055542029011486	0.05281675643956459	-0.3696655424607892	0.5461315134190542	-0.14912381818892245	0.05835084020733276	0.09944190766394245	-0.1754524719725204	0.3439353997633917	-0.3954732997980953	0.14976777770127536	0.22091346378189297	0.14628706921490597	-0.04930926776920595	0.06660761334027294	0.37187934202055883	0.12885399916008758	0.3139171243182702	-0.08603935556878635	0.09938142360896458	0.17659836005996846	-0.7376235872586949	-0.05157385938416501	-0.4215833631782761	-0.6839846831831242	0.06441418366146431	-0.44956659932825926	0.17376772316021952	-0.16657506045587575	0.01390377709072963	-0.09480875597871792
-0.023704572311915303	-0.157320163010006	0.21899223314730168	-0.17139998265561804	-0.4068406923250829	0.0019339302809411262	-0.2122253721185317	0.2930849639277512	-0.36109880507184394	0.062389872317298735	-0.02979047964457333	0.20100184600541185	-0.0009060576694215894	0.40142171049797853	-0.1091694145529701	0.004699812563873235	-0.3990214563361227	0.5497557034843898	-0.1613660463126451	0.0785268971284103	0.06890824360189332	-0.1440942310954892	0.33567951597262613	-0.3864350009432426	0.13647211252944064	0.26934207516521697	0.15646146297273594	-0.03373521827114978	0.08355082498946217	0.4082194227453413	0.15014502674624647	0.2514895161697058	-0.09239063167183428	0.16182141174258685	0.1905638986899855	-0.696178961664008	-0.09202286833884973	-0.37229023171568143	-0.6883313807376653	0.1074967461996978	-0.39566559251704214	0.13160914856302408	-0.1397793759735741	0.08093960710527341	-0.09709817776403538
-0.04222489088231175	-0.15326447654365036	0.25187515325053006	-0.17003310735486726	-0.44057784427604413	0.003596401817710032	-0.26323990579968476	0.3053101458730715	-0.341156779523455	0.019378159302267606	-0.06749278868657982	0.17977356714705722	0.0065517651109118615	0.4002957198358983	-0.08321409526242472	-0.04034074028346431	-0.3971188791413044	0.4943755585378703	-0.20492796913958874	0.0817789723172185	0.031242479849858763	-0.13060048080036074	0.3058503952091725	-0.42483901816547426	0.10716703161261742	0.26679492664768717	0.1652259288530396	-0.01744414111085239	0.1141026192982659	0.4413977688616099	0.18498225644175093	0.19945919507964666	-0.11957810458055658	0.21125808777057947	0.18675996155647995	-0.6451168547714098	-0.1147856081061015	-0.3298044496650156	-0.6612663809276847	0.12885646512011087	-0.3410760983860698	0.062076011451825286	-0.11069765095834938	0.11273710258509664	-0.14267692557653566
-0.04100574331877793	-0.16188407295999604	0.3017356985426951	-0.19545645601997969	-0.4755091346391138	-0.0030843615447947808	-0.3322740391285546	0.29077838515634724	-0.31129417833169076	0.0221865194556422	-0.13246064673198207	0.18648565276484597	-0.03171801069284193	0.3890851003398181	-0.10414481940302026	-0.0675532329117607	-0.40843906637441674	0.4899660369723505	-0.23282468784497165	0.1014468790288745	0.001466002889444197	-0.08868460662281138	0.2623235952469986	-0.44273458515736197	0.05805115425121016	0.29514256609881234	0.17610460189705363	0.018302904912115815	0.15960706994906948	0.48350125091346136	0.21236990709127318	0.12950247319844904	-0.11351316820872945	0.29554550288333054	0.16147916836487183	-0.6189540115097734	-0.12223950668403571	-0.24019491540290586	-0.6621632126430333	0.12092017688253857	-0.30055068537798035	-0.023288632749901207	-0.09675052878392654	0.1638096017519093	-0.14683874527942525
-0.05148055270370453	-0.17717294681684612	0.32656760716769967	-0.2000747350795366	-0.49292913676680933	-0.0035645670724576382	-0.36209825595960954	0.32623624234028803	-0.31944390904347925	0.016138294111122647	-0.15107285214741908	0.1909256003680198	-0.048292859291748556	0.38323805451022375	-0.13578544469640524	-0.09107105213322053	-0.3974253709678143	0.4262802166941224	-0.262692028295589	0.09493286909176535	0.009618367571398442	-0.08194169512929769	0.22999048146102252	-0.43507819486076266	0.02661810676332289	0.2800453097387013	0.19460482744962482	0.016263694470916024	0.17850272764601618	0.4589471934540478	0.2297308903288319	0.05181358246790095	-0.09604595694273863	0.3567293075615864	0.13357972352759	-0.600146042047695	-0.16713156395809933	-0.15117281610220204	-0.6089476973877057	0.11788319548967796	-0.20483958405206412	-0.09766283140838775	-0.045718691813768045	0.20781573265444092	-0.18032027304742823
-0.06563471984791337	-0.1509315549145389	0.36469890363639035	-0.19015521668209642	-0.4982763629906331	0.006435136794489031	-0.3396251813564068	0.3167420593623243	-0.3388412803487083	9.295498619216608e-05	-0.1573163909411694	0.18497757845581433	-0.0740852703612796	0.3613264461425899	-0.13248885430505503	-0.07680405178346295	-0.35087509887237006	0.3878888083599242	-0.21929884372206	0.11822349385007636	0.004611242481841924	-0.07930662260990798	0.18272470939337243	-0.41063141607582454	-0.045170513619583776	0.2673082348442716	0.21439995924646338	0.022604491235068497	0.22734428370036536	0.458342345361176	0.21589683835894763	0.006658355407153582	-0.02756880168519944	0.3876230302858136	0.0913619052780505	-0.5700750459966045	-0.18825596578401654	-0.1215890685516513	-0.6047613724865627	0.10432250164069748	-0.1397032448093265	-0.12786732822905744	-0.044436341680037926	0.16511454058762728	-0.16119676708986658
-0.07585341541277597	-0.12047309995669868	0.3987196653736299	-0.17826524285775283	-0.5435529552558149	0.05354012970173736	-0.3306820312252	0.30828392057634696	-0.3394761126958751	-0.0009973629522378688	-0.20604216858802102	0.16566729448393164	-0.06522550692255112	0.35253301197118875	-0.13205334439472555	-0.0831856232456592	-0.29825061901349487	0.36884911459435205	-0.2148634382037346	0.12060989014298096	0.005262966319579096	-0.10853675222078189	0.1992224308436009	-0.36665272564142515	-0.08342863601424193	0.2595508786015818	0.23595373530102534	0.009504969699912644	0.25695572859322163	0.47936318174002057	0.175039416826433	-0.03215599387962213	-0.02634644032018197	0.41788475161149014	0.06659256159262635	-0.5459094829289146	-0.19952877775640182	-0.06220269046020031	-0.6038362299185889	0.054452248463216744	-0.06681009773090305	-0.21476730872393449	-0.05557720940231956	0.1571388641006359	-0.20132089574282053
-0.05706202821335783	-0.10293214776039375	0.4601555490121177	-0.16837441224726618	-0.5438335336986744	0.08604663446526979	-0.3067652793053715	0.3100828178388923	-0.3429971733259657	0.01585912966335538	-0.223437609907604	0.1389494020538932	-0.09165006831280915	0.3428476196865725	-0.12939909094492036	-0.1143447331186612	-0.2987352029350606	0.29445860639642363	-0.2008173177994613	0.1411032717215387	0.01712541100172809	-0.1098419168223935	0.15723746390975082	-0.359365597981389	-0.14058684943165023	0.21553812403271158	0.2546306012189581	-0.016928252170354968	0.29158356271860003	0.519613646381177	0.14276201683289508	-0.06775566755592445	-0.0007957243005657533	0.41261724584666776	0.07830118469279825	-0.5066574127113188	-0.2023454109949578	-0.0262335716112566	-0.5863775669476298	0.03730118878036738	0.02428903435399742	-0.29737901127878813	-0.05480252061588178	0.13042643060871434	-0.1904998169704503
-0.05016422431529851	-0.08963629669297471	0.4959026199279547	-0.17780992085086683	-0.5398612977516418	0.096501866097813	-0.3021093853994713	0.29318784391557334	-0.325580646301695	-0.011077611892530528	-0.2694634218133119	0.1129596225623796	-0.06662874782402173	0.2929445220399033	-0.12674451608558707	-0.11559612195981403	-0.2714565632605982	0.256463493533279	-0.20373541822954255	0.13439312355722677	0.013646496877721842	-0.11316985944854971	0.12198815717111403	-0.3652924966880802	-0.16193292807656734	0.2023105381910914	0.2671912374318568	-0.05293730021703626	0.3303197676207197	0.5308143734732557	0.11069480271182734	-0.07535064106686688	0.01819433711408228	0.4903251813565417	0.07619352994312607	-0.45184045683294977	-0.21352774613447006	0.02527251361585957	-0.5781611352030323	-0.006261794839357973	0.1007741528700701	-0.40009511612559995	-0.08275186376137969	0.08909771526814787	-0.18148415133856355
-0.01123202850267993	-0.04594821097439599	0.4854904888648548	-0.1981101022277126	-0.5684916532377665	0.14843599787345055	-0.3240589944962307	0.237531139947576	-0.32258797672575856	-0.08251585106120098	-0.29376702789569714	0.11013066687997028	-0.09155361813899406	0.2776717071714235	-0.10678031325004578	-0.102377964922192	-0.22633983247861486	0.2151593137382372	-0.18547954624107427	0.09581520394254205	0.019039436648492263	-0.13922796844875518	0.10883611614990116	-0.27891583325806796	-0.20569129196565586	0.23449907006286122	0.28506751626750404	-0.08875912115385165	0.3785277744343308	0.560779897707265	0.04539788017209843	-0.06445857447784724	0.04546079745135957	0.5512403357937993	0.0540119598309276	-0.42128550758722216	-0.23983379923853132	0.052144095042191065	-0.5334511203980499	-0.010077819152473272	0.21581654485256396	-0.47687219647110063	-0.08063544859922875	0.08294931393049114	-0.20506419353978905
-0.0024530957251533174	-0.01890162503798081	0.4801707337273804	-0.1984275773724038	-0.5545284807471408	0.17446174487674954	-0.2992234131575223	0.18758706999895686	-0.3018859906951168	-0.12015967939654608	-0.2726436241117585	0.09144835331526968	-0.09293373328862975	0.2603611853211941	-0.06441837676563036	-0.10442151740186716	-0.2021867424229625	0.2100639609501056	-0.15736989593019116	0.06936664843000252	0.02808530408772798	-0.16941920365325913	0.10619490322927208	-0.2572545955291139	-0.25042480000791584	0.275517095052235	0.2892740217123993	-0.11873458719869956	0.44130239216768163	0.5855578561812455	0.0002399693955142751	-0.040385789104534796	0.08345127793650432	0.5761848426822028	0.02562241863006983	-0.3651014564970384	-0.2666977094640986	0.06734717960559752	-0.51951998966415	-0.04350322757585668	0.3025615321208192	-0.5629451652462388	-0.06754109147240056	0.06755341681259638	-0.18604581990149688
0.008526718228909548	-0.015454053704318894	0.4671032832508211	-0.21954183403459715	-0.5368930315779125	0.16868309561851225	-0.27546194986064404	0.1532691458325927	-0.2920363340020399	-0.1849663541285508	-0.28887401277945235	0.05642137368258436	-0.07361017082911617	0.23108605264811827	-0.053109368252801305	-0.11647313052264782	-0.19221410536887448	0.19758273775443308	-0.154409610936756	0.06565892757917216	0.061138458669289554	-0.19138445517042488	0.06906719654687918	-0.22768388044188043	-0.30922590525538446	0.30086497176490623	0.2882287854419117	-0.17452594733670335	0.4998413789619275	0.6245065414024994	-0.03552922815680949	-0.026929731140696918	0.15061655503282184	0.5992801993670904	-0.007988136924568791	-0.3132542099136535	-0.2866702868473937	0.06279206417169156	-0.49093146279433847	-0.10946569183110748	0.34704587518912244	-0.6461452496555716	-0.04155954987210846	0.032408762238639685	-0.14458514158692337
0.01002063921257202	-0.012592630960940446	0.4729952808397325	-0.2474984234013644	-0.4982162152301665	0.17119553093924472	-0.26815969820518076	0.12448120882719411	-0.28166084865009083	-0.21113525098993396	-0.3212474060154063	0.03121352380558979	-0.0856830206552471	0.23395487402895454	-0.04548349865689898	-0.12039351045020992	-0.11934995249547686	0.21444990636900224	-0.08468857165685235	0.08827192300104228	0.09460884657705372	-0.19638785094351005	0.04743453363406615	-0.2004748932519898	-0.3419045066494815	0.34087636496285134	0.2806222952900911	-0.2329796421979681	0.5488909537897819	0.6275232133818572	-0.08447788120815641	-0.03326401150667793	0.23863520011493405	0.6191600689678773	-0.05295245913832434	-0.2714596692509068	-0.3124258217733952	0.051905382490684285	-0.4891801604629397	-0.10797732051777997	0.4039910709152733	-0.7160241825177792	-0.02959703717351045	0.033548103362001105	-0.06912075684676092
-0.0034864611551919666	0.025375869511969296	0.4241754108885368	-0.2235460307829205	-0.4270523746938881	0.18479019744793448	-0.25229307163532055	0.1202369532060843	-0.2732277759855657	-0.240751376065014	-0.35425414082692236	-0.003907132748692144	-0.08970402236476802	0.2432527928134315	0.027433609576866008	-0.10795262737363125	-0.08814194753272137	0.19726485084854659	-0.04211430328937941	0.08189049063576095	0.11656291069256952	-0.20574989923022863	0.030493818811999963	-0.17765918331075145	-0.3666161591377504	0.3549788322584921	0.24823548969677667	-0.29132146451370916	0.5677661122821969	0.5940396050372783	-0.15398530138673258	-0.016567622905407562	0.2763957241559025	0.6153781140159478	-0.0784704703555638	-0.2322589690531769	-0.38487178634440145	0.0210710464064075	-0.4905716870767865	-0.15267651556255424	0.42117094107491165	-0.722155956910518	-0.058972411387460524	0.024122021813535195	-0.060700808566575094
0.002644226322296961	0.07576856085726318	0.3957664171726417	-0.1859323367073345	-0.37434869524787984	0.17678853274048753	-0.23652459484791835	0.08180678091393825	-0.25502327989440415	-0.2723554002106483	-0.3790895403943107	-0.003371253174501214	-0.07102603059200509	0.24954873394483856	0.09235597721318753	-0.10878766278836541	-0.049764768577158704	0.2258295871879848	-0.015763012714474674	0.1012036446534137	0.12249550661823043	-0.17693834484636622	0.03903170570044709	-0.11610550916276777	-0.38199713065936103	0.36023108166435336	0.249031968863589	-0.3353998271004543	0.5902284251998802	0.6008613328501016	-0.218215268661809	-0.00011855354998727697	0.29989297308724294	0.6267864094890727	-0.12308420575098493	-0.19935650972170346	-0.4061388104695003	0.022054946288013508	-0.4900841531586586	-0.19480304150229957	0.41507612627252044	-0.7383340494203587	-0.07746503704142314	0.02134315510404313	-0.033061105375948
-0.012229340041680073	0.07539945346423291	0.3469823723822901	-0.182797048016485	-0.3388925904070953	0.15742670348978252	-0.24736392504867996	0.0540159834525125	-0.2226986850917101	-0.3355020310570693	-0.41126338102219756	-0.03610042716664032	-0.07161722325586832	0.23422422669452975	0.14056151389294333	-0.0909442275014782	-0.016648443449778023	0.2219479031421166	-0.020456212786627268	0.07912201248151991	0.12898443794018824	-0.1815310306752594	0.042457341030720665	-0.11787084841957089	-0.4222113331860259	0.3784654023785869	0.23080012712195558	-0.3703834734215865	0.5703221842352162	0.594958545257626	-0.28978571557105703	0.008313308183088352	0.3135161066019708	0.5846636155689218	-0.14715049042688072	-0.18026152851036142	-0.42753899420298397	0.044714956269909054	-0.49132529041977013	-0.21515812670721868	0.41678211594903675	-0.767576098510202	-0.07464921171332753	0.03472824862755733	-0.038319518985247686
-0.0022177567119771187	0.06539671312813145	0.28352674104553544	-0.20472556500252495	-0.27155182872630057	0.14673108577214672	-0.24265043150518711	0.06752045754767241	-0.2293756108280432	-0.38264213607102576	-0.401992405012471	-0.056431853372271024	-0.07573667194106957	0.24216126545973565	0.1915808302848606	-0.09236498478412117	-0.02262553432541808	0.205079941206974	0.00484515087814179	0.05823984837012447	0.12431813562855684	-0.16814039263954672	-0.00143411810949092	-0.1086816220201781	-0.4441236780033232	0.38661134809958486	0.19629637575461528	-0.4066950990266265	0.5515936156919886	0.5694357217182848	-0.34030429066692813	0.009811127010388953	0.34033961917685385	0.5525696859468192	-0.16603320619519077	-0.10346073807621906	-0.4503179186136581	0.08308452559380435	-0.4942250667509942	-0.2354125657937692	0.39897089779831796	-0.7610892655572302	-0.09259946318913052	0.010895743350978065	0.052387741265621846
0.010615953363575143	0.060218840990120315	0.21202742037360958	-0.17744957178584078	-0.24499740964720118	0.11175243493165288	-0.23872858738076927	0.06111594756095475	-0.21803902780344736	-0.43532215792719536	-0.3929125141193894	-0.05453108133924518	-0.07269874687077411	0.2017468038724887	0.2330528373547248	-0.1008047425896295	0.07628074546313314	0.21359790242005192	-0.015011056132789902	0.02324334194848873	0.12111138747902692	-0.14510037658588232	0.002886147737567378	-0.10990200707157405	-0.45997535057386035	0.3921796502811362	0.1927065140658021	-0.44151099449452264	0.5203873602022533	0.5442332973772526	-0.3911261251447802	-0.022196448517664977	0.34937152255090614	0.5156757913431365	-0.2208609251722402	-0.08690346656080199	-0.49284036873535453	0.14055994024383126	-0.49656799578249444	-0.24538648106125174	0.36620097451822076	-0.7375176666360135	-0.0855768329571192	0.012511486363691704	0.08382332339323358
0.02063861715547046	0.09630719784043351	0.16485475621053303	-0.18135720298822042	-0.23067258718816847	0.12715440296425456	-0.23860232897516567	0.01564848788985493	-0.20841092508482878	-0.4559793139906506	-0.3910326177117282	-0.08174267890264816	-0.11538758451401798	0.18971509876393142	0.24157040411758207	-0.11809808628528942	0.12294340901182457	0.19666780057826444	-0.053827550380571555	-0.001873263655602611	0.1350414469905707	-0.15023497252857823	0.0009250917134558765	-0.10429951074974744	-0.4658214823880461	0.39185323511935716	0.14085001486816312	-0.4793795613289726	0.5091822748793768	0.5020175494645763	-0.4409444915863211	-0.08020271780798703	0.3444156452291872	0.4410219293630012	-0.24470764814572257	-0.05709319063744681	-0.4889389344422961	0.19268453095493004	-0.4676233481875595	-0.2597751533675289	0.3402684853558568	-0.6984646205841277	-0.04938717175627459	-0.05921180517060509	0.10507179650502889
0.015713843422477426	0.10790485880588754	0.1377203487869877	-0.20052960108245554	-0.20910073375080543	0.09173396303831115	-0.1968948000319071	0.04327046600969516	-0.19693477606340673	-0.435008105838077	-0.3915090428677839	-0.0849780353100672	-0.09781062000228671	0.1932952155771262	0.26296402761711174	-0.14038691677510745	0.1949114251412949	0.1574149187291135	-0.08571104512099513	0.009089513538334697	0.13105981772734707	-0.1355345991051204	-0.021995493392602906	-0.11950778842708791	-0.4665043760004342	0.3864847789552212	0.09822582747975786	-0.46009285041082376	0.5065187540757555	0.4583726193011735	-0.4771784403053398	-0.09194529523057347	0.36490443471865874	0.37237915531161503	-0.2684938219347953	-0.03228738358523036	-0.5004101771572552	0.2833864593217905	-0.4679602298038558	-0.28706263761860173	0.2940074482905598	-0.711665821515637	-0.06294503904339417	-0.12879005433750734	0.14988096465499218
0.038098835607594056	0.12501636777041236	0.077169620110667	-0.2145244673955457	-0.1911178543867162	0.10118109440457665	-0.18675495983007223	0.04706648642411002	-0.1869651940683034	-0.43319090927402737	-0.39784163453665006	-0.062003679778018	-0.11566667240262185	0.18325734473483743	0.27945467358227893	-0.1526806806551341	0.2146194165457429	0.11339724736660106	-0.12310866492835879	0.029492101018062933	0.09760686593412869	-0.12538404726982305	-0.04275837663631883	-0.10717061752653423	-0.45283261582662	0.38099271432846066	0.06712708160492156	-0.47243360944810286	0.4583552539243324	0.4568942418979508	-0.5070920197096556	-0.12636417993123555	0.3424882146029983	0.32628754899540235	-0.2642010959782413	-0.014249211915629372	-0.50831174479076	0.4022116312236756	-0.4343131057630806	-0.2668393331752588	0.2782309149243113	-0.7259445248500951	-0.10612613678284921	-0.20137477867745646	0.17069311167713058
0.03336522316131789	0.15520400893168393	0.030683952382700698	-0.20728214237778336	-0.19584583500906896	0.10212148088939899	-0.17646167419369038	0.05511035778572656	-0.17679378550742633	-0.4149119379821986	-0.3891696665879966	-0.02002037986906549	-0.11728138855279457	0.1951367857131951	0.2939492254945626	-0.14154540583558525	0.2573573705470528	0.057985090258908675	-0.12529891424152886	0.022556427395825175	0.07973198922627678	-0.10963229761218977	-0.06425598059430307	-0.08302278041605238	-0.44275926711561436	0.35201948282578044	0.0441930459512532	-0.42783935792086075	0.434572049310597	0.3973132358611563	-0.5648647811196232	-0.16669974310910823	0.33850484423859595	0.2865186249840309	-0.274043084279905	-0.028447762548736988	-0.5099966103346146	0.5191416275512988	-0.4051429880836498	-0.252231093950363	0.27761588331487935	-0.7211133341566273	-0.1212970795034313	-0.2659432532869904	0.20300227476772528
0.016572185025463898	0.18936216944172063	-0.032536449047103476	-0.22343764004935976	-0.20689602371967936	0.09110316505717335	-0.16147470928914714	0.030580038135720744	-0.17354808048132578	-0.42711121540364233	-0.3843873881296468	0.040771063300634965	-0.10694538485138354	0.16937560463687235	0.2979709157808968	-0.13717453117267125	0.26150111336100534	0.010498848159065526	-0.18269134748227162	-0.002164551418110415	0.04639385789154603	-0.10386407524896737	-0.07543778158247551	-0.06319496717696019	-0.41867448945280133	0.3548795013861313	0.020547428050558862	-0.3689202037121593	0.37882673263196714	0.36263885254333333	-0.6138448695947124	-0.1807377840326857	0.32175934454155064	0.2510909252195359	-0.2596940827365998	-0.03254661405917607	-0.5242971651247628	0.6639511027449477	-0.3626459703970685	-0.30286008484600674	0.26995140700358056	-0.6823153509674402	-0.12368594069296077	-0.3504719020398218	0.21600974025959072
-0.00030534269432757054	0.18596852570244132	-0.09281447396116801	-0.2492000456221858	-0.22373839391589695	0.09636506514709253	-0.10146141648266982	0.016531006291543283	-0.1704937183123842	-0.43654797414600993	-0.3474363680802151	0.07998710407525887	-0.09790033677446378	0.14103393366585662	0.29231410808953234	-0.14253763557665478	0.28584570244471214	-0.04501996028488987	-0.21266850171685733	-0.022477158451977224	0.03190940282152976	-0.1013574904859144	-0.08255917015267954	-0.03177505715983523	-0.38187914556559577	0.3555005043809897	0.01637241662429399	-0.3700910977119389	0.37281248614796514	0.3262956182831343	-0.6275390031099025	-0.21871425582034462	0.316507092650948	0.1929281976900672	-0.23896182071867006	-0.017785373582147414	-0.5060634705069421	0.803108521494196	-0.2899257414331694	-0.2834726778887756	0.29734768035440695	-0.6714934206406081	-0.10223670212560287	-0.3915289505450835	0.2540286009603397
-0.042037207606010915	0.19189024589553944	-0.1311436622563406	-0.27699395114100106	-0.2496808896360847	0.10878486081180208	-0.06209436817350221	0.021354646029340073	-0.16497078094869153	-0.44982743879333087	-0.31461968827689846	0.09289843999501064	-0.09016574796816018	0.0926835172275515	0.3090572839137372	-0.13658068229577747	0.3125855301551819	-0.11148396686468565	-0.22084761983375717	-0.030266258313661143	0.02265514297790098	-0.11684739803185944	-0.08601884033956966	-0.06319680389487506	-0.3685175905921225	0.3975584688313595	-0.00847088685446099	-0.33989130692554964	0.31246420379130074	0.2951027380650505	-0.6283378327014622	-0.2482075772107811	0.32714087137880915	0.14740938918499197	-0.2101210472819039	-0.011515006134742826	-0.500165622778783	0.911850298396334	-0.3135299191916413	-0.25809117527405145	0.31370162167358073	-0.6393110956282937	-0.11801370216050737	-0.4390158566096404	0.3052254787994179
-0.052074122550886295	0.19574412343857514	-0.18450007019162368	-0.27651371485954973	-0.2473898126249901	0.10931000397274368	-0.007288635561933593	0.040443573792683984	-0.1717576165334106	-0.4407566520419115	-0.2959489727017555	0.1334805110746436	-0.08352749626036785	0.0890049706868008	0.31731895512411656	-0.16624153641062456	0.31143827021699433	-0.1628149365625517	-0.22689005633698275	-0.03674150007994748	0.03041488672685406	-0.09254665610523237	-0.07413905467284265	-0.0419702222937713	-0.328828202203839	0.41873030395047506	-0.013964539147729427	-0.3021879404821576	0.2735811337828863	0.24888515370892392	-0.5812919473577893	-0.2393111697223508	0.3179379430507542	0.15167720452079733	-0.20842874233577394	0.06418781731274209	-0.46436487329043763	1.0106034075017039	-0.2810623672637294	-0.2645522905796554	0.29795196234769455	-0.6153989917337153	-0.10629222829173106	-0.45888653583239886	0.33067572429228675
-0.07642127214455707	0.22275981190986377	-0.2169102998943262	-0.27343575627860417	-0.2962688353313795	0.07469400434674064	0.03247714047850658	0.0066705830064214735	-0.15374488819744078	-0.42910506626782075	-0.2668522205169193	0.16374401263544086	-0.08530186368525304	0.053315807016729576	0.3209759527327731	-0.1866905012730805	0.32334776219161154	-0.18784932930844905	-0.23983937809406103	-0.024319890976508385	0.04176606080007582	-0.09627017689246778	-0.04939949556315156	-0.04654580329576127	-0.3314475566058803	0.4440922439014079	-0.013435074486696785	-0.26160081282643805	0.21817058012054824	0.18986232344083814	-0.5588581496614824	-0.2609255349488734	0.32382959268073386	0.11590297138930503	-0.198820009206144	0.08830408359006617	-0.39944768400443664	1.1010236803183737	-0.23708897805512513	-0.2810766640419458	0.3058862668213919	-0.5782315946286962	-0.12219490129013719	-0.4951089248513674	0.31713226074065065
-0.11293228523480228	0.25608329191025103	-0.23714273889779908	-0.3151148371064142	-0.31786391350285204	0.06436324678902286	0.06784640530105412	-0.02473271225396358	-0.14302341011132758	-0.4425643510629433	-0.25562445050407373	0.19345214756965015	-0.05660921399962142	0.06410132054577991	0.3221670964432385	-0.20835111200054643	0.2838313274369644	-0.22235055054105385	-0.2074376158610069	-0.029663676498023994	0.06110508336707541	-0.07656856188166508	-0.0324728268723876	-0.005387488222631967	-0.3157205203869683	0.4820726094260611	-0.026287372698215943	-0.2332677284939538	0.15365201663788478	0.14850685998976473	-0.5426325399637799	-0.24678176170554256	0.3179831492732346	0.07601626717778541	-0.20053416466318255	0.1950608135166024	-0.3432400800253549	1.1803697115921394	-0.27296965306860577	-0.2910417803885213	0.27994603537597074	-0.5662542216371564	-0.12972475113670418	-0.535067140536413	0.3447935356810278
-0.1571628028485924	0.27443807510721774	-0.2736323236102109	-0.3306257915836197	-0.3301882906929057	0.026961142712072932	0.13225261510803846	0.0013951127358378767	-0.12763147885835274	-0.449705870242705	-0.21207651295865398	0.2250884950191024	-0.026752382389313805	0.07391683414301779	0.33978092782397085	-0.19242742185306355	0.2673892915914362	-0.24113859408186805	-0.13195938807769808	-0.03258947684670492	0.06227171641127714	-0.053708142416342065	-0.04801054927169402	0.0002906935443160438	-0.29640876757044576	0.5318387087852015	-0.018873954573651326	-0.1878121163312303	0.1012562424640722	0.10913875455812597	-0.5425746001631571	-0.2516264583066795	0.2967020128482728	0.058228630015208636	-0.2412667325409637	0.29500045769760097	-0.3025163932519403	1.2283149381078153	-0.29862024969342327	-0.31907649607657146	0.26970254699124635	-0.5212609747234621	-0.12794517191047244	-0.500193705431392	0.36156931620741917
-0.1788628749568141	0.26988616925801884	-0.2996695733601512	-0.32947440202585804	-0.35154983126028105	0.027404084290788933	0.17147976541742066	-0.01733997054612821	-0.12251947859249186	-0.4531325837634843	-0.18366035342377587	0.23927139702466177	-0.010223042298033079	0.0589199941394033	0.319555777949538	-0.18055499648971252	0.24344417575016025	-0.256510414869677	-0.09733389671928735	-0.036238471098028815	0.07523519846554287	-0.05411898833903618	-0.04464812153227997	0.05523604663911008	-0.255661885232482	0.4513052047892482	0.0010361988564457137	-0.186795409363105	0.03848355083047648	0.10062736246917955	-0.5337757634197022	-0.28307517255075926	0.3100954646577062	0.020842123088121604	-0.2529213743333742	0.43439365928921597	-0.253996897566326	1.2354718940502047	-0.3594759349854	-0.3438353058271484	0.2633105564910979	-0.4445123303336449	-0.14415068214852017	-0.509259224117703	0.4135131907835147
-0.210972265577404	0.2978563601159116	-0.2937716113765679	-0.3459964759671813	-0.3725759572070392	0.01093730852114722	0.22457552606784453	-0.03315886873619505	-0.10003326767791239	-0.4669540415323478	-0.14892834148227163	0.24090515627042208	0.01785199192696079	0.06381257613996148	0.2965369830628191	-0.12811646475136146	0.22811451513655978	-0.2814972195546891	-0.07521110642340259	-0.0643568818103903	0.13101755617382832	-0.05638980069335827	-0.05100453618233516	0.07332505802851731	-0.21842738706291018	0.4179590463573371	0.008220486584597836	-0.19137580757412304	-0.013122783843167429	0.04969713478673793	-0.5348199125926205	-0.3019110731577525	0.3305270397750158	0.018440778418355126	-0.31005546404620576	0.5880714121451052	-0.17547105349113712	1.2183843696622076	-0.40898504249891066	-0.3831035361524411	0.2707832993215745	-0.34516281837396257	-0.12593462536080852	-0.5238430213954958	0.43395222892707075
-0.22931028638305895	0.3058446455859244	-0.29398026820806805	-0.37881344021843516	-0.4098306886782721	0.011166030413973217	0.2838395627885151	-0.07224650274897164	-0.07759826131202849	-0.47098353244998253	-0.15031795777528506	0.23094492209580783	-0.0011519893596124652	0.08104515940151213	0.30705778827668295	-0.10470503785091805	0.17984001807587396	-0.28114519193031584	-0.06180846800933358	-0.08642219306098677	0.161761434742273	-0.0735651259862744	-0.050820315767949056	0.08462910676938395	-0.2026175464203132	0.4109096631356037	0.02883628860603702	-0.2258609544696064	-0.055812583648885104	0.07031242651102927	-0.48692280528448384	-0.3019990987563639	0.3381940403836335	0.02848075133250174	-0.3435725002791436	0.7784821845881775	-0.09759756355262268	1.1841145936832342	-0.4332626416561502	-0.4054175995711672	0.2864967426787825	-0.26873801695625926	-0.14272687446817406	-0.49689417642437306	0.43688014454423624
-0.21910245085803415	0.29996250258176643	-0.29354821327693476	-0.4094516329733346	-0.4435215524438906	-0.027705934762600498	0.30805398963542296	-0.09088853684520673	-0.059505799559418815	-0.48244959955046085	-0.11166725879073611	0.229628462806423	-0.02675749048710845	0.09240921984886606	0.32280851576058145	-0.09325710604162972	0.12078521296461593	-0.2780367440392667	-0.01894426446833446	-0.11258687941160876	0.185536501992482	-0.09560649206626391	-0.04847893372703972	0.11895407117717474	-0.21396547667131224	0.34067244800804286	0.029406375986752352	-0.23465773038082033	-0.08429313282863396	0.07602474056435171	-0.4558042013033939	-0.3105804750000122	0.32833135410450875	0.032262954517502516	-0.3795205576008145	0.9682610059647286	-0.03442152885724413	1.1521100608848263	-0.4755093843935521	-0.4026466163257091	0.287125595223258	-0.19406685358164305	-0.1630054550241971	-0.4555081693262422	0.3997362879427389
-0.21301270259395425	0.28830618400002406	-0.26114132945417	-0.4768058284849824	-0.4866510664255504	-0.06107762582532365	0.3238179045315277	-0.11447011969952607	-0.048053934761303	-0.520342896682404	-0.10483351936312216	0.23110536415298535	-0.03253985719076412	0.12947474802602543	0.3312087680457488	-0.07891625420344249	0.04174034391678173	-0.2844694565379623	0.03228252656034036	-0.09865905507877393	0.18115658926388048	-0.11776488076785259	-0.017691974855941615	0.14537905849176413	-0.2072580443309831	0.2925865355360652	0.02364160127223131	-0.22013806513306072	-0.114616202791569	0.11329889847948071	-0.41294724026854873	-0.2948757496786494	0.3143672765057768	0.054223836421693115	-0.44580034011060843	1.1085948394597316	0.04282528155630627	1.0514156756330784	-0.49972602318546533	-0.4245166726586951	0.2920472749822854	-0.11089706084851192	-0.16641948218612007	-0.4328261893322468	0.3767676924940745
-0.2021160387341383	0.2830187143148959	-0.24553401181842066	-0.5490964783465502	-0.4993010737417582	-0.08843407516838477	0.3227675175403859	-0.12249950243360679	-0.031582857889251595	-0.5318209940040384	-0.09782383741301247	0.2560552275235551	-0.065466655575716	0.17404189117097765	0.30964187802654386	-0.05612684849917562	-0.002334514758544841	-0.27331402845012653	0.0624846651328121	-0.07798255372049995	0.1658813755636449	-0.13344711439838502	-0.022561120295423696	0.186804521018888	-0.19698097905084758	0.24017654738355748	0.0050614995854525655	-0.20451184709045983	-0.11303260484683361	0.1471792215794469	-0.3969885234822242	-0.2745584335262281	0.29281434433915676	0.04224522546814047	-0.47688329410127894	1.2522742510796854	0.09076904037589562	0.9813459635896811	-0.4644975232838289	-0.450378054882855	0.3409631665020579	-0.08535060541541668	-0.1716188973597573	-0.395335612624764	0.3605521782459239
-0.1915923210199176	0.2504493868692953	-0.21678853895918873	-0.6053750512857107	-0.5535730839999203	-0.10625384441838262	0.29742524370970136	-0.15486859887322085	-0.028242248852447704	-0.5706469498603165	-0.09672316653896895	0.29101233305712404	-0.0823405600818792	0.18953946854161638	0.30394757255692184	-0.04095380799516474	-0.03817251398579852	-0.29850715235191166	0.1290793595508406	-0.09003754036899182	0.14742314589165195	-0.1656283591940683	-0.04777986857684661	0.18849498551985572	-0.18072637601942193	0.1871796040761954	0.010236103776943064	-0.18069226930187837	-0.11738937370265265	0.2252008413173619	-0.41180755206268893	-0.2599441120226037	0.2938850017620434	0.037673821086605934	-0.486262523694388	1.3492246054648547	0.12957477546268084	0.9235566861404514	-0.44045764763893896	-0.4465958725732261	0.39957008012251843	-0.03948785473046153	-0.24034333046279696	-0.38347443655895486	0.35579440899541503
-0.15625715945616284	0.20117287914526094	-0.2240321265700392	-0.6313186309171928	-0.5553724740359804	-0.12968083435529687	0.3103443355449534	-0.17984806597684072	-0.018911999655108303	-0.6164168760015891	-0.09313097236773382	0.3236188667705196	-0.10027230520408223	0.22087697498553416	0.294379746593336	0.002373054482953903	-0.10953201543991527	-0.32831120068313935	0.16965555272708793	-0.09757100961293766	0.11620751109862623	-0.16765820810070994	-0.06304801330231455	0.2075439036927488	-0.16321156700841022	0.12831732819176728	0.009172153669298517	-0.14331756468911785	-0.10909334562855288	0.3182812233758174	-0.4090665063885634	-0.2352503147072648	0.29486683816494275	0.04075420111603463	-0.5162339676569684	1.4046481729380627	0.143387641224236	0.8587203363042881	-0.4462769039536173	-0.4188230939921592	0.4616236406080791	-0.0781197706749878	-0.24769839402778876	-0.34072908510217953	0.36428955879209185
-0.11642552598816595	0.14414816262238153	-0.20218498530485998	-0.6653257064189954	-0.5387623269884217	-0.16566477625973197	0.3047734368361089	-0.19758536577583224	-0.011208372856940731	-0.6777450439448919	-0.11207559377854212	0.32029491926909787	-0.12428825917235761	0.24412393977502062	0.2977085315057328	0.053172108103625715	-0.13383991888606336	-0.3437729069266394	0.18920374546591376	-0.101753664487324	0.1275789581590497	-0.2146258983259519	-0.08185200146519656	0.19061392464286314	-0.15092379160194155	0.08250929023311138	0.003054098224053714	-0.0914417436444361	-0.08271946805549009	0.36575202270643375	-0.4276281995368924	-0.2294138478773569	0.28606283069345234	0.0398157559914399	-0.5171894277521492	1.437086536006346	0.16475935894964522	0.8326583567060813	-0.37090329072602873	-0.429997046703266	0.5430464801258432	-0.05333002942560052	-0.28004655593549754	-0.315139007242774	0.323084520692443
-0.08334882034376465	0.07633594969965063	-0.20238040408964858	-0.6862205083305911	-0.5487606825442999	-0.19082182666143432	0.28267669522508265	-0.24747132022955767	-0.03117658599839681	-0.7143796000422247	-0.1343254726530846	0.3280258656815901	-0.12945115292526851	0.27393447442184676	0.30105263693896034	0.043663835557454275	-0.1721794116866804	-0.3612820730087489	0.224139929481405	-0.1058257582819547	0.10952161895991504	-0.21550493970090426	-0.05143402365869028	0.19559523029878603	-0.13478321903062923	0.04606773904255979	-0.009542139922948802	-0.02790915114650471	-0.07731894574260754	0.406155118461745	-0.4226034627850438	-0.21769657722949382	0.31270456228710575	0.008852838298695088	-0.5282331011172562	1.4945526184697684	0.18282056371685076	0.8108458394335031	-0.30032214388976014	-0.4145928435563723	0.61432168584199	-0.07705016495509528	-0.3331657862270262	-0.3060851056508813	0.28030474486101403
-0.055383285205108955	0.021301797423742976	-0.21257079059667863	-0.7198131476049179	-0.5469589377782538	-0.23278722782665953	0.2702167738768073	-0.28170365417029264	-0.011462964821328272	-0.7746016208087348	-0.1567932709692776	0.3186879414167785	-0.1586095682552756	0.2808663737908876	0.3200793310361669	0.04543938040183883	-0.1895576650026969	-0.35863109733718124	0.23230806621990663	-0.13838432110207277	0.09668827311259832	-0.22481732005062088	-0.03392552099052455	0.156339944990991	-0.1625790622792982	0.07083532213428947	-0.02369527803441911	-0.015076268839021856	-0.09088928156423613	0.44622583158416473	-0.4229800714890898	-0.17610274730899045	0.3093558936877412	0.037615399433366385	-0.5334479951755698	1.5031949140392684	0.20599480388829988	0.7992228116280077	-0.1953152106209241	-0.42677596481144003	0.704658964476947	-0.13128347074922356	-0.3743284892985351	-0.2431296826402612	0.21387244425115984
-0.029878892818315954	-0.03533286064862577	-0.23185857616430364	-0.7419663931660992	-0.5557144474935446	-0.25120387814137646	0.25942725584263604	-0.33058774686069936	-0.02413166821544563	-0.7860474264841091	-0.1252440932532995	0.3281447285983722	-0.19336135067053306	0.28547583741620086	0.30757558973981014	0.008133024546048024	-0.17778577751950353	-0.36558673100267847	0.2717117963734209	-0.1483716719733193	0.05224196883414865	-0.21970032974553644	-0.014604527148558717	0.14855384440852526	-0.16991927025671397	0.055570787255897945	-0.02886212283001508	0.022377847891545517	-0.09321497822874045	0.48629023763575185	-0.43698794286084136	-0.1959384192565737	0.31144412898152485	0.007958057371274085	-0.5255830383249195	1.4731353898580848	0.2118088058112478	0.753438628369621	-0.08901295504734719	-0.4068294879566155	0.7565898801792784	-0.21052802764913353	-0.39956723521595633	-0.19958991674612875	0.18429218240590212
-0.002359348402338787	-0.09430003950079174	-0.25703511042292904	-0.7694475654359114	-0.5494771010784149	-0.2929042442717742	0.21844856967362197	-0.3480492261206733	-0.048583119247498543	-0.8217265297538633	-0.09324154420827672	0.3194760992449567	-0.2013954597566195	0.2624231513338571	0.28717170938372705	-0.02834688205704402	-0.1623159110692707	-0.39540396968513325	0.2933712260686601	-0.16379183157315674	0.015697795764817814	-0.22389046195476242	0.01278542889068964	0.12016337891948811	-0.15257302018749938	0.020899575711476517	-0.038513898452600934	0.08903823446017535	-0.12421472830906226	0.4948470406346959	-0.47199591005392466	-0.22233875278979925	0.2776703271193184	-0.021445832519586983	-0.541466437168096	1.436006920940089	0.22568265624444867	0.7545248336304441	-0.039464317519799265	-0.4080308790803796	0.810218883310544	-0.2717276293013254	-0.45425985861679596	-0.1316553132653035	0.12905187482107144
0.015618561620964033	-0.12241951198789225	-0.273479382953332	-0.7964654594980184	-0.505653425599495	-0.2882254145355984	0.22398858115280357	-0.38233897795571775	-0.04205073606117058	-0.8011307911352553	-0.07458535316221596	0.2885031793283991	-0.1890236468977378	0.24960345096328793	0.27797291512644623	-0.03796253738295416	-0.13237509472893896	-0.447467699428273	0.3051266577232064	-0.16349891650471346	0.013432855698268876	-0.19627976473363162	0.05270669499475804	0.06181845096916542	-0.13776685933806535	0.0554341517936198	-0.030719357059102836	0.11194138481625684	-0.11176875321922994	0.5230743361471681	-0.4867631626423446	-0.2733067040328526	0.2967179738036194	-0.07774738915908032	-0.5566399420850885	1.4086525773267726	0.2596074094219699	0.7327236836222234	0.09407489780730201	-0.3960562245667869	0.8873389970088892	-0.40118282104305586	-0.4747092866708285	-0.07066203193306608	0.1133170810239554
0.05787044525522019	-0.1599715086448792	-0.30426036309024973	-0.7887756777461803	-0.4768383044509024	-0.28878816739346597	0.21386998369731333	-0.39387836486433736	-0.04221080555594564	-0.7663026677198852	-0.06764633665147007	0.2701650642312173	-0.1788975395784381	0.1981682664770517	0.25362110797068615	-0.04455937947298208	-0.07210526797186564	-0.4860667119351028	0.3155890990311517	-0.179010492408591	0.003064170237656494	-0.17246367881475352	0.06301493466309883	0.055320522996182876	-0.1699439758184442	0.048010908485232026	-0.020484713874328077	0.1499258817496946	-0.12173363666792122	0.5071319532029437	-0.5181468103922388	-0.3034042731310291	0.30825274152359367	-0.11582255047732777	-0.559031886319368	1.4219197104098313	0.2577350046471866	0.8018303357686705	0.16290427776876984	-0.39305105465720364	0.9346913120703219	-0.5020375513467141	-0.49010474741689114	-0.004641362796582049	0.08062811057706924
0.08823163227317983	-0.20650145566031117	-0.28597634150404494	-0.7885519948431472	-0.44155048323790214	-0.3178137055054675	0.22844379792133068	-0.42819441087528	-0.0419450188290912	-0.7533093957021638	-0.0730902537643816	0.2613660652904548	-0.1769806097878268	0.16370098374061545	0.2381796300209004	-0.06563076565070089	-0.06647155466377207	-0.5052569131390686	0.3526592193157173	-0.20305154451299998	-0.011011309833078759	-0.1661657748605457	0.06680036704903557	0.061678797072518	-0.1640467576107955	0.021650034515394396	-0.009662182341785348	0.1947937283105483	-0.07061935169232161	0.4935906721247899	-0.5257017905648845	-0.33405911264884214	0.34415994575177306	-0.14872540961927555	-0.5885885784267467	1.399786065826016	0.2815616314285109	0.8429539406405013	0.2459635161666644	-0.3945407796506708	0.9539265152354425	-0.562767229286945	-0.4958645741887583	0.07274140192769038	0.03027642587751691
0.12400538345518027	-0.20552033687925486	-0.2691113124486765	-0.783501398563073	-0.365009017343767	-0.31099270772271914	0.2515675917583178	-0.42450946993864036	-0.02632794798254077	-0.6980621879683153	-0.03641777503861946	0.22678341458856685	-0.1734964227192809	0.14684020367753323	0.20329721466067552	-0.04399660213891498	-0.05581197571134703	-0.5185276579083766	0.3242582946388216	-0.197840336563312	-0.03450005477787115	-0.14290710537586024	0.07534527700313381	0.07251688947885644	-0.19896698236989724	0.03276961495849596	-0.014420061330238937	0.21953553003658	-0.011350235512496587	0.4490104033568736	-0.5255255056395869	-0.37708516163776035	0.3403132579811317	-0.19839113774879413	-0.597827368109239	1.3584489410202885	0.29037940445217736	0.891980320299508	0.2649854290408283	-0.42008404704206004	0.9870252807908573	-0.6019125085969209	-0.46681976330587105	0.16669831855172518	-0.05230542286935923
0.14125966384506955	-0.18827612006849379	-0.22194467571858975	-0.8064930003705817	-0.2881484731715003	-0.30562722249842783	0.24616658894051685	-0.4215983290355868	-0.014414258043575373	-0.6410705981668856	-0.03317612677139625	0.23187154086189982	-0.17755271674083822	0.12967982974416875	0.1769568467556843	-0.0025028098230182594	0.008583257711015008	-0.540348778298986	0.3489740294288436	-0.19614602391251348	-0.04439541420294673	-0.14154006817030576	0.07364191346483467	0.06827158202554992	-0.1896133707558259	0.02759752601073171	-0.027398335616279877	0.254560331542853	0.047691662806625325	0.4028224622336617	-0.5266393058494238	-0.41187172316105025	0.35259716994741275	-0.236700755202521	-0.5895821382412866	1.4082678780748557	0.312332587316284	0.9054271625196879	0.3120028835143758	-0.4163688718993342	1.0083379368561103	-0.617819271076969	-0.4918854972348744	0.2496263337301725	-0.11175836361204734
0.14484534210379835	-0.15168146381125375	-0.19854882846120692	-0.7959567172856317	-0.2209032984750714	-0.2795677842753074	0.2577143025242496	-0.3921429492550328	-0.005452169984928279	-0.5406252163814284	0.026570296983159325	0.22950033839645773	-0.19376024667104993	0.13739636940286173	0.13712477823376984	0.05968619113605465	0.02512247714549315	-0.5441018550237029	0.3929128679813706	-0.20201006871409066	-0.06731988499317978	-0.10857148399286762	0.10644017029124084	0.11454705654521838	-0.17887408042109576	0.03670569329706533	-0.002435446153740009	0.2585819466767488	0.09437241009332584	0.38403432892965034	-0.5109850812067955	-0.4373689270200778	0.372914453689839	-0.2402388211622768	-0.5560374374681964	1.4017272229294977	0.3352480810214572	0.8872679577086574	0.3487437964940697	-0.3957645064967358	1.0464058468446975	-0.6353373675278953	-0.5024227371728844	0.3901216697255183	-0.14714307398216228
0.16670496608536028	-0.06576689586625446	-0.14526966671058084	-0.7728923730706321	-0.09595084202780317	-0.24626241439801017	0.2697998124042583	-0.34336027695737725	0.03356812411005594	-0.46337790000142354	0.07038090703164523	0.24977543546979697	-0.1936324513516759	0.13486145035581437	0.11404344937361663	0.13395682070672077	0.07285235924133554	-0.5555314815182328	0.435276220228039	-0.1562922007202868	-0.05891088425227753	-0.07404787829499679	0.1419012494710486	0.1525473568362031	-0.12974258381370413	-0.0010193134275564473	0.03396661859742482	0.2506616023138849	0.16766924199724084	0.3734725081129405	-0.507580193348943	-0.4223004404851213	0.38909206811793223	-0.1972192232151764	-0.5054270194752941	1.374941865634884	0.3636673276863752	0.8877055973864193	0.4018652110330566	-0.3729746245089922	1.1109398838151214	-0.6385400252747895	-0.44956580778022187	0.5192179663297092	-0.16725148011964813
0.20406452046161147	0.04204874243377871	-0.08095214639998242	-0.7438386463428894	0.02899306642704985	-0.21737132903169903	0.2823231071777984	-0.2988281386860973	0.06303775098512646	-0.3643653808725669	0.1513029301650736	0.2884118068326392	-0.17960143545455426	0.16262405309743594	0.10208412224929922	0.20366432167310483	0.11252487470850356	-0.5499503148537908	0.5501281802531442	-0.10044105080234693	-0.040163051369969324	-0.015880092131675655	0.1619439983676183	0.20112873569561493	-0.05495317495995724	0.026187131247081396	0.07163300844433142	0.33473758800299597	0.2757722786216723	0.3566364132316996	-0.4946479065738517	-0.42581352347647244	0.3956163060841003	-0.1659306671741787	-0.4523984561475494	1.4041406156416196	0.36404271789096265	0.9229207508511216	0.4132346566178685	-0.341098841425247	1.1606651126547263	-0.5994193836159464	-0.3738491356574339	0.643638707132028	-0.15545540319970447
0.25748663329175614	0.18699852672118117	-0.019909490938042396	-0.69181091237745	0.19626114970394654	-0.17096892483197368	0.28357440170486414	-0.19672431200753038	0.1153026153800516	-0.2635425034106337	0.1697629422082269	0.3381490744256572	-0.1501128512579957	0.20954299057501724	0.11980953630447362	0.2808023292444307	0.11704874742871915	-0.5096943797011292	0.6709856820284462	-0.05740464795715813	0.006098100141639728	0.05756347122094781	0.2132215616294984	0.25519759433430833	0.04184448636186467	0.06029640539734667	0.10723494254826224	0.41671349994893775	0.3702335761549981	0.3786209700338059	-0.45216200681533286	-0.37791025874773954	0.42528719869437603	-0.12191136638640836	-0.34690719280018023	1.4490506059546673	0.383851370555161	0.9921909653013781	0.40923116898785716	-0.3359135696510757	1.2531421407748078	-0.5179380517570984	-0.32301315562037697	0.8149905611749215	-0.1523350286257721
0.3039074539285243	0.31130831259553476	0.09814188165946147	-0.6426160405437179	0.36600116185662046	-0.1195691753716297	0.32136314621645345	-0.09628801903518251	0.16947464326842138	-0.17285679683014568	0.22491925938548665	0.3893482100036708	-0.132909706630335	0.2675315406411217	0.14718430720681613	0.3692715453604038	0.1613253104094578	-0.47603322908828394	0.8293351497218502	0.01152558095183263	0.051602221532710345	0.12271591479824548	0.24673617115231578	0.34846834679105826	0.11214080860974147	0.11921634055865171	0.12125936597489533	0.4798322219934815	0.4577305097110466	0.4142836713511387	-0.3752919172917082	-0.335062132561146	0.4574611273623755	-0.059588978670131576	-0.24227025631722143	1.5113818669812487	0.4116880479925447	1.03689462693112	0.4574686546751086	-0.2744124967154237	1.2997582351019372	-0.44279921727833005	-0.2198964644586366	0.9330847478065522	-0.12902068596583058
0.36127185447543075	0.4264995248274195	0.22608881540133718	-0.5335076576685264	0.4904240191008592	-0.052193837969724745	0.364540258489341	0.029946450453574414	0.20637572724913733	-0.07459072126552599	0.28213683901386943	0.46937545994116264	-0.10957638027644849	0.3184462347153757	0.17033080720558003	0.49970263408944005	0.16725397624352073	-0.3971566047821344	0.9698525998490533	0.07467564789404303	0.08784745774430025	0.18762589677875494	0.27797314646090293	0.473778109872519	0.22015373623601264	0.19006597270402698	0.15071768427063523	0.5703776868566205	0.5517031970101748	0.46606724571726615	-0.3023952036909792	-0.22829929366947627	0.48061392242049417	0.014412340624835035	-0.12206804560133344	1.5392783217160277	0.42552098219237394	1.0729989530744486	0.47712760555818196	-0.21582048239945423	1.3496679990186955	-0.32353838403441604	-0.1507499778126162	1.0816976908772142	-0.059856862543830366
0.40570149825293045	0.5630312597335776	0.3457438828004614	-0.45016422180402227	0.642472590045937	0.017354280581141385	0.3990399991827879	0.12159388830104141	0.2665027010729225	0.006944799103914612	0.33728745969142593	0.5509117352661793	-0.09120789279279486	0.3981915018174808	0.21184897939730413	0.5867528049077132	0.19198343101579388	-0.33332837787418684	1.1284551749225793	0.14611858075371997	0.15752727335445643	0.2506125702016384	0.31351850242852375	0.557207917745522	0.3455299219700881	0.23569755403100898	0.18514429811408425	0.6163416525034069	0.6331862968178835	0.5183995352458526	-0.23220051885608445	-0.20029386491498644	0.5280827569628301	0.09481263684516338	-0.0003950127205039622	1.565358013117405	0.4491010724310315	1.1414418832853575	0.5621008328929145	-0.14237365602118732	1.4059653384146855	-0.24234263571827674	-0.0949792614953523	1.2270340360750567	0.03284381688580668
0.49139179057654836	0.6924788648824833	0.4480996841174723	-0.34659086327158706	0.7743630713089946	0.11770988871811597	0.4668309019338544	0.2197305677755191	0.33497098692883753	0.09615802561002773	0.39873976363394004	0.5989194766752999	-0.06683994444920846	0.42336659502993257	0.2640731101182747	0.7054764026082914	0.24847190902694855	-0.2860215435460257	1.2713805601017822	0.20914729853505948	0.19899814112772546	0.3273678064719469	0.3731290411325849	0.6593101799539254	0.4341091508246495	0.33680453936652555	0.22819707801689465	0.7055892799083752	0.694736878157132	0.5510758385238252	-0.15114526494686412	-0.13779530889595154	0.5637095901619993	0.20476002861496356	0.10111840054524898	1.6430657262789694	0.5022668467177188	1.1964531276285626	0.6157862732419359	-0.034172242690609686	1.4851817552329032	-0.16071509677265267	-0.022413763469700254	1.3346711059896514	0.14787404890126754
0.5620926845890344	0.823838788492259	0.5514152680665727	-0.286097640706433	0.8815598959641159	0.1587443634474141	0.48782735222772794	0.33296171191680324	0.3957879994942478	0.17492713330775528	0.417308343956709	0.6566084500785858	-0.03461987461278652	0.46854780134674556	0.3140646124081634	0.8045977858232524	0.2850362171766979	-0.20423073991435312	1.4233494451888877	0.26994622428884474	0.26684621161107636	0.38439628363654443	0.45035661588091225	0.7723464872459556	0.539500511322365	0.4026671251728554	0.2735265559621465	0.7935106669809195	0.7282888479909653	0.6040110840240336	-0.054770746244506584	-0.09229555944143134	0.6149576640794621	0.31873928398083734	0.21678036788279886	1.7375627590875453	0.5400474677925307	1.2591802184117316	0.7402056338517617	0.057260187176479085	1.5623768603010215	-0.11730860935216773	0.04052218176909293	1.4472768288336106	0.29997310827612483
0.6028314832114832	0.9684839273009874	0.6571417670224105	-0.1849804204701133	0.982459746312111	0.25205493871476464	0.5275919808833873	0.4480935514909318	0.45994297198729556	0.2510128621865252	0.42768174202483616	0.6894904804867449	-0.0019498742351526737	0.5061709259301927	0.38403262751851297	0.8807862976838061	0.2922939703089191	-0.14733101175622748	1.5274559925334559	0.30741685793809936	0.32478263027421655	0.4640216682433505	0.5136304612615965	0.8892268107943956	0.6279525255287158	0.48725972383365335	0.340888610332153	0.8330213836675352	0.771855848656387	0.6800169639237654	0.018482420406221618	-0.03143263254406732	0.6751333161490358	0.4299210146957641	0.30391634713648474	1.8055416508483488	0.5648758278810435	1.3729924267319797	0.874727901902655	0.13185994292951744	1.6163948971594344	-0.0603413850206483	0.19692881820055044	1.547705527739734	0.42515314815679145
0.6519127592750465	1.0918163891011239	0.7346716241090894	-0.12806867033775293	1.0835937863846306	0.3184987686320538	0.5723301861821405	0.5237271386155984	0.5256192875525517	0.35376222127416457	0.3987274744401846	0.7517416998434255	0.03619925758613955	0.5269591605141875	0.4578096401600966	0.9319161382803628	0.26993240668813845	-0.15075854770755256	1.571685101057631	0.3477855320112486	0.3363071170834354	0.5196573915664243	0.5306149351850273	0.9287548803801313	0.7140526848493614	0.5513777279249867	0.3916533168839381	0.9242293890463916	0.812072123641428	0.7383283566019047	0.1258313105806592	-0.011606525835425253	0.7365129358154813	0.5051592173248342	0.3762208237850518	1.8663348827300426	0.6082230050865066	1.4295325681312627	0.9912617697346198	0.17841178461314589	1.6437822956783599	-0.03392009429176011	0.332244954582082	1.57702606386879	0.5714600953511806
0.689830533263417	1.175524147955868	0.8256949300758624	-0.10708599923502926	1.138191534290864	0.3703495847486423	0.6237903475234798	0.5968966394890705	0.5510576726590862	0.4390032397104303	0.3593916554790597	0.8061783296004575	0.03388148143039872	0.5748568621436849	0.48613476546823914	0.9758559044869504	0.2552516149512061	-0.12647271437722524	1.5668269593427646	0.36354850275123723	0.33696541170131644	0.5358040037088113	0.5595572048274938	1.0169762419478987	0.7378782627442921	0.6417110884786623	0.4371256590006579	0.9949351564192093	0.8192289600156195	0.7959188510838475	0.24450539771994562	0.043820237142199146	0.7906382264109146	0.5282501678727128	0.44077741875016585	1.9129648856664292	0.6753717397620529	1.4906827667421787	1.0873565167169055	0.2214452762463246	1.6730500452071042	-0.004123463519921123	0.39294882430391403	1.6381572350608582	0.6694877588406161
0.7006083386075994	1.2591081779890103	0.9117184634056731	-0.07306692123599051	1.1738361250524503	0.39619957652881727	0.6424723254932238	0.650974314873692	0.5756441372090382	0.5191707973005576	0.30731338989624657	0.8780207301960481	0.05197626774675921	0.6108750711798663	0.4914703243364493	0.9942462304123744	0.24729883574015227	-0.1464568953929791	1.5461942215680042	0.3579515275708878	0.34155378971839145	0.5395302917778387	0.6204562599842025	1.0718497730387024	0.7914420629269301	0.6638362631178941	0.46123045056428247	1.0000007220944926	0.7858764790849506	0.8448964096364348	0.3612448071145555	0.06722305473141536	0.8470801015218491	0.5376269735400813	0.501421802168125	1.9394231334174967	0.7465432545884859	1.5192146002793845	1.229169872350115	0.29367094777079183	1.6885747944094827	-0.0014578591876443364	0.47241816326655117	1.690602283109785	0.7452201051597097
0.7051005037981513	1.2502601509102338	1.0030869429545206	-0.07352197045884787	1.1853463462856795	0.42922398295393427	0.6575210464252083	0.6969143721103807	0.5694586624121357	0.5759902283055529	0.2256506672850629	0.9052934088361922	0.06621843383181514	0.5879521863973958	0.5122622370587632	1.0121575613166995	0.25655028652077083	-0.1742818323637449	1.5181753685077686	0.3692114316839258	0.31484525037373234	0.5254524613342104	0.6420511604132454	1.143857348873268	0.8343532633267108	0.6967575637201884	0.4795389733947557	0.9973691088474637	0.7779808458762837	0.8744305302254762	0.4408666057011435	0.09631588605117228	0.9438900474021622	0.576838738237609	0.5366248163597415	1.9544133505750072	0.8015729906176736	1.5585238634568284	1.3721469530306958	0.3655379211319067	1.6923691529653837	-0.03791093024012971	0.541955951494887	1.7151872297564978	0.8116401608055039
0.7200171627323828	1.2627041704620194	1.021182286006826	-0.06635111485644522	1.2131353857787024	0.4614367940167482	0.6536542952021549	0.7211893055523528	0.5731818531065958	0.6346701013538053	0.13085663726454788	0.959268119020319	0.0909849066778978	0.578334337448637	0.5229321227253265	1.0347278854228192	0.23648764505287154	-0.16891116381599874	1.4597479403531253	0.35247517404993206	0.3101974325861064	0.521922268578418	0.6805294350344921	1.1637781380399237	0.8694834884744005	0.721686503966721	0.5057159800972502	0.9878089332344132	0.8045568951343111	0.8961829868209328	0.5175618896135283	0.1359076198863905	1.0149384838556967	0.5822988728654617	0.5937919969059137	1.9880211686546054	0.8262324900605249	1.5532425061334192	1.5059941781633979	0.38477655864181276	1.6866824780531218	-0.0789900282636123	0.595052226408548	1.7300700986674833	0.8889986275658524
0.7201066033415082	1.2262794850032495	1.0236165348893045	-0.09637122446769894	1.2413195683173315	0.46474829133551154	0.6381138208202002	0.7242544712984296	0.5717750937611386	0.6582168532219136	0.03504511762696526	0.9778063916034961	0.10619310693044581	0.5758407155305973	0.5306551865624711	1.0053047020453152	0.2260662559399383	-0.21068859844052512	1.3927097053832647	0.33663452816867284	0.2951793314945734	0.511568340616065	0.7427581185896975	1.181263692591573	0.8714664102930861	0.7444134371695057	0.5142284938285107	0.9345639777206822	0.7724687611140382	0.8833089938368953	0.5858983834043772	0.11994897791118733	1.0818497648556686	0.6141142849819966	0.6382544096303306	2.011909379686782	0.8498736299172294	1.575881676130659	1.587802900782439	0.4202422879185835	1.7011041118844428	-0.06139647979575709	0.6774760947785063	1.7094537246480577	0.9062050940681641
0.6995492515843776	1.2232587380191824	1.0436888080748727	-0.1295555878871844	1.2650776111355886	0.4350653470540838	0.6115080413392799	0.7412776427446499	0.5780354026402166	0.6759498170973511	-0.032467525472804445	0.9822962866310041	0.09957974559009	0.5555947477099519	0.5302396951089055	1.0343481002571686	0.1694465100474844	-0.2205676742872567	1.3209504820971367	0.30227670103728527	0.27034077338643137	0.5111370263504563	0.7897055837126079	1.2179847505222487	0.8471793546759049	0.78927738773848	0.4909662813720124	0.9240636090048386	0.7656648137306155	0.885448352263402	0.670854853529484	0.20297678930772803	1.132683532539179	0.6541759997143376	0.688967368974571	2.032997963029363	0.8641813223169768	1.5697218818782925	1.6728800806596276	0.4496052345594646	1.7088176013264982	-0.07068163663312213	0.7685150030840887	1.6632869584954997	0.9489283938603164
0.6479182823270265	1.1837720875775462	0.9992216466752255	-0.16633441280560196	1.2643744177972855	0.41202316501470665	0.5680207020262887	0.7791909203706716	0.5609576234050737	0.7107613767976981	-0.11556343796424669	1.0242544792170651	0.12126998263241637	0.5887739584888324	0.5270796930532697	1.0407545971706507	0.1110563152864655	-0.2326961044718056	1.2425593767344472	0.28131719203200084	0.29255281350667595	0.4831717353658302	0.816220681866058	1.2235443056459223	0.8662151550245067	0.8173727771054	0.4944666817905132	0.8812042514089529	0.6848979478745421	0.8985620139390882	0.739838534893285	0.2372268284908174	1.2305446980664816	0.655776482439064	0.7844012317474357	2.0530852533090713	0.8604287191991491	1.5580521219859949	1.7546493609143305	0.4315289954169065	1.7252274022581386	-0.08866988579981788	0.8253218329833967	1.6311913077619817	0.9277408909023295
0.589380887266452	1.1543860915977895	0.983355726463973	-0.20411536440801079	1.2844503725619973	0.4183969329833763	0.5735571054641717	0.7716661733139725	0.5724615208694805	0.7078008976636567	-0.15068390380055807	1.0395723023270371	0.13672406813790228	0.6180528538924476	0.5320989313777534	1.0218348677785667	0.04849356281072171	-0.2270571706613726	1.2006076741123528	0.27026888555255557	0.2956425939205894	0.47918398687915464	0.8545408564747822	1.2407549858613134	0.9005351473562067	0.8483481696344122	0.48851887661989346	0.8377826328329754	0.6136519994737045	0.8893959478976903	0.7628677133514552	0.23705664611245675	1.3263714908578035	0.6786834302231268	0.8396553799223948	2.0549780350575224	0.8405375846041844	1.5414066578785655	1.7761270430418805	0.4667937167297701	1.7127789628475063	-0.07249959521283601	0.8937690567077169	1.6221393543784697	0.9069608543285176
0.566068256081288	1.109533511898623	0.9341204243011043	-0.25247397133963045	1.2927424628142776	0.36061327361361795	0.5494583156496954	0.7503516850379424	0.5565842086489783	0.7465787073085316	-0.17705426796262325	1.0401607641865234	0.15002300074653138	0.6490413915959311	0.49412439565418886	1.0051072662338107	0.03726242162513761	-0.21268157056396558	1.180494877820832	0.2824879429289272	0.29557617409775233	0.4606188658735276	0.9015167444846177	1.238694061690382	0.9344117224972963	0.8703608383675439	0.4704705217694106	0.7887163777372687	0.5580757668378248	0.8612916402664592	0.8685331256359575	0.21887052669165472	1.4008974347093845	0.7271043936185407	0.9186715626766953	2.039589297118087	0.811872840539035	1.5027857457094342	1.8092104217516582	0.5032060203808539	1.719467911493658	-0.05044842364716018	0.9025021129060787	1.5827725570331022	0.8736152735250877
0.5341125252749537	1.0858502654933457	0.92579655388938	-0.26521143967524274	1.282616586264634	0.3119051625728195	0.5090668785218094	0.7624104624129335	0.5454449430681715	0.7244172670649818	-0.1879757352291921	1.0355358217596222	0.15592211070342352	0.6680494778455309	0.4695429146066041	0.9964601024362846	0.036247476776448566	-0.16789868005383848	1.2044536340573413	0.28754886438924976	0.346513231800162	0.45837307356355134	0.9594423416918187	1.3012127727649943	0.9272734530608092	0.9421462679937294	0.42905451796527583	0.7407572550868976	0.48488280674210876	0.8407299586442466	0.9407494164078883	0.2573847507314391	1.5111787208721583	0.7520914104203378	0.9630751360773925	2.0728515769474614	0.7731732278734086	1.519148922751987	1.8504154215271331	0.5564019949249397	1.7444038216592577	-0.013232130280659855	0.8655938703385297	1.5904564351981887	0.8382773019460992
0.5149299307856693	1.0283920437989704	0.9298882256165427	-0.2524515448554012	1.2767345997857569	0.2705767540400389	0.47868741500827283	0.7823626440695014	0.5483181209115038	0.6936879666312756	-0.19470677284478694	1.010970987144771	0.19118265965903805	0.6741245069507503	0.4781948841203863	0.9888453770683506	0.031267701633121696	-0.13344297977921593	1.2756607216728324	0.27638705332078267	0.4154474600903553	0.4576559658852223	0.9989082430237873	1.3473010920626245	0.9436126292024667	0.9562191284719754	0.39017629305367746	0.6946680849332042	0.4521776329075677	0.7949027819726737	1.0199211953302805	0.192313947553787	1.5973683605325324	0.8171400798962087	1.0327554794680756	2.0784224214038565	0.7405409080992233	1.5061896098698049	1.8452309418591422	0.6072906893553371	1.7615270643767045	0.013876316383372755	0.8554553678172322	1.5747120252477518	0.8672740779213726
0.4646430292222269	0.966221651354984	0.9407734883483923	-0.23234071060133338	1.2856648326164515	0.26680954167552334	0.47491041231493714	0.8365896059793257	0.555537918920674	0.6997404975286299	-0.202366504729445	0.9814944498804754	0.18397541229416328	0.6711722345035724	0.5107797168623505	0.9913326747335421	0.02825414326060331	-0.06668834970479429	1.287910315355236	0.32989373400463434	0.44718387966799406	0.4275288552794995	1.0417463017422752	1.416507989752182	0.9681568917012804	1.0052265531353706	0.36074855590646254	0.6654166023565369	0.4313482398461952	0.7775419387981388	1.0821697878469025	0.1590642812986417	1.6966605035263744	0.8924496619448201	1.0804937841131246	2.0937673911649304	0.7072253521741285	1.5040771932433787	1.8222474379108644	0.5877009072172581	1.773018276063959	0.03479976264186628	0.8355243867514716	1.496991498914965	0.8720520706872719
0.4333484383118778	0.9679864572682859	0.9363865063484347	-0.20495711772476918	1.2930005154154904	0.24590187320660756	0.47915291592581966	0.8801293805875613	0.5864099694469854	0.6861306450182003	-0.1671763005513715	0.9829627311802682	0.2095186271346403	0.7068022577531751	0.5272954686614256	0.9816634362466964	0.004472845466315363	-0.017381509516557665	1.2829664184494387	0.3448988827289049	0.49492923137371203	0.4306325049451882	1.0979014381224184	1.4694757676683297	0.9595943313730426	1.038039048683738	0.35082885290799143	0.6215782150746972	0.40237282060804613	0.7346097076388494	1.1826785147293513	0.1204871846959799	1.7334452924281627	0.9135548099836445	1.1366933846692302	2.1234230195247408	0.6738682305516398	1.4962116778227084	1.7933081369475397	0.5714023682126328	1.794599410191011	0.07945934310972531	0.8204598279982356	1.4264136817526343	0.8671587289817351
0.37357375323245895	0.9542861759662836	0.9725690944537757	-0.18951926936709101	1.3048779239958612	0.24199203980037626	0.49684148815230483	0.9487377649218715	0.6095446701455136	0.6830664337193202	-0.11426544981746253	0.9475142255138411	0.22641321014942123	0.7125157756828283	0.5228152876835159	0.969985468759354	-0.017783397024093275	-0.019524162237230643	1.2960232773632563	0.37060481239145016	0.5361336854083649	0.43410496647737595	1.115363880284629	1.5218361619704877	0.9654496802861339	1.0727996728166922	0.33791493596436917	0.5900805868301362	0.36327505926626136	0.6863208812212106	1.2515290578278921	0.08318469127478265	1.7878827413412464	0.9492414168411039	1.1529979121421787	2.1088052158146944	0.6275906716799196	1.554931176405189	1.7424476463821086	0.5987570626826291	1.8406519175002594	0.09596762752485673	0.8187002592649627	1.3825991968300677	0.8429227183333255
0.3354114375976218	0.9783144093252016	1.0167584702329417	-0.15142979902891276	1.329357976487926	0.22936935730022917	0.5357358093237923	0.9946711037283104	0.6381253929923353	0.7027167869059484	-0.06818926560876837	0.9101532188040833	0.21979543727006065	0.7384109491937272	0.5210232688606069	0.9355483996690452	-0.03857494875969628	0.019519500864317984	1.3220525591045615	0.38825859297398446	0.5772585836663608	0.4489633612335435	1.1125231582759274	1.5748615748281083	0.9816917032231072	1.0898332150344305	0.3449718783128421	0.5773247980384799	0.36315811749544136	0.6508209023313658	1.309992523299364	0.07058098165966495	1.8391943486251563	1.0136163197042434	1.1818427590705871	2.1153297458417084	0.5868842151870024	1.5946742901722764	1.7170327397966356	0.6038003943257777	1.857458430456294	0.09537742153659165	0.7915447392956004	1.3663518604939549	0.8464281276677678
0.33327037353746836	0.9851662068200341	1.038982871583892	-0.118093044812135	1.3118738375366372	0.2820930430044504	0.557325047439945	1.036745273168911	0.6499839502436449	0.7198022589520031	-0.008559429528077594	0.9097469272663321	0.2433597518062252	0.7562676605442197	0.5150036862350806	0.8894330351249293	-0.02565706866033951	0.06789136247572626	1.3715894900929895	0.4177393459262423	0.6182292479979417	0.4576244761268935	1.1390262286190957	1.6225104710025597	0.9951281159863437	1.1164460430202996	0.35329177645189935	0.5857592923903561	0.35953154681447835	0.5957797258800652	1.3297991640126194	-0.00384173758284147	1.8850468943250895	1.0163543304764393	1.2042761313142967	2.1303591240009108	0.5706826856997533	1.61558626750187	1.7108052287161488	0.5972489208708647	1.9035538082585006	0.1133058928125555	0.7440592063552758	1.386116795295163	0.8044366195251348
0.3276788518551311	1.0184888637431633	1.0833840852050498	-0.11990892262312072	1.3457932391372045	0.3036638753070684	0.5734296112007445	1.0694363117419163	0.6563490962088759	0.7441008553204768	0.036805979853203705	0.9027761827784702	0.2339513322270878	0.7490747236795607	0.5159685576378918	0.8491270717494057	-0.02448026010862751	0.10264439036249821	1.4262532516809956	0.42350599168136827	0.6559785481186998	0.5002907130760381	1.1843701657831163	1.6512139385583677	0.9733028976647855	1.1071450613356821	0.3461115966392205	0.5727710637502289	0.367831660971629	0.567469807739682	1.3701223066176929	-0.047245128897888136	1.8888176854795973	1.0315511590778734	1.1948356887085103	2.1023083288476982	0.543531192805344	1.639936210784906	1.6972966571788575	0.6330209744263919	1.8854144708721214	0.10415355818418677	0.7224952866073401	1.3825811578635798	0.798178565040249
0.3088866592663419	1.016680338531343	1.088510167234225	-0.08293245658355178	1.3190304963435853	0.3593609936385783	0.6058396370423251	1.1258925368136867	0.6484685384011251	0.7893370828611093	0.03633861965146894	0.9226201051123827	0.22078553522189087	0.7470550303186384	0.5196118417733567	0.8663026754843839	-0.03843400921031301	0.12532501158147882	1.4577327368899868	0.4319436256065992	0.6784174259220694	0.5296210373725071	1.2091960491743763	1.6921911152440086	0.9621315246799913	1.1020926579472363	0.3032710590358757	0.5554719743792305	0.3793430649447774	0.5452556735592597	1.4443521903755099	-0.09127556540769853	1.8744048837334777	1.051203771302237	1.1981156038307634	2.069102870863917	0.5286727549151297	1.6618649267598056	1.66159693496799	0.6406563395689636	1.9411256362591636	0.08379778867720024	0.7052183830660359	1.3758555095983178	0.8287303046433644
0.27683568056962615	1.0238001706008333	1.1287275955987948	-0.057912037206329744	1.2774286537611013	0.4089936443817862	0.625202533966241	1.1995685493734984	0.6609210857600829	0.8031200439222742	0.07321933479949398	0.9406888724814968	0.20663457190109757	0.7447054657522555	0.5503166350147782	0.830270967851394	-0.066539809959977	0.17181678164824116	1.4767834196197374	0.4521042231212869	0.7324482614498629	0.5580123943296871	1.2514123169937943	1.7508951532142814	0.9154718297994728	1.1270349212615962	0.258511212036287	0.5956359571736439	0.37772417810096537	0.5121801326975663	1.4781990378003116	-0.09874173238168064	1.8472235924495997	1.0499688117744332	1.157035194969755	2.075059182435006	0.5108261330607189	1.6729757961545288	1.6143476119819535	0.6332806238139403	1.9568891805059034	0.08513888236054719	0.7101297148734268	1.3864970567087236	0.8720865255653466
0.2575308364515654	1.0331068227414517	1.1523073207797307	-0.03920259907176719	1.25519258368041	0.4734414520027917	0.6719981844958962	1.2632748300026666	0.6797947962535477	0.8436722098804935	0.11829497467504983	0.9612942322800769	0.21821648709190064	0.7392593133122422	0.5764479260218586	0.7955983532464302	-0.07696431401704391	0.21953965116282648	1.4814870653932921	0.4886583006331751	0.7602064436772366	0.569783838534432	1.3120111090821278	1.7865863824104964	0.9377666219436716	1.1045063537353585	0.23900819867312162	0.6279404589071621	0.4109746445339132	0.5137537468703657	1.498912343936179	-0.11638249281247004	1.7993366053289641	1.0606496602332416	1.149400666991999	2.0697901080504737	0.48848522017561197	1.688812921463207	1.5352525240293704	0.6110569117761218	1.9768277988803427	0.026643870964877404	0.7447902740339961	1.371341438624445	0.8773079376316714
0.2286441054278323	1.0656674918418694	1.1508477412705154	-0.052895538475127166	1.2384014234852931	0.5355363485793548	0.7029415069897269	1.2964385471702515	0.6972065973711227	0.9010472471520232	0.14922259010554012	1.028148441677885	0.21972165776300243	0.7335903390925427	0.6057081387832249	0.7637765543356791	-0.08395352828233775	0.23819922146483957	1.4872368883380167	0.5331771791858732	0.7550608276225652	0.6265460363941224	1.3751183781502845	1.789166021054689	0.9217587631410653	1.119253509479773	0.22872882485319052	0.63985749343264	0.4148626144672976	0.5270471600647886	1.5007715150257888	-0.07547083621506027	1.7780093127718384	1.0506309734911008	1.113630381371694	2.095570332968323	0.44985834748042447	1.7309475813481647	1.5154761225502689	0.6230676350970301	1.9806938215438759	0.02819035737450252	0.7720738964969103	1.4120193080541363	0.9025206691715587
0.22527867996768944	1.0979281118690802	1.1676251470643169	-0.08912504455697946	1.2255106208355793	0.5831170330823064	0.7252729786438713	1.3139966172804651	0.7168191101590644	0.9559068284968438	0.16270701868999773	1.055372848056118	0.23176441624939764	0.7464775621529858	0.6401301216026434	0.7843544821712238	-0.11054794746575794	0.26283450692105814	1.51889104636497	0.5427759389720397	0.7954384958655618	0.7071612490710957	1.3853721566456805	1.8027609003813754	0.8348981931606785	1.1325936012274949	0.19694451352932707	0.6819980844147997	0.4393077095038742	0.4875737265502405	1.506899265322465	-0.0821572791342196	1.7461567736479222	1.0291693627624423	1.0887202256295025	2.082646434547154	0.40168954937728935	1.7536612700784144	1.474609450611116	0.6502414102163889	2.0217375196160936	0.051763061831346956	0.7915116093403727	1.441587338803402	0.8861396217048363
0.21188925122595986	1.091897360662562	1.1524891620807127	-0.0955105867673164	1.2059991561360186	0.623843263883398	0.7485976062892457	1.3236616050786025	0.7362798736494318	0.9977060471800657	0.19303060943128572	1.0659416000657036	0.22886545465774605	0.7349238631833372	0.6691457952815187	0.8315114682059314	-0.11396111248302596	0.28550856425030713	1.5951618752219567	0.5814717329708038	0.8520147069742372	0.7885374642410394	1.3964348356356946	1.7932283344020625	0.7874768420665127	1.152163707525545	0.17623468588704913	0.7318532438341198	0.4592786123888734	0.48500485660001563	1.4788447522230133	-0.051577350610684136	1.7258590650508339	1.0189036841147399	1.038348232622718	2.077576236622195	0.38365133563645454	1.7827141032320035	1.4402656692364917	0.6873252069006485	2.0105176077648768	0.0691206376677905	0.8464852483836769	1.456206838803668	0.9084903513073501
0.22170978771901453	1.0895221948604077	1.1608431939028927	-0.10832750799751045	1.1575788111760914	0.6371238279564432	0.7527726998922606	1.329640042092597	0.7650961981199736	1.0322634146390872	0.20693754729575983	1.1166021896017262	0.24416307912777876	0.7104872768098343	0.7291619000424202	0.8512150374476735	-0.0993885767274699	0.34818375557222314	1.6413955540209226	0.5998307592287484	0.8921895332158629	0.8745937254633642	1.4657741570683005	1.7917089253405802	0.7759461267797774	1.1477937412780534	0.15457227828996495	0.7718265216156981	0.4774121536864576	0.5154131372064917	1.4749836192543022	-0.02685625459804646	1.742221139164256	1.0106083554674279	0.9933115078667744	2.095034364749085	0.39881502161690396	1.7839720804875618	1.4649469478452775	0.7021484105316899	2.033296556262358	0.07986333267684197	0.866542123279307	1.4652118908743117	0.9551445032762442
0.21798676937802647	1.1006585905032034	1.1464137229873699	-0.12229123146739387	1.1091299729081139	0.6876126371349214	0.7292762594399034	1.3697204153995024	0.8253935647264647	1.0462829278383459	0.24027906735207152	1.139545880754066	0.2722384848507939	0.6827545333222196	0.7820940852397442	0.8900921165315692	-0.10064989564788447	0.39223762916936006	1.7039139473861264	0.6426000445907702	0.9286911700147572	0.9567590930617549	1.50692753900548	1.8219729697732094	0.7497608470095325	1.1749639176013824	0.12540927347326652	0.8258198059183973	0.47598821565353006	0.5362416079249336	1.4911355098014258	-0.02145167401443212	1.7234221311681028	0.9573784969057076	0.9485025969026708	2.1094248810767624	0.411029491474464	1.775548937598689	1.4537716112828276	0.6997813112926385	2.0875040551053248	0.07528495429140211	0.8837520306889262	1.4643128287845664	0.9788494593908681
0.18965685913224165	1.0763254337434207	1.156941606949023	-0.1213193929033213	1.074267604093951	0.6948037149116735	0.729248104737048	1.345164499174183	0.8671410971974568	1.0845497316786965	0.254877764242054	1.1677627418503982	0.3012645354357638	0.6848045246643037	0.8209594128267605	0.9162723675101526	-0.13546896796724495	0.4001552143111861	1.7162195862741279	0.6748357786303899	0.9933539819392705	1.0365193110883186	1.5235098419365232	1.8097138277164961	0.7793689089140413	1.1961165082891911	0.13001926750467305	0.8620711478719638	0.455888470452798	0.5776349138010044	1.5202519854805838	0.004536712551157912	1.7235773586363945	0.9146425673003954	0.8889300446868056	2.117812246203875	0.4444580541393483	1.7570310324457126	1.383866594221012	0.7205977983730898	2.1230449734843306	0.068879401897123	0.8909186289819386	1.448272579783732	1.0367014467336768
0.15883799858293912	1.0831938531231426	1.1851279784215025	-0.1023311694920516	1.031992674309972	0.7118245998396852	0.7332382412957813	1.3403778859289777	0.9283676030745245	1.1387950119411332	0.2901365221371775	1.167395527858004	0.33500052616728293	0.7053720020669886	0.8926273093620163	0.9445800057560131	-0.17257228818446468	0.4342166566078053	1.7243002737432018	0.725689328433685	1.0239631651212324	1.0990260042554474	1.5247684293247805	1.791345381863594	0.7977532845696953	1.2519927145882104	0.10199004735866882	0.9113965067389085	0.4900746774201374	0.5828035583485346	1.5599398859737268	0.012805397056404166	1.7133426484372467	0.8815822663332197	0.8374602205374458	2.1510284542665525	0.4831894905420418	1.7478159701399378	1.3482229678172022	0.7320664810925577	2.180983484930916	0.10472765809769036	0.885311568114739	1.4761297949513073	1.1225540146639779
0.15162277377809563	1.1143702024791498	1.213175229175977	-0.08375715498823409	1.0237349910711864	0.699640344986294	0.7086182669205099	1.335379631398581	0.9806755859484321	1.177902158387689	0.3329685858183791	1.1882646610877405	0.3895248171135096	0.7404722390504221	0.9396550943949695	0.9559020640363061	-0.1296518931725196	0.45881928239683367	1.786121818297579	0.7703605946148826	1.075344199000772	1.1722072483788322	1.5504828439704244	1.7931193980291684	0.8164839242112754	1.3018542959334503	0.15638021753337097	0.9762657732781724	0.4962886191751338	0.5711789960964875	1.55379888348861	0.04671597119008305	1.742829685787735	0.8435964006564074	0.7991819716060901	2.220727358650694	0.5354713442950905	1.7446078755323895	1.3526852139693146	0.7160969811194287	2.2023272317014357	0.11630632756174848	0.8777358516857101	1.5161734143192915	1.181402946413654
0.13100688716923953	1.131827991804434	1.2250293423594585	-0.05920904751644771	1.0292116199223258	0.7230282750055885	0.725702734147922	1.3473187971040252	1.0502175197631574	1.1889137997132484	0.3360692534437475	1.2077551615040907	0.43263428339152477	0.7732658551136855	1.0030570824709024	1.003772705097313	-0.13084704454301063	0.446298225569545	1.82878795526969	0.8247737804288511	1.1166924589319194	1.2803173141356865	1.567025837182311	1.7773609916687083	0.8707091135181109	1.353646241772839	0.23451779062550088	1.0208536486499704	0.5202074762430206	0.5981480309778039	1.5588146210799365	0.07934473245206577	1.7601045798363728	0.8183324798640038	0.794326973048863	2.2280865555176956	0.5987921380262834	1.7409747715408102	1.3428772127039175	0.7073748003400961	2.277462569547412	0.12201120726849708	0.8475463640386	1.6208340547634208	1.2053910317437517
0.10437359321740927	1.1416536101903036	1.2377645372599648	-0.03678924649581876	0.9985850770351418	0.7408155679557507	0.709576241053098	1.3375169722680489	1.0989858418787861	1.1986899373261142	0.34669677926538556	1.2493003389159199	0.4678061200127379	0.8257445908488643	1.0541620545020103	1.114870033010414	-0.12197485655358675	0.46654901816566297	1.910413880085736	0.865574360642136	1.1298626122049948	1.3837420855471045	1.5583559706832049	1.769602441854969	0.9108595436847777	1.428349423253295	0.3170280115216772	1.0471761572757043	0.5097007396597709	0.5853787353695921	1.5799900649276626	0.1218733622788434	1.8020036330253142	0.8280172931257631	0.7776829879390668	2.2728821342767795	0.6697454329413991	1.731754025602856	1.3625870004121372	0.7068496807403996	2.3284599002833044	0.17936734324050968	0.8313126859763946	1.69495400338527	1.2797191919775295
0.07336114292049065	1.16032891249878	1.2615736249352056	-0.00983968528738806	0.9679725119971903	0.7480921223164266	0.7043020680293054	1.3578861044281507	1.166084612002563	1.2064555717160448	0.3989848264331301	1.2588145718706634	0.4832304949639596	0.8915914462211214	1.119101456843312	1.2361866647642719	-0.14075863669620234	0.49396204298228125	1.9288840228721917	0.9124255036344039	1.218142613249297	1.4538359020015161	1.5351934355631074	1.7413461201088343	0.9531685187709066	1.4635556299880432	0.3814086321280059	1.1238047934058215	0.5374393276983045	0.6027004747049631	1.6041329819575847	0.13092317454273972	1.789619091075053	0.8319846781816663	0.7821950085580269	2.318682077549849	0.7069597213892213	1.7099162477428158	1.3452288541154511	0.6911028882238128	2.399047126727031	0.20038894526938536	0.7989992000884919	1.7139908854990356	1.3194808702935301
0.03569880452955559	1.20555593890384	1.2390961004932888	0.024539694948751887	0.9515662802655477	0.7642635236660025	0.7022469129599951	1.3463245016239758	1.2161753208541968	1.1706545199939438	0.47707075499433904	1.2670455671962733	0.5187204903850635	0.9452121629328	1.1880039993686116	1.2826844382057527	-0.12691014202372947	0.5301888593712117	1.9775565720696158	0.9399098235806369	1.2919254101160345	1.52038282658587	1.57224167355648	1.6727516728413083	1.0475148677276132	1.5106563756112041	0.4766442622910748	1.172988137901506	0.5456216746133119	0.6461700682992121	1.6040040967202427	0.18749190405870947	1.7985838207924736	0.8505593382955803	0.7987560151343719	2.3715594120502916	0.7771304121580958	1.7153914800749892	1.3423574499916409	0.7201525932804246	2.453512488385854	0.206622349973051	0.7714925025937027	1.784933089784417	1.4242948564506297
0.0143198284469856	1.2764574173200522	1.2340738862152345	0.043409013620737825	0.9548698911706479	0.7872389571370342	0.7049840339144913	1.36765283458854	1.2629743706567307	1.1538423555774615	0.5426561321495803	1.2870032741475472	0.53778432000289	1.0060209853489384	1.260260450317741	1.3234342713940492	-0.09877052378635258	0.5881450447156845	1.998014076507398	0.9599580986962029	1.3600938902284163	1.5518091282814732	1.593306494599611	1.63438580235012	1.1366199258469896	1.5642284313464632	0.5454559543881852	1.2531897396824356	0.5648303923096718	0.6570150765963179	1.592297668194916	0.22006886196514208	1.7908739609182749	0.8963167608400735	0.8217113977885223	2.4186194181425136	0.8150863885187878	1.690761775785822	1.3351342383358649	0.7356204193938722	2.5360113132910724	0.2028046638043755	0.7272559139295004	1.8534061203369656	1.4762108675166306
-0.006207808681236543	1.3408869964979961	1.216465344448411	0.08452100373255339	0.9717562082624618	0.8279522223888787	0.7022654918383	1.3784693999678663	1.3254200737474537	1.1790277502008872	0.6165645486197219	1.327344518360525	0.5580733593828642	1.1015476295143913	1.3375218904356159	1.3744599498415468	-0.06402722398384025	0.6077870475730601	2.036024376877754	1.006109308688321	1.4118466329164376	1.5880581341770426	1.612242408349569	1.5980783226258424	1.1863355872363932	1.6292072536535538	0.5930466115840889	1.3169333249605253	0.5848288109054522	0.664989106250305	1.57628551118823	0.24420701983100707	1.7122006962744991	0.9593921635769715	0.8614098368924085	2.482332832169992	0.8443479900199504	1.6773926098720846	1.27509594783746	0.7616005802818685	2.616813234504849	0.2320913291534831	0.7091279386494245	1.9147429357469936	1.545067443308505
-0.03890314126388329	1.3955660497282356	1.2067327131097194	0.09905470942912921	0.9646436334415543	0.8558660895063956	0.6900212097092591	1.4110672020762143	1.3514533161004798	1.181074913939872	0.6702329926098919	1.3959543439504538	0.5871551996832028	1.1890661353080796	1.423301647271914	1.417367802364886	-0.01529682450004341	0.6090270299766016	2.0695229377580033	1.027785454510566	1.5076701362505207	1.6206543281063535	1.6438698120847746	1.528968960991086	1.2593007578391056	1.6613824624574955	0.6497509074755464	1.3565211351629676	0.5986203730417623	0.6639124892591356	1.5613961535519028	0.27664073310396475	1.676119238910454	1.0241667216842845	0.8869551555906569	2.594984444645355	0.8741129261379902	1.6676540218911804	1.2627478583086928	0.7939199711157133	2.6680978615293753	0.25000931363434964	0.7242226824729796	1.9680473601593929	1.6169657856190063
-0.08121889227528148	1.4810233822223475	1.1844806718810201	0.1133322709233292	0.9689439725188362	0.8863336896200245	0.7097738119572152	1.5019018815804988	1.4011759245131405	1.1562495395137706	0.7418729660678046	1.4366340686665926	0.5935725122301967	1.2718190060938284	1.553075972430642	1.474790138731937	0.07147504700507834	0.6567329715944413	2.0878202577539575	1.071585638182914	1.5713882023029784	1.6859554987664782	1.6962366528291386	1.4859194598164203	1.2771588869693857	1.7251333420131325	0.6957011370923538	1.4035823791966755	0.656521201713715	0.6566461129525958	1.5602978245015935	0.295264407060803	1.633282639286922	1.0948536950746584	0.927375256485471	2.6615696654635865	0.8907528438399389	1.6813162106194652	1.259678365866207	0.8098730103383461	2.708809473245689	0.27905257162494895	0.7571757237410468	2.0361184825385967	1.692129851155612
-0.0865340632459895	1.5407707741793708	1.17011084491222	0.1530591728541184	0.9754554998227534	0.9356339901175368	0.7208350597377087	1.531374433067762	1.4654946475053536	1.0929019659838768	0.8248202339105578	1.474694448504276	0.619218762046919	1.3556829921103606	1.6351237896700241	1.5523240346223102	0.16378138049340835	0.6857651525281773	2.1226876742352196	1.1050760729609712	1.6848053619251027	1.7119584052660968	1.766739264051474	1.464432393613897	1.2961529612621292	1.7046446842054053	0.7456333061081701	1.4576823191904436	0.6828874436770362	0.6510075916280178	1.4905335276005771	0.3339631847324239	1.5950218157419567	1.1908479059283104	0.9916303124890234	2.7034734729996823	0.87863384519358	1.676870347226328	1.2562968404969577	0.8289447390870576	2.772890622489348	0.2939785581727976	0.801709745781082	2.0811105511934787	1.7300287189983745
-0.09907115774166322	1.5919592315829063	1.1418148837490156	0.1775685313547148	1.0343350392755564	0.9770267461910244	0.7297965956732353	1.5775091208676835	1.5306471244953828	1.0580337756003626	0.9189042101795726	1.514212765585628	0.6159906857143517	1.3831803455756777	1.7489196901216253	1.5968500736804665	0.22848557368517103	0.7062351697673002	2.1466458278351093	1.1359279747499542	1.7814109675032763	1.7224678735498968	1.8317792267632285	1.378247888878863	1.357675850905447	1.7045484620488716	0.7447318468792568	1.51252131356526	0.7157863969047547	0.6711038114227647	1.5002809744840098	0.36314862039899287	1.4911382365532773	1.2928896949721358	1.051295398342192	2.731080443467051	0.8913315162833424	1.6884498005184536	1.246778959733692	0.90661985306491	2.8179711853388296	0.3479068229971673	0.8254941087505874	2.118942593270076	1.7689484998588392
-0.08409189461993546	1.6368153387560374	1.147446630067962	0.2100170689512307	1.0784830008566666	1.022698613721516	0.7257607964258038	1.5944420335305134	1.5858964423257045	1.0688885175152698	1.0385453417994164	1.5597697127641321	0.6301328723943884	1.408765364795603	1.8516314615934313	1.6387431979632858	0.3180216746297331	0.7567609749506428	2.169533966637553	1.1647743655588878	1.8705190438268064	1.722454037140934	1.8898394507366028	1.3219942859477212	1.371383794420237	1.7351700531100143	0.7497672383796996	1.579658752491225	0.7671975763996827	0.6726622886255653	1.4979051961061483	0.3694140858558917	1.4584175225624585	1.3593720966073461	1.096373863814963	2.821006389156548	0.890064411976855	1.6808716242801516	1.2302491030881053	0.9490724128662427	2.8589982471003466	0.36611554755477743	0.8651410942837326	2.11356698125675	1.8423740920909057
-0.08594102622746023	1.705239782197752	1.1441012350400297	0.23090809735043752	1.1640306638159779	1.085123891701111	0.7524505331384791	1.6606507684430547	1.6569489320054278	1.0601201958504867	1.148783272689467	1.5966313314310252	0.6448784354802737	1.4310315421267652	1.9785459062000428	1.6508694300140232	0.4162383978345061	0.7730905292075066	2.174507057939576	1.1993711769255286	1.990921301555833	1.7331242940392362	1.9589963885566077	1.2590480629445973	1.3751179650310534	1.7505611571327695	0.7283257453480807	1.6507175270154613	0.8360775176197217	0.6801544580679214	1.4757831638476584	0.3818923444546277	1.3897685181342712	1.4197057650759854	1.1467081393065421	2.8896210712977646	0.8677514260446841	1.7167978632818808	1.2392717630546821	0.9826447565003631	2.9072710620299955	0.3515291025849566	0.911887461111838	2.142138539497237	1.8461176894955096
-0.06983811352717484	1.7477511881165964	1.11516858686832	0.2599035392241783	1.2624943970755382	1.159772321181838	0.7640014723019174	1.6971045846161323	1.7278592109148527	1.0462230743222485	1.2544151251707736	1.6517984814183104	0.6653560936931817	1.4397240174375998	2.073169942584327	1.6344238796285588	0.5585100360680055	0.8069692284339753	2.217857388353507	1.2292963758460158	2.09609919624666	1.7352460357860948	2.0378254707818604	1.2463538087473098	1.419974720632333	1.7831590032550235	0.7435629167095106	1.7230851523572732	0.8734362860401343	0.667474092158453	1.4778893372383686	0.399810222758241	1.3783461392224226	1.491914903657212	1.2078240922446075	2.9442069004798723	0.871938520593081	1.6965685533284216	1.3296806740933902	1.0213044196137637	2.9412692825205897	0.3747281359996071	0.9631225687628572	2.1715896777436634	1.8769735308485784
-0.03531908268556939	1.764305195855147	1.119763595316601	0.2666238465401868	1.3603124612224826	1.2271187454089225	0.7931989589962525	1.797128380996374	1.8030791698753919	1.0373065276694358	1.3259605346733871	1.7431123608603785	0.7057713634452354	1.453232684609096	2.173019562210019	1.6813972044432623	0.6601565995798454	0.8275061751130373	2.260473171688091	1.2720321736449756	2.177544352518409	1.7536599105282284	2.1028066558364733	1.234143434717998	1.4740460840317517	1.7873535491094508	0.7257697090534391	1.788827952192412	0.9188358330435852	0.635053225249211	1.4821704104854203	0.4002533921095891	1.3103558899483851	1.5501224558734605	1.2344788087900942	2.9689927430998537	0.8543490864912938	1.693419821101407	1.4341538557580635	1.05685882847647	2.9789351696625213	0.3821127191591306	1.0008229853709931	2.2293663227276856	1.8757721042305353
-0.02158752877781519	1.7863139610592218	1.095134524601465	0.2610020114083308	1.4689423917506264	1.2954865667933462	0.8009683805763614	1.8664231935740694	1.9017981579194647	1.0755247357480133	1.4031322934946149	1.8210237915847283	0.7553855278923366	1.4964122111858134	2.260719901680394	1.7222041037963465	0.7401786472800308	0.8239546688551806	2.3120936853080662	1.3256279732597815	2.2324311106504933	1.7979984444917065	2.145225378109651	1.2061911214543604	1.4902675553292728	1.80791548379023	0.7202778825003815	1.835781960884556	0.9462793150839908	0.6097328586836043	1.5223831592788826	0.38362939452000916	1.2619482726464897	1.6202271985960024	1.2950410686049465	2.997842883405252	0.8537795065441951	1.6794355598829938	1.5885189988194235	1.0843718358387755	3.0034852453914924	0.4030763595343775	1.054860887234385	2.2939414934015803	1.9656866026780766
0.002318589596147508	1.843298699543847	1.0472559525079768	0.27534758705353435	1.567000229772864	1.3653334212029713	0.8225539880721575	1.909751165912363	1.969141027627625	1.0693880566195229	1.4524157718538737	1.8420308455627823	0.7770163438261342	1.5454030660402271	2.3154505874594404	1.7908612593641888	0.8146624977320929	0.8529696425539413	2.376590534694556	1.3434088751530655	2.3280079294057945	1.8331462630808328	2.1555681928704287	1.19983101066011	1.523997155109429	1.8164807360625836	0.7717696900909815	1.8781903503953779	0.939649404571259	0.5321432732977399	1.5495523029143548	0.37236355569159735	1.2852190680543985	1.6560708128708153	1.347038435066978	2.9859479211069733	0.8652496906327993	1.630824085373034	1.7453015205662132	1.0792693077631292	3.0103016537719323	0.438184301698474	1.1066555230181607	2.37532970240064	1.9874785640405281
0.024821511979675356	1.8688311974512524	1.0187059954155606	0.28058899576125684	1.7087071276805346	1.4127417119214916	0.8829201685143259	1.948906413520308	2.0266782912959482	1.1041367805752649	1.5068603510523246	1.9198371117165407	0.8023188883171493	1.5845803686658602	2.3924035279987685	1.8760866247751404	0.9171008040036007	0.9176185651820068	2.43111240883852	1.3999290392583745	2.382367118927349	1.8771837358699752	2.159229857230161	1.182782468302051	1.5700110302895776	1.8467773923028168	0.8034398926516918	1.9551522855600858	0.96301437038112	0.5084892348461757	1.5610823232382125	0.3933568153958385	1.3122691715221548	1.6704931542909942	1.4168389716061154	2.9383411967166193	0.8855967489710512	1.6143939677737098	1.8757225189834166	1.1108359103030236	3.0052282188664114	0.44653234336425474	1.1114667287386375	2.462265975932647	2.0226921984508164
0.08072477512922145	1.8956667228621789	1.0097841338241804	0.26954278839979856	1.8657531022919187	1.465285800758367	0.9131905751780298	1.9972667691560826	2.081321912644237	1.1586564131970056	1.5656218572188603	2.0220685677274792	0.8427226880677908	1.6258718200280993	2.4179598709286574	1.9451996537283491	1.0164248331522021	0.9534520733429165	2.521501875372974	1.4207729138183387	2.404815415596454	1.867393283734706	2.1579235670190586	1.1472540103141733	1.638997901715856	1.8749815867236634	0.8255427600745492	1.9740488916951395	0.9451745592961253	0.5054687786243185	1.5931422640651591	0.4130688277204967	1.3187701803158554	1.7458405794712668	1.4894039505597005	2.9758221146498434	0.8991906804108656	1.565911322259801	1.9867466391161486	1.1312853605504638	3.0126576113103503	0.4729821569123397	1.1526715583887726	2.5202944448888362	2.1019339239055226
0.14240745306253108	1.9288522358733293	0.994615077969304	0.2542695197390678	1.995981497931926	1.4661040709775048	0.9617028331470798	2.077745192344015	2.121391965022899	1.2524531096415843	1.6044873338143006	2.099917359445301	0.8734718114883361	1.6551875685127189	2.4794198008572232	1.9716842575857954	1.1265284366386246	0.997116549447254	2.617573535631538	1.4619662491054215	2.4088072205985522	1.9022200022123783	2.1473500715634337	1.1466713273893858	1.7270953067251085	1.9738224662557724	0.8659322414453537	1.9848031473277672	0.9290689258831157	0.4752888139819915	1.669006265933827	0.40834630014250595	1.2990913210503177	1.7755205665952531	1.5325930199707871	3.0346427070541453	0.9033725792470871	1.5657553381322298	2.083904576941591	1.130673632495445	3.042572897240203	0.5266667379942943	1.1993715432795566	2.5910129659897705	2.2060123733176598
0.20180222410662507	1.9684625616899922	0.9982688758437019	0.22167561598862356	2.066075573345736	1.509203477496306	0.9951119131827795	2.1623936571831237	2.1531595965465526	1.3618858770873756	1.6531573825942492	2.157449850266225	0.8776474492492798	1.7502390969769888	2.5583472672630636	2.0296201894359287	1.1982295147289885	1.0403536380594949	2.645570693773478	1.4927132375234853	2.4331600343452027	1.9347055048699844	2.129881546345897	1.1376720429564542	1.8052208071612477	2.0756899026960776	0.905326694401459	1.9852465799563965	0.9361418393394244	0.45849245364699787	1.6796388357288952	0.4295065337592156	1.334685116898934	1.7932506136853779	1.57999589018061	3.138580612721629	0.9277255316716593	1.5574761805918849	2.219149814765831	1.1196611738249753	3.0718419264851544	0.5391961680982564	1.2582883832163374	2.6162790640110583	2.309272893885094
0.26391601425370154	2.0360249118736347	0.9463050328368452	0.1719801854633473	2.1767699246835766	1.5422281720447395	1.0355484715627703	2.2345899515788483	2.172864026051882	1.456322859892034	1.6828940381454462	2.2203595262621634	0.8959763257563977	1.8491204554279814	2.623903025942403	2.104676626655038	1.2779147215752293	1.0763005575418367	2.6830533523037916	1.5503385338069564	2.479292853811168	1.9584645275298285	2.095987151042102	1.0959278782035125	1.912217624366372	2.1091596695906127	0.9133170464325285	1.9773673907786733	0.9213996093956242	0.44500730549925616	1.6973443758658995	0.44478952629197144	1.3216357068543996	1.8651246376208683	1.6164435823740018	3.185279723308061	0.9616678203777692	1.5543362895704818	2.370427935444999	1.1474673883054864	3.1044452563093308	0.57279189545719	1.2770980993529037	2.645041835296315	2.428320489782025
0.3454223935713933	2.0685182917358675	0.9266681119713345	0.12921851575605997	2.2480107213440226	1.5192781894666734	1.0531675095067539	2.2723730724975564	2.1786734227324533	1.5240827639669103	1.6995199884562218	2.2640470726311857	0.9040578008402175	1.92024535331752	2.66692636966702	2.1442247907181686	1.3060559406404266	1.1216757009674825	2.682405852736126	1.6081600640415086	2.514206010116742	1.955171462196611	2.0679602569718822	1.084905670659961	1.9829376840531414	2.182529804117862	0.9615348453907249	1.965925090008552	0.919195600962049	0.43416923498006704	1.727938563013271	0.39993089516573416	1.28960499956555	1.903196764289823	1.6686737916299006	3.247983397782106	1.019797448182898	1.5274028197048706	2.461684419068482	1.1224961590674267	3.1124166085672416	0.6567856044103022	1.302530861650358	2.7001523210334595	2.579554933952389
0.4407842677432948	2.099150127383676	0.9217719743286278	0.116616211906366	2.3291257932679317	1.496964479212761	1.0932430333583125	2.326124270808368	2.203547300452011	1.6363936161952164	1.7068904143839538	2.2731297285776537	0.9167665159672891	1.993339361907779	2.7285936087410927	2.1990384818282402	1.2910328385544951	1.175972348786979	2.679959817657859	1.6521226911358	2.5281352791163396	1.9655745332666605	2.044618828162577	1.0338113450172046	2.039334496595454	2.274317599576064	0.9858532485589733	1.9652468989294718	0.9451277825877968	0.45468235215686653	1.7558526029152564	0.41114715718023903	1.2620305981524602	1.953105264362696	1.6869662836042707	3.281519036760546	1.0619086953549184	1.575220480253868	2.481911339998023	1.107466031890269	3.122050312178985	0.7371509375363052	1.3738552379310094	2.7628932895948877	2.692051608900808
0.538379656197389	2.151604734153842	0.9225342530623439	0.12839366231912258	2.39633182998651	1.5125481089964776	1.1257665996055157	2.3318081057291313	2.1829744313951336	1.7157487539556115	1.7254843868799057	2.2493648343030417	0.9086946533947738	2.0575819211122828	2.7497203926937197	2.2141544561674644	1.2730648802900177	1.1916599837910071	2.6748595030695315	1.7121554429654622	2.5856733358235546	2.016694816092259	1.9668329737185704	1.0173100179276406	2.0811595739890194	2.4210830344253482	1.045215365761805	1.9463213102696717	0.9627687926623967	0.49429580264390405	1.8035584472432533	0.4386410361540549	1.2647993479198445	2.025611662046343	1.7131301695518855	3.3786060707202488	1.1279552895855094	1.5891270651658382	2.473168282569754	1.0797246586884375	3.131722407276961	0.8463665653057586	1.4185180986858243	2.8047956440697606	2.835965140499625
0.6148990602892768	2.215240364457101	0.9663138797766301	0.11313985225239562	2.4361326804563688	1.4833031121562787	1.1606635934795126	2.362507897630272	2.1616207038098816	1.7369130154992576	1.7167655489969806	2.2532944262905112	0.9067127114504114	2.1141911439726297	2.786454287639519	2.219922730341434	1.2658291385403317	1.251318808276054	2.672164378188605	1.749284820987593	2.6067284252693144	2.0261865926409452	1.9492558611013517	0.9860775798080562	2.133818479258796	2.5514485129491455	1.1036700900800396	1.9330762964602854	1.0052661200711992	0.5764126034735966	1.7883006171302014	0.4673847462789277	1.2502532978159895	2.079120162230166	1.7056706508446815	3.4474188614582593	1.192752315038201	1.6524117834172098	2.4477340930506037	1.0685095541010916	3.1567990862254094	0.951748353451678	1.4331166294021724	2.8740804281142553	2.9157319283354077
0.6879304968087367	2.2591114512491854	1.0203212310784158	0.07508188846946197	2.473785243021138	1.4850126438347588	1.2067526116551792	2.397212453505511	2.136621958096891	1.7728688138555928	1.716532229434069	2.2581164804535487	0.9315704149231075	2.159427526681031	2.8372975251783914	2.2067627479952483	1.2601635420781416	1.3029488933507414	2.63133574722848	1.8220823520253895	2.615684757419388	2.0353983011875165	1.9294000337982644	0.9669985141273152	2.1689848254697655	2.7136279971046657	1.1296307465675945	1.9521410012388718	1.039900833124273	0.676662232947766	1.8007346832580258	0.5020770651325107	1.2304473718175581	2.1371793951865428	1.714043436320057	3.522697056789358	1.2299730981262404	1.7231174307499384	2.431694198219794	1.1032664152360367	3.1773225349067777	1.0358322346286033	1.4571652957922823	2.960002911729655	2.985470848613602
0.7926624786316893	2.3171795518132363	1.0463515951044258	0.04753988536138568	2.491487113854699	1.4985491574540488	1.207712912813126	2.4054645318109773	2.1292981034265273	1.788736295658278	1.723445287211988	2.227875632375663	0.9413007514689953	2.1684642737709954	2.8567770853004353	2.197943729770433	1.2321757356790972	1.3214785155080988	2.64181894601998	1.8835433041234075	2.6512297626347032	2.0186872589829457	1.9218675257695619	0.943148415324379	2.1737883041090624	2.881697757580908	1.14428231175652	1.9519149375458453	1.0579717761798295	0.7271837624402379	1.835168245129832	0.5147264419121589	1.1797926652003463	2.2441982573022194	1.7064405910550733	3.6000592317006985	1.2583423360614816	1.795687940951975	2.3964835613267175	1.1097394429268683	3.2043450223490715	1.128611153518142	1.5350817969422752	2.979647346234725	3.0466087826979065
0.8787547450294003	2.4074625755826977	1.0606758405204462	0.034594887483603474	2.4789011358401667	1.527031107710791	1.2173759662548225	2.4007814854218625	2.1142623494534307	1.7841236555993576	1.708382011413074	2.16885934417076	0.9529500006761837	2.173471440981399	2.8814961564100967	2.178693410182342	1.2308910713529637	1.3366650177272756	2.6209161600801316	1.938112136963941	2.723640096208584	2.0283011776245474	1.9067944601984486	0.961072882122634	2.149638259421565	3.022598081904257	1.168265691596149	1.9999679635763967	1.1113990318036968	0.7362545917120596	1.8283305473612734	0.5316484257714686	1.1612532854476185	2.295926305784902	1.6943654542871465	3.6300726841151842	1.320894813854912	1.8805673039090742	2.3944386938600366	1.1285886266606533	3.186386124947982	1.2274118460054546	1.5523719524656716	3.0631432280782045	3.0637201237759704
0.9344563217248142	2.464608188258693	1.0834264663509314	8.593483412095981e-05	2.476441034375279	1.6008876782764017	1.2202319866852236	2.355374126724245	2.104107286459749	1.750121185256991	1.7022575016502042	2.1337205855182626	0.9535397537852139	2.1912775696716893	2.876406100852962	2.178193589290761	1.1549671428738395	1.357940534686798	2.5641913142943666	1.9806537430807694	2.7720508235008876	2.067528828387587	1.8794276262522676	0.9688377654464254	2.1510544542129257	3.148674272757963	1.1945787159443229	2.0438034526057614	1.1474033393609049	0.7791773622651004	1.8121160325190098	0.5509480833859508	1.1542771157576175	2.383958440888946	1.694405183403163	3.7220065909698747	1.411215775363441	1.9548700588962493	2.373792807371527	1.1647091445576785	3.1727008398225856	1.2686431920782515	1.5652190128822472	3.1147014805345967	3.0712230479860367
0.9854188178040102	2.5398470700391726	1.1266474765886012	-0.0016780826413649989	2.502465639207515	1.6158633678620968	1.2290272209470923	2.3147437221868077	2.0801404359702644	1.7081230500328068	1.6875454928312137	2.1037561536067955	1.0299005684071578	2.15702536647103	2.847053375715809	2.1843928113988107	1.1599597246397324	1.3759634372947018	2.557452497697684	2.028014567864516	2.795203853159829	2.1120615491940984	1.8417876139424187	1.0240153050197265	2.073262762223651	3.2946351423445406	1.2246148810166728	2.0844572400684	1.208280473678784	0.769635394802064	1.8136502044737874	0.586336793745543	1.173885916608263	2.492709349256934	1.6861898056912445	3.744405148212195	1.4639171828745574	1.9736835129225199	2.3596400105500472	1.2180117214127466	3.131348090286203	1.3936466582809355	1.5530986028170282	3.159420800016185	3.026155318446704
1.0204409626691748	2.5702517577423554	1.1944281184099388	-0.008022129854628891	2.493540782472679	1.5997500713813682	1.2657877704559115	2.2934889055915932	2.070160101453505	1.6673475651797651	1.6682077820375933	2.05549653443106	1.0841710426176887	2.1171698432790147	2.816353408974132	2.1635846511053325	1.1372453118867996	1.3868224316527251	2.604432039752516	2.046028844573768	2.7961423758527384	2.169294184958534	1.8317473312404577	1.106849382937235	1.9993758817303438	3.4521463715673155	1.2759971441946456	2.116094564082241	1.2639461323747023	0.7447981498622546	1.8035779248783552	0.6034860439388774	1.2153426401972944	2.5696380190989374	1.702260987470123	3.7732307169086874	1.5177246276147607	2.0002702812252284	2.282982460713556	1.2569514135681943	3.078756873013591	1.538823859652806	1.5993075281491957	3.210145652220848	2.9617524101553836
1.067372273000586	2.6450101548117333	1.2008255378335533	-0.007909947423077122	2.5141892914463306	1.6327128194167333	1.2875535215094742	2.28533502798387	2.05103015143185	1.694786600127379	1.6624093015977324	2.013260029268291	1.1526586996713333	2.119462579775109	2.7929499741987502	2.1909501728858674	1.1546303020198956	1.3988485011362257	2.6658373632818035	2.0556548378033894	2.79478729260975	2.237025315303109	1.822037672859917	1.1724525134071864	1.941427109020895	3.5703567712096236	1.2982561124054972	2.1324580975544056	1.30440110615077	0.7273767588077238	1.807609055687616	0.6973907552387935	1.2721506735531225	2.6887284554532247	1.6670997139953336	3.7668574558489945	1.5653374845152546	2.024118801847164	2.2619088436962254	1.3609308339118358	3.0326749322315654	1.6295847022206345	1.6161566871574329	3.2041112571513928	2.908242486468936
1.0885591001347366	2.6938458939747014	1.2234325332817695	-0.03359297284372925	2.486563685267408	1.6563072378129224	1.301967254820694	2.2726515761157464	2.017691264324168	1.7022472367525345	1.622680594124942	1.939205782138544	1.2210782332752974	2.1178759359234673	2.767345419839674	2.2218111612428277	1.2229729767446937	1.3946841268014674	2.7373073879502736	2.0647883316777365	2.77109716334519	2.3244580606584866	1.7996135644718088	1.2909835206799574	1.9145424507323132	3.7133695419541013	1.350302488585024	2.13125242452493	1.3155607905508573	0.6982450293378187	1.7819250817287355	0.7286245022681015	1.3013598812092568	2.79080685887501	1.6423560182202486	3.7902772705864223	1.5853013590806575	2.0336401487759033	2.2332508982651786	1.4371637506059167	2.9871381505540304	1.7015637579415013	1.5603201968357205	3.198410222182631	2.867182009053379
1.113305324400764	2.745319221624085	1.2163703020617653	-0.08015579705443186	2.473293867859664	1.6343978606133025	1.3260415993489763	2.2635779389674093	1.998443816989249	1.7515097260461754	1.602496649243323	1.900452925210352	1.2766550338409561	2.1392718850393173	2.7430736436563654	2.235637571444456	1.2912496173218861	1.4187524673858165	2.825724893547006	2.064172827138491	2.725458834330326	2.348748115151983	1.7922465306745619	1.38679622739609	1.88019567899163	3.812822542435851	1.3740293519250837	2.1491926073433323	1.3733066369818352	0.6513683560796578	1.74461864880877	0.7643140063050788	1.3522180319685382	2.892581797367602	1.6419878952718456	3.7952223068785216	1.5803803701876533	2.0656629955002206	2.22437023081022	1.518000249181445	2.8946741755392678	1.7678532535207485	1.5760760673214007	3.18982511725182	2.820433480679326
1.1588797655861545	2.7438692160387466	1.22615530369514	-0.09420726605335042	2.4406663420939148	1.6399725665839415	1.3847158157806967	2.216378819997848	1.982413888332329	1.7823514140722576	1.5729747713030182	1.8446622585067165	1.332772596214068	2.1455529094474612	2.7150215557421897	2.263026050877492	1.3264284756939553	1.4161680300806656	2.8825254037083106	2.0497539393085606	2.7520503106294174	2.3963386823393398	1.7590233243526825	1.4738471563062419	1.8480149254938454	3.869302727809727	1.3690998533568473	2.15387618334245	1.4496455370804433	0.564328886464917	1.7585155099880534	0.8208384857289532	1.3851729608562038	2.991069509418598	1.6640234734551895	3.8176669358875386	1.5756256440842242	2.0901196647652798	2.164894651376371	1.6079788265787627	2.8523430829620806	1.7938301821007276	1.549784871072901	3.133096897000062	2.7976168612037307
1.187388429883447	2.748763853396111	1.2417480740268108	-0.10158580122913892	2.4045545686022165	1.6027729651780063	1.4430112569956068	2.195634861677233	1.9488772935683785	1.8395595478544902	1.5699982729496735	1.8161304783683936	1.3934865178574005	2.1457020766800974	2.6695297868431593	2.2829395186563817	1.363230173269286	1.4310349693645756	2.967671262058283	2.0319976384520713	2.737416869286753	2.4135607174404448	1.7459969421830426	1.5307562775277688	1.8114535589079215	3.941202883853319	1.3723012888158852	2.1144054625399855	1.5228111878332082	0.49822069282319437	1.7610981457817538	0.8441820803852446	1.3874759595339934	3.0812178314521943	1.6546976920956276	3.7895938727137564	1.5602995920983307	2.09592265321976	2.1022286229160665	1.6457037261770662	2.810576985090603	1.8539689512479007	1.5469467382416173	3.0329705311722726	2.7899214390879052
1.1941134311335635	2.80513449073162	1.2722014003848658	-0.12053178858005971	2.358394871950824	1.5744437202790609	1.5176986334752236	2.2032494403711183	1.9123958952926412	1.917605480968375	1.5626206362628223	1.7703189524752876	1.4361274183247033	2.169486766116507	2.6359328488898432	2.3013843526081708	1.4024684641900822	1.4563754162489306	2.986208364469109	1.9895498417362476	2.709063280189684	2.442547994218139	1.7358939381024583	1.6420094483997496	1.8108662802411437	3.997877734051567	1.3895590981552393	2.1015777970869562	1.5862335253983493	0.45240297675787106	1.7209662353377773	0.8916673755884901	1.400313545900559	3.1345600154785034	1.6329045118100027	3.802270519320321	1.5410754570537315	2.1082820271497433	2.0659065878456424	1.7025757545078484	2.754706495035699	1.9226440347782696	1.4926541038335759	3.0058998149435596	2.7781071610041095
1.2181220882911628	2.7959475589194622	1.291468334816645	-0.12918228385402533	2.3076283987582107	1.4990187984601033	1.5852413509078305	2.197727663432423	1.8826200816920067	2.0255893792317328	1.5701414580236017	1.7477918969168225	1.469719198168026	2.1723627516537065	2.625716847044956	2.356089814785027	1.4100223704691384	1.4776336142381854	3.0853983344346236	1.9888477070868913	2.688878314530899	2.463513016502538	1.7034424586484704	1.7157384722664577	1.8028922441335893	4.0439903521441725	1.38459764913332	2.0556346988579874	1.634275956422335	0.4065638166517158	1.7104499766105548	0.959831901896786	1.3622475122228832	3.1839428820237146	1.6123399167196655	3.7984312054289395	1.457379028567329	2.1369572145207902	1.9906461742037034	1.7494811774439012	2.7823982740546316	1.964798897934428	1.4723866696669348	2.8695714080509984	2.745390756235067
1.2429552098314587	2.860948749219234	1.2959343571687623	-0.13756602817332256	2.257878545292455	1.4305299652827088	1.6491262609547452	2.234397843110038	1.8403813150662955	2.1055263997943436	1.5492894878150592	1.7363278093827454	1.5153238309070178	2.2004025783422105	2.6172016372853038	2.411766713629116	1.4501444517492939	1.5090183817460654	3.15144195114408	1.956700756944651	2.6603027093129272	2.4392811703501964	1.6929698792438939	1.7955729998233245	1.8124979558582779	4.079030020531073	1.3758290753375424	1.9788199949189944	1.7252614693697783	0.36199616202546536	1.6928040405024884	1.0282985587432565	1.3689907720257266	3.2035644651142134	1.5793069169028606	3.7578496575970357	1.3606738357247328	2.1067127131537284	1.9277873164066353	1.78828915652178	2.7404882081097846	2.027900502564095	1.445762701423691	2.783729739005463	2.675540232112678
1.2648215312614763	2.89375158475191	1.2676825228279294	-0.16424012343202782	2.195242190053673	1.372629663990281	1.7141834388259483	2.214500127960689	1.8343039724831507	2.140486855642427	1.543404478265774	1.756633191553736	1.5047212773752263	2.1843203892955394	2.580777366851399	2.4330851897410324	1.4399104928937043	1.5129615202025621	3.2089542421124464	1.9435157499095674	2.640858918684026	2.430318040047411	1.6791452446276338	1.830178032045616	1.8636628192175564	4.102012312533889	1.3644839256697565	1.9267320217931636	1.8214027386248506	0.3620194981875472	1.6709159864175755	1.066505371644753	1.3194863284224414	3.1979432272233375	1.5356104211872121	3.737785403200675	1.2443989929779526	2.1036744959968563	1.8202516542753577	1.7637633151232035	2.745331294097915	2.0029114490343822	1.449193492342959	2.6620013500293607	2.6925601928619383
1.3025404588529716	2.926671468284287	1.246751861719699	-0.20802036870020083	2.1195182670567525	1.3523693125726552	1.7299878577872079	2.213230494895873	1.7810547103948597	2.195665047897014	1.515950543029861	1.827694558445002	1.5047992919597282	2.172285845364216	2.542443923821658	2.477596142341832	1.4134201275186313	1.5324241320485492	3.2336188197494486	1.9201840117454076	2.6124503862035016	2.3883202447864487	1.6586995338334365	1.8679561528039756	1.8847612568348413	4.139131859842784	1.3389180855027127	1.8990537106597642	1.8891175270718592	0.344474488544693	1.6817211428527954	1.134495437620166	1.268793776524244	3.1792525181487705	1.5158620331259178	3.721475997790086	1.1313545842754906	2.1020047711656837	1.7785531866971644	1.7674405872220251	2.7013212138561937	1.9845350778954995	1.4076242331853046	2.5806773597509967	2.700090081759193
1.3228138048844433	2.9459245280707402	1.2349268431443745	-0.23843121869969003	2.070569989483513	1.3049048378073977	1.7542041278225189	2.2112659443251674	1.7224829500865013	2.2351539322559266	1.4884677647574738	1.8867499241952612	1.5119701325185022	2.1269601687760704	2.5060491159278127	2.4774734828841862	1.3927927940369718	1.587243142358386	3.247139976698654	1.9116650651715197	2.583798533024815	2.3199244896940945	1.631768832264188	1.8800860912556274	1.9612170922597059	4.173860656647039	1.2818920028991618	1.860541152125436	1.9237364185912331	0.3265460089952003	1.700430767406969	1.1686101196484322	1.2168600230422013	3.1729169895963354	1.5180214865964725	3.7083378656537773	1.0554978359959581	2.0539692380498353	1.6922454050526283	1.7830153540664895	2.6411572759243764	1.9422451814590886	1.4107067914640554	2.5408870074724987	2.6759791572985714
1.3362176034681128	2.9986955385661256	1.211849969774421	-0.27748856768713337	2.002577967550409	1.2381884432326073	1.7919222137066804	2.237962582099712	1.6425691685672745	2.221312846231493	1.5112898173680827	1.983249049104268	1.4980162024608281	2.0997714727679044	2.4731774921425	2.4907285755050173	1.353310376873515	1.5995491087484757	3.2592040922215504	1.9171165400564338	2.518911518456996	2.2685866412654905	1.6064015191324532	1.8652352768856233	2.020739622329651	4.189581876683747	1.208019358938662	1.836317557941881	2.0212672312407562	0.30652484334336444	1.7269881530411897	1.2108515784092593	1.1883594356472886	3.169586942950007	1.5293980949827979	3.6607941060112426	0.9994101230752965	2.0127016478294766	1.6889147165085254	1.8355665707601552	2.6035457767212735	1.9035672278523474	1.4218369839785419	2.4666176962081314	2.6535407924626955
1.3564799283818723	3.0205343436610446	1.2053099867708368	-0.2920021328296353	1.9231655051849141	1.1908905997854489	1.8344086279893237	2.2794977209343923	1.5947187129172604	2.2037765828036475	1.517271657111247	2.0803843334648886	1.4722602446346504	2.000984053543002	2.4467378086933813	2.534443881463443	1.2752186607204898	1.593864017088896	3.212829865171032	1.916162651606422	2.4260880359889567	2.2303337416580242	1.6353245023561702	1.8134049973748205	2.05722376457339	4.165933431289545	1.1675148559345985	1.7835154554062842	2.1011240149627417	0.31108990121218977	1.7609248318121904	1.2190365085861141	1.1517807009069483	3.125742776799594	1.5384699117399774	3.616726461165965	0.958915391853479	1.9197420544582886	1.6750371397404262	1.8863699833417669	2.569102214990391	1.846837456780312	1.4511194470736046	2.4197697786809984	2.651018096172439
1.366008956311441	3.063622438126361	1.1906186643819	-0.2779485270224967	1.8464964645360555	1.1190014312666734	1.8742689595948359	2.3140337794375476	1.4994773852041723	2.2081973724936104	1.5638974556810512	2.1474034730908924	1.4325303887321466	1.958555008475812	2.4099733798424294	2.5614978351029003	1.249136506439702	1.5819262184861163	3.214816557226114	1.929068623535456	2.347286889884328	2.186405528787935	1.6633965601408849	1.7780443774033212	2.0844864484725067	4.2127862198170245	1.1485394814922556	1.7477985512090526	2.166590081946156	0.29492866291006525	1.799411652566048	1.215063358323049	1.1036233020417718	3.078968219247025	1.524507893411379	3.5583174432108193	0.8929947936431128	1.8278901378472656	1.7045549287140431	1.9208340028521445	2.488613824247506	1.8294963407900293	1.4938048176118628	2.370832227275934	2.5995867004567335
1.3799540613304337	3.0967454186445202	1.1802115230440993	-0.30491477397528566	1.7928010943196853	1.0504621765088742	1.878811036616853	2.34191741143837	1.4315765116503594	2.187474366798566	1.5658948359569245	2.2301432793459117	1.3804003932466262	1.8895783251960765	2.3719667031660725	2.57181566006953	1.2165696654617864	1.5588243881780124	3.1696054188509164	1.9391454762331712	2.297271030889635	2.1575170153431844	1.6859195857075098	1.7579405497961624	2.126086703386002	4.2417416872292675	1.1203299695004687	1.757215553149853	2.2559335948527313	0.25741357488912087	1.8133806919437654	1.2360514042702158	1.1163588229137003	3.018814519754801	1.5156120917251574	3.5245944457144796	0.8424625959647312	1.761940427618758	1.7191074081608158	2.0102152688879285	2.399274916212005	1.8061024172375653	1.5319469669563859	2.3511538795138662	2.5621971655941893
1.3946731879241323	3.0473714724692273	1.1774029235366656	-0.3171139484954682	1.750367569707878	0.9750963199698193	1.8619357251934676	2.3131601688587144	1.3726427208749301	2.157931309487769	1.5557467226058335	2.316474771755023	1.345421068293239	1.8372846290903098	2.3316335571901337	2.5820029543833725	1.1652304502394775	1.5255898429102202	3.1549091204940027	1.9863478779978743	2.256656096933593	2.131819464075855	1.706072596734802	1.6964092329386624	2.1254134814996957	4.222230794566007	1.1009246332385634	1.7029475145125523	2.379855413605278	0.27285643782338226	1.8571221286903459	1.2366583390681403	1.1511421390606194	2.980334670266867	1.5165484919026544	3.4744422562141395	0.815004556052043	1.6768299302863912	1.7148029314660562	2.0523593926694867	2.3109597811426825	1.7526916220538342	1.5929936949037775	2.333064403920033	2.5889596176282987
1.4138355205123923	3.0179186682704633	1.1642065790968694	-0.3224361467395097	1.7270025194968845	0.91525262690694	1.850882124340861	2.290184425281731	1.3179253927249623	2.1389482536735627	1.5461981323700384	2.3475190081918553	1.3117693843939597	1.7907893575223923	2.2985814083866396	2.5527896695430154	1.1078581151678033	1.5012287558606963	3.073963639380813	2.0078249660146197	2.1827460332500754	2.1037134234138453	1.7592836639940088	1.6887260518945424	2.1692812672994455	4.22251205933126	1.0866697101103597	1.6905969014168594	2.5024970639137294	0.2916250192078118	1.8691937012357656	1.2274520472489638	1.2009559386449598	2.964393142452687	1.5142079943591145	3.42569755918638	0.795872644898536	1.5837598218450613	1.7737184293263037	2.1280917049111983	2.1834405400497454	1.6978349442026084	1.6485025667793365	2.3656103072570835	2.5898217385992277
1.4117643981607966	2.956197494291083	1.1620977049156145	-0.3381089076093772	1.6917079125756913	0.842634506397172	1.8055949852799063	2.2710615833976364	1.2543502412908643	2.141154849501338	1.526344852299433	2.3801297944616575	1.2874492664206334	1.7142211460156063	2.2542102873749505	2.5161604070120847	1.082456979722417	1.4554932661181843	3.031196527295152	2.0447719900480625	2.135422960691489	2.100723327725164	1.797810257306935	1.6384740830887057	2.169301196161945	4.198523135537016	1.0761470564073852	1.677359423063908	2.6324551417189035	0.33409241924671845	1.8929461225009185	1.24457456022653	1.2208258101181602	2.946059268417561	1.5246436764661178	3.372599848068572	0.7875419698912027	1.4886398167312704	1.8865630336974841	2.187083731708376	2.0806940453059233	1.6211234063264695	1.727513092673113	2.3508955615137634	2.605140676998377
1.4179311374098784	2.929598202742566	1.1938913228894408	-0.3385359964693557	1.6622624979486385	0.8007317720533067	1.8050369599909075	2.2853033676496253	1.2000816574922948	2.170636489367287	1.5085605450416641	2.3996047787938215	1.2717785511313973	1.669194836191922	2.2217581030235714	2.4940207028735797	1.0730714596118127	1.4219017265922873	2.996119058472238	2.083600945534313	2.1145713860232243	2.0782897376204748	1.826681599388684	1.622349599847238	2.1470188595568076	4.162143758662994	1.0477312357718165	1.6569586238944845	2.7157596440017735	0.32595251362982713	1.9171098547124046	1.2731686756291825	1.2864773446597562	2.933233686226045	1.5586910259918443	3.3409562229758043	0.8054444456514853	1.4347570891328854	1.9334547459135218	2.2463510970459177	1.9648630921962305	1.5860960892963711	1.8018154838182376	2.40433491739549	2.605183371086425
1.429327820902511	2.895442099925675	1.189387962456855	-0.3184344959754488	1.636548093847443	0.7447374065001735	1.828013225028121	2.2990681004245976	1.1510462566129351	2.124741195658182	1.5319450368635303	2.3592181356678563	1.2299719748518119	1.6337663280667694	2.2191723633714675	2.4414706363000516	1.0499915245064808	1.3914175455383422	2.917669162559351	2.112658407495507	2.0595097060989125	2.05409701510727	1.8109777004513568	1.5951921420951305	2.1413982975550363	4.081561403418339	1.028708848519054	1.5962048758692968	2.830545558882191	0.3913858506924338	1.9037420332232728	1.2889917599204437	1.3306153136822765	2.9262757132482897	1.5237475083048397	3.357127413086304	0.7991589328487273	1.3286367296945136	1.998716958444256	2.3084545576436266	1.8720516102452607	1.5285363768351836	1.8877405994789178	2.3587995150699994	2.601794808729797
1.444241936501886	2.84171118893959	1.2067865381348117	-0.33077665479035506	1.5782497103569528	0.6729005803839132	1.8559909817967912	2.2936321820194494	1.1239655105372233	2.09183537494959	1.5316406398178777	2.341411992390329	1.181458048232447	1.620180754605783	2.213741613714739	2.4034606349544516	1.047840412122379	1.33402638880548	2.893118416283779	2.1449006028969304	1.9905047410057546	2.070804240371438	1.8248955797700301	1.5721438656647813	2.0768343880497078	3.993547737007556	1.0421933092784446	1.564328156201045	2.942134148169832	0.4205510076377526	1.8994458586452079	1.288164243092436	1.3641532384774002	2.894658887588487	1.4945838226478962	3.3608899406998582	0.800733233637515	1.318271679144576	2.059078676330232	2.37854743842438	1.867131101426563	1.5082047869717132	1.9745550703821901	2.3130995973701425	2.606169080206965
1.4456899418136033	2.8222438083865606	1.2207083081379921	-0.3337717825011714	1.573762820753378	0.6354085338116316	1.8489020791989716	2.266354925911797	1.0982405360429839	2.0912357634004075	1.5027409473786706	2.3488855729397637	1.153420628182124	1.601288647169931	2.185303834367061	2.3255790946119284	1.0350351235797464	1.2972945288964768	2.8316139925104222	2.169119701415491	2.001840458047529	2.0665626653479223	1.8468228332751153	1.5449921080717204	1.9908494424653864	3.8732034260015085	1.0361126815075137	1.5265233509210392	2.969026628101844	0.45866905163031885	1.886586304811323	1.2959039986267602	1.3851831948795563	2.8560387864154855	1.4522532038828821	3.4216409401287464	0.7983932147670525	1.2729876555179174	2.004378252472245	2.4360747833106706	1.8251756055563422	1.5381655921532853	2.0722442650340716	2.2653049948817365	2.6277161123274593
1.4263546624550916	2.840416178422349	1.2072462329436942	-0.3213105989220088	1.5554905461492208	0.5821953746130635	1.8102670070843332	2.2286608832216435	1.0792137755436797	2.0796911832776495	1.441818788747646	2.322477772325525	1.1390202039399366	1.619635700634626	2.1636976145352897	2.220905317868453	1.0821174708221049	1.305755125210615	2.8098367138762907	2.2217740566845	1.9881124612383452	2.04184415929412	1.813320054916741	1.562005816124493	1.9584812331047174	3.846934777267856	1.0142503553573838	1.523241369818687	2.9874325749361614	0.5000674031630561	1.8782055592036364	1.3157998293098203	1.3760547207885048	2.8689810381503316	1.4077047952237964	3.467129131113836	0.7914335583096902	1.2683674940712995	1.9839576257089555	2.502540478157763	1.7973277011600672	1.546720068907508	2.0853416406679326	2.2001388676657063	2.612524507173364
1.4092168244127221	2.8579733783775163	1.1975967152023048	-0.3418335507393141	1.5803920845565975	0.5261952465935981	1.7882432096543543	2.216355208901123	1.0811657050799084	2.0728478869486433	1.3834585098206424	2.3467960736027598	1.129983050195972	1.6065884712000744	2.1567626682879024	2.176968962513094	1.1199076795767346	1.329224564629568	2.7142438149319785	2.2757230774112527	1.94223529669948	2.017341787490672	1.7625718147106255	1.560039261253337	1.926131707052641	3.7621112454313765	0.9992518995284716	1.4943886867825387	2.9657034181322426	0.5624733462258893	1.8714543396694114	1.344172694251996	1.3913254633781755	2.8824514057435495	1.3651534032697816	3.539920218906097	0.815933289603184	1.2423314065752404	1.9087524313770898	2.554538039674392	1.7590507495289482	1.5487534647943462	2.159401815029271	2.175109440884737	2.610478187023429
1.3956871307536483	2.866382128054674	1.1777735888445884	-0.33238813098269293	1.6010212395851577	0.5039141903155666	1.7810059303900954	2.1871370133194903	1.0917287568993541	2.0891298415286204	1.3945697745682994	2.331933388962235	1.0958291009717114	1.6143245213134159	2.170995753549225	2.134335945886832	1.124379992300891	1.332793389857693	2.6638747766914936	2.353752875652023	1.9240305354321852	1.9680541131763576	1.7360184138375865	1.5675603044401243	1.8847662390504663	3.651581594391748	0.9756295598154605	1.427654104950557	2.947842970264162	0.6188352233095908	1.8744246790225965	1.3699360069352546	1.380413521835067	2.900857887951918	1.3186532389238723	3.6075059649244223	0.842132018777647	1.2182100716087263	1.8530107291005773	2.571836718176449	1.7358776484394884	1.5381592748068407	2.175621504888157	2.1065260118572837	2.608503023686906
1.3574451239599692	2.8806491568401604	1.147526349294313	-0.3268403403474217	1.599807854749875	0.4578207023317872	1.7848715572682223	2.1856221468182335	1.08094675252198	2.1241251217011015	1.3977440537431849	2.292440932021192	1.0862286169154913	1.6335898049056552	2.155025449789503	2.107013059746655	1.1366263251294528	1.3691442324208007	2.6136999213616847	2.363303247017569	1.8780076027331316	1.9533999247317837	1.7089308926147067	1.5959800307456018	1.8747501173136816	3.572686827738605	0.9249584224494614	1.3955889988714494	2.8941020355373888	0.6177775275309204	1.8452805278429287	1.383565302672785	1.3307880557542908	2.939180109439821	1.2896032087127476	3.651361679642897	0.8338688880285783	1.1785395820305893	1.7963487049895104	2.612911434647841	1.7327519416021233	1.565009576532778	2.206166587388058	2.024129785410892	2.539695134135787
1.3159039879680772	2.901929979689929	1.1190912189220905	-0.35062342501243166	1.5889314752183725	0.4331703119802671	1.7571748867310053	2.224187653623882	1.0749270746719133	2.1241884386545524	1.4135763054966834	2.30932990232241	1.0637464854032208	1.6365452774803155	2.1347011182915803	2.0735165328826426	1.1571736172200768	1.3912639095117716	2.5967069078888505	2.3788765648231287	1.8645010613980812	1.9248611384515144	1.642399716970898	1.6035479419067749	1.8339445257923477	3.495324213885649	0.8849176574588536	1.350085275717646	2.833704362479872	0.6236475183550649	1.8585493585663155	1.4057638760638296	1.3022867128274522	2.9602526148298205	1.246343230373075	3.711808605411587	0.8606592789268799	1.1278611599516333	1.6852684890497194	2.6156208254469537	1.734811004980351	1.6134257196837887	2.197008731541538	1.9739302279103506	2.5015258704020558
1.2910725619843526	2.8630684403919022	1.10052400981649	-0.33235689721147693	1.581774816411425	0.41763086110509506	1.7792788628565135	2.245153770900048	1.0890046402231826	2.137954177504379	1.435210643069602	2.311959016587206	1.0311215356619012	1.6301357318232914	2.134030443743324	2.0252989033024145	1.1556895164279448	1.4122315957416924	2.5805006700023734	2.3999496980722834	1.8296148161374663	1.8947846023061392	1.6035499005672755	1.650042872549746	1.8178581970936505	3.434051424945969	0.8486484153080001	1.2958670870229105	2.761604945519878	0.598625476239853	1.8544146757729638	1.4094409116622681	1.2592237283652095	2.969713397745079	1.1970162639875788	3.778750882421717	0.8899572504132621	1.1255075047149543	1.5516544121151044	2.6310812063196347	1.7274782311100942	1.6647557388823464	2.1683174540920054	1.9285896464229269	2.4754263002613177
1.2687933725292724	2.827595413961935	1.040255013929157	-0.3015466231988578	1.5857912976273734	0.3632322185203859	1.7727207985187488	2.26937875614013	1.0727978152422333	2.151387502348587	1.4426840798418872	2.2988059745560285	1.0236966833309702	1.6581956883459572	2.134773971117909	2.0035238978722036	1.163721003006851	1.4891630203485178	2.5602540883813596	2.3979820937481504	1.750486812965952	1.866257266847081	1.5689364027667487	1.6600561519420083	1.797056824082997	3.339279262294358	0.819693544875294	1.2752715252871867	2.676100562160051	0.6257988602161542	1.837460627177649	1.369083089752269	1.199500990210972	3.002944979531186	1.111609225456892	3.8220429858609357	0.9077278849771249	1.084099718234187	1.4568121793247986	2.68899299636553	1.7454601634029239	1.6682918735546817	2.1612305885579106	1.827602461114346	2.4063772265636834
1.2124178120968472	2.8156725519649832	1.0102548360931494	-0.289355132095466	1.5700377239329635	0.29601655425848417	1.7341331885054867	2.28256340719783	1.1019596945418235	2.1810280677676994	1.4522007367158714	2.2925041456975044	0.9977168515096244	1.6579866477604288	2.127954732300572	1.9899854422262249	1.2068112858712712	1.5592093162591305	2.549624917608731	2.4053231579961585	1.7152877268077007	1.8384675551210203	1.550890743623439	1.7253261397832234	1.787225667101285	3.3005009930409117	0.8022006714838433	1.2438417161505337	2.584225603861604	0.6015614177125499	1.8291253088391735	1.3267119554949698	1.129944248516883	3.014733568068953	1.0578240487741288	3.8273719535421735	0.9396016307738749	1.0720403137803023	1.380345705831101	2.683509914960679	1.7807919121677773	1.7211972810228495	2.13652226794813	1.804165514294909	2.345765852898635
1.1673829817902082	2.7826767742958145	0.994388091534665	-0.23452081419302492	1.573203169174498	0.27932797155561506	1.6754801687404002	2.3051136144179245	1.1462405731434646	2.178299740243487	1.4629612495378264	2.2776058315303307	0.9935755773156636	1.675032488098907	2.0960612648452246	1.9728898623085331	1.2562948748447196	1.6035710205858695	2.5162669719396615	2.4170493331217413	1.7124441263904757	1.825272392145728	1.499463318945281	1.7813454028424396	1.7914312798656016	3.2487297719737	0.7983301022376721	1.2125602975405854	2.5476008170262796	0.6139636417982891	1.7642446899307245	1.3227027099906195	1.099162572870015	3.018216898636571	1.0252069474249876	3.8308119787888506	0.9388534482207881	0.9906462803781361	1.2932473239058337	2.6726845348854824	1.8064105509301978	1.7581237503278402	2.0902294133960484	1.7810446101683346	2.284708063856806
1.145768874400141	2.7198000853604802	0.9824389359645369	-0.17752330985503428	1.5528928166303522	0.22745415359425175	1.6456242029891037	2.3252318786753214	1.182849874398586	2.197574054043568	1.463313546626196	2.2316891410666333	0.9818939613433575	1.714872010653511	2.091069774876651	1.9756303500841583	1.283781755538195	1.6549821044881359	2.509877014985951	2.429284759281349	1.6191620348646107	1.7646154837217005	1.4846756059339292	1.802825502183906	1.8173493883229643	3.2484714524919296	0.7749419137066524	1.1593396873476414	2.5615278940381874	0.6036250912890619	1.7332705656226761	1.2849938777327943	1.0613721022909162	3.024465545614187	0.9865439798385378	3.7965115484832475	0.9512030065948778	0.9300991782928512	1.2651617310061813	2.611921894465901	1.8166393225785331	1.714431402980739	2.0641951583558806	1.7761206938758611	2.195499141390685
1.1156897008288689	2.617663145676083	0.9794863181467257	-0.1405082903394955	1.5288568296562073	0.20681074222720977	1.627269732872336	2.348597205348271	1.2279211500558795	2.223963293902961	1.470268838850382	2.212888244391869	0.9841431496768906	1.733640242186827	2.096550343010207	1.9977667745580199	1.2790746547336653	1.679706889913287	2.520950797664402	2.4211889122507686	1.5694780787577334	1.7235065584572298	1.4973766040695966	1.8538520592691057	1.787517749492291	3.223629852356712	0.7380911732987679	1.1138782786799681	2.5559140011460526	0.5662538044831064	1.6878641300842738	1.2455645056403246	1.0595268185904243	3.0050338608229374	0.9500842180402804	3.752989086210545	0.9632226372459047	0.8768953289824808	1.2019224735174971	2.520352878272742	1.8283628027574896	1.6953601237329567	2.049693808841538	1.7610531059480423	2.1489138991779377
1.0790482994383064	2.541090771844215	0.9872175313902893	-0.1196696228344802	1.486014184149562	0.19429802679289748	1.5547388868241936	2.3444196510754103	1.2767948295409668	2.265219987602232	1.460099093221935	2.156407399276863	0.971882321851913	1.7287905006025628	2.0893443413942756	1.9695026246653247	1.2600308067713413	1.6872803080085366	2.5492486045197666	2.40957808439887	1.4977831304623184	1.677837343645542	1.5158641707107479	1.926824228684596	1.754279520728134	3.2124606804944746	0.7020702318165367	1.0814259660702406	2.577773169683412	0.5077639217003972	1.6380377506915835	1.1916321992851189	1.055358480273761	2.9738111051632123	0.8971952095187954	3.7098044835602835	0.9750506760105073	0.8295418317280795	1.1956914564490693	2.448944897236511	1.87187571325251	1.6906205345629353	2.0207706217054024	1.735528689926652	2.084941676862537
1.0427087071173995	2.4587974766022977	0.9785167888209033	-0.09767381912151166	1.4322118296256066	0.16330647442803597	1.4975986639408443	2.380283833769359	1.3257014603020987	2.2909621281973536	1.4235348788937978	2.157452723615149	0.9651945215955114	1.7515568268902117	2.0678923981359048	1.9694396551041802	1.2876751022005215	1.716001306153909	2.5667766253913245	2.3497200286476096	1.3936928905052095	1.68130980517773	1.5262416037828266	1.9885803851489432	1.7119705456420058	3.2337701873144766	0.6504570125019414	1.0633727514053253	2.597824556022446	0.4480315459636143	1.5783310943406295	1.1507169064263656	1.049694463483864	2.941085298259096	0.8970106451443909	3.6870680666955225	0.9842139638937588	0.761538435738992	1.202559686825803	2.4180309038918457	1.9142362393024754	1.690156209599261	2.0009876211063315	1.74182140299621	2.0309156790240737
1.0051487379544448	2.390799002364974	0.9655405935828287	-0.04707674645539116	1.3933829772869806	0.14270316022255344	1.4409464251871813	2.412947639625371	1.3650686966482801	2.3060410606617574	1.3963183836545787	2.156050529340592	0.9467238298980629	1.7568050359609662	2.086235239894211	1.971385152170361	1.2995218950854937	1.7471558989601625	2.5890132470486398	2.3455708771307244	1.3157775662971143	1.6275734868230045	1.4932024449998715	2.007356709049197	1.665219302549381	3.2653902682922635	0.6461254438526297	1.06434714388732	2.583823874484199	0.39781338657820275	1.5657914421718837	1.1102962520593125	1.0668937356552513	2.883166316987785	0.8595833033560668	3.6888341510855573	0.9855057478330735	0.6703679234747297	1.2253021541031264	2.3674838106446394	1.9112090706131055	1.6509152224906498	1.9681514181470388	1.7344744927251128	1.984886957994124
0.9476214707211014	2.34850031381545	0.970025527430248	0.00530890743330419	1.3514284628161728	0.13888696689421645	1.4166909873983071	2.4055686352829033	1.3704731394890382	2.3145267987632883	1.3268985514238838	2.117547653768725	0.9406748669267738	1.7912709250934988	2.0902475021677267	1.9446860582452676	1.3566020790798847	1.761674224132872	2.581997217607062	2.367249463911874	1.2374075575585834	1.6129717813089797	1.5168585611739274	2.017195816915028	1.6231644204601199	3.2829175041900625	0.65407928107949	1.0715979919285281	2.585118488676455	0.3667794445451063	1.5122983979710822	1.0681737739086514	1.0940599163006237	2.8104141685639314	0.8392188625464193	3.6955068786287795	0.9875223336206911	0.59929536610913	1.2466194372823676	2.348644644143886	1.9081774229170076	1.5975415417172805	1.9302743084443486	1.6738549066226345	1.9485228302638131
0.90174437268777	2.3445436638529507	0.9432015109847255	0.047021436129358676	1.3204309693147465	0.10492635177236827	1.3404553326601962	2.38844200430376	1.3820797929063737	2.3196079842777464	1.268288986253063	2.0796941550535175	0.9064845043951966	1.8186025945391744	2.076029951700254	1.933441400050548	1.388821407018384	1.7506358946311065	2.596324568433693	2.368119115348738	1.1963962463361804	1.5628019166438816	1.4940160509484763	1.9713228369591669	1.5969411512957359	3.2565770589242264	0.6164987010224748	1.0956958019546812	2.5443814788648793	0.3327370297247355	1.4688937825441835	1.0210414099535383	1.1058356368885245	2.7751737606514424	0.8269063568828001	3.700359771387486	1.0125098123945395	0.5362259943658638	1.2370060183477054	2.339949279768116	1.923841149299545	1.5491111845367693	1.9143314377669316	1.6265444699947573	1.899789401305087
0.8318021978519357	2.2929073241491884	0.9664670628885774	0.028095807559734322	1.2464569655197957	0.08936817288161737	1.2993443977232693	2.3515153222571756	1.3887077686550033	2.320174671011135	1.2419207853187337	2.025201667393417	0.8848451161445544	1.8336710657834299	2.0722614249854105	1.8713737466832634	1.3796640048722328	1.7196343791749626	2.5837415158219224	2.3753271234055244	1.151802402253748	1.5155419919189876	1.459492540228373	1.9770844310535005	1.5957528928692122	3.2663117804836803	0.6087917951590789	1.0766693541087606	2.562262563516046	0.28667586072526335	1.4568123479050405	1.0051501457620693	1.0917709979905328	2.682356933105507	0.8285940899631866	3.674306187320571	1.0396561095767747	0.4939025115896353	1.2972616800984615	2.2671855880722234	1.8981527660038036	1.5377723373371128	1.82359069905841	1.6122908002348617	1.8720090323296297
0.7868546887087086	2.241833242416593	0.97705968235338	0.034820297564173486	1.2461311741107655	0.09262339011253855	1.2459988389645325	2.3148081160869696	1.3781755002644944	2.3571581035219835	1.199803771414993	2.0202198550302453	0.8832884465602309	1.8572389723904021	2.0459733396969604	1.803057020305356	1.3967788553105809	1.7041160231383923	2.573611194250857	2.3903921474158447	1.1236299020633755	1.4906092600850323	1.469849455144034	1.9165538087842215	1.5725936863141035	3.2833586457692463	0.5848353449875539	1.100924829069537	2.567408001432132	0.24932475654597336	1.44480968673951	0.99832212928542	1.1177623951767668	2.618262533612502	0.8600786600557632	3.6268983393897907	1.047953661918998	0.47506758606402294	1.3138774334486065	2.2173376706170433	1.8922993440696754	1.459524894606644	1.7886047301153698	1.5644218772045264	1.8153854362920536
0.7556297427845177	2.2004826961112234	0.9831002079169335	0.023592397854405863	1.1984323012150602	0.0764283626510014	1.216337928625981	2.2705362364955013	1.343240644115752	2.400038877077278	1.1482406630657873	1.9893658342921323	0.8396544250759475	1.8508913646846459	2.04025867829057	1.6770700149133926	1.3739557196681562	1.6857713228893805	2.5702263852389104	2.382842405112541	1.0750364039240654	1.4366501278342454	1.4912779629407282	1.8816276676022916	1.5461624096473825	3.2863555958600488	0.5297007292420377	1.1470041451648163	2.5530193483718704	0.17822388563295766	1.4398210082678358	0.9329115362011862	1.1191338229906473	2.5508790459298694	0.8767543278783322	3.6312674785981827	1.0486531346704515	0.41500990786079495	1.3621093095551529	2.1779063218349464	1.8444750696708332	1.3672892675113355	1.7128122272061692	1.5315967306662477	1.8087371428620294
0.6801935831580985	2.164612027161724	0.98083422285163	-0.00043492853655429655	1.1763429985513079	0.08906036113838506	1.1719802173172233	2.2407819616950393	1.308079464728912	2.403223719835874	1.1083272056432918	1.9339647937024924	0.8246598129670989	1.804636102677891	2.038242904867975	1.5443143064447828	1.3826148641551055	1.6652600753274904	2.553823955653027	2.364672577100603	1.0523133903376813	1.4300415726429394	1.4729590363129341	1.8767457980541853	1.4918014549647698	3.3026386052568255	0.5070560734117265	1.1859554991238146	2.5197982549601816	0.152504281483631	1.4191843121087697	0.9120391287122148	1.103494284662817	2.5046896978419837	0.8984444136223955	3.66188216756806	1.0382493705056057	0.36026832028873584	1.3792220366959573	2.136594711339151	1.8277255040860418	1.3187065043478494	1.6376219532609082	1.4933194868967354	1.8052227452985246
0.6129052086895177	2.1548125975977057	0.9831779390117263	-0.008218466158846393	1.1538467254310611	0.053562809808809245	1.1324074231025738	2.1729784045218756	1.293374957793949	2.4195727903865096	1.1107855594485376	1.9025125417185542	0.7997879275574341	1.7940168409330355	2.010092251365238	1.4423882327391468	1.3720767480135778	1.6477047849168216	2.491526729927119	2.3271717904295963	1.0385556792496904	1.42092671895911	1.4381935323599266	1.8542257363621761	1.4580948979318786	3.290005376274408	0.49003287168941584	1.1831424552718695	2.5031739503989465	0.11767600563748595	1.449872004232252	0.8562325435316996	1.0864038090886752	2.4069746112242116	0.9386703950389531	3.6947466944782867	1.0399535640987483	0.32007619957952943	1.4101281968942738	2.1166495881644645	1.8373496098262279	1.2679387289828554	1.5857816717610391	1.44583154683862	1.733510159721985
0.5672871069224217	2.1347054615394603	1.000664768334426	-0.010412531746375558	1.1487157795436278	0.04417738485284871	1.0882016642457573	2.1145103530243654	1.2635158988643602	2.3791626443548815	1.0988145661922455	1.862985029920648	0.7578750568708378	1.780625339719354	2.0015941834470743	1.3632315587834565	1.3738103111411066	1.6508154954475351	2.474005405017999	2.2928710530193914	1.0289697407769545	1.404469503291378	1.435649637519789	1.8205346296403924	1.436134537011497	3.2762234027770676	0.4606033088019904	1.1946543141013841	2.4769473506678406	0.10820278524652757	1.449747495298999	0.8261124015391115	1.0814815872799932	2.3238264617904267	0.9618405160796725	3.714258087674289	0.9961433190457587	0.28735110852379653	1.3956975505284575	2.092932435281196	1.8177533155373553	1.2034480978036939	1.4903622471529574	1.4202595079457017	1.720943117454191
0.49355086992527053	2.13685134153398	0.9820233194870115	-0.03176338308893175	1.1749602666964798	0.055320121937291834	1.022664547762247	2.0383307592879283	1.2485586209565802	2.3454564973546677	1.0568125123910255	1.782627229923023	0.7327610104758996	1.7573258309012083	1.9646744066576294	1.2752946322390297	1.3546597413240669	1.6343060473704685	2.427513998624831	2.2847761632275967	1.0558712547398328	1.397906751384915	1.4101165368198232	1.766304583170875	1.431953835325305	3.231131479714152	0.4812369117904816	1.2252140678451313	2.4418063485363932	0.11324087342781726	1.4666309682861085	0.7978311115609393	1.0922193443719568	2.246303894326259	0.9513696309584775	3.71318845482415	0.9526668984999624	0.26717484580400497	1.3758650532422976	2.0475658759276723	1.798571009441681	1.1351102026398028	1.3783086401350133	1.4153204389213783	1.6934735914004844
0.47216608656144443	2.1224939880363958	1.0053804709155454	-0.0713383443160751	1.2068442784049869	0.059122917531406985	0.9869412986069094	1.9589980109070038	1.2477955387744915	2.31511627959992	1.016929031124295	1.7312799099943377	0.7094086406690614	1.7058755232318703	1.9172675726547506	1.1888885875566262	1.3726156933798883	1.5987831633214622	2.343709341551007	2.2665527298436556	1.0634198028505426	1.389951293348683	1.413122549379803	1.7493193759133359	1.3874439664869043	3.1887374778863498	0.45387636899655764	1.2257699526697792	2.4553041804601135	0.09055497034909733	1.4632826025529053	0.7867819571449814	1.0823172742741072	2.2179035486828407	0.957689577806278	3.6952511803236154	0.935647693809296	0.29828199623286056	1.3866415836764394	2.050681370768621	1.83175149127554	1.1357340406012013	1.3094020143648508	1.4101273812489075	1.6689806672046992
0.44620796323622525	2.0951501856952595	0.99731932481548	-0.09968658789757183	1.2085393614291988	0.048826638730575266	0.94792694439865	1.9100565003222871	1.3122941930766856	2.294937166535021	0.9991898426164403	1.6576336784116943	0.7022333421340303	1.683978909009939	1.891240364766461	1.1326935016989559	1.317341109764959	1.6206413798290331	2.282421866960612	2.2095338443309647	1.0585993619224467	1.3547748477065293	1.3972976916425313	1.69942778382946	1.38946300936887	3.1425449213867775	0.42277442807635285	1.202484812637532	2.456488043916475	0.041534523714847366	1.485844052724839	0.7422932353988887	1.0680923252385088	2.1736640713669955	0.9555366620383593	3.6448609533620093	0.8927038337613571	0.2978089917326536	1.3881737004067267	2.0460213268885576	1.8117578451041698	1.135381848536918	1.2696519578598813	1.4225013907007884	1.6166541936781698
0.37998130390355167	2.086257744512486	1.0064184210615505	-0.1623145136993423	1.2044110574193918	0.07401629988966088	0.9151886467025008	1.8460945759094844	1.33331017008248	2.274202763788355	0.9819623604789001	1.6146098756439482	0.7040448547173337	1.641914265556041	1.8573166604597617	1.0603001521698974	1.3061613284719567	1.666271279720556	2.179198918819241	2.204755786931835	1.0423153764890265	1.3587869291882775	1.392953320473215	1.6793942581838777	1.3281425222353114	3.1542203698264695	0.44192279140363644	1.2081561130800282	2.5070399077637067	0.02651675735472061	1.5113082869079553	0.6999067272425232	1.0578865999914044	2.0852614484046104	0.9401821130483812	3.5936613990321007	0.8355308664603058	0.27975840744770547	1.4101895516832443	2.02165914541884	1.8202026923589378	1.158315395467236	1.1887552331817335	1.4327265984646584	1.551186180242923
0.3478567804405647	2.065720363523833	0.9871693798137882	-0.18580280066519608	1.240027692482514	0.0692040642558457	0.8691388884398175	1.8050305857776394	1.3490968662938594	2.277975821044513	0.9575384892354994	1.5792711319063903	0.6903283118953575	1.6139890240773824	1.8312214208880622	1.0282991523830571	1.283766414271577	1.6467622977283678	2.109304454112217	2.1592682784518242	1.0500567870886022	1.3319514525631206	1.4369906432846409	1.6524008383421176	1.2815220623028385	3.1625502479005334	0.4255650719880378	1.2042591228025445	2.5051530178968853	0.0013099180641058708	1.5139075033467275	0.702510932058287	1.0946570337866128	2.0404131794823446	0.9215934128545996	3.5406097596809887	0.7728316097979534	0.24324485978750787	1.3919391314555338	2.0445153577334176	1.8260311598270156	1.1974568843693452	1.1582454893007432	1.4244698027239229	1.5425357587891884
0.2924476834386625	2.0405657329031346	0.996464622209851	-0.18150722511086886	1.2343779533447274	0.06843410271279118	0.8249297381163394	1.754590307166706	1.3850571141247834	2.259218806754128	0.9297213377616942	1.5080793149740084	0.6898549073229163	1.5818840031873385	1.7633740122746642	1.0127541979085388	1.223965489993542	1.6306729743494153	2.050611664966192	2.12869407163459	1.0375930487456737	1.3044747299501567	1.4691168467518196	1.6288718484988194	1.2629950707249236	3.161514009291711	0.3898581578220051	1.1650724307426006	2.537628435546403	-0.03472426972528285	1.4788188518993732	0.6543137584852297	1.0613178571592194	1.9698299675156137	0.8948818685862037	3.5023471574394796	0.7499172201816169	0.17129070791951911	1.3973059224964655	2.0911164733741208	1.8385429451899298	1.2108694005394247	1.1145956689547076	1.4664573011206186	1.5281366158307859
0.20165195582940104	2.02362423749434	1.0002484729827115	-0.21585598988625634	1.2615949762383978	0.07128277794399317	0.7897810568659175	1.7098606942682693	1.4297672264538495	2.198216087951565	0.9064656094955188	1.440847547527682	0.694479500442766	1.560781743190416	1.7187013019892787	1.035648880847844	1.1850547017644038	1.6140920156854357	1.9838355099661187	2.0987229252523867	1.0377999274037881	1.2777122523102191	1.4805746542200802	1.5892848772695998	1.2179085104279477	3.1474729761421645	0.36742802646642303	1.098891994783782	2.57948946214339	-0.0434292888887983	1.504220831615863	0.6723667265715083	1.0442991296440933	1.8988843352653464	0.8799618253713909	3.4277876816688484	0.7176544454358226	0.13111576440978615	1.4227190760879673	2.1116876736133037	1.8482207990108404	1.2709173578314585	1.0897754427183757	1.4725407621789195	1.4870858756633796
0.16437076583897434	2.013034333083026	1.0106405821062983	-0.23655784256198328	1.2382433662670507	0.04907452082395565	0.7704476233086226	1.6551500268450785	1.4899423264834375	2.16701475962988	0.8770061046215906	1.4185871387492963	0.6806631871834081	1.5416547876893412	1.646099175092873	1.1109888122786877	1.1412627227052319	1.5850291075463856	1.9352710336024288	2.075958829688183	1.038490644224376	1.2293373038699196	1.4831098350564527	1.5736746750443573	1.2116109898781526	3.1074386376607386	0.3335231178881125	1.0793119807151934	2.6186849042584486	-0.06138047389328901	1.5163519034054744	0.6697946064146656	1.067826764695775	1.822242374620251	0.8519880015941241	3.3741063948395498	0.6985861817564497	0.11153691458344697	1.4092744888306026	2.17646329880629	1.8410307134977455	1.2717125538151663	1.0612012244439855	1.5034884130851625	1.425822855391286
0.10575694356595755	1.9798632506471805	1.0222317285230529	-0.25527113604414303	1.2257063107248316	0.05563109343289592	0.7355786458983511	1.671274259445069	1.5007221630137042	2.136220559318886	0.828159495254079	1.3743444613682976	0.6569734549152061	1.5127927346977579	1.5901615965364935	1.1517045369546983	1.1278251071734122	1.5768215916687445	1.8936122372193533	2.0510691854001966	1.028981514359124	1.199606677948622	1.5007693120266838	1.5461821746104971	1.187566194495729	3.060134345167987	0.2866454122443924	1.0564859238749396	2.6419735139708913	-0.07811691705537079	1.4936923870390828	0.7012188561063178	1.0563805247120304	1.76335094029363	0.8113612087159844	3.2752110440370066	0.6806609747554047	0.04782402937461153	1.4293024449444816	2.2211679085716223	1.7924434083100487	1.3028436474255904	1.0103268651943487	1.4888140746267744	1.3888295516265883
0.04029261918432321	1.9588485917419383	0.9984076086335971	-0.26359106708646923	1.1842076891828324	0.049969998487830666	0.7415299971254522	1.708567986722563	1.5334570879170395	2.1212695271004534	0.8025093829171247	1.3627723359147055	0.6680992211522908	1.4824008143098608	1.5466229262021136	1.1694488345387586	1.1260808718604118	1.5393131714799828	1.8492575124398585	2.0419371273840285	1.0254864423952081	1.1699414171317364	1.5008583807062141	1.560757481293238	1.106311239870238	3.027594972510088	0.261707626709746	1.014934837446134	2.6657849221881773	-0.07105741267214873	1.470473073577742	0.7533036208519832	1.0493940523139567	1.7095067048813948	0.8012398392356918	3.2195494391025337	0.6742754444932932	-0.0054120271847720915	1.4313087465438106	2.2567446531566295	1.7240928698541822	1.325623998704628	0.9595864982080826	1.4551649080993385	1.313695446853525
0.01862683970775176	1.899549082085142	1.0294651815120617	-0.2693877276833672	1.1160608356890012	0.015133954282886459	0.7598045373771252	1.7436621256937683	1.5537992980416035	2.1084263162624106	0.7724255859703286	1.3266750280614032	0.6933503967543916	1.4660827448987783	1.5201194965299578	1.2053873341025976	1.1113119011910206	1.4832058532527925	1.7878755578194752	2.0313524595104666	0.9892400680706752	1.1348322450641966	1.4982559567174123	1.615088863923588	1.0278052227157521	2.9831418165324686	0.21086852124438468	0.999565404572792	2.7153888697989954	-0.0767129630879756	1.4558698399355527	0.7681775339834959	1.00800792974911	1.6880537823102177	0.784893571045916	3.2156663570327906	0.676833033811051	-0.05729916837373792	1.4071822905267144	2.301166343772816	1.698010973824566	1.3368451853267558	0.9572357438292791	1.4183863416656224	1.254579864308322
-0.053773637822688666	1.8417989886435664	1.0050194068283156	-0.2687176564503679	1.042870129060646	-0.017921713522081373	0.7593805579647323	1.8005235493822938	1.5885013274109252	2.079192245684455	0.7307973070185673	1.3141759602451628	0.699326174615458	1.456184544136598	1.4918381364858668	1.1923113111712709	1.0916690768191084	1.4315120790616356	1.7934258410835753	2.0060617321712453	1.0041145875244217	1.1102187048714938	1.5205993214599656	1.6791054501255058	1.0028611374130456	2.956033074355235	0.2068975362866384	0.9675136304550682	2.744114583961805	-0.049414068402100365	1.410974815594772	0.7625814347233385	1.0020762486034918	1.6255803447702895	0.7689360447128561	3.1573533219249295	0.6741643861455692	-0.12330824098277919	1.3768011520225873	2.2980156532482416	1.6630702423469823	1.326756383054814	0.9259110030496558	1.3925704159457912	1.1809640212277612
-0.11743144841121259	1.7655521044547027	1.0321651611490423	-0.25698962541070014	1.0213700465029945	-0.05870792199357742	0.7515624900346977	1.8349640902668785	1.5606674712498223	2.0757743965371587	0.704752611641555	1.3181842819931295	0.689783365627066	1.4219643422107606	1.4547737254088577	1.194052157163734	1.1090700752304115	1.3485536528015536	1.760436775985164	1.9979070149553402	1.0144316093851822	1.0981924798948077	1.5143237260884799	1.7577847454488817	0.9264233625198208	2.908349814599828	0.1832532876911019	0.9493207200208721	2.7820725069844787	0.014847414899760363	1.3527077783750268	0.7466988601269944	0.9883296268298079	1.584551762226733	0.7618552098583137	3.123601913505794	0.6803070168635358	-0.15426256485749598	1.349327354018668	2.2752846563465643	1.6573492710403535	1.2992506566352549	0.8969502686309273	1.3743597184971612	1.1440710860209302
-0.10043883478915798	1.6571405368411227	1.0481211291725416	-0.23577649363112538	1.0107694606890376	-0.12446893806697257	0.7579737444161658	1.90107730756085	1.5656327082664578	2.045618431116954	0.7110225212115104	1.3368110537231432	0.7198735026385608	1.4100283828518718	1.439674977152342	1.2168445145661795	1.087761722913351	1.2923195150178848	1.7613163576108994	1.9686949589302454	1.0108602894605525	1.0691489032461603	1.531292587196732	1.8098145305263238	0.8972580950289698	2.855156726127224	0.11192663845408597	0.924288513396875	2.7717836948306163	0.030106742072785887	1.3186792403648053	0.7521144831807204	0.9852717143891916	1.5957452119769808	0.7407721246589546	3.0802253451609634	0.6620103164420339	-0.1899538803958376	1.320176817281888	2.2667151842237634	1.6323320988955636	1.2280849592691232	0.8741730563003832	1.3417900037243473	1.1185535037120002
-0.11528481868661478	1.553945354967647	1.0818941503213237	-0.20423915925563868	0.9785107350991874	-0.18326285382582813	0.7480106199024658	1.9549723189153518	1.6101442458004125	1.9762952314613673	0.7021142978908758	1.3414762230349702	0.7429190573375919	1.3817924193176867	1.4224131427729358	1.2158081405390164	1.0754360157053449	1.263228673055822	1.7490152050177312	1.9649210450173797	0.9905150348902362	1.0901563889925496	1.534121369993827	1.8745024687937566	0.8455296185271312	2.79489649034245	0.08403936960944505	0.8549026102010361	2.803847752603955	0.07676960562971313	1.27349353081154	0.721551171836785	0.9559602351842578	1.5897553479757953	0.7193702007310597	3.0380858037519367	0.6723023727951347	-0.2046365968575472	1.295920639710968	2.231229813048169	1.6275862713392204	1.0988141966132963	0.820977391521035	1.3274187199029521	1.039227139100288
-0.12541597732849208	1.488007780670266	1.0775231703558528	-0.2128133977545516	0.9565832529207791	-0.21637283287597492	0.7578649963003906	2.0136335521133413	1.6227394374990909	1.9281217937670867	0.7109527313643257	1.3435335408640339	0.7674524848311017	1.3776172852526465	1.456314348412681	1.2197994924094515	1.0598052660591293	1.2287974428101585	1.7217789090875173	1.9410781413416238	0.9848496992798139	1.1112459389576164	1.5073197847853945	1.9272796080573382	0.7943504312979313	2.7099204833963872	0.05868166382639338	0.8346287544900047	2.784272388061436	0.12274184493044185	1.29312717190947	0.7640553237425277	0.973741429720922	1.6070416784516586	0.7144090902310557	3.0142605574675794	0.6739481146263178	-0.19393368595031896	1.2188492956477215	2.2019558031924507	1.6006028152412628	1.0164278653928513	0.7623506227478153	1.2820297939853416	0.9912749370509255
-0.1170488762942404	1.4078592964913648	1.0949531682106184	-0.19180966408773895	0.9249943888749081	-0.2634836842906607	0.7643630648556384	2.0796217379178357	1.6384689025468138	1.905386575291362	0.7429175114831932	1.3542712457903072	0.7730649654895548	1.3516250240031351	1.4474466595374105	1.2279186301994673	1.047351492625465	1.2085241914203377	1.6851741581923292	1.916103302801704	0.9473294233645836	1.1436054825819033	1.5067516727978032	1.9747923337656712	0.7778237992933892	2.666449533585845	0.02777416423860234	0.8093600504640721	2.7317249472897975	0.15794160724864256	1.2701966328799552	0.7535115027045773	0.9937008523326888	1.60156503632459	0.6863296574112137	3.0067969312627327	0.6703202086006711	-0.18832318317229266	1.1374665505635313	2.205748138103126	1.5907093292393513	0.9318871611011547	0.7296108647693	1.230198792355655	0.9261844292363112
-0.1388193436724027	1.31805782636451	1.1165001501016436	-0.1842616845665026	0.943660731305499	-0.2861203423660371	0.7703166094769393	2.131953050730126	1.677501423299488	1.8686551442552493	0.78042097869196	1.3549200479771824	0.8004391129724058	1.3304788912907317	1.4612319141898327	1.1917668868405464	1.0213900674428242	1.1955377571016546	1.6539231640637126	1.8692770958798064	0.949257487606468	1.1714328865944492	1.5376756894962609	1.9794892648202578	0.7442100360265098	2.603311515150284	0.0048766433891431595	0.7632204507173193	2.6916668876417487	0.1541485348497596	1.2439527385499536	0.7839705389070201	0.9957126277956313	1.5472652932272246	0.6823668038136429	2.9422519218463816	0.6595644349360219	-0.20102925866517857	1.1118816035629113	2.159787990008452	1.5526936316720392	0.8765765819078869	0.6900323478102945	1.1673034102410926	0.8920096843018503
-0.13780158584060156	1.2225506671015398	1.113459278639089	-0.20053743453046158	0.9419108121035296	-0.296616934100678	0.7359485461630004	2.1457682253935557	1.7048730944571209	1.7669876819512305	0.7982058010039514	1.3898030785755089	0.8444596317107406	1.308424335293068	1.4681422190400788	1.1634102504049206	1.0063296127077426	1.1513101351253776	1.6471293066557973	1.8447440230395151	0.9439414349337293	1.1860250497574643	1.5900915296294367	1.9906166086306727	0.7242375791404383	2.577051008291414	-0.009049646501177847	0.7616327880116774	2.6288780993173457	0.18346253866673404	1.2293864877592253	0.7844391086133473	1.0312598554037602	1.5384418487215408	0.6914798583874473	2.921475090791781	0.6544869252137693	-0.16885484841609538	1.037308363557441	2.1472123015129427	1.5418099652544017	0.7976681078388264	0.6551568120513512	1.175298280188427	0.880159453301804
-0.1356040131188247	1.1195585822138467	1.1531292919511829	-0.2075149499065554	0.9617964530748475	-0.3220408395161575	0.6843113926552664	2.1505827426621638	1.718677944842178	1.6978182981706627	0.7969462359021859	1.389042215780626	0.8677415473821857	1.2974928030439041	1.4480198398621977	1.1238371608905042	0.9616745206485617	1.1643736667955766	1.5750855719257175	1.7906791764196857	0.9589241592140778	1.1967167769455371	1.6453386916680581	1.9553060233885848	0.7501077337724119	2.5308702945187997	-0.04203346914331223	0.7056072490737177	2.5579611700281744	0.1846892639437257	1.2099504583642697	0.7575220850697174	1.0565309559262905	1.5221056303246052	0.7051044306800086	2.8970800903259417	0.6680055188270579	-0.16512259661873147	1.0127936193758607	2.106752155824863	1.5768858987493302	0.7110854792425907	0.6508469729866732	1.1432632403823075	0.8944117885188497
-0.16316431023698805	1.0403854445858798	1.1953043510256045	-0.19891873865417994	0.9825669994244887	-0.32719338240126145	0.6640294082660937	2.148050989154217	1.737848650389467	1.6117836650398396	0.8440704987982375	1.4124025425268405	0.8614740042625343	1.2643962587839825	1.466723195974319	1.0807240013605184	0.9368203347085909	1.1678553384959007	1.5572676158806344	1.718739331333932	0.965944017420718	1.2085707624865096	1.7083976096303861	1.8753929603070727	0.7347973851572831	2.5055875528043976	-0.05375517772950513	0.5973291162693652	2.4373364213199857	0.18063507881236188	1.198239351508233	0.7797941858041222	1.0517801780484057	1.4780678423788787	0.7115591547821426	2.808058686989254	0.690332143503686	-0.16705945216230417	1.017173474811355	2.0308871829294857	1.57186557206643	0.6170731695299012	0.6231812517067847	1.1182417507465925	0.8916419159293693
-0.1679154716937748	0.9974683791612227	1.2633343336388487	-0.20625242358934992	1.0142058611618443	-0.32453158875525984	0.6102780255007331	2.1317367945487553	1.7398976994761437	1.5112125991017824	0.8841411507695203	1.3988932052291765	0.8758007325847192	1.2605070715939621	1.4638647939060314	1.0519888916250995	0.8914768866864972	1.1787377972652548	1.4835062797379313	1.675727720973295	0.9173393063460088	1.2171922766231718	1.7920705758682096	1.780044499877754	0.7032630741368211	2.473373114967407	-0.10892676471428345	0.5347129512039339	2.334654667612221	0.20754987288451562	1.194187818492583	0.778711996995929	1.0380692654609005	1.4162236756737212	0.7336591041914369	2.794809214750096	0.6919064442924734	-0.14080801815814012	1.0097320154062426	2.0025357060888034	1.533551572651098	0.47325269727382785	0.5925772715086987	1.0834034555482899	0.9216873186286204
-0.16795048069807647	0.9427554408023028	1.2904243232939405	-0.24030032576735622	1.0356134748707284	-0.3118618989360099	0.5722559056895021	2.1154950430809736	1.768123068824989	1.3928815709393358	0.9257698417646594	1.3999666883869117	0.9007701826622639	1.2534533712437532	1.4658275347565202	1.0361481113997892	0.8375256540700355	1.1673642618873346	1.4492672123717651	1.6183254613269067	0.8946712361430811	1.2119859699126425	1.878177412519209	1.702533103807972	0.6982329046865935	2.4472288148668127	-0.1666566701689659	0.4649589699438083	2.2112680294343683	0.20786144218365887	1.2070017724706164	0.8627998721546148	1.0152361909081573	1.3999929563319249	0.7266828725790638	2.769817584905536	0.6857183510929821	-0.15364923779394252	1.0223824963949348	1.9488122023943724	1.530846892446074	0.3836157106384844	0.5220744444956036	1.0794399338316192	0.9252309279365791
-0.21282707318771754	0.9303686090859875	1.337897995423909	-0.27207838295483056	1.0611203616717821	-0.28630186485754827	0.5420285144351527	2.1058740577812785	1.7639616695160765	1.275642823540876	0.9529454416985915	1.388833035979011	0.901512946518873	1.231671342231667	1.4499718670617567	1.0141632074324307	0.8008773691608575	1.1699425537514223	1.3972272636647307	1.55477485695957	0.8878543320671654	1.22311569101203	1.9639450891228425	1.6350501875545773	0.6471010485058293	2.4387435010014262	-0.1788279672819843	0.4145971959919101	2.1195107007995118	0.22853665108086263	1.2020138952940564	0.9327069965005638	1.0232737455837797	1.3709081079954575	0.7317787603334016	2.7419648983491194	0.7015516344798842	-0.153709863203849	0.9900038212613318	1.8973127951690618	1.5199142768834903	0.3196465764083205	0.4697254341276632	1.0739185669690732	0.9640990264799327
-0.24510645607123444	0.9154399651460258	1.3819506265447365	-0.29687892021981044	1.0882588935659172	-0.2249567611918784	0.5162867295181244	2.0828494821633403	1.765044725931336	1.1933806144966757	0.9673982237272654	1.3589329670834254	0.9049363472236612	1.1824594721211454	1.4397039040098552	0.9948395545429246	0.7595646721890366	1.1588790838089449	1.3369469957441216	1.519583408859214	0.8722946461958534	1.2246004808290352	2.0334370271744047	1.5610703566898088	0.6156041041025537	2.4497365123001646	-0.20705391093566528	0.40217586553583456	1.9984718406440654	0.21664971468216793	1.1939025882506893	0.9971684184250478	0.9987077624017264	1.3404660453437602	0.7552023430763006	2.748082461103647	0.6688881404326533	-0.14357405248512017	0.999909990189081	1.8838152504985861	1.4963860545463867	0.3267457418554785	0.4534961733928222	1.0435265162306506	1.0263986891705876
-0.2729968780537907	0.88232452059497	1.4175323625006193	-0.31429172494085517	1.1414456851140649	-0.20540034785930872	0.515770696668916	2.0843530797320695	1.771209215968231	1.096086074265811	0.9966646347730798	1.319535330656851	0.9162909520625979	1.1587387852343791	1.426854486766222	0.9600698618645307	0.7675968257795345	1.1383225834537736	1.311146849837414	1.4693250222709664	0.8603506274086758	1.212540380506267	2.117824347236107	1.4924505753820747	0.5704515294485486	2.4465967093154313	-0.22595260428916872	0.3624228549423335	1.9148419650812074	0.19603694578620984	1.1472903884784835	1.0330383986684564	0.9797176735131906	1.2818656642927881	0.7513742667330636	2.7072636436732553	0.6322064124826882	-0.1312677257888048	0.9926658302553563	1.8482940067992963	1.4829579923787424	0.3162717393840806	0.45252730625768073	1.0477959788189524	1.0942298578302287
-0.3091966376971127	0.8639633772555542	1.4076760790772598	-0.343080987553365	1.1857500910846595	-0.2004361271759881	0.5068238878087292	2.0388335683250074	1.7688965566731967	1.0288898177105579	1.0028406499582256	1.3115830501767984	0.9434512374219587	1.132117853779501	1.4416436105108432	0.8872361189672209	0.7348925804136733	1.1339079220648198	1.295844767758817	1.4309464476334164	0.8802693979810856	1.1880184468832504	2.1738323774026513	1.449508110527288	0.4983026325982708	2.4682874039093923	-0.22149095164986193	0.34263242774408204	1.8099004836255363	0.17247057561922205	1.1208389587136987	1.0858129835809258	0.9368268541713091	1.250552924144856	0.7432494110576385	2.6226897015483446	0.6147585615376492	-0.08103982628721493	0.9942733257263789	1.7965739497112536	1.4800683931817025	0.3288085134032849	0.3691707192148421	1.0587889249965372	1.1825189848556028
-0.3432068744006459	0.8697019360354211	1.3900495956354062	-0.3527409655872797	1.2147939113510762	-0.2019075441415208	0.47671135023173977	2.0373594846271845	1.7441163299487132	0.9683901521031644	1.0249189642711662	1.2954400012560625	0.9531917855197106	1.1010446159276586	1.4536932537125058	0.8385811789035056	0.6864968873467268	1.144713842159118	1.236263042727532	1.4138831876578182	0.8806831552973142	1.1699256722525706	2.21172997415115	1.4100402092870463	0.4152682173846737	2.486447485529008	-0.22467412970679557	0.3263083105055733	1.7064723662628314	0.17626301731102192	1.0796172684219092	1.0985378929951173	0.9176146388967311	1.253521791673003	0.7153334208036867	2.6210979220089774	0.554258390053034	-0.03362444059353388	0.9989853735192987	1.7671374982388008	1.5035554726427274	0.32635631693058775	0.3354135035001834	1.0550541373749303	1.2152870719417554
-0.36338874515510644	0.8761323607313297	1.4049644615970163	-0.37137497893807564	1.249795521047976	-0.19626064407185295	0.4905150987728808	2.0430975177472495	1.7614066449143446	0.9616325236121778	1.0789789524814806	1.225561304781617	0.9439145511793932	1.0467215228486038	1.4533236327553998	0.7815473516100553	0.6389836506159557	1.1647351304653626	1.1706245317455193	1.4139889625436448	0.8833703352657215	1.1378662355675186	2.209162773537767	1.3754117430775623	0.3336809489770065	2.4706463270853334	-0.23567238873459448	0.272484863797892	1.6022359748959283	0.17031860305104995	1.0206326406076474	1.1417278544852993	0.8707085588747281	1.2203485446585611	0.6572318516808286	2.5987769189072627	0.4983317442097729	-0.012990329726011213	1.011329957060125	1.6926826539446913	1.5185039016509578	0.33409143385095247	0.31468040940726766	1.0588105717563219	1.2797281802065918
-0.3932260221481627	0.8618298434199062	1.3678314981162232	-0.3874599664847913	1.301692049590064	-0.1805688720033065	0.5083057836368905	2.054048773701077	1.7965981741606991	0.9422415989789255	1.1299994512070057	1.1841672655231514	0.9384578953660314	1.0194579851493222	1.4905225001515885	0.7278047989723622	0.6004030331248418	1.1484966404715204	1.1845805914550138	1.414474761227419	0.8387578216458504	1.1436956577989374	2.245394769231736	1.3601859849124778	0.28018883042167053	2.3994619158522648	-0.2353606435936586	0.28350286040571715	1.4859139954611502	0.16278480694119676	0.9822219428897133	1.1900994883912401	0.8238986168559845	1.203680935111954	0.5907836478931385	2.5671586332861787	0.44623303931086483	0.007353284385709677	1.015817621624811	1.6439504396604476	1.5317784618594863	0.3354501371375139	0.2779547497040917	1.10572415112147	1.332590951400528
-0.4157898107737017	0.8560528565524658	1.3425836820676127	-0.4088766633453278	1.3544014438259695	-0.18557006851225766	0.5019233981937838	2.0399486560294404	1.8057291461804639	0.9179402863131484	1.153254664418958	1.1361576277037415	0.9650965789283944	0.9963391803040003	1.5051294918303886	0.6941987313092762	0.5624907612488814	1.1682978102524235	1.1739549025828524	1.4259161578142376	0.839746802548056	1.1405652895504235	2.2636061187008303	1.389595638839088	0.26232073686014035	2.328875562330574	-0.24945809662871024	0.3235996037427171	1.3982283041291423	0.16499985021769817	0.9512647628914424	1.2088609926953602	0.806189429319733	1.1889029998176897	0.5553905374248871	2.5771915283471367	0.3418011080547865	0.054149785686596244	1.0441705461049762	1.5952212711565186	1.5362241959651188	0.36402847791320986	0.27204289324878517	1.114390070622146	1.3636685024038093
-0.45129985204219947	0.8369600295984799	1.3032948081223767	-0.4222610844675584	1.4089096797361573	-0.20795380713826903	0.5184277218713614	2.0336160525645677	1.8144005346132883	0.8958476715980008	1.191227397530084	1.1167159742190873	0.9867416325238636	0.9433982326074851	1.5340129590567801	0.668585009601111	0.5347190666056354	1.1621054403669309	1.1785352622960157	1.4157426239991602	0.8529107887066619	1.1358523223870614	2.2253174452427302	1.4349258369834903	0.23278242597437943	2.2647161086948877	-0.23736576277979388	0.3521601429294156	1.3234474811535208	0.12351319969330055	0.935193864789019	1.2529319454450836	0.750491993551752	1.1806467678790467	0.5165912838834956	2.545468045525429	0.22731586342001237	0.06593195519309598	1.0441293507466676	1.5531759660251405	1.5555469509145905	0.44072753903012013	0.24869510946707513	1.1249803870677257	1.3485173442804972
-0.47660175258548965	0.83022827311156	1.2750196980950184	-0.4296648976299499	1.4516706085857525	-0.23560686983165696	0.5192363286237438	2.0052161961307986	1.821344582470294	0.873716623492108	1.2070627396089193	1.0948894411281158	0.9703713864602628	0.8765312591778478	1.5657291155892263	0.6346791805896623	0.472786373279666	1.1708666046166876	1.1648124899178292	1.4109650452194225	0.8441568500405425	1.1425787256133302	2.2029954414244717	1.462018692933067	0.21091411148766648	2.2109190411474273	-0.21628348413458248	0.3679509817125794	1.2732588246886014	0.0890387505208789	0.9182800535360938	1.2488952942945715	0.7011560541732269	1.1521725728970313	0.5151137630878535	2.550588154530975	0.1327561749733572	0.08469867713256359	1.0229707135217632	1.5066377288269135	1.592371424649943	0.472361651351191	0.2537066409835035	1.0881563624384598	1.3548128497198113
-0.5005578051004708	0.8025581794287916	1.2519350661628894	-0.4319635577066494	1.4685558504583947	-0.25714869772040394	0.5117370723838001	1.9801685788161767	1.881498871167643	0.848737452186073	1.2221651595287633	1.0221259023347027	0.9698267239235847	0.8767361705666253	1.5905606800336591	0.6064078154347528	0.4288383135079729	1.1546778368278086	1.1453036694381333	1.3974081030541305	0.8363537682962722	1.1379654760180125	2.1820904761602753	1.536642008419122	0.22049491213423086	2.1866451517357577	-0.2066358164274697	0.3455915435207522	1.1680868991551372	0.06519549994432844	0.9134042343994621	1.2191855685640158	0.6493388517933714	1.1272536960732007	0.4940005038763301	2.5302989163405796	0.06154932930413911	0.11967953864856411	1.0484846642665746	1.4647819125182955	1.580187246636206	0.5182482263289249	0.2751991472723899	1.0640238330712581	1.3208920222563703
-0.5106759965495813	0.7887094769874425	1.2221989218959075	-0.43042635605875956	1.5124167285206558	-0.295259249012315	0.524979551624353	1.9360244137933589	1.8967479412961876	0.8239027891629	1.237714131459742	0.9854338112542831	0.9491695300043673	0.9092444075194226	1.6272693978997712	0.5644506065048106	0.39785762609576036	1.1632272626991276	1.1708709967309037	1.3766821124506328	0.8430678497545774	1.0927714702865745	2.175224078896787	1.5981619249585284	0.18734806966017287	2.1245011821942317	-0.2043910688387116	0.3660624804000638	1.085831433345801	0.02230048050295282	0.8938702004481349	1.2036839992923596	0.6069726051357058	1.0811071681900484	0.4897198173506295	2.488912648317042	0.009963700982434948	0.16345676823317373	1.0306944049561404	1.4279339945983356	1.5988154356139352	0.5229743516543367	0.28910342137138345	1.0898137826793468	1.2361345202335379
-0.5341051972490083	0.7547608591201584	1.1929590831530725	-0.41896392573444163	1.5059960572367483	-0.3276658710260939	0.5198165366851726	1.899196469060353	1.903528533481235	0.7854512264523782	1.242758057463256	0.9741271832412011	0.9232425437765709	0.9140884714581545	1.662513024001122	0.5440943839991266	0.33736634482003686	1.1657144903001941	1.1862272210225746	1.3719121915811814	0.819818949497973	1.0649025570471393	2.189788836585508	1.6354967000132459	0.16533548889227376	2.114557732572144	-0.21838856259724074	0.3888815814343788	1.0160763549443659	-0.008591110941445611	0.8762628497817598	1.1748659597076538	0.5792528531171299	1.0597653299181058	0.47338964196734157	2.453944945257116	-0.051366355629206537	0.1845746193505747	1.0613192096221784	1.404237823757229	1.6304109889245288	0.513277619696109	0.2684671403698595	1.0552092724867235	1.1647994402776312
-0.5474256888994484	0.7246882884353057	1.187808852599127	-0.3990958374405698	1.5187938534281087	-0.33515081537755437	0.5228992416413125	1.8776202195801737	1.9260338214503665	0.7147229602827561	1.2630614949245562	0.9237033576564564	0.8949407564467429	0.947216500843304	1.707270907811406	0.5863564049609817	0.2841421548388218	1.152343127900393	1.1354826062489936	1.3814142223880461	0.8231783449435589	1.036966847350641	2.193265254082797	1.6587463820632493	0.1942418680037191	2.084624500015434	-0.2466350458282894	0.44126169840965906	0.996677778843616	0.009976274883415546	0.8814944439494479	1.1739421889028838	0.5703614099964648	1.026776395958818	0.47593431699319266	2.4474818442523643	-0.11142021543805636	0.20809854142363654	1.0561031760627169	1.3484980811790919	1.607883952562538	0.4829801789158738	0.30330917806296104	1.0789521601777916	1.0635245693139594
-0.5351144221923655	0.6795699723642145	1.1833190696503477	-0.35808268152853207	1.5446647019187891	-0.34697698577102265	0.5106411816789594	1.8408663278323516	1.9556435779625114	0.6715682775868317	1.2834118023201282	0.870758398259453	0.859553944601093	0.996278584341676	1.7419520672388997	0.6041831533141655	0.26297387495607427	1.1115022026261967	1.1189076217111071	1.381877047340962	0.8272766728319494	1.0312547960366332	2.1800570285363756	1.6690871039252015	0.2134309337604802	2.0121344281352487	-0.2784047512304693	0.5081713346911133	0.9687878543957856	0.02686471845256898	0.9142649547929427	1.1538297867721063	0.536251959642203	0.9811517781072654	0.4903283265959417	2.3707892456836808	-0.13096089924686963	0.17621147035692214	1.0398082206091879	1.2889063605433357	1.5948749974529233	0.46070610767758585	0.3337372013877199	1.0895388688300744	1.019978097543484
-0.5271715874350591	0.6488166526509627	1.1489495605433313	-0.31458272184922087	1.5490107378108688	-0.3813576366679184	0.4950651337608273	1.7937707757188808	1.9524481713250157	0.5856567199501271	1.2717355230901006	0.8205086976194578	0.8466555332968252	1.0545801584904957	1.8028222106837355	0.6297921523052443	0.23145857775289888	1.104159517909034	1.1289881922812652	1.3516708988368538	0.8222555203602084	1.035345601914206	2.1793401356041455	1.675354112121687	0.2124328714154347	1.9731844393409115	-0.2902579131118156	0.5861285297556342	0.9703988992620255	0.0608793821612749	0.9581197747982941	1.1444597295063528	0.49632441206458494	0.9478618615494933	0.5455618558625883	2.327411141613294	-0.15552778512021537	0.14730388558123364	0.9929028446816461	1.301328135606989	1.5976725850546285	0.44490334451338115	0.3479423691023153	1.0793259275634164	0.9935924021109178
-0.5246020138404749	0.6413620846809568	1.1711196519590545	-0.29011304887831113	1.5236887887073503	-0.41837306964988413	0.47528676834696865	1.7433101057062301	1.943136400856427	0.5532400480337278	1.2674713891798497	0.795199665633479	0.833510958116103	1.0963067239603903	1.7872740247706804	0.6621446009552194	0.19854155568919923	1.0937016532494757	1.131143622589763	1.3633635706049343	0.86011167975532	0.9812061192293491	2.1631762798902536	1.6590187229954867	0.20287847651168245	1.975490070245542	-0.2856903675403023	0.6676957881026434	1.0014428120581509	0.06655574591085003	0.9862514587811285	1.1082742501168863	0.47261672001815686	0.8868616872854471	0.589065740800588	2.2709870489399924	-0.17032127660825208	0.11652701733343054	0.9641984449103788	1.3139506614353227	1.596922031498798	0.4746979245166303	0.3535847685884257	1.08414666096758	0.9402907057310876
-0.5200877216366702	0.6176365994472938	1.16781401956227	-0.2700828814077493	1.5148703786705142	-0.41754015316215287	0.4827425944601675	1.7366496299663776	1.9433302063879005	0.5091054848295842	1.2539414298021	0.7489909279852193	0.8034392613376472	1.1295642552786487	1.7930133275742108	0.6194398318258999	0.17075518679092894	1.0566820749634396	1.136402490872638	1.3573535468885287	0.846378693189884	0.9172900208181861	2.183796540877671	1.6171371210744154	0.19903781104188506	1.998385762307477	-0.2946972004335443	0.7180210440733604	1.0048334355191653	0.0702302453780749	0.9903418546098557	1.0817014682262642	0.4242764137423346	0.8387292948349723	0.6310020858066558	2.198927734375429	-0.12547961774227923	0.07717607418667599	0.918997495378966	1.3397579641379118	1.5904153144406266	0.44091520370293835	0.32836403800443686	1.0605812767067504	0.9228415570440847
-0.48592221434013877	0.59611580147485	1.164898739824927	-0.2564217663530265	1.4698934231080105	-0.4185416217900939	0.4726918263379064	1.7205565210847973	1.9179148004607125	0.5049794355579363	1.2320681070698192	0.6758573018504885	0.7713461509500511	1.1696530780871055	1.8188300122217136	0.619376862264756	0.1438572773331625	1.0516428132919173	1.1665464750113432	1.3179981100701088	0.8624120695171331	0.8852654137143166	2.21166676656029	1.5551193906449197	0.18362358323097855	1.9746381340750028	-0.32841999142586187	0.7715390149702082	1.0006599900864255	0.09418954605795	1.0080302593590165	1.064339657167578	0.41729862996140266	0.7918239184540322	0.6505090817706356	2.1430012167824506	-0.057725907330448134	0.05175318745123292	0.8461343009917959	1.3257588809757685	1.6158710453298035	0.4114788962099253	0.30533776203269275	1.055471919838783	0.9200469668246815
-0.4766343793328088	0.58978874245539	1.1406905711077973	-0.2332289408607971	1.4262959737428194	-0.42009811196690794	0.4557484551827412	1.7085481319366813	1.9071696494841777	0.4807384956072752	1.232034113491117	0.5948610437221118	0.7310701929560357	1.2114697632760951	1.8068837557515312	0.5883692728982569	0.14071231767702583	1.0666868530137286	1.1841636861025626	1.2908666125458679	0.8527403520885937	0.8613293804432548	2.224584345235921	1.4958770043202243	0.16532394260756397	2.0074002980337995	-0.3511942748111153	0.8345800638484301	1.0053665524155502	0.09687888106108196	0.9859209245461947	1.0151879649916171	0.41136047184664315	0.7600469824634882	0.6524537968546207	2.073345312713892	0.016343840693164618	0.04053306601574089	0.8182441669198637	1.3280725030809108	1.583251719053031	0.378483143036197	0.2863551811519539	1.0971845043862063	0.9287086235647438
-0.4306251126647602	0.567976692716019	1.1160095665171013	-0.18438973393568908	1.395711902012918	-0.43478534209213643	0.4545573315410902	1.6716106639118204	1.8480971164938231	0.475175404760099	1.2160004755365184	0.5713941157308434	0.667761826649223	1.2239507766061408	1.815916434851133	0.5689358824297985	0.12247622075257676	1.0625029250028613	1.2074549218437192	1.277880471868526	0.8506194253578441	0.8156568258087139	2.223778313393504	1.399784989810797	0.1407093063130492	1.9792116471920846	-0.39324974412396313	0.9144674950611021	1.066714205387788	0.08578600488024489	0.95764519235692	0.9995761047049196	0.40204438544159293	0.7135976102338187	0.6811100562070023	1.992133073832275	0.022406457443648567	0.0008215279829799915	0.7482008386337691	1.3084052897620146	1.625259683287768	0.3567058521289417	0.23285913811186343	1.122442665262239	0.962447439389666
-0.41257281857468364	0.5771621280240703	1.0659731443186264	-0.1615821508696094	1.347561974674678	-0.42663346909563665	0.44873446897755986	1.682916622932361	1.8025862014429854	0.4380941285610824	1.2128534942354394	0.5536044654761356	0.5997581850802571	1.206996294745782	1.7926212079501505	0.5677050242893102	0.06359323782741064	1.062558792648887	1.1830020035793531	1.3000222186361654	0.8747319458988908	0.8038018860326407	2.206140694364522	1.2946335225229433	0.13666228992760993	1.9729601676991446	-0.42300063728842935	0.9561374098413704	1.1000687499967656	0.08903414635916893	0.9558230904120908	0.9720113721093192	0.410337584646853	0.7000186406720753	0.6947642996115246	1.9088522126259804	0.03776771037952255	-0.05531128644349441	0.6632148144430512	1.2819030076758313	1.6303383650297405	0.32689096185687333	0.1689822285224436	1.106406745613362	1.0138353919982352
-0.3762807442266819	0.6083777552681962	1.047371652066414	-0.16644316225016081	1.3100970378553747	-0.42226705147164767	0.432527267270541	1.6563359478396866	1.77792173775408	0.4213749071005707	1.1743304771927137	0.5059102064345439	0.5276264110598383	1.179872117436853	1.760544537063889	0.5360655747327059	0.037607199917026136	1.0353870043278082	1.1413445745118072	1.2684879491787517	0.9096966817073	0.7978760860560306	2.175553082510751	1.216614812297994	0.1540351823948785	1.9753560993968295	-0.43492545947303574	1.0356677763491589	1.0829704873173245	0.11053324791926941	0.9704456167751259	0.9614855986920121	0.42728656969680034	0.6922594954579411	0.7102631809596881	1.850589088598707	0.0718635973267823	-0.12245179339520713	0.5910721005777895	1.2308329539487506	1.6089792616647287	0.3633970117559792	0.11831445294919021	1.1148590837508237	1.040589604822371
-0.3484559021334042	0.6248690701740303	1.0265374880752383	-0.15256022831659677	1.2677323272705574	-0.4529993120597925	0.4047123009016209	1.651785445561734	1.7433385064062883	0.4365721789509758	1.1508110411644838	0.5102880408540438	0.48508847126917676	1.1646302199290477	1.7324822711813295	0.5291476469148064	-0.01687684155910051	1.0470465820533803	1.135457303546137	1.242220838278054	0.9289408820860965	0.8072924780317454	2.1890514146921447	1.132597634702766	0.12056528060416669	1.9905155300734692	-0.4489590116007209	1.0604675431246844	1.0337311228743569	0.05690674745578013	0.9504292648026599	0.9066121423417861	0.3963790636420069	0.6929390334895719	0.7122159424469173	1.7882386310026692	0.11376948397511726	-0.21465489532340673	0.5843817990890701	1.2256756627430625	1.6169557967732804	0.3660028934743055	0.09157442679167337	1.0507983844011584	1.0801745146334736
-0.30623140894388673	0.6401374205460014	1.027216362265571	-0.1742695360576642	1.2287878888709716	-0.44817210841967947	0.41537146865193425	1.645122286742708	1.6884152327810409	0.4143758510660753	1.1083336438210762	0.539045723684714	0.44963850475988226	1.1343549493493719	1.6980260984233784	0.5028083322010414	-0.09755316092984881	1.080993439808001	1.138951370577169	1.2064714156894774	0.9186659087330827	0.7906873559233744	2.2017037375804915	1.0460514865437611	0.06782273638958747	2.0560442990136716	-0.4573236403749343	1.0423870848865064	1.0225707505814996	0.0007012857287333918	0.9261700367048924	0.9138271800166711	0.3920276187290094	0.7187658227702757	0.6981920673933829	1.758812593613564	0.15277915076474016	-0.232272892048085	0.5577433903618303	1.2320461356265289	1.6412179363555137	0.3964197242056596	0.04308108061328288	0.9977176431732063	1.1054501637767997
-0.27624201509305424	0.6413345169374651	1.0359641896091583	-0.17769938603484517	1.230958756378668	-0.45523372278617347	0.4198306482755275	1.6179384017902874	1.6682195691209916	0.4226204275553008	1.0990224935819746	0.5674482031214897	0.4115889334795896	1.1011200769982856	1.6522820230449315	0.4980267123382481	-0.16367081838615474	1.0718166202718122	1.1108694214628883	1.1895325967560284	0.9822438130930509	0.7824107977756884	2.196700613657819	0.9853827937553479	0.03972702603799838	2.0867450883113454	-0.47207607771048776	1.0337595669198147	1.0043539742588021	-0.0843855147561532	0.8622324188706164	0.9021831225498845	0.41505465206392456	0.7577669617071312	0.6566389323418013	1.7536103232907414	0.1780500556376919	-0.25202919750133784	0.5917949380000918	1.1815225828769471	1.6488800451918273	0.3836283611247405	-0.028160912512032378	0.9339296929968341	1.0847165663864775
-0.23094776463103775	0.6407472994156771	0.9850244768094327	-0.17646502012213888	1.2041083832225534	-0.43172345560665165	0.43554656654561885	1.6189998279112525	1.6259465505109705	0.36920301645923814	1.083749075660173	0.5896706836940886	0.3605412510422713	1.075865393518455	1.6428261547335707	0.500133437718275	-0.24696223007449514	1.068048906223837	1.0524717903410905	1.1382116751155853	0.9813843415947062	0.8157088316217138	2.1696731558533315	0.918836603638649	0.005969980477518727	2.170793661702512	-0.5119219449336286	1.0243414056780247	0.9622198542323117	-0.12543445456474983	0.8339998949794648	0.8951198185744804	0.43227603384683533	0.7885460007525953	0.631210789390791	1.7133197954518047	0.1489675113673335	-0.2685554947874202	0.6188190930505577	1.153853090090521	1.6508770423339807	0.3409848275310465	-0.04411055642474086	0.8525335468525203	1.094708481027816
-0.16899768047090075	0.6619327468519904	0.9331827826658223	-0.17539734343619715	1.1652504999662905	-0.4321531915333572	0.4184943873710559	1.570657180598022	1.592690908732244	0.34621213045717314	1.053810415842809	0.648464114956502	0.31315974326675	1.0637694277854572	1.630049590316266	0.5320578179797268	-0.32273473358200994	1.0702422700068075	1.0113621365334429	1.1030543047160024	0.9830177859589779	0.8309093196615548	2.125171770473114	0.8465003186323825	-0.00995386571411299	2.178306391616476	-0.5266643406980247	1.014748769637258	0.9420996786163249	-0.15467403494589618	0.8062086073252874	0.9005033569692851	0.44825512195884476	0.8095446568039966	0.571134331171783	1.6672104034790896	0.10509991864122144	-0.28464333142664866	0.5763218737696695	1.1279577981788678	1.6785374683058243	0.350615227351606	-0.05713607686681602	0.8198086969679119	1.0890586300428369
-0.14467093690056296	0.6957209234451638	0.9033727914342362	-0.162426872076592	1.1640596947336141	-0.396464508799661	0.43132322287818525	1.5443807130220186	1.5829355967453163	0.2803070332166967	1.0449065704830678	0.6831310697157983	0.2531941579503483	1.049336852840884	1.6130293487653442	0.5076940355009426	-0.4214584522978386	1.0721780839415997	0.9244903269056873	1.1163345570102696	0.9606053706831507	0.8374911562700362	2.094955300627212	0.7659288238458614	-0.02374575956218149	2.23920909533872	-0.5304961129647233	1.0125959476990496	0.8934312651720674	-0.23238534679883444	0.78526839290428	0.8870023998674386	0.4575634813328401	0.8525918706802361	0.5170836734719952	1.6314779090920006	0.08549980887441593	-0.3209100199958835	0.5889670957764505	1.0967778743708074	1.6592924561159719	0.34708343585495205	-0.07503059639571158	0.77083795386451	1.1038382746982258
-0.10097631689663404	0.725910649022868	0.8851425463821085	-0.1629946174742544	1.174751136567581	-0.3216066616883203	0.4392145114675282	1.5189107790455156	1.5641347259146872	0.25727230655606254	1.0251702927049755	0.7571221031692342	0.2407813874346029	1.0239551965609544	1.6387565744275765	0.5273966208432922	-0.5166207293195055	1.0417760283273125	0.815215500954055	1.1042907221936318	0.9575408754385621	0.8051316126457497	2.071066072697122	0.6704614200977653	-0.022926969790856355	2.2248468282204383	-0.5368031325217506	1.0014550651862972	0.8362942038421242	-0.267114601632904	0.779068402771083	0.8711619363859283	0.44316682049603423	0.8655794249505246	0.459384122771206	1.5739342724879724	0.03188772291196336	-0.35950750297014544	0.5878372911624112	1.0973977448118646	1.6407045781987855	0.36093312819236034	-0.08282011146915154	0.6833597897792133	1.0769080423882795
-0.09637809464256017	0.7554877378876166	0.8494170345709158	-0.19728279691700296	1.155342355298919	-0.2776792367781696	0.4604041279060337	1.4736937579844538	1.5615350436625264	0.2623962120190151	1.00171091199912	0.8068077654155903	0.22585227042693362	0.9972976184849092	1.6385947982985243	0.5530180825600145	-0.552093418304046	1.0106566321380543	0.7681132533787751	1.078551432759403	0.9441402963430343	0.7994591620884292	2.0429765112718616	0.6009555173986516	-0.04885348573708555	2.223051914915871	-0.5226582102412272	0.9848486581567528	0.7651151874077613	-0.2885794557983818	0.7693910383911693	0.8180356234000362	0.4540870934957373	0.8763955604329814	0.41317714924349247	1.5603001009968978	-0.0060740986249241515	-0.4085488053211943	0.5831787973352929	1.106029635125896	1.610665735669078	0.3990221471768085	-0.06756921512328455	0.6152677421988836	1.060252104916057
-0.06960576505190005	0.7671897586358181	0.8210392205767624	-0.22322899209267438	1.1322729903601467	-0.253811773518951	0.4577294311347752	1.4421257216628267	1.5555422471166014	0.2679302403845571	0.9594111053517208	0.834260488099267	0.22375363166658752	0.9886123692683894	1.6462020261418076	0.5219208927554708	-0.5763726402517393	0.9997792014568427	0.7277802575582425	1.0253681073373815	0.8888830628253614	0.7629811397686431	2.019780405897952	0.5470453131867615	-0.08271629750751094	2.230042084502814	-0.5308283976830265	0.9565889575769286	0.6994867777307378	-0.31936300711941285	0.7441063559518971	0.7586388985723285	0.45698964109862106	0.8854430352851663	0.3660257291350382	1.5142751739297935	-0.03881637265799649	-0.48482081255536114	0.6054690798179051	1.0839727167864595	1.5934047954876795	0.39689795522819593	-0.04903396226026074	0.556466483918362	1.0427819836945746
-0.06100433373346402	0.8002343864747257	0.7948470905293992	-0.24865832836720353	1.122044430379604	-0.2258436911973607	0.48600721289573895	1.404378124712373	1.562107355299093	0.2665327085879824	0.9511922821082542	0.8487047556695855	0.23167276211503954	0.9712568391735719	1.6505158776890199	0.5260371998488015	-0.6190823930029409	1.0046380106317012	0.7002549103215449	0.9930207113934024	0.8724306030375691	0.7290308862311508	1.9951240431044357	0.509079720530862	-0.12628471442590278	2.1954479987177065	-0.525830433856898	0.883111881187801	0.6116344787699497	-0.371309934620111	0.7251435221413861	0.7122658715450145	0.46948171584726983	0.8971881830355235	0.3298415566478807	1.4585705686797377	-0.09394196957679815	-0.5253352457302763	0.5905583760532449	1.0992672380000548	1.5779129989776495	0.40925380044522813	-0.0005468739623022967	0.5118789932038659	1.0223824488177489
-0.053217528330720944	0.844756238766518	0.7827552259062601	-0.2682610887297539	1.1086531132054556	-0.14924860454859387	0.5242663759515342	1.3731708015548074	1.536312576127969	0.2761879108197565	0.9161501045138027	0.8775755909808545	0.2143033953414121	0.9276622767084006	1.6296767552638804	0.4981130593489668	-0.6172525394149837	0.9323285163805858	0.6817589679918193	0.9624798164859131	0.8168587345525964	0.6712252322886229	1.9307646154542717	0.49143899498293775	-0.17427528365520573	2.1307556223689104	-0.5094613035649843	0.8621876576214461	0.5755992160381127	-0.36724376605416537	0.6945019969441445	0.6803630256911222	0.5207905001891675	0.9294299354513559	0.2762393853488938	1.3837830376639584	-0.1297484148646141	-0.5259706126563893	0.5674749514486435	1.0809837504281457	1.5858588848830264	0.4170652230139605	0.02878737493388967	0.47537966997137804	0.9879403040686731
-0.07534336020450409	0.9005972739883106	0.7664249072578058	-0.3092432063657956	1.051419949348386	-0.12919723857660692	0.5505226915192224	1.3052971623536365	1.5609007315986656	0.3161296570248383	0.8977077248369121	0.8656971665320414	0.20470866950452454	0.8733272605737266	1.631763238782618	0.49587213009175135	-0.6291924471181944	0.8863500023778617	0.6360613679455673	0.9401890276393303	0.7916205474268285	0.6432351311913729	1.884639227177613	0.5050275407995723	-0.18323928600741482	2.0636947006285213	-0.4981134152868824	0.840518003518598	0.519824182391839	-0.3651447728809888	0.6495116184846796	0.613638966882305	0.5364776713706527	0.9082854424707915	0.2501926751485164	1.3503403100816893	-0.1601830133355091	-0.5539619327733988	0.5815341383920943	1.0894919279142319	1.5825437800469184	0.41854240023640593	0.01492753178596439	0.4665788190013743	0.9589787319905627
-0.07880992561411322	0.9964219059080047	0.7449148755191398	-0.326167682212556	1.008734285840811	-0.0987465897181051	0.5640856873991384	1.2469370779620612	1.5162873052506254	0.3190702293087145	0.8701947128816482	0.8695376847028891	0.20566035548968417	0.8520298960303112	1.6225361069186257	0.4754601926431138	-0.6766060990182838	0.8566976905732396	0.5840651639611352	0.9181801934770937	0.7224159920835649	0.5899735447993472	1.88041674401385	0.44875303728525917	-0.20429056072604096	2.0252650516499	-0.48001439614555946	0.840480905886922	0.46336194386880447	-0.35903132912269603	0.6628520110256444	0.5484770299047093	0.5886353370414696	0.8868827870964751	0.20476705766579614	1.2932059443384833	-0.19412075579346566	-0.6194695827213386	0.5354836879825383	1.0843112721893364	1.5641151628117835	0.416726242100429	0.08050857265024032	0.46798225059411525	0.9463038309740164
-0.07665080387647752	1.0847342475564703	0.7472685323370232	-0.36607313038253075	0.9706720647716189	-0.06412226813030814	0.5939901704771715	1.1986050556423573	1.5135193980628678	0.33841723097135806	0.8394421128760527	0.8475249586016889	0.20697615504435882	0.8175605486954994	1.6412769608090045	0.4255831052282016	-0.680804063204547	0.8343830353976383	0.5338524764435568	0.9006907707940748	0.7073256236233841	0.5287188080846037	1.8652658304611727	0.43732801850239894	-0.2088671181269362	1.9508061264129517	-0.4675144657946591	0.7955458198686549	0.4156744655138967	-0.38857806385340316	0.6356461927291395	0.47839076621311705	0.6192683102684924	0.8956423115863984	0.15807750110353608	1.2774432572260273	-0.2122911094841708	-0.6562870152486917	0.5112985066674273	1.0974817000541135	1.527878270773207	0.452518297607689	0.10133494597265609	0.4563478387682287	0.9332731458904056
-0.07489602999213428	1.161336273548263	0.7660365912209349	-0.38437107381072044	0.9304185470304673	-0.028439155780732882	0.6400273028992947	1.1834786601869243	1.4985495466418608	0.3409989100996824	0.8210721374615806	0.7881142170565998	0.1941574300656888	0.7741473611976242	1.61414035436685	0.36327806973406207	-0.7249140867310018	0.8113884709699034	0.496038702570729	0.8895503779434393	0.7216223405160123	0.46482608843341267	1.8645203050305184	0.4132271127014021	-0.21002099926564877	1.9236033825904886	-0.4417382090683599	0.7736327125579318	0.3768354206427316	-0.41297002959241286	0.6280472646013402	0.42268578245251937	0.6685944483374044	0.9188192128350818	0.12916033712597433	1.2924350101090947	-0.2235545042282407	-0.6665112380235334	0.4960535069525779	1.107321100126138	1.4814729457054894	0.4388603446315555	0.14464080376129154	0.4444803634953221	0.9165685221774271
-0.0645255397252443	1.2035358721473552	0.736787970755538	-0.4092632074059324	0.8794816515991369	-0.025843452821503844	0.6545541019951234	1.1480738206474483	1.490692401582878	0.38250304645304023	0.7891144908436984	0.7479967492577674	0.20229658021733637	0.7350952558174868	1.5645972183684071	0.3229124886146593	-0.7311536466680819	0.7848619539604214	0.47487604632869773	0.8400661481721692	0.7320380362082852	0.3964723196854981	1.8668757332027297	0.43018039906827904	-0.2344961958003628	1.9154777915564498	-0.4170879776168611	0.7298824321513229	0.36269303319396134	-0.41270897993064076	0.621207933423509	0.369739076713546	0.7073035907899056	0.9128436222354734	0.10259543855669655	1.2556589902063284	-0.2705504352544488	-0.6836214337887768	0.48200930810757575	1.1154645691090534	1.4899005167914534	0.4420982215848771	0.20781359136891142	0.43963870489003243	0.8866392174369027
-0.04000024224153982	1.2333334067561985	0.7380438880076537	-0.4337159404886979	0.8160230762597435	-0.06702539866834753	0.7059114134235764	1.1319080003202713	1.4818276411880011	0.3847677545806922	0.7823666804873397	0.7010312864370747	0.19727810632025905	0.7131361358797348	1.5088396291476611	0.27310914117957835	-0.7573371867108479	0.7545438674181109	0.4871650792298558	0.8165795000553102	0.7390455601859856	0.3714436872239018	1.9080444038135957	0.4656832696755468	-0.2739819298972116	1.937491940630451	-0.3966054546307852	0.6987546209225337	0.3266458699172116	-0.41671094251550767	0.6430509300677246	0.34307973308687584	0.7556372346478403	0.9157119553698994	0.08092712839141161	1.2664121405533098	-0.268484814933187	-0.6881052512145739	0.4567983623705797	1.1032349489411954	1.5180574726518936	0.47260010748942366	0.24397692529866788	0.4137143289036775	0.922320988777539
0.0006708612848076335	1.2653430951128173	0.7412200009071257	-0.46036857673719317	0.7578946849203019	-0.06386012393275778	0.7374726970852995	1.1513368742148746	1.469848985206897	0.37263611866062096	0.7627143230690334	0.6575236117106492	0.20036483694312066	0.658034482753244	1.4474798718552964	0.17252359760009028	-0.8407401707622	0.7194968639779517	0.438107279842402	0.8102793851248788	0.7217659221537975	0.33896390997690107	1.9518429423928851	0.5159619025587021	-0.2816225436796119	1.978484799825038	-0.37217796348496235	0.6615178731275687	0.2556837460730823	-0.4032358856810985	0.6273380876055303	0.29036644324155325	0.7672170183336199	0.897949637980556	0.05659309512147692	1.271515356577735	-0.2577194292010157	-0.6905062005861268	0.4499689608102938	1.0942603338894583	1.5190966661983754	0.44496298026381786	0.2630707492068537	0.4094960969802016	0.9091951782696814
0.031432750709431974	1.283107774672934	0.7561498021009239	-0.4765213011044837	0.7031068920254676	-0.06491503943592769	0.762441702224528	1.148424552756985	1.4660738962526667	0.3908888260801578	0.7703921848623327	0.63099898072919	0.2231142148445618	0.6411274866555239	1.405337190237176	0.1457112896515233	-0.8959115009826928	0.6721043398543163	0.4065065555956961	0.7887684108551171	0.7476048983582521	0.33935514636827147	1.9986873305214696	0.5048725598085999	-0.2675561920283102	1.9874660278817906	-0.3561607446186141	0.6284876489743852	0.20866194155124912	-0.3743532855090919	0.6220905291736283	0.2924719321402117	0.7991730653313041	0.8649619451866231	0.04693052149614197	1.311501810756474	-0.2533261298257051	-0.6895190799796194	0.4606110366068932	1.097273422827858	1.509835360003079	0.5212676810289267	0.2982216317048122	0.42324611879576146	0.9234947016893058
0.08553113627795843	1.2762960086629307	0.7421701823185239	-0.4886401407283943	0.6853743774455126	-0.08040421279235335	0.7844019096546045	1.1815207099909855	1.4332774044914585	0.411345419361861	0.7362092207222932	0.6266055727585259	0.23262484281684678	0.6476531659711753	1.368319276405206	0.06692206932242599	-0.9910484315638645	0.667362852736112	0.39203768560295754	0.7940040954005566	0.7200079020772415	0.32141743494148867	2.0326514162459564	0.5157851976282508	-0.24507606146286717	2.0345793564023458	-0.34123805700843524	0.57344113972238	0.2172595005419448	-0.3684486057953672	0.6068282611184019	0.2775946768567289	0.7941970633864843	0.8308516183294754	0.02996674214742474	1.3639276419432902	-0.22634843350352302	-0.6799306661911714	0.4864171237969007	1.0505682768684363	1.520362497485245	0.5033436476888398	0.30632153764768655	0.3838578911582068	0.9523521601141072
0.13223120236531222	1.2726223583161473	0.7399116648693143	-0.4991360517771872	0.64454572496941	-0.10407469574412473	0.8157580925267869	1.1903424060049481	1.4299267800010145	0.41655095937289816	0.7078039803369383	0.5927489023955925	0.24028568926589533	0.666055499057377	1.3197595999939389	-0.0185368475670774	-1.083614673456133	0.7101775819443978	0.3878967685126158	0.7670309251714806	0.7201828238694686	0.3165875739782659	2.101823804810394	0.5368352516371839	-0.21905650263984344	2.0745589222715917	-0.33791794843571743	0.4948196651906576	0.18405471018889413	-0.36845995852286595	0.6211096823147944	0.2669420353506047	0.7619280956707526	0.7989127102601598	0.03326531486719952	1.466840450801775	-0.23797825584868004	-0.6799290874044551	0.4574013922964584	1.0162287079416792	1.5422846759816558	0.5327357337567405	0.32438472545975927	0.3934625584749003	1.0469158200443158
0.1814296837768524	1.2376764754574368	0.6751040216388027	-0.4856597933654997	0.6277204803265495	-0.12980660498504742	0.8432429945404166	1.2225997790277852	1.3916456350560442	0.41675757525540014	0.6867847905642165	0.5927420063581766	0.25307532594948656	0.6982058894967248	1.2604511854452587	-0.11193658032063163	-1.1475740815043025	0.6960703309111465	0.41154088147420687	0.7870286963687102	0.695865835451418	0.2743889122285636	2.1511533317314075	0.5626512719602712	-0.18357540495677524	2.083873227024037	-0.34424459470000707	0.39485198153226364	0.10013069167778488	-0.3654098590680941	0.6414375408451174	0.26138323450644335	0.7565952491291361	0.8085925588605015	0.031821991285343375	1.506840726510524	-0.271290629400068	-0.6974995310732381	0.44837426219525656	0.984192852181444	1.5414461419365444	0.547914501025885	0.36472637253193435	0.35890718642699004	1.133568340361195
0.21360414138085804	1.2061969771268606	0.6433968146512031	-0.49106391774597713	0.6070219736614133	-0.11671164034844353	0.8617282526982883	1.2535656787213356	1.41411233534665	0.4547643933531857	0.6659305541170937	0.5451714162542423	0.23147684891845471	0.6757914172257401	1.211227450165185	-0.20921219451187373	-1.1939776110495137	0.7072935823212576	0.454020000215449	0.7828185687411725	0.6596104347138894	0.27462842523889064	2.174794051184613	0.651134207493187	-0.15201856809391964	2.0770999273745114	-0.3732336977616593	0.28979148862532395	-0.002456339195615198	-0.3682095678108014	0.6435852583056352	0.26679691911202613	0.6980450965229813	0.7876838872973065	0.040163244918006505	1.5312572271341547	-0.29405681132663564	-0.6502885035321168	0.48180972974402414	0.965148183498721	1.5321908504074246	0.5887074232554301	0.34477978357615513	0.30478162826007194	1.1651335027911265
0.23478493657250699	1.1535232393983499	0.6254147950976697	-0.4867575672225402	0.6080789141072114	-0.15886860990481919	0.8477259112050607	1.26572528621166	1.3934679273352022	0.5049966007840178	0.6444299771559348	0.5257671163055908	0.23959953242030219	0.6665418616582113	1.1187190384301688	-0.26118542054934546	-1.2333938606630468	0.6849805473073911	0.49783395906852485	0.8018505817274466	0.6340648449641538	0.28275039730023	2.208233567928546	0.7084790742062935	-0.14291388042800324	2.0836815228814047	-0.3767546377575276	0.22732719198956755	-0.09191005252386972	-0.3597240347122691	0.6459829798420302	0.28877357361219913	0.6864404008890832	0.7570854378109333	0.07298633419018881	1.5222993399627829	-0.2913752003592792	-0.5956520631553641	0.4487044386096156	0.9223097571736373	1.4988526435509633	0.6003791946127147	0.3340397883121441	0.2657206996304693	1.1970409669445286
0.24203933297303393	1.101700371147119	0.5839550269647911	-0.47958357460381446	0.6103406376349182	-0.1870162890937554	0.8269179730051006	1.2513610462262013	1.3724077262484005	0.5599207021044046	0.6455363136264289	0.5515430100246232	0.2502777322367088	0.6424478179626989	1.0692895742680997	-0.2770324977307695	-1.242128244057571	0.7044208120949682	0.5316185714640856	0.7936104405222999	0.5833929731839337	0.31923128232531867	2.2077370912105954	0.80059301105204	-0.14547268409522507	2.095458374670674	-0.3974955029833832	0.17056201902006385	-0.16079219500077105	-0.33177614243769216	0.6599289049375846	0.27276604932226856	0.6628319788691697	0.6898318380826571	0.10467296958422538	1.4998984791321273	-0.3090256191327111	-0.5995434566537322	0.46295312420128526	0.8702696494902249	1.4975155960571331	0.631173549967595	0.33209807844723416	0.2359542402498386	1.2684591880192655
0.2616170345322985	1.0797354855812884	0.5669900482322003	-0.46316561323321126	0.6247480369263388	-0.21524742800339952	0.848012480922012	1.2409419521956104	1.3357060747064697	0.5708109331717213	0.6426859262995276	0.595442379676269	0.28343348020854636	0.6454631329212748	1.039611850529967	-0.3488259965966376	-1.287677064948832	0.7121730066575	0.5674852933794583	0.8026200968935523	0.528748750844533	0.3463983556480394	2.201747496681855	0.8283109844437517	-0.11902795544631695	2.0802308483140255	-0.4046788778414304	0.1210616057036474	-0.24851647711714958	-0.29310490526237604	0.6612754505592836	0.29287544351627276	0.6413135229979954	0.6510957500072709	0.118026126637369	1.5281043825665515	-0.3016224436948771	-0.5756952517891396	0.42702787931610214	0.8324247461475582	1.438998972813709	0.6436088516095338	0.29657201761183866	0.1928498412040927	1.3162540960600306
0.2729035026089186	1.075047152004219	0.5502548781112401	-0.4242823868372979	0.6447322754957032	-0.22344986664196215	0.847084297321987	1.2249735528340064	1.3016817143431731	0.6182085608987544	0.6249600776960419	0.6120629791880533	0.3260289789739043	0.6280547491080423	1.0127028020335787	-0.40170015963017863	-1.2794650850331393	0.7503756940834235	0.5764967196272868	0.8208935747212133	0.4672522420115649	0.34880207386721523	2.1807436682627244	0.8568961420317883	-0.10532506265261618	2.0384045572097707	-0.4267922432704979	0.03551040950491376	-0.3095427121928239	-0.20351157652599308	0.6236884225814743	0.2942403783812083	0.6611268669462393	0.6069896979670419	0.12150227341873028	1.4920793324609396	-0.33760275050132293	-0.5530529242184672	0.4230198339017677	0.7975831852462875	1.3942776774923833	0.6181376266124411	0.30008673775102046	0.1796624908312162	1.3074463805976995
0.24829559337017865	1.0891415483517908	0.5296658846848016	-0.3758125567646257	0.6716510325911386	-0.2755500054685132	0.8456039866358523	1.2083335250937366	1.2551159248894823	0.6481055536476488	0.6028520447544488	0.657046405921472	0.3517673370813164	0.6497346837304555	0.9878649165350968	-0.43059216852211524	-1.2464235452454504	0.8114491991011341	0.6039061061864992	0.85781819936707	0.4230497293745635	0.33142550039151886	2.158403836662429	0.8751619850218484	-0.0919947025767244	1.9568525786954318	-0.4644075123915116	-0.0212785291348822	-0.32031277412824943	-0.1919481928610246	0.6485734436726235	0.37147316563228105	0.675053586925501	0.573510565750964	0.13089830993661472	1.4588761780654926	-0.3806561231726141	-0.5105270283549137	0.41069602333949257	0.7700559642425171	1.359703584708313	0.646491061958028	0.3032149417458639	0.14810382405210257	1.3335549389675
0.24237124241071797	1.0856760724154344	0.5208001756871645	-0.35329723587016104	0.6549430459750498	-0.29938827223164993	0.8480337374922694	1.1902598744895774	1.205200378084191	0.6133068599522433	0.5849677654720418	0.6988112795919748	0.3439269642134089	0.6316444250117165	0.9884731840666824	-0.5099550021972601	-1.2135740914560167	0.853539883616927	0.6340086757975316	0.9151568026342052	0.36179133283126425	0.322273431538754	2.126377036586004	0.9349040852896489	-0.09882681486306519	1.9030296051827509	-0.4583004113875296	-0.023281221594900543	-0.37726946997402233	-0.181018039107676	0.6627499568470376	0.3991475876555675	0.6819888205220943	0.5587989086866341	0.09801436973990116	1.44614117388778	-0.3918426213765057	-0.45768806823041724	0.33360692144732373	0.7113870473578243	1.3166429259211023	0.574016568342248	0.30383778490416896	0.10159395675694874	1.3214178336565372
0.21724970669767832	1.095493620368447	0.5213242665621014	-0.32811440542901515	0.5934849159046353	-0.27505131202803534	0.847938352492416	1.1533521349819575	1.189848118433296	0.6153434244332201	0.5702750299820681	0.74630394447311	0.34257703327801503	0.5990476684035657	1.01142873466491	-0.5168281297961375	-1.18586556281053	0.8457659006724448	0.6110117476933723	0.9516623289948795	0.3371945256103277	0.3192055656893495	2.070107110898973	0.9422807244472502	-0.11829015158997311	1.7896747235932113	-0.46846111209378094	-0.04841602635650187	-0.4329531514605026	-0.14723925984811875	0.683626776496832	0.41862297562068235	0.692627740301283	0.5493952193776854	0.07780421871245338	1.4050382472294263	-0.44735212946786007	-0.39401509474977026	0.2839969291308059	0.7026826133251202	1.2780875080431824	0.5562484786991442	0.2753769446987849	0.10962807227977374	1.2958231023814861
0.17339299148555232	1.117579348640818	0.4982840039074121	-0.3180338535269929	0.5804729898152271	-0.2788174199198371	0.8323400480743184	1.1368137422807727	1.1697010145484714	0.6187751716517992	0.5596265775073588	0.7624107891974126	0.3706740694733282	0.5638576213907935	1.0051706608128428	-0.5496664935596085	-1.1927858080772145	0.8550773612355546	0.5945120257732779	1.0166687021076029	0.3297282187743028	0.32406787064600284	2.0212768158985877	0.923721006590776	-0.1400084391086836	1.7306446510711975	-0.4716169040475574	-0.08785080882828036	-0.46309734199401714	-0.1315485290301257	0.673065028862312	0.44059815957398846	0.7274212217868338	0.5516895135356201	0.07644689106526507	1.3230520026673063	-0.48177761940617125	-0.3424874748718432	0.24022747447576948	0.6698379133763598	1.1994242485557531	0.5217118615541259	0.25918817613144574	0.10265702191441359	1.1950845290852206
0.18103104994920446	1.1307051327059312	0.5240017041331011	-0.30735967811584347	0.5504959330687184	-0.24130750970192652	0.8030075939091754	1.1180871911905776	1.1475620927406265	0.6065365427437854	0.5411050113340437	0.7575387387631095	0.3646360842685728	0.5189046564244023	1.0216442918932844	-0.5662122049032676	-1.1901857968917169	0.8714008817866473	0.5731282018919492	1.0164311633029162	0.3628704601276108	0.3350105616656133	1.9957317651822986	0.9044595358205363	-0.15814347978339233	1.6875497078415698	-0.45135940354242043	-0.051998846065728244	-0.4751414501278897	-0.12400274948569008	0.6843105401098795	0.47637469324828974	0.7689372477635302	0.5363313334380913	0.07495528906394608	1.2404445571175606	-0.49358857726700106	-0.2677497325685894	0.19954609399930695	0.6224073979142131	1.1343127997932558	0.48096742495854183	0.26012759441749467	0.08598454321611923	1.127656332695222
0.17932512504967474	1.113488387434827	0.5310776583099531	-0.3037709050731777	0.4943222901834582	-0.2661895511999912	0.833900675695112	1.086645420574847	1.1059962258573024	0.6070551339193321	0.5334978664855301	0.7780389339910981	0.3903623686902883	0.4822750217407856	1.0216624247474846	-0.5771919973814251	-1.171783814184345	0.8515645153887481	0.5374842546468581	1.0324503629348833	0.37880303216562167	0.3363832288582624	1.9566975662935444	0.849512536013129	-0.17763913863416664	1.6361522728439688	-0.4366252236089717	-0.046511294830128495	-0.46134005112497595	-0.12082398578592798	0.6500554821344589	0.492301050035454	0.8124523837407123	0.5347531916897476	0.08508068174586014	1.134790478140629	-0.4869078006605895	-0.22783762547138825	0.11729658104636362	0.6030034895960819	1.0864145705947699	0.44698823467042426	0.2511341367710337	0.1094547538897603	1.0878939053601324
0.17441914232238073	1.0993651299366445	0.5027190225116768	-0.3001256011778106	0.4230392374095627	-0.2886895235739733	0.8757115876935012	1.0273836391316515	1.0733016229101797	0.5890875997264439	0.5397498511384251	0.7973099105497103	0.4062186286663308	0.43058310444654413	1.03933984164649	-0.5958578151368548	-1.1668858813633531	0.8345260565714641	0.5029328206330023	1.0180031886988332	0.3784465168846055	0.3329923544272021	1.9156477475629277	0.7986424166262146	-0.18173682415251066	1.573318464457141	-0.44033375841146444	-0.05756407046765031	-0.43148330367050497	-0.1112233625641462	0.6998785700533701	0.5115244397419592	0.8385966731147411	0.5561577088120957	0.07389366673596738	1.061823549772143	-0.48938641515329956	-0.21203586498515586	0.10692569341701338	0.5883654964817208	1.1047454175116356	0.4427295534984935	0.2735550180275592	0.11606877703039731	1.0333503353314764
0.1744514426750602	1.100799636015173	0.4874446441752715	-0.30068207604871267	0.3484674816443835	-0.31305313230313986	0.8862448103802395	0.9868591625599776	1.0372407869734341	0.5569504468327506	0.5342467027898958	0.766135051670825	0.4317985196489739	0.3971083809922204	1.033677302151878	-0.617823172302941	-1.1453065222364747	0.8032653152377612	0.48681476857182204	1.0119016433821209	0.3914251532210632	0.31495587966747596	1.892727702692688	0.7213520600572492	-0.21246451446331135	1.501523412615302	-0.4426570128292723	-0.07407309621404509	-0.4403700527815101	-0.09168027288144137	0.6648296135332503	0.5403504537012682	0.8824725137700099	0.6051301840328154	0.057331654359217235	0.9823881453594566	-0.4886092015584385	-0.18491988737513917	0.0943035232809464	0.5769250041511567	1.0769263835130074	0.4554955998135363	0.27910686230271076	0.13624572182618405	0.9646757711781205
0.1648952010625256	1.1407802931514381	0.44676045101203676	-0.33589967613916627	0.27941835798260634	-0.3079157975270964	0.8947192377005718	0.9948652025052503	1.018455524641984	0.5580875243413043	0.5199199030241097	0.7271022845839232	0.443101193708239	0.3397934784070958	1.0106255965365485	-0.5977246002516055	-1.1317226977636952	0.7754182546791691	0.4446882592125158	1.0471304525122849	0.4044074898262028	0.3015755950826082	1.8893020673624146	0.6924839212400882	-0.2239506389202047	1.4209943496419581	-0.44042321968177667	-0.08971148691703959	-0.4110508907748563	-0.08749994633342062	0.6377511395219433	0.5415683338794819	0.8992399925776098	0.6359737016184499	0.06416053621218815	0.8825106980634985	-0.46812432695476625	-0.16656901785674819	0.10337281288714065	0.5692073352561062	1.086559127337595	0.4563959085453978	0.28871955562346335	0.1132432254756353	0.9254481434722595
0.13134318852233134	1.1394740588534038	0.40208327018340706	-0.36727215803367774	0.2302186941670191	-0.3098077688896462	0.8800713273027545	1.0022311831814108	0.9888305932000812	0.522045741562182	0.4851302565150789	0.727047690954381	0.4158378362228309	0.3045821959677319	0.9902603388920703	-0.6227195148349439	-1.152678867960196	0.6929029035461883	0.43628402283848144	1.0511840715983505	0.46007383289838105	0.2845114858907024	1.8710356138397508	0.649953767889689	-0.22969075541366357	1.3504561071985344	-0.4170085579177051	-0.05877611965257077	-0.419043166038714	-0.16615479598295518	0.634670837823748	0.5642297953185028	0.9175371213211951	0.6348748358717758	0.09138559187759934	0.8260796946251924	-0.44787494800539	-0.18759043668151637	0.05825846125787447	0.5575072070747946	1.068765646053515	0.4959030138729864	0.2971353004728541	0.08851021499199173	0.908933770607774
0.11929850569713962	1.1195953000110137	0.37266467416805477	-0.39483982102599624	0.19161370245994452	-0.2630820423081454	0.8760991180552253	1.0171555427750925	0.9874557445640569	0.49794034421377387	0.48636185417254846	0.6782405264078268	0.40706806817979524	0.265029291282619	1.0017225526132072	-0.6234885961937087	-1.1957091731422664	0.616435068666085	0.39190037150125856	1.0276981701277443	0.4961527980974041	0.2924812097416928	1.8467644391854052	0.600355037310619	-0.2591125571870377	1.2950795159430544	-0.3866410209971571	-0.05703195131329564	-0.4031355081647755	-0.1807373744556145	0.5877525433176155	0.51573984923279	0.9142639509665853	0.6463760946299588	0.07579427747217285	0.7704465006135157	-0.3887833730590461	-0.18549759701037202	0.04998310262095642	0.5459252551696575	1.072821962517137	0.4815129673074437	0.2821082890022118	0.08638919331237199	0.8960034540820297
0.09830640475739653	1.1737580593247627	0.3417871484230692	-0.3899098862143471	0.20120282422297167	-0.22684405247135508	0.8681506537616229	1.0278927158416808	0.9779536371193677	0.5042430277308229	0.4683104397948554	0.6397415585904955	0.43433393327684816	0.2551415064192436	0.9582634847052416	-0.5992677480593919	-1.1886415183137569	0.5571118969983611	0.34475423390099186	1.0019383957834997	0.5443840062939672	0.2858282826181939	1.8268313581601565	0.5570084945145134	-0.2566930002187611	1.2235198382995047	-0.39453506523212506	-0.10115436733765644	-0.3764439823475266	-0.19672264548150192	0.5711614197713052	0.4776379130601419	0.9115300724317908	0.6575727714101287	0.09903545831153901	0.7072751977075008	-0.36858250907209594	-0.18040001046074142	0.1086393852627749	0.56363498541446	1.1141178926538968	0.5146457911056526	0.2494222015511678	0.09569037305687725	0.8967532221896739
0.11848318884214418	1.1940827763906712	0.31881263958281514	-0.3801092107251446	0.2075084470555053	-0.2253296282987646	0.8693802908249537	1.007887344823581	0.9566224551440403	0.49080856318145305	0.4753580194346753	0.6095570281515054	0.4542924661914437	0.24404172488695722	0.8992674802176982	-0.5961295025558736	-1.1722648496042414	0.5001574464809531	0.3219029228919521	0.9832823383303335	0.5665881973594323	0.26729799119375014	1.8211198122029006	0.5399132108522703	-0.2573581260046771	1.1470187828327405	-0.39643064000563333	-0.13406350250244609	-0.37642754171033427	-0.17393519856237272	0.5515810339794802	0.44312097630495595	0.8871346334106963	0.6377630897101433	0.1218500791989433	0.6660425022396183	-0.32629608846412184	-0.18072334598024148	0.14609657157884887	0.5552054161340716	1.1123590506980015	0.5491463204091074	0.25798224576111134	0.07675033133080372	0.8948926587737003
0.141140614579322	1.1791695785109442	0.3038714914918364	-0.3859186012433536	0.1716799400545968	-0.20605950869973277	0.8838084931651367	0.9883566534405089	0.940718695188818	0.46877030607084313	0.49913442116518364	0.5814510783236118	0.45256691360657547	0.20667873969883468	0.879447081361773	-0.5866788209208313	-1.1384475619948602	0.4647918857231555	0.3046847911619831	0.9450041301794702	0.5701675962040174	0.2687555853103802	1.8028079788714144	0.5327892787457447	-0.24627151296320018	1.0539986036004747	-0.4048714934336335	-0.12950976821419466	-0.3828429945668689	-0.153674994925971	0.5468636493785071	0.4169394935670919	0.9083796416726841	0.585448261688604	0.12316019960410056	0.6441223235081646	-0.3159042094908753	-0.19244931067964047	0.22238686917850287	0.5670533188078066	1.1347483256102318	0.5772770692925238	0.23150846664823882	0.04543944779536548	0.9454312237358474
0.12809606204415375	1.1848333120855226	0.3031153018231878	-0.4074062083119919	0.18826030353109877	-0.18496974629472795	0.889104987200489	0.9751273559453647	0.9350710199025191	0.4208346868537257	0.4909917023336722	0.58629784328739	0.44612941014211654	0.17758860020170736	0.8359503121161831	-0.540494321046043	-1.0736063312715274	0.43103168177390716	0.2814466544029529	0.9384099036321135	0.5938106311399018	0.26937249830311405	1.7646048247435122	0.5075418809551291	-0.24910051463929625	0.9847371551572074	-0.3972755012880229	-0.20010134443950928	-0.38681150986463747	-0.14882359604133408	0.5198274590940365	0.365600362926145	0.8403962883445839	0.522506594518662	0.12984303923819637	0.6114305657230501	-0.29609620629069855	-0.2232678588967536	0.3001368848574594	0.5406141182161218	1.1577332444313462	0.6052684417200078	0.19030157557866614	0.06267856650897015	0.9688785172840081
0.12989244488675186	1.174623893843099	0.2817973429893728	-0.40992460410683834	0.22759063809141403	-0.14796107460659197	0.8810790997780199	0.9891085595480407	0.9220812800301473	0.38219207156786034	0.47157920566690625	0.6143388554296173	0.43363569949495095	0.1909761890014669	0.8195563370304108	-0.4898223216336376	-1.0441275538609534	0.404872773875275	0.2625567417313172	0.9532249925954716	0.650424125258779	0.3045556235909738	1.7477846905563177	0.5103007579337941	-0.2562697983680479	0.9169886150828207	-0.3640018423874777	-0.25327848084533194	-0.36997715724622615	-0.14384668644712245	0.5558625017102805	0.34837390902228194	0.7823636064225468	0.4661984845260963	0.12757093612222953	0.6004301635614634	-0.31239032986353266	-0.25774982381039935	0.3925752370159083	0.502943907295452	1.1903027129646657	0.6237942970691346	0.20701372381649996	0.060637204905359676	1.0272233591870867
0.12818693963747319	1.1721286335864574	0.272276835589653	-0.4031158238377196	0.28309678491487283	-0.06806687994167594	0.857335930126041	1.0116941512162732	0.9198609710219225	0.3536261847996753	0.47118524069191475	0.6308996892837971	0.4063282544818487	0.20079144452390757	0.8105471743946018	-0.4452581072790377	-1.0428365529246961	0.4230202613338164	0.24117050730351158	1.0009036685180306	0.7118521735146681	0.33301234565256543	1.7265024245959126	0.512872163014919	-0.26897195710357347	0.8166355673522654	-0.3487564551951009	-0.31927168969428493	-0.41806732802841673	-0.17200737929159976	0.5185648892003885	0.3113258870521533	0.697455486276941	0.40980967396217605	0.11940625075074733	0.6022277303254078	-0.3098759948496249	-0.2874313929858935	0.45131561077849475	0.45268911420075764	1.184617381754422	0.6140854752891495	0.1618951421219799	0.0490253778655155	1.0963548249844615
0.1071589463084552	1.165234025384885	0.2717855100926027	-0.4103553800975967	0.3323755149722523	0.00314697266231444	0.8651502195198495	1.0369029679276285	0.9219321321491026	0.3033227014743426	0.4354898198267336	0.664434142298475	0.38007966706061996	0.20798148217629747	0.8122726614452315	-0.44196919398182377	-1.0636443797431432	0.411689073631584	0.19503894193171173	1.0772734232565324	0.7910007524226392	0.3251971601761662	1.7109736701112066	0.5133015749964465	-0.29256934952288677	0.7702142981883172	-0.35225229126307545	-0.3971228087182313	-0.41981203045977644	-0.20734835692574824	0.5311335112694457	0.26841325733252097	0.6105497397208127	0.34325807735844815	0.11265260276810582	0.6199899321124954	-0.32442178075975603	-0.3039038220692157	0.5586134792776631	0.4364247150092491	1.177915175248359	0.6340632147848944	0.15098507975445946	-0.01770090348410052	1.1348214492963489
0.11591607210903158	1.1371441088538732	0.32005615627651496	-0.3683262718977435	0.3816002851554991	0.028742215410064033	0.839841814276069	1.0161294957361071	0.911815223264526	0.25175921077533137	0.4240331082118701	0.6911166810433615	0.3261656916389102	0.20668759837431425	0.8241157454569514	-0.41719887083323187	-1.0636795979551992	0.4068715506471385	0.189768282058985	1.108401967054601	0.8637897468249498	0.3224933350177562	1.6794501537240554	0.49030821009824876	-0.3087008918283792	0.7107238396558119	-0.3807152159960739	-0.473761298906763	-0.44743388584689125	-0.22837865391084217	0.5468013579290286	0.23087347112138668	0.5718162004555964	0.2836280999992405	0.12009200546719975	0.6305442059999034	-0.35917497075953575	-0.331351976404345	0.640337356988528	0.4046487658357882	1.1764587942181592	0.6628441686544334	0.132455274928517	-0.024040801439079586	1.1757044091879192
0.14628722052184648	1.1161572421677375	0.34294263937978986	-0.36376786893235225	0.3891017129898577	0.06291581128754156	0.8309113360651329	0.9793703827162137	0.8739975640312906	0.21230894975802372	0.41803277802210886	0.7013791340577255	0.2994932946311014	0.20902512736446616	0.8014209651223754	-0.3971189928703606	-1.0323703406327827	0.4331420374084134	0.1906573719513817	1.14305468116633	0.8990746119390052	0.2960540377217928	1.6341447353739518	0.5005323953752437	-0.34638756031863743	0.6819608165566358	-0.3941681827368335	-0.5468795716395222	-0.4683528150311462	-0.24615765588159552	0.5205579567037132	0.21129113429320112	0.48704661739120425	0.25362094168778737	0.12505512756801504	0.6331487965438167	-0.36818628406169146	-0.318101977311955	0.7270801440868631	0.3730064248920918	1.1728656710359233	0.6717968751351535	0.1515940819536909	-0.050567036718915645	1.1785611679916723
0.17268423866549412	1.1155274811720854	0.3587508164920531	-0.3499517670856699	0.4194864390853225	0.07566522002643877	0.8117164181163211	0.9402170669252736	0.8485903959231138	0.16966606432854095	0.42679482895432336	0.7123109624372553	0.2740223686618705	0.17648679889034483	0.7805340169594821	-0.352423454840062	-1.0035780248721997	0.421456449941558	0.22888883996103515	1.1958151942166801	0.949536465439199	0.3134110970896756	1.613075862562176	0.4834190612093523	-0.3531878922970617	0.6736901521173617	-0.4124908550539372	-0.5868056079057624	-0.5132652651644923	-0.29027265203417146	0.5275754527684582	0.21261542859016994	0.4332846827040696	0.22876046169388847	0.1632395856115603	0.6427800993717372	-0.41435416144941434	-0.3470021102143427	0.8159167071836588	0.3671793733638065	1.1550323777806215	0.7039358224039743	0.2072634500568035	-0.12945338537786805	1.2018114695195425
0.18667368248882124	1.062568338731975	0.34819592303582736	-0.35519635827371976	0.4347720773962009	0.06673339721190841	0.810890715791501	0.9115972248300837	0.8269002184666674	0.16878274217433356	0.43948921586648526	0.7554676288592129	0.23265829296306859	0.13334505446390055	0.7652039074111199	-0.26851831843111834	-1.0353858066584538	0.3758686519080794	0.24208022076021463	1.2250688901289553	0.9834230775089795	0.33293603547154593	1.5923419899819566	0.5067586791020946	-0.35705485763758815	0.6530534602226596	-0.41296965542412967	-0.6240974224977466	-0.5359669028556235	-0.3154643543547877	0.5349877407725506	0.20920703516715675	0.3647975200827556	0.1926869835954072	0.1675173050260645	0.6380285644997633	-0.44240288888990886	-0.3431092010807269	0.8727973296428567	0.3429513348275081	1.1314007543739333	0.7354250305909734	0.27995138167255706	-0.171451057751663	1.2056764080164926
0.17206302912675858	1.0474089659268493	0.3405718749323091	-0.35415841504684	0.4632815137342745	0.05964662007576478	0.8094269477212828	0.9099023344486131	0.8131213822469088	0.13665711296616767	0.4494926504864022	0.7890524804140049	0.20991658974637759	0.1145823302467516	0.7613907047718953	-0.22863004002585843	-1.00637380395994	0.3629953048784818	0.2971639531122746	1.281718712227795	1.0357738060418376	0.3421429728426129	1.5954758439462184	0.5281012146052307	-0.3755785484976516	0.6621183275385534	-0.43119419420492144	-0.6423592533757914	-0.5249025535144655	-0.38498782685250493	0.5446798366549626	0.2259607684119449	0.32019208285262857	0.15363919545869967	0.18120021374214335	0.659719152260513	-0.42932872350672246	-0.35309534281874966	0.8933569688280132	0.2958799507063582	1.1157774670235596	0.7615110123639505	0.3349522609012714	-0.20464290040070376	1.2262122643674358
0.1700563379248645	1.033710127682377	0.3381485365278892	-0.3628830030092349	0.4674120703282461	0.039599143768552135	0.7973047583920547	0.8989683253277116	0.7967914235502134	0.16748385819123496	0.42153263327228707	0.8577622985464635	0.19822292330700128	0.1115812300479917	0.7485155747660288	-0.1527774970113253	-0.9887281990576294	0.28245186935315475	0.32245239356954014	1.3194177909132723	1.0563982627035933	0.3059549902817464	1.5729265088951925	0.5260478906463619	-0.3690410719878249	0.679408708897194	-0.4317163559051124	-0.7013248955541878	-0.5274731262470678	-0.44359949917299685	0.5460325214300042	0.2208887520023525	0.24985166223477506	0.16117972801310607	0.20081275337167187	0.6570055252020841	-0.3918328924054598	-0.3505339192502038	0.9306598040249761	0.26492324875329354	1.0871900737537297	0.745307571501501	0.41930996156900796	-0.2493810525633054	1.2347952741031998
0.15163358167956886	1.037240808440485	0.31978386953697446	-0.35657941876013716	0.47389311516864546	0.011430959803585026	0.8046683421416272	0.8800962440231561	0.7799134331045632	0.2318877737823372	0.43133963651272644	0.9409813794018846	0.20006188495036362	0.09694758902911557	0.6972661720067255	-0.12664330564298729	-1.0015776104170713	0.24978443656016985	0.35864186087438005	1.350731751864143	1.0843336093102731	0.2961664466166791	1.543612432754799	0.5142062535722791	-0.3489476095397654	0.6881693661643535	-0.45337921993724956	-0.7093615178063368	-0.4928496327250653	-0.5010133956716196	0.5376121425331681	0.2238865954772545	0.2590989059444852	0.20064413191855746	0.19893391821424528	0.7113901743362832	-0.3528462815886101	-0.35497157295241594	0.9204407256734782	0.2703275459740273	1.0537093001131468	0.7594586644377784	0.4981591077697585	-0.3042978719562378	1.229798567763442
0.15383996705662412	1.0560107646336514	0.300415831341849	-0.3657297953119765	0.473893276451521	-0.007359737002794213	0.8038910695920951	0.8730651813878847	0.7616484540790829	0.2890597535841489	0.442634991940683	1.026946807158171	0.1957119681801134	0.0696439877983558	0.6741216861743367	-0.11340152846060744	-0.9632406522605035	0.20695771592034062	0.41396530868168824	1.3654201024122659	1.0613438960554202	0.22745913376388	1.5436872554157737	0.5099495014663089	-0.3163334655603149	0.6810570684556567	-0.47663915021848524	-0.7235531008739604	-0.4676935110851188	-0.5428273831722428	0.529273187547632	0.20771620143747543	0.28493390802217944	0.2433521725383517	0.1813372389603828	0.773165502711392	-0.3077038104716697	-0.3251438712784604	0.9365831706515664	0.2937802574420535	1.0345519504030976	0.7924938852334191	0.5536495741146348	-0.3790673099586817	1.207848563373305
0.14388744420118377	1.059796225215766	0.29420432646435896	-0.36648640727788695	0.4804686180132799	-0.03156665754951745	0.785953482612369	0.8785971003658549	0.731377070629513	0.35845798382957483	0.4234867180901949	1.09469118005241	0.19680911328682132	0.031231154336245064	0.6344460369560091	-0.1047693855271459	-0.9033587260947394	0.14324005108387797	0.47899390654198293	1.3083727869076376	1.0555025173592312	0.18041104923138715	1.5140572601729614	0.5051751749188863	-0.2898219129443387	0.7258780891394085	-0.472286585556753	-0.7352210016167124	-0.38853259968879067	-0.5553756790184711	0.5034967564600987	0.22995247430275198	0.32933741217408613	0.2689862088394899	0.16978059230147774	0.7694482790017564	-0.276112971202806	-0.275245622443237	0.9300856984996109	0.29333773940446645	1.0180491780889651	0.8289148167858672	0.6090746640145258	-0.4274757423987297	1.1622190695175552
0.16743096525908244	1.0639535136215885	0.2584524985800883	-0.36233386148228763	0.5036515260965851	-0.07874447842709167	0.7658977634235735	0.8804965057742322	0.6891703881410032	0.4429133021904648	0.45631313241832183	1.171963577976224	0.18063204619436785	-0.007749701753950611	0.5955562340334419	-0.09212412686867837	-0.8326546969320514	0.10401643829447993	0.5585691259020471	1.2570394211629794	1.0308559807697997	0.16527821646020016	1.4954890309216282	0.5434498428653258	-0.21853469028637615	0.7222741992920106	-0.48028442312268516	-0.7268021578281999	-0.3654748467898023	-0.6103949762410522	0.5340032326114214	0.23273174103875421	0.3954075182707766	0.3089632140363814	0.17445585432624627	0.7437218044783865	-0.22544016456370977	-0.26530223424949273	0.8625551117709456	0.2904296960448886	1.0012831681509047	0.8160470138129687	0.6434252740383972	-0.4463067277490048	1.1492153491211332
0.17161636187700852	1.0332703692615823	0.20629141837543358	-0.37632286293877365	0.4816838844821131	-0.10336399156318303	0.7539225683694822	0.8902229629162306	0.6734617344255194	0.5208534326751326	0.47387900518021714	1.271058486302517	0.17478568895651952	0.005389835873973225	0.5798685028170162	-0.09745922293661116	-0.7418488060198573	0.038864874455120504	0.6099257717302644	1.2035525553219926	0.9984264896551386	0.1488639413720097	1.4447976775472862	0.6141795063766924	-0.19563910521551703	0.7133470036770039	-0.44836628504139525	-0.7242644479613514	-0.32517031516243117	-0.6688383128410151	0.5251279030035279	0.2352203742393622	0.4125091207696368	0.3436843431878227	0.17006523381622715	0.7320333972674642	-0.1761291735693955	-0.2600792920345862	0.8235545019134756	0.2917043077273953	1.0014549124645622	0.8161157149555528	0.7219727167801953	-0.4465793376614771	1.1023604600365051
0.15901697771958187	1.0294542837918745	0.19138604210518412	-0.3685607024914821	0.47645471732334377	-0.13290842536221126	0.7602476997728218	0.9033843785082898	0.6725733506805763	0.5755949912187196	0.49366434959884015	1.3658226831316522	0.1933345898105589	0.012498537124907866	0.6004060895367133	-0.0668009178545836	-0.6939292925284181	-0.017642679588198654	0.6395021726129906	1.161045668255924	0.9703201457836211	0.16838551130397356	1.4208552904125762	0.6646949492006932	-0.10313301233307934	0.7349533188413896	-0.4452013643865664	-0.723621615562463	-0.2604880332006192	-0.7002962792462049	0.565385894151944	0.2198899231486185	0.4805300721137292	0.37561760395477534	0.16403370023469638	0.7313423207670157	-0.1462499317835231	-0.27282262689397724	0.7864041771919524	0.31633390870866135	0.9942066574512447	0.7920056412167684	0.7474886720763363	-0.41419065474074673	1.1132429583741366
0.14480851037618367	0.9883518364886106	0.1671723066196942	-0.38408743297831255	0.4394376092890603	-0.14086298190739419	0.7659039841844336	0.9160566955978442	0.6647270448571352	0.6379195780584839	0.48048818096670604	1.4603673561030492	0.21022191468274615	0.037666920392639205	0.5900741338478029	-0.09869146443964634	-0.6165363643996038	-0.053057914504784046	0.6584284175768104	1.1017243841537798	0.9514518029994044	0.1281429360876135	1.3628057090848422	0.7641594944777268	-0.05372232481761111	0.6636171726691715	-0.46202724923563193	-0.7384058912611627	-0.20741201562487405	-0.7312722592983468	0.597843283519735	0.22538696102435657	0.5356676930674146	0.38052864702976386	0.15782992333372806	0.6765077040447462	-0.07666869456081338	-0.27425856498819823	0.7702170308676141	0.3128171830743793	1.0016395051289455	0.7798196378588976	0.7433179788236199	-0.34234873896282636	1.1155222234606132
0.1642345867890777	0.9747428419370602	0.15904496543697044	-0.3988119511025369	0.3997563661998641	-0.1640836563414035	0.7590326238978743	0.9288914463005515	0.6524071697411993	0.6743729210350394	0.46187664512175874	1.4891542896257588	0.2314437391572941	0.05188075113931865	0.5893914546536788	-0.13836481330219658	-0.5016487536720979	-0.032982551903951225	0.7044569923503647	1.0471038604188159	0.9486861324832037	0.08573677591522016	1.3225537106121892	0.8241815358898279	-0.026191709817730613	0.6398917495497433	-0.4770645020440168	-0.7383009745215788	-0.1591010725372301	-0.7759587391390877	0.6224652579160582	0.21472215408505763	0.6111343428507288	0.3899345704363506	0.13542511582153466	0.6797219776346108	-0.03321792784387747	-0.299501848946793	0.7182952777523932	0.331627245452134	0.995046151283512	0.7699905574926564	0.7457644419619743	-0.3371256644501207	1.1443759367899713
0.16394774100616244	0.9318790627478833	0.16545528347020083	-0.4060114944918937	0.3357554503102561	-0.17067673417455687	0.7382333947631178	0.9239570490544802	0.6209417361044294	0.7550995040071881	0.4398934149688826	1.5045255570257041	0.21255325051626972	0.03842504091615602	0.5829501934411747	-0.16403858566997345	-0.4484922653674688	-0.018803734416141082	0.6790959676602808	0.9752728055210639	0.9155317250949875	0.06689969790583582	1.2898805183779545	0.9042561034776663	0.021526332216893825	0.5753814551279268	-0.46117417212229556	-0.7098940427160398	-0.1164801376766704	-0.8225418371711918	0.6267937924891518	0.20347547848761666	0.6798344487109558	0.4218096639889609	0.12727114222437108	0.6477427965077368	-0.030738728833548317	-0.29783275563030676	0.6784080911943022	0.39874460733307926	1.0193274226230506	0.7422217925605129	0.7161182855806197	-0.3207351708759619	1.1576373197528576
0.15852429136893548	0.9022901301220696	0.1578504862990795	-0.3771453067834626	0.3289771127449729	-0.16832579197277756	0.7182939024270425	0.9441075263604318	0.5913976653596628	0.747274342183471	0.4307956774469825	1.4689557960347144	0.20107092001383792	0.04267305530385453	0.5939169758023273	-0.20668826299262189	-0.3818570869571861	-0.027009127323233833	0.6731357575757824	0.9195247023584114	0.9070452149381383	0.054028402323789936	1.254762035145323	0.9888388635205413	0.05849823337030465	0.48469947429942584	-0.4789276699287893	-0.7137224023749221	-0.08289447485498576	-0.8428701571725881	0.6691683122266869	0.2164936617372588	0.75644537220057	0.4071237611057382	0.12118655267145188	0.6315616241811197	-0.03564594908929072	-0.2798023798153272	0.5501414084223346	0.42574856327894384	1.0427647259865174	0.7542491515557946	0.6494066297775617	-0.29214766618909904	1.1427662947686648
0.15405724584898456	0.8788158598258468	0.13193025021404595	-0.35353516719226136	0.29073489998643487	-0.15361190563870866	0.6995661451869342	0.9516621114040017	0.5707788379440921	0.6937849207162482	0.4233757960127805	1.4141771228218558	0.19795928044863925	0.04129651014440847	0.6322960107736032	-0.26127039666024443	-0.3080146348519626	-0.05936800310721868	0.6445556489440704	0.8958633390183743	0.8627368521909687	0.025155490622939192	1.259827361820231	1.117982933587502	0.10123667544329437	0.38936115528218135	-0.5026270102351765	-0.7029608431460584	-0.0750140440765253	-0.8508064074722862	0.6923046608245838	0.2247511834549223	0.7701671644477994	0.36856460115164735	0.16045219586086204	0.5863606138751051	-0.06058367891907135	-0.277354628890356	0.43077917246853703	0.4586074565639665	1.051443511762639	0.6977862094042118	0.5832782820529021	-0.25295447585720937	1.1541334084565924
0.14305126097924678	0.8539760295331114	0.12321525128666315	-0.33843129741297406	0.25030671289083867	-0.15286353893823304	0.683302680153915	0.9712169826965841	0.5517264968489111	0.6795217005631556	0.3884771537291288	1.349040026740596	0.2024424256968272	0.058480518567677595	0.6152806396483946	-0.2768642837312345	-0.26469216525237804	-0.09158795616789014	0.6018433767907684	0.8379716431808257	0.8453448605460812	0.010890176837860555	1.2193770968018893	1.2307757807531314	0.1424509332012549	0.329818144648799	-0.519545870904459	-0.7072363451967377	-0.0169395087224108	-0.8672053592741016	0.6905492081418962	0.23134370521939457	0.7854681969992023	0.35483104444499114	0.2255704297723931	0.5605373886416725	-0.06331623384429583	-0.3052628416746187	0.32647904636863945	0.4510038352206648	1.072143143453332	0.6593288891220468	0.5146234439424802	-0.20106992014381456	1.1581668762484678
0.12847108482266079	0.8441680485170604	0.11935560905955352	-0.31942507025585004	0.17462927161871206	-0.1304015412173785	0.6771668285324594	0.9974396277043706	0.5403028097275078	0.6058015183921043	0.3753770586056966	1.3081373301480101	0.20426838490943927	0.08690931559014328	0.5946151855048404	-0.303750974473903	-0.19947913559756597	-0.13795877278100693	0.5920090616223699	0.8290868878049592	0.8121671302522351	-0.0193525393503372	1.1995454774658654	1.3416946689645664	0.1722145025109544	0.23897983982445323	-0.5505683464820036	-0.6861873808438718	-0.006316380682556544	-0.8864518526438205	0.7129526182619192	0.21515231578093394	0.7913049558611138	0.35067860163472014	0.2759586161657056	0.5298666456889815	-0.06832658898669633	-0.3578345447837773	0.28294624589963024	0.4347500624182509	1.0944373866399761	0.5809528410113333	0.4763027609503343	-0.18593681180347757	1.1772616198730288
0.1020267013061992	0.8024470105523624	0.13150111589666175	-0.2836088456157545	0.1273368315699163	-0.11109604967917881	0.6712342363553292	0.9942935563889013	0.5494242432199962	0.5566857977965632	0.3564791577634354	1.2363662460726956	0.21915941872618588	0.09917411385530502	0.583614676570558	-0.27270449484406817	-0.1696707210582404	-0.18354995639383423	0.5654618471865565	0.8171333971849218	0.7697173676121525	-0.05909037191007451	1.174438552596683	1.4182484383144798	0.18087490109852475	0.16718723054504872	-0.5632794236882441	-0.6884449456265155	0.04790050705145502	-0.9136666463243822	0.6545240892574613	0.2229693418688259	0.7841885251034152	0.3466663236279414	0.33922587559104106	0.5668714886996741	-0.04267068184163476	-0.35456033058855013	0.21608460167013863	0.4122423550555755	1.1238372028813575	0.5361994953288711	0.3763752785467759	-0.17248641722127783	1.1761073814575638
0.0835864130059584	0.7972247991355605	0.13851732914476417	-0.26586033468414116	0.09655515606063694	-0.061407503012550824	0.6887771506182696	0.985777296741871	0.5392349282420053	0.514958975717917	0.34039183570719783	1.1797371361532492	0.21640750998259445	0.06807561564233781	0.5609262172900306	-0.24470534841385017	-0.16486350181375597	-0.20500299279860382	0.5721455894921935	0.8040444969239287	0.7385247754013726	-0.0980007395020633	1.1973903471260237	1.4558891219047103	0.20327811871025933	0.09217243731151101	-0.6003410370904366	-0.6708386414931989	0.08610414537140482	-0.9477740870450395	0.6352991703062629	0.2286289420164315	0.788724292332301	0.3576443318959418	0.4097845844758258	0.5732194102876844	-0.00982157097698016	-0.3535235097762135	0.1750539371450382	0.3820297169279621	1.1156763182545015	0.4677069831107499	0.2628445098961435	-0.1893161524138252	1.1880931849126388
0.04965184051441045	0.7812631932365931	0.12898536816763348	-0.24558816231665964	0.07576520200494646	-0.04564030986382972	0.6893619021391115	0.9927127666323552	0.5701479944356043	0.48156270188789285	0.32418694222353067	1.0951290784283174	0.20689613437054125	0.022181709966270315	0.5186075318144219	-0.20400779307996114	-0.12175674376301418	-0.24304020025699874	0.5612496917518457	0.7929307440287005	0.7283361416509322	-0.14578034066290874	1.1940740015019975	1.5126817065412799	0.20253016358958104	-0.0034338974202020125	-0.6434137632050466	-0.6783700403739579	0.11694237822944102	-0.987680122548013	0.6243993994093878	0.2468630547395359	0.755673136151239	0.3580427459747606	0.4855527862707468	0.5927400178370248	0.018712695766195032	-0.3431957185927814	0.13726105248359904	0.32637173663024777	1.1304511601577354	0.4142689443704771	0.15258829865813156	-0.22277526039034728	1.1440509374074481
0.012206321420004879	0.8224976535806159	0.13958894660150817	-0.228553254402528	0.06437958630869851	-0.03994094253821011	0.6925085012212404	1.0073667523377412	0.5817823962959252	0.4602462707100174	0.31592995346215724	1.018531342831688	0.22989915254611848	0.010148714483727889	0.5045718134305438	-0.17753217550363626	-0.07064484609124902	-0.304562730306112	0.563942633749018	0.7672347696495275	0.7269970929055652	-0.18856809468097796	1.22061713789447	1.511525207605779	0.21980587171331772	-0.028865857494273985	-0.6514347420281464	-0.7080801424222216	0.13907986818135232	-1.0184098745548398	0.5847876774264458	0.2769718334154228	0.7429950494425787	0.38511020414389907	0.5541222231135833	0.6385199966778596	-0.009774160103389874	-0.32266669176909624	0.08061191287821651	0.29526538533776686	1.1061574755709815	0.34717304741426697	0.05416573195508896	-0.24122594824912974	1.0997546975293282
-0.02548072970795377	0.8409350117362757	0.12674552460775862	-0.19251461985153018	0.08269391273466091	-0.0003606742083335487	0.686160836839675	1.0044928257428216	0.5956700584405159	0.43723630730987806	0.3034724399870435	0.9692758209191462	0.2307843394566956	0.005331903243553681	0.4823777891404643	-0.16892710292213742	-0.0780560118896236	-0.37233239170735255	0.5166556867546624	0.7697160283061003	0.7034224568756156	-0.24037723982591883	1.212395883219723	1.5051036617640237	0.22958241115624292	-0.07416554639825862	-0.6774579803257657	-0.7214636926998977	0.1768063840763557	-1.0293201168855695	0.5501177088404828	0.2743684975591722	0.74841077096793	0.3809430535241764	0.6788722005948411	0.6050050899944328	0.012567337299336826	-0.3269813895618423	0.04334746824920847	0.2505103509872403	1.0706464833554934	0.2809954478339201	-0.023452452353597757	-0.19752070730761248	1.006378232854481
-0.03487000138714967	0.898873183676001	0.11692022694208641	-0.16829408053347453	0.10624502962332052	0.021402144264243535	0.67542477126919	1.014847525873253	0.6473172815158421	0.3807668291066072	0.28504508238161363	0.9424260992405081	0.26310115712972226	-0.008679493632398855	0.42598996940372497	-0.14790743705583687	-0.04674488693474983	-0.4495299697798439	0.5306015686012528	0.7581227179239814	0.7118304764846706	-0.28997174843692786	1.1949544886450327	1.4734335780998438	0.2495034889436832	-0.07246093388674549	-0.7004335515692219	-0.7659377826795386	0.213232989004778	-1.0609289925745766	0.5523224415303367	0.23712502654178208	0.7262157156522238	0.3681344752980187	0.7534039719513119	0.5790160064008918	0.058569848157835044	-0.3376659865431614	0.04046168957483891	0.1647865879055206	1.018559154339672	0.21973494696200255	-0.05147376848627729	-0.21522970502028796	0.9088184965700472
-0.046348707428909515	0.96431990462669	0.11405993601416038	-0.15758789846302954	0.126336128850066	0.05363709280188257	0.6617287939539704	1.016994026775018	0.6736672463313775	0.35452313909395994	0.2753080080529987	0.9532189724661088	0.28040678877404684	-0.006577784101005707	0.37019625375204074	-0.11369443465393222	-0.030714577334596593	-0.49734602652800025	0.532964305906803	0.7829505245864083	0.6953564317962346	-0.32572307301562065	1.2184480759533198	1.4514277974240588	0.2782564780915787	-0.07331479450041488	-0.7123284772578822	-0.760860971784654	0.2515877573661934	-1.085513096919438	0.5330820514196104	0.19727594032049683	0.6812376638134777	0.36485488202335375	0.8413657435119047	0.5615609497251144	0.08476058892483007	-0.3766046137510842	0.060598708208598105	0.09808366061398975	0.9615320567762279	0.17780000642894456	-0.06005464775695364	-0.22382166475836449	0.8394113917480833
-0.03695795213771387	0.9940217698659147	0.11806180238414457	-0.1397750241399887	0.13696719712754138	0.011841036115987458	0.6557752908044087	1.0316077179973784	0.6911296883573999	0.37755387678652674	0.26884273841634915	0.9183635260174453	0.2898835825640296	0.012280618766364167	0.32693056188654773	-0.08758036730784322	-0.014849239711484668	-0.5508463369210459	0.5284431920692829	0.7758509238221094	0.689124058042677	-0.36900935284863035	1.2055163376968647	1.4133678354683838	0.2709251477996286	-0.06020052875237375	-0.7448186215728491	-0.7785204878334064	0.2805250673449099	-1.123312886117778	0.5339708726163916	0.17026725491691133	0.6820610562426255	0.38140135383135365	0.8724002179230312	0.5531597630679939	0.07914207567243724	-0.38925183207518604	0.09398104163362063	-0.0031472475745086713	0.9233962578428201	0.16691042521837451	-0.050605174682295195	-0.24930275118225126	0.7583846040015307
-0.07758977385720045	1.022691742077637	0.1467497842976579	-0.12726240258592944	0.1515243798256775	-0.0032744364967552146	0.6388577150709432	1.0032342254995656	0.725538624797692	0.34152963280350984	0.2679924869054126	0.8886065498982381	0.28732117496117243	0.022511070183632596	0.3022208159386564	-0.07807097967569328	-0.017678702884619486	-0.5666717415401727	0.5347561454549667	0.814138369327255	0.682695121531573	-0.4164107667831101	1.2068102565077052	1.3589971850757117	0.2623287706828369	-0.05518883473784666	-0.7867210482125555	-0.7857046760676968	0.23555889278626316	-1.1341488753035929	0.5249283188818081	0.1498986434160406	0.6733308161609336	0.3732948684927406	0.8947873233480885	0.5063907769687389	0.07871401393568402	-0.4059106211425011	0.07255291664561861	-0.055310567224213694	0.8479704564105953	0.10917051044985604	-0.035219844340321244	-0.2651283364818824	0.6628022781108849
-0.08191576984100414	1.0508853449645479	0.16573717773426372	-0.11961267462221592	0.1676870314061592	-0.0531818224264496	0.6411418558867139	0.9625260116661026	0.735598302518612	0.36581611663878844	0.2647433188465373	0.820220845524325	0.30224278306508345	0.03959194159504894	0.29720805937298594	-0.07080927740992264	-0.02216468934641072	-0.5677974746075914	0.5013378022047144	0.8405342767065775	0.725760978907162	-0.4667940938402813	1.2439150031677777	1.3142686703862523	0.26395974256201404	-0.02274701654326357	-0.8098558696458692	-0.8111198867562255	0.2423091845336624	-1.147060748555052	0.5229997248161974	0.13925656311014453	0.6670634727863153	0.36987713351411106	0.925277156839651	0.4878346050689131	0.04014897021536938	-0.42896078089773226	0.023501340558429527	-0.08628276881487529	0.7987459933202354	0.08074613130369662	-0.008357119553060687	-0.24109112789983578	0.6297353324083977
-0.10956167561044264	1.1058828328898644	0.19603968588710413	-0.13549179660933322	0.19056237304539483	-0.08234864180674475	0.6531180186147167	0.9645430432654386	0.7891731752425553	0.389386612364441	0.22953327993034497	0.8006533393568315	0.31368297640443377	0.0517881435791816	0.27445810373611695	-0.0768301972699956	-0.02646664730997806	-0.5828074350653272	0.46518228342943024	0.8371775944632613	0.7259272667391311	-0.47846634053511156	1.27021093305169	1.277614747662129	0.291972374468059	-0.019425353682682164	-0.8327684984955697	-0.8163739547724636	0.2052530201425657	-1.1337834398352937	0.5488151111739363	0.09561848588369838	0.6506468630048297	0.3312036932599972	0.9649248030230609	0.4230024149734861	-0.014445754812032141	-0.4593958733971881	0.023336120876702983	-0.11839070804253653	0.7389871495539733	0.06469059531487971	0.06335173942889878	-0.2552182629685246	0.5797937356598306
-0.11987154125213328	1.1647750261970167	0.23784756130837992	-0.11471520110990958	0.22765773553099589	-0.14690267089046943	0.6538281530266709	0.9480841341016841	0.8342817378701101	0.3989229686745874	0.21026192357224316	0.7481618518868989	0.34268237665009077	0.06979639645044244	0.23317653181154463	-0.08042291902174262	-0.019943207239356178	-0.6061147186416902	0.4202764943332885	0.8577406151634832	0.7704974515278706	-0.5029491028072359	1.2624874138443518	1.2484489338725224	0.3290097294792411	0.012358304961212225	-0.8637517206585897	-0.8308277717239976	0.17532486941861772	-1.1069647024519247	0.5791374127249832	0.042588092659372245	0.6750954983419382	0.28097323489414644	0.9707096640551491	0.3925842988748478	-0.09463416183656859	-0.5006524752620013	0.04661333896475136	-0.1163000844351669	0.7095432470892357	0.04948024131351255	0.17347085891217295	-0.23674784769599105	0.5471230210551902
-0.10264451693412421	1.1985493066806359	0.27229465603714864	-0.10042483695199131	0.25805557930035566	-0.17716264454010217	0.6047380094135799	0.9527819427924108	0.8338234549914351	0.39601349134655084	0.1919628711242454	0.6743356911946807	0.3521510717832063	0.10434316622433955	0.21876756054289462	-0.12005983081011065	-0.028791676296570128	-0.6070815641238115	0.39766345245161	0.8612546866079548	0.7725802542782635	-0.515291370449341	1.2470880458383722	1.186856815318523	0.3284292017146346	0.018458863702481936	-0.8780858352684217	-0.8426822039960218	0.13975248973139756	-1.0714702737844126	0.5709968707375364	-0.025630422771862456	0.6798466745912018	0.25699167373443754	0.9667231741480495	0.3244003877522447	-0.15897810170374765	-0.5469342920933695	0.0937076096340896	-0.12438832326839258	0.6674045022566497	0.072477427612576	0.2678740184624998	-0.18678366263018018	0.5839664461002678
-0.10700362332275937	1.218987811505158	0.30890435299023605	-0.08664328320246653	0.2904325376031568	-0.21307711991290526	0.5866994157093711	0.9381620053617343	0.8522080991772885	0.35726499111942867	0.19189184514692625	0.6502984034421424	0.3524055665027908	0.10982297161787569	0.1737925645965019	-0.10170400695673032	-0.07418928565993185	-0.5697692952402469	0.3767309364385406	0.8983726256265954	0.7558254937521094	-0.5231897222859595	1.2299056295107451	1.169143887756006	0.3603886202832859	0.03899504045212794	-0.9106778266752886	-0.800932761167848	0.11299050305776621	-1.033449989389756	0.5731575321960657	-0.09581862209856824	0.6688792770047756	0.2379215404109769	0.9668524195001531	0.29167254041655094	-0.1684339081824078	-0.5842293391781418	0.071663710454042	-0.14102369850211824	0.6509656901585801	0.09242609941799325	0.35398254891754033	-0.1783865237301708	0.5694983933857181
-0.11051177225727456	1.255370498645131	0.35142120582308467	-0.11153746267788907	0.29032415551064794	-0.2643800695429833	0.5624992735725862	0.9336191230286335	0.865066033945481	0.35844985393275164	0.1664186539354911	0.6135494200530414	0.3582867052428959	0.1327724793963992	0.1295176039587408	-0.08075812042623742	-0.11801568251724967	-0.559381823814681	0.41958127933729494	0.9003636823009806	0.7644880469947253	-0.5245851956975203	1.22875897898425	1.1114836122423077	0.3969331718914758	0.06832333171241686	-0.9297568620824306	-0.7806218078251401	0.06726049236783352	-1.0164731017663133	0.5741055259551856	-0.11802615245689477	0.6187250759457222	0.24804143177613006	0.9426840415569998	0.2625636303548737	-0.24495816259424213	-0.639412671273425	0.08338116916686344	-0.1620416131873191	0.6604876937411327	0.11988856780777304	0.42585968009565656	-0.2022893809760519	0.6212189104696061
-0.11830144315062288	1.2310907884605542	0.3888885148426168	-0.13472201372126624	0.32262271797081044	-0.30683573942290915	0.5232176109661861	0.9168394141866001	0.8346264255603145	0.34517539132475317	0.15113575901599124	0.5534479254267968	0.35075451738174895	0.15916816316850105	0.12192082192511482	-0.08044039963429003	-0.193098309275422	-0.5362362491397386	0.4140866395210474	0.9070642580774351	0.7484303946623371	-0.554094391363653	1.2114207478416157	1.050395007737445	0.43645771122027244	0.09832762063087533	-0.9567468709006419	-0.7521872266909919	0.013707538098190105	-0.9687201240866348	0.5416722432427388	-0.13356429155541744	0.5946838440281572	0.27245355940316807	0.9545379022357224	0.25862526216509496	-0.3279410249599185	-0.7143663915994711	0.055043408084543166	-0.18380608246942778	0.6903517910226766	0.13630064693323748	0.48949201699336353	-0.16152961463850715	0.6670394041929375
-0.0955249469532399	1.2347625681772056	0.4016266192039388	-0.1596195484402341	0.3482174663064816	-0.365528495085307	0.5020041713175728	0.9062115604978492	0.8038017208148462	0.34046153278404606	0.1094007093238513	0.49054227211935125	0.3352446607357947	0.17941984476515077	0.1155154514432283	-0.06801497033750839	-0.23680306322871253	-0.530146117046473	0.4221529172789569	0.8864763013068439	0.7651830247307649	-0.569636590993128	1.164221148179001	0.9806288611102938	0.48149382658404694	0.10178540083442904	-0.9700595751497335	-0.7256175550942154	-0.027200481855889847	-0.9765737265301391	0.50299083105211	-0.1621164763194421	0.566358725488662	0.3036052583463434	0.9379733753579587	0.20936379348755518	-0.421703001428258	-0.7800042788212131	0.06977504351510862	-0.16735345405452873	0.6893954207091582	0.10513575551933552	0.5560640116296002	-0.13360897446476053	0.6972241244426604
-0.07316564245017554	1.2289673560276202	0.42052822233929177	-0.1600181086372751	0.40561578382832736	-0.3613833033458572	0.4680672021232626	0.8776333866222219	0.7710139004420706	0.3437076663535826	0.05532815379050184	0.45900881929484105	0.3406397221772022	0.18932109080993503	0.11019628446094176	-0.023336689246628135	-0.30707504897293486	-0.5000697698085156	0.46712407236040976	0.8664331091292301	0.7776754681883158	-0.5652825259647425	1.1281572198484207	0.882602592630976	0.5093711913358772	0.12314671958487233	-0.9607080863225221	-0.7183581282256817	-0.05205783102924603	-0.9607162998300331	0.48092390324229733	-0.18708955053777784	0.5726123868669604	0.309279270588097	0.9483597732450939	0.139415333700473	-0.4628063973420045	-0.8439460186372987	0.10996385109227477	-0.13245558005945685	0.6837578229134632	0.11797036873335073	0.6007277558498878	-0.0848397266170266	0.7652659172700037
-0.005392368474500692	1.2198032459030757	0.41615528333687213	-0.18175133044480485	0.4310075630409534	-0.39130923642633714	0.4464000247854904	0.8785047809776578	0.7289706302685772	0.35484416871134805	0.04009604321736603	0.4237593217748401	0.35765953253128424	0.199737118652193	0.09560155991245686	-0.04833075111715939	-0.33731255206937427	-0.5068185814484252	0.5047938160812158	0.8156055483589686	0.7722589476144007	-0.5505362590812244	1.1156032955122037	0.8065586708402502	0.5668399898475686	0.16409590872380247	-0.9469475279998049	-0.7013465455001737	-0.038825525714563956	-0.9776686907903607	0.4620238170030994	-0.21529713269638195	0.5515069459569941	0.3197175332783529	0.9450934364283148	0.08068957234928821	-0.5170468397455266	-0.9032499209106908	0.14351135248570288	-0.10932254015636207	0.7065389021384305	0.16062501296010456	0.6495865622455163	-0.044471983099191495	0.8212760666740528
0.03841432781877789	1.231160643134348	0.42651683342369057	-0.18730375840855368	0.502211436675043	-0.4022242024248991	0.4011303038549442	0.863880996011447	0.7064586653303523	0.34673688237229044	0.0009090697760771483	0.41379667398713005	0.3773181211939797	0.20807785349927407	0.08150322559571435	-0.026351488172986735	-0.3861826904816891	-0.5085680209160753	0.5351779308248401	0.7902245246850865	0.7371791670887962	-0.5358653715223844	1.0786961130912542	0.7158568533957054	0.6175009830573988	0.1730290257022881	-0.955805106630842	-0.6702559768156846	-0.05314236276968689	-0.9868257251063263	0.442755258287177	-0.24512497007759054	0.5416818027460852	0.3131955816896602	0.9695022006683761	0.013432701958898053	-0.5202826838251465	-0.9495602619974196	0.1836293645248706	-0.0828635081506336	0.7123070309873138	0.17381947802096753	0.68109462211074	-0.06797538547116969	0.7910456562599286
0.1011644179580734	1.2516622149176135	0.430508880363422	-0.19977608066886302	0.5217776837914025	-0.40875725456709444	0.3634929496228325	0.8656729709297247	0.6437223406563033	0.3223251576030853	-0.02580777136164014	0.3885943007131827	0.40009066664078297	0.24798141989548922	0.05117962941122974	-0.035800398789121446	-0.399759284548811	-0.4795157890841805	0.5597381184074486	0.7604090731913872	0.7192212025296368	-0.553101104668363	1.015244173570375	0.6129079908986469	0.669150366886193	0.20095047501701258	-0.9820796078605749	-0.621710305829484	-0.039836659296496046	-0.975713801571574	0.41278484856778286	-0.21250603474240298	0.516306418212446	0.29849422009194665	0.915056213119216	-0.02357367677735066	-0.5525481798251921	-0.9735806809170272	0.19724872528110274	-0.111540545064854	0.7686029051082465	0.17223872000688073	0.6947522620985845	-0.03856408664301034	0.7918740713718717
0.11887497262124506	1.2424480253521006	0.4079009732841503	-0.2459122706596344	0.5511890677316705	-0.4004908621563573	0.29962679401791814	0.8821219044051128	0.582804536207444	0.2584425304897477	-0.044427496568729526	0.33867012751940356	0.420240491780949	0.27973979471827115	0.04741538815675824	-0.03583930873044483	-0.4096472644916459	-0.4518147106846538	0.5794062358335228	0.7422832781635936	0.6586637265781388	-0.5365029007644735	0.9660024889935821	0.5255543202080083	0.7318123155767392	0.2088569756023284	-0.9811788332842397	-0.5927304474747459	-0.01911062900267313	-0.9754888914256741	0.408080938052359	-0.16628006240181173	0.4888731845053643	0.30318867981256103	0.9011993009329899	-0.06767334150048321	-0.5471435415698105	-0.9761541259991457	0.1748524743129687	-0.13430795596228268	0.8096599122290247	0.1749906350849562	0.6649566528080857	-0.060048567885688554	0.7832618498916539
0.14904964841638427	1.2485537621036333	0.39250784045545045	-0.2757170127343111	0.5928462841014983	-0.4042614695739536	0.31272154170797295	0.9045225192289778	0.5420013179367872	0.24037586094284175	-0.06699835723489722	0.3229175437305486	0.44990584866728306	0.3080744976697694	0.034406016104731214	-0.014780713244833144	-0.42124930414306017	-0.4326322192158399	0.5999481763576364	0.7190228064270336	0.6304556813825515	-0.535761650938092	0.9238118542833187	0.46809538697886444	0.7929622614694596	0.21338304379453513	-1.0046282753993208	-0.5455109588559194	0.006182637818734802	-0.9914960479873521	0.3947732753349377	-0.1315539203018526	0.4890556317283825	0.3102585562586856	0.8762946770930293	-0.13247880997122588	-0.5429954213573611	-0.973995779309568	0.12882717060192067	-0.1331275468806809	0.8374846281676158	0.15144704569853784	0.6303225976116997	-0.06722201545504075	0.7096699754219274
0.19604644962035458	1.2296668113573404	0.36945128482019357	-0.2702870557063735	0.6315699262441724	-0.4067262637042865	0.2853389043949111	0.947860633606546	0.4784934564769275	0.24738530095770414	-0.12076888497201896	0.24846966503840603	0.4560246811289538	0.3045119789769787	0.03526525090936673	0.03127437106314596	-0.41771460961373563	-0.45246685371671236	0.6218360053316044	0.6612983880672975	0.5905902760932655	-0.5098535476957479	0.9042191758478193	0.3795022483710428	0.8124993972653103	0.22453918865711944	-1.0117698042917442	-0.5340112726867989	0.016245477197806328	-1.0229198300686273	0.4041008435781149	-0.09554163122752106	0.503371395701403	0.2986787317335581	0.8642084765206419	-0.20211014243087927	-0.540916961132389	-0.9732394646906919	0.1420285299458681	-0.12937379185398096	0.8617045627093181	0.14841527217296896	0.6318178629243685	-0.0675057756134784	0.6952670873680822
0.23277525695215714	1.191665227454378	0.36935766806934694	-0.24768716267039997	0.6956933095974388	-0.39381387320930006	0.2563928285987407	0.9753263491953321	0.42454354620326473	0.23459166729421374	-0.1260150727688112	0.2065930180947882	0.485473097101945	0.28074393536497233	0.031367089018263086	0.07650947361710188	-0.3996110478926109	-0.451168042681906	0.576245205886224	0.651609408525573	0.5357349702449756	-0.4952368606906397	0.8733563678676894	0.3262409755990843	0.8154364133761529	0.23127621995533604	-1.0315592854226314	-0.5103887760664969	0.01796644732861662	-1.0359417238636952	0.3945802248503106	-0.050682398513929416	0.5249119543156288	0.2386729295049846	0.8317145857211716	-0.23057327989602633	-0.5157647263254961	-0.9584699781110538	0.17929392995658971	-0.12772568628419806	0.8522774692793107	0.13215385386352424	0.5867184229817582	-0.030509514932188304	0.6335666399482722
0.24613478879264677	1.1816226159731726	0.3623269317626727	-0.22655872123874582	0.7161527950407024	-0.3814915035628645	0.2506256303249802	1.0053979786004148	0.3842443957422075	0.22684205209350647	-0.12605452592227473	0.16192295879494198	0.5261297894869544	0.27132477304088864	0.030139036780341688	0.14133211087773354	-0.3608773512411404	-0.4413548906574847	0.5728815561155788	0.6522572198738374	0.5119541283330358	-0.4357043227148313	0.847680904224618	0.30031943899853053	0.8302659781834848	0.18917976664235264	-1.0527350419666184	-0.49331053353407117	0.05461794504018167	-1.0553631060005384	0.3916807692957597	-0.0052629476026626225	0.5301201586949853	0.18494795146584322	0.7646704451932379	-0.32418312405058275	-0.5065084351943254	-0.9616281451674844	0.2565427646593573	-0.10344066458242944	0.8316069172198646	0.11532034613608096	0.5842542905339485	-0.029689824294988176	0.61929183415857
0.2617091965097214	1.119316490606793	0.3903410146638482	-0.215989940483249	0.7362371902759124	-0.37122934816682907	0.2061382046323637	1.0329135618987164	0.34817118139847436	0.19822861429327948	-0.11280310786819488	0.11294739771204279	0.56396859043604	0.2463994136479486	-0.002280417367444823	0.17125311848698382	-0.3412321923286553	-0.4324003684848326	0.5658568353147577	0.6575958841678493	0.48602029069510433	-0.3959014590329676	0.8471913965487372	0.27621827985713143	0.8130163021363879	0.18756841560563312	-1.062365547715753	-0.4619595568647302	0.06933265927320066	-1.049023490682179	0.40244382691839975	0.023569917768186142	0.560764485506304	0.12804976664040474	0.7202769297965959	-0.33130965849576505	-0.4724126339763165	-0.9321042462637752	0.29504973141471263	-0.11569350036467903	0.8685322709838722	0.12050933553880121	0.56676189503941	-0.05991559328344518	0.6007146627242013
0.21799932921332693	1.0892078969302514	0.3923583378114354	-0.24890361576526096	0.7332748539359153	-0.36255010385573916	0.19449616588210908	1.0692358749953508	0.34993320752802476	0.1308299967547962	-0.10343375650192091	0.055105217344168345	0.5852786178283276	0.22966068747933485	-0.008486835351549999	0.22528585585228345	-0.313816528462854	-0.4053699811758448	0.5476014320436599	0.6620475662167801	0.45450087505624526	-0.3570730650073219	0.8333440180044844	0.30838047725235473	0.8419592382549812	0.17388858562830525	-1.0798210390763945	-0.4257151707171035	0.07759789726693579	-1.0420002519562463	0.39780556096431974	0.07156562642043526	0.5744840661055337	0.10448445510566033	0.6474891660531983	-0.37931912691332553	-0.48576250982602814	-0.8851019406416967	0.35450471316940707	-0.10588541091427908	0.913318371133957	0.1508939714933372	0.5732273898576538	-0.07069199970731176	0.5586774644171666
0.16266445901532733	1.0625444694914878	0.37523966196215325	-0.256175128674029	0.7566894179897666	-0.34674039330959877	0.17349833319693292	1.1143307622924437	0.324779330675971	0.0931531802867033	-0.1325825806686785	0.02681508585029261	0.586489097693925	0.21206048389562496	-0.014495586475985306	0.34528084834833617	-0.31394886356270135	-0.382481006599099	0.527977641888919	0.6932515404311668	0.41924756089981674	-0.3246007732575704	0.8126189296586872	0.3280042247975706	0.8618663035609764	0.12070067834874551	-1.1162894694842094	-0.401835309277048	0.03302994383257022	-1.014544506725829	0.3862693768318851	0.11305164520265984	0.5759952123778203	0.06288736918309389	0.5808232567677429	-0.378586892967961	-0.48371474976536516	-0.8370164799747313	0.42598611005926673	-0.12247002314277514	0.9282024112211961	0.15135079460810785	0.5777374810961604	-0.060375009681952974	0.5349702612452771
0.13469277748410075	1.045802329808212	0.34372346204692544	-0.2625040818377389	0.757977691840359	-0.34523053108952106	0.15416812521934306	1.1579678360838204	0.3185899537542737	0.047698249657155	-0.12725465376673334	-0.037177647301992876	0.5971706874297772	0.18308234886037356	-0.020246968920939933	0.4364721205246401	-0.27899685583306116	-0.3809143660692452	0.5104025684893164	0.6868112043772033	0.383279996213984	-0.26767091629065154	0.7681042004537328	0.3448858158306581	0.8693838441619046	0.09822244241207875	-1.1343795196767483	-0.3927794295945956	-0.02778266614352685	-0.9908110748666206	0.3997080821196503	0.12156664630816531	0.5726018437623659	0.04443403918841628	0.4931888732391324	-0.3939737112504512	-0.4789175941773932	-0.7955448044161575	0.457296466842349	-0.14749144684040544	0.9377063516094767	0.22454343627102147	0.584458444680282	-0.05310148192652693	0.5393325484170279
0.09061229119350422	1.0173350804562458	0.32939306312127953	-0.2558457192281089	0.7682643136561744	-0.3577839775566898	0.12014839686573975	1.1727877165744924	0.30157661464156144	0.03133164031041337	-0.07377121725337944	-0.09210447038533529	0.6022869581809976	0.14293717283925458	0.017553255701983697	0.5504471573820258	-0.31648173336135077	-0.40782519102897324	0.5266511918180198	0.7381442350882864	0.3946269822558338	-0.23096454551121934	0.794246290084558	0.37669542672128387	0.8431742760904888	0.10110836693765009	-1.1301216652884343	-0.3787524672675354	-0.06127657782761135	-1.0000049550903918	0.39692327340462874	0.1375686694159517	0.596475381934872	0.05846690292032843	0.4646362113285149	-0.4469339672523204	-0.4772557521331107	-0.7432812804740231	0.5345990308103146	-0.12163195976844013	0.8973150336642133	0.2914240775438165	0.5551023594624875	-0.0230037910432504	0.526080902702293
0.0963100394950206	0.9804772532626924	0.32132340684832816	-0.25107777266514014	0.7772569091988288	-0.39076813315447806	0.09006525814377761	1.1946355741593868	0.2961691363812823	0.04680858314421187	-0.05167178571730584	-0.10523135344791508	0.5883200256925735	0.10588480647673984	0.03713555973645238	0.6480973355128063	-0.3266065691204942	-0.4127896459224664	0.5020320797659651	0.7580769140480842	0.38790381831985526	-0.22047652461554712	0.8446945373402082	0.405651601328168	0.8164671092335423	0.09749759350520798	-1.1373333847632487	-0.36093864825702987	-0.0915458133024033	-1.0176587112485458	0.3588281010477441	0.12907332016403583	0.5767143551382203	0.05440202432582303	0.4097145304775861	-0.45292191476987476	-0.47242720794896603	-0.6964975130352759	0.6274393444862175	-0.12673465705410433	0.865192179688808	0.4036980116939063	0.5443233444734288	0.04368937076389304	0.519333738752579
0.07120253451260661	0.9597025694801241	0.31316906102013264	-0.2362473488698506	0.7676636962268534	-0.4301166062761517	0.07958064955116739	1.1816272014033744	0.27777829648839336	0.058737180589651564	-0.003907913035801502	-0.09848235104315992	0.5975548303151177	0.08005134897278318	0.05248854292955144	0.7514028361672546	-0.35059283290687926	-0.42606983232395323	0.5109707878617277	0.814754017452319	0.3667663698635884	-0.19694890396767184	0.8894397311456821	0.4071957744139536	0.8057441356549837	0.056071734606219524	-1.1259167664949241	-0.3282741835661541	-0.13247357577896912	-1.0129577990739809	0.3428958886382996	0.1083827925853235	0.5581838357144351	0.045780765656399616	0.3647059681329961	-0.43655445893324796	-0.4611577212323722	-0.6480456412320414	0.7181300580706663	-0.13982406716253523	0.8565581455884708	0.5214544075757978	0.5889604374852879	0.03390222126221001	0.5285968578207527
0.06879221606896241	0.9364072383176916	0.2708687011665809	-0.25527241176411397	0.7756590259877404	-0.4634956973060557	0.06509083863861523	1.1809390919425788	0.29283733313943194	0.047886870861485624	0.0673210780556003	-0.09978750083118282	0.5899767006867773	0.07483243913372703	0.07556965751668565	0.8093948502827812	-0.3574934013316003	-0.4059161376966277	0.5108130979463343	0.8644325087841519	0.3924041860069824	-0.1818476086665698	0.8886905861350387	0.4283788321339788	0.80721762592603	0.03188207659003876	-1.1358429691285443	-0.3152679857606834	-0.1464659971008399	-1.018719371350508	0.28764893270695474	0.1110744949396871	0.5271288635647656	0.027268412043285555	0.31443656676757004	-0.4482744253043579	-0.48423679544071047	-0.5899158005426626	0.8061363155732975	-0.15055672014818025	0.8642813544751231	0.5964043533958738	0.5912154831045411	0.05002383321749052	0.5014733785859579
0.027403242290984942	0.9131965665303852	0.23446213306944363	-0.24993931125175012	0.7453184376392747	-0.4836653859200591	0.04782343496220853	1.1737928715491885	0.29718234909840935	0.011300309014869132	0.09663405000315217	-0.10347078934894882	0.5783790339798655	0.06430760695707491	0.12252153633279497	0.8174201896640094	-0.34165219618788667	-0.402370441673958	0.538600739423618	0.8547520486676206	0.3795922635940394	-0.13050384398033965	0.932360008353512	0.4193200760416579	0.8069749297474047	-0.033238858440547935	-1.1307876834498978	-0.2937136821063281	-0.14009762341908355	-1.0036786472525496	0.2721876352727815	0.10270741748041563	0.4846376794005415	0.05763997650284232	0.2923813754763195	-0.47085343029957316	-0.5103061189088338	-0.5252653686302118	0.8698893755947588	-0.15750312978377817	0.8812494955881937	0.6462633784748195	0.5852351580750946	0.039826766241341585	0.5050193847550004
0.024582005712335687	0.8856105443104155	0.21389993092801624	-0.2577824430913792	0.7401371714946048	-0.5044242194877306	0.0314632486177432	1.174284626300075	0.29433748333831045	-0.012332743860792843	0.1493363552822644	-0.08116751020462774	0.5686846166489254	0.063819277826288	0.15921750495429982	0.821826419111774	-0.3076704902210844	-0.4124267855615297	0.5499313792211554	0.8573928024506774	0.3358345568913865	-0.09912735812817944	0.9691534711344956	0.4042480321655358	0.7773780778280515	-0.02880871633670064	-1.1113484797070878	-0.23948563935317796	-0.19749543738224537	-1.01977616521805	0.2719595743554387	0.073753218624413	0.45063841994335013	0.08777003500770578	0.3141242657416701	-0.43053111294161467	-0.5180870875681356	-0.4398083339287613	0.9175085803085867	-0.1709871376528592	0.8990914909137079	0.689607077788992	0.5331850535254424	0.053307935300369036	0.47169327844787273
-0.007477739011852623	0.8843642129338722	0.15636480989616713	-0.26021988204236923	0.7345503326783642	-0.5106457959185182	0.008888337855276656	1.1364384621432628	0.3149884165695537	0.0027551162940476215	0.17804702282171836	-0.08048863449857462	0.5645850802576728	0.009216891040479375	0.21306897496972566	0.8561817615829135	-0.25647321506554766	-0.42493728340371995	0.5296515856264535	0.8685908210762158	0.30286813436513765	-0.0347671587010556	0.9827982887985321	0.37941174251239773	0.7409686688186848	-0.07475109522928511	-1.142316274365329	-0.2230560257245897	-0.23477193382742242	-1.0416192670355162	0.2405639688169051	0.07009757279858901	0.3971390669426211	0.12706868128005358	0.2985987306827613	-0.4525192475289468	-0.5500630135394322	-0.39136143214610963	0.9584019854057912	-0.16410773518416452	0.8935643262281576	0.748305097112657	0.48341576233799977	0.09820270321313387	0.45050053235626625
-0.02152615853161336	0.8775659154608204	0.12800508305008468	-0.2395287588717469	0.7371374175274323	-0.5099002288162688	-0.05372546338924039	1.0931462284195583	0.30505100542553604	0.018830467654913776	0.2195201823781558	-0.08279329020295413	0.5891101722643269	-0.03022896938035461	0.23785972040411263	0.8321355883874789	-0.23118737924394908	-0.46865701260997694	0.5243811935922238	0.8879366217226566	0.26323300913014375	-0.018014750404860162	1.0070315713125104	0.34936753421367445	0.6413681375417185	-0.1456060566017916	-1.1563288122231925	-0.21195977629994728	-0.27013110115072636	-1.024512724956962	0.23518173116759838	0.039592481741987276	0.3517136715193704	0.14030737294818624	0.3281949105140589	-0.38386194900353604	-0.5447409806129806	-0.3361826469565695	0.8939277436648334	-0.1785988810769979	0.8913517736879764	0.7562994463443742	0.43187740516345147	0.12280128731851123	0.43041034236301484
-0.06314406084726185	0.854692277776763	0.12581158235190318	-0.21442076218230724	0.7414275420225829	-0.479489869201538	-0.10654783311979395	1.0457978765863765	0.3353115062826225	0.01770279271394794	0.2566929332704869	-0.11223827234937371	0.60889903599569	-0.08787720859931299	0.28466032246908163	0.8371128074495763	-0.17341857248200843	-0.5027817529495433	0.4827045189894415	0.8788048508781239	0.26264210089013057	0.009125508911524955	1.0171239867710358	0.2935276994942315	0.5672041835819748	-0.17176145925890873	-1.1453270888533438	-0.17659703855512415	-0.25807666774638305	-1.0135879952845293	0.23913396522707533	0.01826623675257663	0.3323443605521044	0.1964571226531615	0.35876264324702495	-0.3486716425241879	-0.5725110165470901	-0.30630357787801177	0.8942573065313025	-0.17625701443574596	0.9219208602297735	0.7447058758393903	0.37248496631382755	0.13706072954768328	0.4337614537652149
-0.09040312538500409	0.8200244774488492	0.136180172364076	-0.2176181092395469	0.7365131990372921	-0.445479984992551	-0.14696388602880198	0.9880504733240288	0.3271805187769312	0.024585978723628887	0.27487223561169205	-0.08859678266431838	0.5979574440820853	-0.12978360058772181	0.34345941005252	0.8274482916798164	-0.13960515353986072	-0.5529048082726868	0.4589919732917438	0.9045783759575261	0.2237814188476388	0.02933969130677792	1.0462864565334546	0.248286043820357	0.49790841478695597	-0.19389107492075042	-1.1309857580053297	-0.1056095610417656	-0.23508372810413936	-0.9824257674306928	0.2331251147978463	0.04378209650390579	0.33755004420221935	0.2206288737859789	0.41124983450652264	-0.27730555447585226	-0.5820284896346177	-0.25572253536371736	0.8887431763471438	-0.15703448571950013	0.9338420053741748	0.7394392620422325	0.3008544692468599	0.2075103257362189	0.44311820021945786
-0.10937169824610182	0.786866275637629	0.12403736308205415	-0.2194414204152985	0.7344030814127979	-0.4266052090003337	-0.16934871798721257	0.9382795693052557	0.33502737653424636	-0.013282498162560946	0.2519482022649754	-0.08906366163746535	0.5790580487759971	-0.1832851899731286	0.3777513961099591	0.788443436861432	-0.08444176075731315	-0.5706198801509886	0.4023983750657078	0.8889232620977229	0.18914909050913725	0.08344754109804002	1.0112161056111457	0.17939822836722114	0.4137027429576551	-0.256901858058557	-1.0966225886341943	-0.06755840430140966	-0.23080944447031468	-0.9590652663627607	0.27007529807349534	0.012598348068083002	0.31993610863633287	0.22285825499586892	0.45410548108319404	-0.18092880126468341	-0.5958749911378608	-0.26027184086250665	0.8430486713633145	-0.1724056590709911	0.9435095062909653	0.7506020132097474	0.2750828979405965	0.2142496114601457	0.4291192581600704
-0.15379299140748875	0.7941296652081226	0.12707504383591425	-0.21735434981638715	0.7215264716561507	-0.3614138511402948	-0.16732720110625626	0.9069782847150405	0.36710717847505137	0.02026206397244599	0.23911526576688957	-0.08910215301964186	0.5873814155090246	-0.21181912666787134	0.3862014668719539	0.7620316415590586	-0.06668231031648575	-0.5953325422969528	0.3909424538109719	0.8948949627593411	0.18238701768732435	0.14813912347406463	0.9699474373501247	0.09112809877205327	0.3330171933003885	-0.2649665330658061	-1.0627124310527787	-0.0006574627773802078	-0.22756293454451706	-0.9378973995486606	0.3209808987099066	-0.011271815999839414	0.31437583324825336	0.24831052263082923	0.5186461341118809	-0.15226072122401502	-0.6096638007520496	-0.25341649633440155	0.7836890524806202	-0.15242601705274952	0.9483322319942307	0.6991677577948541	0.23526363664026043	0.21932649818843514	0.44430539547481923
-0.19590752224281163	0.7667294232835691	0.11050881640631978	-0.2372377658447972	0.7245047750008478	-0.29589870029706355	-0.2229426924629591	0.8742705836837533	0.41398526364745647	-0.004117812369173583	0.20410429015725323	-0.11197836069916996	0.5775786507801325	-0.27694918961459486	0.41460826769796605	0.7300639106903567	-0.05773655761858273	-0.5929275518708365	0.32896864307077517	0.8681362140182756	0.17442734730020465	0.2077463732870985	0.9685316953620292	0.05295799707657385	0.26650075349168556	-0.2688488010137598	-1.0318967570688724	0.0342716963972272	-0.22372339226210775	-0.9231040703041208	0.35883981228404044	-0.020280720323612382	0.3381402657422724	0.25550766817241133	0.5965483929171178	-0.07549317924817214	-0.640431314480507	-0.2352168745834337	0.7055120951201289	-0.14309509985150667	0.941254799898901	0.6411999447533486	0.1924221872018121	0.2602756015182347	0.4351696096517004
-0.22640702428805864	0.7853353519374284	0.1222268638056531	-0.22233271015798245	0.680325632063758	-0.2507514236911569	-0.2658388014478721	0.823868358111504	0.4313124753708692	0.00450076470069756	0.14964702002275349	-0.10826202866878605	0.6036521344664474	-0.318950842172054	0.44963964566073056	0.652326019659194	-0.06443048585211235	-0.6133058344351856	0.2915680770399396	0.8688911403866669	0.1255647106789762	0.25727632789353183	0.9607603490776073	0.02084570774056125	0.17264988587886929	-0.2843507825676589	-1.0013195795286585	0.0946243262799159	-0.22301576247323407	-0.8979555714187096	0.4285850321975112	-0.05070272548221695	0.38935489020085984	0.27341178870351546	0.6789345099299613	0.026036785532915007	-0.6367438526040639	-0.2094321299326122	0.6430356529577426	-0.16169331128743705	0.9079202466322128	0.5772917294846177	0.17564738653753337	0.2975222430543734	0.42966731542716774
-0.24773910424309636	0.8164069460060317	0.10813658753022914	-0.22863207080104483	0.6945115899667631	-0.22173418833272826	-0.289917154910931	0.7664533078663558	0.45444795649435676	0.008529622448797932	0.1348381810098843	-0.09417175768581516	0.6125574621375051	-0.34092900802982107	0.4857776473417693	0.6268123277226382	-0.06359973625454537	-0.617246402979965	0.2668974060771195	0.8895645785808266	0.12118955784145105	0.2799351174820344	0.9496816304861179	0.022662285093685303	0.09950784662147547	-0.24900831045585056	-0.983107148144072	0.13852589546570396	-0.1779197137597	-0.8972983746379258	0.47349651390719244	-0.06667867980462952	0.45306168556670484	0.2627836897722775	0.7161425872298917	0.1513573659870592	-0.6195977101703412	-0.2019070009279787	0.5535659960884713	-0.17855339742431128	0.9010340425298036	0.5660759126069683	0.1651091895119282	0.33379932621973285	0.432493214644472
-0.2943351182625732	0.8082010795283553	0.10030499788852346	-0.2106655567845032	0.6860870327125269	-0.21464766570551425	-0.3404914799058031	0.7543667337911293	0.47861637340796176	0.02345596105538468	0.09545154164859909	-0.11079569028235059	0.622144985556502	-0.39017855706069665	0.5123000937443266	0.6150031736495789	-0.0846015967450964	-0.634312739752616	0.21313913948948074	0.894411877847525	0.1403592090192465	0.30370272825778677	0.947805391485638	0.024993333468335755	0.011833660277913082	-0.2654617811037795	-0.9719693112771838	0.1345471744684334	-0.15522216903054803	-0.863774394732945	0.49854037634536663	-0.09585747127308017	0.508592938653478	0.24699603543293186	0.766928467103529	0.21055359686249392	-0.607461890405818	-0.18260033393153202	0.4341822859585342	-0.18114975593178032	0.885907924926131	0.5462561857391675	0.13697236026868334	0.36590074942252715	0.45193250704976906
-0.333712520602956	0.8061098646909555	0.14060762496398	-0.19222844803798303	0.691717847992891	-0.19376310952864495	-0.3615582017575406	0.7628992920709059	0.49164344360753665	0.014914060816142863	0.07699040163669815	-0.1032237837327609	0.6212097532187117	-0.36898266752744135	0.5533573753866663	0.5586909840861686	-0.10909332858599112	-0.6194670301741959	0.20628381314639302	0.9280021526309372	0.12105087064996671	0.31111474940405404	0.9635997523706736	0.03827749079186919	-0.036988661202216874	-0.20865370022725466	-0.9203736647121141	0.135229423100978	-0.15136723170795674	-0.8212897637765225	0.5301939372728415	-0.1241218967524063	0.5801424988276564	0.19786338782320417	0.838089851591274	0.2764957326039193	-0.5549833789469752	-0.1571515550939423	0.357770768825814	-0.18479521654732425	0.8779908646283332	0.5298439565767248	0.1119529125682408	0.3785105642443347	0.450925076375661
-0.3652998069663907	0.8069590238778284	0.14443036552974403	-0.16720792409355048	0.6760583559760059	-0.18467855254398607	-0.38006842129435914	0.7635740328214126	0.4797616470352274	0.020388634562394183	0.05232098910873367	-0.04607482752611532	0.6046522860834829	-0.37518265644934307	0.5638826964043973	0.5004320708620013	-0.14556678975691395	-0.5946276043393994	0.14795642267056003	0.944851086842403	0.1220342450844722	0.3517504694819862	0.9916114874238037	0.02482619213806222	-0.051154221222147946	-0.1478088038159747	-0.8726573692036274	0.13806913087569023	-0.13744094577273464	-0.8395696102421143	0.5459480156144154	-0.12882282066005715	0.6061818448172591	0.18679255279833507	0.883620927246508	0.3136963806230725	-0.5425874098738892	-0.17854916721747374	0.3333826433987285	-0.17746645995633836	0.8943735227792073	0.5273863508761345	0.07363613154860016	0.3646544733058275	0.4251272860257024
-0.35917164162930115	0.7766356284155337	0.14808518171542792	-0.13775489610549052	0.6492726572530703	-0.22653120625337175	-0.40613479168915034	0.7610772666658872	0.48913281651458124	0.046960100613820104	0.06360505454812748	-0.008974899046223811	0.6116245145125468	-0.3552174740077779	0.5656596089794945	0.40630202238576096	-0.2068891674762317	-0.570369257890917	0.11927158918633181	0.9768102267348775	0.12743344167319542	0.37297237185554855	1.013909720866012	0.0633907448395827	-0.0884276211540958	-0.11027402089311567	-0.8537514367901894	0.13534883110293539	-0.14515195544098736	-0.884696512839114	0.5876601108441963	-0.14695321972319916	0.6576748553164357	0.1176144144829061	0.9475651909247688	0.350116880059497	-0.5404190638283028	-0.16974736812256072	0.2967666312394383	-0.186349985871492	0.8731050297202835	0.5059610467194029	0.02359789874682023	0.3816753205249313	0.3961574747376174
-0.3895565833948221	0.7538562704901397	0.12922678407318813	-0.09196705131858952	0.6689297066284817	-0.23407595540124776	-0.4155345917471928	0.7733085123701391	0.4890787937646448	0.04893919862784414	0.07490472613047086	0.007775920638762928	0.6186636125854685	-0.33425364533193924	0.5765875329287216	0.35833259782570864	-0.271488973353851	-0.5369810765965535	0.1047692728612201	0.9897174430743331	0.146611497562784	0.39488876653554816	1.0347355037661714	0.09465624388163867	-0.13141969536900658	-0.07931269160236604	-0.8472647004955463	0.10437056970184086	-0.13949636248916258	-0.9123004300846084	0.6273490591847973	-0.20918582734129684	0.6641632535954555	0.06797679874866866	0.9693764756176915	0.3845463113118509	-0.5317130700574244	-0.16682787572675523	0.2875531578791639	-0.1892390100251104	0.8681951937347583	0.47052934055002293	-0.01087948857239368	0.4027008183042973	0.36507041119191064
-0.4243379592268905	0.7404989024146591	0.12587998280586138	-0.05357160822890441	0.6621343214632308	-0.22735014395819259	-0.45274119284953007	0.8056879118337786	0.4826571537037741	0.08049446871932148	0.08989949971775749	0.05594993125667809	0.6360762728097689	-0.3110263974569393	0.5802490838390234	0.3453322695543402	-0.2890846724488501	-0.5230152265753933	0.08110680626658957	1.0228821773555345	0.1673688835736964	0.41208980846443344	1.0681893367593154	0.13120256026997906	-0.14497593041802007	-0.03276181859527212	-0.8514195374924853	0.07887754093436657	-0.16476623407747862	-0.9185175053237554	0.6463961522585536	-0.22458512676264225	0.7087888154486832	0.061697805278134676	0.9949529741285094	0.3819478636701641	-0.5064757489690385	-0.19229951539599816	0.3058913154551025	-0.16926342904728747	0.8635667161546629	0.3867737244877223	-0.029709524414833238	0.42256388508319837	0.3707492492156167
-0.464381282932789	0.6826805042499707	0.11986075934458022	0.00374040700067223	0.6424946906384014	-0.2729017200040046	-0.4906528135160033	0.7983226931521032	0.4573159228332407	0.019956243087276365	0.11921618005571384	0.07363734775669559	0.6333736711410726	-0.30580987997125064	0.6368668185247339	0.3205731418689738	-0.3326373811097514	-0.5195486391394958	0.05270052481974406	1.0413220759322939	0.1522893355961763	0.4448515621837513	1.069912148787109	0.18922251581953198	-0.17148312982309422	-0.02612989149880741	-0.8792173907103192	0.04315368093119611	-0.1818010180121475	-0.9151876872775461	0.633790177509521	-0.24759031516326696	0.751994389390649	0.012464383729772922	1.0107701913050056	0.3933129238651546	-0.5147575258301724	-0.21330217823457703	0.3452992334616375	-0.1795622275482382	0.8584633806799491	0.34552383700311096	-0.05992610500310912	0.4558674250127309	0.3642674627289783
-0.5081807731106401	0.6642295172176336	0.10645808564193619	0.07287888284005209	0.6457111012686755	-0.327763533785694	-0.49460322706066745	0.7908363119811189	0.4239907365192826	-0.0014429876706272549	0.11809105440717349	0.08478172924947601	0.6398727838374063	-0.2698859921118583	0.6369539955023563	0.2755031245144841	-0.3380467784194657	-0.5235056886398531	0.026661935690651804	1.0775795051444743	0.17605756295579206	0.448710011814254	1.0566755716648895	0.206746768117599	-0.22755852095213935	0.01088462562537965	-0.8837465500939075	0.02715242901836948	-0.21394150067218165	-0.9422749482016244	0.6693227464505797	-0.26221604008941585	0.7852750899075647	-0.03493888613315555	1.017629750070343	0.3677584506041184	-0.5281363547859741	-0.24153909441317603	0.38973280988242853	-0.17006480768984322	0.8657250279233806	0.30948456003942676	-0.12158374932492264	0.49573238645662177	0.38123499214204
-0.5751704329003078	0.6105371412122723	0.10594480826303102	0.10796759247723371	0.678052618734748	-0.32982859523068964	-0.49878081357599696	0.802978050164149	0.3944795303366765	-0.05116750077360151	0.13672776610252974	0.09196776227876263	0.6122252973978329	-0.242988662549447	0.642433449416216	0.26128066201057737	-0.3405439430875971	-0.5110824560607552	0.019469802436978913	1.0782158774892483	0.22472027293885338	0.4840085995493233	1.0652694810077996	0.21833379808759	-0.24793024014284554	0.03647002303060086	-0.8863905049083834	0.01170938053217011	-0.22856389969552987	-0.9484707623049946	0.6773411217520335	-0.2978215892688833	0.807079741272047	-0.09104005662615278	1.0008922255228374	0.31114469582458293	-0.5220392450012936	-0.29220374947196587	0.3948514646268243	-0.12392035604418312	0.856246297944392	0.25396286697300685	-0.1880616291205661	0.5309704251522918	0.39020674278476475
-0.6121998200232518	0.5598086984815341	0.10179087407441223	0.14974524381359378	0.6698755769338411	-0.37695654196216066	-0.5259074780995961	0.8274783890874717	0.35028228727646954	-0.05296677863982456	0.13081314093543572	0.07755853807191283	0.6093144710881216	-0.22287462256500173	0.6437249639654252	0.24292339510475452	-0.36488499700986665	-0.4887846170466079	-0.03301114235616208	1.1045138832717565	0.24898994276951975	0.5269615841462894	1.0291282395291168	0.24921858984041867	-0.28019276425457307	0.034650388033508304	-0.8743558735788189	-0.051172264459943426	-0.3162621244337984	-0.968647863976102	0.6702214297410846	-0.3434293303378894	0.8526668892120348	-0.09853837094102355	1.0029561279548718	0.2281510152973644	-0.5319807401593591	-0.3019379168500643	0.4057793660903264	-0.06197378697463733	0.8721431246341667	0.18920343270262957	-0.24627110770214639	0.5573426725986027	0.4040695880757614
-0.6563523250792056	0.5411105424174993	0.06902743582868262	0.18302480113000166	0.6785310912661624	-0.39497033345355514	-0.518118163908648	0.8163750347414673	0.32350855170822224	-0.06200147472777704	0.13857998349625972	0.08327587029246451	0.6147671332977531	-0.21040816465350454	0.6487099721751856	0.21832243383832362	-0.3827331733326583	-0.4769398939421065	-0.03845228143253724	1.121549713569949	0.2759098291270496	0.5596479532926355	0.9893056745092368	0.26222901285950323	-0.32429288758388675	0.028449166113096874	-0.874477696094362	-0.07293814054495115	-0.34944909836411864	-0.9560983130227783	0.6752859846963399	-0.358193547357411	0.884012260359906	-0.12777035322444957	0.9730008773788192	0.22755438591864316	-0.5980784472084635	-0.3238754740305751	0.4519544543711911	-0.01975054058892803	0.8497400287868935	0.14666384314799816	-0.24576709064992935	0.5954655028149807	0.4287497670436853
-0.6990655993286969	0.5245685067117944	0.02242728081761806	0.2245873804458154	0.6511075187696055	-0.41941957531364793	-0.5049015814651565	0.8252195369284028	0.33319041703512414	-0.060982578312840055	0.17007817599472624	0.06709937559026094	0.5979032917442456	-0.2071914171544142	0.6409959538735212	0.21877098045287702	-0.38943944128063906	-0.45296541100308085	-0.05574326523382171	1.0735898487540727	0.30904898692312255	0.5848679098919626	0.9272485158266637	0.27172934127265147	-0.3976846890472153	0.010020402625621552	-0.8694726575249175	-0.0745298608040573	-0.36185062182318317	-0.9490938062972191	0.6928638107196323	-0.3807815683490218	0.8874828374696552	-0.13444696642797635	0.9657958261742012	0.25762158872760993	-0.6504493424788974	-0.3557701232735274	0.4922045983308914	0.022823105900879062	0.8370876410042364	0.07138634291477211	-0.22945088218814275	0.669567917561403	0.4641506562261132
-0.7234040422393753	0.48173818507869665	0.024605206202232714	0.2699824162322674	0.6433454578080227	-0.45601697977967237	-0.4667826021033492	0.8675930843431626	0.33920766689642967	-0.07114115032455134	0.1860966816562602	0.009679634981086444	0.5905120460530788	-0.19456216566100143	0.6856381677515326	0.24531527420682436	-0.36149885930230596	-0.43804091687023583	-0.07224747344874816	1.0579648400540824	0.32619590865192616	0.6211078505540735	0.8835468955533597	0.2616529167851708	-0.45377416116317004	-0.006367784989951236	-0.8549104166757886	-0.05546979322943045	-0.3873994339295433	-0.9357731465567983	0.6878192265041656	-0.41701164541438834	0.9402558426828062	-0.18859182450074377	0.9570624612534638	0.24607139681677692	-0.6514991101451367	-0.3563694307110395	0.510383005566291	0.0731332374396744	0.8028395559240838	0.017367503135753602	-0.20333232981744837	0.7356504242750062	0.4980266174461489
-0.7555700220605255	0.4869276871914723	0.04458035188756918	0.32930235832140575	0.6287662922539201	-0.4652010977763812	-0.44349207344342984	0.9297808494833978	0.32398807948855707	-0.11397304319178123	0.1809248161838122	-0.036447786317974365	0.5718926580931968	-0.1850804460061375	0.7362195100934066	0.29749729681412324	-0.32973690121241955	-0.408203962495499	-0.06462813779158931	1.0439376543352847	0.3179603495957778	0.5996671420718742	0.8499084639807555	0.23964371601395765	-0.5169370591792547	-0.028402732853172418	-0.8348777788993225	-0.05125399517973013	-0.4060579749888336	-0.9375178715612931	0.6586776024860148	-0.43294174541176006	0.9596703275907339	-0.21486730746878085	0.9459146724593847	0.2379888732126399	-0.6273569737420337	-0.3656543385411442	0.5086275574041519	0.1643976079174502	0.7884642478194823	-0.021106629184637557	-0.14271975152780192	0.7780362230517494	0.5285528904002532
-0.7781200766778387	0.44598370898369444	0.05177855190969456	0.37510329674165505	0.5968815816529516	-0.5055853262006708	-0.41610137218110504	0.9906504714873643	0.35120349222663066	-0.11976762082077505	0.16311008312794228	-0.09624269461410573	0.5495058622606777	-0.1728669013956498	0.7386707875338235	0.2890325479640365	-0.3321206872501484	-0.3788024964215327	-0.05847588750439595	1.0267092228072037	0.33955186587103314	0.5986532672771645	0.8103624294697077	0.2323061546133774	-0.5515257922217582	-0.03805085447174565	-0.7974076104815346	-0.046601140656843947	-0.43290677372998027	-0.9598178954323169	0.622561382510814	-0.47360674450940954	0.973592830328158	-0.23329693120518544	0.9748862502388829	0.22680802329815825	-0.6440656956624495	-0.40036996388880414	0.5004116690876848	0.21947228744307495	0.76653181815639	-0.07065033970916954	-0.08261391430891374	0.7797903321530102	0.5538627697159265
-0.8018434564423513	0.3790717501737331	0.04313653195777239	0.4104224179545627	0.5531047319689597	-0.535932447549464	-0.3711211239892447	1.0410151945887767	0.3641070818549224	-0.13636046164219823	0.1258745471258563	-0.17575630469807332	0.5352886004742341	-0.1578527032811926	0.74679553828531	0.27419508274628923	-0.3215261419279403	-0.328859038820068	-0.07103081707393075	1.00757497671861	0.3356153406404527	0.5863999343464634	0.7778551436555847	0.24842582438720523	-0.5903199387399537	-0.03260986160499154	-0.7891480530564331	-0.04088056992227806	-0.4044281506499857	-0.9610615110449989	0.5718908695335233	-0.5003210999575215	0.9405935311110607	-0.2975220254100277	0.9970219055625715	0.2591442606169309	-0.6290463335769193	-0.3722372476334817	0.4284127007280117	0.27571187641270467	0.7662220628483105	-0.12557721907276126	-0.06908886776410796	0.854457222238765	0.5740248655416801
-0.8221477463812453	0.36213693558683946	0.07185179491553442	0.4171872345311545	0.5121894275798082	-0.5783965901757202	-0.3218757378329132	1.113970376464042	0.3855444536529981	-0.07441134433639984	0.0951713923256457	-0.224257457584299	0.5353519873241415	-0.12629118791352276	0.748306538044309	0.25073869295545703	-0.26079655075063835	-0.269045349220238	-0.0925737370227641	0.9964547337444145	0.3665491383022203	0.5432312926166929	0.7689622137866843	0.2704595358423192	-0.5936653657488729	-0.037808078569106805	-0.7550915623971489	0.006230524053994391	-0.4029704412094309	-0.9541927324837625	0.5421651013765442	-0.5273087164350819	0.9148889338436754	-0.34853889483269573	1.0338251481992986	0.3245163350317643	-0.6335478271636178	-0.3342979292655163	0.3828409929718207	0.3583533585493769	0.7590695370059114	-0.23961560387817937	-0.0653329615508583	0.8693494714123245	0.6113387494762805
-0.8115956196166764	0.3196817020185371	0.1220798778452441	0.4384699353306932	0.45450859622059364	-0.5940465137731474	-0.25915512382044426	1.1777426608408743	0.4035100096358934	-0.027803101731433365	0.08948276265041548	-0.265659484752771	0.5236068071116229	-0.13766266543054131	0.7722851994518065	0.258516155282973	-0.25846014921640326	-0.18831313691898982	-0.10048769502715453	0.9883842535416563	0.3303976254111648	0.5359309169772312	0.746176568783574	0.2835862421059595	-0.5928761516550507	-0.037927246009121625	-0.7430854947731769	0.0024633754873772417	-0.36110177900270124	-0.9451388692324818	0.5115643189539955	-0.5299118517622149	0.8618544939789506	-0.378226515123613	1.0526195345759999	0.3557476178125973	-0.6148458546978869	-0.3188289770190827	0.34263002842736306	0.39516804362191266	0.7209564383184551	-0.3387222138670684	-0.010553022312459952	0.8825482224120208	0.6526643796491868
-0.7852331060492507	0.26582631395879736	0.15426586085557598	0.4647221700899585	0.42172634641603424	-0.631949803557264	-0.19757378455985083	1.2195031783261132	0.4305381637407601	0.013842864597655297	0.05903584732602918	-0.28631813368048203	0.5324955473960233	-0.13342492241976153	0.8084954647083717	0.27862076847658124	-0.28605708015243786	-0.12441932139460747	-0.15992172721496473	0.9864710682424935	0.2910874230117003	0.49313204134906075	0.7210208119986833	0.3362964995033916	-0.5699783245871604	-0.05724339983096612	-0.7045768818384849	0.008749105454509899	-0.3292593726617748	-0.9443601982674565	0.493097795010093	-0.5500622942667256	0.8137005087443825	-0.39771696909440124	1.1040063801919084	0.4243369604821304	-0.6463970182096602	-0.2898593775011774	0.3031077275642485	0.3995096342491703	0.7063909003995757	-0.3753643236152234	0.04973264798451708	0.9144504954247908	0.7319667756500653
-0.7880930860955495	0.20216428104738685	0.20069993899417832	0.4629714421976813	0.4317404001718195	-0.6219822638565602	-0.11536500132365753	1.2703598547262707	0.48363095062478034	0.02568516103554135	0.040386764028242116	-0.2847529745483926	0.5524289702949773	-0.1551282386187776	0.8002017971794878	0.3092860920409448	-0.2985954306559643	-0.07054112224384393	-0.17411114121539203	0.9748467193927464	0.2742016393354073	0.4653084542769183	0.7160147167790049	0.34258504163405373	-0.5456166602909971	-0.038312060618212254	-0.6784381243933992	0.06046668191407349	-0.27319926249395304	-0.9363141166362748	0.5098750039373379	-0.5602367406688465	0.7380264379736824	-0.4568649522998127	1.1371746601632498	0.4988910612133143	-0.6265957499513897	-0.29810077046326805	0.28955513834835556	0.4066116494167981	0.6611615577437837	-0.40646390946025523	0.14068401958617177	0.9463794661079634	0.7700356708259297
-0.7492996419160357	0.1527399668196198	0.2260463372734279	0.4754452647701453	0.4044183283650729	-0.6384401078033873	-0.04847339019439959	1.352172701974896	0.53282282670841	0.02171518805415123	0.0033474636850286204	-0.29461448045400324	0.5520470703289406	-0.14858604251612145	0.8364762907733827	0.343269255544673	-0.31838184928339597	-0.031189516677401486	-0.16622463665699388	0.9781941355646158	0.2468466294132457	0.44618081167930923	0.7248575127638734	0.3446169583289469	-0.4954190940952805	-0.016503604908063074	-0.6435610547965253	0.11510395791665098	-0.22176371783712753	-0.9694336177816728	0.49585104502520083	-0.5431101569501788	0.7177241275003217	-0.4605920477430706	1.1759276468859903	0.503790793601496	-0.5980452466076709	-0.3256389156412266	0.2903817626551829	0.4338922298991603	0.6772372887593981	-0.4124100802144538	0.19844300439876122	0.9487844211200993	0.8034681378436321
-0.7215811069808747	0.08334562837764123	0.2662519435288835	0.48467141163218724	0.3967007814771993	-0.6696159054251023	0.02307001374656229	1.4514986294621568	0.5469645605340825	-0.00925440021790216	-0.0300052845533392	-0.3057653154884649	0.6068288186914733	-0.1724309149951792	0.9099434667727839	0.355926202927928	-0.34876532119662207	0.02831712433987091	-0.1956841929951929	0.9517307572094789	0.22125881511267748	0.4239113500119755	0.7345681975924707	0.3689047026764789	-0.4238164349105711	-0.0021841196409170204	-0.6061933104045443	0.1530641095293017	-0.18711731060697198	-0.9876223964515078	0.4879623562562038	-0.5538406037541872	0.7108158801304055	-0.5118200182927409	1.1969478695600069	0.5155037724213228	-0.5646405387563068	-0.35381356447173407	0.2665844312560629	0.46155962448137017	0.6521031505532222	-0.3920104999098744	0.25373557447773576	0.99591302496578	0.8200716439796553
-0.6591864478877958	0.036466514886388385	0.2718393690614031	0.4941797535712878	0.4062758770061311	-0.6694382918065859	0.09617713264889302	1.5295356115871175	0.6056504363142168	-0.054753329798403694	-0.07648986555634574	-0.3193456245045333	0.643435351416004	-0.19916963178738536	0.9273047774010816	0.3809714275668893	-0.3683359082131247	0.09130793992800994	-0.20160811096328243	0.9326203463666504	0.20509448291290183	0.3803495634206329	0.7401249551827762	0.404155436248575	-0.3712309550435653	0.008585434203532551	-0.5846648664954023	0.14234927013033044	-0.13798698404690263	-1.0231499372408928	0.5079419719295521	-0.5668681116078287	0.6637711737370513	-0.49276905476818167	1.2052859549213928	0.5726097272417338	-0.5607075794796319	-0.37801630168134165	0.25278083083352304	0.464092089286257	0.6414952181882815	-0.4260517502301265	0.3081317215903373	1.0626074134226458	0.8631260102089492
-0.6167548055847634	-0.028175835107450226	0.23996777753771634	0.47441145876769186	0.3949026924563375	-0.6908246291454756	0.16780403302450947	1.5874413433514831	0.625291564683987	-0.09152908270193263	-0.10146566890485902	-0.3096310622375286	0.6945289602962225	-0.19712356318221483	0.9329679061464955	0.3704529527174051	-0.3831014771233966	0.12374793553402438	-0.20196299697244763	0.9061991200214446	0.20021970409986162	0.4216641263493477	0.7309156632180851	0.40763658671357444	-0.3412836665327002	0.01930036346988913	-0.5399133266137712	0.16282136631063207	-0.09164730775319044	-0.9906288509761163	0.5145729971965282	-0.5694969475863053	0.6053410820223004	-0.5054515305943145	1.211119597273146	0.6170213746116805	-0.5192758535243154	-0.3663505834830373	0.26717764441570796	0.43816085716690123	0.6146493955684643	-0.3828452936881249	0.3425184064543473	1.1127838810460833	0.8633716884699956
-0.5804920643654408	-0.05096562045966704	0.20017222099142487	0.4578275537800013	0.3785070785140158	-0.7159680945328	0.2264938243982353	1.6662289973675555	0.651688311640118	-0.14153364669002158	-0.11040589099919089	-0.2753001743682978	0.7685821220835096	-0.2180208085604408	0.958007964130546	0.3998448284162276	-0.3773187334153095	0.18185470094482986	-0.2435362189555768	0.8767899445993921	0.17092703166311368	0.41825559856892064	0.7310464543099416	0.4235158364458277	-0.3140500227229072	0.02158156875016829	-0.5257976161766148	0.1713457064892238	-0.020513829820171185	-0.9814794356017174	0.526323127124665	-0.5652428025541315	0.58156504181052	-0.539174992416267	1.1885358578688183	0.688635328764844	-0.4562933006556644	-0.33024499431033527	0.2884785809261741	0.4184275104816323	0.6132934217117807	-0.3659489978543692	0.3556312427339811	1.1858864319580276	0.8934822558299516
-0.5298608546068886	-0.06296042154684645	0.17823605022528433	0.46531497524700205	0.41237327826996656	-0.7174224449938799	0.2610520402437664	1.6655646669642412	0.6939778058881612	-0.2023426156150241	-0.13787527786178694	-0.2339542924377868	0.837586286767533	-0.2287953022956612	0.9551398126399105	0.3936271089995921	-0.3929149985622199	0.20657648627739006	-0.2535868585736415	0.8275374723891625	0.1554934240374298	0.4225930742200773	0.7132753430100075	0.41114712466521486	-0.3015840085524596	0.005232684184687056	-0.4957426459800969	0.1867475997902823	-0.0008052892374712708	-1.0165137634519723	0.5240271084297883	-0.5890266254680363	0.5850184408716764	-0.5243706823582175	1.1469092993876369	0.7005141659447789	-0.3891302647823587	-0.32787997180929895	0.3632639332020847	0.4061194445496937	0.6091855326849881	-0.3273543542538654	0.3940876849204423	1.2297276145509968	0.90159637961628
-0.4886466643108186	-0.10867856853147433	0.10614916394162602	0.49829861053941815	0.43196574998192466	-0.7001486838350004	0.31914860603796696	1.6923863362282634	0.7342767829214494	-0.2929325236449409	-0.1542903649737635	-0.1690722922739347	0.8997970203764851	-0.25320757802329164	0.9403335470538006	0.409546719244259	-0.4320577067218858	0.22413669304090864	-0.26469412106427803	0.7420965878832056	0.1424401656158906	0.4294821745310496	0.7075650503998526	0.377617965795462	-0.28526234489872304	0.007044621409257028	-0.47596212010494227	0.1262871549155343	0.024792525598219182	-1.0498267213810268	0.5442117323764026	-0.599668899618747	0.5965728867640696	-0.5182280929601509	1.0815272440297499	0.6954608610009422	-0.24530574274941727	-0.34791856432742824	0.39187367129894074	0.36806588495033254	0.6084608229979731	-0.2908428556434509	0.4487552031774299	1.3165246272617188	0.8922710919637561
-0.4698149228650085	-0.13749920663870202	0.0650506781055383	0.48423582100333384	0.4656293515654445	-0.6785941304997706	0.35075956362715033	1.7626915964226317	0.7604361939761738	-0.3654899532828148	-0.1750913448142526	-0.09694504510618493	0.9483845082478192	-0.23675267735486702	0.9527195613969063	0.40135273950709205	-0.4029521156269027	0.24579814369917669	-0.3209281528034049	0.6589978752382512	0.1518180200399568	0.4335529414715037	0.6967278658408205	0.35306180729192504	-0.2662701763034562	0.010992690508871427	-0.44212207094760814	0.1281275452369696	0.016154931248337015	-1.0307197025757053	0.536737806286542	-0.595418758484634	0.6076946051804767	-0.502031412578204	1.0474039565734103	0.7284374958767975	-0.12096332936516548	-0.34505211916529094	0.40058762902729794	0.3740442779182086	0.6430099120469189	-0.25942416483613895	0.4600171792916041	1.3790650025158044	0.8900622346716041
-0.4390542203299839	-0.12385851826805439	0.04054761128922942	0.4887799482712552	0.45000867496065877	-0.7054758486581845	0.3966288737451829	1.7895744398918059	0.7956294575002149	-0.44614739414179433	-0.13450981055941205	-0.05115288558482188	0.9883925697311264	-0.25662712069782484	0.9364118847693804	0.3864837173561507	-0.3886135408573461	0.2739091844720051	-0.32339293657649576	0.5942127678708566	0.1749144860462769	0.42334214877428655	0.6659576542801211	0.31219990048923113	-0.2910806759497226	0.022625209063340215	-0.45404862758541464	0.09109831231919338	0.007330311236489255	-1.016781164334073	0.520283519290638	-0.5766809607328744	0.5985645101300223	-0.4697558384064594	0.9929091877045849	0.6992548709884057	0.04096526206041836	-0.36767486978068165	0.4554668582702847	0.36227484131375676	0.6518119920810734	-0.22743309085421873	0.4487977567643684	1.4170788773745964	0.8282778971138761
-0.3918297652229953	-0.13923312043153457	0.035348734550445175	0.5163494571021636	0.4220931896930418	-0.7196653553581006	0.4295377539200559	1.7982767388825558	0.8337254683021443	-0.5361660566176742	-0.11630686722938186	-0.03304800596643994	1.0150861885634097	-0.25621936251864563	0.9420194418074168	0.38154388647098286	-0.39187680835955035	0.2834858487507995	-0.3227414194313673	0.5188220769624314	0.18333741885941307	0.399386076566106	0.6579095451854643	0.28788796213330053	-0.2623664235283102	-0.025109492537290307	-0.43628326246755317	0.04850327534900036	-0.02318385533782104	-1.0010965513747876	0.48439702446109634	-0.5538035895922263	0.5755398738918519	-0.44205141417735216	0.9511498635698808	0.719656217144429	0.1761252196324309	-0.3415221415220214	0.46580691073569225	0.3542196999599403	0.6880114524205737	-0.21274154103292697	0.42383315754536033	1.4611119945709934	0.8035018437026169
-0.37240645256731186	-0.17317939199416718	0.0625256201018995	0.5145892726969125	0.4181236955548974	-0.7119732791543377	0.4569875754504061	1.7998264854130661	0.8541565601581445	-0.5643458999206673	-0.0760842227569621	-0.0008381668053917934	1.0413847192498955	-0.2808746930900422	0.9046923855778436	0.3565315240717443	-0.4132973520263807	0.3287447316050657	-0.3760151661770588	0.4362326153515026	0.2082525501033962	0.3841020929549355	0.6615713175923603	0.281985130764807	-0.23797031966664037	-0.07119820312484906	-0.4325176732834832	0.003754257139609268	-0.07523905380143907	-0.9694754841178603	0.45014720572296546	-0.5516825262653835	0.5182196379699671	-0.4468284113940456	0.8800875504220746	0.7329847792497493	0.32427861420972276	-0.2900180139904334	0.49028317669961774	0.328906084404209	0.6941723261736071	-0.22187898251705204	0.40707101988619154	1.5339143770805825	0.7612084808672959
-0.3450565600312797	-0.20636682908202503	0.03317690933534035	0.5041847897615341	0.4016395373137849	-0.7278469530767631	0.4641348762471941	1.7565639802066015	0.8794111118299034	-0.6098034202136116	-0.061952113487380375	0.04320257161327917	1.0423956582407286	-0.27531318121579257	0.8307836807390201	0.32681355787680527	-0.4007499368353197	0.3284424317724205	-0.408561561198754	0.42403019957142146	0.2463606888253846	0.36054966219443696	0.6645188442225404	0.27663958494579155	-0.2787942208303948	-0.09475560755556137	-0.44802733637132386	-0.05288629097348235	-0.10324929069466064	-0.9407229294393566	0.42838957782753867	-0.5344223166266135	0.4602613690741014	-0.4003497973086228	0.7699501429716756	0.7188131038138813	0.4707666726262946	-0.2526731403968939	0.4909009317748502	0.29513508144122336	0.7236895563770471	-0.22678146446514602	0.4048387971249855	1.5162318605707108	0.7580573575617403
-0.34714647762746625	-0.20948436781379015	0.027731077562518414	0.46886352264760556	0.3753799433315702	-0.7583113214071904	0.4606191556475155	1.7242119481505302	0.8635762894127221	-0.6449607917869276	-0.010604132985938541	0.08969942570477304	1.033497630505792	-0.254300215098615	0.7956664435776976	0.32323767392333524	-0.4292787229860311	0.3351861035888955	-0.4291543240777651	0.37650276737701305	0.2733014760944984	0.3444288143997744	0.658003546218025	0.2872586012394304	-0.28675492951115233	-0.10357081538377169	-0.4442220373376767	-0.07909055089824846	-0.1297139838711566	-0.8868110340206797	0.3928242790629365	-0.5040193483656361	0.42739792823411865	-0.4070280302329369	0.6911401493004974	0.6876655180758805	0.6203099851565913	-0.197591861074953	0.5019216542690941	0.23557423824944781	0.7374196123739712	-0.20890829366062064	0.3833816294550096	1.4880997315538629	0.7482789133606402
-0.3291604882771023	-0.19259738791170586	0.05380744016402437	0.45522045680274104	0.3702039995218004	-0.7578932544748065	0.47058810463656897	1.6591306431066184	0.8844587270366503	-0.65304130138637	0.02914726777590667	0.10919797149810828	1.0234226041644399	-0.28832438340869004	0.7615071460870344	0.2640673694440826	-0.47616723665976324	0.34880607701351024	-0.4521228144294541	0.33231582573185964	0.3207416733697961	0.30168480728990626	0.6631243389045021	0.29658431478044395	-0.2806231921862733	-0.09622995304478557	-0.44421656011704513	-0.13881831754739168	-0.13660885692085553	-0.8557039299659228	0.3867036171461239	-0.500695886205821	0.42374135976977384	-0.385301436906903	0.6061630904431509	0.6644845086624964	0.722655967867527	-0.17318508147012904	0.49698092841271213	0.18850021445202553	0.7641306168913042	-0.2549675138200016	0.3590340572466106	1.4480012737277559	0.7582348750857283
-0.31547344696823104	-0.17804718848146295	0.10765641981540733	0.4357209451948226	0.35774626827397477	-0.7824610494755684	0.4901133219471928	1.6012453564055533	0.895530355787681	-0.6479354222600651	0.06867402248795199	0.12020100146395696	0.9719592154411341	-0.28861802091265865	0.7321987004691785	0.20332450381265912	-0.4863280043333661	0.33583192799018796	-0.4820845679504348	0.3282447638406395	0.3411258368259477	0.2744905382668099	0.6627923099699513	0.2940531274881494	-0.2737819562175694	-0.09986418988001322	-0.438262364855689	-0.1851410868505453	-0.17114262171000022	-0.8212826494006219	0.36224907644598175	-0.45709064896464124	0.3916849643954644	-0.33724947197140487	0.5489119255631217	0.6387518912369001	0.8324569532452344	-0.15784874730786594	0.4807860163250843	0.15832087008744222	0.7469861308848095	-0.2581832642674017	0.33552320046305134	1.4195660900739153	0.726215058069043
-0.29956631170742754	-0.19786272002538371	0.14469812320861403	0.3997930518664277	0.34887111892144673	-0.8119389459966839	0.49723936479133235	1.5760292417188473	0.8799760527863016	-0.6430638158615295	0.14286969499921276	0.13111036025490713	0.9263602016097169	-0.31832299780603673	0.7200100476466914	0.1768217797424671	-0.4792253313962778	0.35006630585197096	-0.4791798594452267	0.2979204920703685	0.3848090896375496	0.26385988212519496	0.6738244656361736	0.337657254138072	-0.25946654360718246	-0.10894349051938668	-0.44693417442031214	-0.2130912540660716	-0.18461727164738734	-0.7396240572669368	0.3548161396831572	-0.42188215880263924	0.36058459164555573	-0.3182953876085974	0.5094000624344511	0.6291635887245635	0.9092736093489527	-0.12995537511873612	0.4745669196156566	0.1403102912000469	0.7408139956291473	-0.25889428160973543	0.3030661514358238	1.3470559388214256	0.7488256972952865
-0.26641529829629784	-0.1824749165578272	0.20224746665475055	0.3587971131729627	0.3675441814718611	-0.8279287816362512	0.5031824447104756	1.5152473027422644	0.8812715582181658	-0.6745893269848843	0.17594941299409425	0.09025785532131332	0.8859896509319937	-0.3492365905884861	0.7278686713090617	0.1576579645889984	-0.4524864375020374	0.33987353317280494	-0.47080120164770245	0.29271900009435653	0.3914697414586773	0.270172147317671	0.6590403722048113	0.37040105776137316	-0.3052377724308621	-0.1287543002428574	-0.44213521627712316	-0.2250987140687597	-0.20439461526489602	-0.6850318622670153	0.33105404123853854	-0.3884659865363015	0.3488841488244566	-0.2790938749368987	0.4475508810007945	0.6310932278863719	0.9274495094624038	-0.11747475036893953	0.4415239474169018	0.1129073380330787	0.7041379369809853	-0.2025406295516432	0.2828976654021334	1.2487818140725897	0.746431832288261
-0.23885166940947172	-0.18557909364579106	0.22773094902943355	0.3539255541433246	0.33188061309189326	-0.8614755076138069	0.4968540877274307	1.432362157535863	0.8657580107424208	-0.6999414351467463	0.24412415314668295	0.06329590638042934	0.8389683104882545	-0.36607612593428335	0.7146564577039649	0.12335877260027754	-0.49745295727350874	0.3188982489430247	-0.38239641837960103	0.28516289215312746	0.43053434693409465	0.259356369566481	0.6563987270955269	0.3982371511155559	-0.34091305196790833	-0.15338376753143992	-0.4694143310576607	-0.2667170399549782	-0.1884885257864723	-0.6592978149254816	0.31558072437764073	-0.3541022406588562	0.3091742150467441	-0.25608614676014185	0.3931383866051371	0.6388555527119673	0.9445576907240538	-0.09738563667588798	0.47308493851292804	0.07146252541156081	0.6732997197221225	-0.17771005455417552	0.28389149043688044	1.1723204076006417	0.7433675951969778
-0.2297471579786084	-0.20260252265437623	0.2399904955775846	0.32388116675357087	0.3313213916006834	-0.8520058546082945	0.45847005787327655	1.4046458423522887	0.8654324001067678	-0.7017877575093836	0.25520605980364236	0.02824466993613442	0.8175890172898702	-0.3765274326012846	0.6996640477897608	0.0810610032938151	-0.4953084349639356	0.2974386480898473	-0.3521065626992034	0.28433339688332526	0.4352181582443519	0.26948414380991986	0.69317176896254	0.39373408880366195	-0.3399925876312194	-0.17506706042105308	-0.47462490233129745	-0.2978094925035757	-0.1851545159003903	-0.585238334927195	0.3269503624023288	-0.31893285835392704	0.28223207709111436	-0.24763585861831125	0.3207106994068994	0.639962810838242	0.928617895237581	-0.04853292355567531	0.42734967641928134	0.054104284983368355	0.6476259891769596	-0.17931602904626462	0.27553000509194203	1.1009402172089398	0.7977366437780006
-0.2229482898064728	-0.20523690434627956	0.2303517476903143	0.2754549548469901	0.3197528934883464	-0.8803350514866869	0.42216040293550483	1.366021737097495	0.8552517565172095	-0.6913790835315403	0.27335188362036805	0.00738536355971558	0.7663758789212549	-0.41411339441397094	0.7049275037872081	0.02598533257206666	-0.4773261559605789	0.28919761162459046	-0.3165222095198025	0.3017464797731798	0.4365765493032823	0.27863096436963	0.7160568983917769	0.40926809890297894	-0.38709539454164127	-0.1104939995463596	-0.478846470132929	-0.30908543358164936	-0.1909775281944628	-0.5471604039051261	0.35915767989234815	-0.29839039479183127	0.2759008363210315	-0.22704280919895817	0.28208042033362746	0.6013784740926348	0.9068179858826142	-0.02124233213483443	0.4135211834823589	0.04228354390163226	0.5956358546071157	-0.15376710858458686	0.2738151986092901	1.0006002700179362	0.844923348318859
-0.2182958139810151	-0.20168489840466491	0.21280047381054681	0.2039017947909636	0.3187528321367326	-0.9093824437522524	0.38335515845156204	1.3072810740236591	0.8816431272125123	-0.7057931879847075	0.2790730642074224	-0.03620125930172561	0.7514453270024778	-0.4227227696401881	0.7230263421455696	-0.012079071850630462	-0.4462352782333735	0.2833748620852035	-0.2746034758749195	0.31526029833117264	0.41956031433655544	0.22946166291958342	0.698175903126194	0.4137667910929368	-0.44815714899003256	-0.07106127159439805	-0.48154993494956494	-0.36855658895668286	-0.14840886630545969	-0.5043253647073718	0.41529210098258895	-0.2781146282727135	0.2797365551418113	-0.23552288530929863	0.24715646546451003	0.6029518249253224	0.8831131985517754	0.036874069922015355	0.3643008817255012	0.05029326928676955	0.5485239982211143	-0.1300089900095947	0.22321184239342595	0.8995409288434042	0.8860467433378553
-0.2082973852030799	-0.16710918652583137	0.21014937311527007	0.16105688049110406	0.3495892309257565	-0.9035934700751703	0.3632829136963425	1.2444556482870917	0.89373104268787	-0.7007531584899914	0.29615450272009797	-0.0803440016071725	0.7148507750891383	-0.43290898187576354	0.7524826629303953	-0.0398738951735942	-0.4512210898316077	0.2921673010432052	-0.21347737397925787	0.2864729165071873	0.4008571773360421	0.1930614727858027	0.709301627636322	0.3992137150304783	-0.44926718663124693	-0.05049504392509606	-0.4746646121808749	-0.38554730426437267	-0.09728756482361108	-0.5007662846363878	0.42381352935723415	-0.27604022138738504	0.28615797208141613	-0.24626803854512694	0.2523108656574364	0.6127812363500373	0.851649914016788	0.11246953547250749	0.37520827315954686	0.05201819620446626	0.5017741735502773	-0.11106746905778273	0.18648058740892215	0.8390201962772788	0.9365950455481531
-0.1731767624122662	-0.1660938084900678	0.21006073154241797	0.09963983844362159	0.3473430174346023	-0.9255254169345909	0.33143033714738507	1.165975695156774	0.9159423705891289	-0.6782104235527588	0.3125557915294471	-0.11544107371349237	0.6851132872182168	-0.45014476526479646	0.8027854289207715	-0.10186395167542772	-0.4408392211554987	0.28456566978671294	-0.17121848544257082	0.3058486260794895	0.38784684203121095	0.15333012425357603	0.707034944002149	0.3566375803971011	-0.4588790015700761	-0.02085440074129099	-0.4646203024130403	-0.3980225422164778	-0.07866209764868062	-0.4907948056496337	0.4704278864624419	-0.27321659092612083	0.26317318671807005	-0.253547088588458	0.24107089525619543	0.6272992178989079	0.8376007082977077	0.15418550112029922	0.3813739912025704	0.059441101249151154	0.46760216759867357	-0.10172283440364219	0.15097101792901796	0.7927343729459017	0.98983607138181
-0.14310457453406725	-0.17329808614838416	0.18709851032500885	0.043912107385183294	0.3813220936991997	-0.927485375795747	0.32320131193102447	1.136388522527226	0.9212700716422566	-0.651935154209578	0.2995595004340708	-0.15574312544715668	0.6532827562758977	-0.4539716531988338	0.8211589117207387	-0.06727455659297954	-0.41260275283496756	0.2810190575346488	-0.14028380857948183	0.3136873922755724	0.3799804632666121	0.1365942719363811	0.7112852979318298	0.3492442207729621	-0.42886140154120544	-0.013461282369602229	-0.46276854540458323	-0.40849450805806936	-0.0934883880889178	-0.4988747310229046	0.5208452518214808	-0.24929206341423926	0.2704218973789467	-0.28006395960048014	0.23257942533297477	0.6526471360725878	0.8300474417244412	0.23881036365872851	0.3884674813045237	0.06428565173222234	0.43271678384707435	-0.09602324547454033	0.1382910797310429	0.7673282925446704	1.0328657199811817
-0.09254464597376406	-0.2060758071353704	0.1618859957342957	-0.009285333585504447	0.39140055308337096	-0.9235750621839877	0.28614437772700785	1.044550210427369	0.9362373216467337	-0.6374988888227034	0.2880917151534174	-0.17089930544010096	0.6292349927895369	-0.47103292641016975	0.8624353893042933	-0.0647276936585431	-0.44660642349349233	0.284816442889429	-0.08681922690433297	0.3014610091507737	0.42111892917644117	0.10945692303705319	0.7277007414667762	0.3269282247748286	-0.4247540878911666	-0.021883089611676974	-0.44419848528896244	-0.4051702124695872	-0.0964028865695015	-0.48910400610076027	0.5786947526482298	-0.26414013235299016	0.2792848363406113	-0.3046969960431525	0.22660346222384664	0.6660425022396187	0.7718749492938749	0.3204664756558027	0.38079187449476015	0.09109054901358045	0.4122838750874024	-0.10924183490213908	0.13876999163940856	0.7414366031655908	1.1235689355289722
-0.06933118365355181	-0.1809164732160537	0.14325730002345688	-0.05872824793597801	0.387057796609765	-0.9439164722946829	0.3078528977806589	1.016885249379172	0.955241102966691	-0.6217823546370451	0.270648682823652	-0.1805514016761834	0.6084889644059435	-0.4618187270898231	0.9220778554889897	-0.09739687585581529	-0.4791645212834606	0.29438712374333365	-0.03322608275039281	0.31381967980404835	0.4158126317575003	0.0507444594781364	0.7549002643797162	0.295282208448846	-0.3879164076266891	0.017332250283562077	-0.391691109706295	-0.4548340872255768	-0.10949217897739796	-0.5086257778840505	0.652033904428605	-0.2571256124330453	0.2666028208659397	-0.3180711733213911	0.2025256063171863	0.7290456431971915	0.6994915346028066	0.407878212505867	0.41262221311436625	0.06828509970423348	0.38793983366787493	-0.1236621257637847	0.1621163029786644	0.7328796390225005	1.166921411355511
-0.0327461595189781	-0.2211573617269968	0.10495093644838346	-0.11510825106958271	0.4078567287455397	-0.9558361339023318	0.2932797010247563	0.9686333974651664	0.9540951789852932	-0.5798690641304858	0.29122857048847817	-0.19239841467456748	0.5804189918414917	-0.45835742791314377	0.9362751035879487	-0.11577557864974479	-0.5092164217343188	0.3061590513050631	-0.013460940828605125	0.34528217071111145	0.4475801672308724	-0.008947638534481498	0.818030007257956	0.27039721410340745	-0.3348277862592703	-0.005426066145660569	-0.35318807440794586	-0.4919078952664141	-0.08468661437173165	-0.508769516028332	0.6881462412044025	-0.2592048320172121	0.21018223870520258	-0.3412350299221977	0.22530095069875652	0.7330154937608803	0.6403162697226168	0.5319468508499698	0.46192771037819486	0.06443184918728345	0.38740727976803135	-0.16224184463331276	0.148374439282416	0.7345760234310007	1.270659806101444
0.02912738721753958	-0.22960993759582396	0.0697481092727335	-0.17164724182755847	0.43752407398573123	-0.9701078421844734	0.26119882255223614	0.9404790964373391	0.9929646776354302	-0.5260844780213599	0.28925060775680295	-0.1857199932127634	0.5591366131894495	-0.4644228050209572	0.9817921031349209	-0.1201415141377066	-0.542192741128545	0.3116307285568245	-0.008840726747016265	0.3377568858587841	0.47788732999785816	-0.06087930746637825	0.8811138895174947	0.26180283096810164	-0.2555818478068008	-0.025614658859090606	-0.31057319829461366	-0.521160942899418	-0.08427155363245206	-0.5370908184315678	0.7027160670041054	-0.29623046156913607	0.2105707881689744	-0.37092063729114316	0.21591602827535278	0.7034604554250243	0.5683563055737468	0.5771310951561578	0.48817265960873757	0.053576688149018045	0.35627907881649845	-0.16304094947513242	0.08688406442344712	0.7639174847611818	1.317514695186072
0.07419781573438818	-0.2622690018411956	0.042627085368940526	-0.21914062328608316	0.4557299000450759	-1.0230111247560405	0.25762061786569673	0.8891945601337286	0.9824068286490444	-0.44507296875868124	0.30922404997757946	-0.16569545216553394	0.5042629190666112	-0.4522599463005901	1.0067612790687324	-0.1453818788229219	-0.623105889635138	0.32162276319705524	-0.045213864301505445	0.34006124678774885	0.5122576681007582	-0.11486807682804616	0.9384077403599473	0.28665609442817946	-0.19677102723886358	-0.05235042915419204	-0.2473370429392107	-0.5342233668028978	-0.10505458272115856	-0.5755809796032725	0.7212274819658732	-0.34592919717970166	0.18791533917187175	-0.4027761390486312	0.24206935331871046	0.7241919825757066	0.525156556701228	0.5941194717383705	0.5775338061512307	0.0444846954923888	0.351444183012098	-0.16011222529443514	0.05437263809637077	0.7736094606756764	1.3613532844010834
0.1070986412956696	-0.2911028946990746	0.042455706489051816	-0.25653913168111114	0.46463352120127066	-1.0526100330701271	0.26273726279262943	0.8617938555533119	0.994201217625951	-0.3584413833907203	0.34100196842442887	-0.1305331895188435	0.46945629425593866	-0.43933917351654406	1.0244296429327011	-0.17899030784455058	-0.677654097626412	0.31209358641738233	-0.05927337663065302	0.31894427200220643	0.5446245910358916	-0.18523573490053993	0.9927737399607597	0.2770788772029996	-0.13592309702955171	-0.11357510701560583	-0.2088819333213861	-0.5873574931419965	-0.07567589322580068	-0.621448206174634	0.6897333171281954	-0.39002220813243427	0.1521984122248456	-0.4253034205565561	0.21518596805103885	0.7161409413454793	0.4744827758660989	0.5928166569400692	0.6863306597946421	0.03544928666558833	0.3414182463826867	-0.15439739576703618	0.04955657331579337	0.8145023545859	1.394319861545703
0.1563985297068357	-0.3019856328959427	0.01485355474836741	-0.26993691922071866	0.4899455245274515	-1.0803327783876344	0.2561292941288543	0.8192845550646984	0.9810549591923667	-0.29344925330205684	0.34827266491806214	-0.08047446314168513	0.42740852288593567	-0.41340110797439245	1.026475575282666	-0.2309976292756503	-0.7400070882967134	0.3118229635400337	-0.05928074218933395	0.3118147575258518	0.5980894928946866	-0.2105960833390875	1.0575985267456811	0.2540978626494032	-0.046523371994813524	-0.10571553323586069	-0.15520060678339426	-0.5895675845491049	-0.08246009120781048	-0.6393741628957933	0.6854303007226099	-0.41345751143880866	0.11088462153913872	-0.4093866539912005	0.2196985418602219	0.6762136126006669	0.41081672706092986	0.5795144315831037	0.7656401389098265	0.004952903643943881	0.33978340892731934	-0.16717299706857616	0.08257977646682321	0.8467625206937862	1.4321116196588015
0.21550109616147176	-0.36958705252606155	0.010828606655912008	-0.2969049392696901	0.5027920281472905	-1.1320510097580354	0.2508733041586573	0.8075156575635931	0.9936232695869032	-0.2408043723550528	0.3557605489612953	-0.030262363145700643	0.4117114312371776	-0.44047005727677424	1.01769300636404	-0.2608993157245565	-0.7866866805996084	0.28530383223335704	-0.09954289472728241	0.3098710410956172	0.603988001496734	-0.22457144324640516	1.1347799653550386	0.2321709341737661	0.026499530031452185	-0.12701319732890487	-0.09580882130214241	-0.6076909369239084	-0.13555488825616396	-0.6227400834933292	0.680619238558886	-0.40070232212775975	0.1156579623477024	-0.3825915075008557	0.2245546216528845	0.6835321127404186	0.3584342063845061	0.5637594031836745	0.8788573421494539	-0.01774716166654729	0.35353684469950086	-0.20775247195512656	0.09425006087366408	0.8914580287396108	1.433133281695592
0.21745226636344556	-0.41948156834386063	-0.008631273518962522	-0.3019588998861104	0.5315206747939978	-1.151972816278659	0.26113253688929405	0.786266631053234	0.9892407498729536	-0.18294344078273822	0.3570072737612874	-0.0033961771777316434	0.37866761097547386	-0.45755564113398267	0.9957852508268269	-0.2823171000818606	-0.8297395441137196	0.2731442949435007	-0.08160106337711329	0.273480555692216	0.6182669402802871	-0.2484864785740712	1.2230905481672607	0.23015364788709372	0.10626374346429554	-0.15727972863243905	-0.02669588207030669	-0.6269474480512706	-0.15446244649802332	-0.6293782124742073	0.6611600332436814	-0.40912585521812395	0.13477403961902035	-0.3698752099188102	0.2456539505287923	0.6732995733571081	0.2897111709201729	0.5478667045825824	1.02810724880466	-0.021249605975357744	0.3298972870523257	-0.24411148561573573	0.12672124534845625	0.900419787290684	1.4347586531177585
0.19975654782027075	-0.45218958965212075	-0.007922625846282253	-0.3141109555118413	0.5343861338866235	-1.202057580526162	0.2519900920120162	0.7485565435496238	0.9974087642072534	-0.16898838424209267	0.3789610994685855	0.039835885919973155	0.3431605034267572	-0.46025649711397215	1.0011813953910496	-0.33542816641121825	-0.8553764214660561	0.26541424631585364	-0.08146714412837161	0.2716797502265015	0.5899358891833708	-0.27766241717356444	1.3104928162893943	0.22401191651943755	0.1646711913997062	-0.17689298686684257	0.04825896939994195	-0.6274511643313736	-0.17622614239789974	-0.601199166053606	0.6545235468423057	-0.4640120719045746	0.11894962949753825	-0.32368021452856127	0.23723937404657008	0.6334643881456885	0.21842794828199397	0.47119766406499686	1.1065534660390326	-0.01723567362585474	0.3127818506037462	-0.2558177654779742	0.13738540982605416	0.9137332661172426	1.4631067785623417
0.173144745047979	-0.4762063426866838	-0.010993513246252343	-0.3015498193183862	0.5247496110864116	-1.226361262486709	0.25535985513003473	0.7814817349787007	0.9839568393314122	-0.1681089117586548	0.4161347774585179	0.06586625491304658	0.3360748752266502	-0.4903681482723824	1.0198736896585852	-0.3573585492335527	-0.8776821562165888	0.2624820887818386	-0.08862981514732138	0.26899929017861135	0.5486350039042849	-0.30749400116853765	1.3690347685428514	0.20185254822489127	0.24448553837727402	-0.1792197866459106	0.1194299742840165	-0.6453936657517556	-0.17712060936611979	-0.5913632260190502	0.6434436694588158	-0.5139411914085232	0.12598800007040856	-0.32214923706369136	0.2022277133820945	0.5721029378080704	0.16761258429011827	0.418298204833532	1.2443256446718642	-0.02478961490803875	0.3147518457339157	-0.23038483939370097	0.14991295022997614	0.92590740382044	1.4515606493122493
0.14281244607509913	-0.5291295690282564	-0.014084815362946404	-0.2948679290863334	0.49063962688765816	-1.2526923721850491	0.2256012097264155	0.7691973213775503	0.986279470723144	-0.12748234838013045	0.45892707895372187	0.10978212908090738	0.3272895553476919	-0.4997299663765837	1.0290735017127042	-0.3465265384442049	-0.9049759423902819	0.24364871423303955	-0.11006693888964854	0.27475964208872083	0.5243797987602836	-0.2754409101469058	1.410845612069778	0.17908313624213296	0.30275546470590065	-0.23822365713453034	0.17470152054531737	-0.6507623886358928	-0.17771357293345458	-0.58164894938086	0.6274660914182458	-0.5875520885686782	0.14154621568918704	-0.29357903794149914	0.21019291333015655	0.501845797184121	0.15321591531938708	0.36771008935474875	1.335636471108436	-0.00912685885450972	0.304227587613217	-0.21366921966825955	0.1548136804516937	0.9736247995322783	1.4419881853605019
0.09602543608567088	-0.5541099638137832	-0.015287198536053103	-0.312577841077972	0.4378943364597047	-1.2738948868479492	0.17154752563108433	0.7866899243559351	1.000887291677081	-0.0879500602496267	0.4776771952878457	0.15857397867770023	0.349631910729397	-0.5063748762484255	1.0372555704966697	-0.3850530213777722	-0.9428466327635988	0.2453276878387573	-0.13206384509171637	0.28503046486778905	0.49706923691404403	-0.2665597796519287	1.4349755707016623	0.17178275254555833	0.3677191347374271	-0.1984146265334797	0.22005199450298912	-0.6714651857131806	-0.16737041725079943	-0.5839920892659765	0.6174346778736785	-0.6337305355082432	0.18180315458082433	-0.27595219375060775	0.17649653785592087	0.45441644909554857	0.14868460483944895	0.30032431472908316	1.3863488336833534	0.009393719025423289	0.2834858833326206	-0.1951105299109873	0.17922088657950372	1.0310955036446685	1.3552450337339068
0.02519449712307258	-0.5940896054651192	0.0011473273006174511	-0.3163879065263052	0.4011630641524208	-1.2896441875387095	0.15246361370384148	0.7811228033792113	0.988560479450399	-0.06540415946472147	0.48157734037887073	0.16676359777881472	0.36870476774914474	-0.5203898861715356	1.0070614487836818	-0.4172999500975262	-0.9406470286367605	0.23259254619189756	-0.16798500518170278	0.30506952656004255	0.4336257532236408	-0.23582267425795295	1.452509248359008	0.1484817690641332	0.3983385864137781	-0.15415687555066662	0.27530071901165887	-0.6602537597351933	-0.19055392382698594	-0.5591951780441435	0.6308028691913247	-0.6889436881847962	0.19562519904607012	-0.26497296293473316	0.16177730269206114	0.42596866888596685	0.1633384615628034	0.30456493584909905	1.406791372871276	0.053219790380251285	0.25784548939466884	-0.18089961960056292	0.22867441248255296	1.0337645491261838	1.3402758872491132
-0.013439056071786696	-0.6126446529793825	0.009593055629506214	-0.3050630502801538	0.3585029371001739	-1.2841333489032505	0.13184992452169925	0.7846775559482022	1.0032901334118167	-0.07070822065532854	0.45505299560636814	0.17883103111980098	0.39714382359789374	-0.5602152662272673	0.9990921531071983	-0.4256265594728529	-0.921582169809289	0.24092855765539833	-0.16295767658393964	0.32483062046749234	0.37423845921039806	-0.23102004859586275	1.467760802442465	0.09081351966127926	0.4579498621995407	-0.1435735485876311	0.33096160437284006	-0.6519236024724059	-0.1709580600799346	-0.5574259816048177	0.6267825065556477	-0.734161934863108	0.2580258995041574	-0.24690600150910882	0.11779264516024401	0.4023069773733818	0.13146854760378163	0.32831178260650434	1.426938532575155	0.0656330372590258	0.25114271981347414	-0.1718535032559766	0.2553269755582649	1.0416425265706777	1.3002303306985492
-0.05528602808019038	-0.6299608088803709	-0.004447748174207273	-0.30769100614276146	0.311585909825183	-1.2883024932944198	0.09885809626072165	0.7988368355156117	0.9835514519221779	-0.08605124813257789	0.4241580346136006	0.17482730673011174	0.4188027201383872	-0.5789814331622074	0.986887965490862	-0.43039656932281023	-0.9502505281356204	0.25984808011436933	-0.1669056160368449	0.37455927111169957	0.33829556858891136	-0.1953545813203738	1.4746121811501762	0.07068359799270567	0.502503138591573	-0.1281231569130427	0.39116127989721966	-0.6397997486503335	-0.16755171139020889	-0.5030290724390944	0.6642496484566375	-0.8067489303454425	0.34584364177885696	-0.2251023256087287	0.11839607511350884	0.4030126432666181	0.11499554215542962	0.35226324012234367	1.4250610760326634	0.05671702302052557	0.22509281668905126	-0.2163551342693563	0.2473633441645661	1.0637518054566233	1.2465750973089207
-0.12292894342778775	-0.6258491638497741	0.02006571996451744	-0.2857241630007746	0.26865778439438576	-1.2823671529725065	0.09211861610439465	0.8047037100975792	0.9524519508772732	-0.10048732356859236	0.40837708741123124	0.1608937269346342	0.40794178973268663	-0.6094610989810668	0.9765407214220743	-0.40791602931595533	-0.953088849222697	0.25498029859555926	-0.19503669342752578	0.39612400391167013	0.29550762381719015	-0.1666282162751444	1.4650702551868164	0.053087390686937186	0.5423477852742652	-0.13955568141600863	0.45333458058910453	-0.6128563763794691	-0.1655827627949102	-0.4963227640225128	0.6488315593205879	-0.8603972192892966	0.4201419232559256	-0.19248659765990841	0.11593035541948696	0.4176404291927822	0.11788182521460892	0.3701294221188265	1.4683258437235707	0.05583036252918534	0.19438193119285746	-0.24637949195616002	0.2489003532208231	1.0873575970023857	1.2198890452218438
-0.17517048260639131	-0.6268512871348858	0.0151647817114647	-0.280829008152707	0.2530806004050957	-1.260754542788982	0.07428452415349508	0.8006178634708624	0.9091873589999586	-0.07415386594518973	0.3714782423545653	0.17339792655205177	0.40401592402273023	-0.5986565395320019	0.9433124348404558	-0.3961834226156622	-0.9693834221454729	0.26846188786096853	-0.16828833228010265	0.4052089179176394	0.30217399423537156	-0.15352757028659653	1.446989480715251	0.03793776131267814	0.5701046426856694	-0.14766713519474145	0.5064417118309069	-0.6385250392469107	-0.15542341206027327	-0.4707936334123385	0.6617120701036334	-0.9376586153612407	0.46096908269701187	-0.1765842286126657	0.11860679029845511	0.3936401101949773	0.11254323095560217	0.3740814410271008	1.459731790782801	0.042188650923858366	0.15951106646149266	-0.2574958106273074	0.20094209263044233	1.0654164412841054	1.18674794662959
-0.16195192357811433	-0.6533463578617507	0.025148935937675105	-0.26423855634834253	0.2420010582110975	-1.2503912272964883	0.052044566803557755	0.8249120345905073	0.8938307636548478	-0.06973054357708831	0.3283232396756915	0.209389753766381	0.4364264376761161	-0.5995293484952836	0.9287135855363624	-0.37589066818014855	-0.9769942912144826	0.28123853916882496	-0.1690590375566109	0.4169420808863581	0.2891490148369087	-0.11940577390501468	1.417847323819638	0.029822381542607523	0.5918239889252002	-0.17410232227624067	0.5300476198820239	-0.6429478304883547	-0.17102027998093833	-0.4493755146417322	0.6686175081284512	-1.011819650788726	0.5329854654424236	-0.12893160863000244	0.11201728894198693	0.38878184239682323	0.14231401224983822	0.3980480548954166	1.3813308884425675	0.02942662835715345	0.16619701417313623	-0.27705044584492866	0.17207117720144566	1.0925838463731927	1.1479659852814206
-0.14229330158149417	-0.6991222805941764	0.037293849729686905	-0.26014608668852934	0.21816012674689342	-1.235267154202745	0.0056184755486984785	0.8419727154835707	0.8868897507837928	-0.09778565248178278	0.2895481035909236	0.22512409753627063	0.45736179073888394	-0.6212081475885901	0.9204454647081226	-0.3721239077444606	-1.0230322116957868	0.32032253871080413	-0.20019526288905604	0.42182797123470445	0.30186661403727405	-0.08895597915757045	1.389411957446434	0.00561726416721445	0.6276629342455228	-0.15312744650984536	0.5435800063219387	-0.6754324296306506	-0.1324314079521966	-0.4644037507394415	0.6397277743116023	-1.0478342125263982	0.591656448208852	-0.09443552758065295	0.13894362188697212	0.4150204813933038	0.13963822048011704	0.43626164009173946	1.3460632792454479	0.01006426448250173	0.15488048374823615	-0.25252963403368556	0.12704675820189887	1.1005924259350572	1.0637537691550567
-0.12740762894359944	-0.7271576816184783	0.023199888137229483	-0.24651526430012588	0.227636871978188	-1.2266412223093364	-0.01453411701458599	0.8211076429690719	0.8981994091473048	-0.07254960429559663	0.22037400372990854	0.22214880219319916	0.46662597621119845	-0.6151217115773463	0.8469667468925742	-0.4167577821760764	-1.0515152742018694	0.34999440419153516	-0.188076240474176	0.42922254513083613	0.29521089590772215	-0.04743038713629048	1.3883161431105362	0.026177737849125093	0.6439149216137461	-0.14198159001630573	0.5518743440980495	-0.6997834309929936	-0.13099650490852338	-0.48810042498983586	0.6029801954238742	-1.0276684028071246	0.6582039337183143	-0.06675621212666856	0.15524085730698137	0.4701330644413086	0.16162192815324655	0.4512253805889528	1.269889555744837	0.004313154410040164	0.1254098352147577	-0.2871426910706826	0.08827999876812595	1.104223309109695	1.023812326257802
-0.07636858272410987	-0.753386053935065	0.020133801347605656	-0.24414690790424975	0.2609525111333565	-1.1883962134696795	-0.048002363398021206	0.8217390144278209	0.917968440496459	-0.10980770575051704	0.17102166262106627	0.20211729614818016	0.46188087377692044	-0.6381997922197099	0.7914975155866255	-0.4632602783346426	-1.111342478736628	0.3862648532120123	-0.1846171062791782	0.4418479264407938	0.3206076900047107	-0.05036542345964943	1.4020331681539469	0.008104306894445959	0.6594158399765242	-0.08944902963978278	0.5627402369605898	-0.6965860788629032	-0.10968868242594307	-0.47292182832347107	0.5954312557836329	-1.0402100286072298	0.7268421271714984	-0.057016669678598454	0.132037132474715	0.5146644984046659	0.18743812301888255	0.4081270292923575	1.1789056626837784	-0.00949167565209073	0.12926485231890425	-0.29661109043835526	0.06558136332917222	1.0955133745307895	0.9728153616134602
-0.04450840500833956	-0.7598562963295024	0.07942187252092127	-0.19295766657715224	0.26108037619725705	-1.1486835524758265	-0.02677731166246867	0.800751378856685	0.9047723215793857	-0.12395875992057073	0.10245831405740358	0.18546568745481656	0.4376058788820226	-0.6591002377254178	0.7562831913205696	-0.5139446748793975	-1.1560963552125796	0.40071017613165977	-0.16114374035973317	0.4509404983570489	0.3544060562729001	-0.055841397009693795	1.4276623859901771	0.017006941963983637	0.6936044263711187	-0.07601049522422285	0.5616338383930526	-0.6869239427277924	-0.1205617906982445	-0.459833710284658	0.594324543953659	-1.0428729216116033	0.8077507978596371	-0.04272670474931245	0.15673360592076274	0.5728347110357671	0.21528973812876756	0.3914209397750209	1.138880427850503	-0.03042992626108506	0.12165975483964411	-0.28863360852164555	0.03514406361694945	1.0636630537415037	0.9448147810259673
-0.009196960042122884	-0.7795321185258356	0.118805303942667	-0.17391517278349392	0.28376215741880967	-1.1228758668026388	-0.025622554128008474	0.7945503804252637	0.9140155880793552	-0.17700760303059399	0.041827573105618444	0.16268648403493818	0.42784508414210237	-0.6840421345513464	0.7145385738492968	-0.5350025488387882	-1.1870962525586406	0.43626440193008664	-0.13177792749565306	0.4663764428244635	0.3954720193424382	-0.07071381902184455	1.4496436576748357	0.026605629788239882	0.7087690451792209	-0.0680773485032508	0.5793645144469157	-0.7264071839809478	-0.09115952711767514	-0.4772803674649449	0.5620634164147635	-1.0296402724699847	0.8580363241042536	0.013343126318481757	0.15346460373290877	0.6452541532433421	0.21759793326216287	0.34129572456146084	1.1215757478699189	-0.06010259491787266	0.1617157039569303	-0.3031115767563307	-0.004567341273585901	1.0985143369956782	0.9150682369430495
0.0044280323740289364	-0.814216807971514	0.16281526297153084	-0.17018745628684046	0.3078599694953291	-1.0788928821129375	-0.03227922904533194	0.7729635649793004	0.9089606021924403	-0.21567589967277961	-0.009855511974237442	0.14549944400981552	0.421036110518559	-0.6995008148885888	0.7073169303030065	-0.555704447997836	-1.1975185087866436	0.4683817060126564	-0.1258272256778153	0.47332920794522104	0.44418580424624243	-0.08327441565503643	1.4769578726522161	0.03531293307426359	0.7086469808964125	0.004566382759213933	0.577983341977704	-0.7415563496662129	-0.08826854081195376	-0.49461352259852387	0.5477043312303032	-1.003593745828708	0.9067075396264176	0.06125570838466081	0.16171769896003202	0.7329847792497475	0.246827775972661	0.3065737840669351	1.0848978550234678	-0.047871688753882084	0.1576312337367391	-0.3329916778370733	-0.027395411766512518	1.1298610098406288	0.866106357162314
0.040422027876831995	-0.8080036436038179	0.20634360925336698	-0.12729234972581308	0.33546396376889975	-1.0290961624283257	-0.019337005195623265	0.7602733517516598	0.9517157499993264	-0.27529704255103743	-0.0425279765951808	0.11630443747302263	0.4119977447622992	-0.7199687270346107	0.7098774393071687	-0.589352036215301	-1.1597595208435991	0.5124558036976546	-0.1231287528156699	0.4552732434868491	0.4656085041725957	-0.11991289260703905	1.5028697434898197	0.025734195806670947	0.7311933749296655	0.050607130302593804	0.577714501731714	-0.7522315409713299	-0.06762996920484862	-0.5120629801182603	0.5236564169819758	-0.9490941559665611	0.9463180179288704	0.09684717991769154	0.17360349380162848	0.793552259474627	0.25195529442459075	0.25787452901554814	1.06439308454959	-0.059710298413459775	0.18002038067734763	-0.3323697034928757	-0.05763540418981651	1.1103897494138404	0.836125370104679
0.08058049682947406	-0.8374286555834752	0.2567845861593448	-0.09535629602926936	0.3529324045202812	-0.9967716075392247	-0.0033630589810001443	0.7490903850804242	0.9804050386293272	-0.3222339001444155	-0.04562029519159817	0.099982572578084	0.4086055034540591	-0.7425053667529752	0.7063723880528363	-0.6540195584569808	-1.125952618604704	0.5197537160832923	-0.09179432699508731	0.4574932190306547	0.4537262125947903	-0.15612317087103783	1.5674715857568267	0.06002097548235804	0.7633436123567483	0.11379229759485643	0.5239368673976204	-0.7942790980490515	-0.04287147022247314	-0.5223750409299889	0.5496973987336276	-0.9206809860084766	0.9831817667853272	0.07741169716045744	0.17163071688633036	0.8581264476765529	0.2987417083573729	0.20709759064549388	1.0244590054027853	-0.08036136578086957	0.20503115424109913	-0.3295797106091053	-0.10411636326547549	1.0658775172675303	0.7685368836297294
0.08887914413322583	-0.8438540028547393	0.2933400701592323	-0.06292082024129861	0.3661820078075973	-0.9562296315990976	0.00690101211919473	0.7274025731682181	1.0281059128288748	-0.38105212073595834	-0.05633965518115501	0.05776383620505623	0.40633612884678605	-0.7386130826653907	0.7334546762847726	-0.7095717644513453	-1.1056630597932173	0.5354553179988266	-0.07031501868940596	0.49860700777464073	0.4596197314405853	-0.1817270582378029	1.6015086573405033	0.055253432124201286	0.8203694296216962	0.1981746138351069	0.49788492389954253	-0.7921697498979634	0.0021498045470126266	-0.5777270929026412	0.5499755097766155	-0.8881410591458818	1.014773029232527	0.06216431589413183	0.16313678275211635	0.9184336224195979	0.30738347663113713	0.1605221194848912	1.0154170625025318	-0.08037084154184584	0.21741228057920498	-0.3386143846599444	-0.10246943637998132	1.0006926295263532	0.7275191003022196
0.06751593672676666	-0.8152349652291889	0.3144263874211032	-0.03412577006099246	0.38049478781190665	-0.9165348822714267	0.0049665858902786355	0.6920883895078501	1.0541447915843825	-0.44658390121888625	-0.053013074472598176	-0.00707421896036346	0.3966251194854634	-0.7557729920641207	0.6893421292382945	-0.7825162550643173	-1.0659750029559567	0.5250154371345239	-0.0531941123340237	0.5234731901399889	0.46868805838942595	-0.1857377274516021	1.6374800432752352	0.052360221397333054	0.8973278460477163	0.34167611911773066	0.4832721556900892	-0.7890321017688516	0.06438931049494628	-0.5933416343049737	0.5598595466581104	-0.8797034622800239	1.0179964718495071	0.038063652506997614	0.15038187578014892	0.9609332914716362	0.30692300663969696	0.11913959359158507	1.0186916552395762	-0.07264945002641153	0.20698239513024444	-0.34021261013695014	-0.10335142941029947	0.934351804812646	0.6579779210634046
0.05098435341417629	-0.7761147445071652	0.32662808419003525	-0.015415745440769646	0.3786121220509969	-0.8496115191142131	0.032111221500806794	0.6672109099999192	1.0735223097457944	-0.4613956361397265	-0.07475140149309242	-0.07291086057048377	0.38439331494341034	-0.7678565702068643	0.6683252887715183	-0.8436524836730127	-0.9883788097146061	0.5084630268376638	-0.02149341736813252	0.5196016809467203	0.4561823836681048	-0.20465047630448777	1.6386829323505214	0.04497258726628143	0.8926358444830242	0.40709164198139736	0.4679902536935029	-0.7399660205682935	0.06217435768740855	-0.6001759762594627	0.5763686299122622	-0.8513003174409912	1.0386167101570387	0.01462221548046653	0.13105089488712696	0.9843131773445938	0.3503487689917944	0.07133203727757206	1.006550418999337	-0.08753857788024384	0.19937704170774206	-0.37722542177447177	-0.09405862421281369	0.8579981992044283	0.6486084412846558
0.025874042285637066	-0.7430227630026249	0.4175862182345361	-0.019492002636513007	0.35749690344367036	-0.8101454916793676	0.032471104036486516	0.6323765467542748	1.078820961647672	-0.48463973297033797	-0.08973968539717211	-0.11969449787131162	0.3875922379687454	-0.7687402183116172	0.6941685968415839	-0.871565053515987	-0.9419454647512341	0.515202676183625	-0.0011778673340168272	0.4941842151922641	0.46910641300916867	-0.22864323885229823	1.640796875111499	0.03853685436201014	0.9251049437100963	0.4326025782408699	0.4656633477952741	-0.6992607601417051	0.06240381119961369	-0.5640468670540396	0.6165609148612494	-0.8398581927962894	1.0649660234217087	-0.0022698836438225984	0.12661632089938862	1.013184049945006	0.36054275627760574	0.014745795306172881	1.0391788957737478	-0.11546973703762622	0.21409825710329117	-0.40820711014148225	-0.07853105592972229	0.7754899868540822	0.5927128918011558
-0.03236425235690462	-0.6933500504719309	0.4964631556788892	0.009443454029451095	0.35359399225273436	-0.8023748058307267	0.06598184512855218	0.5970762936409748	1.0812866709485456	-0.4579325153707128	-0.09724479800415668	-0.15961192311810665	0.3780147403526012	-0.750890216905846	0.7095125805679012	-0.9141852794501419	-0.8537249107695135	0.49658266017499797	-0.007749954466015526	0.48708423153245084	0.4389212811787785	-0.24697929572195298	1.6621896733205361	0.05561142744638333	0.9438312239130052	0.4520046658502032	0.48109176544375	-0.6629363822257759	0.03088965490623688	-0.5872503283653044	0.6298388063832447	-0.8164932083673839	1.084690008548604	-0.000936456262614007	0.15119787662010867	1.011285893157107	0.3727617723833182	-0.0026814839831752896	1.0576072448894736	-0.12787756919584337	0.17963882689143312	-0.41783731254496514	-0.08173231515695209	0.6874549237953784	0.593612463726511
-0.05013702970734457	-0.6534313379163296	0.49726272400206034	0.003912979724282862	0.33300646433440695	-0.8203716124526078	0.060470896122514405	0.5931057120955435	1.0942001026027086	-0.4388513182786572	-0.08237168022428694	-0.17476118983354166	0.38412427143256	-0.7376597543654606	0.6961304431022199	-0.9126182556837541	-0.79090259740287	0.48866946623014906	0.019020503357450137	0.4560475060787126	0.3863288017587144	-0.2586295520688827	1.6547191303403088	0.0218286114990466	0.9605664861968375	0.4844907462367917	0.4936368828648597	-0.6277127605997386	0.011768093223776843	-0.5824471155018298	0.682967322944812	-0.8223695804918251	1.0731751593975687	-0.005171368304869714	0.14436748606652955	1.0331093211784983	0.37940578932609725	-0.05055591770249124	1.0428759600577027	-0.1667444333597893	0.1544764069570665	-0.45910916860183715	-0.07246446785907187	0.621979680849616	0.5848122384550652
-0.07530327724716393	-0.6037009030844125	0.5303873718080612	-0.0014462580443726878	0.3168330498100166	-0.8250968348448108	0.06732230389461148	0.56521088628841	1.0852451597681303	-0.4047842646437707	-0.08472650813075762	-0.190783127097162	0.40224947414942597	-0.7452213459160653	0.6883115686382821	-0.9344247458945374	-0.7447937469088748	0.45888893817789844	0.034754675892112716	0.45424720316336076	0.3678112892972662	-0.2639306143249315	1.6573253359798463	0.00985062028705368	0.9764784373486654	0.5009867026676822	0.5038669616991084	-0.5771303716694665	-0.019128555488247517	-0.5867518427149578	0.7125917580887877	-0.8152701278007036	1.1301089544766012	-0.05932260596755945	0.14569604782212126	1.0466114202717098	0.42980679527208016	-0.08707767505361368	1.0192832907046483	-0.2316825001695097	0.12182963076763802	-0.48567966715706146	-0.06654127359686465	0.5349034249376647	0.565535483191985
-0.08004410428664996	-0.5386590933874842	0.5653168551400749	0.0037638850673301486	0.3064334815963082	-0.8354231745116742	0.058163039923156225	0.555933786416817	1.1017112592632212	-0.38118160390576505	-0.05914654617894403	-0.22271259636367327	0.42354748358071975	-0.7432192016413353	0.690484082773992	-0.9288091729063419	-0.7253618316023426	0.380658886899499	0.11078672672859309	0.44061391641871045	0.36385455275062856	-0.26501945382916825	1.6357494518516436	0.002933033938022899	0.9924215273481481	0.4907708703255613	0.520028414042083	-0.5604033973369741	-0.05089180463239902	-0.5965481743446835	0.7120086001593317	-0.8089958390626011	1.1453967995616714	-0.09569861812121853	0.14178086916377003	1.0159644810651454	0.4861711798660192	-0.16181668038624067	1.0111283627535086	-0.2999070316217919	0.13435126994535182	-0.4643922627765309	-0.05662857012598279	0.4721855462533405	0.5478017072513301
-0.10118180266915289	-0.5132153167949209	0.5498331895889929	-0.00199190338935918	0.28688513687915773	-0.8277863526767465	0.04380110020606032	0.5220584093293008	1.0971934658897196	-0.32112104137055575	-0.04856810502473519	-0.23926735595822984	0.4568285982036163	-0.7279917563221588	0.635702132175242	-0.9005400379233892	-0.7159158088712652	0.34564964998805353	0.13295504956905047	0.4398050017828023	0.370852769991948	-0.25571079499634536	1.621498030938125	-0.008931422772777633	0.9824751566301113	0.5403149185542397	0.5249725185320033	-0.4987653345167059	-0.11490233866798141	-0.6202006360285399	0.7490758341598548	-0.8180227776384081	1.1399406914206762	-0.11550712071411677	0.15359917479815946	1.0141707536150923	0.5457530092238413	-0.19514512057348	1.011740157649242	-0.31816953038313817	0.1346745262594226	-0.5158810842713388	-0.03461452471966877	0.4203849222432193	0.529886668691245
-0.11217097609548818	-0.4468656694027021	0.5394702439308033	-0.017257261313275523	0.24846524415249402	-0.8380877216561714	0.01912085357001233	0.5122596432035815	1.1020403384542472	-0.2800612633965184	-0.09450683671300054	-0.24806987762477223	0.4983118318927942	-0.7337829547656936	0.6340558457891162	-0.8884853025618676	-0.7299018546742346	0.35880268162718565	0.16801979606333323	0.4514369893980602	0.40638942157039065	-0.23039787204231305	1.6083913643233765	-0.03673002174745209	0.9507371975459845	0.5767053979847847	0.5570361681080669	-0.4384842914701423	-0.1642970292983094	-0.6106215829890065	0.7435404875054996	-0.8524852440007713	1.162451765135324	-0.11979050646929519	0.16863880768118322	0.9593276904022627	0.5618856955247825	-0.24306818092365848	1.0007111960833364	-0.36378042900183327	0.10770450718164623	-0.5124059909590242	-0.029688983842590572	0.39010182686238193	0.5441629725191246
[truncated: 151 more rows]
