# Supplementary material for: Obesity dysregulates feeding-evoked response dynamics in hypothalamic satiety neurons
Source: Sci Rep. 2025 Oct 14;15:35837. doi: 10.1038/s41598-025-19800-2 (PMC12521569; doi:10.1038/s41598-025-19800-2)
Supplement: Supplementary file 5 — Supplementary Material 5. [file 41598_2025_19800_MOESM5_ESM.zip › Fig 3_2/Fig 3c/HFD to_NCD_1st_MPK188_matrix_6.csv]

1.046585577327348	0.4281238667154568	1.1696214475699989	2.262549516952507	-1.2157682590582977	-0.3010208785578617	-0.2404306848030246	1.7718298547528175	1.0027508125367823	-0.8192538189717796	-0.6035604295848992	0.02237574663154332	0.3134716339842897	1.3949873763773433	-0.13291388421092373	-0.6502115098423753	-0.14761729735698936	-0.08102962100463751	-0.73458276259995	-0.6241216256669764	-1.1421950803763246	-0.8924288561965199	0.11609398405562632	-0.22076598445131568	0.5948947863768534	-0.830313179224148	0.3058208894717122	-0.8311059931152363	-0.5167233351278978	0.02650660808656998
0.840361402044793	0.3573512157944646	1.2291220150773092	2.2481947858034212	-1.315069595323553	-0.2997391589060075	-0.12101378156059509	1.5953785551583253	1.0498822132355212	-0.7459028082659639	-0.5398068644441072	0.019277654995545547	0.4149364398411651	1.2475554319080406	-0.1774777133498255	-0.6701406983616236	-0.1029985230455059	0.11727725396704297	-0.7436730231444195	-0.7177364478182922	-0.939036709834618	-0.8527778817709877	0.0667725106962291	-0.23735983118557794	0.7489076145437616	-0.7913315507844993	0.27267892661182935	-0.859257009082592	-0.5039583135149301	0.0882079141199276
0.7085269968969939	0.3366348287765599	1.1649928447948197	2.166396634549654	-1.4251838594438588	-0.17423947806333373	-0.04927691084087884	1.445685785698284	1.0269039932287944	-0.5975648780657264	-0.5348967039956255	0.051435282355906935	0.43059856316481854	1.1651288800915702	-0.18179678148803943	-0.6685887285030914	-0.08437804200047283	0.17875845003266586	-0.7410388942187397	-0.7288414074971522	-0.936918952735826	-0.7794992097019925	0.04779744386212583	-0.1746178183235847	0.9524840232579673	-0.7168383127463436	0.5186345579753632	-0.7150072325621735	-0.551008789959008	0.027947698214327975
0.5975056471651222	0.34896623313479724	1.2178788723676537	2.078966470565636	-1.4083639171050053	-0.1336483298925781	-0.0328962596308279	1.4017127685202775	0.9784951770169203	-0.43326763978835825	-0.4182071073673295	0.07027519141796335	0.3913519153663858	1.1312371396259953	-0.24762598885423687	-0.7090015497353195	-0.07922704406375189	0.13149688777723573	-0.6880604509169589	-0.7403464821899889	-0.9741400812666478	-0.7464179847891335	0.04270864846435162	-0.02879584977226149	1.029734377684965	-0.6914169642622519	0.6110364453633614	-0.6476442047302772	-0.5463366966977201	0.015851760911096913
0.5425416139458917	0.3335856595585137	1.2207764746390055	1.9966687183748177	-1.3951720244081662	-0.03728422299238656	-0.012243279795610924	1.3342386012553233	1.0706334576650844	-0.3804358796181021	-0.30392652549211535	0.10490689720650762	0.340454655798725	1.1158122365414769	-0.2697584754885492	-0.7333411759563531	-0.004332298407903901	0.024490367970907933	-0.7168845692446462	-0.7800472516018696	-0.9526616349566488	-0.6373655774141697	0.06768640858494572	0.05983209283765528	1.0561331829597584	-0.6635441691800701	0.6694313910149056	-0.6083819821638067	-0.6495071636574713	0.04427230304404677
0.5405193709888768	0.3267594669317896	1.1998188398116225	1.944309674124689	-1.3894541191871337	-0.0124027233898623	-0.010622845345544111	1.2769046770743955	1.0831378877460935	-0.33319842062658617	-0.23948703850615413	0.13368730149670818	0.29229498181888103	1.067183176225699	-0.27420565240124684	-0.7535126771232319	0.023112194382102037	-0.0075400777571004345	-0.6923054492913616	-0.8210093257198059	-0.9230428604964097	-0.565002121369503	0.04906070218713925	0.11617790673923677	1.0498198612328051	-0.6227158415799822	0.6601884589978676	-0.6135680872154826	-0.715646459663979	0.03379724138242702
0.5608664567008389	0.3033801095443395	1.2307550082927552	1.909814707707929	-1.3840584332667212	0.004136547916236973	-0.03316637436653811	1.263542418022947	1.094804451172153	-0.3072392448840691	-0.1814511505552803	0.16110490716374962	0.24247188949732815	1.0227977397121122	-0.29762101260618695	-0.7349534644689278	0.049171570307655794	-0.011650334169108614	-0.6564939013353399	-0.8253797989475207	-0.923489162463768	-0.5050241153690049	0.04914820059926152	0.15649514973458553	1.0871716009359549	-0.5929117958859372	0.5935249911025078	-0.606806295993111	-0.7384226246095479	-0.0012317283363879208
0.5832883351392568	0.2443034531873798	1.2478593745839484	1.8884821111263204	-1.3767376874960335	0.06745147329824766	-0.06433153163137706	1.2242940585282651	1.0685562405277724	-0.2857556350522326	-0.16450152496206183	0.15320452416060423	0.21312796466375059	1.011752311999439	-0.3352877125737978	-0.7269617505409183	0.08076360267841669	-0.04508200419609086	-0.6264428562877878	-0.7783600646530998	-0.8929079648087727	-0.44468729344706365	0.07265587946230644	0.16498150596134692	1.1173945221826533	-0.565487379196262	0.555780707393588	-0.6128391169454611	-0.7408577460627632	-0.028273105985803893
0.5918569343106166	0.18047866588704306	1.2413779843918995	1.8669031035165828	-1.335664103533104	0.1380317491789745	-0.07450095262774342	1.1821085196197112	1.011218909936681	-0.22549387039050028	-0.14552540085498292	0.1410304134162353	0.16297029505029728	0.9927892130934174	-0.3637668002790415	-0.7336456200520959	0.1192881204506243	-0.036872162945088584	-0.5617846457613206	-0.743499515820804	-0.8972655611066007	-0.3849620005331792	0.05933197960487676	0.16447215255405556	1.1574988911372772	-0.5736198215265649	0.5539870141427108	-0.6252299670226138	-0.7445282599957039	-0.04055385624990208
0.6182604440878376	0.12193506159692671	1.2507741826561922	1.859431642771439	-1.3146549438339414	0.17380972493249874	-0.08719165480485003	1.1255366098637252	0.9713697271259818	-0.17058140211050749	-0.14334491039000813	0.12622104160927722	0.110867297786479	0.973465138665319	-0.40148239818732	-0.7120897565060298	0.16046225081756926	-0.03507755148995205	-0.48601686554058093	-0.7124338174316339	-0.8757212123465827	-0.2977994993623045	0.05305558034796524	0.15457816152085815	1.1447840165242877	-0.5859632348718516	0.5753567920460761	-0.6127094635234368	-0.7705129145617959	-0.09035036818148992
0.5923659727561755	0.04483882835987822	1.2797923716986528	1.8346583646707082	-1.27132522119827	0.25987330182150553	-0.13041725049832725	1.021431290661308	0.983265822583785	-0.05696496147325255	-0.1216287050376323	0.10637067569173828	0.029302292294355582	0.9026256754889355	-0.4937759518224377	-0.696200428458227	0.21128583407391047	-0.049583800157026105	-0.43855285675719735	-0.7024470614017563	-0.8270694476699612	-0.17008670878971258	0.05733554790749858	0.19689470333739767	1.2233127821919878	-0.5899329937029105	0.6266925481505412	-0.6057070042334065	-0.8072280348711001	-0.12557570182035604
0.5712668620376496	-0.03772980732451449	1.2905719271251186	1.8398773811767222	-1.1835066711035171	0.34686585085721683	-0.1861463608808404	0.9404573517336908	0.9407305018643808	0.03458363371221333	-0.10192891099096571	0.07823301438044589	-0.08373698235715696	0.8629655067328024	-0.6022193510856085	-0.6818204207155911	0.2709909440745925	-0.10202531373240484	-0.3721440928162086	-0.6791048136213286	-0.8125801625203628	-0.07338398128912668	0.1316520076373778	0.23349683254629566	1.2923147672191193	-0.5931295158733562	0.7088172597280179	-0.604773658104688	-0.8239259741514566	-0.15641342711613943
0.553376003084596	-0.11188018568515426	1.315725838688365	1.83403156306171	-1.0856170511433998	0.414908752301936	-0.22056581143469126	0.8597175111541688	0.8892401060177176	0.06851586473220764	-0.08250341588619678	0.027862376760679698	-0.16493774378829468	0.8146129781586108	-0.6807446031484228	-0.6573637451647695	0.30118904313691897	-0.13809150886325422	-0.3033882146996561	-0.669136008503701	-0.7755364829014513	0.0067005406656569285	0.2149930881323865	0.29996004110409696	1.3043996446563184	-0.6161939244623212	0.6911551974991998	-0.6515739313915418	-0.7942889806395339	-0.16871580709413997
0.565323585942777	-0.2004019612714464	1.3174410874026434	1.8424040736730998	-1.0002753918452145	0.47418522026793763	-0.25862948952912734	0.7775127358337282	0.8333998618413796	0.09452656920732443	-0.1314856689230178	-0.01791477951184266	-0.23517268713680642	0.7835195039340259	-0.7286941088099399	-0.6243009110173676	0.365772635926005	-0.13883861735008915	-0.26631451253136523	-0.6422467738779425	-0.7445782130078678	0.08462513670069408	0.2798694420384704	0.3292706114360306	1.3411277760974376	-0.6245109916297134	0.695576990048983	-0.6977783604057265	-0.769766604796698	-0.20329355210953043
0.596110529112266	-0.28530633876068856	1.3403383733615715	1.8523484598220823	-0.9168368742420417	0.48656412177282815	-0.2857857226941697	0.689550313862511	0.7389064280867487	0.11527931077238265	-0.22212053036983184	-0.06686039870089197	-0.2987991649675033	0.7364941233856526	-0.7804374560153452	-0.5936827966571947	0.39296391136353515	-0.11314701621339376	-0.18835378722597967	-0.5900457296337136	-0.6806898519078146	0.1447015106681165	0.3255468080095873	0.3615429529176277	1.3531869851850544	-0.6134470250908243	0.6934874489639434	-0.7165275935190524	-0.7587422523587263	-0.23950500027253688
0.6197410751836374	-0.39208734193961725	1.3824320017410767	1.8749198130994915	-0.8412979201922969	0.5224232656394241	-0.3311388082355274	0.615323130816049	0.6345151778366069	0.1317006956347802	-0.31124779457873203	-0.15374758739083733	-0.35131937131454133	0.7040525569208316	-0.8101893137625907	-0.5470240904999544	0.4158570000852203	-0.12522799038822469	-0.15436867696424433	-0.5463458176641207	-0.6238041575935934	0.20985132538972068	0.3604671364638266	0.3660258582735686	1.3162043547885065	-0.6342456593415617	0.6946848201704839	-0.6880185458048411	-0.7333012490771925	-0.250858545665724
0.6706312015751464	-0.49797067379609683	1.3811170908165677	1.8854974962109334	-0.7715173708031096	0.6067369363562721	-0.352191805494691	0.4970066291200442	0.5196535063173573	0.17298004564599148	-0.3860717299929277	-0.23928180443727434	-0.3773423482626702	0.6794344207929612	-0.8010614182227433	-0.5248780729736207	0.42954435909244887	-0.16469303126715573	-0.11785528316807244	-0.5049598656264612	-0.5661233195821385	0.2651785192176954	0.3951952562351208	0.3322222441324379	1.2233084131112082	-0.6683320314903206	0.7649374232690928	-0.6624307439972217	-0.7108251113094515	-0.21421837820045386
0.7037848117422667	-0.5584165443525518	1.3697321820009711	1.8738253460412917	-0.7250166506950149	0.6820740905829908	-0.3610773779378287	0.4420831010735548	0.4584978707941715	0.2316534472473141	-0.41794798909206154	-0.3049038852199297	-0.3727855770870033	0.6317694754530856	-0.7912544105107486	-0.49978615601963516	0.440826985705096	-0.17588569365644552	-0.08310243032529971	-0.4877191681178135	-0.5464203002818868	0.3057642337393343	0.3593755362078574	0.3566873983682168	1.1282252003684734	-0.7668504962642386	0.8225842072007625	-0.6306332852153533	-0.7054801765268651	-0.16467634528122682
0.6586690300110598	-0.608929578644452	1.3844458074511148	1.8553623038280438	-0.6997899059208247	0.7225108046347822	-0.3659449192836891	0.39066759082710106	0.4236014425259471	0.2503361632987567	-0.4626508645525134	-0.3588239640606748	-0.348048526480662	0.5796515857940976	-0.7752795758106201	-0.45843561327410554	0.4369215658928221	-0.23116356076926636	-0.09555222316638193	-0.4753269116288978	-0.49313835702009784	0.32761106621806435	0.3584513630121897	0.3955607852516973	1.0328989575073568	-0.8433484219410188	0.8348240637514996	-0.6239890009039744	-0.6907220526946836	-0.11591418464115295
0.5660427352906431	-0.6531532825822071	1.3521497921711112	1.82156373209308	-0.628786904186986	0.8108923009710655	-0.3719033955956387	0.34354434274463375	0.4033409000446232	0.26111623810917794	-0.468627859435325	-0.41406801232217083	-0.2939605067611046	0.5229857365993686	-0.7619828153099018	-0.4277817680658925	0.42720410403926196	-0.2714020760431528	-0.13944023602951292	-0.42256954553987136	-0.4639813999183381	0.3119058626265968	0.320120841510233	0.4462373748353926	0.9905489113727034	-0.894427385666611	0.8111667761665406	-0.6277451354024974	-0.6423247956432098	-0.027067250270902805
0.47420806249893577	-0.7088965183934401	1.3290261651131243	1.7670125060498223	-0.5874582823973665	0.8996395763576741	-0.36756246489098254	0.2988272350762934	0.3379225808354919	0.2601886508470342	-0.46306807114925563	-0.4550377410017134	-0.20226394689252047	0.47376632188206225	-0.717076522926655	-0.40552808411151053	0.43627406808416	-0.28350358081668736	-0.1445540087077583	-0.35670344430344125	-0.4221747363975232	0.30132059525920746	0.2764320496488268	0.46740497466262737	0.9007337177803312	-0.914774487892077	0.7977730688911413	-0.5988970818983756	-0.6140633252168838	0.06024759885086515
0.42581912799188687	-0.7273083905989459	1.2963685856791645	1.675496223459302	-0.5298952671326347	0.9697635793088363	-0.36184731802803816	0.21844022013319853	0.3204740222787666	0.27150462681234355	-0.48236479232328505	-0.4869226331081714	-0.05211410607647092	0.41185420239281917	-0.6701363826168911	-0.35815002215419356	0.42994121258808027	-0.2862951263224579	-0.16877775797530056	-0.2543595185064099	-0.37851104937998326	0.29979952917258756	0.13279897366491258	0.5145929854447464	0.8154984131154865	-0.9337665167351492	0.7594125538901718	-0.5721427191768842	-0.6002397023543204	0.11811388144826614
0.3834081651186917	-0.7600473558619786	1.297969936838242	1.623562624860877	-0.4818722735869686	1.0176129177886508	-0.3939001396943009	0.17263191654340457	0.3171081849939562	0.3017080159018037	-0.475136177650248	-0.5090492945285441	0.0844838328353874	0.3748140016100554	-0.6553790658007325	-0.3239556337511281	0.45172184013780037	-0.3032540783616432	-0.21235549401912895	-0.17506289539927267	-0.34016689057897137	0.3198753069343442	0.022211405717759918	0.49962765828287126	0.7445489103307155	-0.9347535867438819	0.7443310330547603	-0.5437529835490037	-0.6131407396851273	0.16851455555070827
0.32175621903490487	-0.7639746969839398	1.2707556912019817	1.57386667552981	-0.46300186906953095	1.0858525721044634	-0.4170217229797366	0.14163486887664636	0.3290305350463673	0.3041194484669544	-0.418880291411757	-0.5103728650191325	0.18674596560007278	0.3204261166922811	-0.6650133883114193	-0.28068730171134415	0.4175901691845628	-0.3277791873391286	-0.23293176010984068	-0.09283318187689965	-0.2787815720587463	0.32224234903817617	-0.0002684272833196555	0.45754527104739084	0.6071751801789534	-0.9618273706100975	0.7283846821307477	-0.5043827880800776	-0.6284122220133878	0.23590826780360344
0.270722340908491	-0.7658753085661284	1.229341086119653	1.5602946344727893	-0.4556481878647105	1.153914668951241	-0.4732887771558733	0.15096934444584392	0.3005508831645465	0.33843394746864536	-0.3152157067535175	-0.5316859083746558	0.31003628895797364	0.2799828386507054	-0.6960920730936305	-0.2393339630506496	0.37939415539448473	-0.3099665832711346	-0.25926730720674857	-0.03197580883636385	-0.28772117062510133	0.32146822965625976	0.04997685661385509	0.4002055075174623	0.5154730898247626	-0.9879718385638359	0.7112370543159237	-0.48062722173409567	-0.5654036335619527	0.2805479285723594
0.22173559644751845	-0.7583053922935923	1.19383703714657	1.5443355510188055	-0.45470155118886035	1.2446993229840504	-0.49635793270679673	0.1403120538312161	0.3219382892392099	0.3926771511016686	-0.24294526416103812	-0.5257338703616397	0.448065406277529	0.2629946287519413	-0.7610571761163576	-0.22883302696327493	0.34840053307775715	-0.29744936980239345	-0.26915003849602676	0.02134661338301349	-0.2977772342270632	0.28142294949251084	0.09156102383999794	0.3744622335595324	0.46942680135031545	-0.9885393560881992	0.7345662644221103	-0.4933806558359322	-0.5482779184007973	0.3360673788601739
0.0716470864136535	-0.7450144210839065	1.1609773501359348	1.4877577746956763	-0.4418571328189068	1.298095599452984	-0.5277213272833152	0.18731724362233634	0.36744253724035253	0.4316115350067576	-0.2051553502019355	-0.5410539853625693	0.5318594963111888	0.2168160585509109	-0.8593557558764224	-0.21795032998489786	0.33358981531973597	-0.2632642343186432	-0.2945475063166726	0.07889078511550483	-0.31065372260647534	0.18166903225961356	0.08641249062829008	0.40790978111039566	0.4644307574785015	-0.9642893179529617	0.7037883564560369	-0.5321198054310475	-0.5286240313206486	0.3411849524668584
-0.08494832896256832	-0.7452339873288814	1.1304586213875105	1.43148527998522	-0.36794880933235424	1.2745961616892205	-0.5722778112553052	0.17360561635585045	0.3622768084181974	0.4182162625604849	-0.15852086578040683	-0.5501077053830388	0.576039248833151	0.18393936326068885	-0.9602539165625759	-0.20125359850351762	0.2891899007163693	-0.24408434370346513	-0.2989226107078416	0.10811075080508448	-0.2924155009310647	0.07902273449677916	0.09857543190783886	0.41910788905291635	0.4647578924018962	-0.8362604192187378	0.6549717667064321	-0.5213598986843606	-0.48050912281397445	0.33167435891299535
-0.14444878878499762	-0.7456740505786654	1.0704593279895551	1.3761838406172022	-0.27072842601224156	1.285189890802727	-0.6419716034780745	0.14111091493599995	0.35943280191017196	0.4113459361757209	-0.13314769018356443	-0.5646945867467085	0.6460823792541346	0.20313396952323698	-1.0745401225191626	-0.1798184068665874	0.2661292617202129	-0.19877680256571983	-0.2929303771234667	0.15500343523205395	-0.28184340989077084	0.0017170716649118512	0.062054573288701044	0.39544470060440473	0.4395635880846117	-0.686231028263762	0.6189886975167719	-0.5112195649445994	-0.42492898326473955	0.32116442246942395
-0.1448362511135444	-0.7566599112896574	1.0804595333361797	1.2979213267641077	-0.2091504164232048	1.2123710666848815	-0.7032387349796051	0.10338791775648093	0.3230297209012352	0.4038519042363215	-0.10976108803043065	-0.5684696628671626	0.6833983478799738	0.21139365252148434	-1.1730102246172274	-0.18300189273951334	0.23692602079167208	-0.13604429610737395	-0.29651886882652	0.15102542443088363	-0.2824089579556826	-0.059036203883734026	0.06117331461029389	0.3349148579802952	0.42650768244408044	-0.5601769807338081	0.5811162256632214	-0.5198600278316783	-0.36234168820200374	0.3084647706218497
-0.14923052346119065	-0.7723652907292706	1.0365464520961494	1.21941198947949	-0.1326999081107593	1.1184671598176648	-0.6901780863270928	0.06889746903051998	0.3469744129942328	0.4234878130787731	-0.0847590535591721	-0.5621318593877529	0.6877621476760531	0.2169255303838335	-1.2525111189958493	-0.17448591425410176	0.19140365556908215	-0.06788378626683159	-0.27410612830294545	0.1672718473735631	-0.32722118586922716	-0.10261272441054539	-0.0020591110697734116	0.27115072027004916	0.4382747092545413	-0.44825359929632513	0.5378936916996258	-0.5520334939508392	-0.2577561103662771	0.2780733824061089
-0.21572847801351633	-0.8112301123429042	0.9700529818226901	1.1657408838302143	-0.0786246007640766	1.0627610366344316	-0.6677770153494664	0.09093333020167421	0.3120689905000574	0.4283876910066183	-0.06899209911265995	-0.5435213684128717	0.629436314277461	0.2225484389537264	-1.303985263345344	-0.17932003735784757	0.1634963183894341	0.02199003874245419	-0.22669827678965154	0.16675365655151944	-0.37426353018202074	-0.12382190473069224	0.022007471096294917	0.14748941025826337	0.4583369820607376	-0.3401743973285382	0.4940485916632168	-0.5416927789280336	-0.18497713726086662	0.2335671477427838
-0.25285261374410706	-0.8436150258724655	0.9026266469517965	1.0845359748592303	-0.036419430169934965	0.9956896358160868	-0.6141921564520254	0.09872630179527932	0.27745343407677764	0.4664813109945653	-0.04287507085086063	-0.5299709076093774	0.5604963866638181	0.21264473729054853	-1.3252249616745773	-0.18499518595973954	0.1145584703360196	0.1452016039066361	-0.1589634321411927	0.20600579655585807	-0.3975269699864473	-0.16920450253621824	0.020525409176230684	0.06682734931458323	0.4713945261065615	-0.25260730247113994	0.4322693705907633	-0.5532063713869285	-0.10654004611697139	0.19926178680022025
-0.27819928612618294	-0.9209369218314049	0.8535433921783688	0.9956080906229685	0.028773557278531224	0.9366957668248265	-0.5326176967404141	0.06741499420060126	0.18173978512141004	0.5120113259555966	-0.05084544430380217	-0.5449799368701898	0.5332999423353612	0.20000352463601012	-1.332168418489461	-0.20025939476504379	0.10411768168779037	0.27567671524952153	-0.09566913143447156	0.2151116151520162	-0.4135615237790776	-0.24432970898111234	-0.09487837646727479	0.0290170223016478	0.5384637390236853	-0.14362909355874587	0.3075286058408121	-0.5405711546030595	-0.07746071156036709	0.13482762069843518
-0.3156185675393613	-0.9998762456928654	0.8158393271092551	0.8725178948579198	0.11214675369180105	0.8834663837126737	-0.44102977782849423	0.029869084458103323	0.11443768828569592	0.5641600267590967	-0.12196634400237268	-0.5342622791451429	0.48458569656195094	0.1911612859762375	-1.3252761276601506	-0.20208790432758858	0.10213205201227919	0.3803022886925331	-0.059153630423662076	0.24281689929157785	-0.40319764446417394	-0.3488702442642831	-0.2846514490069786	-0.06025051664643451	0.5763092628742628	-0.05675824581050517	0.18567895636000137	-0.5430594728565027	-0.04977580564303922	0.07197129796421024
-0.34218494350291606	-1.062461602689252	0.7945879819905894	0.7064265105741855	0.17986766213598868	0.762715041039429	-0.3314343844695532	0.005828481063403163	0.0802467247239941	0.6052907960290591	-0.15275797064422997	-0.5042187289861836	0.4214286725171581	0.1684086152681831	-1.3002495649668793	-0.18675922835295464	0.1364675985027463	0.5086613214923066	0.006994892509592199	0.29662335736560863	-0.3425607626865687	-0.40736637609248927	-0.4045304330420641	-0.11175082022035662	0.5952486819200251	0.017046143370491512	0.06332061940062442	-0.5530477149584685	0.04044498128592479	-0.011203253121657175
-0.35821967594478443	-1.1081638186242189	0.7838030951891992	0.5937759716595298	0.2519235436729837	0.6352900969173897	-0.22112082162254731	-0.03535531059961257	0.004222491441742554	0.6547610702183422	-0.2125342011275011	-0.4594570095473295	0.38439563352890427	0.19030328835338844	-1.2950608688844791	-0.17315975482527673	0.13390348901781315	0.6067283951793543	0.08243976157886607	0.32053639722510996	-0.272989628319341	-0.42150401812743965	-0.4518929493529603	-0.21143578051075443	0.5774080866904072	0.10173444472896827	-0.03300410007227604	-0.5673875142527066	0.11044862459894149	-0.06473724599562233
-0.386886536567611	-1.154913092835083	0.7645252311993262	0.500932038821556	0.2952660770479084	0.5501003693788439	-0.10520928623259078	-0.08621594687673383	-0.012863573214506424	0.709702833883105	-0.2581002807009111	-0.42237065455924583	0.34266551699825	0.21225783124175956	-1.2550682554111785	-0.17159413710966895	0.16357214737544137	0.7103771740625301	0.10805980394560044	0.3433458535867476	-0.21070727741269515	-0.4597045754271054	-0.5120717955794534	-0.3562304971633189	0.601363210471493	0.1032126632091647	-0.08972361876249688	-0.6161433789985777	0.16441993308500064	-0.1217629260901274
-0.4052540705151901	-1.1881380822685308	0.7589025693359914	0.41111753883785074	0.29911337291059575	0.4421470278220868	0.008815226899413475	-0.10473929278913416	-0.03162789154865848	0.7563935150927852	-0.301208139222501	-0.3734155528002522	0.30126823265543184	0.20002896419401156	-1.2735961565050564	-0.15659130372273808	0.16359984538829425	0.7934945330178499	0.11376719479134725	0.3651444141673702	-0.14651926024839765	-0.5333763455597738	-0.5394476310132017	-0.4825551749905034	0.6360198514878428	0.057354478862449744	-0.13996938040626716	-0.6181316177583679	0.18755810822054014	-0.11632125752703351
-0.4574373256697756	-1.1880185633981741	0.7366072440730594	0.3404883643722699	0.300654645172424	0.3960705980045636	0.14791444928148062	-0.11201786754186889	-0.02974219954271811	0.7838280733732039	-0.3524470768748238	-0.3268393394137839	0.25623964666486543	0.20551124002660393	-1.2444885250307043	-0.13420362434936436	0.1535554561699121	0.8550748833207965	0.15731585127317807	0.3782763473164803	-0.049440149371062045	-0.5910663546306799	-0.5937103181558487	-0.5974125425992337	0.6710566025320434	0.05373878127983282	-0.19283538360814984	-0.6082554511949432	0.14763462764656465	-0.080748979936686
-0.5355752051473612	-1.1524341303606898	0.7718940637514995	0.2502828441102048	0.25459718569602036	0.37293374005744895	0.25063290479962347	-0.146278945873212	-0.08765668748647112	0.7919653829094172	-0.39182415570384055	-0.2869283314904579	0.22796405968722508	0.22024161252763436	-1.1960227080602257	-0.12332580837542806	0.1542469983596681	0.8954385536376472	0.19901341452059865	0.33758446462855163	0.05599303493676764	-0.6517978920375556	-0.5498982226110444	-0.6714233798647768	0.6778876603314148	0.062433350221841266	-0.2534520498595655	-0.5883889623264305	0.06086528414635185	-0.07702543554510421
-0.5143782328972606	-1.1236778212765866	0.8205124032447111	0.13559471281479435	0.20404632547578921	0.33711352020058094	0.3695086262048832	-0.21068143035021486	-0.11579775886061294	0.8259439687661503	-0.39053641639645625	-0.2502548412946538	0.20274812282186555	0.2197076372268695	-1.1443020366893353	-0.12013056544229124	0.1168188098111385	0.9186042546852018	0.20663415625722142	0.2996861388850739	0.1563392410159552	-0.732965698057205	-0.48236769647682626	-0.6320983242462582	0.6577090607494537	0.054464096359750656	-0.3114370102536227	-0.6144323367341952	0.00043451870154929685	-0.049678796180516946
-0.547336613427014	-1.103152975325037	0.8100778944033451	0.041816748149110586	0.19108348698609467	0.30178758194670363	0.46498995915575414	-0.2705392327926841	-0.13845994452547786	0.8387537967928731	-0.4436080269411179	-0.20381173095664723	0.1870764942505452	0.23413232636429365	-1.0550243690447387	-0.11668543403715433	0.135474102566314	0.893926988308072	0.2073774762206097	0.2811714089477898	0.25408040890659267	-0.8330293838103231	-0.44769881082794905	-0.597404190261317	0.5990820041692888	0.06525466168925775	-0.3524669488629111	-0.6093488493072569	-0.025506528243082815	-0.018500139826692085
-0.6116473324313152	-1.035147054550292	0.7913214873481125	-0.06619643316197452	0.16672271197132574	0.2460244057629093	0.5351555057525547	-0.2713695761084943	-0.1135189516040322	0.8174246365119264	-0.4567167943132813	-0.14506599181881014	0.14608301956212685	0.24170509021307365	-0.9804714580436633	-0.08467898193819126	0.16286607508058212	0.8617560534040164	0.2132455421824681	0.3118737262945908	0.31573178824780296	-0.8746766442550576	-0.37059411633573036	-0.5904474380621842	0.5443751053188877	0.06010137346088114	-0.33006030099635636	-0.640632984428706	0.030022938111291576	0.04015262923264548
-0.6780607302876323	-0.9769000575650129	0.7890292142323692	-0.17319374119174005	0.16016252705050374	0.18145213965138005	0.6080367232841468	-0.2823832903265233	-0.1619500026934388	0.7809950815837878	-0.45693508183002096	-0.13167877323749627	0.10481218471717804	0.2264321093082621	-0.8835712214120349	-0.07166812911301078	0.21955210168028633	0.8061104319419117	0.25960163018980537	0.3366953925766438	0.38212162752607176	-0.8715173676511683	-0.24621575671624002	-0.48649854501652134	0.5196166168093983	0.05511504707440694	-0.3260654666919924	-0.6583036868901747	0.012397493464961587	0.10162243886856806
-0.748418751529655	-0.913462589940079	0.7555689236029903	-0.26334275187869355	0.18043143425192115	0.1802353644431546	0.6461289723510695	-0.263398392713189	-0.26966490499799767	0.7142138511413626	-0.4556379200398995	-0.08908522725974184	0.07087934166328408	0.21874839220651593	-0.8150029864280087	-0.03161342196386384	0.22701421878235659	0.7443323206469498	0.2943764665492842	0.3522737078556824	0.4019110265556408	-0.8910569379159339	-0.19251700259619464	-0.42586063598952	0.5497201295179959	0.10094230195469756	-0.373954902791127	-0.640749661049984	-0.02327330765670498	0.14226839594348792
-0.7954681308309981	-0.8519543035704558	0.7281443794594893	-0.3606473687060952	0.1573527290503425	0.15633015720811136	0.6857478637144927	-0.2788831430792444	-0.334207522738549	0.6372855714632366	-0.40567572879843483	-0.044439277353822026	0.06547739059858447	0.166689299598248	-0.7264875756821149	0.012384236393804857	0.22388888398781193	0.6935206286496804	0.3028411477482377	0.38586094668470156	0.4305988882674406	-0.85738516015166	-0.22528012102078038	-0.34145278278567986	0.603821910680381	0.10990221994407287	-0.36975897038319283	-0.5874329807995005	-0.00692899003534731	0.16106409954721773
-0.7922378509758778	-0.7881829212010713	0.658766669763591	-0.4594504635769786	0.12832721531268604	0.13131588229861185	0.7372003756987309	-0.2789551024187326	-0.3772332750998389	0.5911267004101545	-0.4176763075064794	-0.014953682886963826	0.05991503847950551	0.09297388928154454	-0.6690868984809953	0.06535095365879096	0.20189121299311266	0.6416885658968268	0.309185971021837	0.44334642923276907	0.47055091428535667	-0.8320137295198521	-0.15185156869733432	-0.25375214243078437	0.6052751761747944	0.20747561768835307	-0.39583231425825505	-0.5397738944363369	0.017958909184787646	0.15245363614130542
-0.8440443471811584	-0.7050659004373472	0.5809266571871722	-0.5529699131749097	0.10912151798756128	0.08754060794390152	0.7903371465110167	-0.25989262364251225	-0.40851613466930353	0.5615202537018643	-0.36667240845131766	0.005168952865956202	0.04592361095280594	0.0037279863895850474	-0.5286984812708013	0.10358144463376509	0.2165761545288344	0.6146651653528081	0.3541765839440556	0.4912344311254748	0.5171024135239015	-0.7880090883676283	-0.06121308609248912	-0.16640872514371302	0.5891734750955757	0.3371758531452941	-0.4536551067356921	-0.5263736145612391	0.07878629338962902	0.0695111827422173
-0.8648988112955275	-0.6427117395300679	0.48067388369835334	-0.648575020769208	0.08687234210335812	0.053389321654844654	0.8269846567358987	-0.29299054671291375	-0.4459041684355646	0.5553326923674324	-0.36903116996313684	0.027622569468279446	0.033817653264484014	-0.08418555796467705	-0.40480876868120264	0.1529536575412151	0.18037167326946588	0.5599013331050363	0.37451383921450543	0.5419801087439694	0.5424981664900832	-0.7555824230569516	0.048322290422996475	-0.0674651312165586	0.5671833453952495	0.42261263327204635	-0.4490507513439798	-0.5219866633597796	0.1966387612029013	-0.02078744449122392
-0.8211198495214604	-0.6219699846528719	0.3675843710679644	-0.7275104532408754	0.09737977381362142	0.0035773066351712816	0.8454219814639712	-0.3119428377505426	-0.4983044067512922	0.562686237267235	-0.3436993485960842	0.061195374982034666	0.013241762455523259	-0.17417837240955028	-0.3081265689199131	0.18984585292001277	0.09942423070656004	0.5077642369819394	0.3668799273863976	0.6522229769354339	0.6279035774794914	-0.7347766060340901	0.07592901804820709	0.044023153846684544	0.5697742102977296	0.49996474680551317	-0.44469513224484675	-0.4776428153797233	0.2976339164670774	-0.06509922218070263
-0.8193591436362139	-0.5731785814807718	0.2766133759211996	-0.7923785739541113	0.11132043837614694	-0.052515443937844665	0.8308612615193705	-0.32006749692459996	-0.502725659556305	0.5203260101898493	-0.32956667143317125	0.0790880908634228	0.003132040444797595	-0.2469599772638998	-0.239440303310077	0.24584580642026194	0.06292111038074216	0.4636696436156208	0.3750064006360273	0.7608286032998122	0.7075721082898431	-0.689120469944627	0.005668282414425208	0.06104663199363327	0.5239840591840041	0.5824360211468422	-0.43569174886310325	-0.407936707927311	0.4174777166763244	-0.13044313905994204
-0.7888678920216541	-0.5620402716164759	0.19920131765665774	-0.8318969539469417	0.12968144172788948	-0.10371677950201905	0.7961875293103943	-0.34032236444342806	-0.5137314879568324	0.4814359209065328	-0.34054491076425547	0.10244930150879387	-0.024190051376256055	-0.31691666734428015	-0.20711328476622123	0.29554104704489226	0.011352859237861302	0.4115685735605994	0.36962615486275674	0.8233615251795235	0.7549140523934409	-0.6073355422336219	-0.036992374322172575	0.0695820146082878	0.5151104561200303	0.6467943183561841	-0.4314972113424086	-0.35988051618325795	0.5129657170804751	-0.17845188415199928
-0.7178878974119006	-0.5753869022642691	0.11859950746832282	-0.8606921549108012	0.15351711223616166	-0.14788699925407087	0.754369625431301	-0.35318959383561027	-0.4967183188206503	0.45615051020497754	-0.3893099232268633	0.12922461472205646	-0.04527820077471599	-0.370511073036303	-0.1533326010443739	0.33775675967461144	-0.11109235917022557	0.40287335174452654	0.3757297020603589	0.8937742066160673	0.8157275764969926	-0.49743957419053253	-0.02868811301721192	0.08975551917666902	0.5011692654864721	0.6993046051904257	-0.4589622063187543	-0.286494206181942	0.572108750904121	-0.2036435025077325
-0.6380364069177316	-0.5538164034841724	-0.03242683321366924	-0.8900193253231263	0.1831529241597311	-0.19796213524745299	0.6913292031896274	-0.3686552300021141	-0.4129543034203607	0.4132167585232037	-0.4378236694831522	0.18052360272118495	-0.0491241725002422	-0.41186513322940704	-0.11405514850578387	0.38794110537722276	-0.20173251700143777	0.3819660165544018	0.3517211520876744	1.0158808222848275	0.8707094728317468	-0.4226718394102992	-0.05154281339301612	0.06813047786392035	0.42827825243013384	0.7572533470696384	-0.4920263791070535	-0.22687926576800965	0.6732242349412327	-0.22181566906174663
-0.5871198966963919	-0.5156240698124119	-0.193873370418708	-0.9336274396692197	0.22387296793337247	-0.28029901013981784	0.6297625669453553	-0.4696181185800346	-0.3176460268008679	0.39775263782901016	-0.4751728206386705	0.22195021414705218	-0.0679306169001594	-0.4898534697881252	-0.05153601216609581	0.41825939337724466	-0.28902030714586746	0.3166268729142471	0.2982853497018997	1.1442578728064894	0.8905563270428358	-0.3235761048032125	-0.05024449813840839	0.04795172905530724	0.3496326138515717	0.7700916053606852	-0.47712128360971695	-0.16571725007572213	0.7264826202114538	-0.24009727027636646
-0.4833141899425854	-0.4637584087909253	-0.33888197012195337	-0.9687613261687211	0.2996001900557478	-0.3417337984490967	0.5779629176454124	-0.5866077012995288	-0.2720601680796215	0.3548962423139418	-0.5126523161387164	0.23838936814465134	-0.09841857997617201	-0.5163655248173501	0.04351637652520519	0.42131054242492116	-0.34591747433535286	0.26695360261510936	0.23070170823975653	1.2631849478086743	0.8763606204260379	-0.24203090048894738	-0.0037602183568160087	0.004990682295857546	0.2406382479056397	0.7987395940604601	-0.5068126860070598	-0.10230025504936743	0.7424268068654123	-0.26308636576507083
-0.41768427944675485	-0.3862921985196362	-0.4394553099762312	-0.9994374191110857	0.3636800510124635	-0.42517759752935425	0.5160943814585381	-0.6318155941504703	-0.31832266464263703	0.27540579100897494	-0.5548352009382947	0.25842543605247587	-0.12224655760681988	-0.5295047500239937	0.15847900843969698	0.4464057291779978	-0.38974526605028015	0.2371107349510831	0.21485650777285853	1.3645939139640215	0.8511615994036305	-0.13437456488542726	-0.023305061035118674	-0.04380990794297717	0.15377600678538164	0.7895609885150396	-0.5388896803571911	-0.035359055997868497	0.7341717476134337	-0.2480673605309315
-0.2820034276593433	-0.2635031034839585	-0.49463988714710494	-1.0141763504173975	0.42632773469533863	-0.4986419736825195	0.4781007022466922	-0.7252407419170318	-0.33760161139716555	0.2172943375660406	-0.6320786205308364	0.27336953145086323	-0.16338784186684835	-0.5074863528233717	0.2806628005557685	0.45343186398761154	-0.46244755506578794	0.18126216852079055	0.19681242883169908	1.4334109587560848	0.806343153275044	-0.0187421427641749	-0.07405601092019137	-0.08070263426262562	0.06106553258719052	0.7680840061519176	-0.5197482565174593	0.048264250108148644	0.7286118959234482	-0.23679078017377542
-0.1605285824534734	-0.17543972711619152	-0.5268533630498716	-1.0195502811034591	0.4708244115614398	-0.5750795043322072	0.4449221842644816	-0.7754717339736337	-0.3513200948566412	0.15623564850854293	-0.6541565445260586	0.2648874025554223	-0.18302993120423175	-0.4814532562194763	0.39101498179663063	0.44173024819624873	-0.4865954091762923	0.15312724136294237	0.19733659847278417	1.4815766327119237	0.7734796898206993	0.0823070054158445	-0.10959587994052591	-0.09517260996215843	-0.04708254787302596	0.7541019351441266	-0.5412913972064711	0.14183700971337151	0.6833031862191662	-0.22767824016563268
-0.07089698621106824	-0.07325542099425372	-0.5729910816446737	-1.0384371776068124	0.5044537337921782	-0.6638257666281515	0.45110732362481964	-0.8001425437711929	-0.3678083464918631	0.0731588534748681	-0.7269865778988613	0.23103811689735934	-0.1629731160295812	-0.4648510124340251	0.5160345905199064	0.4490350267545088	-0.4548601158072028	0.12506247752616415	0.19975357366202975	1.4992655163957118	0.6846242668150117	0.19267215501880033	-0.09057266019738416	-0.1302935419897714	-0.18817256352265987	0.7312523145164432	-0.5607754053522686	0.20631079757929513	0.644599621481267	-0.23664827459925028
-0.007085686882181488	0.02825743498302603	-0.5986720238527086	-1.083366599487705	0.5042129100012676	-0.7342622280683677	0.43725802089511934	-0.8203378199620079	-0.4135624927175702	0.043463797901939036	-0.750013031822938	0.20137349055251957	-0.09796613315761643	-0.43060167419759326	0.6617346184642057	0.44393134425698333	-0.4595298645544844	0.11930313132475065	0.17422361472104947	1.4775340924876308	0.5976289623452102	0.29186450358930915	-0.05337000474063114	-0.14055368238423877	-0.2902017026598209	0.6977217181501644	-0.5710158305336491	0.26277095741713874	0.5964303835169934	-0.22370792662727818
0.04471213958591358	0.19118266252897712	-0.6197498569511113	-1.1465904539490244	0.513289975142885	-0.8040745190183347	0.4245548903449813	-0.7990412285676245	-0.4580409673421066	-0.01368215051292605	-0.717016544220632	0.19560468116278593	-0.018752518010993712	-0.4268191030985585	0.7649400162406971	0.4143630913024248	-0.4873767655782186	0.10192978968132567	0.17096849490972685	1.4805708862485116	0.5110036557387716	0.35049589496630607	-0.0030911145454320527	-0.14989641483167931	-0.4070407367620071	0.6517196774185018	-0.5827837799925557	0.32537560376190783	0.5066797659092275	-0.2068616030767577
0.1049302074695968	0.363457931069068	-0.6648750989807465	-1.208678985578874	0.5389766390365582	-0.8629130118940486	0.41363173138071907	-0.8411408152620918	-0.5041404081365513	-0.056339391914598955	-0.6655085423390423	0.16438589870457557	0.08218626149921612	-0.3864053512909678	0.8219489829363583	0.3625693789201328	-0.4485831785124816	0.06518797360832836	0.1375169893426161	1.4205591745570558	0.4088090078623514	0.4035538683284141	-0.01646593761524548	-0.16521158287963583	-0.5279751456634194	0.6134584239356606	-0.5968253844930415	0.3661102491944936	0.4156176269632653	-0.22847675241444856
0.15477439964161524	0.49807977588161334	-0.6557177355426078	-1.2917072052199308	0.5149730256214669	-0.873920476570688	0.4138102999587566	-0.8817894093376666	-0.5708685835451359	-0.11006489295826945	-0.5850955042480404	0.15337945543545226	0.18239013684527908	-0.35930579061393214	0.8649944033102237	0.3262380725564674	-0.4767928780980116	0.04554747901122833	0.09006183086070989	1.3301788734444424	0.3060435222177264	0.4492124197669633	-0.04885974941945651	-0.17042729345245541	-0.5842384749281493	0.5607386281509197	-0.5665034930633638	0.4100509951557883	0.3671882661413921	-0.25673975673927385
0.21703943528836184	0.6162243793427947	-0.6451422263746082	-1.3256999555466147	0.4893606006407808	-0.8898202840339356	0.40147954441668565	-0.8477582635832805	-0.6338909460316607	-0.15614567205358704	-0.5242634322269664	0.09664644023831392	0.31658508973914506	-0.266425913270063	0.885594410533467	0.2829636084586778	-0.48300222770071377	0.036404022898952684	0.09091261877061199	1.227218593884739	0.24838294264441702	0.5026369223528024	-0.05177733216340045	-0.19426401624140627	-0.6343090199432921	0.518145488107365	-0.5495004871575495	0.45160826853854175	0.33454929570587766	-0.25703198336045213
0.24424442837436783	0.729300064744917	-0.6421193367925357	-1.3549639618942073	0.4691083157130517	-0.884620825478514	0.39985433226510875	-0.7591380882745564	-0.6581413498156305	-0.18771846640995804	-0.4549144827542074	0.0638138097466334	0.40256736204547466	-0.2102335565715348	0.8636415862803137	0.31977576484232867	-0.48385859577023493	0.00845715602523201	0.11754991900361385	1.1038865709890087	0.2164085995309292	0.520296747191745	-0.04939708752995312	-0.16888077302181584	-0.6585239948037621	0.4916933960624137	-0.540609347562208	0.48289534468620865	0.2862488301502036	-0.2345245206362824
0.26304293388711075	0.7932348885412515	-0.5923213869769852	-1.3694369084762856	0.4558344886061474	-0.8656550750780181	0.3845940996774762	-0.7393700706619508	-0.6194766416988198	-0.21187890163451603	-0.35063481936175006	0.03982298358420964	0.48746982336489353	-0.1690385906744893	0.8572060216440377	0.32612580945433495	-0.494694421650958	0.007054454195284131	0.12306976774662079	0.9711456367521516	0.1771895575692023	0.5540687619430692	-0.04891475253313007	-0.12201593346832215	-0.7376498172054392	0.44294751644904873	-0.51285276535728	0.47311309043723393	0.26668027873325506	-0.22408012473120578
0.2455198965616955	0.7923632319561781	-0.6084744836566875	-1.3730678110610544	0.4342282488689939	-0.8367674079757611	0.3474118360842318	-0.6629149590030626	-0.6022485354131583	-0.23552084942592408	-0.24678597281887651	0.02194492838626545	0.5551387686683155	-0.1626987258866456	0.8379841818708289	0.33110220672926466	-0.48360477299671345	-0.034127514459407524	0.13475269250073976	0.9022712324728686	0.13577787731879726	0.5622223766185886	-0.028932907094547024	-0.07667590957466472	-0.8289136341438972	0.4304036131262734	-0.5009518848182966	0.45260754903749706	0.22144606623977287	-0.2282085773670294
0.20113576572530759	0.8111538768763612	-0.6443546368971561	-1.3875230578049518	0.42856707907739855	-0.7878045762149047	0.29095607063482554	-0.5678904024799143	-0.557640139347354	-0.25281782564893873	-0.17921682564087696	0.0152327329393737	0.6059335497845671	-0.1858080816745875	0.8384405475762385	0.3405673273306006	-0.47598355124376335	-0.07884916363664016	0.13559347114111434	0.8337937819176414	0.08484940183519143	0.5584296747170159	-0.005453226284262896	-0.04590332673915345	-0.9178225656941483	0.3844048094878404	-0.5074270629758666	0.43948130978389466	0.23118105442894774	-0.2589765530989102
0.1991937981126043	0.8415292240774992	-0.6587711593628832	-1.3772386074255125	0.42352290708093693	-0.7315205647886066	0.20113940916217365	-0.5198609164657706	-0.5537586272949893	-0.24941160357155784	-0.08502550043212376	0.023862770777298436	0.6223510432587501	-0.20391675596127606	0.8328072307078441	0.36381616753014784	-0.4923319173743323	-0.08806560602730798	0.12351597044611742	0.8147954072131173	0.021678020625191956	0.5100617054417601	-0.020220051230874038	-0.050536946820364956	-1.0053283177997765	0.36202609953260156	-0.5029734669970187	0.445211536515126	0.23324818053414265	-0.25604466625762373
0.24590784054230785	0.8511746882431312	-0.7010707726826444	-1.3722014478257034	0.47489216078159585	-0.670339969458257	0.1027695508929711	-0.48042888497341296	-0.5519401630952349	-0.28908300485442107	-0.022623014621556463	0.024315357045781683	0.5758088950967236	-0.2461561076644582	0.8347143846769033	0.34395687689002563	-0.5069051133204944	-0.18019692434357876	0.16209011479706062	0.776749771877461	-0.013826580429009791	0.48365771307588323	-0.012614510798505358	-0.09056347032638541	-1.0562695441554393	0.37825151624239595	-0.5218082388259802	0.45694460782990687	0.2568690097904806	-0.2584762803647123
0.2805290980710386	0.8083955701066176	-0.7756058174764513	-1.3552337334095084	0.5120627696970976	-0.5534597528539156	0.03577585842498842	-0.4378435727374018	-0.5010100861623873	-0.3303064347451231	0.031232232404062133	0.0022849175804185535	0.5027283924876785	-0.2829953410473621	0.8352475575038382	0.354874356948591	-0.5323122734776635	-0.25251293514743517	0.2036538699149979	0.6977957413439916	-0.013527599646037064	0.48588466493275256	-0.025270062381827402	-0.16474456678792349	-1.1014012911796873	0.40061757757324806	-0.5316287359936297	0.46515226719806113	0.2946396444483824	-0.2711983603048166
0.2679935143708401	0.775456444941161	-0.7923710529315514	-1.3218573596495176	0.5125168040246982	-0.41283018501512847	-0.03582109389335911	-0.4039782707732426	-0.47849356684795064	-0.3901252668148921	0.05333894731875878	-0.03219969866819349	0.43304011375483	-0.3708952461205274	0.8713534747980685	0.3744151975902599	-0.5745881137478321	-0.28702923432092897	0.2474823539646193	0.6142742660969319	0.016349770025573977	0.46417309200281276	-0.04769259543591571	-0.28168282301548775	-1.1262165771931807	0.428366177483151	-0.48702597784501905	0.46590900852192413	0.3595193750904131	-0.2672262428984302
0.2572412206860874	0.8068751739168502	-0.8163947130108482	-1.2389063372843465	0.49514145804575393	-0.30654027967631625	-0.08404984781543026	-0.3700376363755569	-0.4328283601323733	-0.4368234727144724	0.07832684806591247	-0.06936618675786384	0.31440830039692125	-0.44066459275710956	0.9358797713513443	0.3665428008651143	-0.5491922598286967	-0.2932019641272458	0.3028822384336685	0.5185878865103016	0.04333406590960527	0.43729508737889783	-0.05288827417362929	-0.3541734062826722	-1.1752295261306889	0.47837076705334836	-0.44388144597586676	0.47592043364500236	0.3607793314623498	-0.2599789024353395
0.2449357275294463	0.8538934377199052	-0.8187070757166468	-1.1457091546483893	0.4863916778680998	-0.1713017938260498	-0.08388127907776273	-0.33184071948362936	-0.3812464961032339	-0.49025269522491444	0.09157538226534076	-0.08493280070572666	0.18420688819861009	-0.5493583736557281	1.0158047096497167	0.33853977230250465	-0.5135807884838529	-0.28306410846674634	0.30876347448701114	0.45472722286392087	0.08138701528961152	0.37189286867785487	-0.0707038431352505	-0.4164535776903703	-1.220083596225971	0.5047598259912623	-0.4038332624831581	0.5100735780369268	0.4020750012688416	-0.22637163842114635
0.22124920278464133	0.9070356358545026	-0.8477635537244732	-1.0789433806970417	0.4485334536548666	-0.04664765267050612	-0.11743788626253715	-0.30649135560199264	-0.36098616289134566	-0.5240524838542269	0.08124572382931729	-0.07962906409853801	0.07476930337797356	-0.6423629457005605	1.1086888524876248	0.25903857854589846	-0.4899339505599384	-0.28599890622497304	0.31951975160427715	0.33733019262895575	0.1223804713391784	0.34813066437428986	-0.1122849882122908	-0.46118462620164047	-1.2724896825241674	0.48614152820082007	-0.3716202889453539	0.5431868595876062	0.4405927345665407	-0.21436990311514031
0.1878213185244546	0.949970190883389	-0.9442396296839701	-1.0343100722374121	0.3802474739137697	0.08505109439916161	-0.151708291576586	-0.2522064666934584	-0.3269833674304866	-0.526226501170897	0.06603312545049633	-0.07988860407245806	-0.03594138015568449	-0.7080171781965965	1.1341665480014171	0.21032499321337342	-0.49244311808495	-0.3573727113951607	0.33135492261595806	0.24870072468249332	0.1404611273845641	0.3319774135274543	-0.15547693876117882	-0.4806023983855615	-1.3336233681293757	0.4495053270215722	-0.3720596784258531	0.5926266561608797	0.47747125483544384	-0.18298320064829549
0.17027794477848027	0.9843161595387958	-0.988177913787279	-1.0114253181555037	0.2837040679983687	0.13137986377290395	-0.17918023398759786	-0.21082759775854942	-0.32491639577595877	-0.5748367827700209	0.06933832300611632	-0.0737277660127923	-0.13922050907215136	-0.7495204889049826	1.1438351749797042	0.1457098251947128	-0.48984676992931897	-0.3911852216450848	0.3147948495832784	0.11356885147460491	0.18552658577493442	0.311688481208899	-0.18898773687382325	-0.48117723198049545	-1.3403670989266583	0.3673385265480242	-0.3773613753316589	0.6276172291219241	0.4685803625752668	-0.13023328907889067
0.15623869684552313	1.0161630380383864	-1.0146588530362257	-0.9594227064265546	0.23651469143705545	0.11420753978667748	-0.198294690763588	-0.1537689011856921	-0.3578867953545311	-0.6297125705031295	0.11382291094982926	-0.058559483831417423	-0.25860906341552675	-0.719858505760778	1.0807499567814525	0.10330560153912353	-0.48374412578596865	-0.3658806428245572	0.2691272939587538	-0.01656920048594358	0.20364663322782567	0.2976903255836384	-0.21341697693224004	-0.4657353011424637	-1.3012848685318732	0.3418591280375974	-0.344720176990822	0.6876619078943397	0.4308033483219657	-0.044122642126327924
0.081881197399181	1.0402729754131275	-1.089112957865273	-0.9227577352091961	0.16039250924406012	0.13799277575885943	-0.23742944699823654	-0.09621885724789384	-0.37058770618340786	-0.7320493342006694	0.14837044390489135	-0.055128604654504275	-0.36227016070948814	-0.6773904585611837	1.0022782545739932	0.07336656284529451	-0.4594395735732416	-0.3600757289593196	0.2351805929518243	-0.14550767654314065	0.22513408328811207	0.3146678143059152	-0.21835154198746243	-0.4814528591317492	-1.241380456572195	0.25979074818097386	-0.3116813241956973	0.7196684850988271	0.430650992608166	0.0027370390293678494
-0.027769678275369525	1.061874515033707	-1.1525660128732722	-0.8320857738720575	0.04057521316060517	0.1470526888060515	-0.22604772392557487	0.001371499473870208	-0.32667587215355365	-0.790278857582259	0.1653858773140508	-0.02806398569223418	-0.43581261835514534	-0.6199359881767793	0.9661921582848556	0.06814725456529475	-0.42132397483359424	-0.3840259555098468	0.20591770328046163	-0.23967363863103133	0.2288721590401408	0.3177860299753504	-0.23326403452083375	-0.4883114135364822	-1.2076339496958082	0.14637645190825052	-0.2706199169302815	0.7375065730118625	0.40865853792822343	0.06099415970036111
-0.0541169025489522	1.1087848106959521	-1.1740790800336764	-0.7831834268268706	-0.04237233172899291	0.09113776230487743	-0.2414584303016339	0.07485997492590159	-0.31650450562747623	-0.8196177902824667	0.20581303949697594	0.0159199396102943	-0.5026058897468636	-0.5239747060574927	0.9450298252515343	0.05414827319357575	-0.3488088971410256	-0.3589812940689109	0.11872959043806926	-0.3341666671222992	0.23592051985868	0.33247497543907645	-0.25032285734708765	-0.508369874287373	-1.1255764413227136	0.05574547837916177	-0.23633939130988435	0.7778888682255147	0.42099859617019086	0.10448217098857607
-0.04777202496155487	1.1110242188579236	-1.2412049676940637	-0.7326852039130524	-0.09814526573107676	0.021830630352400574	-0.24861593509224472	0.19673829527185535	-0.28449848936462135	-0.8386335744201048	0.27202220833327484	0.08277688477277624	-0.5890831864405159	-0.40755348062409835	0.9136927522421807	0.028743118964326797	-0.2337190676723681	-0.34986570824437596	0.05289693897898089	-0.39346979360288226	0.25112172028879526	0.33787871518070584	-0.2633990920855343	-0.46493771712016585	-1.0963720308251088	-0.054163573826767085	-0.24485831361464086	0.8072217852321277	0.3877979469482772	0.14328758138154843
-0.07645809815011959	1.1187374256069913	-1.2879141127466602	-0.7148711449408729	-0.12089342669934175	-0.03197530798878501	-0.2808068497921897	0.2990403021830587	-0.23724453525265812	-0.8290942885994206	0.36484832048769483	0.15295831443803798	-0.5857966178477222	-0.3019670548933962	0.8383309535237318	0.038298893560757795	-0.19089930199897634	-0.37284253291650427	0.01304002771744191	-0.44885774399329514	0.2591576236935171	0.33844390686672293	-0.28012426965082715	-0.44740294739520337	-1.0620798803728224	-0.17189725600085706	-0.27252178988609516	0.8118295521195718	0.4196899353602537	0.19293063091056517
-0.09624856074083792	1.0834513895186706	-1.3373325656016912	-0.7476311096574026	-0.11655407169996283	-0.13060378982862353	-0.33364838722212126	0.35550983166385874	-0.20163136788706776	-0.7853593585594976	0.4765099756332972	0.1976046632741196	-0.6168343065261859	-0.19750170655201657	0.7869789912220587	0.05606275951686377	-0.16947466202428513	-0.44261885220154085	0.014285918371881385	-0.5319564537470498	0.22857435437204962	0.36587079957032703	-0.27438399964477056	-0.40337070687305276	-1.0565216996451645	-0.2871368680992069	-0.2871018989747828	0.7685320124115946	0.4133232363466702	0.15953261558808016
-0.1290435006695712	1.0060312518591927	-1.3884686905232386	-0.7310543180892655	-0.0810194349279785	-0.2607953245928182	-0.3847742377542698	0.3747943724642795	-0.13073267061599642	-0.7683988841142885	0.6050535790159521	0.20859123982118888	-0.6221638097813248	-0.10759555007138573	0.7605941460413275	0.06943496779118158	-0.13932242360619024	-0.47975198148583476	-0.0011367855601919594	-0.5185556408316606	0.20206027934676446	0.34526726803337904	-0.21203283264311015	-0.34224867064089387	-1.0354113935868903	-0.37202297962389225	-0.2704413323067608	0.7389536915939627	0.38635147315814095	0.15249392252735341
-0.12715007288172883	0.9937256760863645	-1.411127518621917	-0.7135847401878966	-0.008969451763155945	-0.3930929202181873	-0.4169641048518903	0.4002145713207246	-0.11539461611618348	-0.7692357238124466	0.746664072069717	0.2317944541760067	-0.6554518138631059	-0.03860939445376561	0.787274184072914	0.06793603976051768	-0.07328763656992021	-0.4428593168388604	-0.06564610622691278	-0.5310286568713318	0.17567985373980416	0.3096378498352728	-0.11656676906128535	-0.2650588821652256	-0.973941687440251	-0.43557487118372046	-0.21847827867196448	0.7225006551512907	0.3346958206066766	0.15494477789344965
-0.12338435648004631	0.9657540161579993	-1.4442663758104053	-0.7373181121995012	0.10119045721726838	-0.4482377378529109	-0.4363496525384849	0.4211451820119317	-0.09648363478591578	-0.7465360791043691	0.8508960995772267	0.27984188210592004	-0.6501085339396304	0.025596167597721958	0.8223640495513672	0.10860820818791458	-0.02401559609913183	-0.4409680380862565	-0.09856237927609077	-0.5377097074352457	0.13022717781364698	0.28571562865479055	-0.01753154738893058	-0.226902511367523	-0.912987330755654	-0.4659396839233457	-0.15941861345522346	0.7241893580298415	0.35329686865242815	0.17313378054909515
-0.0916293033615325	0.9122074028752818	-1.4935985573257526	-0.7658279398090457	0.13829465851974998	-0.4457895669385595	-0.45617076470062823	0.416004024514924	-0.06324057457187794	-0.7209325123487547	0.9312342812775961	0.3211426829266825	-0.6107856362325698	0.03154494771058324	0.8917314274582413	0.1392491542756546	0.019725469050961057	-0.4838249443097097	-0.09891165010226133	-0.5294634207550784	0.10701607230776429	0.26773758157382777	0.05928966951743614	-0.20705382279584977	-0.9058961870388063	-0.4753218511792709	-0.12121092230023327	0.6877225426881134	0.37556419471697	0.1764084023164551
-0.036741839441552085	0.8610481885682326	-1.5141224121024768	-0.7594943206491027	0.1953469915448613	-0.5005288817048104	-0.4228630583044935	0.44144277538858095	0.015142208085389542	-0.687987712930398	1.020197698981126	0.377666578933042	-0.6008821186884183	0.06135548663515298	0.949565213098601	0.11943893905493694	0.07532082963635531	-0.5162702604001446	-0.10412964034844174	-0.6303767944227221	0.10976221614534543	0.2718207292029371	0.119895243197259	-0.10697707360840233	-0.8670908307543945	-0.4381310770301261	-0.0839933221079675	0.6664024898066672	0.3727307399507034	0.17311514057943106
0.00032182219632384546	0.846824316776359	-1.5245394340340912	-0.7807743976584403	0.2923666038729728	-0.5820159228275108	-0.41389605858977097	0.42256525460213845	0.036066404983915584	-0.6748273540430048	1.1161698734271646	0.4065247719452456	-0.5883024432194967	0.0437095824285527	0.9474124100699445	0.12741392975458413	0.12728820460379023	-0.5220260137467856	-0.13254332252088022	-0.7539142033914417	0.10657787103597668	0.28172184894184615	0.1805104877542119	-0.00038498685584802405	-0.84855396788899	-0.37901508190799493	-0.07640295950001902	0.6543461920715361	0.329219978584417	0.18707948430421495
-0.04414611609952589	0.8257500526020622	-1.522780564979523	-0.7729056017079603	0.33982885370714533	-0.6457313808399616	-0.3943863700277247	0.3907609130955	0.0469198285581884	-0.6911305218085351	1.1852576107396045	0.4232535093472448	-0.5797748102751299	-0.01700606560780734	0.9103910402647533	0.15479373461040033	0.15167925634846044	-0.5141717919780706	-0.08537806409273203	-0.8881955788025773	0.06097038687831979	0.2649720068708814	0.2216207820010197	0.1291668627982051	-0.8643841524431417	-0.3372449329630175	-0.03603129607688008	0.6400798277192687	0.2427586254866429	0.18896536820269969
-0.027610770555458037	0.7892749708250806	-1.4833516547212677	-0.767913597805413	0.37728831536885	-0.7234834766072473	-0.3519494284114351	0.2842745830295431	0.06358979581998851	-0.6603293270097275	1.2590953262939983	0.4340255412533355	-0.5527601092524541	-0.11487618299579057	0.8471142984795957	0.20110745326931698	0.14872101776260255	-0.5151499210268216	-0.052941603816519	-0.9948827910443923	-0.0013284183819759986	0.22659210990161388	0.31605568830893355	0.2659513018960674	-0.83374460813636	-0.25007186423405686	0.0050298322110877616	0.6531277669242188	0.19003796465106101	0.18980536941625098
0.0033238685441860927	0.6922646655475251	-1.4521631114141733	-0.7338022748012961	0.4343070598125978	-0.7967846385223588	-0.27482780238004995	0.2052278107844104	0.0465329852869242	-0.655447598594679	1.2737336766971283	0.4282958270194513	-0.5584960064012015	-0.18689485652736917	0.8302800496513418	0.23147715767533952	0.15882943025659563	-0.4967600427171205	-0.0437404511017493	-1.1364246260578454	-0.0622591600595785	0.21612398696487367	0.3907535432555998	0.42524837561978035	-0.811182475103519	-0.15654418389007585	0.05464833147568611	0.6936747787036328	0.12011101367844379	0.1937877087414856
-0.0015087607003007014	0.639838687105628	-1.4306674923898852	-0.6756967913441106	0.4529849365734336	-0.825111133377509	-0.21605064541615776	0.13710817667698527	0.03333937573060976	-0.638613680211677	1.2783763433301334	0.475192700469918	-0.5391815852288203	-0.27506203020989095	0.8449748916362528	0.2614195135566525	0.19323626507522546	-0.4294603295537363	-0.07561470651267008	-1.2755078900503352	-0.08936101115829695	0.19697751476377975	0.4819481012953798	0.5344277596639373	-0.7788604524019084	-0.034191987780541354	0.12427172883822046	0.7181273109704819	0.06258903504593417	0.2445774170494878
0.037449024445067924	0.6320905768627637	-1.39387422002602	-0.6667832177894091	0.4454732260727353	-0.8693691187734146	-0.13989709916917242	0.11412447608101402	0.049121074458243846	-0.5640059383765046	1.2776078875158077	0.5314961077758888	-0.5079484701435197	-0.3601423331878658	0.8599741712353218	0.2820285833449173	0.20916534686040994	-0.34243296940175394	-0.10193908537199939	-1.439769610023445	-0.12194355760368236	0.19185878621424474	0.5322481465342997	0.5556584581916961	-0.7617954782377419	0.10440715156557374	0.16587569144438175	0.7527354550353662	-0.01764564086761647	0.29156577412479634
0.117581157542952	0.6093367565669886	-1.3456902228011853	-0.6530663303502053	0.42987445349568587	-0.9032048486488076	-0.04083734715100882	0.042223603556434924	0.06800716144523482	-0.5171159362741226	1.2433383178014865	0.571653295502019	-0.4506677610038284	-0.40764146164968906	0.8173323807158275	0.27831681640982564	0.22980490709374318	-0.32458072588031195	-0.07588853905481728	-1.5531381596266098	-0.12155133173179825	0.1789264033729801	0.5237661828620884	0.5315166807805534	-0.7307994497074262	0.26964878055165103	0.1837982739731797	0.7901237282667192	-0.11794371900775484	0.2898033950575668
0.14899992654076288	0.5631101040032342	-1.2839141275420993	-0.5942044629824719	0.4260787627310507	-0.9201231961375835	0.023583195916599277	-0.027669715832899594	0.08901532770479469	-0.4689123018671283	1.2344670503046389	0.5863550687522668	-0.39852191289537175	-0.44627582365037827	0.7923543094225195	0.28398149691578656	0.2345444457520982	-0.2707481615897494	-0.08845101519864104	-1.65302377512762	-0.10162006736176754	0.18474618699459416	0.44798398081730006	0.518576933055827	-0.6927956668282985	0.4199803065721627	0.18642616899859862	0.8511781912031537	-0.2151963292191006	0.29247732877028293
0.17765263194454195	0.5545238445293411	-1.2211992256258903	-0.5385060600876772	0.490864436572706	-0.9520669045488599	0.1060218799276236	-0.08633344298574112	0.10799362403684645	-0.3863202459833479	1.231528282633234	0.6128300689354996	-0.343871357766937	-0.4735953139038404	0.783835818213793	0.2792710527779577	0.26807811206718163	-0.19702478337738927	-0.1129994335614605	-1.7056163109083713	-0.03993824408989841	0.18541403101674664	0.3802147049039526	0.543012340118872	-0.6279943891305106	0.5591721652300979	0.18889590054968491	0.9338539712326165	-0.2899457741295059	0.2648583053328688
0.2718926751532179	0.5136490610143545	-1.137303255805926	-0.4910591268925247	0.584964476898221	-0.8982630990301252	0.19662757642376322	-0.13185222267056412	0.13561147822419223	-0.24354602440469503	1.2566051211479992	0.6358029011219181	-0.2600773568449742	-0.5265982651973827	0.771028448736445	0.31221306547951827	0.31181645282256704	-0.11642344929323312	-0.15964066985354827	-1.6758411966362323	0.05890019959354664	0.21621758174193867	0.3296686567280575	0.5731532934616157	-0.5640782325852202	0.7203423690834434	0.20703914308070231	1.0043884693278016	-0.3628835285046413	0.27920933823477156
0.4087086203092028	0.4507669265909171	-1.0451363847965982	-0.4430906168144439	0.6436860990424341	-0.8344273764917258	0.2894160952178315	-0.17386354673769117	0.20485110484895647	-0.1235916267404791	1.2446814927156402	0.6768395064537729	-0.15026532467405956	-0.5028358279371214	0.7106167114275344	0.31318668370023467	0.33333236001993805	0.011944632367918883	-0.1545886227600733	-1.6184615032333447	0.15851814295810185	0.2255843054956721	0.27276038026072685	0.6447486988503819	-0.4774837068897497	0.8795869749985732	0.27051889908479354	1.08272957776146	-0.37742989778800334	0.26573925435074597
0.6069255708226547	0.43574167058148	-0.9406695471664867	-0.4161446429809671	0.7475128402658371	-0.743707880184791	0.40306237629240904	-0.20358837576959687	0.29866814926927293	0.015477935907122936	1.272809697570517	0.7311482629510924	-0.025860539245917726	-0.45795104316084434	0.6920428888616051	0.32808327231089607	0.3957750326352222	0.10358944221935278	-0.17575717420502834	-1.4796431422999572	0.2843286711892512	0.26624912269986256	0.2514088968487077	0.6874376052384147	-0.3583154229808331	1.0226218198597536	0.3352790499839313	1.1386482259213693	-0.35795772628005407	0.27497084964899854
0.790737233888155	0.5166931110533105	-0.8127579398397664	-0.37276639919386295	0.8508601972889119	-0.643718444339048	0.4874910285370816	-0.14221492973916333	0.39270650919707506	0.13901028928197007	1.3071594107352298	0.7758719643455331	0.06188102073601098	-0.36604026994314093	0.7444497077276593	0.32821595981025103	0.4453417618001354	0.2066041335615587	-0.15740280790849287	-1.3478384713294935	0.43433047569191857	0.333173615162069	0.26876769819491597	0.7081758177982239	-0.23251888307964602	1.1712711361136416	0.4284899347739513	1.1763907591289406	-0.3707753349665003	0.3210349648736631
0.9951645526220748	0.6411515238522867	-0.6691991881603637	-0.3386917749368014	0.9632330143555523	-0.5392912448197654	0.5829004578738628	-0.02553921341995131	0.5102893373460938	0.2960962846504121	1.3711168679330268	0.8196217176431257	0.15747666290145973	-0.2584057043761368	0.8253230715261051	0.34949856082292236	0.49521180690907834	0.32505131666401504	-0.12273438588820924	-1.1687638469411183	0.5707923279658893	0.3880612154564753	0.2846079905028787	0.7125293133154575	-0.08314763853768935	1.3096633821493187	0.5016964068867944	1.2299179137297158	-0.3675560402125089	0.3779151930758576
1.2427417955320317	0.7503273255475676	-0.5131527036820481	-0.3085445661500087	1.0684897600065615	-0.44009601873416776	0.660853023021715	0.09961308821800091	0.6320429053465942	0.4361123689167522	1.4152191124661242	0.8437170994116375	0.2535965937354857	-0.10052974859511621	0.8437323024193535	0.3800112833978927	0.5300522745518826	0.4696867155552149	-0.07775799666479406	-0.9804212330427193	0.6761461104508745	0.4538154712867362	0.2804047855305594	0.7349917696650542	0.04647539692404277	1.4350590759395507	0.5484920840035515	1.3284561377617137	-0.345284756054907	0.4465650588972787
1.489251162295052	0.841284899620925	-0.34948724823351995	-0.2634677874328205	1.191608659728142	-0.30515916729901665	0.7595419238170114	0.1966210240357849	0.7178907717253049	0.5429585105300694	1.456531569249313	0.8336652561265187	0.36089175513979876	0.036278370819170125	0.8876901634882106	0.4342165436925762	0.591096878616767	0.5857023572001736	-0.032503455109225046	-0.766129382669748	0.7733909466069329	0.4958793794487266	0.27579522238986326	0.8087121061929761	0.17753749836765353	1.5198432347786146	0.6111660415470249	1.3741747722667301	-0.2767328411235059	0.5309740570063546
1.6760752218761403	0.872640802307781	-0.2000095314126042	-0.21637615007199157	1.3144876410114086	-0.21289028212264233	0.8097077896736312	0.33352872705259745	0.8244679022671935	0.6852958684304218	1.4888140420486626	0.8521863867451727	0.4665637915413409	0.15306351474894275	1.0047647412290155	0.4924000927201632	0.6406468073476548	0.7150581505670213	0.01675900868692371	-0.6183246151635976	0.8838748409117789	0.6060843914073111	0.3331384465560831	0.8879542054420522	0.33281175115328054	1.5851950971846385	0.6749558530867523	1.4379683045880234	-0.15425764302582606	0.652880360540556
1.8446092239202905	0.9325933701519148	-0.058641146040618805	-0.1915788391634547	1.4262860118549934	-0.12569916731675543	0.8763172025616777	0.4717449656834104	0.9933011203789229	0.775311899134205	1.5086766356581733	0.8713976665436196	0.545747955272146	0.29170854393460655	1.0618984831576757	0.5264644805457351	0.6995014521340142	0.8701368491009381	0.05865654660344531	-0.46707416548829495	0.9980094183174293	0.7183121978413101	0.4540872713735979	0.9538230397891205	0.4396979373185938	1.6684669578536497	0.7658639631691774	1.4994753800008123	-0.07115332906444331	0.7389336444897019
1.9800160424406683	0.9688348312104204	0.04948804566680245	-0.19905336715884425	1.4817958956598998	-0.08302288305042063	0.9328486810881722	0.6633900019557873	1.1233246676918907	0.8607906105019968	1.5292867462314823	0.8581468022915854	0.6549752810440004	0.44136905498490686	1.1060020800706678	0.5615085286120832	0.7505665983876961	0.9965964063065748	0.14309990701972447	-0.3328457302766138	1.0839317008467593	0.8541660130823134	0.6047937477758414	0.9856129052585174	0.5168832106464747	1.7109763592306997	0.8525717162613441	1.5621082573326353	-0.02336645180747794	0.846499816497807
2.0906199470028923	1.0322968290107943	0.13807325053494793	-0.1996018997586365	1.590974176086584	-0.090578262617137	0.9814583813100558	0.8303980942947513	1.1991028742341372	0.8965736307315655	1.5049752227034636	0.8549214519339957	0.7383709081250732	0.5707432962337313	1.1517151960889145	0.5732035100284781	0.7953860697759183	1.0792982772706243	0.25961954151422384	-0.23786037487753986	1.1516294361464274	0.9256916247850236	0.7346190476094597	1.0453489545367671	0.5593626907992324	1.7280142949326922	0.9125655932579875	1.6087516918025244	0.06606861592028816	0.8878388196706084
2.1475886830164055	1.0599441191368124	0.189083070337835	-0.20012510047993012	1.7326021043095836	-0.09100469380590906	1.0613128208597238	1.017739534807173	1.2574299717484119	0.9683952751941707	1.4816383503203303	0.8283964658014981	0.7632125758635485	0.6797766288231745	1.3044020556495037	0.6145113321380544	0.8798872582010213	1.112680517498211	0.30461594927669555	-0.15971224513950957	1.2254040276086504	1.0081367942069344	0.8367630331780085	1.0728223638951537	0.5922738840440122	1.7149150931340174	0.9482975827445055	1.640349103508873	0.16986332971981685	0.9229066155013491
2.1805203050980544	1.0465090663047356	0.20243961853452347	-0.1988296022321087	1.8126556443539346	-0.1269924735265742	1.143695791474401	1.205719816843192	1.259295957549167	1.0250681050526054	1.4036714934420953	0.754027625800618	0.7897986050683962	0.7900924625033094	1.4230867920703838	0.6623592973966599	0.9243906998032483	1.148991960895878	0.37153160369874183	-0.13540420047489296	1.2818710475345194	1.0737407549403477	0.9174386990502189	1.1624518160700446	0.5806264608199004	1.711275630456751	0.9381919036704778	1.65442878908661	0.20591353155372275	0.9553600653933636
2.178855929625983	0.9652811901620385	0.208850243071555	-0.24027385452616262	1.833935504479723	-0.1587874708924632	1.2228464327351651	1.3023416458300354	1.2472511935964903	1.054321636937193	1.3153320011371308	0.7184586136505808	0.8877688957322301	0.8712328522485195	1.4813163000946163	0.6755797111717153	0.976650039070101	1.1582830833393314	0.3991566607930851	-0.12018105774797025	1.2993305573569696	1.1344001941770199	0.8680505570816097	1.2692935092288036	0.5420818840445387	1.701961469842433	0.9291602877710028	1.6643055763211525	0.24606553883861731	0.973957271358856
2.133291109025452	0.8588194841443588	0.19757768571243087	-0.2833809173062645	1.8612074407714583	-0.22174972265638648	1.2827521431122526	1.3010201238039867	1.2148149106544843	1.0354961774202378	1.235745785906297	0.6844534077345263	0.9881180231442028	0.9120332036042011	1.4798765008892318	0.6374489727632209	1.0035479880108598	1.1812024172024391	0.4508692884090203	-0.16269506231929148	1.2972553617360991	1.1893722109219653	0.8150106314659972	1.3152262278707858	0.497625394838877	1.6600940458163245	0.9312381118032288	1.6677565077336947	0.2925540621050961	0.9346570599647158
2.0412120780856586	0.7691468240226229	0.1763267767971677	-0.30055787953420954	1.9388744713690418	-0.30181854349037585	1.368516964503519	1.3680255181358525	1.186349471655165	0.9729243095228345	1.1896009565043322	0.6132268608315636	1.1140662677181075	0.9432196497074232	1.485814371658115	0.6101831843800649	1.0233457102797754	1.1737949771900698	0.5204558373841345	-0.22523913019026934	1.276321698591912	1.207525008509267	0.7399972641529877	1.382835190869384	0.4631315020815787	1.5912712099559951	0.943124782904879	1.6358888653716321	0.3120959289778451	0.8766981186794064
1.9408079587717348	0.6523830027760236	0.11837477983718463	-0.31974677749673813	2.0082226696253374	-0.37466947191816347	1.4314797689366054	1.4963515077363911	1.1393224004896303	0.9001317063488287	1.1393146318567158	0.6048979969149579	1.1902523129633253	0.9976408921179173	1.4338940366571602	0.5692304198022453	1.0328034465046156	1.162417945918299	0.6226694441994265	-0.29131556475546044	1.2810357696203796	1.2659005540343777	0.690799880235754	1.4493300804873912	0.42650385949839764	1.5376162226147696	0.952994447057953	1.617021418282415	0.3525621210465192	0.823343670803556
1.830968810656325	0.5804208407864542	0.12228527549028871	-0.35645104560253604	2.071524923236139	-0.41656252512791936	1.504373843405816	1.6410847889225137	1.0934762629078583	0.816589940418387	1.0980472982964116	0.6011731859948818	1.2754078960577244	1.0344352793402412	1.374547999612982	0.5449842908798648	1.067330154690347	1.184322041675499	0.7140488069558637	-0.3370441057986845	1.2741198202045014	1.263862724010906	0.5916071441521557	1.4954850998154652	0.34519635845468283	1.481424828104102	0.969047367367077	1.5684615423778347	0.422223186946337	0.7546702945687844
1.7699210168138315	0.5229734130370614	0.14119803723193738	-0.387773588598119	2.0917160968635424	-0.45772807793173653	1.5700846992091786	1.778152938779091	0.9954954412045737	0.7728422664773162	1.054711206304082	0.5937028197863198	1.3817662707486154	1.050298223006799	1.3116851790224746	0.507161766577016	1.1100681885225332	1.201045240849767	0.7802158733779281	-0.39185009856438696	1.2809891189392046	1.2334322239519757	0.46749654694318254	1.571472871217154	0.2904588760388227	1.4086317561061337	0.9693536846049107	1.4843897297736244	0.5188130052140849	0.685393344090518
1.7433199083846382	0.48980532095230067	0.21943965743469884	-0.38980501039308607	2.1294109049329437	-0.49251195935972325	1.6295756543023452	1.8206038332176682	0.9356709772807914	0.7010926314330517	1.0281115375376453	0.6389821910030349	1.435738997754753	1.0758144061821626	1.2517745776563491	0.4837552178068064	1.1354286707170582	1.2025039398876796	0.7814317362237821	-0.46927032989147266	1.2912871583301335	1.1653060047441215	0.30355366190003824	1.6566545428294819	0.2613684439360639	1.3372025399316427	0.9367322936628772	1.4059483590825455	0.6210102100173278	0.6270326032268753
1.6798237165406242	0.4423091119741952	0.30844012794240144	-0.4102689462400332	2.0803317406274298	-0.5198552817176368	1.662125134706989	1.7991589156347652	0.9146302434653162	0.6441650854256937	1.0234830046287453	0.6687874601763923	1.5149517217844075	1.0988520203732048	1.221186940977723	0.4748906503052317	1.1598310741063398	1.2123473354362684	0.803978406041681	-0.5455381113484579	1.2768502074790797	1.1233605090710497	0.17209096168246563	1.6929994200305436	0.24614711263399486	1.2647464463795957	0.9162849205938686	1.3327578660443646	0.6896346945613488	0.5897991435658916
1.7016516529970187	0.4053123393099378	0.38988734879259435	-0.41872622121409087	2.004752000443172	-0.5638616953734052	1.6566556982074243	1.7647370306669603	0.8808493608017898	0.5688319026587473	1.0612006795535307	0.7113877361059753	1.5989328127139637	1.116448225491494	1.1374691891066262	0.45948468386222385	1.188985729995942	1.248895393983998	0.8274943945928432	-0.5732007669600179	1.2634689463491946	1.0826641655229203	0.07648811563224334	1.766347081665495	0.23810964240427412	1.2142913223548806	0.9268174351632383	1.2527586108487028	0.7259743791112543	0.5667920093968677
1.728184259799066	0.41218367378863874	0.49396887341681445	-0.42067710062613983	1.9374689114615655	-0.5822754446633331	1.6379945675282113	1.7814538992015745	0.8872547494430727	0.5083274163324201	1.1159808479540345	0.7938767995488761	1.674589088921247	1.139145113072366	1.0709753888857407	0.42837136079910054	1.2434291256861218	1.2765270135146194	0.8470440783925168	-0.591620006387328	1.2387761611866823	1.0338722420994242	-0.005921054965393498	1.8033884153513084	0.24908750399886664	1.1705409238682059	0.9751982621391667	1.202890551204448	0.8237337898689985	0.5520143015764704
1.7474931559509455	0.42204972803506297	0.574762288373224	-0.412952176754824	1.9464088156846757	-0.6338389868002279	1.6441549453790618	1.8440227135410172	0.8938881545735601	0.4588127494158897	1.145593617311246	0.8428490672727289	1.7307316857463455	1.1574983749166994	1.0559543346712208	0.4299214351219266	1.263192793021202	1.2667734393353602	0.8760878177415765	-0.6360212032694191	1.2471226377028717	1.0057115059599053	-0.017569626467628243	1.8821271898677696	0.2677718779541024	1.118532644230137	1.0100040464985376	1.1765908062044594	0.9574126550538493	0.5005296350704727
1.7862875540121905	0.42584862429985365	0.638114095724707	-0.40766106182539186	1.91350875497115	-0.6601614070317481	1.66511651552627	1.9359513881373995	0.9225362247532388	0.4621715374963121	1.1728491955704274	0.9064616730019228	1.7589916781770327	1.197861451942088	1.0620276208723756	0.48051200360381435	1.318982493762351	1.2622679994497874	0.8934591684097051	-0.6561503941919892	1.2998108399066624	0.9864728278074708	-0.016562646386540418	2.0016131661549617	0.302742546651507	1.1007033342174686	1.0751581135541612	1.1256862257942077	1.0691199878877575	0.5004180958971631
1.8838954154992416	0.40197230764358893	0.7246524888253283	-0.4542184563640436	1.8391476193830036	-0.683396374811603	1.6799977065455889	1.9831515371421218	0.9455458351753043	0.4770086710077452	1.1771505589398494	0.9705270245716641	1.7608438647966271	1.2379410158210837	1.0614005468332819	0.5112887979966978	1.3966863173938564	1.284076627923013	0.8998577256565612	-0.6866522596853271	1.379134048756782	0.9870948405807253	-0.003184196737803535	2.102954652049268	0.36273494097538994	1.1223964410002973	1.1482624799210597	1.0779785790777	1.185291665545654	0.507794292666671
1.9571664684356633	0.3933604522742452	0.8406030595753151	-0.4986973377951351	1.775951292026099	-0.6938115813539152	1.6946974718896215	1.991555038756695	0.988173452435368	0.4860664551591958	1.1765197760677362	1.004642734142518	1.789561445790779	1.2747915948381885	1.0777829069798637	0.5594370161109874	1.4670156586196952	1.3289970646221962	0.9044814813749588	-0.7184244618312502	1.4786987687024524	0.9842852461406952	0.012239643423779038	2.209132141597384	0.46537994027793417	1.1499876251999102	1.2278597674112173	1.0454477734987	1.2577700430914642	0.5143027086549343
2.0700678533521004	0.35817121520871964	0.9120176021588907	-0.5230607590924689	1.6841440118858912	-0.6794789131749547	1.7139266887384306	1.9927968995452012	1.0269353836441335	0.5006512564847383	1.2185728399940499	1.033002280409765	1.8184715080501856	1.3182493072524935	1.073908194107188	0.5812819751789622	1.5270041056698898	1.3586175859022593	0.8939696411556459	-0.7639462545136645	1.5561410941175862	0.9781929507585048	0.07107061115037697	2.2767500994214305	0.6102979806663856	1.2038998807880925	1.3084864816842579	1.039907567617247	1.2473637568314921	0.53850442436366
2.1965646705812407	0.2938422146224452	0.9733258450348485	-0.5268982139173015	1.6354165770644702	-0.6425750595513572	1.7576902758438187	1.9835411295035683	1.0895422591053965	0.5055865995416442	1.2637405579361922	1.0565060487484303	1.845700032589518	1.3501820825573012	1.1106383480540392	0.6154001488301654	1.5924445205942814	1.3837511448355835	0.9234179657151115	-0.7978174162862992	1.6218701594169684	0.9787288563368595	0.1251755421098528	2.32709991984632	0.766383937663355	1.245826013523618	1.4109482028523406	1.0599265983488344	1.235558075451523	0.5867663844242573
2.3220307523894137	0.22657759751794232	1.0034611994591713	-0.5459906558809321	1.6060745520587598	-0.5689560004499425	1.804637145467019	2.021222131662308	1.14159890316655	0.5202852032176981	1.2868554785037438	1.0544738985045765	1.8798623382628712	1.404015865295089	1.157321902574789	0.6350694120158538	1.6978327351052571	1.4166745261821378	1.0096246433400748	-0.8334183837585206	1.6524536482048489	1.0080533076657925	0.18860803406053242	2.366842913604443	0.9024103525296161	1.3140558436881784	1.537902470084502	1.0572691710878754	1.2267055293615465	0.6346367728382624
2.4407430018961254	0.16816729871968822	1.0039938522811522	-0.5639590769281152	1.608052294807799	-0.5034090664706989	1.8755888699900585	2.115677085038822	1.186763171170663	0.5880325273210396	1.3058904640461917	1.0675512281362585	1.8872323211531055	1.4878203080308463	1.1618006299071517	0.6462645406668203	1.79825437806564	1.4383805016618445	1.0858847410722428	-0.8620457868363778	1.678336053874051	1.008061217934048	0.24457279557793593	2.3880681317135526	1.005871823802904	1.3713426568013805	1.6724627784571857	1.0617733336426523	1.2409663260035093	0.6879285663644689
2.4897382555435947	0.13414942290596676	1.0467505098330598	-0.6008267031734605	1.6034114573934832	-0.43944108761212036	1.9677421608291887	2.2355132218174028	1.2505846813143804	0.6546230407208831	1.3018115759636149	1.0868159645763773	1.9096817853889108	1.5825361756439968	1.1629916007846526	0.6487197332888202	1.881693506620855	1.4956203241133073	1.171365483254577	-0.8851700033841345	1.7002179807437927	0.9984842380424187	0.33621644497440756	2.341822521643458	1.1198431188922378	1.437751275976908	1.7807584760165025	1.0993960295806404	1.233823923067528	0.7577437309345397
2.5203087121645424	0.08101187857054244	1.0825274282681765	-0.6372594655045836	1.607726820549031	-0.3734162627704214	2.0710447974980943	2.279383306219913	1.2983247072883204	0.7080290710971344	1.3127077873477613	1.0637043445866925	1.9508754495043639	1.6871678516979274	1.1820951744522303	0.6555995801303947	1.9496353699519218	1.554098141666616	1.2409372817272286	-0.881976839839344	1.7364828359628661	0.9775944876388349	0.4066234526247703	2.330985684440214	1.2329416900957861	1.5239514125180542	1.836907709007653	1.1471184769161007	1.2444709876055002	0.8248570980436936
2.5244632288171767	0.04985562386820127	1.1170112459489296	-0.6551863162896154	1.6021697663061374	-0.2766673307154182	2.1454974185164146	2.335123404114888	1.3429256917282801	0.7279091154130759	1.3496946963891696	1.0480279849513376	1.9625196749353164	1.8141393420186247	1.215163518355237	0.6618093551002249	2.063024677651141	1.6339247022821834	1.2828513612786554	-0.8810202595818518	1.7609612193216653	0.967940639262558	0.44646746639746154	2.2308540025687753	1.3529259326084548	1.6027241813580937	1.902690591230923	1.1772873901738707	1.247994856591491	0.893138193110447
2.543499723967357	0.013904094498164318	1.1573447451307022	-0.6737165854111854	1.6252829654416776	-0.1906224160228566	2.2064583501439845	2.3974266435170333	1.4016750339266746	0.7621047596323148	1.362137608314588	1.016157853260864	1.9788658790519975	1.9467698569082241	1.2498702785167142	0.6222016626587277	2.1734534764355797	1.6535196189501609	1.309160989635521	-0.9002136043979357	1.7601649501556451	0.945860665213346	0.49349029314919113	2.1095954031806317	1.4598651921825418	1.660699270560557	1.950458225776289	1.2042149678810383	1.2429611500275048	0.9507203664928132
2.5422137129514764	-0.009460304249087729	1.1778211022035552	-0.652455994462231	1.647723487597343	-0.08856099648664799	2.279838131145457	2.4439902390802795	1.4670098236765652	0.782158244616764	1.4000290756987448	1.0039753239819436	1.984325752719667	2.0492657339259948	1.3059587226173897	0.608036134781121	2.284277312452511	1.669242464702581	1.3226845663755218	-0.8910102290466402	1.7673685131197587	0.9547658157568317	0.5390528174543977	1.9924455115600064	1.5320265687486372	1.7015543273291598	1.9697015321800069	1.2191774387633951	1.2625478798614533	1.0409099198392546
2.5532617410046745	-0.020829070248422864	1.187976886763879	-0.6368655223171658	1.699833772398981	-0.00222039795360901	2.3427418889020726	2.4991583164445603	1.5381596878681536	0.8332005118779628	1.4281845010593066	1.0078585101762265	1.9855421273820415	2.1633595973864765	1.350740297910803	0.5694444494775446	2.406675285315724	1.65715404818572	1.3179317437605758	-0.9009920182663753	1.7162891122719643	0.9591540219754453	0.5512429580758726	1.8245519546573405	1.5979319677730155	1.758649740503531	1.9728891285001218	1.278984352753929	1.2835449804633987	1.091223791811999
2.5644965430256397	-0.001480900187333317	1.2036235028257731	-0.6092940459453824	1.8078513907957874	0.06288352747436271	2.4170264173656006	2.501948427396736	1.610264779837652	0.8903974260868719	1.4185657165986603	1.0125435459955874	1.9842633745318525	2.3151121800399075	1.4337413527047587	0.5600416446125135	2.5300949061940057	1.6521389361873229	1.3098600580915218	-0.8766126066670348	1.6561834517613003	0.9555498984537258	0.5651702300016972	1.7149673537267138	1.6112789634205078	1.7965011069602608	1.956835650236102	1.314370245472802	1.3033992417173466	1.1412083135594668
2.5686044999785733	0.056001431055855776	1.2022470387544113	-0.5864872361050074	1.957850661810724	0.14004013921336367	2.4689970163175845	2.488940652419616	1.671369711120504	0.9708578952717387	1.3948372877106803	1.0263979915823198	1.9740779075787813	2.440171106000073	1.5364476379206216	0.5787529514412485	2.6771758951013043	1.639913991189081	1.2918217739906157	-0.8699196931182641	1.5886176214033394	0.9531835205708932	0.5848565092580162	1.6218876150071577	1.6164055335806218	1.8437091143169835	1.925503693058428	1.327472612760352	1.3255426115572884	1.1884437284004332
2.566934237647919	0.11973986452709631	1.196537136210497	-0.5432210371651078	2.090269343412884	0.21830299263707334	2.540157785122646	2.5038941404746087	1.7318891239616707	1.0347448180031356	1.3689092325748828	1.062021258234352	1.9726298425045254	2.5228399636467644	1.6217291839488208	0.616753466546804	2.8138542368862707	1.6448018134755138	1.248517986385739	-0.8230195845485738	1.5532598940256968	0.9458212346395246	0.6341475193544583	1.532563215912488	1.638679107396544	1.8640528753963852	1.9308282566297308	1.3423052201473833	1.3527917156512173	1.2073971501990912
2.5701077895930586	0.1958057466272774	1.2172597058707637	-0.5062975508799968	2.220126329840677	0.30994424148671557	2.5826142502368006	2.494529307059065	1.8126400954673305	1.0555253234174995	1.3367089447638498	1.0790308424702098	1.9564747829776465	2.6001884799967314	1.7421376152088985	0.6533609998510913	2.9526893911474956	1.6421225703446538	1.1909077918030195	-0.7860719923057653	1.5004585259354843	0.9643530608820751	0.6987905029068155	1.4502239412663678	1.6745678291928248	1.9091645522510028	1.959608686068584	1.387482438462331	1.35536001728321	1.2634079140098788
2.580565526281082	0.2813048796508088	1.2429137973359978	-0.4397039395198131	2.348045409033717	0.45276315157132807	2.6592035038141963	2.456757962198327	1.885580957245251	1.1118693086304194	1.3050331751585078	1.1096331741067045	1.942728858175844	2.6544191811394695	1.8622638369869597	0.7121055468871137	3.092750523026804	1.6073971156968643	1.135163535781833	-0.7615998799533296	1.4542991118852255	0.9669574110335608	0.7558028621892499	1.4217521062831606	1.673140232047993	1.943693387600001	2.010340734975716	1.4113524947575005	1.4079834475970725	1.3280187990498618
2.57664808947865	0.35364167247379186	1.267740071676624	-0.3546281246536714	2.471440893973805	0.6022505443308526	2.7165787783947764	2.425185239815665	1.9867701409830576	1.1858066368945095	1.247171697861639	1.1753944176869782	1.9239503502928976	2.702444264800439	1.984035161487516	0.7744876269411775	3.2350184146186636	1.556683457308406	1.06430528277297	-0.7279984642055941	1.4260943013763314	1.0128028501076034	0.8368559944844135	1.3722310947746281	1.6903129040533842	1.964881981327109	2.1013275557553017	1.3988502686965096	1.436186747088999	1.3768596323877034
2.579121105252425	0.4145864303015756	1.2921252959098768	-0.27057792609904124	2.630459740240424	0.7286112100499036	2.7828301017609984	2.3721618880775286	2.0890244189524645	1.299762080999172	1.2140904079147008	1.257763123900085	1.9125271218702007	2.727521130307518	2.081183088003849	0.8505559486698191	3.3688316013035893	1.5044377029916682	0.9851477649142002	-0.6693973852579647	1.4040244212193453	1.038062087774388	0.9429194596232027	1.3467031376633165	1.7031885851117448	1.9852844511159276	2.2111537235939944	1.4359377551556018	1.4486249001849667	1.474352205590489
2.574321174831522	0.4785659305699689	1.3284159650195158	-0.16886134043317047	2.761551174934783	0.8598203144054113	2.845319580416567	2.318510915975296	2.1538909683402023	1.379412787596864	1.2157817435659848	1.3300556520882074	1.8880236330213749	2.7764274034775474	2.1588768928011057	0.9483281542215852	3.480935902832742	1.492465797622452	0.9161032969045901	-0.5787238337669398	1.390049475304901	1.08151071556712	1.0373301887382937	1.3352167455651605	1.7097624132801996	2.021275753827961	2.332749392006204	1.482841871494784	1.4397099300969893	1.6333293801470592
2.535580828835447	0.5517148113486129	1.3778528353515582	-0.07099714890509284	2.8779510003546966	1.0080077518811268	2.882380893559621	2.233075329344726	2.2152234801342674	1.4938580772413732	1.2102133703511992	1.4105968592304274	1.8826947535481142	2.829329424090974	2.219223102762584	1.037109075709892	3.5979486554920754	1.4542239646816502	0.8776187091757421	-0.4794857938403944	1.3631158817896742	1.1132188749085756	1.1223306587741286	1.3257856710820621	1.7591870934677032	2.0705796143802093	2.4845092179990287	1.551614141055977	1.4277862605010203	1.771103468953374
2.513517953204699	0.6135130759446958	1.4215279434017862	0.03723102860555584	2.966200244787088	1.159131019460474	2.954317840450552	2.1031353142467664	2.2493400658507334	1.6140046144775522	1.2340998875606544	1.4851991930549677	1.874491576292078	2.893837093664582	2.2907886179241963	1.1385041238779852	3.7115377521364628	1.4610457693659913	0.835185728019824	-0.416798718338779	1.3728714452258026	1.1621716605811687	1.2183949749037681	1.3779697934109805	1.801827137339122	2.088863320257633	2.644439735486998	1.5617917150627796	1.437080576422996	1.9383591110174663
2.489251251788102	0.6484175005008435	1.4951236968680233	0.14003753458220344	3.01399833516727	1.3092502608710712	3.024607194594791	2.043135504545277	2.278373148194115	1.7554198299696	1.2638000766188144	1.5551129006886921	1.8607692660899477	2.9243645632653767	2.3603755211664437	1.2509236077068027	3.826616184553931	1.4831787812987391	0.8028478853886476	-0.3256241186906412	1.405465583999683	1.2391615165201013	1.2919401821825864	1.429836526899062	1.8766651220180026	2.1238560976029985	2.8210570100458017	1.5828639769366017	1.4933643853448493	2.121820366758699
2.489138331137103	0.6924503521345203	1.5910637273124049	0.24760188696912513	3.00596333086527	1.4435247642941023	3.0939584684757415	1.9794554805930862	2.281859228208796	1.9039395005614943	1.3236548801386867	1.5972650583676031	1.838056031231386	2.9793456802856846	2.4054184499884363	1.3203338602713637	3.8957794848452374	1.50926803960173	0.7883628919702746	-0.21105447446133896	1.4643129704077167	1.3331814010622938	1.3828134918170256	1.4890623125793505	1.957052385422451	2.1604516704461036	3.0070964689311905	1.6573860482411884	1.5563193303166847	2.324388974370651
2.5025523411716604	0.7304132535070598	1.679181176731511	0.322424786396881	3.0071267089529394	1.5420046417296753	3.1322816662369255	1.894766533949761	2.2908094203825575	2.092058415859699	1.3758104683199366	1.6544955793694356	1.828182455217385	3.061636009569354	2.415049865340852	1.3854000188838156	3.9478472083510403	1.533587047031476	0.71740401946247	-0.11577136466048148	1.4953038788960915	1.4363306952721921	1.4728665236976566	1.543510560971246	2.0228829639384736	2.197473000759126	3.172605419468085	1.7269016908252546	1.6357912535724772	2.5393154008381194
2.489416618997385	0.7605307802340223	1.7680358099015123	0.4102341707671372	3.01266746684908	1.6610731874891784	3.1937949699992236	1.831536222138429	2.279250335911666	2.2599738821450126	1.4603229145670324	1.734519773022053	1.8531961085308333	3.126583507645745	2.4375576661079745	1.4639713955110112	3.994039320605732	1.5811636299379774	0.643519806234116	-0.001700552426285501	1.5482847592576543	1.5247630259689726	1.5893040656633013	1.6416967905956088	2.0440446066959117	2.2370904015641684	3.3016313732286187	1.7507684050451768	1.7743697852201152	2.721629155995284
2.5192940318124384	0.7913259001205509	1.840321014477269	0.48088542943448587	3.0691343083494464	1.7774015896049165	3.2281610880711007	1.7804780912053537	2.26045052896906	2.3953118559087927	1.5593059910245395	1.8016453577554443	1.9186272630799337	3.2170880556573396	2.4635790583616433	1.5403249953632667	4.054693428095967	1.6387699235763051	0.5977353001972083	0.10535707174049953	1.5770039090017014	1.617404585517128	1.6703078160421234	1.7124610098641502	2.1090319526214136	2.2925615404446726	3.4209053913191063	1.8090823662787898	1.8936222586738036	2.8624505190679974
2.5909563668488444	0.8151538172654181	1.9514283219108073	0.5513077268923298	3.161865048139011	1.8820453239235249	3.266436667544808	1.7290103542195374	2.2280251018790262	2.4830848619050876	1.6619852457241246	1.8735824391694649	1.966086370602828	3.3152193627241524	2.4867200382002275	1.6170643367315052	4.12520984442501	1.7222668419751639	0.5516131130146367	0.2428079694623176	1.6173463376320683	1.689298537955383	1.7462601650814047	1.7656519101558057	2.1426159843062984	2.3714078144981285	3.544531457597393	1.9198225070388375	1.9995379478515267	3.0211728672005855
2.6717893572194695	0.8626504916234413	2.0650287741271223	0.6280938469037107	3.199871750178219	2.0036076723337155	3.3228167199171272	1.6699153207756403	2.218519473744947	2.5884182573236414	1.7240354353745821	1.9406122806640407	2.071219459461657	3.4128551603279007	2.506057873588456	1.6758022493925595	4.191308200671107	1.788704372645978	0.52748708582591	0.36916081671623663	1.6451122153144637	1.7703371831826828	1.8434978789546321	1.837844379208115	2.184211271736224	2.4526296434033554	3.6580696993583204	1.9925326961200434	2.1243982914552006	3.1366366560586245
2.762685664753064	0.9238018781344997	2.1784896412545107	0.6945484576998263	3.2634863504351266	2.1211859084056686	3.3925060836391614	1.638663210981338	2.224259995950213	2.6973006182850883	1.7855929234027244	2.030002556653763	2.215573725025561	3.4835444381618705	2.551933412539314	1.746974402394989	4.251417429219972	1.8665399784522336	0.5085068767820287	0.49335518735732997	1.7131152902957445	1.8594133251782146	1.9656471013958199	1.956425733050168	2.2352099132746863	2.5388889659604987	3.7656210850865444	2.0419003993558382	2.2370180436269065	3.1534450983804723
2.902682119050696	0.9568238409252328	2.3142521343606504	0.7696574774475448	3.344633103740849	2.2359397543470467	3.4878664661398417	1.6467598228784652	2.246389802786783	2.805764559397457	1.827342949814792	2.114501151000348	2.359270791824995	3.573997902723664	2.6334879235206965	1.8312290689499293	4.304302471137832	1.9779898202514303	0.47387427741058286	0.6044242081540967	1.8519722526929763	1.9264838254926417	2.084586692692355	2.062357149873506	2.257382998232671	2.559254205836029	3.85290754899671	2.075014158345839	2.332658468342657	3.143466701716987
3.0421514319206784	1.0287264342853895	2.4896979897100677	0.8436395533697579	3.418840329387436	2.348198731226512	3.5693032613823577	1.6888745322778718	2.2832029123765367	2.8998457474091786	1.8719950747362801	2.199989491078186	2.512153492338537	3.656957425199721	2.7034004284893163	1.9078537304080103	4.3646886798152265	2.065664202221566	0.43738469513981515	0.785917512647322	2.0271238952321062	1.9666238477242703	2.2283135882730196	2.143584278601632	2.245537327968171	2.5944837272453847	3.9100198121381338	2.1424180868129055	2.4188378844824325	3.1149156797963915
3.212307868245342	1.1011023190214244	2.623598863626735	0.9224216954997425	3.504151704641237	2.510736331357341	3.6717492450595595	1.6776356078145394	2.313382180857811	2.9987659879545063	1.92623281697918	2.2642200396279	2.69711283926002	3.731426878318929	2.7462670586295035	1.9778416474786937	4.428153454511365	2.1199450521348284	0.43888239794343853	0.919423022776326	2.2258186565689586	2.0359648969465622	2.3877688236702794	2.2218797367209717	2.23051861278727	2.5976057895892533	4.011071023329454	2.211349343668007	2.4929749568322386	3.010818063407763
3.352832534308548	1.1918104494591177	2.766237861044313	1.0119536476078892	3.617098967930933	2.6484361476364806	3.794532999318025	1.6873834841672715	2.3747133847179045	3.0934004908428534	1.9715431808405346	2.344181601245126	2.915212380691673	3.80122730412637	2.7985342757553755	2.0460885150042634	4.527657430521322	2.1795653975060096	0.3986777962667073	1.0509893911498853	2.4050264886124517	2.0859746333406157	2.570138894166193	2.2694893478216285	2.2277933986508085	2.592502427629211	4.073082130456632	2.259777923759299	2.532314423176136	2.890175970719297
3.4759064108562185	1.2907097318209295	2.9674177784828286	1.15151281207362	3.710305017834137	2.8234864838809934	3.942730633602763	1.6888476318529144	2.426567299013322	3.1512223859775674	2.0417164143378357	2.4147766815950855	3.1275610987653524	3.85537065256995	2.899314405815719	2.121402887406211	4.661334397470907	2.2817939208973463	0.4174198900565478	1.186375379922405	2.6253398171231472	2.154258967337982	2.7427519623276773	2.3483379877060715	2.2219224463528198	2.6087886054667186	4.119286375383765	2.3096717651268905	2.5640601130600524	2.7709691556949307
3.6661001082901534	1.4056813750060675	3.098330659089655	1.2785684211266852	3.8112654127341443	2.969085741312569	4.066619132130688	1.6866163919865067	2.4962775638791888	3.214742247075827	2.0845840518967593	2.4838314925906047	3.3262623604622776	3.913192009399167	2.9814898858038257	2.215016761504965	4.752097607129711	2.421127908591223	0.43644329700049855	1.289337614919172	2.816151795083598	2.233297220452636	2.9004356139208145	2.452498708891053	2.2810716080861826	2.6016199379323104	4.177358320946088	2.3884769445806087	2.550846118846087	2.636115589361302
3.8042662847374684	1.506546422138488	3.201087579380413	1.4178450377168574	3.873508403805978	3.097726927437221	4.18997906766762	1.6898133205670187	2.5624707942930245	3.300019449798833	2.108479421005275	2.549682096527106	3.461841351676193	3.987467345409134	3.063118238605296	2.296009684995395	4.787487494371731	2.563855090985888	0.4607995373883755	1.4104436986233577	2.993110940492875	2.344726693630136	3.055457961013934	2.5511745140148454	2.3122286153978338	2.595735225099784	4.223105042858607	2.4534316093306927	2.5827043091220037	2.4814296364659723
3.8956105286923246	1.6270728400163297	3.2950016873535644	1.5527600244578839	3.9144982426536474	3.2110491163084474	4.294158357008971	1.7249030556671525	2.6113910126881428	3.422696421540828	2.148692064664555	2.6133074680214756	3.6045537342251324	4.029922800538352	3.1693533604456805	2.376924891521917	4.877746691009767	2.6377149463531318	0.4854365641267034	1.4876984543479377	3.1372260930578024	2.4187225432263575	3.1834085008730573	2.698980055740146	2.3479403894225284	2.540876470562222	4.240792213057739	2.4642694819185067	2.6012613859779554	2.3239158799148005
3.9970266525135445	1.7031191761599849	3.3800274239870314	1.6516680192871642	3.974142871770919	3.3167624610861717	4.390494914402922	1.7511407013765325	2.656831690738443	3.495759492678755	2.2214933071178837	2.670422299276406	3.67762532566449	4.088658551118998	3.277933977579251	2.460524176606827	4.975021204017951	2.6852838302851185	0.549387894357406	1.5454164383629527	3.315243179125819	2.468574684130952	3.300909657993978	2.807262334443288	2.378156952096306	2.5266589394451424	4.219350006409391	2.550022358372131	2.638579275155858	2.1826519678849126
4.102630473463046	1.7680843510931865	3.4915467013010826	1.7605691154163856	4.021275527992005	3.392141738556295	4.400566182204227	1.751868308118483	2.7265654984158134	3.5578097337678223	2.2600540953285475	2.7089988459157284	3.7213390685676324	4.116080146971921	3.356856928893562	2.528041736769869	5.085649791747558	2.7239711772177957	0.5756469495629715	1.6423611417004698	3.4479055613254905	2.484908482321932	3.3906427047275933	2.8160393566187496	2.409592488307675	2.509115058767687	4.187457304561365	2.7060304309181262	2.6823412416657444	2.115395349602447
4.148879775166078	1.8466772461442207	3.5433482787472714	1.8542970658604188	4.046494124592818	3.441255307543867	4.3902092046780625	1.7190579413148632	2.760910100621484	3.6081142969129254	2.346870390951956	2.7641230156636247	3.7307849084366227	4.126148694927605	3.3926149756290633	2.5556468971268225	5.173098321179692	2.8291951149600325	0.5062979890382386	1.7508513972780537	3.497510035329371	2.513549691778293	3.536477114118063	2.8334899604770114	2.445866781482782	2.5494622613345053	4.138496762448625	2.8827292913204254	2.7369656698056017	2.086969997154745
4.228170408587985	1.9240420035935422	3.5940641943906955	1.954215088152904	4.04378259356358	3.4623755818636774	4.386166412071297	1.6604663421562116	2.8047210929420587	3.63737474523347	2.414110248531863	2.8218482100660025	3.712107096771148	4.123134771389373	3.4711431348501494	2.6237369090727976	5.243251484881155	3.0216094258079607	0.4736614487321923	1.8150705577195594	3.518567556313447	2.549391660695927	3.6574821509088915	2.8381807619485766	2.5210204322480108	2.5872262806869797	4.099306010562599	3.0456554596284215	2.8060587459214203	2.0994305162302136
4.256234668959509	2.0315671027222164	3.6476542057887587	2.037719352249127	4.028527402297247	3.4437453777552656	4.364090573997136	1.639219666931774	2.8590413347316046	3.6368744073131167	2.464536397588583	2.8864469711549945	3.693607508499427	4.1236251725074595	3.5548878988730386	2.6878557737166378	5.262603768615499	3.1526223618471443	0.4235929753371888	1.9206700255037314	3.5305200348196393	2.5514537649777083	3.748226408732338	2.8821269091414314	2.584437639768237	2.6287257013394263	3.9464375281916775	3.2054973699224405	2.8395900365393336	2.17868947110803
4.226409702702739	2.134443987237056	3.658234561661236	2.09305002070772	3.9950157759041716	3.4404288388441513	4.356595455548316	1.6247032025622332	2.922800500022633	3.6013857329389274	2.5266469958228095	2.9650920632385107	3.654157760291862	4.16342939659203	3.6286523885509694	2.775683998959573	5.2751813908454706	3.237436318152858	0.4440192604260744	2.0239946681697516	3.5050506761948603	2.558877944229394	3.780193493083219	2.9679401138733965	2.572466358431315	2.6746903250536214	3.770796116745754	3.3686192883520674	2.857935832171286	2.2863316881794686
4.19631715196493	2.234845050591944	3.7210526983827976	2.1232436712717595	3.956483969358466	3.398268271046438	4.332181559559052	1.6057673272489246	3.0055029090152514	3.5491563403825865	2.525799207938551	3.0199808641909853	3.609191998047595	4.280783405818782	3.7129338139907175	2.8353668361696087	5.270536297870286	3.29589206531256	0.4505827072183175	2.1477229929771835	3.4227248854442935	2.5253353876411966	3.73637656209985	3.108824137415823	2.578178931551032	2.7060121374873995	3.602973885210575	3.5020779017649155	2.853382996185298	2.3847898118108306
4.117711534814485	2.32255054980332	3.8278159045939346	2.1369878391954997	3.9197628680075773	3.3004517013930874	4.312719965467357	1.6013798595057023	3.0358077391578853	3.5067311184282923	2.5236108886700186	3.0770478238265087	3.55792158324926	4.404645446550121	3.781709620075307	2.9364595463927428	5.275571887420119	3.3607430939685288	0.5234844316219238	2.3124138134078747	3.393454818729551	2.485605310533111	3.6342255047024006	3.1753781358867803	2.600515857038263	2.739782532679785	3.458889286765362	3.6187115535039935	2.8639943898672704	2.533522940071742
4.068679354508633	2.4078407272439906	3.9862304404124864	2.1327626117690377	3.871661484507265	3.1852632928773423	4.257077996550926	1.5763746355433432	3.083852513747416	3.442925279871634	2.537157429824853	3.1709599731994436	3.497655342651165	4.469311985652608	3.861015153418106	3.0279854879123556	5.3128234443784885	3.4282579678063305	0.5758113123046987	2.440219224494402	3.441255166269643	2.455639885940602	3.565804049012647	3.2397284021227732	2.606113741787508	2.7619472183642713	3.2359505967512923	3.658152815815858	2.827601199033366	2.72605344298835
4.020696105368458	2.4808402210691862	4.161114078042615	2.1192944963673956	3.8480996831597083	3.1735807579026636	4.206926416180549	1.5327938108201036	3.1484906106679587	3.399588167531129	2.5579691291816076	3.2436849416828815	3.421103939448751	4.494971202487413	3.8958847725859345	3.09299288491795	5.290901148304012	3.5464731551434325	0.6696519017577697	2.568808114031365	3.455292575701705	2.4493140866855674	3.521234602902654	3.2544349417316107	2.628865729948829	2.813381298185848	3.060103299948792	3.7230654659056897	2.8390748670613353	2.9050206020436797
3.9534146634556455	2.544117928422316	4.345647504285708	2.1351723879031157	3.7837608008248744	3.141668401981415	4.14126079775029	1.5252919316201978	3.186433775209945	3.3983461522229588	2.599283575155596	3.334262034903751	3.383280479709195	4.563080766106457	3.9284920411871314	3.1574031881764455	5.199965393647107	3.6852456309627577	0.6967059036853428	2.7099118007799405	3.4066830161045543	2.4923737225080727	3.4456832930493286	3.249390129629881	2.6308154322468584	2.8448415295280083	2.8626291134274093	3.7798520987512676	2.8773675309772346	3.0902387651191114
3.815694282753744	2.602229918693591	4.43876723739514	2.095427320074492	3.687548980298275	3.0846420617010883	4.126970549678556	1.533080712706642	3.19563291081647	3.3893690107716123	2.6580513905975076	3.418069283280057	3.3228627492264096	4.659485452570012	4.000165121204778	3.2045072504475938	5.11867399625246	3.8126636591688863	0.7330221675521736	2.760280600494906	3.344084442233136	2.5872335386563905	3.3646123300744577	3.3630905056908795	2.6124489089183607	2.8561465358901135	2.6640942546489748	3.7702507940049705	2.9524004905950383	3.2304852955789713
3.739895091640453	2.6544036612203197	4.6039816995943985	2.0787277663259403	3.6093627299860778	3.00917747133293	4.14859401402169	1.5591830073959048	3.1937368425343484	3.367794145329583	2.663167798723676	3.483118835451804	3.2921860475764104	4.634689546036836	4.073227241444392	3.265244953277503	4.966943373712132	3.8585444146224455	0.8320011998988583	2.80516439924447	3.2686583378744913	2.710418153530862	3.2563794998223243	3.511553954649009	2.551429234476104	2.878894012909543	2.514709642647876	3.781265319141572	3.008711738636891	3.374941452736093
3.64423363966849	2.654980732317752	4.737140058385247	2.0620834230818077	3.5616280142877157	2.9740072291179667	4.146498809372718	1.5952724151325801	3.1505785092660465	3.385340309458028	2.625826133207221	3.508873766693114	3.24915400915438	4.663260519510271	4.082492354854639	3.3010089731930323	4.79933861134654	3.7854452179371814	0.8873924974682599	2.868579223240187	3.1624793616756888	2.8165238350214645	3.195471711232211	3.690258649253637	2.4559265899784988	2.8913311904808903	2.3716555868953373	3.747920956959505	3.0709553244227292	3.491466517286272
3.591878060108114	2.614483371915683	4.788573286291212	2.077659280681585	3.5352777269401416	2.911819458506518	4.090352086609036	1.5896534588650197	3.079874214581087	3.4021771710052677	2.5249432748414367	3.5317603900715824	3.2179337261534293	4.703202668909303	4.061661402978334	3.3408057453211106	4.66245593995856	3.7946583241055607	1.0179081040802007	2.853101287063784	3.0744840219161818	2.9037058602641137	3.1439410468785884	3.80361400950992	2.359218625320739	2.941566276171937	2.31094730445002	3.67004582930319	3.1568747549005045	3.612824144294083
3.6073926083188406	2.540967306382302	4.788350337885286	2.0955929515877507	3.5257986852452747	2.8200867648942936	4.019943686746104	1.5585415461026035	2.996445030277755	3.415872695256489	2.4057148425867934	3.502542745026454	3.167233626215109	4.6460505052724725	4.082757487688971	3.383512164756482	4.450543438343852	3.8002323816536707	1.0919493047990507	2.8192507160434372	3.0534484475734316	3.018290624719512	3.0950239370691586	3.925632671648489	2.3087743109062258	3.034609557159505	2.306966296267975	3.5572221433460833	3.284159344756172	3.6984242965936005
3.560290782459213	2.459079056136978	4.790007910816292	2.083992250306182	3.5243591746153955	2.721256571371164	3.9550018662854898	1.5674552057032054	2.9293349381492026	3.4349551911168406	2.3407945646946575	3.4731894637263365	3.117749900939164	4.491170593822254	4.061053225468004	3.441207532779744	4.2127355650405045	3.753335361564269	1.198041766958374	2.75852983250999	3.056537296656318	3.0981589729311394	3.1465225666422887	3.953356008656846	2.2316900725713804	3.1139789592253257	2.2526097723572613	3.4352650431773077	3.4479681472437442	3.792342084388507
3.5243836209483943	2.3557507531023734	4.798911306939856	2.0997889499236377	3.4933282143392193	2.6708579768569387	3.8772745356374023	1.5906666463650094	2.886364075416958	3.4438381513125917	2.3097054493339444	3.451535534547614	3.0900762634739296	4.339263739150425	4.079664852720091	3.4303508520289183	3.994543333626498	3.718469272315358	1.206914194189689	2.6960242867491786	3.0284000142745766	3.2138916320394424	3.221451313780417	3.9777833846257393	2.1126506437773647	3.2027441413307516	2.14408754511022	3.324341565717977	3.577884834685405	3.854642875897821
3.4670210005787903	2.2418536721462443	4.766351146265876	2.1007535099126144	3.453375004215583	2.6153486065447984	3.794990134877802	1.6405130551048122	2.8029314032896995	3.4797903740541662	2.270700139796027	3.3909978825050375	3.118890530659193	4.1915559440522	4.045702848364525	3.4485574724761774	3.7779857390366054	3.661040055090851	1.1767494166534642	2.628819173910465	2.94122964313513	3.277400820894692	3.305678609278361	4.026895131576351	2.0085032268216327	3.300709407777725	2.1574221091666566	3.2592665862589882	3.720324050517033	3.891070186935319
3.4243262911218992	2.1273795200926835	4.679309180570134	2.115751281054352	3.3914081456859586	2.427757274289129	3.704715385479625	1.706138117516068	2.7516734709077473	3.4789226311315162	2.1887488290510895	3.2934155756441834	3.186005005162305	4.126087394787844	4.031187407116528	3.4780235750115898	3.551779246526607	3.575832937819957	1.1687967886114303	2.5267968523292788	2.906736275785054	3.3474151486745773	3.3241119055166153	4.054924292649969	1.8822569992811746	3.394583679522161	2.123375143465671	3.18476218020928	3.8913610031905854	3.928345917237185
3.390694132868886	2.0438577863376923	4.572017683571044	2.128602337877188	3.356633552419499	2.273523285165177	3.61804057861468	1.7146321585964575	2.7147461350843964	3.4711512059627445	2.017582625007798	3.1768601502914344	3.1976340816047886	4.0278334874415105	3.9982865155299416	3.519801181951474	3.3711019302259664	3.5206261579051485	1.1211073605421968	2.409927548931107	2.903189923640702	3.3332636183823845	3.369345619999426	4.128161446429406	1.795528015124703	3.4856633212370367	2.1222899211932007	3.0764598446225078	4.00490408175029	3.9167735025227857
3.351907762342072	1.9530156264838212	4.524767161628409	2.2086283401949776	3.325032220006956	2.177109579478891	3.579098343116299	1.6785981820384817	2.6551475077598647	3.4318295506967553	1.8100833275307902	3.1188716619823147	3.227419666286015	3.907889547309871	3.94470991431873	3.570042355814523	3.1816157377065006	3.4284796982723336	1.0198567508162562	2.3401601617257866	2.917378145890074	3.2139593221975638	3.435896365394483	4.111431713582115	1.7381865605640232	3.6135781436984913	2.11071682074303	2.9724640117115984	4.079709982650094	3.890560293571616
3.3194085567817844	1.8612706295904196	4.425453340197846	2.283899743779224	3.3135659293607773	2.1706791197894963	3.535679988595117	1.6484995579688764	2.6799542194601345	3.3937062538027485	1.6613593834818843	3.1074463021503584	3.2423369643432687	3.9060607598070134	3.8991710242956747	3.6447691121478973	3.1059819999864193	3.2821966161821505	0.9745748154703996	2.217401733702255	2.9654525450795317	3.059784570881041	3.4671671465920553	4.065037688892113	1.692806556908511	3.7397207268260857	2.0863570679441685	2.8233453885683417	4.161986183969879	3.848568049655507
3.3183328671680017	1.7782235833510587	4.328136361011654	2.3441603855148108	3.2584344829415874	2.1139886990451835	3.48715695365644	1.637844898367599	2.707705526510474	3.316146027710122	1.5556462987295034	3.0969105565790604	3.280276269288765	3.8417620215430888	3.851990171281057	3.697109591804319	3.035747104443751	3.146087985544658	0.9597932315917941	2.1004848480021847	2.996139576995715	2.916866553977689	3.4345811261048995	3.9921269187789625	1.6642147461497578	3.8853374184431835	2.048962930822849	2.715329516574199	4.241779144929671	3.771182111084214
3.2417277115978154	1.7115486026017546	4.304649231117921	2.352130184211611	3.217082503054955	2.1061719047627188	3.4960615734145692	1.684979862330027	2.7212844970128836	3.2232151263878386	1.5279300657587371	3.0930808270264496	3.2683263907375233	3.8045068616035644	3.831867984591265	3.7194863908027456	2.990572099546285	3.047186958938257	0.8465609994368644	2.01848098746074	3.0022373668776874	2.8225695745500303	3.407114021768243	3.939460288313468	1.6297623596598687	3.979023154088273	2.0278889744057755	2.629934719611362	4.2988936732095215	3.6804848290157097
3.156586075913477	1.6379506302029316	4.335639059541473	2.3417311233203497	3.119594135366009	2.0907041431433457	3.509185173443125	1.7118681047957303	2.7628645899543782	3.1415771462443383	1.484244818433877	3.1301613855592834	3.255730452383922	3.813957299816663	3.7516536735728954	3.7358969911694446	3.000066615099667	3.044954256329207	0.7722089845589788	1.9309523654002512	2.975581764152577	2.696298022776781	3.36479124130135	3.868682576806754	1.5867356521394285	4.022038023134204	1.9780686237984981	2.568163620254033	4.35305163630938	3.585387311527897
3.1633415137218246	1.5663784565840464	4.275181267900028	2.341351145142874	3.041475786498618	2.082546630474353	3.497099652081559	1.7346680842030715	2.8228246430333095	3.093054669044962	1.4435860725641283	3.2022081727677794	3.2567997927464503	3.8170274151496733	3.675554735803207	3.7385412634780257	3.0066006217382695	2.998521227770514	0.6837707666328717	1.8916545985310784	2.940029330674974	2.523867404889104	3.3122886537962346	3.782583465123023	1.585332631073984	4.046657496562846	1.9912653729956549	2.5752201734191384	4.3637323137693524	3.46517153298432
3.1449927106879185	1.504332609871968	4.204768345263592	2.3044380514233014	2.9980324421119717	2.056379031824542	3.515108888405217	1.7467646178256913	2.8877164791445162	3.043566343448357	1.3621194962088812	3.266404014393423	3.2432013478029793	3.8155562117954185	3.546448418411804	3.709871285938746	2.9993355691866617	2.864584734475894	0.605567290201243	1.8052131994783494	2.9568061311319016	2.334835386246888	3.2248832663016764	3.715742274725236	1.618467193573636	4.039201967773481	2.0035230841030596	2.5603049690295654	4.400404697649256	3.3456712887600872
3.1296772453310866	1.4579202707212173	4.145929352917342	2.2499387882077326	2.944200176670063	2.057414517124444	3.567798523498097	1.7626145618396485	2.962207242679839	2.956665004593696	1.2597613911292473	3.2920951168088566	3.198703421967317	3.8175740080625387	3.5049900157381755	3.697213846268099	2.940733839042255	2.782303227520307	0.5779938598655191	1.7674113419633772	2.993437326440783	2.186487664599236	3.092543357085495	3.6377089515189764	1.65432041658858	4.038963314483169	2.0214574283210633	2.5435224994553693	4.419982509769206	3.2463629419963262
3.1092498460484577	1.4065046320797443	4.08918898360947	2.202025813401744	2.844765300896689	2.064102515124781	3.6612684599859557	1.7784591089031434	2.996418435620315	2.868666356005869	1.2134502025598495	3.332977479782979	3.127717044234888	3.78481930005044	3.437020655358012	3.6696622347948136	2.8537529973681313	2.7154473859009016	0.4952340585838934	1.7483158472179923	2.975562631183217	2.0209746004541795	3.008152865535994	3.574653940147615	1.6944504235519475	4.0603705146242035	2.0490337910946255	2.493979098549428	4.3888048096692875	3.171240256515806
3.041577730793327	1.3172773405388494	4.052567284584077	2.1500662333894747	2.725089909779352	2.0500994693235475	3.7802617985612827	1.833300164800391	3.0349458106700142	2.770085069875211	1.1928474205842243	3.379424918513241	3.1360712658171312	3.741010133501508	3.3910294115079616	3.6722733352285557	2.7454265231658144	2.649338858074318	0.4733790819707632	1.694029003438495	2.956557965264612	1.9193604417393246	2.929381758028433	3.5000135935981604	1.7095062759194775	4.07005029207928	2.070505569352455	2.435392519463496	4.3746873824293235	3.1457503986454545
3.0385181698371104	1.2631978672508417	4.003271453352305	2.0654642545583224	2.6212133741630916	2.017208147897347	3.8634699940979296	1.9047478621408982	3.0908909424313853	2.7083296357372535	1.2134983619160609	3.3680115265861366	3.1620428698720104	3.666515138657399	3.347193534800163	3.6807653351872984	2.6299757568050777	2.6337869295561083	0.5232241906141887	1.6658583252776265	2.976000438540929	1.8822219496628076	2.8633701640333338	3.4344798653281137	1.6756082165535378	4.041349847386295	2.1031788500998045	2.3902353536000325	4.4086981716692355	3.123935621245559
2.9556435098761464	1.173429338866145	3.953166222472936	1.944878017552537	2.491073465048609	1.935519448411916	3.906340738313131	1.9400403651673321	3.054031619174604	2.658516581019792	1.2333358289049399	3.301785130437286	3.2238997542593637	3.629300845477715	3.300925529482696	3.6548912728130056	2.507841142096861	2.6652475057450093	0.5356246219523861	1.706120122619506	2.996030969257876	1.859165510362038	2.803135710263348	3.409361815262257	1.7129261738999424	4.018553685095641	2.0842061518205846	2.3640573556269118	4.439526022989154	3.0768149805145733
2.79451590911075	1.0600981598894335	3.8862041534238587	1.836876527877682	2.35306106242336	1.8732735583886808	3.9300879782777223	1.9630575886962227	3.0673633901562125	2.612557109343791	1.2475224236079594	3.3179098875744257	3.2814213545936384	3.6043721219750573	3.2614248071888796	3.638537538517459	2.3916956550858766	2.681265478853798	0.5275034167393505	1.6986659965303397	3.0202049133100903	1.8535833970904403	2.778192100427616	3.396022489121642	1.7530272357031431	3.990048936100712	2.08056438021523	2.3406103105701916	4.44546659246914	3.051453197274491
2.7016967394963993	0.9553667364042162	3.808957377475379	1.7634270709392812	2.226618160640395	1.8058107846506004	3.8895933866076033	1.9761826180439441	3.1170683689348264	2.5810161992666587	1.2621591512501735	3.3267741157680732	3.3638140295263574	3.5367223094042197	3.1826995426370077	3.6417220385019875	2.2618600846729557	2.639160300501888	0.551273324654335	1.691722239514959	2.9860885780032893	1.840061608688576	2.772932352128922	3.332659726222424	1.7889476333350778	3.978531528310229	2.0574209690893683	2.2982619202324597	4.515065920348958	3.0101584489974074
2.5845006236592623	0.8690047890140397	3.7536177057612528	1.6886395711878879	2.157517123643192	1.7780233073493483	3.8556748804380065	2.0264391163132998	3.1261711534053775	2.5640851564638236	1.2949101308300555	3.2873398692810314	3.4683064052846384	3.45933088295642	3.118516465189227	3.611237085525096	2.141255671658422	2.5298548797373153	0.530632630476081	1.7016512971151934	2.9313204532097275	1.8069091913614208	2.84821589957173	3.3073258003457946	1.7999822929798088	3.999814628740302	2.0481594757727946	2.2807499233757	4.556457832868849	2.9954316703844457
2.4069861492749483	0.7845425224462175	3.678614953985451	1.635721926540103	2.071310807346852	1.806639386172766	3.811280351023554	2.0070039893513534	3.046575087597428	2.5412226566679452	1.3272046434684575	3.2557047074558163	3.5337634022258326	3.3990779539166978	3.081299025001595	3.536780443029696	2.0277664694866187	2.4823460478065362	0.4983511558364581	1.6439222322901474	2.8614603547317214	1.8694148570169815	2.8893975165373673	3.286725080117846	1.7643300476807398	4.0285246195649	2.015650233764831	2.234347595762941	4.622311720868678	2.9965482646962323
2.24718255652174	0.728804900512926	3.603951471523014	1.5917743650221317	1.9433292588245905	1.8489348549904974	3.7391529309827165	2.039977107942331	2.9561794109786135	2.529813971029159	1.3710960861238781	3.180570200795527	3.594149943614712	3.3309377402277747	3.082742138367408	3.481596659815659	1.9227319722217495	2.499925886211726	0.49716848162114513	1.6406005965302324	2.75347894027231	1.9129071180909443	2.9741827007597075	3.2793499657373375	1.7308869188510076	4.066246158631699	2.0170144334852376	2.2296113976981338	4.634398653228646	3.021760928179005
2.1021512326288505	0.669283274472197	3.5355693180622842	1.578647255677198	1.8573433958857195	1.857695956413087	3.65806374923878	2.056854383963945	2.895768120679173	2.55192449236239	1.4455782471503538	3.116996690222183	3.6592237602593345	3.2852691361061033	2.9905398695020056	3.398591151290364	1.8972543410548297	2.484155306817319	0.4422049486231622	1.582624494822728	2.6251681831332974	1.9622068082759483	3.0660306474355354	3.25592294285586	1.7267160851114973	4.063740299083418	1.9504247484825368	2.258477856488082	4.609284998648711	3.0446309683776
1.9600681545480654	0.6123361301338844	3.518000014334512	1.5366385571673724	1.7940968214596584	1.8645951038360615	3.5376371002104063	2.051039169841578	2.8256611158416516	2.581418431712433	1.4798069861061485	3.131717213190032	3.7243777774311475	3.2272587705126248	2.9500617605974178	3.313002975366903	1.9059315381961563	2.476110391715193	0.44169816350283647	1.50657624376683	2.4934770804958526	1.992035584493943	3.165001195117088	3.2141027869065892	1.6946404785658724	4.062556578763467	1.8953267025152087	2.294681602763912	4.571089743608811	3.0523382951888416
1.851542846234564	0.5915583129668978	3.4764879904922026	1.4997449495081825	1.7615100127448358	1.8792955825787316	3.394239389303311	2.081196879275091	2.748781192916576	2.603361683211507	1.5370114022734929	3.13007761022532	3.737361351666164	3.1415509584372994	2.9220704778991986	3.2142787370072616	1.9352551065575831	2.4683806213031714	0.4277752695890241	1.5330476471188095	2.4093404104687823	2.0058371307036404	3.2310526814803446	3.221600616405721	1.648757484485574	4.0618644842215605	1.8289780540275238	2.3043879441608395	4.53329235580891	3.054027316956105
1.708815959892395	0.5357476263865932	3.4153565069285072	1.4637054808291308	1.7089334713555329	1.9108554895899725	3.2601748627416343	2.096810931579289	2.691001029791799	2.619777672272803	1.587213500394866	3.132004442906477	3.7278130333457655	3.044100082921829	2.8382588492360723	3.162814942614438	1.9546527968703757	2.438101067804712	0.37394752528066894	1.4453039269812467	2.3116986777453787	1.961312545203657	3.2885085713651216	3.2605083763721665	1.574329647264906	4.095590967208528	1.748532117140746	2.298793310196787	4.484107733209038	3.085407405240166
1.6108035106700107	0.5051651851222636	3.329847553858721	1.449948322198468	1.6612078091831441	1.8952773544087662	3.096596521601947	2.150649796263113	2.656009000269745	2.5684743953964864	1.5871653410386546	3.1327943246267034	3.6896865938368273	2.922022387092023	2.7688719584828823	3.1672884068784177	1.9247843495675787	2.4110694550212117	0.3724561441209582	1.4255520571946065	2.193292608656625	1.9033104730308985	3.3474229504069593	3.281799128209547	1.4562809075377323	4.1207688893365	1.7032585409799268	2.277260319378153	4.463384337829092	3.137065375360888
1.512396855990158	0.5066739468140987	3.255010074705573	1.4313878496833032	1.655384581276613	1.8866095639684015	3.008293169305302	2.2374958871404664	2.565612015716959	2.479145436573369	1.5903846893071152	3.064421684207743	3.6175150305359303	2.8411133542909592	2.7152581456458	3.1619998622612546	1.8800425234285023	2.4286415944518867	0.3537957048983217	1.4825484849328894	2.1165935991011353	1.8136362906017869	3.4043463376198035	3.3049222544883605	1.3104672055894016	4.1279666725723265	1.647994782408525	2.240596799036152	4.448532914129131	3.1532262290592605
1.3810085944475972	0.5410645919415649	3.184488585888861	1.398751946217881	1.6041606366678383	1.8329957396094791	3.015973999075281	2.2757051158256347	2.467304210520551	2.451287896539303	1.6068637740600362	3.0021367180567875	3.5375818384370232	2.7669856494509157	2.6840887575255277	3.1447883980591613	1.8192235900585025	2.445004994883869	0.2904923431686592	1.5068786846994442	2.10032325959786	1.682894350357289	3.419591870984314	3.424999319305047	1.2159006366488896	4.145889534674798	1.609555595767238	2.259212158163856	4.398209568049262	3.1922090198087094
1.2970548197914937	0.5683647086492896	3.1421783098192515	1.3846700199141617	1.5497059413152114	1.7727157786803396	3.0051551241605923	2.325996148956122	2.3859925713186834	2.4227210539240316	1.6186096839985509	3.0178665343338142	3.468618296223709	2.6942540552939214	2.643578669879958	3.1302022508085985	1.7378332063228406	2.487555173962686	0.2552755185389585	1.5142852284867123	2.0593877089173267	1.5835969944852866	3.392339943663785	3.481872315642934	1.1339481500550421	4.131618067914108	1.5853537442039085	2.2624272345518	4.338947928629416	3.2073591061198385
1.2683740447756535	0.6187202118391892	3.12808409320122	1.352193252608537	1.4614892895763258	1.6544465081343027	3.011655020401151	2.3931211700680626	2.323538288154211	2.366764143861063	1.6521901037949172	2.9901927490145814	3.447953293717871	2.6085288748456636	2.6145512759738905	3.1694445787429424	1.6357215305126402	2.4967410770877825	0.18953416215404117	1.5381956610967946	2.0693351647814504	1.4683911230125406	3.375411073248956	3.530268331482831	1.0993614143311707	4.111189346263354	1.6016404476144033	2.2819115332438127	4.289310560549546	3.1730513400198985
1.2264708502136803	0.6596233835291302	3.107725026376701	1.3300895647803286	1.376069724687134	1.5358487829308307	3.0811062926858015	2.3933977637792196	2.293363815430835	2.328015424566615	1.6897017927776479	3.000580890426039	3.3963353433017156	2.526620649766502	2.540807136403857	3.2192497793938246	1.5471105926722488	2.5010027161137454	0.0922931130280608	1.5523445518818189	2.0557406273166388	1.3779268195138206	3.3071872661105317	3.5496412580370142	1.0526990854667577	4.115346686580599	1.6272316068684531	2.262487869345573	4.293447007889535	3.1156907417607913
1.1924929728111633	0.7222290822817014	3.054430179281264	1.3035820273054775	1.2512369924986595	1.4272987842934413	3.1295245673920293	2.3986479846501387	2.2440486009760234	2.269071202802717	1.6843406094888234	3.045488458732022	3.3308159681727063	2.425605681958449	2.506588139257118	3.23836625697952	1.4345658473321552	2.52487774934652	0.10324167348100126	1.5731171598160314	2.089357817216896	1.305607041031784	3.2470906223396367	3.5941046076931764	0.9759479895413794	4.1339091395011085	1.6782208729825818	2.1958406822023697	4.312126188829486	3.0427332992079728
1.1377805091417834	0.8017429641890408	2.9773733941482683	1.2845376509574589	1.1973467844905166	1.3277508960155917	3.1881093464745156	2.413480041319745	2.2218350863652145	2.2499661426832125	1.728675932219201	3.0322639238706612	3.2346510804876054	2.334235780307233	2.446719866115422	3.232371625312216	1.3214930234847162	2.517595032721276	0.02979260007529675	1.579191399150147	2.1820261033754353	1.2735115804644621	3.2143867380374678	3.642758903520961	0.8984126436160091	4.13664410620809	1.6912028095448277	2.154946094597233	4.341973091609409	2.958133692376853
1.0765662777520824	0.8709165697142435	2.888062686087016	1.2634537336226475	1.1149366116351105	1.213631564753349	3.2639652784247724	2.3618784487188345	2.2048162495151518	2.237379210294733	1.7796882068145738	3.036269182694434	3.1311211110555988	2.276734205873768	2.3576131393771704	3.2271494244447303	1.188983005601235	2.517099218762577	-0.049676153385436225	1.539023462787354	2.2772086868016608	1.2254360495797378	3.179735380853387	3.62636326419034	0.8764427209142898	4.136815936577115	1.6948395595561192	2.118385223709258	4.365893144469346	2.8360058137193915
1.0750710156720282	0.9247526493055112	2.827090174430154	1.2460137095795267	1.0592375091373456	1.108919580116313	3.3171930001661387	2.3485181854146915	2.155106474978639	2.254498125081387	1.8299099194041772	3.0510216200752214	3.0226231645226846	2.2689756515180632	2.325647771322249	3.182248922430733	1.079171282217899	2.5331972612063116	-0.04622295539818559	1.5921957074401925	2.34932647566417	1.2553400077648806	3.1258673863835784	3.574663577460595	0.9134400969584696	4.12118891912745	1.7060220915791795	2.1108330885289037	4.371140876169332	2.7132832599007264
1.0517099271730646	0.9680129702764964	2.7869391052048815	1.2175900428336441	0.9944559093823789	1.0303847918301166	3.403315434896354	2.3042848356497054	2.1006079181908435	2.30751579512597	1.8940964999738619	3.0684668360476883	2.9326248062614906	2.2530841011196174	2.286047624215558	3.0986557978368654	0.9817905178161481	2.5597002110731863	-0.10001382345038393	1.5333051129989441	2.367397002490482	1.2460397061109996	3.1017312947881437	3.5351261797127314	0.9259296605029069	4.074150355606849	1.7081696599733895	2.0850251060295957	4.339784821789415	2.6293570971348728
1.0518044380117677	0.9946085017894525	2.738529736221884	1.1769323778437326	0.9563337748870013	0.9792199808504135	3.4827427384073575	2.252814512625126	2.0914214259460513	2.4117744450705123	1.9575168337779512	3.1095965357220843	2.9052229594717316	2.222823797961279	2.2630595609020374	3.0364680101925723	0.9338502522912263	2.5766574590726785	-0.1658564841790008	1.4295965528559633	2.378543082611582	1.29420273241251	3.0681739555793146	3.5266800386162793	0.9444398173620442	4.027622510127517	1.7575324875660523	2.0739494686598996	4.31482208236948	2.5623818822653943
1.0693157872470511	1.0106119863850205	2.7097858706528006	1.136102585987101	0.8971572130625903	0.9517988158050992	3.4909045128808502	2.1982761356995995	2.086548063964547	2.4366127891244114	2.034722621021385	3.1590479185701748	2.9321079584196017	2.2157431209844276	2.221728491760687	2.9871319546286963	0.9090514494720978	2.575083788682024	-0.21189633194961072	1.3573366352059972	2.3733085272883896	1.3631103472414008	3.0556894576352165	3.465781215402509	0.9201045835531076	3.974240542150409	1.734131859233194	2.051170361213327	4.290991206649542	2.4849033451351272
1.0618734065589766	1.0666372131071928	2.6518314018735345	1.0982898858131622	0.8647659605088082	0.9197211661439079	3.5021900470128093	2.1390892416613867	2.0711135711331634	2.3963586413225495	2.1166160358446158	3.142735664257022	2.940930016410451	2.2236983466218634	2.211422615689357	2.976929233696123	0.8508947037964771	2.546149502663639	-0.2621308538580515	1.2975139490974252	2.3862283462160585	1.387268668794995	3.093468134710983	3.4181002881857943	0.9656981260317379	3.9333544604540664	1.6854737286740165	2.0293857598725	4.282046053529566	2.3943870511591623
1.019600838379375	1.1043176288699412	2.57931985619872	1.069482993213073	0.8549442428558223	0.9027977532018108	3.514527945298002	2.0755494822029634	2.0858060294241536	2.352402483437451	2.1417885125591614	3.1079449648525204	2.9249567447452014	2.2507179157248567	2.1847250184218128	2.9432834749310173	0.8487587783463045	2.5207839479649605	-0.28071332613909933	1.2234856645289642	2.3560815393171044	1.4466145204314955	3.097613918850347	3.381422602443126	0.9682447539913209	3.9364760454913537	1.616806777593985	2.0013743949065512	4.281010226749569	2.373977486956168
1.010927890179892	1.1346976298702522	2.523595840819597	1.0450344827853988	0.8469495267444064	0.8833901353100554	3.469242953907736	2.012723024756855	2.1011746895789227	2.296618239009741	2.137693815644437	3.093455821378475	2.939851764878236	2.2673941079122395	2.185023292860436	2.9220392585163735	0.8380895946084838	2.4488883576287126	-0.2892118334010217	1.1378694599173755	2.321099155779557	1.4954066008526818	3.1708242720085638	3.3547567999125385	0.9719415424662123	3.9069355412164684	1.5213010801127345	1.98397077677567	4.273862335989586	2.3670163602208154
0.9705215632048588	1.1638969620204132	2.4958751145655294	1.022505349305487	0.8753223717945909	0.8666128207058433	3.4023154508593456	1.9659877387070481	2.149503721818475	2.2693689529180654	2.163752424513267	3.0560202150017015	2.9700027075166586	2.326229471219996	2.2117162386747466	2.9013494862954645	0.8397060688012162	2.34179613540442	-0.36902464233169746	1.0571014356005772	2.2267758677713614	1.5205494186935433	3.2153139333822396	3.3105099685546806	0.9657767694857758	3.915087937613545	1.3670650502920316	2.002185086873692	4.256822642469631	2.3329623382240383
0.9568019716929527	1.1878826429572396	2.46027510084381	0.9829453990505055	0.8203869342127404	0.8195584917945926	3.3290499537478175	1.9112764344938142	2.1846579351531177	2.2652755019912583	2.1821051882799267	3.038223940486912	3.019851790749801	2.3881446557162276	2.2307947555451855	2.8961225465887166	0.8412444436790194	2.2606191746591033	-0.40384362483783265	1.0058024996553523	2.125011542885228	1.526774884347565	3.2661071933547525	3.2605045214469754	0.9553870953911776	3.9026206897276174	1.2698174176258694	2.048995147666627	4.269472076789597	2.2790946297641597
0.9372012479060506	1.2407116404075045	2.438090765113393	0.9443987239354591	0.7681734392149983	0.7977685112252064	3.2413323063871347	1.8995572938758678	2.2143327770990013	2.2506415988756894	2.1504184519516207	2.9886089962725118	3.0810046927318235	2.4158053221142173	2.2097056480143995	2.853823667329937	0.87455561775971	2.2179699354415403	-0.4088163879805708	0.9390784243344605	1.9615850341575403	1.5729473013040631	3.307618224572606	3.2017920833048015	0.9219696349110269	3.865142577016937	1.2472062954706704	2.067925616746223	4.267887467609603	2.257706767798496
0.8845141044152178	1.286225796317897	2.4468095017963973	0.913490584490696	0.7287774736150663	0.7645546004033099	3.1278864983028347	1.874978400890857	2.272243297643038	2.2168619218686647	2.1123182399318523	2.960923243048428	3.14487104588376	2.4391203194376763	2.2067083678368142	2.7940109859241042	0.8813066678432918	2.183288621580963	-0.48146345549523195	0.8971818816068137	1.8122358890038126	1.5779475998533996	3.337192371263807	3.1563116758853895	0.8554968015203597	3.794291188188951	1.2336943017573458	2.054664739604085	4.2217623068897225	2.202403360771977
0.8713218255850295	1.3005334364948817	2.4604083852169167	0.9134646030768516	0.6968067573427802	0.742063987658811	3.042406910453553	1.888092821857828	2.3677564839182215	2.1737161152035887	2.121988109953071	2.9312548069205433	3.1819771564634536	2.45692034752067	2.17457089601224	2.7436769308115054	0.8631276900960309	2.157378492751664	-0.5462924948832424	0.8907902096559248	1.7033533116875366	1.619768040827568	3.3133590990084825	3.094139442383077	0.8257690297588332	3.743448491220769	1.237567624644487	2.0763872738331757	4.181989302449827	2.07679888725651
0.8353817672381117	1.4011876665247722	2.531233277733866	0.922191110451873	0.6438056055852925	0.7566562256620992	2.889399829133676	1.872637698501077	2.4464914931942805	2.114013538121196	2.138471502874488	2.8914256195733885	3.200360899529233	2.450739250094806	2.1518491283963597	2.6715399501351924	0.835937776855854	2.091882803296392	-0.5781063101103218	0.88478441061906	1.565269433799336	1.6518837305473184	3.2793726146270408	3.0042547941604516	0.8026888144039221	3.6491255512905445	1.2911485912499399	2.0703118584728264	4.100803806150038	2.0053019765202387
0.7903145146283859	1.4407882398262346	2.559821079418802	0.8925138404879929	0.6438879926716568	0.7609010755449573	2.778325411765711	1.8890904762597696	2.5263434780828478	2.088141652892608	2.105796170126846	2.827201852836424	3.1513450106618937	2.3920336387495422	2.1713724404822887	2.608475003343375	0.7517190173486938	2.0534982826945987	-0.5997790147645202	0.8763212790047072	1.4626599381284358	1.676209073490178	3.258724687526178	2.954828228319132	0.7837160811172128	3.5455252033527125	1.3454409503476294	2.053184677708833	4.043318849750188	1.9263568946799847
0.740532455572865	1.450290366977343	2.5502890657246193	0.8691760355021708	0.5944697738184133	0.7123921617222088	2.648946524691733	1.9032476892487413	2.5993418889555575	2.1405304668451395	2.066188763942036	2.7901013477955035	3.0712469619237637	2.3104201651757292	2.1406234274480296	2.538256778684526	0.7212312243158718	2.015279033412371	-0.5728550279800823	0.8432105150070253	1.3711745196638714	1.7039942771922498	3.1696420072795077	2.893985944008182	0.7413212519045652	3.427841924753536	1.3686485262865165	1.9708774808352199	4.002743251050294	1.8658906369591783
0.7369827868811746	1.4760091227261356	2.583090592281535	0.8540223758773664	0.5368490604326486	0.7020485060410676	2.517962901329793	1.9245597406574682	2.681964077997862	2.169946902870265	2.047360444854286	2.771742581752674	2.9840377997748284	2.2123138889993186	2.122550205907764	2.4884743244621044	0.6538215260842103	1.9577676937930488	-0.5485372969397065	0.8367608317565614	1.3249931589722865	1.6698468568093052	3.081327557334796	2.872025077674864	0.688771040554142	3.2725984367118124	1.4134227328155309	1.8675753672577948	3.921235345090507	1.7966521689989274
0.7047394456016579	1.5401287023496315	2.6071312158264996	0.8106009379897461	0.4680792919508381	0.671601932349184	2.365427241055934	1.9668215681155459	2.7644467540831013	2.148157186438908	2.029814578014162	2.702899203742872	2.892702766060476	2.0960392730668516	2.113868268446715	2.42405501740901	0.5922184211044209	1.9185511706787792	-0.5016931253419517	0.8301195156737947	1.3136923268931262	1.6290594847925146	2.960323124973789	2.819098239758884	0.6463958722050046	3.167707451779968	1.4749138259797565	1.8063284962749777	3.814731772766786	1.7168087608787552
0.6865834104278938	1.5411781340631072	2.5977572046982558	0.7770524373630358	0.3479778419011608	0.6506256235448077	2.2691097309769734	1.9973727489686492	2.8173862535756875	2.125590474648885	2.0204112543254342	2.649422615562922	2.8000889794959343	2.013925692519492	2.0655262964185885	2.350394026025815	0.5026244308406406	1.9550499557896193	-0.45853847585304647	0.8340812311660958	1.3191328430041376	1.571647723936262	2.8886655520246443	2.7850643902106405	0.5913165092181173	3.0400866501721784	1.577720363273488	1.7207489302948944	3.7257199534650183	1.6569314059414508
0.6677826036886143	1.550737502944042	2.575325687039531	0.74167776811073	0.30807592000216755	0.6272376257541025	2.195187101498268	2.0133800478195014	2.9093261642380233	2.0366843504212033	1.9864727330726502	2.5801081010321165	2.697418937938793	1.9536783826592476	1.9757779017067232	2.2876949176250774	0.3983069034494579	2.03889692089638	-0.4345542642094249	0.8567538721144669	1.3289801321463164	1.5902138843660638	2.79104650942191	2.782899849715133	0.5567472498173657	2.93065600235201	1.6670840932609832	1.6278530841590548	3.57598536160341	1.672813261384214
0.7008109843186072	1.5252765676694247	2.573026895106267	0.6887559014831952	0.27859265999126165	0.6172309560201998	2.179511161260965	2.0127993696807747	2.97439151958958	1.9619951810421306	1.981454554329014	2.523006833402685	2.5851471110431268	1.9091867412209804	1.9741876861323882	2.2458950381406595	0.3056434284826229	2.0417609394155747	-0.41151908935818104	0.8740060415205584	1.3861522582665473	1.5342394977506177	2.67932067923664	2.824655756911197	0.52062478219936	2.8205934006190945	1.7361929446185442	1.5594221837124123	3.3964340499938785	1.6998177671120722
0.7123557829608574	1.499977119226105	2.4910584596566574	0.6317994460532826	0.2745217420370145	0.6259152758345587	2.1976489669608092	1.9983732580200766	3.04451857941468	1.8809718316968673	1.9771960109089186	2.455986566231991	2.458170071928774	1.8725839169354082	1.972109067968495	2.230823633749597	0.22443285479761316	2.076560304218699	-0.38972632825722414	0.8533611888078811	1.4475735917879207	1.492810300455861	2.660428016334744	2.8625316819011557	0.474610169560567	2.7499639593510996	1.811660249969459	1.499822478387214	3.2490784298362634	1.7426203686770747
0.6958417424931697	1.5762189149350194	2.3785010182437123	0.5393117833526511	0.2742487782288959	0.6160840307472408	2.2123868269348232	1.9883906424313817	3.109256951273114	1.8003732790565306	1.9292547904078652	2.3988350334021815	2.3386111360209694	1.831858658250934	1.9732132066798886	2.2000524548812392	0.1614952504772506	2.0828077654042976	-0.36914500327097133	0.8409128764564553	1.5315495448723653	1.4490998488222562	2.632539019983322	2.8936203686024404	0.37559014196759477	2.674678392389107	1.8838590555403578	1.426270563782999	3.106283877400636	1.815889820270489
0.6945047673370301	1.5914647610252493	2.275642801829393	0.45678149750792435	0.2892409645656816	0.5082879848462365	2.2272961127437534	1.9780798686429641	3.174958834491284	1.7412421663635602	1.863128303857583	2.3391080074482407	2.228027975781127	1.786163490735366	1.9787106429706882	2.1893090323887923	0.06624496273625886	2.1346737036450127	-0.35376672469149345	0.8198841062668178	1.6122587122588736	1.3628579982111535	2.6170631988571698	2.9004904877827506	0.28093728368167964	2.6249406601550715	1.8482492581760357	1.3949643900624902	3.0022278745809086	1.8581472327872983
0.6949840646594703	1.6307270031268462	2.2086661926668856	0.43022524488211494	0.3057278880407887	0.3858365160768361	2.2481053043710366	1.9768104552979868	3.245412877809507	1.670742591276381	1.8151792679305707	2.3168078114075152	2.1168557872249263	1.783921948958119	1.9390686327848918	2.177121685573004	-0.024363592116353562	2.194296615341032	-0.3406692773243526	0.8130016196127858	1.6503743446229102	1.289433922127207	2.581575915231226	2.850999673188224	0.2542219931178932	2.599646752528007	1.8783966771097738	1.370067839227065	2.847192730713313	1.9043304634310068
0.6920742439788441	1.6613690130205883	2.1352769088113535	0.38429984823523106	0.33541802112020247	0.3856424292338062	2.2947140841531524	1.9843144651689602	3.318591783570421	1.5764087326148815	1.752300161534892	2.3366745334616854	2.009214649657487	1.7971934292162957	1.9218088341289026	2.1631857070692817	-0.15751983642430029	2.244251154842413	-0.3625917901666161	0.8124801697289691	1.6851321971376714	1.2981725403896178	2.594041675850885	2.797375093812428	0.23933981171136454	2.5920976716488404	1.9207700037218522	1.3629205725909608	2.7324299832696135	1.9418803816737316
0.6660782510950753	1.6926471972612571	2.031530291466468	0.3549603366513295	0.38546319664715156	0.3576347380145012	2.3252755010556476	2.0033161720342534	3.3623596140699035	1.5249332806306795	1.6961929934822666	2.2877828496305024	1.897618734982635	1.8336389164764821	1.9159067214067549	2.1930602975491387	-0.26463036786237015	2.335210945870142	-0.3979346646883074	0.7683615986839065	1.6812375124040855	1.3305381577521576	2.6297223770194145	2.715585146006218	0.2755081546775588	2.613269559645627	1.9599864215330896	1.3550939098010033	2.6147710367099206	1.9663083625625997
0.638542309522919	1.6262882094757896	1.9234972486824549	0.35002386802087415	0.4483364036620411	0.3371788378881392	2.38044604892606	1.997159488358723	3.355157257661382	1.512785870578861	1.656876689666903	2.274856315599955	1.7929739782226939	1.9174627709231635	1.8908045725984326	2.215389234271012	-0.36783220567386	2.403402816200205	-0.4388341203917635	0.7191921337017202	1.6478486801204855	1.3325701909378243	2.6921303604242093	2.6546586958285685	0.26350738204537266	2.6158107398808754	1.9766720626941314	1.2906863905128412	2.5218189597761635	1.997915136929344
0.6242311957572243	1.6111219433514155	1.8050656014438373	0.33919611380117903	0.5399703993151046	0.2737385672924128	2.410702708788705	1.9830279108844437	3.3364363627351166	1.4892616493569473	1.587102419792823	2.277832334606463	1.6644343655035982	1.9043777452567592	1.8731724251110713	2.252536995251247	-0.4672615332688502	2.4049385049832575	-0.4798054321143594	0.6427628331432225	1.6139146707569985	1.377099107762556	2.6987488669595696	2.587636966434273	0.25002822170428834	2.618710854664753	1.9788452970135513	1.28265299649687	2.416468516470439	2.0230806593275483
0.6118598554114882	1.5656748021491116	1.754780557828386	0.35267169885930183	0.6172398443195355	0.1984558000381912	2.4002266855438483	1.9948564521857057	3.2718065493964006	1.4661175377962903	1.5299126608208475	2.288946927842432	1.5606580022297263	1.8828169535994506	1.8799127297059648	2.317738210782685	-0.5535034709675032	2.369133654108609	-0.530632239377044	0.5412951386947108	1.556190052009772	1.3154247388401388	2.725431421389112	2.535271662621313	0.23014945029084802	2.6179218668869795	1.970199227947124	1.2537359291388908	2.3128556554387094	1.9885023130228139
0.5790695714527252	1.545044510415904	1.7488181419812396	0.3718586482157919	0.7096414884399413	0.13853106602030144	2.304523451373336	2.0000174547193064	3.2544459058015263	1.4542438322079998	1.4668900186048095	2.2919568559126873	1.4541713066953317	1.8553263950892966	1.8335240191770783	2.371613126592366	-0.6624663183667623	2.362985766326724	-0.5914161626057112	0.45973125149273636	1.4605281303021656	1.3123852575125192	2.774631404354574	2.501911140006668	0.20759243235932975	2.6422945728134373	1.9100661969994501	1.2187525177676621	2.1829122148550484	1.9506619720269427
0.5851144226166008	1.5629071877810223	1.7649586372293027	0.37950238016884374	0.7604851849578046	0.005231955624617801	2.2065259681122007	1.974783401294177	3.223338876155764	1.4332511001257529	1.4087286446212741	2.2859537548389692	1.4044844067505065	1.8270506839557086	1.7494431876580414	2.4047096538869264	-0.7623778638248657	2.2998505824574336	-0.6350344519952393	0.3959520643907024	1.3248705942960342	1.3267134844785766	2.7391942884037386	2.4635135151406766	0.23762276296486456	2.637832710897754	1.8014926379019898	1.1778598399198088	2.080064219293317	1.895325914989045
0.6058783361425858	1.5438638415657542	1.8057024584120664	0.39451281724983056	0.8100912644750101	-0.15192490670657705	2.0834907892958583	1.9520096195838679	3.1894721058280435	1.4542446906309023	1.3430002841401918	2.294575433494285	1.361511182048414	1.8023487709701655	1.7150904612308278	2.4163027502591734	-0.8372404616231727	2.24492917786461	-0.6575923954114489	0.31046491862535885	1.2221141124016959	1.3506687959415307	2.7498673101755555	2.424779226807887	0.3166542459898016	2.638343428939023	1.6617985865323899	1.1616951768270503	1.9603500826456297	1.8292923192322512
0.6455725672966743	1.4969018887326908	1.813173653362787	0.3918669350174412	0.8211868132325497	-0.21391944360397647	1.9731411222632875	1.908590490869552	3.1301267817161835	1.4393974081081236	1.2871223441537056	2.299280415821732	1.3514901261760812	1.7665157742730873	1.640280731868076	2.4056114549986165	-0.8933939598708438	2.1771258491150185	-0.6877380499748385	0.2625241199319168	1.164548072206402	1.4133940409824586	2.7617860618075896	2.377445885346016	0.42120689518786936	2.7025927131438023	1.5471143054153427	1.1060171580849496	1.8403039326459425	1.741569735806324
0.686873429191825	1.4605008023625572	1.838615459171945	0.3776200267358097	0.8349671851177047	-0.27398692209644715	1.8627128850563808	1.8395143597292773	3.082906005529323	1.4277464019471275	1.2288250770302525	2.2795062455650834	1.376611604642751	1.7168779861019146	1.6360793067345685	2.3723087881961296	-0.920217669055841	2.111003976399277	-0.7319717513992565	0.22382406499206953	1.1214454313786308	1.4677257486848272	2.7723956184482454	2.3638842585193087	0.4702536498879121	2.738238923198044	1.4254963188072978	1.0261912133628288	1.7538645308441687	1.6517670520238046
0.7217792895745905	1.3804447528515815	1.8883693039767586	0.3776898517855166	0.8568156066746653	-0.40676579870555746	1.740547692352236	1.7633844705539334	3.0356765097826455	1.392377955832035	1.2009062606806413	2.2108220406898123	1.4490803554527336	1.6746850999046707	1.6264077725980104	2.3419010782992205	-0.9034382128694908	2.0518707194823462	-0.791130959462023	0.17524253475388668	1.0820111435116022	1.4724828149390388	2.795488464173358	2.3629301645342013	0.49534364240157613	2.780424233406849	1.3443278303303663	1.0296808173603762	1.5813993719746198	1.5747665399220085
0.743704091613121	1.2508457534862845	1.8974602675635677	0.3612241307615648	0.906274566394792	-0.5270398850310262	1.6434306712265432	1.7042237742127533	3.002062606689607	1.4115732729881523	1.1815315422884	2.218850111264473	1.5439054487752846	1.6211552636931956	1.5660226648588633	2.2696835373554416	-0.9000051259082023	1.9965458886249905	-0.8540459230773221	0.14002380960087393	1.065761625180866	1.473601181949372	2.8061076916911434	2.34119930873736	0.4851030631885919	2.7867843435936783	1.2233364270703848	1.0412338940511219	1.4589324056129398	1.5075000604943005
0.7518400031108454	1.2018552095937793	1.9446628071318848	0.3227031122926903	0.9436348466794504	-0.6612414992467984	1.5405518373161793	1.652316005865968	2.996407972148534	1.4192568839466284	1.157303198344098	2.191461561010878	1.6514775247776439	1.5413634259392697	1.569481020338258	2.2221496623631674	-0.8967442116110709	1.9623434509791824	-0.9197122099407778	0.1100802018350268	1.0199187492266395	1.5287487945728366	2.75900870678202	2.3441039948698	0.4966461746090835	2.831499378679797	1.098176542783347	1.047169897129725	1.3423977769952444	1.4379142878089617
0.7813848084159654	1.1533654144922718	2.0418818828876493	0.27081205825943605	0.9861805339657661	-0.6854946871288145	1.417701417455246	1.6074819024309022	3.0059122923486408	1.4389549916599629	1.154228851615533	2.1232173761039945	1.7762254347946111	1.5127868332863565	1.532687385683397	2.171368260824171	-0.8669426027917482	1.9410213976952388	-0.9909300591275348	0.1240267700651303	0.9859662821750639	1.516395709056248	2.730627704556646	2.36055231817805	0.534038406328747	2.8723668454194957	1.0212256353643092	1.0119434691440818	1.206676343717599	1.421040906237962
0.8079422470578536	1.1453455223777138	2.1116846054304776	0.2051706657166532	1.0144931730682232	-0.6427818249574468	1.3429911815016777	1.5474060856770786	2.996412767906433	1.4415317319497787	1.1247998206716923	2.0734659977742824	1.927823590197668	1.4457944647144507	1.4766282457380957	2.110532464021523	-0.82469963960877	1.9088150475084185	-1.0446474380692488	0.1393854897618462	0.9412161463744374	1.5425841918999674	2.7258261140619515	2.355154137933688	0.6065711547611337	2.879377524475717	0.9539022396735367	0.9671849651136941	1.0553688728997939	1.4213770269812511
0.8031737524617822	1.1118190877566445	2.1156366082607194	0.14098130944010484	1.0381880612475982	-0.6566396308818315	1.298051898878492	1.5258519585528556	2.947881005901144	1.4353319564837617	1.1142387879373497	2.0295605420345657	2.085531689097114	1.3802932220422224	1.44328250660717	2.058170659588419	-0.765058325850807	1.8870721169510447	-1.0695118859473314	0.16566721571858706	0.9012180560445835	1.5725507517065471	2.732246972045982	2.292226981581206	0.6679545551783173	2.9269353975560377	0.8972642381936031	0.9091975723756791	0.9564186043340523	1.3992392369457658
0.7864604150726158	1.0709810692551236	2.1523717201708648	0.07890943839188336	1.0653196678867356	-0.6180659372408811	1.2663071675322028	1.5355825477986407	2.8878049826766525	1.4224261077237952	1.0971081908502942	1.9697692883245863	2.2129079486134766	1.2973234828762052	1.3834702834769417	2.0123209680701057	-0.6833825163630238	1.860271986667931	-1.0975793527548237	0.1694646744974853	0.8920349060329607	1.572681450472427	2.700192849800937	2.1957118620277294	0.6979379181654676	3.017677583518412	0.8843314016621934	0.8647938057608313	0.8678718781162841	1.3797793491326669
0.7376817978209967	1.0173181109930856	2.1554522855362093	0.005968242861815182	1.069893509208844	-0.5349480334311176	1.2337738773453009	1.53570223079695	2.8033128840316754	1.4034475055610227	1.0909369881288489	1.8749922583610197	2.3241607832553517	1.216639217254264	1.2811777333976002	1.984752770659401	-0.6108665305388858	1.8391906546537904	-1.1544245230633883	0.1474862137069455	0.855057364587252	1.5463225647507222	2.6734395770823864	2.104672663709994	0.7230016961944525	3.0639476834442068	0.862855159765197	0.8155898642121556	0.785909168742498	1.372123131915664
0.6688740540283302	0.9895837948225349	2.135272062106878	-0.05644365994009628	1.100809489705149	-0.5053014814405586	1.237962858094619	1.5447422746093509	2.711605785616444	1.3588141991640117	1.1038091464900621	1.793805183286958	2.3846413374844353	1.1196087585306522	1.2078546084883985	1.973250186117071	-0.5080355237129189	1.79425687306545	-1.2226484943735105	0.11650687610936672	0.7804842530214364	1.512990065034122	2.637042626576468	2.0192687235359505	0.7392153549686554	3.0746546246607886	0.868021264146073	0.8050308161878339	0.7199112253626707	1.4154308766585515
0.613194909311054	0.9619853695878312	2.078999399781001	-0.13153611653648917	1.113659611796466	-0.47656707362756584	1.1963716172639143	1.5936579848638752	2.591664752515022	1.3050296866963274	1.127540192734358	1.712970363545704	2.4111921675690167	1.0331495089087612	1.07510509849472	1.9664589555697087	-0.41234529163334877	1.7694415384120368	-1.282155814294397	0.09729340332776812	0.6894609520403603	1.469972395901978	2.618150568104393	1.9386583828386006	0.7855418107481136	3.047529291683866	0.85510237648706	0.8268073010602034	0.6850731466547616	1.4630152317316214
0.5966858566180934	0.979765209327673	2.053197968499677	-0.2020818257100941	1.121363709724114	-0.4545762728946725	1.1284117497430308	1.6283448600993444	2.4520567522472327	1.294492815357387	1.1376358595157472	1.6495895362404756	2.405560308326373	0.9425274689626255	0.9664955144361354	1.924860476753955	-0.3173772511839873	1.7582251590751246	-1.3101831913434103	0.08528897518994186	0.6337456327165897	1.4188700944641979	2.5789430189327733	1.867492608862522	0.7516082526008374	3.0189873127756472	0.8105284757656633	0.7594052823504214	0.6868258204447568	1.4852284835797775
0.5446709768575271	1.046308952940303	2.0468560556920106	-0.2639614342958665	1.0960405448983	-0.4477357620929282	1.0519010663399704	1.6811731345655887	2.3399406521252386	1.2444877633209	1.1576874262512602	1.556980691705913	2.4317814251325087	0.8597937353346872	0.8831708929265977	1.8974273362622374	-0.22951083138842682	1.7518006214757036	-1.3488695448738022	0.08659455533654925	0.5975689579768912	1.4062361219640789	2.512244792661495	1.7718686195160118	0.7097966956723063	2.996528606237496	0.7721623812157353	0.664612569792054	0.6611043893568241	1.5248841171051495
0.5511228079619961	1.0799405634226786	2.031448866831261	-0.30092291839872515	1.1040157959288714	-0.40474100051258344	0.9708699789067549	1.740476074282372	2.2339169084471115	1.197964136113333	1.15484707117733	1.4784680444360914	2.4253386494482827	0.7953330625348957	0.7432329108189403	1.849605813726718	-0.14861660533546134	1.7461506007123884	-1.3855503568729257	0.06845090217283692	0.6052214704396979	1.3654417031663308	2.4856317476613192	1.6778437816367968	0.6801497519052079	2.9281348689931486	0.6746249467766576	0.5831184520821875	0.6099612995669575	1.561529876561319
0.5554147560040925	1.09743093685397	2.006172333644756	-0.3399158242965509	1.0925852667102907	-0.4479213187125655	0.8678254333559717	1.788956829682456	2.106715097886398	1.1286654701404748	1.1674522591943293	1.423129250261185	2.4170245281296343	0.7034947256490092	0.6778059184900883	1.8024202434202519	-0.07802445083356754	1.714526806263791	-1.41010520224039	0.04185278649909022	0.5856483021006188	1.3211056761195707	2.4910691983272644	1.5860310283304626	0.6499894411464713	2.8543466127745765	0.5639384124885306	0.5005510507786024	0.5912766308030062	1.5637239813775328
0.5296381288778804	1.0966295526364067	1.916373562442708	-0.3509085604941586	1.0810836673128132	-0.49556457322306463	0.748497338219684	1.85117208754843	2.0253524492596027	1.0737501949538482	1.1878943354921632	1.3459111313661782	2.3981462151461854	0.6570103188340234	0.6832009646665768	1.7512407793831894	-0.023181477253049296	1.6839670100930242	-1.4238579385722216	0.00849524634389224	0.5956547888025617	1.2808977221949112	2.405961248580734	1.5042442929619124	0.6006182821985212	2.819419703737337	0.46253541631491385	0.45514752622547777	0.6112179426651548	1.5718924971156139
0.5332737189464329	1.096643048654008	1.8638420713023394	-0.3445548057384862	1.070609190437096	-0.5460153152462144	0.6272378453433443	1.9078307913865555	1.985541555004899	1.012988848873978	1.1822549795740929	1.2778999216737457	2.326381446741533	0.6332095179029615	0.7064763656893037	1.6804112444594526	0.024380551473404326	1.641858238886342	-1.438689463437737	-0.0007422383479293665	0.5448200085953815	1.239202215152193	2.299186000840931	1.4957486803254922	0.5746981643366762	2.7244337849666254	0.34090403878936826	0.4564055788364419	0.62454443727112	1.580139300726282
0.5145931646729334	1.0894557212114713	1.799553444442569	-0.3587893728485416	1.0522142363629503	-0.6061828231116315	0.5049655114923771	1.9682736569900008	1.9559207743298779	0.9508171041546445	1.1958641854738414	1.2440854043749985	2.229726890282092	0.5955012477637065	0.7639269878695222	1.5956116113893029	0.024448207275291345	1.5941420479086545	-1.4210660372185946	-0.0004996989707189731	0.46939632399462666	1.2367357270881372	2.2314963887779364	1.5231809704818273	0.5443193995389448	2.6143401583059687	0.25996365901251545	0.48100707217145844	0.5732374673370534	1.5817586931875112
0.548043584898113	1.0955875670016075	1.758535299786428	-0.35978608483715113	1.023381924869581	-0.6717269630934641	0.39710818562633243	2.010426150664462	1.9433205744168824	0.8769683945657413	1.2026965324006633	1.2053257487914422	2.1920504648423846	0.5694635025658797	0.8458977457721726	1.503813186612085	-0.013205651968122855	1.560159287668979	-1.3864076244678394	0.04797102316715254	0.4417660484189	1.2690281593733848	2.113533024173217	1.4951845762723437	0.5372469500264836	2.5326672746820513	0.24600530138249393	0.4747411585220102	0.5412381782463174	1.5950790560248838
0.6045989564053146	1.1050896941527157	1.730305669562314	-0.34180110063864216	0.9858623025277783	-0.7409635306151532	0.21347921217886526	2.1208895441219786	1.9655175218640397	0.8388669016134596	1.1967865418395374	1.1756772591716447	2.175172709453831	0.5337918784867217	0.9193515183740807	1.434347015744224	-0.09048023359159017	1.5385349213191197	-1.328602354490051	0.06214025049764573	0.43392980317679586	1.274635670040616	1.9743987797868683	1.4685753126445769	0.5123639427147668	2.4582680660402794	0.23213844835539482	0.43827243342299804	0.48964927135425196	1.578042725041664
0.6545784981595327	1.0902850282240713	1.7191984769132287	-0.30803143322658055	0.9590140712516296	-0.8105302910445754	0.06833281490076601	2.1915457449463527	2.000830867165336	0.7956997089359797	1.1619149801725763	1.132011161528967	2.116335820473648	0.49132610450064346	0.9934256768067637	1.3603543056126413	-0.12953715610903355	1.4846826476538015	-1.2416644575817553	0.007321853742831808	0.42052214980388103	1.2773252820148215	1.8943675569893608	1.4292126715054332	0.41744730117676576	2.4377510426721107	0.21026047893337113	0.3625577664383627	0.3958181822112972	1.5517868245470716
0.723844721202014	1.0513620480821748	1.6692575493156177	-0.26346129207936025	0.9225849461134052	-0.8617565273108643	-0.04480618855732262	2.234921895945159	2.0341666163002246	0.7580145020387048	1.1436248942376115	1.0879848299502466	2.056797176880557	0.4423727323898984	1.0377114304427104	1.2999871800130733	-0.19889034671140685	1.3996526067967285	-1.1817161503176001	0.0019724297472222263	0.3487017097946053	1.3117885636360547	1.7792872863630234	1.4115487617865279	0.45360581371120523	2.4067776640421883	0.2200464498520645	0.34189085054811164	0.33163924669406475	1.5419122705532926
0.8294349911382269	0.9728049872847715	1.6589752657684536	-0.21973554688208613	0.9076968753253215	-0.9064733361365146	-0.1790500932079241	2.230338198456247	2.028538576416593	0.7036480926454316	1.0637259049270362	1.0393955351816548	1.9526046619822672	0.3760944082793047	1.021017539215789	1.215953817251701	-0.2600729867747719	1.3164559484039147	-1.0777534499924275	-0.0056283541217680925	0.22553901570258944	1.334358630129842	1.6982403373849244	1.4413614682491422	0.46249634696320124	2.3797224951326177	0.24129169842216996	0.3649239557134821	0.24098551846996155	1.5153867519168558
0.9252235457386844	0.8873123695800818	1.6186589239205282	-0.19392431129826754	0.8861639691485577	-0.9522370344637107	-0.32420691889098074	2.2055674326386807	2.010353062463067	0.6570014411727425	1.0459482973587095	0.9882259601269914	1.8651740572665918	0.2848246301896985	1.0215008833499555	1.1271252230404116	-0.3061157113863707	1.2443699367646885	-0.9375096762848709	-0.007726961769808177	0.1136077122656444	1.3828186423203757	1.5831711640900927	1.4533098088828487	0.4887354077219789	2.358666592634923	0.2782336688958753	0.4048006426861427	0.16117787758096974	1.499375198362595
0.9932375269267926	0.779714205804394	1.5750196814834274	-0.15666176756248568	0.8836665540086063	-0.9943415570194707	-0.4444792846679295	2.2137980069655465	1.9743739787697723	0.6086686999612023	1.0144635947644223	0.9420210709350616	1.7869246306801805	0.18539616108210022	1.01185167618892	1.028878185794524	-0.33797115056203314	1.1869437991299878	-0.7873163725840264	0.02044984342719485	0.04019397423289832	1.438304983499597	1.475618075614184	1.440422151477271	0.47240979125279087	2.2748334194270963	0.3383661418886535	0.44350378380766536	0.08264776782027493	1.4899357373381257
1.0914840055362953	0.6925843815506988	1.532491303712369	-0.14202578760853282	0.8603179631977405	-1.0452004679391564	-0.5491727562774524	2.2518538160901977	1.9034185607620944	0.5518163812317518	0.9657629692671839	0.8907760980798314	1.7034403374607148	0.10154650949326956	0.9682176725514718	0.9433748350938647	-0.3770603117501743	1.1533028733587318	-0.6527506994387549	0.05597922234849162	-0.028933691668623106	1.4986110028197002	1.434314847368647	1.4285836762115471	0.46219324198409584	2.1692097688939938	0.39286186996633854	0.46484436657991707	-0.007820451373289272	1.489500403853078
1.2054730196860592	0.6271310230842658	1.488734771026934	-0.1488530536315211	0.840498436811572	-1.066776793019526	-0.6562100476148622	2.2302941795790456	1.7921247151308066	0.49398341489423114	0.9448843179358715	0.8474187723823328	1.6297151117247626	-0.01489908274567977	0.9354663251863553	0.8662234516517356	-0.4243694258346751	1.1047095125514195	-0.5352424019806193	0.03585190864550332	-0.024727814815737985	1.551005981576782	1.4035076638434603	1.3853121409273552	0.4630184521163988	2.1301259968460906	0.5253047395091895	0.47151944572750404	-0.06944962038408806	1.476194952991436
1.3203866398999207	0.5697668983400662	1.4231409266516084	-0.12195676925202184	0.8354587915780977	-1.083104188727725	-0.7676110311983417	2.221502772150046	1.6780611013237725	0.46998583475747413	0.903528517732093	0.7830310453488969	1.5976201974189623	-0.044109059092669864	0.8580373043644371	0.8198657565644615	-0.4553153712440327	1.110295888458753	-0.4696979121232127	0.03536102876112503	0.02143835204723698	1.6225803954077656	1.3848341369730155	1.3799807793863272	0.45642004786855744	2.033650404237247	0.6120606831657127	0.4229447692039713	-0.07963701106426106	1.4942014643311814
1.4099568469106853	0.5349364691907668	1.3710301294598113	-0.0990486318976533	0.8382604051907782	-1.1213446288607265	-0.8772858042425067	2.2389249715135797	1.5540741924674435	0.44443417560846	0.882283959987828	0.7183777903998133	1.5180724134090495	-0.07631645902360529	0.7325151061192403	0.7970980033268624	-0.4499846389342904	1.0900634967010188	-0.40116728840296434	0.02366295243004102	0.018787760509577832	1.6532366702224668	1.4056245402711858	1.4181863004802326	0.4087517381545733	1.927813874969185	0.665973074979313	0.4226158135117689	-0.06572757921367736	1.4842477806597332
1.466327103473903	0.451964814498006	1.3177517611595948	-0.0843405535202817	0.8591912518902648	-1.1589816615300372	-0.9308868533576901	2.1581394817280706	1.4435071221468705	0.46398443837160397	0.8414066125185812	0.6525383565078409	1.4518347980032096	-0.07458100098353194	0.5844913284256223	0.7411939165448973	-0.4404898191568326	1.0961251559683478	-0.31031804816896374	0.018597588258641128	-0.009865267943298282	1.6963215102126799	1.461039633309753	1.4689505253632997	0.352256792994999	1.8726711230161517	0.6914855625930457	0.4053931448835657	-0.024464699155585672	1.4681703859223056
1.4992079380210503	0.40669824070360894	1.2738503120103082	-0.061294389904863855	0.9193858827104618	-1.1766659588814847	-1.0023278081662643	2.1043241275096944	1.3209755078239338	0.47110684677329856	0.832054274930886	0.614721771826615	1.425258125526534	-0.07630522066464897	0.5088734108077776	0.6811012171270323	-0.4396039368113211	1.1171633737252098	-0.23312794706063178	0.06646179900039782	-0.03250367865747898	1.7463058794029624	1.4265887654971587	1.529050094087189	0.3273109801470711	1.8294543532866154	0.7524036360792106	0.4377195586892242	0.030001542457471598	1.459433832140959
1.4802956020700735	0.4048571977508331	1.2383511097417024	-0.046664255769026	0.968468215750067	-1.2227511332710568	-1.0805342264046547	2.0990190207769466	1.2376134641311896	0.46345883829154716	0.8189706341793543	0.57496231747173	1.417796357588516	-0.06667716529659481	0.4394582508475583	0.6298024291173354	-0.4004247797846969	1.1725123280360428	-0.18004931755591852	0.098227874110186	-0.006293536477824865	1.7815327857143353	1.4172347063026203	1.5450461061728684	0.21647723119280232	1.7570708103348232	0.7933804015869219	0.42156253462560234	0.04498968157283241	1.46206723895189
1.466057967002873	0.3704670180032844	1.1693277372787154	-0.04633429181320074	1.0266334987231722	-1.268556694637319	-1.177309014898253	2.0711878467382525	1.1575321548194455	0.44761999392665197	0.8410391356918403	0.5809291159007308	1.391540932779083	-0.06914436821333617	0.46818568416320494	0.5847100988899852	-0.35880919657173405	1.2183823049252818	-0.15646026133719976	0.11226204592077071	0.04337227557488703	1.8002295802994284	1.4348266247464596	1.5505849911867517	0.1717165447378403	1.725175752697714	0.7804877378080156	0.4070311914501528	0.06823612461611164	1.476792514341491
1.4368227569423173	0.3418708182259236	1.110954028562221	-0.03284441697746324	1.0744311364270547	-1.336835646206789	-1.1937199434027579	2.048449876042985	1.1046249176981813	0.43133448514654604	0.8583796447554247	0.5799373755186691	1.3698689680985319	-0.009209689065871324	0.4634425391574452	0.5315849622284471	-0.3132041913763697	1.2621838239951018	-0.13204891728655108	0.12902199922715663	0.08755756110124906	1.8019032964482544	1.4519238409549167	1.5096039239543506	0.0870273751704838	1.686263811018836	0.8357480370590629	0.35966601195863346	0.13478243880913823	1.4974834819574716
1.4397180210271752	0.35129894997018357	1.0725938166410622	-0.030420026298098396	1.140892617926513	-1.3944431806049793	-1.192190886859082	1.9983073546211898	1.0668487327266836	0.4338324957930128	0.887683566067369	0.5831172478378218	1.3460079745841909	0.05371602823431383	0.42814353271296346	0.4881528369483873	-0.3114274319617172	1.329465162272646	-0.13910123787470058	0.08468148607529502	0.10637708740457368	1.8233857372871942	1.449163712179234	1.4904622929117088	0.05944154526130263	1.6727608078529523	0.8239125862168539	0.3332387906599251	0.21278571746583416	1.523439158682611
1.4243468980982867	0.33213460497642117	1.0608265028422599	-0.028730909630532854	1.1927380870934088	-1.4316380045314383	-1.223493815734163	1.9007127253136435	1.0475139807893286	0.446321813234286	0.9475240264746304	0.6145433702582899	1.3005084332756283	0.10360559651286283	0.40027702524774317	0.4417015023972823	-0.29706533119875767	1.3942545991325033	-0.189290876111362	0.06665339924208297	0.10016449970643915	1.8576867678336064	1.4233080781872283	1.4786161077955997	0.06035795995488662	1.6986117322596062	0.8112972260211955	0.332780448911718	0.25577918282232226	1.5389830895140524
1.3859223017898394	0.2751511610045606	1.027440463725463	-0.014562270358107953	1.243664623373935	-1.4815132577367798	-1.2556469691321392	1.8531181997757635	1.0613558460202088	0.44587641437969755	0.9906078053181145	0.6562539122481656	1.3440435072265318	0.12971766813014968	0.37340790564219917	0.41926698433663584	-0.28580404567798123	1.488711777649443	-0.2199548475271807	0.080674208899395	0.09553949827768735	1.8576173863272867	1.4068829818949593	1.4710964337203776	-0.0015824982617336767	1.7010001743890542	0.693900837746295	0.27720842169888976	0.2934232682587837	1.5859463126947824
1.3682997230374772	0.2470929404115804	1.0117560433686508	-0.033465372768346754	1.2565532229506424	-1.551892666176435	-1.301684424701111	1.8410458793465163	1.0743649932886028	0.4292137391025732	1.0663467685003216	0.6923802298341399	1.3827023891243118	0.0693572595120475	0.3913658874285949	0.3679287691842735	-0.2809959430861706	1.5187516364080333	-0.22755414835486687	0.055900320462947	0.07194967252535114	1.8091765338933747	1.3938168532231128	1.4418009297210708	-0.06673150017609217	1.7387379418795952	0.6197882468825561	0.2731492325913307	0.3057859088965115	1.6125430841184822
1.3981396740251846	0.16563377044999306	1.0025182731032445	-0.026339320486146657	1.3074711583814933	-1.6108326814008103	-1.3421339218529884	1.7831569518943173	1.10228851164532	0.4295212997653784	1.1220278832918575	0.7610395414673193	1.4168597936543361	0.04714160357002105	0.4267819942082397	0.3485189574482176	-0.27358604354931526	1.5740533703418476	-0.26908782825188987	0.037901174098287485	0.05540719466964731	1.7724873993991053	1.3665605437863841	1.42486560086352	-0.1066774596116062	1.783995674547884	0.5453235864795223	0.24524003964008584	0.32558933918065974	1.68359077158586
1.496330869680904	0.13728794506813097	0.9718760987918003	-0.026161672568985012	1.3425626250570466	-1.6651732650098694	-1.3759376679497664	1.750406165175064	1.1116254162969479	0.3709490939610841	1.2315988465595078	0.7938627173141668	1.4200749436776678	0.05045451853993467	0.4821813836554796	0.32866037763398465	-0.2691593562164634	1.629062543244131	-0.32661622603041685	0.029420443550355703	0.0705449186602378	1.714751196776938	1.3255527608371467	1.3851842859084758	-0.13015034610161036	1.7845837162552136	0.5044472528530676	0.2522918184119806	0.32519009998466136	1.7466174395912375
1.5884184633240908	0.14848405511815352	0.9185900533116923	-0.08186972106366953	1.2955046604252467	-1.7197388613874964	-1.3789043348778471	1.6538866533740542	1.1532137928202684	0.34024551410948295	1.3248333186463226	0.8029842554621307	1.4254630824293517	0.04129842316458788	0.44321034559867173	0.3197787976994567	-0.26631100155044873	1.6766262945264419	-0.3782177507545886	0.0173686286543375	0.10772961951802232	1.6508145032102928	1.3342291091396574	1.3409271747501044	-0.14809033791897097	1.788112443805775	0.4338012357573794	0.2568599578357785	0.2581964938367367	1.8043741071412291
1.687088635200873	0.1064951520811885	0.8834731106251572	-0.10020188190467583	1.2497055885801436	-1.7433300105166478	-1.3922710738822592	1.4883070888476864	1.1737614355281136	0.3360524861259787	1.4643743727554197	0.7990165758595934	1.4334898185255713	0.05311172634820902	0.4029024217392797	0.304972389199964	-0.29028567497075464	1.6988563135380659	-0.4183410718947136	-0.03171938585599696	0.10307428670549032	1.5855408414643277	1.344075700062092	1.3118873807885574	-0.13111045160299312	1.8045203348213423	0.351486707924327	0.273787091524252	0.21451606267193077	1.8440080942502175
1.7164870717948637	0.10791456082890523	0.8686368635517547	-0.09134903990483557	1.1856039086258305	-1.765674524923261	-1.3790631894848688	1.3527042110414316	1.207846194851249	0.35237125266196645	1.6521388036111282	0.7729684309494118	1.459346468491479	0.0946038753228142	0.3512846056280239	0.3154204872295597	-0.3002269912560612	1.7172435177372853	-0.45483024325862687	-0.0720825400190431	0.08047993809427721	1.5212663975583054	1.3266880426318195	1.2929911799831617	-0.12400414171448841	1.8114460533062122	0.3019386393062345	0.25887427433128435	0.17343777929363807	1.8880527190841625
1.758001198521404	0.10853956605781781	0.8561602830198426	-0.10333101843457301	1.1012952113736587	-1.7798369992026981	-1.400425372284618	1.2431774302274081	1.208154431290766	0.4106563439654127	1.7165926686077841	0.73525792179819	1.491342468813745	0.06360245347476959	0.28483784032080794	0.31980628296718033	-0.3447849207524252	1.722635879486867	-0.4876651251424309	-0.10302583239340324	0.03606899607634342	1.4534371153286554	1.361299132701253	1.3020496116976652	-0.1150633640335235	1.8035914962154458	0.20699380924541208	0.26070558833503255	0.10949756412040482	1.888605303991288
1.7316896165006956	0.07817259569519099	0.852402148368666	-0.11787508913705076	1.0082018778688324	-1.826221088658761	-1.4039453970459792	1.1753394663376677	1.247080290224084	0.41494193446418226	1.7772330088092994	0.6889322245853837	1.517239219043247	0.03498769637651074	0.28480528014817086	0.2970011876761919	-0.3604147731856406	1.7126477432174156	-0.5058496499391814	-0.1300226766762484	0.013322709179034654	1.387336739974436	1.3680785505434487	1.3061049930000235	-0.12657370734816592	1.8117300507216842	0.17736802234382393	0.20949578096683347	0.02660763200358151	1.9053151348607222
1.7065323939311963	0.04199396092551925	0.8545245202589807	-0.15160188721626916	0.9383163528459753	-1.8837891658416097	-1.4089976973472487	1.102245980197544	1.300325846266233	0.41573290985297495	1.8642656551057737	0.6214789985101634	1.5430562143040438	0.02129708662941038	0.2982284729621025	0.27240618540729195	-0.38797384190859585	1.6899716969489493	-0.49992705979857677	-0.17729693205570102	0.017769999086494008	1.3093066535680877	1.365876715460142	1.3080459478343744	-0.1678336678282347	1.7898589085842822	0.12150306737212033	0.16488069970848904	-0.013476326263713718	1.8817139268198377
1.747654241808532	0.03218794068842415	0.8250676559943402	-0.19044312661077736	0.8706901352299511	-1.96424242792237	-1.4156096870365276	1.0428329764222843	1.3418004325339468	0.43607566863976777	1.9091471389612171	0.5503167192562554	1.5460891309072615	0.05359699868793446	0.2244420633108061	0.24263813351173913	-0.42391314874983055	1.5986279837254576	-0.46141634787625974	-0.24697919256748796	0.03583011532653627	1.2609223203027768	1.361127583429576	1.2914549922940082	-0.16627718280039588	1.7246779219341222	0.14326029535467774	0.15438395751556483	-0.04224699815943876	1.8382948834193784
1.7900069782986527	-0.006083972949191568	0.7955292701604029	-0.20692313741234375	0.8424155209365853	-2.0163472803972975	-1.4096050209857256	1.0028719988101034	1.4033888634086296	0.4552660805221561	1.8343493771101798	0.4747144669813378	1.5400166143235599	0.09318948187308185	0.15504325320870366	0.2697097005677137	-0.451402836220918	1.5163054155724627	-0.45580499333761815	-0.3065048477859903	0.06330141843625549	1.2153631604790978	1.3822630617566143	1.2294580293904418	-0.11622608565607426	1.6891882684383255	0.1227136621096934	0.10705434725346381	-0.07750703565470722	1.8522009020777948
1.8154344611940036	-0.047988642221127954	0.8062394692458081	-0.2351337565647015	0.7578899917373338	-2.038453451895026	-1.4073755327660702	0.9753076927280885	1.4581237202674562	0.45617748038099454	1.7789446551455945	0.4208780437955072	1.5404608361324932	0.08990719143132377	0.06255846670250764	0.230403891142607	-0.45680440279303863	1.4421612114131694	-0.42497707008692603	-0.34190920909764155	0.10783259991193024	1.179484943210063	1.411568859740372	1.1331364913303743	-0.1015405128846409	1.6711155320695377	0.10706269250755547	0.06541805766307675	-0.13410723134971944	1.8294769751897895
1.8041231300114617	-0.11612538129062115	0.8676010258710093	-0.26796971691672644	0.7039567794808138	-2.066010051165971	-1.41064548056709	0.9819091300962416	1.4978648580436276	0.49491246490900104	1.7198405094170996	0.38425944638995724	1.5613958470798692	0.06955855895433175	0.007049186672617084	0.1658322777956096	-0.424773694224569	1.4355221290572935	-0.35701690624531224	-0.40850445044755157	0.12782199474475298	1.1449060207129862	1.4587858897934545	1.1139813680495587	-0.09536208652676684	1.628367000095595	0.026350315419351837	0.0022030194695258467	-0.1805544244416982	1.8275732931267221
1.7882072050791749	-0.21856573944304855	0.928710621717288	-0.262470425908865	0.6594863125724075	-2.108089038504938	-1.4333480705410189	1.0069994403557219	1.5360709173140845	0.5367221240630492	1.6153948532870923	0.3628391307139444	1.5806163489793268	0.0715561466087112	-0.0022368582771826622	0.12379929006902035	-0.42533482872102385	1.391694433474126	-0.32119546905573937	-0.4826014190910846	0.11178147596755723	1.1102581399995177	1.4842027681787004	1.1154295349468204	-0.11077227134554643	1.571317408352964	-0.04544903350294543	-0.06261681641629431	-0.1662082578376356	1.8617638078045844
1.7533564670995037	-0.3005456695320768	0.9737938428191111	-0.3105642963087455	0.62331340221925	-2.1566981949828774	-1.4636378727317472	1.0585273870701255	1.5872678127773205	0.5449492982139776	1.3827167450932554	0.3488087569258888	1.6064868112582498	0.049962355042831266	-0.033069597469652275	0.10711672771703577	-0.42441993157188407	1.3606593539433638	-0.2593773196149362	-0.5695691305477977	0.13505566399888927	1.063381588400857	1.4881250885690984	1.0624383197801286	-0.11571424784270887	1.4882288334109128	-0.07084864684124306	-0.0763584749547286	-0.14659563919396695	1.8792775625269311
1.7907390894387791	-0.35193291999859533	1.0247302835162215	-0.3725436085701461	0.6323524425517764	-2.2211248959621352	-1.4672482912882245	1.1516316973753926	1.6121133265187741	0.5109481971508292	1.199044289101703	0.3490951887820112	1.6224302305050458	0.014005225562738194	-0.0449337103743334	0.09230188408365521	-0.44583253880328694	1.3564839434319567	-0.17127081941706984	-0.6458358039237797	0.15214028016875858	0.9871840877294371	1.5080313379700212	1.0533002196116499	-0.16673052954481982	1.3816959615723774	-0.09676481482213875	-0.08535586670383073	-0.0838822270759306	1.8637955644979207
1.7854874764138795	-0.3735302711999194	1.0735537549297018	-0.4333615516326976	0.6495645534574078	-2.2919330017144164	-1.477514794068184	1.2090566557425961	1.6090065473561155	0.4505832697863097	1.1590962078188263	0.3657352440090577	1.5852648606469293	0.024173948163481236	-0.014771361879198155	0.13165358442818192	-0.4614355105420615	1.3170359378173002	-0.1733141854510815	-0.6786381303151834	0.19762328747869568	0.9408764716078754	1.5169819765251111	1.0605314167849775	-0.20821353159870243	1.278631280490782	-0.11510825156979512	-0.08366859614324346	-0.07665167596694959	1.8672812388250208
1.8155923360378172	-0.39836713200545854	1.0899806904123337	-0.4707283457915305	0.6499429908431243	-2.318860418362352	-1.5103589840540206	1.2223529989147095	1.6137805063557102	0.41329131868388436	1.1621958643829648	0.4044992200062653	1.5181944964337712	0.05094362213839523	-0.031130522902776254	0.22671147762706378	-0.499696982455629	1.2753418847044364	-0.1622615285950471	-0.7073115363536029	0.22956803076311524	0.8928648267064642	1.512094847122208	1.0292264687804018	-0.2550149119202869	1.186593493545959	-0.18074121131254475	-0.048427701746172606	-0.052846133414552146	1.8273057193686473
1.8972221929929804	-0.40456552712376653	1.1262762062264495	-0.4873853549749124	0.6792691721783799	-2.3422878733683983	-1.507257462135806	1.2299908081825437	1.5957706915324894	0.41946269261501057	1.1057354055748294	0.4244965119023699	1.49317549641851	0.05293470176127039	-0.06228854403420804	0.30257342290581535	-0.5535179992563436	1.2256968439785163	-0.10256545492300415	-0.7093748353263851	0.235714215802882	0.8493765268050023	1.518846757363269	1.0047455093513344	-0.27635869073273656	1.120028317811986	-0.27567751582255795	-0.06213727636223252	-0.056006804488664394	1.8264530910788719
1.934478515457205	-0.42557975728873354	1.1443990036054532	-0.513054017550259	0.6725152418017127	-2.357466637545678	-1.497037768132436	1.2285122686290033	1.540777735703092	0.40998918651503136	1.150990124440909	0.45529942562418296	1.3932496495667046	0.06416258861017757	-0.03673811142047097	0.38863381468412567	-0.5597796572374174	1.2231587487137454	-0.16456660015096697	-0.6817059874974551	0.21233907322145532	0.7933328196708013	1.5305063536654306	0.983652643673828	-0.3246743889912823	1.0830919480703147	-0.3204197515360386	-0.057495611282993644	-0.0868207990529837	1.8340416031157418
1.9575378756953472	-0.4663896203052588	1.1437183808958007	-0.5358744676329025	0.6536526731110055	-2.367364533334585	-1.4825265712068108	1.200422889863486	1.4895219832110935	0.4122061249768293	1.2984328725732202	0.5060826368172107	1.2856838113831266	0.11158325289310789	-0.016885709018243968	0.3999553755666208	-0.5328843418782083	1.2499614453216972	-0.15643239026279548	-0.6561880813305301	0.1460340323888602	0.750043121847898	1.5293062582566672	1.0136106808161942	-0.4085172676115726	1.0469440887998362	-0.33992772384461345	-0.023715728952265435	-0.07203330850262178	1.787597412896743
1.9476008584074287	-0.4756907033321003	1.1433732955370648	-0.5449624414280354	0.6695425165481221	-2.3569376975778598	-1.4613849563146535	1.1541556768297547	1.4335833911195839	0.42880964265278276	1.4166180684780787	0.5073165278074423	1.1505307740802848	0.14578418445250876	0.04499955053199663	0.4324635096229679	-0.524971337452154	1.297379942618178	-0.12698696312345686	-0.6391810585510684	0.050407355861752226	0.7332031268723156	1.5324069590590543	1.0375143009489534	-0.4282392982520338	1.0002701875068332	-0.3949572529507284	-0.010383808839155547	-0.10759754980176858	1.7659751082158586
1.9404868573944871	-0.472848628177246	1.1378412670474423	-0.5523083614248947	0.6537133317350323	-2.3456742622147777	-1.437379577613652	1.1011327748374904	1.3992893623608502	0.40913508025334755	1.4264739854209385	0.500237113157376	0.9759021461777836	0.15893265576356627	0.019330505860795127	0.4688422043792603	-0.519320942830141	1.2495795761858046	-0.18368715706495933	-0.5994488294158846	-0.05648865650054337	0.7394337613733803	1.529864014006503	0.9877526585850379	-0.45071466898647816	0.9616818596896188	-0.3932626713978299	0.036439782584138526	-0.141894220373179	1.7257421767913237
1.9792946346797848	-0.4913746580764612	1.1429336994410346	-0.541224690278831	0.6559613222343977	-2.3374975541437277	-1.3864586761908027	1.0751121652421929	1.3704341590377278	0.39633756446368495	1.486004707881786	0.5019967143147361	0.8268316440566504	0.18250427590544308	-0.05403570313398487	0.499289488322852	-0.4641770144476721	1.2178500491538822	-0.20662197581909086	-0.6152062796771353	-0.1105792490849971	0.753183679496374	1.5151186463185222	0.894893363762607	-0.4478956288402681	0.9038285791265311	-0.37734311904746587	0.060826237248954564	-0.1955060077894389	1.6518834616408011
2.052017139430073	-0.5201967532656716	1.1749267956912486	-0.5308483631246841	0.6534806561174985	-2.3006050577996815	-1.302397303797438	1.063694804104224	1.3219913365425686	0.36476766421881424	1.6092219911617422	0.5221670222219832	0.686176405030122	0.2259081463636583	-0.04671024572226803	0.525587856887047	-0.4076789256761626	1.1891287680970504	-0.19131464188842215	-0.5947179922920744	-0.1839298764555744	0.7578754950950402	1.533120240646023	0.869485795965053	-0.47037711628780404	0.9227475800627669	-0.4302148859234226	0.024704577115592697	-0.2805403208538165	1.6424053377115135
2.09949947042174	-0.5275633915903382	1.1882707424562977	-0.5331363513813651	0.5872753894031069	-2.214614988636444	-1.1855553594503043	1.0012912713726672	1.297719569837048	0.3655387732490045	1.6428780525556355	0.5304715513987233	0.5222959844464716	0.2844833416615816	-0.09575284289374823	0.5294856469573961	-0.35239528125181097	1.1132281712186374	-0.254893311210478	-0.5624502823940543	-0.26618982728216645	0.819955461512647	1.4987225022146582	0.7685104315908905	-0.4517843291884168	0.9741825667668473	-0.4654053801834969	0.010441841302165269	-0.4116558234482744	1.624684739454835
2.1564360962975284	-0.5824153024650538	1.2182553643713978	-0.519267797438844	0.5401155726040987	-2.1232821992337594	-1.051720353034264	0.9807892684972856	1.3340901617661083	0.37243951233088807	1.6211744105135755	0.5243951668542953	0.3972728975095471	0.32623573527119515	-0.17713350581051418	0.487101373815103	-0.28491347737357425	1.0866369397773359	-0.27278672430505396	-0.5181619794118092	-0.33315071816770947	0.8627985612896338	1.4320406559915175	0.6596503638501668	-0.43967508866451877	1.0412444897784738	-0.470966471994258	0.018743556216566752	-0.5399530540275388	1.6161289933792262
2.1978843972417326	-0.5732231183388568	1.2589676819750637	-0.5147752862174569	0.4768188869117713	-2.085121739942667	-0.8739741428216583	0.9341007560181456	1.3288013127593425	0.38264787748820106	1.609685011963436	0.4623104636445288	0.34961239755171075	0.3462395033785838	-0.20519339744393358	0.41217597481751583	-0.2088333203368275	1.046463690763464	-0.29020717307423644	-0.47810967456075304	-0.42311619103692416	0.9554438042451441	1.427863985488322	0.6484884279557013	-0.3839493147148946	1.1125518973135886	-0.4751372964318783	0.01582974404020406	-0.677423312758599	1.6506784777954486
2.2559678902032605	-0.5927374290304167	1.2429595017592128	-0.48920665208541153	0.3820259802434599	-2.011392200638297	-0.7054260238728988	0.9082443036660551	1.3534872585561522	0.3871222719727977	1.668837735825153	0.424159894631902	0.2687110068662325	0.38224076895930487	-0.2067760544067633	0.3340150764472552	-0.10655939774051829	1.0356527907509538	-0.3229910076834461	-0.46110768377267003	-0.506427892443934	1.0320434122323254	1.4131650561434568	0.6296526980768229	-0.3701509384093292	1.1950543397746323	-0.42863967882049525	0.017824771987139682	-0.7810771678356078	1.676416066875524
2.215065461600378	-0.5969654055789433	1.273882009457585	-0.41807213912055524	0.3167281031698207	-1.9166335651738913	-0.5368157154406952	0.8867880524871825	1.4130257209179493	0.41290816775291705	1.6539237254548405	0.37907946988684177	0.21317436957989894	0.42151985517992613	-0.16263721692120808	0.23372100280506283	-0.038302321941868576	1.0150878032942168	-0.3064003378942297	-0.47336579727897365	-0.6020713553379837	1.1634857433279033	1.4044123079116253	0.5692379892184589	-0.33159085139719907	1.2189473525875625	-0.4147811225826984	-0.03870117898914412	-0.8720016995947703	1.689532291980612
2.1790325353834703	-0.5974417219242839	1.3307317204184488	-0.3745084529921363	0.2501516418904916	-1.8933927321322965	-0.3236395946139848	0.806643787878391	1.484534830973983	0.4199505220873549	1.6170155674302624	0.29748983438657783	0.16322459012928578	0.45820185881268893	-0.15967133405295147	0.16445433707016147	0.026995062260413046	0.9607171320116248	-0.3301978956260805	-0.45214412974106494	-0.6335681620456174	1.288597806772638	1.4010929787988358	0.4917840612686103	-0.26576169283243	1.2200589996138382	-0.44193587789829286	-0.10081897090945331	-0.9965971184948446	1.722142016973128
2.176068769671466	-0.6221180545811549	1.37313505321401	-0.3700029510638271	0.20623660880059563	-1.9241160395371808	-0.10965829616433176	0.7395490121763286	1.5539508106960385	0.4222751803602402	1.598279546795633	0.26380486965785244	0.15607159422094768	0.5223967955066181	-0.1370408512067864	0.0988088600966849	0.05614018276854128	0.8451855505576076	-0.39917783018741604	-0.4439212561606805	-0.6553257246145175	1.408745905160493	1.3718627284983522	0.4587025067403844	-0.25309463538130983	1.228080614007823	-0.4214043652309859	-0.1578074173560376	-1.0231272490469754	1.7488963262049524
2.140408856221129	-0.6724992002044967	1.3784014822983128	-0.361243317386154	0.15052600832484367	-1.972181326290147	0.13340777609316629	0.655347590058034	1.5997947683878566	0.43257041791529216	1.6087908497599746	0.2296167542626447	0.17290568487803185	0.6176405594900067	-0.05627295911041905	0.10281246844776959	0.05148328408296028	0.7585125485392543	-0.4517674805354911	-0.43974255233547616	-0.6432449426667322	1.5037670062439972	1.3372669607248704	0.4532902752936961	-0.2500141603639323	1.2837326520823837	-0.4317585797338307	-0.23048083644793257	-0.9724022971470081	1.7913113366588207
2.0406116185102046	-0.6660407507884102	1.4034938407147055	-0.3668241250799524	0.0985448268035962	-1.984585821664448	0.33390095652362867	0.5727780708355642	1.6133467082548347	0.4336555625696099	1.6562312181911445	0.20850505095974664	0.16710540452829056	0.6943482339622259	0.0026435104132930738	0.11101539921148751	0.03780863891769652	0.7143029838201943	-0.551139613772807	-0.3590127242226674	-0.6490765591808416	1.6061807058898938	1.2954001621146234	0.4559955782703118	-0.27505429074319643	1.3488004216116192	-0.4698302414852078	-0.3096182181812366	-0.9141000665579609	1.77599132597908
1.9498036138553534	-0.6154784327632696	1.4396715816100394	-0.37266702028590715	0.06459854062850535	-2.0495244000319155	0.5318717486481674	0.48915400998019215	1.6410810121635315	0.44673743707734026	1.702718711881977	0.18358320557517818	0.15499156045479504	0.7338740532453842	0.031905802707671516	0.08558202045559002	0.020118235954531622	0.6828090454083993	-0.6173409224327312	-0.28505659528187904	-0.6423558223258762	1.6942207235114548	1.2521602984138578	0.44766344658642476	-0.25860595771760286	1.387908058988554	-0.4672298759543513	-0.3284767037343981	-0.8124331879166267	1.7259325449976295
1.8625095286055253	-0.6149347294059064	1.470389994582901	-0.3545004909581599	0.055802587468383215	-2.165655516070948	0.6818869729658883	0.42520239573966884	1.6393859297351825	0.4436927336737826	1.7622099122624557	0.16065824500816722	0.22642706113948616	0.7411575315179431	0.07553236401994537	0.06323569219362228	0.020807507815365573	0.7170643493458698	-0.6292541130663659	-0.2446667819935226	-0.6026717929352573	1.7124540609140138	1.2236943737986916	0.4477189035402419	-0.21348045301751944	1.404217147541932	-0.4568552068250238	-0.34534964805993273	-0.7227341558544605	1.700595595007454
1.784194508201491	-0.5868840479675864	1.4304458796387804	-0.337422258102824	0.05667263131449316	-2.239382389347255	0.8181528929576098	0.33264306499455554	1.608788558360701	0.4422236041919624	1.8159414106814626	0.16473736176208248	0.30057137918585186	0.7329065327061617	0.160803386135203	0.07165253416165816	0.009241998218990657	0.7371802299559584	-0.6188493720310059	-0.21777417749789016	-0.6123750220728416	1.6803459801477196	1.2069951867156832	0.44738866494876356	-0.20308532303329724	1.4137814168044973	-0.44839768187700957	-0.39405611215925496	-0.567978205032865	1.6839350698642264
1.720912919111272	-0.6083087432195978	1.4115660270205281	-0.31732043821133443	0.07847610211499223	-2.2626456170245834	0.891652195860648	0.289235842177831	1.6073319558933357	0.4335917940111331	1.8417072677228965	0.19845350687224897	0.3118890102477489	0.7400801815616496	0.17597584515248627	0.08736182422819257	0.016828075280222503	0.7483565746253984	-0.618973855735718	-0.17935981191313943	-0.6387385656480128	1.612956351835365	1.1810422999655457	0.346870526826791	-0.24108043328707685	1.4063273199348756	-0.3900472777648023	-0.43052748704649907	-0.4165061680928604	1.6259250791136126
1.5675724013624257	-0.6502048727700518	1.4209191973195225	-0.31308384391631583	0.09536975524448531	-2.3177726789124042	0.9414604483783183	0.22229791534855883	1.5763003504399868	0.40500282861134407	1.8523349383490395	0.22586651952336184	0.3106882301323277	0.7388562221044289	0.16363902831291122	0.09734542123325932	0.024328333908188605	0.7409840366308253	-0.6319986020906497	-0.10563064403428238	-0.6331674951578381	1.5791522008644574	1.1951102178751807	0.23785470725854602	-0.280541697823571	1.380305519772358	-0.3321514785631051	-0.43977811261148547	-0.2677261832160488	1.5884992068625527
1.4806701133097375	-0.7108974165555237	1.432995246193486	-0.34641669880811715	0.10292695971320343	-2.383362834538614	0.9305458607058019	0.1439235131817662	1.5503526843377142	0.3490596533148166	1.8577893518698338	0.24179564130918885	0.355649982350236	0.7059390687219647	0.060181952030566796	0.12079262924434228	0.036131773975628875	0.7335925078324511	-0.6227441368455505	-0.037903429499396804	-0.6119771688570277	1.489788270025383	1.2402854839943411	0.21668236587332407	-0.3575881163029157	1.3913169825873781	-0.2773117824512128	-0.4112645244493316	-0.12671880926381723	1.5707070551739397
1.4395884031045583	-0.6790649648333688	1.4761788984097843	-0.36336632366492244	0.1095866293041913	-2.407763389787873	0.8878832084068737	0.107971952554797	1.5189374182524342	0.3141629473742368	1.8811380599382275	0.2997482657967692	0.3942090591475128	0.6715226160878557	-0.014911108977293691	0.16848724566440693	0.025911207232870603	0.7540728065695345	-0.5773161715253131	-0.021224268334384733	-0.6424830002986819	1.367978592617856	1.2599013894866502	0.21726921398510726	-0.43752415136637024	1.4286643132949677	-0.18831372494337423	-0.3709596937655198	-0.01090997966902003	1.5182742034756207
1.3515135063390546	-0.6608109215730111	1.4626071565343337	-0.39665501015318794	0.08913942196223994	-2.42891032438832	0.8291665266680768	0.09507380313392824	1.4628933194871436	0.2810845282995032	1.8712582727057672	0.32452671573470343	0.41306331197280477	0.6243031184302404	-0.09201127205557627	0.2400707725643912	0.022052102130613236	0.7965513851853713	-0.4997293187769912	0.015383794852823148	-0.6791952293601484	1.2292498175521955	1.2960158174058327	0.2294057392169544	-0.4978891900513217	1.4678530927906086	-0.10665312024828373	-0.3636090523018276	0.04869233700496426	1.4818988438374432
1.2949611317780405	-0.6416098115657832	1.4527562296855894	-0.42792559032108174	0.08658655397569716	-2.4115043603667123	0.7444874022312773	0.09931827979903571	1.4359790901791987	0.25228610771148813	1.876723836164467	0.36615567650650505	0.4127273608755774	0.5720100125384366	-0.1760537872285995	0.28721454630856075	0.0032229021799837277	0.8376095030033813	-0.37435089072988126	0.11503215065669684	-0.7105800519235859	1.140158096555062	1.3812468351081315	0.20766523325738184	-0.5330446708657164	1.438727845240867	-0.044756483147542506	-0.36592382852365973	0.0620696968796296	1.4227118291959724
1.2915381910965704	-0.6762804292514876	1.4346242235680804	-0.49367772864037684	0.0930254669160965	-2.4378303210835015	0.6699428779181268	0.06718618598832327	1.4252662389885091	0.24679023902557526	1.8305350875235231	0.3786116325182756	0.42896663095600573	0.5258745056855882	-0.17448857321539696	0.307638659200403	-0.02709961090728948	0.8548854885477525	-0.22501680379748906	0.1885888489864805	-0.7671804399005829	0.9732775825252251	1.4380387588349997	0.2200427041635015	-0.5380573172444938	1.4273335825481852	0.05764576002864051	-0.33521593879075057	0.09249405593995	1.395934791226945
1.2484688633662226	-0.7504117735735101	1.366400557343737	-0.5661646066726067	0.08270557899638642	-2.434207722150687	0.5843909102718807	0.02833657539994643	1.4170816241666468	0.25348986188457173	1.8177088899392158	0.3795338393731477	0.4190444890672068	0.49493887932088654	-0.16408559805781006	0.34371031508318706	-0.046488673970177266	0.8874747344004013	-0.16037219995103918	0.25118460557719197	-0.877305309662729	0.8609023190295535	1.4894979191408468	0.22714249336189649	-0.5490013184630422	1.3896769571763505	0.15637705055841486	-0.33628098178178767	0.036494838710956067	1.3869300022692455
1.196168941377904	-0.8238581251952819	1.3093805331875639	-0.6578660068367691	0.04218148068540202	-2.422226592032885	0.49017431903638886	0.019321981582066043	1.4163047113869867	0.2564183103007534	1.7709935292075278	0.39222983166323155	0.33710672934704583	0.47288206736601496	-0.16857192470189383	0.37984353796567205	-0.06495189689851937	0.8825212141981158	-0.09271338360670263	0.3437084567997069	-0.9696134458097815	0.7950007993655472	1.5661292846405692	0.2393240338401892	-0.6376999224645489	1.3563595259289785	0.2658455135133645	-0.3386170876052877	0.020631419106717185	1.366978614533477
1.1393115205085036	-0.892679186817945	1.349461809868373	-0.7439272642532657	-0.007223157878880537	-2.444619628150256	0.37669803524810314	0.03906919844810021	1.4169739376029118	0.28861517320201563	1.776454852548996	0.3835953712855341	0.2516561865359831	0.4756375086482558	-0.16539730786976603	0.39583143387013886	-0.06911068541853052	0.8659140129065246	-0.08505044489696315	0.37438952506374235	-1.0170046854462016	0.7792207199524284	1.6363585536578913	0.27792956767155463	-0.6635586547414363	1.3593794446645933	0.3734319499681472	-0.33404315684252567	-0.028763181358953678	1.3017809913516305
1.090432398525806	-0.9764119703654245	1.360904394467241	-0.8244433409896977	-0.051210075965011134	-2.4780270926095698	0.2985607111448422	0.08341076831348837	1.3944151284233648	0.34238325202165343	1.7390722259296694	0.3692495993223129	0.21113843464134371	0.47216025822033403	-0.10411749310108157	0.4175205325147641	-0.08162155997818385	0.8743490093840256	-0.11575829378957256	0.4205108547500752	-1.03541622931464	0.7466943007245187	1.664217691176177	0.3354762571609336	-0.7119479829338257	1.354182053308167	0.4377271737912019	-0.33560117980451215	-0.061963761983067564	1.2703650541968807
1.0922746106439771	-1.0378553129675907	1.3801225470579621	-0.9085006844331349	-0.0827927581140477	-2.5079671209693695	0.23180034828549495	0.1349724459682769	1.3746243435076013	0.40616008078947796	1.6609252949369062	0.3572341938560461	0.18367153631286426	0.46214713580768374	-0.048981434050044806	0.4476995460288558	-0.1166640868950795	0.8494438533612823	-0.11421612875709712	0.4190338479541634	-1.0901787267642722	0.7343238488480056	1.6335659657919845	0.40501892130964545	-0.7183175238077144	1.3566258630009673	0.49577730331709713	-0.39220681540347924	-0.12220497798691077	1.1882948912491165
1.1050950647826916	-1.0504415779837295	1.4210141927272635	-0.9939587508504637	-0.09693119695147766	-2.527175853167581	0.22651757547283893	0.12607085080068597	1.329961450192943	0.4868638024985631	1.585542030478019	0.3405893634349636	0.13980585796654618	0.49185471603918085	0.003816048744490025	0.4896747151776012	-0.16195533263337142	0.7959543656403618	-0.08507608969910227	0.38365379924334464	-1.1464274057456776	0.712746931629585	1.5562678537571792	0.3768171880849164	-0.6763796731378899	1.366783424343249	0.5256819002801522	-0.4296923477989232	-0.13948025693140612	1.1110859482091202
1.0682669845219244	-1.137067535400981	1.4478775369594157	-1.09332650953146	-0.11771595142908367	-2.516599719839294	0.20571314567430327	0.1383123712487271	1.2651816604253798	0.5514192747970258	1.5182259554821955	0.299858175045628	0.11746421888396255	0.5112996312057512	0.04645650197118002	0.4885163533082292	-0.2291638797225107	0.7503709959090296	-0.07841834505183001	0.38740889021918323	-1.164997077978534	0.7609928352004307	1.4971561283789212	0.32223067637612146	-0.66074165774124	1.36060659988338	0.5113798424342735	-0.48637470789678305	-0.07882467591666445	1.0778206013674922
1.0430317878346493	-1.191669258032165	1.501888242306051	-1.1624016706814664	-0.11128666238679519	-2.5020341421166417	0.21793152205792965	0.12385191710569503	1.2456620538199128	0.5800978595478424	1.5037104637845302	0.26312399959362165	0.07624916796125861	0.5311598548191999	0.0775223952569985	0.47125674249922656	-0.2331074410606802	0.6690168047704013	-0.08549542541197042	0.3734151307745945	-1.1502140454758172	0.846898529602553	1.4456848190336808	0.24116481201854154	-0.7169108715446197	1.3493875087057876	0.48830003816654177	-0.5064264288986831	-0.08159700798519753	0.9820375538985994
0.986822997098981	-1.203016616555305	1.5249813351258352	-1.2217855371301036	-0.10015485425772912	-2.50195149524667	0.2321746280250613	0.08538796360238596	1.2216108919777526	0.6390315938365075	1.4693346294037861	0.23388070333909358	0.07583301633684199	0.5217497725314446	0.12796100983029873	0.42228799436660214	-0.20010866423970824	0.60548404585721	-0.1313303781673004	0.3103092658350386	-1.128522885565284	0.8871941606990186	1.3352589360635334	0.1560714631672464	-0.7867525938976473	1.3710032918225554	0.4615935828711334	-0.5194990326189586	-0.14692516244582704	0.9101945410159284
0.9265596539211061	-1.2174025755185691	1.5647679321744656	-1.2422411914013878	-0.1225140757501473	-2.458667463222957	0.24111591386454675	0.12075429241367645	1.2041155311837124	0.6446933098271962	1.456498067088468	0.20194660319718638	0.05774824301408532	0.5192226742698124	0.1793584052014343	0.4160038196203478	-0.19794549484246696	0.5351059747241617	-0.1686001566576134	0.23513757203383756	-1.0746275618151828	0.9790839851129081	1.259302839559364	0.020454102671369358	-0.8209594926612157	1.390282659227163	0.42860304896999113	-0.5489420423586122	-0.22985173950740992	0.8707419629020215
0.884049042587171	-1.207328631409295	1.6702831119828716	-1.254335377162166	-0.13753618399027742	-2.420602447736541	0.2251775968632471	0.1452474525918749	1.1636070721436789	0.6363803424387486	1.4179386503725138	0.18765802186195094	0.0480105623378222	0.49922631326264505	0.2273057014226652	0.4256484948413469	-0.17783174278755623	0.3992637747986986	-0.20592788355045819	0.18604045822303056	-0.9811990214917732	1.0543763445835923	1.1901113402781898	-0.10573179784889028	-0.8816473572636427	1.4320049820527623	0.4060000171607814	-0.5835100624229554	-0.24273589491963604	0.8078142671226649
0.8480226454316006	-1.1856235447571195	1.7397485038941274	-1.2645965741762146	-0.15234959940317877	-2.3813830420985864	0.24564203208919952	0.1577554474689573	1.1545186749468244	0.6626572561191353	1.401631997053679	0.14829183286049968	0.05553960960698225	0.4850761976678988	0.27262771743869085	0.4474154052266652	-0.16816513630185764	0.29978368265585437	-0.24589384316948903	0.09944366710492372	-0.9226819601723983	1.1033747803539022	1.0900742157352403	-0.1646219030683035	-0.943447202076713	1.454299972433759	0.37257165605284903	-0.6036637835614043	-0.2637247912247012	0.7770585937707624
0.826575642242416	-1.18381267703818	1.7446776023468569	-1.2811724791286037	-0.1637870500423667	-2.3482677743150435	0.2873346998722295	0.15270255259929041	1.1471353876721082	0.6659312614484266	1.3223902259140072	0.13556923192862858	0.09699347987731718	0.4372178708204575	0.2744545756962994	0.4727150255055343	-0.1609513931838955	0.20135183155633504	-0.22975389605516697	0.05898671714402572	-0.8747127923144216	1.1075660148545894	1.0275884784783258	-0.22470817230027906	-0.9965000215573543	1.444767682712096	0.34750888008518915	-0.6228297734580733	-0.30123201033060343	0.7928802000212574
0.8071564477674513	-1.1344270255959006	1.763175049981904	-1.2771833578004539	-0.1869255990506338	-2.3263402266975763	0.32050940839144104	0.08260235010892819	1.1016633192064689	0.655707297520656	1.2877140237224596	0.1413103555651383	0.09484989800893452	0.35510680868717276	0.21267240397835502	0.4958677146564412	-0.16480550356252338	0.0413235136338863	-0.17175155936447672	-0.010304847042311494	-0.8106280369112302	1.1002783028262368	1.033155011176754	-0.23191037401128445	-1.0047015398476578	1.4616829506228681	0.32830574643397326	-0.6225845844947486	-0.30807973083734524	0.7909414146862884
0.8044688292398808	-1.09977236578756	1.7406625923584198	-1.3095571152955388	-0.21584649929565963	-2.2919010093776513	0.3461999506679526	0.04576479011451406	1.0844879662576978	0.6779360065191122	1.283493222580439	0.14102340509980527	0.08069365839886088	0.2982384646974343	0.13806826884854137	0.530624636451863	-0.16855881133699765	-0.04017300588025689	-0.16633431090217096	-0.12140991306229779	-0.7091051250796713	1.0591013712321844	1.0706686276433004	-0.2476871115271472	-1.0417521422184388	1.4313052506055661	0.30281892474545113	-0.5933558924919203	-0.31491159839250754	0.8203230577066698
0.8174332973462907	-1.0970734228800654	1.6790750339034741	-1.3430810634861663	-0.2677479192530753	-2.254202306147173	0.3750628232561564	0.10205779434063289	1.076512620871434	0.7019265230616994	1.2856797620466769	0.1495358008266165	0.06752054358458556	0.19188535301040066	0.12014098665348963	0.5508007184966963	-0.17359712528153776	-0.02828590214898714	-0.22331023387899385	-0.12124917613561077	-0.5973258162022609	1.0467369577283852	1.120008892725821	-0.22861217069033318	-1.0877789882834157	1.3790435211731855	0.24758457039706167	-0.5670183629440644	-0.3758933070680076	0.8293944875623641
0.8235955538770673	-1.0932677320684825	1.5791442269930376	-1.3659370853720394	-0.3084546996111646	-2.2058341586061827	0.4140183918750302	0.10097503115427564	1.0567087566159459	0.7332735669105166	1.2905129722194744	0.12739287901285185	0.03881583923063285	0.10136021836853693	0.12704781327415626	0.5766075841302435	-0.1608850995793625	-0.1051680669514333	-0.29920104224593486	-0.1585063792469358	-0.48609798702993884	1.0021346082530802	1.1931050086479482	-0.21995008953435652	-1.0912897030692421	1.3300336814746028	0.2239925635349195	-0.526728595470832	-0.43989757200710083	0.8197089548867614
0.8388177392838083	-1.090377187595243	1.5656204674919054	-1.4217308725324105	-0.36684154047190787	-2.13470612948627	0.4461607359217492	0.07079764533887192	1.0103050903794997	0.7915001863700588	1.2788556336186871	0.10698685524094353	0.014098437753452908	0.03604875071231733	0.11094506361009611	0.5847234624167059	-0.1703546415145988	-0.17244247615191508	-0.350831014367713	-0.2423566938269779	-0.3788789651260921	0.9141945860836597	1.2426352520673754	-0.23597661977780895	-1.034265607613713	1.2593962691867113	0.1968463839860747	-0.46672387836958806	-0.479092365590798	0.8504800513103374
0.8770453880625201	-1.105393042930351	1.6054051258587454	-1.4816377448417373	-0.4561899734928138	-2.0627548309003187	0.4442193383413273	0.10405466601142248	0.9625257391907862	0.8362074888212712	1.2714987684861745	0.05816829530840536	-0.027656830553645272	-0.015317701400104976	0.1021462583865459	0.6035833318563263	-0.1585239575000904	-0.2137978770391577	-0.42465050449847536	-0.2845821410688416	-0.2871581548649582	0.8111470384539897	1.2829027898153469	-0.22008533315985476	-1.003744743924966	1.1893299064918796	0.21344464941042385	-0.43333752062484115	-0.49364682941455984	0.8709323671856897
0.8724474304079056	-1.1394694216534744	1.612658703778465	-1.5720957719696036	-0.48890973323656617	-1.9759308281587884	0.4527382499708944	0.0824938489173559	0.8862362612586929	0.9170364912213935	1.300536242925168	0.03428823609468785	-0.05345319645661471	-0.10055298134808519	0.0783936124477054	0.6306141448946417	-0.10340763631731761	-0.21814548794719407	-0.5269070142037865	-0.32356146501209065	-0.21689069295989766	0.6767470701345562	1.3548665669115978	-0.16111011761706934	-1.0144889143113438	1.1296713569795516	0.2054989253292947	-0.385585376563612	-0.47121803784837873	0.89040470168821
0.8886329199463919	-1.1661089641452076	1.5422758307097841	-1.6399954040502156	-0.5253977515612516	-1.8888759473869512	0.4778535633346882	0.06563793582465219	0.8379790781920295	0.9769441479878461	1.3300767732480625	-0.011259994104525602	-0.07923003353121386	-0.1438284126884669	0.0397302098791535	0.6607733500606154	-0.06539370290681445	-0.1853503663833925	-0.5897514245853959	-0.38413093253552405	-0.1459642690806964	0.5723123162722615	1.3901185665590035	-0.0641098557281347	-1.0016292677794454	1.0802056894964722	0.19326849821629802	-0.36699392759710664	-0.48142038284895194	0.9180453715420075
0.8800414779798338	-1.1931104558676089	1.5347508373393728	-1.690670365531711	-0.511938021615377	-1.763596675971056	0.49041812466826934	0.07629747516863908	0.7501338117826557	1.034008963175235	1.3526467602306598	-0.043322848956131484	-0.11803915774992861	-0.19723428980065533	-0.005226085626357284	0.6987669938492401	-0.020096554313324355	-0.20327556538732855	-0.6631860108904675	-0.3479244509400908	-0.057545640510814844	0.4582298840429286	1.4540238435153416	-0.04121288506060584	-0.9214405244829331	1.048103003496791	0.19797278332986076	-0.3702689230972821	-0.5353063556718108	0.9212826231766386
0.8615054139744057	-1.1604889059577075	1.5618444000341651	-1.7165638095566098	-0.515778169719308	-1.599767742491175	0.46220524170412125	0.11258240992307977	0.6941279046893624	1.05186187859632	1.4158381172348156	-0.08714301342726963	-0.17631593515938931	-0.21074782387736732	-0.015450561266093853	0.7241633812258537	-0.003625317981476167	-0.16924096538592534	-0.7627297767600097	-0.33951163923952643	0.009422565921836804	0.4052745630169562	1.499377053773681	-0.0026419170584654093	-0.858411509790001	1.0308688947901616	0.19352699871955528	-0.335322561017367	-0.5764306681739033	0.9139510721409225
0.8213786592651638	-1.1618472568602765	1.5312330992302368	-1.7610782205711337	-0.4973161471247464	-1.3962875228232066	0.42212921478092263	0.15721912551683614	0.6773673368412876	1.0623624607202133	1.4290348277791904	-0.11570423484847772	-0.22216945486145753	-0.20044620921447187	-0.03446977210780096	0.7654817946411825	0.01545815880845965	-0.07045439686729918	-0.8840521327120717	-0.3288329322500697	0.08712554990778346	0.39023056123765604	1.5105663432324496	-0.030853480342434837	-0.7955303338679588	0.9934919710745733	0.22360188351683047	-0.2991935865136061	-0.6795019358550743	0.9173298973515964
0.8105742401235048	-1.1298030153915646	1.5532691258036684	-1.7815809271828908	-0.4906583199262939	-1.1840876851293172	0.3753447235180177	0.18737852149736808	0.6639156719122006	1.0396022849343212	1.4036644789271684	-0.14505398561666352	-0.24066957780335924	-0.24645089135238116	-0.017053568336822138	0.8161433035468324	0.052631616451898976	-0.021974159658845277	-0.9601265005460882	-0.23037889222384375	0.13836572397164348	0.34279008601124805	1.5601818293894738	-0.07952775753246741	-0.7254784041159079	0.9891346393000469	0.2797851517566291	-0.28889795608588753	-0.707200280081422	0.9152621234265548
0.7783393545135894	-1.09576068525933	1.6022756087781858	-1.7852394674966365	-0.46100670959989964	-0.9943507334880659	0.30388253095322904	0.1868011602344455	0.6599822784789267	0.9800685473736787	1.4024678236195744	-0.18324663777205105	-0.25661584862445547	-0.27185149822257076	-0.005103984978968273	0.8439072150190858	0.07814693507893035	-0.03927247222930693	-1.0419944232323797	-0.20444529924578622	0.17791683549864795	0.2969977242333594	1.6002090518850813	-0.09216227485041302	-0.67179110672441	0.9890415645168249	0.402896393052495	-0.2589249552791165	-0.721678051564784	0.9170124827197979
0.7564740097467462	-1.066509984473899	1.6924373981455336	-1.7582346457608018	-0.4230728884447827	-0.8051688488896549	0.23759073204265171	0.22101051779053194	0.6904628077518653	0.9078697854667922	1.3782714114223253	-0.16676531286705515	-0.2827127437251439	-0.28234562239854283	-0.05234763261224272	0.9063537432871224	0.11628074185653547	0.01672001369789996	-1.122602231565429	-0.13897309473346794	0.20160861746829814	0.24287639343634132	1.6101118487365316	-0.10326908531462826	-0.6328784348933418	0.9817602526293895	0.49940250366204336	-0.24293499200832333	-0.7494775775461312	0.9431917789519659
0.7256634014057538	-1.0529932667739366	1.691784547052532	-1.7054741237132411	-0.43074425787603393	-0.6396468969444362	0.15492252788598948	0.32218366256351844	0.721205708579686	0.85455888796924	1.3563254021854203	-0.1573267090158497	-0.3324196046900699	-0.3417927611011115	-0.020748566499490122	0.9530703106717601	0.12168003809973382	0.07710389203487941	-1.2079343624354522	-0.07260080254044628	0.1956361485356342	0.21646153199957957	1.624781916557464	-0.0733939290638978	-0.5794689345805316	1.0132389557362196	0.5554423774936027	-0.2415124090329322	-0.7862106018812351	0.9788326456177818
0.7251539205538527	-1.0129078606746476	1.6625637657629482	-1.6743491044164114	-0.41967903843050747	-0.5144656820407197	0.13271335860689387	0.40110113287050886	0.7463922443055673	0.7901044152568562	1.3301455573720413	-0.13819529503578104	-0.37388891356188897	-0.39189239474193077	-0.02337838187159824	1.0030699932859832	0.10468208545789448	0.07784953566349688	-1.2578743484179324	-0.07785858171897504	0.17830319767815722	0.22826896600425303	1.6579625751021076	-0.011605055022214572	-0.46900447671783263	1.037691515053616	0.6278060587362313	-0.2206497907649827	-0.8376532582637004	1.0308170557233542
0.741649165887592	-0.9622109082394367	1.6206547968240028	-1.6302240898418816	-0.45409791866144544	-0.3953645040977186	0.14441793366864714	0.5335379121757631	0.7728141236684671	0.7171090859491258	1.2801503874409967	-0.13744035959772258	-0.43892975887866725	-0.4424338593567646	-0.03264989103004213	1.0006612412887574	0.07197118634428008	0.03302908298000153	-1.2676905760132504	-0.05496564123093822	0.17734322907722894	0.2496140097104616	1.6919420480976306	0.033445463989496854	-0.36554153087978153	1.0644173424225565	0.7416971511733077	-0.21131789547876717	-0.9077488089091572	1.0824751461019446
0.7053853838355115	-0.9186459263056015	1.6012030330775082	-1.5858628457573247	-0.4973339825709151	-0.29810529427134347	0.17905547597914073	0.6393676132688932	0.7766273179696686	0.6288769070896116	1.219573245925084	-0.14017119612683135	-0.5139747867679749	-0.5257082244589768	-0.04232857677594713	0.9867514685661583	0.0262145231769011	0.0031675837976511993	-1.3154001279822722	-0.047651915522989564	0.17999432707584143	0.23190346254072272	1.71036293297395	0.04768883433647229	-0.2704928338752077	1.0740708680156987	0.8732364685577846	-0.18897426998570976	-0.9470025966008546	1.1736268826566358
0.7205398703685486	-0.8841611720512625	1.535515647305784	-1.5731430275511706	-0.5465391968551848	-0.24593667040513467	0.19427047119367052	0.6921908280940791	0.800718136369875	0.4992642216640471	1.1274972680907784	-0.14202370811885806	-0.6036246291826816	-0.5780563267928361	-0.039857492245445374	0.9312705601303513	-0.05961117514151746	-0.0075594127906063345	-1.3340676790543102	-0.10966397415000322	0.17311641850492598	0.22972602534010655	1.7347834087999683	0.09848878538124775	-0.2256696149515834	1.067075080924793	0.9741565603485736	-0.2204067736731287	-0.9290465736685019	1.2808923318251324
0.7038250666164263	-0.8942633600677168	1.4582960129023737	-1.5665996734279681	-0.5864998761377496	-0.23510903998549654	0.2394507023514882	0.7079982711231506	0.8189129802524041	0.40945255937963265	0.9965289458171462	-0.12557302503958462	-0.7093775344491403	-0.6655360194079424	-0.041371540273075005	0.8596038618624677	-0.11514251245130039	-0.041882108418322475	-1.2915043666730615	-0.1819744072574642	0.21547371762923917	0.23441844477604387	1.7807684295497608	0.025238910348675713	-0.17154025396677497	1.0349899598072787	1.0726406210639872	-0.22379487407102133	-0.8726667278266493	1.4283765520541123
0.734904950572379	-0.9112906525585149	1.432374868020478	-1.5726659763162183	-0.6464945869973866	-0.24880878243804688	0.2718182808979716	0.7346856289733907	0.8399086383034072	0.3448316016768884	0.9414011401507748	-0.13809953583975879	-0.7748860112176217	-0.7317341307531563	-0.016479288291932136	0.8086011565299037	-0.15974085380248243	-0.06743864901144381	-1.2560076512591318	-0.23629566672929353	0.22437555671782752	0.17908702408716887	1.7771882103935142	-0.006798216447434824	-0.12431267527646257	1.0000419060885173	1.1296323659479035	-0.2641268567290212	-0.8333199215181514	1.5778268381155975
0.7233073575120198	-0.9504047735400389	1.395012107880609	-1.5817583669517048	-0.712762866252558	-0.32757524856297	0.2808276608885482	0.7800520572441416	0.8186783848553182	0.2947808864472587	0.926179119289217	-0.14957464226288303	-0.8398203235007831	-0.7934108577057186	-0.061571638804534534	0.7159356615939522	-0.20842124655609942	-0.104230354439292	-1.2318411128689983	-0.3071553610787394	0.24869479879030107	0.17683954176307187	1.7676232898117679	-0.007447707093593142	-0.11560706336847645	0.970330526057768	1.167822704705632	-0.22855618066972244	-0.8309951420761574	1.7375362027063423
0.7261611995192124	-0.9797424166016164	1.3606106841759587	-1.62555702249158	-0.7732468930305165	-0.38548826712079926	0.3146471210201937	0.8127407115712056	0.8203196065626803	0.24928535556054143	0.9210250212321001	-0.16243072522686924	-0.929499750998853	-0.8593618390699911	-0.08214850504793936	0.679978770920432	-0.24856792695628424	-0.1362106627343824	-1.1559902994358775	-0.419044231455338	0.2686131765427339	0.178223536789088	1.7752444245335077	-0.05444464208367744	-0.11869472552373686	0.9367072415265975	1.1567735239026855	-0.19980979786901848	-0.8179693047678116	1.894286321790649
0.725006358415938	-0.9956204254638863	1.2977150001827713	-1.7046171657497013	-0.8130838558806456	-0.46798482643006095	0.31648804401403985	0.7983477193089437	0.7591889525783694	0.22217734135225883	0.8748307761428926	-0.19579963753496382	-1.0122059654370352	-0.9571358684888999	-0.04027379730987828	0.6305280354463993	-0.2898043652392101	-0.1924137926042913	-1.0791542472629072	-0.5648433136827453	0.28343234784816546	0.17605998784571406	1.8315172639304613	-0.06094719414689589	-0.12065420364001174	0.9003779102941655	1.160721054790978	-0.16012995435403304	-0.8166180927425348	2.0161510762311807
0.7448490534973555	-0.9840838108897847	1.2265532617046968	-1.7732143338385034	-0.7786228314862984	-0.548070603202535	0.2817190752301108	0.7988604296027956	0.7168823494007788	0.21040463535004764	0.830721517094869	-0.2095084337196484	-1.0567422538582032	-1.0913136499895073	-0.10741287328779325	0.6443251659597241	-0.3285736370821886	-0.22443613730022777	-0.9929304485190139	-0.6738957574163196	0.3151164381891157	0.15171085371436205	1.9298296963347692	-0.09776147273887963	-0.16121849723290102	0.8640230908903277	1.2170081026414088	-0.11237934287302424	-0.7856362325018359	2.122151436671499
0.728719917250576	-1.0168074186155471	1.163884888151463	-1.7916214510584507	-0.7455423204198202	-0.576623550481407	0.22601186925983657	0.7492506490316168	0.6445154526477865	0.1915636751681094	0.8583770273991082	-0.22615650744294552	-1.1200774567409022	-1.1955667465969655	-0.15054231053569597	0.6453866659545668	-0.3726992959517319	-0.26064438672309914	-0.8892718192660365	-0.7520808449148652	0.3827556941306689	0.1627676576069756	2.0471403371762427	-0.21079322487501456	-0.21475770463136473	0.8569551350444315	1.2728298161086824	-0.06490129672600942	-0.7638612328478926	2.2307852400001105
0.7449556591546015	-1.0307119932461721	1.1224885551450108	-1.798559008183209	-0.6792336307514634	-0.6163707923515597	0.12580584982553558	0.654257462283027	0.6175157280558402	0.19063461632384696	0.8697583396028292	-0.2295860302573089	-1.137466401378593	-1.2746812178065363	-0.20890816428284734	0.6992511563178696	-0.4068364156943834	-0.28496221364341995	-0.7924114331962891	-0.8470667413181932	0.45419234928395513	0.19222102819335005	2.1246480654728255	-0.3128548750440059	-0.25278105006968454	0.8304025699642587	1.3009161496570711	-0.02555715512083334	-0.7291185736797833	2.3052020117907883
0.783248587843308	-1.0560519716264878	1.0931359434936627	-1.7973487224774445	-0.6173631470058335	-0.6138055934693282	0.019517546531845766	0.6311427732018936	0.5821787963452405	0.2432797308287165	0.856423956116242	-0.22948605835877905	-1.1649711721782448	-1.3254954578266147	-0.2658303232325311	0.735026407282451	-0.43321491337770224	-0.28365128358967884	-0.6745582900627222	-0.9228985254910713	0.5015036806365767	0.2157610203810449	2.2603735070000437	-0.4671997833681127	-0.31738986975911815	0.8028524341305795	1.3351924348202602	0.058892407474190556	-0.6966572715462684	2.3679327251810545
0.7871509275293205	-1.0721191201947406	1.066057405582748	-1.7995486337411926	-0.5821595071434615	-0.6068506354148704	-0.06854723814454125	0.6226195267489545	0.5502020996022685	0.30737017336712763	0.8735995717319298	-0.22890198470898993	-1.1786462531810304	-1.4065030816857935	-0.31778531156007844	0.8056711274749426	-0.4612962485659611	-0.2769847415580359	-0.5591735381555569	-1.0162486792357304	0.5509984777072721	0.24219218542413395	2.362365780683627	-0.5975355789616221	-0.36539793011724947	0.7604660442054889	1.4053792550366455	0.19463805072272714	-0.7011546805098567	2.4016542341706053
0.8180153899229667	-1.0805211357593811	1.0275130673585218	-1.8130100589287703	-0.545319573737401	-0.5773903321448342	-0.17913071096862224	0.6313457210265435	0.5234661722132337	0.3533679061782141	0.9405494524056064	-0.21900755926568988	-1.1913838791326665	-1.4566971686252934	-0.40607977827736236	0.892467991740746	-0.483060711373754	-0.3081940232188005	-0.5012890895877633	-1.0744104822831086	0.5834590233362665	0.22484152526814075	2.450798094443352	-0.6750542696547026	-0.4407126907362369	0.7464396743739505	1.4896376977269148	0.26555364088397326	-0.7444659594737435	2.390034918887376
0.8161211700850606	-1.0685428896051739	0.9818224087846433	-1.8230864631368502	-0.4876255267912465	-0.5309431271403943	-0.24849484178719106	0.6354226673544052	0.48020316062933394	0.39472696688752124	0.9396490818329634	-0.19276530690671556	-1.2288736155674163	-1.4982464033550504	-0.5175012704735293	0.9314610567298723	-0.49670184648412363	-0.3772701977615371	-0.45014904486921015	-1.1499394344359601	0.6287585229606641	0.22510479831846517	2.560579534338797	-0.7598989244320882	-0.5479718052528693	0.7408071703386261	1.5758590257408607	0.35085558544765305	-0.7572062858787105	2.388785439630568
0.8269881504783868	-1.0335319070093658	0.9243955522547027	-1.823081656575289	-0.40134818558363977	-0.41663210846037924	-0.28363189993331483	0.6237905525626519	0.4693234170637547	0.3897127960817912	0.8920728726090019	-0.13865988511283028	-1.288803905068283	-1.5422573495306953	-0.5499480639381572	0.9895235473696546	-0.5036467826576762	-0.47981709941227424	-0.4214131168983274	-1.2372081137293656	0.6391581246548323	0.2087009550040045	2.6257768404796087	-0.8738331659547562	-0.5869994439833089	0.705145591012488	1.637100713066631	0.3788689556587508	-0.7882633910462292	2.3896055982957676
0.8630095705626095	-0.9950969707867253	0.856281901375274	-1.7835401238950463	-0.36482654246348645	-0.2932574368290043	-0.3189141938562419	0.6275909051793572	0.38902897555141325	0.4035824575503904	0.8317621779660398	-0.0960572554952932	-1.3151903240721257	-1.5249625367662287	-0.6195169427991234	1.0019189292290753	-0.5101851029212308	-0.5048958929735554	-0.3903624031120461	-1.2683927070374619	0.6556482119385532	0.1846018095030059	2.681420468433337	-0.9670099202916536	-0.623659668986406	0.6963289700047478	1.7453155071660464	0.36354043204894565	-0.8339071392654901	2.3998335300370095
0.9055790504823731	-0.9501981867409581	0.7817829645298179	-1.7204721254400268	-0.38082982658105824	-0.1275221493181366	-0.31934990118665296	0.6698434054702368	0.34089173003002726	0.4037183336326823	0.8103773299232468	-0.08397561565427421	-1.3259830872394158	-1.5158732585432204	-0.6729935377658055	0.9864032586571356	-0.5409632256166463	-0.5104164169855461	-0.3470349620228631	-1.2909332908027564	0.6804598240954798	0.177908877186968	2.6847369748588648	-1.082928163313321	-0.672967929555178	0.6891036843637461	1.8382936689689982	0.3371876912843212	-0.8973996851959246	2.4260274977291703
0.9255137197016137	-0.9154431491382585	0.7371567876601415	-1.689760470437463	-0.39335645713579537	0.029870976420054186	-0.2884851557929318	0.6634013580390491	0.28148623746760915	0.3831313903196626	0.7583055494912293	-0.053933541536913696	-1.3360834525219694	-1.4716017867735938	-0.651368350249814	0.9433632249376714	-0.5654316047644125	-0.5167296787399913	-0.32075141044713673	-1.3385833811859706	0.6743213428895526	0.1990256704045928	2.653875997079647	-1.1608235444464472	-0.6723447347954353	0.6886827954209512	1.9316205525818688	0.2680137854430821	-0.9203432552326444	2.4427740072485884
0.9553196339433331	-0.8559499112724838	0.6927602961156124	-1.6918610677467907	-0.33344435517390897	0.18056160096524124	-0.2687054715408933	0.6707012957206944	0.20987663448468957	0.3408930592944415	0.6878075805958246	-0.02612647365064722	-1.317407423090432	-1.463004442172165	-0.6678275175179202	0.8830660919940134	-0.5965463718324384	-0.47434667006112086	-0.32613629209261025	-1.3739987581264173	0.6542429296658445	0.18166359772417087	2.607004277783062	-1.2185054325871971	-0.6633842416374509	0.6634013454956411	2.0096985288905675	0.18933140338273788	-0.8914494502859197	2.462721781235399
0.9556860641316703	-0.802524575996211	0.6656142436113385	-1.6985063989193327	-0.29218914389965034	0.3615613014709598	-0.2330027081395473	0.6862956716430004	0.15659332274853474	0.27314779540606604	0.6086315050996796	-0.015358670404270875	-1.3399526824003805	-1.4548055484791804	-0.6745767761602888	0.7695358526750568	-0.6481707591282545	-0.4392991929726602	-0.32413617663903377	-1.4174619318487571	0.5863022619287416	0.1986410864464476	2.5853227756890056	-1.2707615135197063	-0.6896825034407962	0.6378613624609352	2.0758078147279226	0.0912277446207595	-0.8537267654902185	2.4963212284881213
0.9979706736129185	-0.7567002909089403	0.6545114614633263	-1.7325688119118876	-0.22709927158526608	0.49671953987651163	-0.20782072917328603	0.6755607998654872	0.10187939283326859	0.21232706117715966	0.5313948906335589	0.013276895641876865	-1.3399651580379435	-1.441911064080531	-0.6358900581824025	0.6561389832483091	-0.6941336589749427	-0.4716310877705549	-0.32503153213851993	-1.4594999178573895	0.5030654041959938	0.21267788765707724	2.511666957753021	-1.2677887237088679	-0.7197011467552448	0.6159670709543728	2.1148551722057096	-0.011940208507450579	-0.8043571346237472	2.4809065748656374
1.1257869552697592	-0.7253914381317218	0.6384511307073064	-1.7590945688531974	-0.13189909205101055	0.6086089146214081	-0.18553156117122976	0.6257491958343382	0.04875631608808397	0.16418660669579432	0.46450939692525184	-0.0028015457034859413	-1.3183346302964398	-1.4015015011158238	-0.6120856648263348	0.5131669800723936	-0.7184167792826425	-0.522081312914394	-0.3475538636273551	-1.478408863906839	0.4295216463817571	0.24673793278685202	2.474816080451846	-1.257613648663645	-0.7793713213716102	0.6096560231109658	2.110765362818971	-0.11711150180117569	-0.7681370846370419	2.487349390186472
1.260491391285854	-0.7093905596636904	0.6341089196996518	-1.7886785330646084	-0.017776459278491964	0.7686016310038501	-0.1614205174903179	0.5781014316288843	-0.054286197009404166	0.11057490800263521	0.37081432247397894	-0.018734337646800915	-1.2924525834969227	-1.3867966192562442	-0.5878004274922148	0.3766069012715757	-0.7433285854535534	-0.5324181100763348	-0.34514394760714506	-1.5244887383274086	0.32204663660255906	0.30687469048141314	2.435152791195509	-1.2119726193612177	-0.8239140453091647	0.5723520795715552	2.091494158670459	-0.23510523493412636	-0.7317254409949369	2.4458327661414563
1.413537555402176	-0.7017775026728217	0.6522412166194292	-1.833622871524724	0.06824290170648306	0.905486175901142	-0.16511426804987944	0.54483035639784	-0.08091712781890718	0.021160352152948002	0.27535567333710464	-0.036995002773559146	-1.285937627338226	-1.3745866530849222	-0.5833065422366263	0.30876306254761887	-0.7826770182046301	-0.5018299354855096	-0.36882357191098497	-1.5509953395465454	0.22012198868787508	0.35470826377149256	2.3888752264125555	-1.1813278915445866	-0.8234197002029722	0.5747887201195148	2.0384253946594164	-0.35051162889844745	-0.6937110097558364	2.3746617542296273
1.5503556412340096	-0.7202561382812609	0.6671984374365684	-1.8896306805816394	0.13924522442587364	0.9451028197205714	-0.15713772871467066	0.5043655959473635	-0.17438352822053804	-0.037710290505015606	0.20370606766273786	-0.10070582510857058	-1.2701407968327936	-1.3247889737158736	-0.5734454613807877	0.26480293579691044	-0.7963253275543942	-0.4089905681464379	-0.3748834997655903	-1.5876845533719226	0.13858381224836439	0.381957024480038	2.357102768463901	-1.1567437486178702	-0.8533150753645667	0.6102463463437516	2.0067781929655752	-0.41853712606880106	-0.6362223010563265	2.2917782271862497
1.6208625464812834	-0.7514174656247001	0.6661677905763186	-1.9204336894829575	0.2330413922055942	0.9712938794173421	-0.15836580434869288	0.47043395646711383	-0.26127551131384114	-0.08948103996770068	0.15359625752506043	-0.1346360321542197	-1.284258317410574	-1.3302329369611159	-0.5661996601057011	0.2031477462973509	-0.7935357744074691	-0.3879884329167983	-0.42472265552766497	-1.641152720833827	0.04992669684275162	0.39273733128608473	2.3160662146552045	-1.13239861105308	-0.8572365219731607	0.5961258230161188	1.9042924797369705	-0.47428213432203803	-0.5645314605534144	2.2317653416308096
1.713204345381459	-0.7764864579329807	0.6940991546069406	-1.9459345121248686	0.3579565114804324	0.9804058301331015	-0.2062859917679151	0.44927341319894937	-0.33201900042017646	-0.11060658233615875	0.12444466635069702	-0.13337270410735363	-1.2792025652882422	-1.320521462319538	-0.5890045724481376	0.18184794329815576	-0.7774243398032392	-0.352837019672399	-0.48205822736274817	-1.6627029409072815	-0.05386603792682256	0.36796249187840596	2.2673110920376898	-1.0917632021129264	-0.8685036003313293	0.6039434461236761	1.783385885621162	-0.5171171976572879	-0.4805801009576339	2.1570617548230495
1.8165898909831353	-0.7879560717603914	0.6993743562263459	-1.9424565751141092	0.4582401462603509	0.9813954597503083	-0.2620171973550774	0.4384367864179411	-0.3763455803127076	-0.10988256393376594	0.12027835856717184	-0.16270144721322263	-1.2796499060065663	-1.260419229456727	-0.6391059566619812	0.13435107864052348	-0.78377967155565	-0.3300150521736448	-0.5318120462000391	-1.6679109216219057	-0.12165943807329187	0.33467233926964834	2.236729360835581	-1.0840668439663883	-0.9035435244204464	0.5835950074397841	1.6883538918465066	-0.5113431610939575	-0.4062630279806282	2.0954392176937535
1.9005295371786395	-0.8180559605884893	0.7027939291830123	-1.9337348743006486	0.5008132204627385	0.9823525638251395	-0.3202548391218589	0.4610831776100631	-0.4015394404688347	-0.08751893047612165	0.1381815992386581	-0.18268074735903278	-1.2854029571569625	-1.1981924359167127	-0.65421329533399	0.1045965476011552	-0.7628482378360558	-0.34265933465041437	-0.5682554277898791	-1.6923408486787412	-0.21630089104265063	0.3026834559807262	2.1871304541885346	-1.0619235111739658	-0.9429905512149492	0.5648249261567031	1.6001250421172148	-0.4965390090904602	-0.37226758255942605	1.9761392028210696
1.9613290126227276	-0.8320570550139585	0.6864745420727171	-1.9244563268349668	0.5437266167064917	0.9487968682054904	-0.43609618039424636	0.453662932907712	-0.44730592487168225	-0.053840302107913865	0.1604296513944094	-0.19982106100888913	-1.295683328067208	-1.1200094203308042	-0.6547080936717448	0.0924022726023648	-0.7006790808273656	-0.36506308358827055	-0.6446996012567086	-1.7068110829546683	-0.2895101032602808	0.24866115449621523	2.0973888849944498	-1.0706388545463499	-0.9701821535040096	0.5488170466940947	1.552909782918762	-0.45994643623156783	-0.39611423577336363	1.8823352390989805
2.018349660025563	-0.8502787264472703	0.6674925015372797	-1.8976736786642696	0.5727874844630767	0.9176128711512164	-0.5043305673424323	0.46315819262607805	-0.451998355986992	-0.010889725337249846	0.2450550627400958	-0.23475573430875882	-1.3105413668460388	-1.0765384262195516	-0.6765844596623662	0.07219861051302263	-0.6402868784816157	-0.3782338219423046	-0.7379194579579293	-1.679872981956672	-0.327427709391439	0.23238834386964496	2.02637666176474	-1.0902051698476836	-1.0141703864770855	0.5429094231456983	1.5140365073684865	-0.43282434974500444	-0.4440015367796389	1.8117595036376994
1.9884080269350597	-0.8361936774847223	0.6782432675391545	-1.8897168706743916	0.544966406553383	0.9170865972114622	-0.6155103639805832	0.49506541350089056	-0.45451874475198367	-0.03161990264315503	0.29258049525153	-0.2283221875905339	-1.3433888294319676	-1.0410607149158366	-0.6871490728198306	0.04695935356868136	-0.5665027777345948	-0.373986118060211	-0.8044613504516807	-1.6852276204511198	-0.37397766111040365	0.2085651520016698	1.8912263956547857	-1.1406867002166452	-1.0124995407598332	0.5902345090335827	1.4709690848659438	-0.37208737918267465	-0.447141601074631	1.7637549675710502
1.9922505400828008	-0.8398317849880913	0.6833869295990646	-1.867775566682711	0.5227784777723945	0.8513738042943263	-0.7220563774460964	0.4834557860027274	-0.4097974303865544	0.011320863580051688	0.3588933113979356	-0.258307214694767	-1.3496778874390807	-1.0125367382162178	-0.6953774935905753	0.014504938994215833	-0.5453780618325232	-0.3889960900991344	-0.8762353989420133	-1.7049325597482163	-0.37214652339575427	0.17281073948838727	1.7630398078178307	-1.203398623245887	-0.9771845666515683	0.6632837992040307	1.415893357094451	-0.30140907636398956	-0.4741416265567602	1.7538890120148907
1.9689455372910636	-0.8226214306530301	0.7198995777737335	-1.8330013928578865	0.513196678557722	0.7887909283238524	-0.8049183404145005	0.4731998935786804	-0.4511611474512004	0.09034688356836229	0.41930503599468905	-0.2927786822052488	-1.3595363144646124	-1.0117066321569592	-0.6227717971995353	-0.09412986137977533	-0.5136514865264953	-0.45374204828358666	-0.88373701456714	-1.7059663341428837	-0.3464335570522688	0.18931602746444104	1.6477368531569947	-1.2671892828414566	-0.9743028301961667	0.7201142690416285	1.426014100950667	-0.2723122531016355	-0.49889075242749537	1.7783771218381574
1.9127645699897335	-0.7973674917118218	0.7351569065320656	-1.7802194686206714	0.4883574246952227	0.7958036485423362	-0.9042124029780216	0.44282012212096716	-0.44326523725486566	0.11401924405689016	0.4872160099075358	-0.3065776764995007	-1.3989165555486132	-1.0326707691205976	-0.563661129503308	-0.22942865072243568	-0.5373448979779233	-0.5061694983988534	-0.88612846463877	-1.6990219253151486	-0.310504935632981	0.20241929625350835	1.5269778193031427	-1.2566724044291786	-0.9739483612111428	0.7518424125674932	1.4305056378624337	-0.2734207335221015	-0.5296903345940351	1.809569607846894
1.8788337874558798	-0.7360705343626375	0.7626137297273804	-1.7511036894867384	0.4691100811506169	0.8250633065403065	-1.010062618026927	0.3992110758442724	-0.3600064767481493	0.1382787658107732	0.5269684176322419	-0.329039359469694	-1.3984946116638992	-1.0449445896041702	-0.5093873917386683	-0.2988393297825302	-0.5507303032384762	-0.5476853972414638	-0.8773910045049889	-1.6264072262004803	-0.2564443930651109	0.22133449877966171	1.4288504512213003	-1.2593586448007181	-0.9769043174262928	0.8355969065585697	1.4717585910436015	-0.25660770305696556	-0.5839710534569929	1.8141165578661334
1.808414649918387	-0.6761003751576299	0.7927430742381523	-1.7440490860926103	0.4542663726398063	0.8271742675610619	-1.0850144691711523	0.3695464003227198	-0.26622606638126206	0.14921556411683426	0.5436378365364496	-0.35194109831199094	-1.4148822527196283	-1.0412916121089344	-0.4123010969776847	-0.3572068073784197	-0.5584138682236349	-0.6161456024965866	-0.8640480687397905	-1.5843503376335601	-0.17549032929813543	0.2637027409264306	1.3252676204648588	-1.260840221049647	-0.9635403424386197	0.907411595527573	1.5239747999737523	-0.2435908260542433	-0.657383252854201	1.8023697692419784
1.7504108971322094	-0.6631834297874655	0.8320161144804391	-1.737378747809243	0.4205302188025736	0.8357524794584895	-1.13302539799899	0.34163011187778786	-0.18702805283872076	0.11443668285122333	0.5653205397279828	-0.34113755491242503	-1.4370456684084574	-1.0587744119686668	-0.30114997050073794	-0.43102612338138097	-0.5188677806365762	-0.6669836763131904	-0.9062615782231729	-1.549370175802394	-0.10423971413515742	0.2572247746790057	1.2393988749031633	-1.2631897979543878	-0.976188771221565	0.9724232338029273	1.5673675101805884	-0.2587664210751234	-0.7610931111751298	1.7735150962026687
1.6983100579977843	-0.6074099270625517	0.8933850574832622	-1.7408801330459973	0.39087901588484847	0.823369312308697	-1.1603599616506315	0.31439856152267015	-0.08701784514349799	0.07981084612595582	0.5758553988991668	-0.33920896693855634	-1.4763924926061291	-1.0906755155345986	-0.19311764341711174	-0.5186681368832564	-0.49605973843632345	-0.7182964688983253	-0.9755114469795758	-1.4984356029634855	-0.04470038951755552	0.2558419873275325	1.1610543135199864	-1.2403294490761865	-1.0078851393709536	1.0527023344807616	1.6041992287668698	-0.28723751236331085	-0.8542881836049775	1.7684058805178655
1.6957942287070427	-0.5165220203628118	0.943805663422925	-1.7428202301713003	0.3580713011362585	0.8176186897755194	-1.1334803431175413	0.3471484937247668	-0.007760621430022108	0.045255154815012265	0.5903853907508219	-0.3226942156753093	-1.5062128308491372	-1.1315109101368432	-0.05740707643790651	-0.6564562574459651	-0.5155373443271836	-0.7527535475598579	-0.999284768582273	-1.4846699778430665	0.0381754741021171	0.2760898587116337	1.115738275695613	-1.1892510477899418	-1.0102440880042851	1.1213316177495813	1.5711219886749086	-0.34297086632272106	-0.9153551113274176	1.7662721451517887
1.6783835768636646	-0.43741004055203847	0.996786802724408	-1.7799727101426837	0.3257723945474121	0.8366178721679326	-1.14267857723625	0.36607773528646625	0.02946374619848131	-0.026784185695683325	0.586723185793723	-0.28962952351924864	-1.5343021743803036	-1.1717953186495393	0.04243107619940944	-0.7215486218395396	-0.5296414449114043	-0.7534665752528448	-1.0182324738403705	-1.4456583565976386	0.11535477746198745	0.2549307968850117	1.0771448876646852	-1.1460868079236026	-0.9831673652329813	1.1951606836807962	1.5055940918390518	-0.39507544272249817	-0.9405763272577514	1.7511993846502965
1.7000798617553865	-0.40674057324317675	1.017294663376359	-1.787286153372237	0.3099396335915623	0.8466272079298983	-1.13442485184964	0.36888358734415505	0.03626936263534665	-0.050878399724900394	0.615180130601867	-0.25402081781811914	-1.547570460486844	-1.209542667627892	0.1191248185513812	-0.7509009922326476	-0.5557366055452108	-0.7670321683464517	-1.0395820824350188	-1.4442915060896824	0.1952567586352532	0.23665324651744188	1.0898990821947259	-1.094498914024435	-0.9731451854454818	1.2386146747809028	1.4165796416163718	-0.49140044903784014	-0.9802078898938277	1.7130000739160647
1.6725630792320725	-0.3405908668065116	1.0740700743575962	-1.8026265544090492	0.24492535821906114	0.8617745129760275	-1.109470678770667	0.41132441871885017	0.07753454867406441	-0.1707976265764798	0.6266169307594831	-0.20950012001507798	-1.569681300274515	-1.261283561427352	0.206809363463372	-0.7699326445955408	-0.5343365759360378	-0.7857858437325365	-1.0513687348296705	-1.441993867539113	0.26398716781941817	0.21438976632145543	1.0788757510317948	-1.0729948563264107	-1.0588029474536362	1.242845997618144	1.370129896535055	-0.5940649424020041	-0.9812351419488253	1.6924636376614886
1.6759640779860963	-0.24766822603242175	1.0771952294041252	-1.8090751413252537	0.1631991792509972	0.9041830213836555	-1.1131223871442157	0.4358501854727542	0.12142933596447694	-0.2589582473028365	0.6670540388964079	-0.1644585750035797	-1.5558587394133978	-1.2822333950250469	0.2825216491829934	-0.7464839201558933	-0.522996737034547	-0.7894166801133224	-1.0641682778882529	-1.4790102911665854	0.2834267711503313	0.18345820209472918	1.044979435490987	-1.016314606248141	-1.1168003648799085	1.2606041889503001	1.3153934053402518	-0.6646672368807781	-0.9759201158070387	1.6650929467231417
1.7062990602637291	-0.16594672141146116	1.1521000777494987	-1.8173398615459568	0.09270104739310352	0.9178522804713267	-1.1272594662324527	0.47889648722735983	0.17156520923054783	-0.2987326593340072	0.6778778542048586	-0.11367488110505677	-1.512783481818381	-1.2769278679287643	0.3598880498157501	-0.698535301951348	-0.5061129047463193	-0.8281117260205135	-1.075335821566644	-1.535394015291382	0.2857730922017235	0.171891095324067	1.0343349428067017	-0.9960563318747802	-1.1769372938573415	1.24624871623142	1.2929837049024624	-0.7563629915392285	-1.0014519974540117	1.6082452482744567
1.75294920351936	-0.15852847245396767	1.2190931657072264	-1.877197499076048	0.006717809976765077	0.8494014767328769	-1.113107501667551	0.5161551217942464	0.18476003516545667	-0.31015115552025113	0.716017970439018	-0.08406903711954841	-1.4609017607794688	-1.2674452471422923	0.46467843028168876	-0.6973260923366873	-0.5243020535671521	-0.8363029216384055	-1.0927228709838217	-1.681660251433454	0.29052386476729974	0.19241854336481912	1.0145567902176544	-0.9166776397763885	-1.2958401779542834	1.2340979226084476	1.2517251721723353	-0.8361583801448023	-1.0081210755699943	1.5517490635762679
1.8357291385740353	-0.1929077623114522	1.2811073795572498	-1.9117748636910004	-0.10048770714016557	0.8320173741413905	-1.1220095500381546	0.5162608120741197	0.1660324947574705	-0.30696027495957046	0.7729910123080439	-0.039492888024026625	-1.4542473448151592	-1.2556316885414223	0.51357694868925	-0.7157615513319413	-0.5369181351690682	-0.8234492270548565	-1.1483246792955122	-1.804175553448656	0.28741341231106887	0.18834143410842366	1.0143709884908072	-0.8035819729805646	-1.3825460551347801	1.2035479149155397	1.2315746311079294	-0.926746571066283	-0.97533571742928	1.4981187441493962
1.8560933879191386	-0.2541185359537546	1.3694404103914763	-1.9261788945728564	-0.1949159830498704	0.8017846159002076	-1.1293857370521732	0.5361255250491621	0.14028485971717025	-0.2885223320672027	0.8021410330686181	-0.025358549046522915	-1.4332446089781565	-1.2885141051780218	0.5742297062803592	-0.7004162420314959	-0.5913048180427672	-0.8362834175696369	-1.1495473379085723	-1.936636208372962	0.2713547172129812	0.20489623674073046	0.9904354467098406	-0.6700869286995889	-1.4349808135255946	1.195021310159253	1.1687143166292349	-1.0013465318217054	-0.9087342574648343	1.4861476144709986
1.8542877278410774	-0.3045742819778371	1.4221405668476315	-1.9497417635561063	-0.28255393340849255	0.7583038310054018	-1.184569379951642	0.546601230768051	0.12037492637629252	-0.2455820563713687	0.8319255010001472	-0.010278470323906466	-1.3843343174716165	-1.3045614600983588	0.658966811336166	-0.6544908712501569	-0.6262840935958855	-0.8264780036286504	-1.1381446200208782	-2.064588277239313	0.272399692471308	0.21249613263838912	0.9284035999823933	-0.5350127271633148	-1.4910198309062739	1.1581894705587388	1.1132061738134407	-1.0700265123621393	-0.8264807963157491	1.4784560414405694
1.8845884593051363	-0.36731866394575874	1.474737973168882	-1.9702378514026861	-0.3912442287851738	0.709235051289298	-1.2466842931579198	0.539236079934995	0.08468201863617966	-0.2101164367837054	0.8279115233542024	-0.005539937969857116	-1.3355082365186253	-1.3422554268716704	0.6927850857868059	-0.5744855218620719	-0.658291599402769	-0.791117434909955	-1.0686064316216952	-2.138757353276405	0.27114766472044016	0.19345895498341603	0.8614299350418765	-0.3956756208518278	-1.5782766546344675	1.1144588802951598	1.0727187347494085	-1.129818005062603	-0.7004715081598786	1.4428666872328535
1.8703979191065987	-0.44885597119545845	1.4887008440955962	-1.948145205675362	-0.46927836628071706	0.6428888101042518	-1.3291391197683993	0.5498388388626675	0.06458766224540065	-0.18344253930043503	0.8323887730680483	-0.005981517755178143	-1.2822336996575217	-1.385889377187787	0.747011960160114	-0.5235012980026321	-0.6872546849379007	-0.759714518907514	-1.0331517024594177	-2.2728410209640915	0.2783851605684485	0.193032645869818	0.8086869053541337	-0.2795942566706465	-1.6693412414893618	1.0654924754954143	1.085357529050694	-1.1914955263130065	-0.640221580235436	1.419702075384639
1.8217911981255999	-0.4997085932130013	1.507732883234415	-1.9275307400119535	-0.5494683429614986	0.561325947143423	-1.4166557227193555	0.5721378013688243	0.07147044678664313	-0.12386995197185935	0.8279602061816773	-0.0164522018063993	-1.2603148955766206	-1.4134642233901116	0.8262087076404052	-0.45467719246647376	-0.6932783216347522	-0.7280242566456133	-1.0368783115458875	-2.3661055917465683	0.26525330332151686	0.16353881818626098	0.7496307270763878	-0.17081475686644337	-1.763649706982801	1.0010394291113658	1.1436230849618858	-1.2273290661392953	-0.5502806243120112	1.4020985481632349
1.8022746564164325	-0.5538713229682111	1.4824471413094051	-1.9345226632451815	-0.5914077156133297	0.48261893344431855	-1.5174119238471615	0.5996830494695222	0.04340610753888719	-0.07193487583925465	0.8177504226649187	-0.03934446206805319	-1.2538289007194092	-1.4500803293726316	0.9223660490474159	-0.36588698285321186	-0.6992774387792425	-0.7091692627549251	-1.0250530918553324	-2.41133745829358	0.25829475491209214	0.15445770946189286	0.6892029162067979	-0.025174738642574183	-1.8018649642943778	0.9760156770089351	1.174122015480023	-1.2292856124769544	-0.4771192397369203	1.400030714109259
1.7739454874086795	-0.6073821019972977	1.5005403737911012	-1.9365751949388972	-0.6118559188431382	0.37959241174908714	-1.584033903201273	0.6372039420979017	0.05226640105093896	-0.025199880386707358	0.7812676164499376	-0.03774861376348022	-1.270766360944871	-1.4722505465860602	0.9901095813730745	-0.25600040861030254	-0.7254691792054067	-0.696401283420965	-1.016767987487789	-2.431665530201839	0.2828100536470687	0.105671884794838	0.6789777769320313	0.11463103662404865	-1.8207366625880517	0.9487304463275027	1.158244850963099	-1.2041976084737889	-0.4243247937357023	1.3724455432619116
1.7786207234614182	-0.6425946080586872	1.458196170790155	-1.940213567180146	-0.6256546241183907	0.2850669470991235	-1.6179704090835358	0.6865826657274432	0.03455333900695713	-0.013148113362056435	0.7576239899065901	-0.06590391177722288	-1.2707449741376207	-1.527889618439799	1.0229990187560727	-0.1865703003092314	-0.7098044091133652	-0.6636821815315141	-1.0533797724034237	-2.453946431924993	0.3274173336947018	0.08339089331798161	0.6177537506597898	0.2368937797760479	-1.828724434523901	0.9850563409525549	1.0977190197687317	-1.1998958801911366	-0.33145132988074555	1.3727203324921144
1.7754220185750604	-0.6084068685751572	1.4431195271747117	-1.8893253957212892	-0.6234841318013634	0.1942689309336599	-1.6871676854227864	0.7272616176493639	0.03249657359719454	-0.06667593187445038	0.7125316518263441	-0.07170164360368195	-1.3051198112080258	-1.5758186652151438	1.0425916956383523	-0.09672906353589736	-0.6730775705755363	-0.6614161166995702	-1.0313052767054292	-2.4379770292330916	0.356487781638234	0.04932782900185023	0.5127098921410403	0.3022522323074483	-1.7704103133545963	1.032019012726836	1.0852225039658938	-1.211800829661495	-0.2177302400300428	1.3689143092412182
1.7291400715653409	-0.5698238019248452	1.423496674760192	-1.8500616335841351	-0.6173466107406421	0.099667484483884	-1.703147430334191	0.7709032705017637	0.0351223382425699	-0.10166328727354153	0.6907144165201774	-0.08838611172563385	-1.3060389983613145	-1.6332471903153951	1.1042001355780107	-0.025849960353473107	-0.6773117794223487	-0.6635374921371482	-0.9921588881918565	-2.44375795300756	0.37898747832455343	0.05942096899306043	0.47411160822856696	0.3166557715837286	-1.706024699079506	1.0906990837488824	1.0844971626012607	-1.1915249365751828	-0.1229299325708902	1.3818475018699965
1.7187021361289152	-0.45558670974734927	1.3806828260954607	-1.8379487736821563	-0.5905009506658703	-0.0033417346892137046	-1.7449671437082084	0.8316013106692219	0.012404920269958722	-0.12165522088323995	0.6791326148226645	-0.1089757391151768	-1.3029833582753934	-1.699503957210173	1.1309318460221411	0.038222937549519005	-0.6315182915198483	-0.6220410460368093	-0.9917543029814508	-2.412704308801537	0.4151103669109738	0.1039569869441038	0.409282822949363	0.31458597229969854	-1.6576287735751396	1.1420257695898193	1.103019033324617	-1.1738319902157466	-0.052634810345894255	1.3620270208373078
1.7097155789176521	-0.39014852266622013	1.3814403660051575	-1.7975073065321978	-0.614333633510571	-0.0840769025774185	-1.75083085962808	0.8595530166015584	-0.011976930878246547	-0.19934151251070045	0.6442427316614929	-0.10845138531059843	-1.316645518082131	-1.7411390121355954	1.1333501830729713	0.10290714571739763	-0.6519222279363013	-0.6151867516800195	-0.9144880787443388	-2.4014005789450903	0.4913519521878135	0.1451815612988689	0.39321586945868164	0.28937200527017987	-1.5884662193679961	1.1994300001218547	1.1152823239809808	-1.1803709991568345	-0.008246923209910367	1.365015368747995
1.6356064513866115	-0.3289720056396289	1.3971567746115157	-1.7700830473466111	-0.6047809866495346	-0.16654248264058144	-1.7636754164920234	0.8489648744147196	-0.01720395820591259	-0.2669626729737333	0.6427178598718947	-0.09465393886537435	-1.3455956806051326	-1.773174976009	1.1400692072693195	0.19933589033819119	-0.6480868250679936	-0.6500135248324133	-0.9871665964374653	-2.4176261438924165	0.47259410157395587	0.14838491802356985	0.4340589452818101	0.24662589628970574	-1.517824791391717	1.2681876836339285	1.1325013700224766	-1.1678730700497328	-0.005207011702918046	1.3839726387984546
1.6101853905188062	-0.22938400753822813	1.4607421446517272	-1.7879835919501255	-0.6179633867243898	-0.2526286354552306	-1.7764956880293536	0.8167051652128844	0.015070664097093655	-0.34452927592220706	0.6303885412105826	-0.09357977951189929	-1.3907490229713266	-1.7675818490903399	1.1251588634560827	0.2735925538167058	-0.6844133183443082	-0.6959969127488922	-1.018467478745514	-2.4470039785343216	0.4463240844548923	0.15779089119994297	0.4637963484675506	0.2335147431712265	-1.442500309567995	1.2997347847737624	1.1066211901323646	-1.1503558213604426	0.03264484275018283	1.3721369796092575
1.578317149164812	-0.12218783893509053	1.5353091776950798	-1.8030221214348316	-0.620899264127266	-0.33871006406815124	-1.7741314400561397	0.8024678974587328	0.019924843047001504	-0.39762837351069075	0.6280638053308694	-0.09323617697429919	-1.3831749742952435	-1.7918367818901288	1.1461487572336848	0.28571692145869354	-0.7273259858772039	-0.7215336413142646	-1.031325702463715	-2.4708270682888647	0.402309251176154	0.21647723176863565	0.4758746695722181	0.2102182095075103	-1.3483282686219078	1.3553719786136658	1.0905749652819912	-1.1509101284121805	0.06203197563538645	1.3939326961369483
1.5194309027601636	-0.051360319721851885	1.6319141759936548	-1.799759180623635	-0.6191059417023193	-0.3951618219802112	-1.7368725110200578	0.7859869599866418	0.022902747115570814	-0.44101748175272304	0.647506051516059	-0.05649634469259955	-1.3876483814784826	-1.7866150316515188	1.151112148550069	0.2972728179427284	-0.7644830517458234	-0.7326178035955238	-1.0785838943254151	-2.4743070944509897	0.3427106706269746	0.23847019286704135	0.5207260217505292	0.20340498902303938	-1.2382765305137307	1.4073764397990902	1.0366932609876636	-1.1921642278260678	0.1325757792909204	1.3935888187611216
1.450883197566172	-0.008452756728168049	1.680508689087659	-1.7989066654818626	-0.6263585402896388	-0.44682832612092194	-1.7476161490405324	0.7478268660379674	0.0026257159466338124	-0.5581716058032946	0.6941771789260096	-0.03939921922205204	-1.3707265157999742	-1.7984965312406236	1.2043023302838747	0.25404119295187366	-0.8176916654823584	-0.687145401750186	-1.1549827626775377	-2.5085585300695206	0.2615410739601566	0.25431910972909844	0.5053801530358017	0.16342147363241527	-1.1575028765278093	1.429517737461126	1.0280287794096723	-1.2408463281968367	0.22322543829352748	1.4047198269680983
1.3681680179559088	0.011660963296853918	1.7762514586598424	-1.7689271017679018	-0.6176693282007509	-0.4825744837181832	-1.8027609830357076	0.6988377347698715	0.011732162632308588	-0.615288613103159	0.7325099325850138	0.02737363146233729	-1.3560106101776626	-1.8219269771606315	1.2937630326132248	0.24450290467232222	-0.8781074792489013	-0.6640184522076853	-1.2059029195486644	-2.4981849364433324	0.16477394303027076	0.30805760769605794	0.5456424322443347	0.14252855007488624	-1.079425218450634	1.4331767697081979	1.038790055486349	-1.2412106143987973	0.2658700152392163	1.4117741535517687
1.2984729640241117	-0.027634320778870135	1.840827495095077	-1.7754214809260076	-0.6037551452016993	-0.4621584886998771	-1.8280743884754043	0.6377661806558838	0.019085367425657203	-0.623081621476338	0.7591347279720824	0.10243676951669296	-1.3258391718489582	-1.855018325106915	1.3687831239484791	0.20438783892748638	-0.9457785831526856	-0.6367104462391338	-1.306430122489542	-2.4495473503426397	0.049216339773767805	0.31692254267726955	0.6139992139432872	0.11626916459747745	-1.014430445087806	1.409412629672037	1.022398456555431	-1.2418923977492553	0.2494634794132594	1.4427394544076662
1.259150889366255	-0.008780849569853578	1.9181707204626413	-1.7702810581968733	-0.5676491404054903	-0.45780075918880636	-1.8805335510568981	0.6087289006254915	0.028303337281386693	-0.6551807517038244	0.7633109817096085	0.17253310737845767	-1.2994728029769127	-1.9050903226013918	1.427918153631019	0.15023991858788194	-0.9841184404426278	-0.6209173345126494	-1.3887638749992675	-2.3805530125900782	-0.06517056773368	0.3410712028345212	0.6448579553321692	0.0751164279089479	-1.0116694591024593	1.3791666662709878	0.9612678022539386	-1.265083535329893	0.21628889666936782	1.4808714808643058
1.2257793583977752	-0.023976900008933676	2.0157237341568446	-1.7427998672382	-0.5492145409411042	-0.425841614475042	-1.9021403489994146	0.5238013637971768	0.04906273449937877	-0.7324162486755943	0.8275490718515883	0.25173718040459003	-1.27681838183829	-1.8997485262557503	1.4804970762667264	0.1040334398614802	-1.058323505578436	-0.6259916772883072	-1.4591938366330528	-2.3411014180051795	-0.2006589007625399	0.304506440703039	0.7297501840757341	0.028215557654656765	-0.9827062764774148	1.3321844249269006	0.8858133298656284	-1.288804153117574	0.16846254480839268	1.5327653969236084
1.2216933433722876	-0.020436754978152886	2.0817760767756597	-1.7648071964978123	-0.5105669579052421	-0.39194807977917373	-1.9645564954922698	0.4912352652201779	0.07293745604865022	-0.7369595132033453	0.8700941987652759	0.3130411772878508	-1.2458190958455961	-1.90724195750699	1.5193047320286936	0.052422504509550105	-1.0610859555386856	-0.6382547578736416	-1.5519397122778176	-2.2525487987353454	-0.39708905008185624	0.2759044806693182	0.8202854300672244	-0.028698564310157566	-0.971192432436798	1.3172074990400469	0.8062863446923509	-1.282020217804788	0.10515473275335796	1.5580682538079795
1.2316410640394473	-0.03029862080532162	2.1299838228524295	-1.7665339212619178	-0.46139712253709775	-0.35508490974382667	-1.984060469859818	0.47466494075606674	0.1045876270753893	-0.7735920974111252	0.9315052300034099	0.384661181030725	-1.2087125397074188	-1.8850431335616729	1.5399200890476088	0.01566892017918573	-1.0946955870595119	-0.6504699508374993	-1.5650803027574467	-2.1467332551555662	-0.5132155946916603	0.302792146689575	0.866582880591276	-0.0826444517007364	-0.968754867656183	1.2463320062297398	0.7528604895479506	-1.2765583119719868	0.041169860412325086	1.5636022202853757
1.3081167087208097	-0.03358187612176159	2.161775296196416	-1.737162095294547	-0.443096913612271	-0.29923738043210013	-2.0186537271629588	0.4525143943876033	0.12157550948810283	-0.7556593977128389	1.0127330511155281	0.4790332569871191	-1.1722404588510076	-1.8898802254232847	1.6321362483152313	-0.056776274602772625	-1.0685625527986227	-0.6349846954385802	-1.6139070999272866	-2.032697380063587	-0.6320757904355219	0.3316797217526609	0.9218679547311373	-0.10193072596147079	-0.9901185257861819	1.224015059746034	0.7218660950822786	-1.2902374259593639	-0.03731713563106956	1.6017294364272636
1.3920076545407654	-0.07877631602897919	2.176664372348614	-1.7287866617740995	-0.4253371549204671	-0.211334521446131	-2.015120926415068	0.4411358238310769	0.18177001845116242	-0.8042745845856916	1.0557780930855385	0.5824168461528721	-1.1576573296570432	-1.873782808722143	1.6676842453070286	-0.12025975567827119	-1.0488995972545392	-0.6128103143494437	-1.6408652235888517	-1.9391375382843978	-0.7316690860336654	0.3170620290869587	0.9916388259858209	-0.08764308822353675	-1.0090699598040893	1.1762330912261092	0.6760022026416268	-1.3034677469849545	-0.15816253231811409	1.6062848044973186
1.4672716766919762	-0.09034286849315984	2.2025307494699238	-1.7310434723341674	-0.4114706591061027	-0.17969207420604133	-2.0228422317294017	0.4317574980393788	0.25346742740143535	-0.83111918559473	1.0662548469465114	0.6654182556024832	-1.1248205604747397	-1.8653172594211989	1.7067455215565737	-0.18022720757442334	-1.0270116739599475	-0.5851430229035737	-1.6954863342082365	-1.9194795294768454	-0.8521026871402068	0.35352172353322003	1.0374865202803771	-0.06191735224776881	-1.0218780293373808	1.0987442293572927	0.6654032914396487	-1.2978139105450917	-0.274915439135409	1.6064699414863324
1.5249201308042284	-0.07937758688211008	2.2521212603338756	-1.7285619225443445	-0.4305310020717138	-0.16519906576727986	-2.0204470318693284	0.42345012960490286	0.32666290032600126	-0.8222058127018596	1.058819984595787	0.7661985462118326	-1.109184131023686	-1.8444031842383648	1.7134441956450241	-0.24353890572664935	-0.9802321776658012	-0.5991001345144641	-1.712056943314104	-1.8534294281307866	-0.9418160550013812	0.37889073881594215	1.1316102298508668	-0.018337904813837652	-1.0336983043198473	1.0375536211824745	0.6110590425366436	-1.3063586420739068	-0.38864942537251196	1.6227235741304828
1.5482106840339895	-0.054454165411956156	2.262520834129374	-1.7438814734965464	-0.4212538042116759	-0.14954654840309928	-1.991824155450006	0.40773319793253116	0.3814848655873953	-0.8256277316551731	1.030746744223542	0.845131067476875	-1.08804108881995	-1.790502993015836	1.6750621478539576	-0.3608702912280312	-0.965976310133777	-0.6343940301138683	-1.7425351690276614	-1.796494270753853	-1.018978194962267	0.347616195019069	1.190554044624967	0.02088750098845814	-1.0871447233652478	0.9890326866144262	0.5538977909553615	-1.3017079056475676	-0.4723689244042932	1.6445545863426658
1.5460277298376615	0.025664245007935536	2.2773653206003863	-1.7393967566993127	-0.42945094811034634	-0.15628562750113537	-1.9765044000030279	0.38876010614833145	0.4147495503097781	-0.8586500343984476	1.0648608429727044	0.9300154272898531	-1.0801600503481246	-1.7169188160816706	1.6497585329774427	-0.42627619144374307	-0.9310869850125633	-0.64170513029182	-1.7489226633976702	-1.7938485644058353	-1.0517462186635673	0.34471475693006115	1.2960229381935489	0.05884697505708557	-1.1179312326267639	0.9582077503310783	0.5388899201662053	-1.3017804764243672	-0.47192052116503425	1.6862155198302378
1.5297425383215393	0.04865075526235291	2.259125232973049	-1.7409231647626768	-0.4845477647926856	-0.20283698355790786	-1.9716259064510482	0.3328881764946853	0.45830379519155284	-0.891390774429681	1.0773288815187543	1.0307632449840376	-1.085871664559473	-1.6583266099949636	1.6015318588463512	-0.4881168591120443	-0.9004007243660046	-0.6179616981967373	-1.7144723380923708	-1.8232765885990585	-1.0930407938868005	0.35136240145074504	1.371329163843226	0.11860551139895736	-1.131208322981777	0.9119956908854878	0.5422443450001857	-1.3167434247460452	-0.40720576754602494	1.7391458182028388
1.5040474709451488	0.08195334214320842	2.2075180083763732	-1.7671871264827357	-0.5178635634189412	-0.2402377314919984	-1.9607498895913877	0.2947913280592329	0.5028286142765146	-0.897261896555858	1.0458454352554987	1.1250450430448322	-1.0873558198709639	-1.610392454874639	1.5475316265318642	-0.5503250711535597	-0.8376339395937613	-0.5955719511271971	-1.697616728206778	-1.8121573216390119	-1.1206941246906066	0.38300588982043493	1.417737218980145	0.20077367876553973	-1.2066930954566122	0.8866295667727748	0.5456065812027083	-1.3260286646618076	-0.3793655219105972	1.7793125476706002
1.4821306964410492	0.08404057107222808	2.151699966930404	-1.7804951314215618	-0.5500410441174234	-0.27456023010329933	-1.960380371680569	0.2057399588959215	0.5635209534279639	-0.9120655221424491	1.0527264650097954	1.2124338864131534	-1.120435863985742	-1.5899309790570375	1.509567628100193	-0.5991503746217027	-0.7943642478536513	-0.5991247712329082	-1.7445954981395047	-1.8496678190314007	-1.1166621327651414	0.3988807716851617	1.454217339029375	0.3007313750132963	-1.2306904682488393	0.8218015960696455	0.5457081289937569	-1.316762522318887	-0.28521401244384303	1.8374337769498517
1.4917364441414398	0.08077406943281021	2.121820033831999	-1.8171980679799007	-0.6047098100917074	-0.295023968352169	-1.9485238942817655	0.15341989726481126	0.6392691646844408	-0.9041709746030808	1.0264874679436786	1.3013506323009014	-1.126417041080144	-1.5811895791271715	1.4887835977583843	-0.6964206423187642	-0.7276690675404403	-0.6135896045497466	-1.7710679088271202	-1.9145058753037614	-1.1133706993007948	0.3568567167830824	1.4961152657753813	0.4109735619329859	-1.22842559138605	0.805746305744383	0.5271438536983142	-1.2870113684670348	-0.20849766281404336	1.905035835960439
1.400499233979	0.08384697302663788	2.0544522956182276	-1.8376043575648802	-0.6376694882737721	-0.35362020992185617	-1.902635579189171	0.09231348784575874	0.6910088091484619	-0.9251959588600958	0.9652065193144411	1.3835789150970794	-1.115526700604773	-1.57621915946158	1.4015969909150812	-0.7321214461185286	-0.652667752644976	-0.6377500644310022	-1.8022214968320056	-1.9235367354791204	-1.107850837640378	0.2979988864293158	1.4876981030242344	0.482450171377074	-1.2194296540602387	0.773345016747863	0.5160673331054697	-1.236665964989595	-0.1254821144058604	1.9868532769969254
1.324647596307424	0.12004096533357966	1.9998430222687298	-1.871761472810898	-0.6326006906866614	-0.3717187013932636	-1.9074550260646794	0.01066212482056767	0.7608312206329092	-0.9037554979182392	0.9589740704552051	1.4658933668081906	-1.089402715548234	-1.5878268517597536	1.347393838953266	-0.7753448729174591	-0.5658220409483119	-0.7377261758385328	-1.7912845260595724	-1.8763970141696915	-1.074251655240695	0.2739383865136865	1.4533863489658556	0.5501075136868359	-1.2245003545998785	0.7518362934971297	0.45388079937948095	-1.1982406935529237	-0.019199426998137935	2.0361776431736285
1.2510292187146115	0.12223616240340925	1.9218513078421924	-1.8664258647102572	-0.6527318643340533	-0.36886146579694573	-1.9070040808822761	-0.0604494436990039	0.7873351946514822	-0.8519798431818248	0.9475801949411679	1.547654502384982	-1.0386410839832205	-1.546476331649721	1.334798924602376	-0.8322691844042893	-0.4748428776024106	-0.8322513619636792	-1.7373875597503747	-1.7701209651612657	-1.0497839638353614	0.2269199935399771	1.4268734579869506	0.588617726140482	-1.234312381601865	0.7808914247101779	0.38650253998379747	-1.1308026281744021	0.05061907085267946	2.081537107416073
1.1994908421593338	0.08869018182581423	1.836913781230201	-1.864825734385109	-0.6702412477650439	-0.35835374274877085	-1.881886862786983	-0.096326234074786	0.8217505560850645	-0.8171131575164662	0.9289891130298832	1.6032837177176287	-0.9955820447170355	-1.5490621758786234	1.3223225641657845	-0.8889210600219071	-0.43419182092883046	-0.9051373483814039	-1.718854080209649	-1.6824511370794901	-1.0754350856690622	0.25270505270268384	1.4030664602959264	0.6487541415243354	-1.2504566812186868	0.8086281396862235	0.34690721500277427	-1.0459453215374572	0.11742610470416492	2.1084968170878042
1.1432312050205777	0.061962947796266654	1.7698300598987604	-1.874011788017505	-0.7269215306670136	-0.3598997191022889	-1.883479218320201	-0.12778370907779932	0.8402548135476865	-0.7648685586115652	0.9710924301974606	1.6410328832015224	-0.9919000830696122	-1.5496884589731779	1.3413824752232877	-0.8946711675832566	-0.39186260068503936	-0.9775010363681005	-1.6711604377111402	-1.6093125763752916	-1.0941617607975507	0.27628670966210456	1.3672404541985286	0.6898788047201516	-1.2504557527890208	0.8347366664544407	0.32377691581696627	-0.9723779856431725	0.19293931751976792	2.125053319174522
1.0924271873150675	0.03464095823243005	1.70982979715991	-1.8704205070888489	-0.7270996678440796	-0.33425375550340153	-1.8586239008060292	-0.13659760380038913	0.8800084202943961	-0.7107162987534765	0.9128159448831552	1.6768480352613477	-0.9969237549810682	-1.5901266286697733	1.3056862928157975	-0.9083739951952537	-0.34835170148109723	-1.114477187453827	-1.6520943596707796	-1.5554187754457216	-1.1195219489500983	0.28646921756947974	1.2972822356899472	0.7518372183717946	-1.2807050835686478	0.8783944674644744	0.24511487232326923	-0.9032760299076156	0.1939934804917047	2.095904014356657
1.0394679371654645	0.007111874605401779	1.6675689574759616	-1.8823917682853755	-0.6752952564174761	-0.29531401620931935	-1.8079199483009236	-0.14582976218375293	0.8921695903706246	-0.6530582397613088	0.8618214683107303	1.6982422609047831	-0.9727857132011357	-1.6009864592628673	1.2791971097247132	-0.9083559876060555	-0.279486268344407	-1.2281917595960523	-1.7089264652485916	-1.4740645762782774	-1.1094000454241613	0.2545262259131828	1.2174300329166992	0.782694995054057	-1.3196432599087689	0.932573251047278	0.1532816339666462	-0.8331044811842924	0.1323356211370336	2.04555986145255
1.0020876160527257	-0.022229398419530793	1.6340035902935295	-1.874381373629443	-0.6766452729431017	-0.274078142912671	-1.7974353537643217	-0.15729659536761983	0.9362133949383029	-0.594068398951732	0.8335550670423777	1.7081800101636475	-0.9362114212284061	-1.5833825916271074	1.3212748533964342	-0.8856692685198491	-0.2242742300942671	-1.3397123293077837	-1.7199134823686666	-1.4306167201462747	-1.109512592302751	0.22104344921485258	1.1574647982330974	0.8540537208857628	-1.3086462835857642	0.980453449261495	0.07363616707123057	-0.7383800472232281	0.12674496903484772	1.9747276159571239
0.9608585738322855	-0.03286332952947442	1.5834558552954443	-1.8599746796526684	-0.6661715203494623	-0.2820945053918644	-1.7784880371773746	-0.13909481775355614	0.9747329485428462	-0.5653509644329817	0.8086875646857518	1.7416203309706915	-0.8695901799675093	-1.59235284541208	1.2972002565405782	-0.8755589549528977	-0.2141360731129302	-1.420753788101655	-1.7267629835479545	-1.366479622880235	-1.0715060741375069	0.20877106051121186	1.1399258768003568	0.8804382423748158	-1.347737028226719	1.0251796533215993	-0.02744182595509005	-0.6557640521455471	0.11021488857109081	1.9041464688917469
0.9005678835204476	-0.042318453308936965	1.4808060471736197	-1.837306870376361	-0.634457426270912	-0.31056549896806074	-1.7999467422458384	-0.14711547319475984	0.9926948057870757	-0.49577750502582774	0.7888050791682414	1.750236424603743	-0.8194927869910188	-1.612572185677627	1.2961067173282412	-0.8396849939664743	-0.25873149482111824	-1.4796134747908563	-1.7572902020018344	-1.2930307994951655	-1.0917476302518083	0.22252647355337532	1.1336711161310222	0.8932134002135292	-1.3708548176763369	1.0829894846666526	-0.07971343980640058	-0.603444150611977	0.07339484106690677	1.8358858777916236
0.8698959588642895	-0.10721056359512501	1.4342500579824848	-1.8254219649041006	-0.6235576147449322	-0.2913094341076078	-1.8133131955405262	-0.1542456318098005	1.0199892079030246	-0.42925218271384163	0.752366244539366	1.749195216881627	-0.7536078177588166	-1.6166317874332747	1.2781215245404274	-0.8472500769654344	-0.323996821979016	-1.5319203076387378	-1.7060611801452115	-1.2869454793510187	-1.0908540080358087	0.25751582424381286	1.1908176588336254	0.8793271437114984	-1.3731870876101566	1.1259382944818255	-0.17009694395708008	-0.6026830168463604	0.06101725982833926	1.7485538317946172
0.8144328672086948	-0.17966416677734637	1.3730676840217853	-1.7820752885348174	-0.6244082840454572	-0.31921654675218614	-1.7951006291293432	-0.16268174000007884	0.9789244409466917	-0.42399667244064726	0.7236454702145869	1.704641499629099	-0.7068425784636575	-1.6099929822971983	1.2528722735235833	-0.8266688241636413	-0.3778163312813262	-1.5496279490208589	-1.7072960079228032	-1.2815888854195068	-1.0863397527355882	0.28132633552908853	1.2599798432685019	0.8842824573000124	-1.3570181573004378	1.125781644848597	-0.21013150777078	-0.5550824311232051	0.04979006369576809	1.6672115295977505
0.7988391139915811	-0.23677465946662615	1.3033565641935647	-1.744220790761356	-0.6360007808437146	-0.37709478963995424	-1.7834012920792126	-0.20018548606709566	0.9233686113724524	-0.42886662819874655	0.7251410276134479	1.658347649011104	-0.6660147178638851	-1.5937075785007901	1.2242412997193735	-0.8135303923078304	-0.4155405707213342	-1.5469209895817484	-1.756838941987207	-1.3159204939576752	-1.0763101376500952	0.28295367697547247	1.3293462645397522	0.8707940740519595	-1.3726789089019442	1.109897836458556	-0.26708535077861995	-0.5171533146289679	0.022985541943638034	1.590382384958991
0.7750731701728034	-0.3219064681214451	1.2161991984642333	-1.697963013887159	-0.620572214554978	-0.37569763097294556	-1.7846946047670773	-0.2544816186224249	0.869168655910576	-0.44818555825283335	0.6923570693439871	1.6045882193464869	-0.6078941087032015	-1.5847572472612401	1.1392940710780428	-0.8007573249591731	-0.38262266301657816	-1.5641774710573504	-1.7082310844182067	-1.3762435346950141	-1.0449804630571666	0.24811830478923874	1.3856391045194691	0.8933091501304314	-1.371270153417976	1.0790713727941503	-0.3401762704325281	-0.49827542248036394	-0.042494398869050744	1.5287973682847604
0.7755640806617204	-0.4119498498852895	1.1428511115967521	-1.6609481282358203	-0.6103028000425732	-0.3751197427298802	-1.7363120437764574	-0.3028753987927256	0.8127697582563476	-0.5018418949369255	0.6770732788733753	1.5839459770579134	-0.5302031005652719	-1.5784489520453728	1.04877330255669	-0.7627082367511752	-0.383597769288739	-1.548943253554083	-1.7199693235565607	-1.449533315865519	-1.0358399683125294	0.18882812694916087	1.4300308059521236	0.9345375750626754	-1.3410824812908557	1.0430947711248	-0.42395515088979574	-0.49733629933586043	-0.08768823469745293	1.462537729824881
0.7985408108121171	-0.5430803680203772	1.0739363053140418	-1.6366607675275162	-0.6265948463710884	-0.4001045313689956	-1.7372486954911228	-0.33735629041891046	0.7257893588265041	-0.5389959097420925	0.7205512315780224	1.5856873072138662	-0.421907437584269	-1.5266513556166341	1.0161119026684837	-0.7506450475240689	-0.3801954543656644	-1.5266644743705373	-1.7581483651629668	-1.4830032284706793	-1.0316160839590696	0.1305161654887273	1.4496677945610037	1.047242737936514	-1.3236187192785036	0.9770345857531282	-0.4464867309950399	-0.49833048555726045	-0.1026971589462135	1.4052972090477693
0.7962922984179343	-0.6638835473350281	0.9918832464042703	-1.585506351530288	-0.6772639456405413	-0.45927019920867407	-1.7616092589984125	-0.3603405531972216	0.6362602756600639	-0.5780556233909556	0.7208312887038152	1.614883808960423	-0.3300421001617996	-1.5421863435354726	1.00710357854833	-0.7073154707256546	-0.42336893728516234	-1.5406966253196905	-1.754795259870999	-1.4715843233711443	-1.060950865129001	0.08123217507277916	1.4679598597273815	1.185789520334815	-1.3130624739791708	0.9269307593717532	-0.434949841817612	-0.4490688693386022	-0.09936986107199042	1.3542306671257944
0.7470023807399431	-0.7724045757749878	0.9030160118026297	-1.542687010174777	-0.6879366494674615	-0.481018531087651	-1.7643568341858136	-0.36229750992188886	0.5328820464302966	-0.6374099260385929	0.7109565267954817	1.6655443491287187	-0.26077575640249495	-1.5688810218977343	0.9613270981084037	-0.7082665557656765	-0.5149663111966273	-1.566078604497332	-1.7366279088735443	-1.4593758779662747	-1.0806505080228943	0.07232919834347003	1.4500911009415496	1.2547663392891677	-1.284819862001751	0.8269905892167854	-0.41081854365086495	-0.4512166253499485	-0.08731227553683987	1.3316223080497034
0.7071056951675	-0.8355852514153634	0.8589846709733694	-1.4723101801911607	-0.6853499212937757	-0.47998924163696993	-1.7181875711971066	-0.36913083626154186	0.39934634761879595	-0.6935811965635164	0.7246725208329159	1.692800055638458	-0.15884846083882623	-1.5269364012665214	0.9625490470830105	-0.7016383412889509	-0.5767148057702765	-1.5576615722936975	-1.7129501915989518	-1.4618925906492826	-1.1258757829808617	0.09104030387189496	1.4369237181861592	1.388451675527389	-1.2509397158670092	0.7835164557789766	-0.38074032786286127	-0.46578119830214293	-0.09345664908062346	1.3072275183326236
0.6667937184804819	-0.9176646797307069	0.8616736226170018	-1.399687581748361	-0.7441140044748075	-0.46707793432777917	-1.6550166748477473	-0.40595883915617986	0.25224780949054665	-0.7967891368753175	0.7566990161845775	1.7312696889944366	-0.09126182800981006	-1.4841780212799858	0.9617643876226698	-0.6717953588669766	-0.6137710372501376	-1.5344768804423419	-1.6728667547638785	-1.4614056868202683	-1.1299724893615155	0.15124469134085133	1.4205280074584765	1.5053488125529015	-1.2391401394047372	0.7634551647339888	-0.41061044321335166	-0.4745216799525883	-0.10005126428470641	1.2798082059353433
0.6469174897119	-0.9559212823690443	0.827599739200882	-1.3214958997247597	-0.7917901438601171	-0.48970266961210174	-1.6146639856743092	-0.41536639842954504	0.14490492720556325	-0.8808665096442236	0.8579938464344717	1.7535994058671296	-0.04855171895950224	-1.4171524484657094	0.9834963259903787	-0.6350263685701696	-0.6927079219259648	-1.5262102348742135	-1.6635233650610761	-1.4551978259534248	-1.1307316180576008	0.1846664804747717	1.3820509359022224	1.59868462752811	-1.2294123810482933	0.7579355914356402	-0.37530718626882165	-0.4405789908133821	-0.15276195100016865	1.2806020882562108
0.6458451716625783	-0.9773773442274807	0.8373532472896461	-1.2613649377210243	-0.816726270450539	-0.5083589101505821	-1.5801545365571275	-0.38100131636534873	0.0654410063266344	-0.9178586504163352	0.9233917395071186	1.8150254753798798	0.025064033056836077	-1.3790033281546754	0.9925957081219032	-0.6371076667743435	-0.7866091348147015	-1.526402709237062	-1.689073342541113	-1.489582883104685	-1.141944100837068	0.1953797613436947	1.3407501253759677	1.61581013269515	-1.224475592834557	0.7852501263545901	-0.3584148005006632	-0.42109386137695076	-0.15120800503677215	1.2872746562353834
0.6307478946915872	-0.9852050809741921	0.8539318846223962	-1.2362803210905184	-0.8643613973631865	-0.48441760489555785	-1.5670661740613032	-0.35250035828707743	0.034033265221476205	-0.9298854005449687	0.9555679476400458	1.903938231966011	0.06194999318939426	-1.3682548594821466	0.9838052755141742	-0.6556805994966082	-0.8960280458878878	-1.4913107834024075	-1.6642013613707007	-1.5038797352942423	-1.1306466451642645	0.22802622342115592	1.286602098570284	1.74310869312343	-1.2129057207942886	0.814888478478504	-0.34229625911623573	-0.4186781301332435	-0.10909355188948174	1.2935098463457384
0.6172803142439246	-0.9511430871443126	0.8886973443002857	-1.2314359695628492	-0.9082968008865242	-0.548505315074473	-1.5597310530584045	-0.29143892345520517	-0.02095223538427804	-0.9287777897369722	1.027030674073463	1.9970604996187202	0.07383660243585265	-1.3189598412591355	1.0438074581801577	-0.6448414524510551	-0.9756161517118093	-1.4706451960120215	-1.7060081836970773	-1.499155399346859	-1.1226074216266244	0.2409024493961819	1.248499991097525	1.8338236922324884	-1.2193159815010457	0.8464318088963505	-0.2802929019825613	-0.4088569645796034	-0.032479481579481946	1.283447028658357
0.5926279165563562	-0.9076692033292858	0.9309034162236483	-1.2186248689068295	-0.9358023181483917	-0.5999223323089932	-1.5709713498172606	-0.241614951412582	-0.03256734302699104	-0.9229861330452038	1.0668291472693272	2.0374382159382547	0.08213499554000231	-1.2994500501113182	1.0746920378189189	-0.6714348706254238	-0.9714314814420832	-1.4419665159475001	-1.694322098121002	-1.5263099020466389	-1.1184088603208475	0.2587198757629562	1.2199830344726068	1.9165645215861464	-1.2312552047077447	0.8555699388437334	-0.2298124907334674	-0.37260948486196493	0.052283211636016305	1.2711320396428136
0.5457323501664048	-0.8567459831782912	0.9810353039776387	-1.2057204527553105	-0.9863626393032661	-0.6350794043453222	-1.5893948652419652	-0.23843918337533804	-0.030166761013879606	-0.9696872821090213	1.1211565653743207	2.069681746260108	0.05551260876282889	-1.3080228746568427	1.1135795241470134	-0.697306089696159	-1.0328485102633946	-1.4137549070034923	-1.6485755219475702	-1.5448148547986014	-1.119270969410842	0.27540933410678203	1.1972280341912782	1.9139097631036777	-1.2521563410236813	0.852602810215936	-0.21941747856863617	-0.3351332673076747	0.09103184512851523	1.274805376374172
0.5130972598549552	-0.7983788716363608	1.0199386376024484	-1.2129351503738712	-1.0160133895446926	-0.6304606173662639	-1.61938581506049	-0.20296885083119415	-0.010107147709189971	-0.981452581147902	1.2068226375911781	2.0721283849420002	0.024962940292313458	-1.2603778518623887	1.1603729111072478	-0.7423677122450871	-1.0689116408440562	-1.3896155423124052	-1.571455153839631	-1.6296358483373687	-1.1564491425496681	0.31879081519493596	1.2070967170236557	1.930316967209875	-1.279483302896654	0.8396297605465204	-0.19091753305593756	-0.3180070891662555	0.16416306793692437	1.274210881599771
0.529615410420271	-0.7722077922038635	1.0622285575132566	-1.2139154063844868	-1.0503268414656626	-0.6311167135425741	-1.6671441003022918	-0.2149506430382715	-0.019877370885904348	-1.0071758365825032	1.2718780757634625	2.0861910720731554	-0.022490865084616195	-1.237367822734239	1.1848548060697808	-0.7855101048926257	-1.0394639308971536	-1.3694816974284503	-1.481069124688074	-1.7063730650522604	-1.210744007718762	0.3272807672306173	1.1882086477883957	1.9738191555180769	-1.2964176415455015	0.8885850441029375	-0.18113184111469238	-0.2893635945392373	0.2171903890636036	1.287766528957446
0.5459429284496038	-0.799833581777703	1.0807633247727737	-1.2420250715056753	-1.0862130719188505	-0.622047365955271	-1.738741528803514	-0.2406255104946232	-0.0054796337167151345	-1.0361684569574476	1.3172682689924493	2.1490860024413965	-0.10225113593573261	-1.2323550038053128	1.2180925791568318	-0.81623342148443	-1.03037463091489	-1.3742920167047756	-1.367676364922057	-1.7502530727754766	-1.2827723218127922	0.2692731397549619	1.1093766741979025	1.9724635068254315	-1.325095687036148	0.8925457341089642	-0.19862661172708124	-0.2655705396577669	0.2510123971579151	1.3395241928514008
0.5257026242361189	-0.8407141360036642	1.0913490120201748	-1.275563082136546	-1.0582409811959086	-0.6650818577522308	-1.8300567377830554	-0.18292367732509265	0.012331723925079464	-1.0548918867808403	1.350555283145812	2.211448361043728	-0.1601746879455268	-1.2076725025306945	1.2301015266865831	-0.8857736604099667	-0.9986702594257226	-1.3767895640371062	-1.2517886735612793	-1.79548233207307	-1.2959588768427184	0.2311251162979068	1.0162329587303014	1.971301246879936	-1.381242798752133	0.8883402812883927	-0.1898369808659457	-0.22849054899601534	0.3107540222441392	1.3913791225122183
0.45167286226215514	-0.8872798643751519	1.1031295088551538	-1.3215310883021352	-1.0381706721402588	-0.6944192891208724	-1.9002246652942294	-0.10437443645063778	-0.06679100057822537	-1.069689135511583	1.3271948545558367	2.3106698719391323	-0.19018172410466203	-1.240446622253717	1.2256490975079422	-0.9350953620297157	-0.9200527646226954	-1.3991550850001757	-1.1581441077498646	-1.839221548327655	-1.3241411779758945	0.23895748954504897	0.9410971702014314	2.0033176855775148	-1.420998375492663	0.8770559423012292	-0.21209023075093322	-0.15739601457724006	0.428811453424031	1.3967648711663216
0.3896806557522775	-0.9378769137035198	1.1249871767038453	-1.3426259503075288	-1.0774480365499302	-0.717335634554791	-1.9767905859107624	-0.08387052215530036	-0.13732051168666112	-1.0839355220025655	1.313122271893935	2.3910455230642347	-0.25285714398368186	-1.2635210165286153	1.2357898121035693	-0.9601443924883736	-0.8614961527249634	-1.3824934776220195	-1.0049791046064447	-1.8673778866167197	-1.3265643122719244	0.25866915343215996	0.8798232784689916	2.099871996870447	-1.465156401867548	0.8499043097317138	-0.19977806324569106	-0.11236656373215703	0.48214651731509156	1.4192895908946634
0.3425211440302275	-1.0066739803376474	1.1433702421132432	-1.3509820114362785	-1.0346996860846842	-0.7564139358586284	-2.049460378245958	-0.0372869691189921	-0.16807391958406082	-1.1543006925895714	1.321890939023202	2.4179254373616237	-0.31740918490957926	-1.2840075232366186	1.2145752897649646	-0.9528868601575627	-0.809752859222167	-1.4005470595923009	-0.889953580114612	-1.8587648381607693	-1.3398707297275485	0.24791662314059706	0.8316898723649269	2.115023137851469	-1.4886728153248223	0.8080499161752559	-0.14112428789750098	-0.05989887849578507	0.5193047794123944	1.4497522920266015
0.27024026070744817	-1.0906416876673717	1.153606966638327	-1.3577734231081615	-0.9735408094806175	-0.765985968369379	-2.107995634309469	-0.005233580835844559	-0.136854712801258	-1.2113612892415535	1.3255479092676687	2.449462063436891	-0.3383479831040724	-1.296705336353536	1.1946802102793168	-0.9395110124546913	-0.8014735326838294	-1.3862608424841862	-0.7811515033332566	-1.84211820243226	-1.3604488010088323	0.2459976282921339	0.7483825794968888	2.08846013332601	-1.4881627251437695	0.7550581463278088	-0.09911480925256969	-0.008692842898222655	0.5586125535726918	1.4963137336676782
0.23536608232723782	-1.1955077455626593	1.2099445748041906	-1.3834333819098705	-0.9538002298409438	-0.7627138454858045	-2.1721579434040916	0.030589802217661853	-0.11450264438496296	-1.26449815743775	1.305802573221107	2.4945216241344927	-0.36762135375164784	-1.3131812814177	1.213017832050029	-0.9516907771276598	-0.8468275757201142	-1.3659278507928037	-0.6887881714337889	-1.785182393242971	-1.3638060743971538	0.25757681180822334	0.6585067059966706	2.078614654384734	-1.4924745163519415	0.7162641184666081	-0.039900730018396516	0.04387757104710184	0.5268915588967747	1.5378375130558866
0.1797174957576962	-1.2879168395980263	1.250969504846599	-1.4036939092678293	-0.9080381869170747	-0.7327912529495407	-2.2054745544199843	0.11475636903089197	-0.08989588527062846	-1.2734640167595201	1.263949998788585	2.474958487933399	-0.3570530629487917	-1.297557408296209	1.170774438500016	-0.929914389063816	-0.8515519485812678	-1.3094712706818947	-0.5853965262753864	-1.7741426473902067	-1.4181088178477483	0.29834730053490605	0.5680603716317879	2.0539360657908046	-1.4873119012753944	0.6769579167790677	-0.00921623486099039	0.08938546383580792	0.5485382806647182	1.5655185895536003
0.1214067754065586	-1.3898994966018048	1.306516130841877	-1.4241154791718265	-0.8498046856257542	-0.6924290810424076	-2.226655168689585	0.1703955551958823	-0.07369943806444923	-1.3203098713983414	1.2309964358298582	2.4770616477460417	-0.3580512921772107	-1.3097944486959252	1.1488687102108561	-0.9191998734908717	-0.8438888165564101	-1.257969750568174	-0.5218661169097635	-1.729421801729335	-1.403432142145299	0.3077073820786539	0.46583581556815573	2.0019299125082664	-1.4504477821950013	0.6428603279256639	0.029477713985751542	0.07262758238664582	0.5537551433547045	1.590963891883562
0.06536923338706646	-1.4769957716172626	1.31651245882492	-1.452516392694535	-0.8086544182978243	-0.6742351324361829	-2.235414076488035	0.2579874990052047	-0.01133884657020609	-1.3284845100676326	1.1746034001204189	2.460079589691343	-0.3213136139082566	-1.2898984666676157	1.1237360943838524	-0.9030480137479158	-0.8640553764620554	-1.1876550163321273	-0.504897825828643	-1.6766953967271607	-1.3837037997973651	0.3516359397346829	0.44365445001247855	1.8962670554733296	-1.4506050691030776	0.6211789151540603	0.03963706832076224	0.05196956119094557	0.5461668547187247	1.5951562615766515
-0.027388439961851953	-1.52395460640488	1.3532844056890878	-1.464899709371605	-0.8026931241201881	-0.6476700823226504	-2.2238980698446893	0.36166685264879395	0.01388317776412903	-1.3209799317897155	1.1228132472279837	2.431639858461589	-0.2951063539709856	-1.2634091437735524	1.0643527352417883	-0.8942579407995505	-0.8473420817470954	-1.1503996786590487	-0.4791758048095252	-1.655654893915137	-1.3745194117700783	0.44240355069482035	0.4396996656964178	1.8149731080418694	-1.4627365318640924	0.582617459697335	0.09969555649434754	0.0607681949506948	0.5907197538626082	1.567361661650793
-0.05952137588449154	-1.5549902346326607	1.432986522125427	-1.4745166192851378	-0.8171181070546976	-0.5819298293164595	-2.228251333685802	0.42334500150737125	0.026609680501067656	-1.335049728426456	1.0731530989053648	2.3958239085414403	-0.262768374145198	-1.2684107243435214	0.9938881027743063	-0.9129360757534467	-0.8257801776857573	-1.1315217931508053	-0.4796683030146084	-1.5696309806756383	-1.3889766210592784	0.49498268110071936	0.3968800439170071	1.7522412678991333	-1.4501027886539184	0.5313911752956331	0.14369018844284992	0.07200396546867097	0.6466356727830622	1.5378023376292629
-0.10327390031183162	-1.5868358566064749	1.470374000458127	-1.496347534744746	-0.8236823660622077	-0.5188084689977005	-2.2393725847259662	0.4406911376003365	0.09290876201129693	-1.356078636902454	1.0213954012312454	2.3598404079533655	-0.2664821843130854	-1.2194359993507597	0.9433455282212284	-0.9272966542551057	-0.8241388206880356	-1.0989551309567311	-0.45975164778580907	-1.5406031692682456	-1.4378883690254411	0.5020668999686152	0.3544714344155918	1.7024266395884493	-1.4272585036611223	0.4568797996074142	0.14749661253797627	0.03388067440256321	0.6856671350049598	1.5491438572355698
-0.0999458986042355	-1.6376621241593015	1.4756641783943654	-1.5429855041430827	-0.821729067833299	-0.4903388404278718	-2.2494119482746626	0.4690920272221325	0.12776651031217495	-1.3820108569979077	0.9794313274196698	2.350613153312543	-0.24476606478673174	-1.1445451077706967	0.876393737193459	-0.9274966332719913	-0.8109765592462767	-1.055455924952826	-0.46523251305802144	-1.5398125208819071	-1.5170622844411121	0.517838525659935	0.31977897600371175	1.6158919213579814	-1.4055692943995113	0.3940024854379832	0.14078268548046258	-0.017718845676078038	0.7387618322048211	1.5276541368550351
-0.15351144702266967	-1.645739723383603	1.4657182561378796	-1.6002017737114405	-0.8368374561759625	-0.45758392579433876	-2.269995905402181	0.4919970222905393	0.14802326850453842	-1.4020067148265896	0.916828875586574	2.359896258176008	-0.20647109723665977	-1.1445665628196127	0.7975768390128796	-0.9192932286243469	-0.7997849909860488	-1.0221460550856702	-0.4720951316484272	-1.6082899714371348	-1.577895560521856	0.5396738852305092	0.2654911445805276	1.526235998696769	-1.407005793546432	0.3134845882778625	0.14393825518955433	-0.06847604056792254	0.7929602680066792	1.5149304334337022
-0.14819604185748977	-1.681781908761527	1.50270539668081	-1.6648153415225344	-0.8642044997580562	-0.38769874563711293	-2.286518498790819	0.47762932823356563	0.11809717244253884	-1.401016340060715	0.9160447156343533	2.3651222432946755	-0.20620749236165908	-1.1118389290359085	0.6970799824544799	-0.9529072371663927	-0.8046283109201035	-0.9953510574522324	-0.4745176382760966	-1.6593796756164785	-1.5923358877792677	0.5770616775628897	0.25015349611136	1.4374208352200104	-1.4190038355031305	0.2605195475989305	0.1692694074621286	-0.10351865441496118	0.8169235374806162	1.4983781403723924
-0.15641607656436365	-1.7056568292780394	1.469718726012887	-1.698797147178637	-0.86940149527296	-0.3789841397439517	-2.322952679087806	0.47106641159933194	0.09483290727602874	-1.3910959144712918	0.9184516365023836	2.386377242311667	-0.18764182776670435	-1.1001653390874921	0.5526349747358483	-0.9434219764981904	-0.8016675218467342	-1.003606924456041	-0.46049264454505917	-1.707568814817089	-1.6353462401665961	0.6175888198692039	0.27384654064830954	1.3231049561032995	-1.4179341753011918	0.21279847242064273	0.15498341871725124	-0.1504165640429697	0.8641819338564926	1.4844224552141618
-0.1448890722901028	-1.7110333634624233	1.4470434191189883	-1.7302318714238467	-0.9175776608978184	-0.37850068221489896	-2.3814326979378433	0.45720355728345324	0.09176642555906285	-1.3940616429678139	0.9242407052017191	2.4335463457044986	-0.18081524800402773	-1.1273085301390022	0.47759075398694356	-0.967036560312032	-0.7788401818506412	-1.002620429188318	-0.4598329810027809	-1.7397905067628625	-1.627712748126271	0.6568321437528254	0.32344000742696993	1.2341242878382823	-1.404570959441304	0.1930053990355714	0.18027891767197915	-0.20115673822301855	0.8979265636324042	1.4683762072647526
-0.11284502793206483	-1.7033680908448356	1.3984513293772225	-1.7571886600208366	-0.9637133881062685	-0.3842650827811088	-2.4098708154017556	0.420361499830321	0.08886049273721983	-1.4063562210420475	0.9326989538719292	2.43508661505894	-0.1491822486345757	-1.0846349486791358	0.3297975139442298	-0.977387606913528	-0.7653525663820029	-1.003264576722653	-0.4954250958181922	-1.7895615945485026	-1.65317647940712	0.7242776270127834	0.3952142353314869	1.1824734301609727	-1.3822428267291427	0.18396243447423358	0.15382906583318218	-0.182663317097911	0.8745812231408655	1.4490379001570077
-0.12313258089014607	-1.6781598568653042	1.34939303513185	-1.8023582573389842	-0.9955131738081636	-0.4221556120628188	-2.41420931757375	0.3910965359523301	0.0646863415038463	-1.4096138133254419	0.9618840472071353	2.4343805086726773	-0.1305984498093062	-1.065063857391558	0.20097854007635085	-0.9743471676425856	-0.7377762431592373	-1.0086697700964244	-0.4879125121408771	-1.8168066991655956	-1.66256964189419	0.7702397878313852	0.423238623962719	1.177891209082326	-1.361463587766965	0.15949650102644775	0.16682947070248164	-0.13823048875159044	0.8346521587059698	1.4233632660712485
-0.04815803163052464	-1.6896232811398153	1.3052996564852892	-1.8237835314795916	-1.000260390152675	-0.4751844032234661	-2.445651196611688	0.33557034843762923	0.07134529494459638	-1.4262407291570824	0.9874006539300849	2.375134193563621	-0.11855861300006745	-1.096563955876555	0.09297627300924852	-0.9778311622685159	-0.6836443275158918	-0.966785193027588	-0.5026540062610034	-1.889230221716609	-1.6932921260771288	0.8281378188422839	0.4128521019258577	1.158823464105871	-1.3171639485613016	0.1588288923121276	0.17439243772504306	-0.10905369440296053	0.7572551131067715	1.4149058308033815
-0.004189941145258014	-1.706994051932364	1.2174856107664194	-1.8473645354897053	-0.9931348125347716	-0.5314116282520102	-2.460477150417534	0.30884307564126723	0.08608313854443256	-1.442969184154912	1.0061058525767388	2.308616179466545	-0.09024800512555393	-1.0982486880509765	0.018057350781831454	-0.9413383088743853	-0.6567015168756265	-0.9088020089235537	-0.5423773833309622	-2.0820698845942838	-1.7188796589244266	0.8747896222085348	0.4122573429824062	1.1576322922214333	-1.256411443408736	0.11921528609440116	0.197574459329699	-0.08065803852749916	0.6613816616644216	1.4203257928211577
0.0937084635713071	-1.7168089143878873	1.1854135132332364	-1.8880529559782553	-0.9836168406782162	-0.5450042496969651	-2.469689860495636	0.3347208909222681	0.0890044570295718	-1.4368665331087282	1.043665439180049	2.2163280747820138	-0.04605207883060862	-1.117140369456207	-0.06279996550295716	-0.9085365373819645	-0.647490883250698	-0.8438463255406917	-0.6102130792719729	-2.151482034066254	-1.696998294789078	0.9357301476950373	0.3482609180091242	1.1173601457319062	-1.2170479627230413	0.1065748713810234	0.26922903569516443	-0.046938743246612145	0.5472404788865199	1.3725875076760263
0.17096406349800633	-1.7057593990118096	1.1830691622778922	-1.9055266584290718	-0.9615778423995012	-0.5274402008752983	-2.4616914167481876	0.3314444922462089	0.12638154774826338	-1.4263942642247982	1.0194475646610104	2.1062077918681372	-0.04144411298508521	-1.1515476270693523	-0.09842103275503658	-0.887195648646362	-0.6410665334990467	-0.7866093773730476	-0.688322837332598	-2.17485341785894	-1.6607576371489017	0.9967618526095189	0.37385852091072397	1.069788698390654	-1.1900107255192858	0.11196380586825476	0.34865765342029975	-0.02423394636572506	0.44386338849338963	1.355296650913496
0.28643961112205296	-1.7175065188838972	1.1973141114051462	-1.9155217083350506	-0.9498576003497495	-0.47029485443426894	-2.4176759289020486	0.3121914336568136	0.10916211742461956	-1.402375591411007	1.0051489471076742	2.0112061642235157	-0.008987093299023963	-1.1256299279785569	-0.15648105345205976	-0.8590512083813142	-0.6519719949084768	-0.7404580337612214	-0.7397940308314386	-2.2322259413259258	-1.6428835046257273	1.0416244982174	0.43425907199540636	1.0571860484542985	-1.1486063123059318	0.1532740603766683	0.3690873951145995	-0.0020345934867027696	0.31476863303154684	1.30980935255652
0.41103229718410983	-1.6913949824849162	1.1467067619419993	-1.903622870329616	-0.9387837800545477	-0.4536684370184566	-2.3815236488669234	0.2975730062763121	0.1023804797772498	-1.3831488805030243	0.954963757108102	1.9138767790851987	-0.002364903688773079	-1.168343865363766	-0.19517242288318032	-0.8196515509834488	-0.6461795912123692	-0.6742484440625182	-0.7794392197022716	-2.335912991661198	-1.6719999448511955	1.107222239426918	0.4389766467450399	1.089610081242214	-1.1176518828859923	0.1919630378325392	0.3479058091981126	0.032321462616667164	0.2212886274289914	1.2770852623307767
0.528425301682396	-1.6819836044176781	1.1487593412878507	-1.8909991508779196	-0.9214168538547595	-0.38362633444940764	-2.296510720234912	0.2957099340023829	0.06325507371752834	-1.406774640891127	0.9157379614741394	1.827424224806458	0.016292902400752915	-1.1538402522964002	-0.20121117204407324	-0.7744908866939302	-0.6159409517946074	-0.5933645139861774	-0.81810698759956	-2.4009149787407837	-1.679424099697345	1.1589665044213997	0.4874135007962292	1.149965360003863	-1.0847747684712954	0.22510829648206773	0.3451450483733395	0.06477826510090427	0.17324506063431758	1.2621076919453316
0.6770342300867962	-1.651234184839027	1.1600817276156987	-1.8915333937000973	-0.8917412064169046	-0.35569185236072876	-2.195816613353976	0.25609182015556864	0.035284530774719644	-1.4189549260874768	0.8530224398481998	1.7283622859757461	0.03867998844874358	-1.1342318700904679	-0.2342905631485097	-0.72179992248564	-0.5853457267971787	-0.5391480788263487	-0.8455232144552879	-2.471246835445336	-1.6815264753893941	1.1910483182663882	0.5481444815752263	1.1627849137310415	-1.081876298436507	0.21497749771976132	0.3311448441261277	0.10771517101772723	0.1342430954664196	1.259361723769206
0.8339497835361346	-1.659147970332444	1.2067176874306982	-1.8922046884803045	-0.8641035076758156	-0.3570997551208333	-2.126584385191718	0.25555212510940956	0.005840329905544809	-1.4045716824594567	0.8250434243033252	1.6651873066339704	0.0625458831064126	-1.1487947399596021	-0.20601612323467783	-0.6681456470320298	-0.5403392257123316	-0.5128135311953431	-0.8289984899481524	-2.5444623100073978	-1.6765541542933147	1.2010794079395903	0.5658796009277282	1.1593700924981465	-1.0811798669601913	0.18119231556950816	0.3593461163830658	0.12201085014430677	0.12932888627003256	1.2643782206371663
1.0523479556096582	-1.642779162501808	1.3228858752116852	-1.8802145907587406	-0.8254959683853368	-0.309063847997128	-2.1009166996931947	0.2474628834227568	-0.04005773265493532	-1.4154525606450077	0.7631261963537113	1.587977166342198	0.060952120407762746	-1.1486021553538541	-0.20647487280987048	-0.6122410863661384	-0.502012440976325	-0.49449356470687833	-0.863341926790963	-2.6099727107237056	-1.6583164953522982	1.196022633094099	0.5937180065031675	1.1401725650402148	-1.068076939087766	0.1669582314602133	0.361103451123103	0.16149699175234944	0.1901185416848739	1.2880129806234453
1.2423007734937606	-1.654424829551927	1.3659338197026376	-1.9114692573106549	-0.8223516788145371	-0.2611169328901856	-2.0495022823389375	0.25115979448894804	-0.07992931504596329	-1.4132569601239307	0.6619936421953981	1.5297860215109194	0.06965704107306701	-1.1082697283983458	-0.2122798864457604	-0.5703573294267706	-0.5110878538106367	-0.48393873258670245	-0.9187841662742265	-2.632213200080863	-1.6013092504092001	1.1778258157697135	0.6415093053287837	1.1237737132719334	-1.1005456536765617	0.10885312394518812	0.3382419188106361	0.21996339936117343	0.2832711299880308	1.3077920328203334
1.445885254629299	-1.6309761970396468	1.398799322758645	-1.9242101529387898	-0.8223199009383683	-0.1896416269547085	-1.9780324708481534	0.21969613548019756	-0.11160294168860918	-1.3702028820775856	0.6216298200353163	1.488594088731293	0.05938076930087764	-1.0718722595809722	-0.22126707552528274	-0.5267679220715824	-0.5177612586450733	-0.4864441841995336	-0.9207659489604563	-2.569893420841162	-1.5782433303766976	1.217852781549021	0.6976504999108146	1.113477850570683	-1.1139742419076188	0.10051682132259701	0.33016418260114266	0.2277814682433522	0.45723837488417657	1.3214437060862438
1.641131535751136	-1.6314969571670876	1.47405846520126	-1.902254559169495	-0.8032807884911664	-0.15255719258625128	-1.9038693690176907	0.16201678960425714	-0.14340727453290575	-1.3908614423870482	0.5984300971231329	1.4384262273127342	0.03683528721168727	-1.0183747591932217	-0.19540266981825813	-0.48028952874828734	-0.5200767217064275	-0.47555542189143835	-0.9550882820486727	-2.555041876337693	-1.561600460705291	1.2278512398560772	0.8161927269547045	1.1222327711750422	-1.1365356578650774	0.08871613207651309	0.3259644560999166	0.2559909705275368	0.6416079273678953	1.3895897515663376
1.762650211295	-1.6381760897399502	1.4830495866758506	-1.8975051567187204	-0.7933477124686996	-0.12348329275964014	-1.8361856875641718	0.12675502670816066	-0.19276678435158534	-1.4428161396145682	0.6417955035061998	1.4022093525800468	0.03176385143070548	-0.9618469374798535	-0.21660573795327487	-0.4347369624517441	-0.5272800213113464	-0.46445776587418086	-0.9941802217164224	-2.544821458614876	-1.537298213211484	1.2489369958379528	0.8484420800317969	1.166028961777914	-1.161304959849497	0.09583544611048428	0.28376576937024617	0.3094948260894441	0.8545507958767393	1.4347536163851824
1.9029699076457285	-1.65118392380796	1.4957261422344679	-1.8832533769219932	-0.7992048910976338	-0.14967563214988158	-1.784178422530831	0.08920068423056629	-0.21628736097890483	-1.4894824612349107	0.6517979924027454	1.3791627582067245	0.003981052136795881	-0.9114898943354897	-0.20750749542779295	-0.4056345658297433	-0.5328920292119395	-0.46996155231557807	-1.0463588071690817	-2.4999943675401775	-1.499844300220114	1.3089765236550752	0.882293776563249	1.1589862061977398	-1.192208396635385	0.057598043637477045	0.2504717080057501	0.3843633273653845	1.0796337669003315	1.5175922271145634
1.9672426296537222	-1.6521109606031903	1.5464275177644615	-1.8933767100588295	-0.8247267808185793	-0.17987458515521798	-1.71409687459314	0.14179059338475625	-0.25272945329846125	-1.5470438863346179	0.6654370361644937	1.365935829764394	0.03267733543539423	-0.8236075108856058	-0.2009041761306372	-0.36331213453982825	-0.5465609304450296	-0.4901017616851309	-1.072949537958594	-2.4305033487732803	-1.4333836802099005	1.372701161648755	0.9379008969558145	1.1288361937807945	-1.2139249508813268	0.02428382466339258	0.22077634412864663	0.4084978850444153	1.3132391845405214	1.5484463074805028
2.030562215740249	-1.6357216760561932	1.5353532827058165	-1.898310255780227	-0.8684806611461363	-0.20535776108054266	-1.6786364882750497	0.2050262121973752	-0.28188548143525677	-1.5896559992179848	0.7084297310081874	1.2988880364125404	0.04706798336410374	-0.7440044264786929	-0.20125129082821566	-0.35323451896378993	-0.559579132705677	-0.5135173637464345	-1.0624449676297811	-2.3712144969832667	-1.3610475504029274	1.3904158752956666	0.9330489937228548	1.0635850315273472	-1.2492956089241312	-0.0018398756810227527	0.20754622922871638	0.44913656517347017	1.5102449319688063	1.559319236288146
2.0487943519404217	-1.6705929655622307	1.533937075657746	-1.9189755475844685	-0.862773318372073	-0.19020283119415166	-1.6590577531961632	0.2797216931328483	-0.3311752958123219	-1.6091059000806343	0.7785120637206401	1.2482574160063749	0.05030763910407683	-0.6546028723151915	-0.18096165182200372	-0.346554888081064	-0.587341123427714	-0.5328600106828375	-1.0367326608701424	-2.2892073773800483	-1.2860986448095024	1.4016564250584513	0.9146083959723672	1.0343871213841602	-1.2263718110302215	-0.01451112439950906	0.1948168788478308	0.5184975174175164	1.7026109985963036	1.5561871802242453
2.075835904425408	-1.6490514134129892	1.5616258136622678	-1.9580178181685983	-0.8756534981696242	-0.15087055126004187	-1.622715476194006	0.3457449492953483	-0.3782853335895117	-1.639477883428159	0.8151147448548857	1.1830965623195056	0.03600788510618197	-0.5750935260386622	-0.1878266153635652	-0.353421655726274	-0.629785013444717	-0.5368719976285616	-1.0538353627441324	-2.193576727749751	-1.236387814005355	1.3545202596633312	0.8724694226139127	0.9859609022053808	-1.2233788268554613	-0.008455488080460517	0.15010371721545063	0.6000537022391192	1.8764021529398494	1.5482401193515554
2.0556429091481707	-1.6737095683302912	1.5285717738021205	-2.0002801602310814	-0.8949602781122499	-0.1297819493536267	-1.5578412737016079	0.4034355388180841	-0.37518683800867897	-1.660832502079759	0.8408527799221538	1.1522169742206085	0.05415058103190864	-0.5161242730089775	-0.17792018283869593	-0.35725442892193815	-0.6637798289705137	-0.5581006366884027	-1.0333661958373725	-2.115919151989922	-1.1829106019092133	1.2842653631145247	0.8154527718797524	0.9475132918093963	-1.2372363495920848	-0.03545796234353067	0.09827757455300422	0.6536023416093414	2.004752066629514	1.517636590242362
2.0527979509457484	-1.6521089594695462	1.508419176588306	-2.0296540971883266	-0.9282686528472066	-0.12853216871797396	-1.4772163226422808	0.45446370543245085	-0.38517596573458934	-1.6981361277336593	0.8843134580751165	1.1005850391084997	0.049113542365920956	-0.4722581994969673	-0.16710439120660206	-0.3348253605264439	-0.6977241069744983	-0.5744657308947779	-1.0143438425007405	-2.0286825418643715	-1.1316117346481698	1.2229135640624818	0.764415684917617	0.8970963956861601	-1.1705219060342889	-0.03938285435601089	0.06947834203416078	0.6650732987368665	2.0375486748094294	1.4652235089376728
2.0602560656013083	-1.6637201884057862	1.5495381326975604	-2.065019672945787	-0.9600289651758546	-0.16894243577137452	-1.4189729571573442	0.49142044808289176	-0.42283966838445314	-1.7406947731333804	0.91373306653622	1.0280503603122073	0.08193908347441774	-0.4272668086693012	-0.17023133064308232	-0.3355098858579398	-0.7083746740151551	-0.5799151163822593	-1.052417207293075	-1.966336038318125	-1.056016809971641	1.143980819434257	0.7378794629476368	0.8321036065812937	-1.1138916832110666	-0.04701212274072183	0.029967770401820738	0.7266276406424393	2.0028224105155203	1.4170947464925558
2.019399661529165	-1.6619750137159706	1.5242519061021025	-2.1159890363229077	-1.007955615624868	-0.1960304539498619	-1.3980518625544909	0.5208709321329998	-0.4450204846459503	-1.7585818537859872	0.9254582993598397	1.0057657225477894	0.10909342252610044	-0.3938922029938734	-0.20657022760116478	-0.3476108436339695	-0.7042128886609667	-0.6197350337924366	-1.057354937992464	-1.8983500542783953	-1.012749850701129	1.0979670909126789	0.7202433491997462	0.7774294210238738	-1.0510418554436198	-0.048544276864528384	-0.007674489261693009	0.7709020212012831	1.9977708685235331	1.3427249353996427
2.010014938610115	-1.6467804059546343	1.5213274046209062	-2.147796782222037	-1.038496327469547	-0.27913225495012145	-1.3770921971387815	0.5566066147415049	-0.4371109719363019	-1.7482415367653659	0.9039158864668343	0.978273450452144	0.15254437503515134	-0.36074946509709027	-0.24163985925805048	-0.3343047137343308	-0.6737604219461769	-0.6785614044525907	-1.0127746524405385	-1.8478795718360856	-1.0061360333808238	1.080195073108713	0.7877564073121496	0.7319815877223371	-0.9895104524150173	-0.0736798141681413	0.05310409550050423	0.7900239434486198	1.9753901502955913	1.2760168312954439
1.9790297260435543	-1.6545150201798973	1.5462675765167329	-2.171313534195713	-1.0348269333922502	-0.32426992296589097	-1.34366706404573	0.5715876497311452	-0.46020821393452477	-1.7388283164795157	0.9315703498285475	0.9305079464675254	0.20638699896384805	-0.3223242080898149	-0.2782404004605397	-0.3760261654289517	-0.6275852191012998	-0.6889242754748851	-0.9573536431447479	-1.7795187956923624	-1.0083245074349947	1.0274306250442256	0.8081571226163952	0.6968465145441437	-0.8996090240907515	-0.07509877026328694	0.10677466966223381	0.8089262436082736	1.9420289822216787	1.1961084839261205
1.9687261180166105	-1.6792192477090104	1.567563511316584	-2.167947642032158	-1.0158892204359584	-0.365897711715375	-1.3358387128211486	0.5166005950802643	-0.46043884629167425	-1.733150952665632	0.9683374009394271	0.8581787167045236	0.2383290867095038	-0.30222685510239167	-0.32090585524836146	-0.3880355688304261	-0.5736039715665588	-0.7406395704476105	-0.9753747007659921	-1.7257657862314233	-1.0161223179180598	0.9652990909236425	0.8648259844317933	0.6358413403691909	-0.7873373014247989	-0.08895144823013584	0.16189319257424056	0.8608482472116812	1.9122705706037564	1.1342386364896428
1.929481642858255	-1.6963764091195261	1.5816305863895461	-2.2184944826666326	-0.9768119389503148	-0.3959795194475969	-1.3060786640785975	0.45593471174263966	-0.4443333833324014	-1.7030021592727747	0.9714274518058866	0.8653091944152915	0.23577781882790788	-0.28116015789658877	-0.37100026228235433	-0.33751916318299935	-0.5374345895923303	-0.7831231277336332	-1.0157891283402551	-1.7207168477313632	-1.0371438239009865	1.0016467977095527	0.9087702989998496	0.5952357428505256	-0.6577570283412001	-0.10389969276455994	0.20649320558476383	0.8906170663184122	1.8842806102698297	1.1447219358152758
1.9298653590040664	-1.6778142657387298	1.564424300827073	-2.2334818612428324	-0.9859134486120622	-0.42605644514922886	-1.2675388031093946	0.4404865032286681	-0.43318063034896415	-1.7002507912382079	0.9707092492328251	0.8872738901900009	0.25792563996978324	-0.26817370796326373	-0.4214470168988139	-0.29620330874087236	-0.48063600008465446	-0.8276468106128636	-1.064128553104617	-1.7163842510091971	-1.0641798350757299	1.0081141563476312	0.9305450646152218	0.6126999031957141	-0.5642191223331282	-0.1003076982267365	0.21284267650429395	0.885420616748114	1.8650485310618798	1.1827721869211325
1.9139098315685872	-1.672817388490866	1.5377247752062309	-2.2298184818907583	-1.028169241996688	-0.4197203628532854	-1.2174881258901809	0.4127124469156926	-0.4239549000849984	-1.7041205616829747	0.9618892819197677	0.8869016883491063	0.2695114972392812	-0.24664494052063507	-0.45149366049475714	-0.2277540453903927	-0.3993290736401787	-0.855050181212395	-1.0895054018300345	-1.7246153374252515	-1.0659361291161173	1.034417911726458	0.9721195790971306	0.653299339258947	-0.49027810993836124	-0.08199626083697822	0.25741255531941437	0.8572693620610977	1.8753217375898525	1.221060368220406
1.924916651611705	-1.6423617632539966	1.5167206120158723	-2.2365544881976183	-1.056593692144925	-0.3931661901342531	-1.1751472779780192	0.38491534112678744	-0.44735253091890337	-1.700580425632793	1.0246152729709705	0.8678663367519821	0.2708209936248924	-0.20877759141035607	-0.4335855655442947	-0.1883316889524593	-0.336881587927579	-0.8473855954512581	-1.131152239153093	-1.764001750774673	-1.083114159195216	1.104149160593519	1.0335651288986152	0.7102518755533035	-0.4044376329719917	-0.07784130705263721	0.35390321057834706	0.8063767176338714	1.863389836257884	1.2688182614110446
1.9074369629722185	-1.6040427997067432	1.544699667618544	-2.2403880458103735	-1.0516513723156722	-0.3520424406504727	-1.200764916656404	0.3850395834238721	-0.44913873274733607	-1.6788976441687264	1.0804555230265085	0.8914474975420232	0.27617838884115353	-0.1423537458763155	-0.3888757970601796	-0.15492225610138408	-0.3009416908008245	-0.8734086425734289	-1.1349958513323115	-1.7850468162731794	-1.1132215746866634	1.1516725426772882	1.0793367859217429	0.7847312147272245	-0.3605463389787198	-0.053436573854619016	0.43185592601292255	0.7965725011761287	1.8954668535157997	1.329102881646819
1.904106071352227	-1.523747963760209	1.516921265581205	-2.2333870290823006	-1.0499063051841675	-0.25549170112171754	-1.2139420015454543	0.37845811477242686	-0.439187099128637	-1.635458011607286	1.1010274201976071	0.9162781075986037	0.2748786947421988	-0.09310633742851841	-0.348922139507713	-0.10829463672970681	-0.2637891201834711	-0.9108399274774006	-1.104949130496154	-1.8119184324109885	-1.160571171978006	1.169007986134042	1.133583093016253	0.8541468880027867	-0.3435162082337731	-0.04820457777109747	0.4773368382130484	0.7829798037058615	1.9162766821237454	1.3367874195919234
1.9220952408436147	-1.4346541897175826	1.4867335667485346	-2.2121556672239207	-1.052195036550416	-0.1833721761649531	-1.1705393610591392	0.3944291528623651	-0.44658259378709636	-1.5686923308825818	1.134730594005185	0.9072942003564368	0.28929251171209625	-0.04110353878193088	-0.30943537157359796	-0.05313165702003388	-0.21913129621452251	-0.899830907187398	-1.0807881235444443	-1.830277379195482	-1.1844901973502162	1.1822616707874112	1.192608022272275	0.9716120225558917	-0.33389997066423593	-0.01867171040150154	0.47441862251666056	0.7498359660386347	1.9457895136176684	1.3742770285134458
1.9366898336085234	-1.355847452594556	1.439997764821316	-2.221781456285635	-1.0387387808951338	-0.048228974157679454	-1.175056907992046	0.4161608733877151	-0.46317548014011756	-1.4996682621330704	1.2001336170962105	0.9062685509106283	0.27868821978370206	-0.0013546891569436643	-0.31149654678786376	-0.012804902586494272	-0.24153381226266024	-0.8716220185477193	-1.0911584116204809	-1.8196697849339305	-1.2005798991133552	1.169568045203252	1.1491454684927127	1.047612065469443	-0.32769167071652944	0.009921388041501222	0.38946139711480143	0.7463191479997872	1.9378877330356896	1.4308973012935533
1.9407132338654478	-1.2523531020054635	1.3834580490787771	-2.2492152311640425	-1.0511013706127468	0.07666793551333484	-1.1799818293743154	0.4521495380491075	-0.4462586621399092	-1.4279085222249241	1.2600155887746411	0.8979372934130524	0.25908721093857917	0.033014940387078584	-0.21754649436982793	0.0612135868306779	-0.2508889296202086	-0.8636051790393207	-1.0839430452997525	-1.848684560094228	-1.2381756211717478	1.164637110045117	1.1564444421200828	1.0681962737678177	-0.343050245768597	0.03630686718006044	0.3426859179652747	0.7115004531943203	1.962407330667625	1.4873884952901872
1.944497948765284	-1.1588545070457426	1.3334560530047601	-2.2873864748490353	-1.0553243878033587	0.17796975033366402	-1.1278527567616097	0.48858345112358137	-0.4129795901438286	-1.3340377704561746	1.2841769283972577	0.9267831355474488	0.22762855414848202	0.07196969778491655	-0.15327271358398725	0.09931295412325332	-0.2375657313721292	-0.8366674937448906	-1.0441222727692472	-1.859275207234555	-1.258046898055491	1.1439503093484458	1.1117859030545374	1.148480571317273	-0.38598584703207395	0.05680365274921062	0.3047169199147386	0.6726588546696941	1.9710581992256018	1.5425442857827574
1.9570679973466407	-1.0452614122515835	1.3064952900126277	-2.2849114204126737	-1.0403752962502093	0.2655073421466965	-1.0864640841258306	0.49309721312942834	-0.381796438740867	-1.2631531313812727	1.3053105102337317	0.9362545354472502	0.229437076036606	0.11280577179704362	-0.12070381947196959	0.10293328515477126	-0.26224243590181245	-0.8221112992638195	-0.9646380312809283	-1.7883619339095465	-1.233670369621815	1.0633803988414317	1.028486437552676	1.2728743813643595	-0.4587130632499738	0.08734903056828662	0.2780091255275804	0.6683404160108053	1.9713682612816008	1.5557961617638498
1.9582865770732991	-0.9480541116550413	1.2996299331214856	-2.2896845309035814	-1.0191981936442276	0.3283961416382345	-1.025833147230474	0.4715375204000415	-0.36468779042469296	-1.1914978738035535	1.3306397142444681	0.9289577038590409	0.19622559216893362	0.16105928532048658	-0.1314736780033789	0.10936978515028546	-0.2885406547544363	-0.7942301303059512	-0.917557798963405	-1.7576974216793217	-1.2198709968379695	1.020461197453132	0.934141168187154	1.3274684744260326	-0.5174013197291633	0.11424222548972249	0.27233053957484654	0.6546498434797233	1.9651320352836172	1.561535468552218
1.9414496263572711	-0.8584085831824833	1.264579535687415	-2.2837023103658853	-0.9491805776774085	0.3530259753009629	-0.9944868857137891	0.4553275548157094	-0.33289671131131726	-1.1385773281788034	1.380017188084978	0.9308933130037568	0.1638807195533925	0.23705495356104073	-0.19113612433947574	0.09275542891180884	-0.32794175913651236	-0.7717932655123854	-0.8588485339061167	-1.7217669174348988	-1.1853720021439638	1.0108541464653875	0.8834167950812922	1.3957102876437086	-0.52737838875761	0.10609254974015606	0.23470903583345915	0.6179796389872282	1.950547457025655	1.583521372899412
1.9106121204242448	-0.766400879325774	1.2598622382203142	-2.2644364424648424	-0.8835221394050883	0.37884539068566814	-0.9386912049653837	0.4421179563786194	-0.31324369544065633	-1.058122990586098	1.3882602900660284	0.9472945287429756	0.13005659276968914	0.31601080555063604	-0.28832591393491336	0.16866409914569028	-0.3476759121956018	-0.7782059980175512	-0.7874127934578025	-1.6811518377967332	-1.1609847817568215	0.9735163518590777	0.8225883681266207	1.4188957352131317	-0.5560451292517382	0.1080626326516865	0.20256971792145886	0.5921931412573676	1.9704977551996024	1.585913301909797
1.8536760297174186	-0.710144358784711	1.2481453301480685	-2.244434975784327	-0.7992626027989561	0.41986329885532336	-0.8304558851333494	0.42046494138083457	-0.3009273171996925	-0.992789159262873	1.432941169264002	0.9531141219422976	0.11688677508819847	0.3930771011654902	-0.35065655013229835	0.2615990871316723	-0.331893493658803	-0.7438844828992611	-0.7320192833130319	-1.655938432289463	-1.1488297188691674	0.9294288038494922	0.7719468200390729	1.4283338770590823	-0.5950064071064824	0.0911411120247079	0.17827803561989386	0.5493687439165498	2.042998770019413	1.5928329396804142
1.743068914141422	-0.6799925335578446	1.2510300886525563	-2.232119136086688	-0.701843811457121	0.4157202912444948	-0.7277078586586843	0.42228641216162205	-0.29231457199083427	-0.9255275553641722	1.473461823414528	0.960581296709566	0.10359932996682937	0.45045908924297284	-0.39198471211537833	0.3302566224677471	-0.3125048846616999	-0.7152610814717499	-0.6987015595352212	-1.6516182200020375	-1.107211008635597	0.871229276888991	0.6931914881498293	1.5052955310618674	-0.6150672108092665	0.06162757557162766	0.17682707391317923	0.4863109455889936	2.07072188491134	1.644031825387001
1.6225001635052514	-0.6652116020049819	1.3064095033433907	-2.2027172691095602	-0.5847286669499957	0.43350856369042257	-0.6561804290400525	0.4062737725785424	-0.26605300173516283	-0.865211328538288	1.4981847430082673	0.9519883410258947	0.11678786110466433	0.5091162223943765	-0.39804381138416944	0.405397032080361	-0.3264451583108819	-0.7340419599011174	-0.6493555973590605	-1.6552162242003763	-1.0879502985682017	0.8211173048065193	0.6605475028428799	1.5350189317575258	-0.6192763013123566	0.003057285063125004	0.21919364927101745	0.43114607862915627	2.0771789958253235	1.6801219333603907
1.4995729232531902	-0.6505458054436556	1.3820617135190605	-2.1681392549592613	-0.5299778262359937	0.44218221939252633	-0.5359428246129613	0.3707056203072824	-0.23292477812390983	-0.8122755765649778	1.5380728606579488	0.9326896955220285	0.14825721129838604	0.5779552576765713	-0.3598885219382544	0.48135576341221353	-0.3296295216574084	-0.7649521620652634	-0.5849368342413881	-1.6848691236559952	-1.0386643322307292	0.7530791552646966	0.7236123805766823	1.5364060623392422	-0.627292253819236	-0.05521998693553137	0.27384778632319	0.3589292753423228	2.137697346941165	1.7291931567232748
1.3734704185153106	-0.6376956420916214	1.4598702225163815	-2.1502926217894744	-0.4949959524923564	0.43723407130649167	-0.44626301809851726	0.3455558311562568	-0.21805531276864162	-0.7640032683257785	1.5683027502873044	0.918375283458821	0.18794756108751995	0.6416640331787492	-0.3806328404980787	0.5533224302054254	-0.3390028016463359	-0.7980984543872454	-0.5328893702195495	-1.6959251648176292	-0.9630378944281958	0.7046508022623021	0.7354324288190157	1.596035844179689	-0.659812430718268	-0.10253829984303678	0.2914332971402943	0.310510244037452	2.1665139107650906	1.7410018180209268
1.2614207014851286	-0.5589897062586792	1.5051505590892686	-2.139983196775977	-0.4440805520487784	0.4653532024988555	-0.39575915763738834	0.2922643184420595	-0.2213935962444317	-0.7395750051556201	1.580581124725285	0.8909344733540389	0.20583094197533436	0.7065511506174754	-0.40405407039400476	0.5991188571704269	-0.391372342679081	-0.8209279668810237	-0.4907548865531111	-1.7108151662500286	-0.8987151023767874	0.6504587017370771	0.7754705431399896	1.6004156816857371	-0.7220327394815426	-0.13115407034861942	0.2806766688279	0.2660382035996938	2.1469024857231416	1.781784929195211
1.1778037621737583	-0.4996173740954152	1.5350532716987138	-2.141587549080875	-0.45083000093008857	0.49465231771216694	-0.3710670279943991	0.26150619826969496	-0.2254990265928873	-0.7203188626052641	1.625937082933661	0.8499902762048471	0.21733882651006425	0.772228529024616	-0.42907016731749936	0.6552051523220431	-0.4270398003351502	-0.8428900615795616	-0.5017297871890206	-1.7963635823767212	-0.8562759253983006	0.6305731327158071	0.9128368907441213	1.571845546110125	-0.7805308644878927	-0.14696628275156684	0.27626787662719077	0.20261420931289292	2.1179212871792172	1.788141880397724
1.0855412753137634	-0.475138530060243	1.5450529923748906	-2.1367137606113196	-0.44631410217421486	0.5272514424625976	-0.34693741318137106	0.23431400067836047	-0.20039401875129143	-0.6774124332981605	1.6679027795061525	0.8114707765786525	0.227481965407119	0.7911871297490861	-0.41147430116536193	0.7168915044285942	-0.47194173006983275	-0.8967732337959292	-0.4939596966149624	-1.8695014912685646	-0.8173043177491527	0.5872635082629479	1.0661934292517201	1.5547271083059377	-0.8522563924780874	-0.15877188825543162	0.31343598622019264	0.1593548647505995	2.0686666948233468	1.8090060193447737
1.0407192692326004	-0.42051921606818554	1.5530132198073026	-2.168728708285859	-0.46179961514132833	0.5655643985589285	-0.30459013680040004	0.19291433099688077	-0.18735958475942913	-0.6201021582133756	1.691384758123435	0.794144441794381	0.2712946222937954	0.8175334189837082	-0.36186655242596444	0.7782333476595868	-0.5282738805004059	-0.910736607239425	-0.4814749766912637	-1.9368141531458156	-0.8357119224768406	0.5440384210280832	1.1031089201007143	1.4962138412987034	-0.9532498246323202	-0.1415739402953506	0.3680783504240618	0.1318457659503937	2.039538696987423	1.800177287906994
0.9926107905552989	-0.376531506286485	1.5561248040812972	-2.1907687416501482	-0.4836698149550198	0.6007389064187938	-0.2997454522325284	0.1792100121008119	-0.1829435636903059	-0.6071208418170889	1.713156870206717	0.7648414256946419	0.29159114793304547	0.8056886994784602	-0.3230042420884985	0.7743721414283459	-0.6068618564867841	-0.92652463764273	-0.49550270453329315	-1.9887342662651382	-0.8554222573242007	0.529092844724019	1.1994061351288199	1.4583796779983285	-1.03693192107991	-0.13788173524092562	0.42597732996866566	0.10839585625774772	1.972867123211597	1.8375546361079937
0.9463539964867975	-0.33773655215983317	1.544606126222146	-2.2098878145629692	-0.4449568926222029	0.5989377378590282	-0.31106908099446895	0.1687843406101607	-0.20035172888618039	-0.5805033549817014	1.6848239985573685	0.7616128838957582	0.31633479280495536	0.7719720901066178	-0.3318233974199466	0.73647516996068	-0.684424919725102	-0.9410577352002584	-0.5201101249059634	-2.049330001826469	-0.8722817797368915	0.4816819575239091	1.286156804241725	1.4647782113301067	-1.1014198264587602	-0.09653920526153006	0.4791431781315899	0.09503185222226282	1.818689451844	1.8429445937875044
0.9088102347730391	-0.29502063261608724	1.553377207313498	-2.271500139353816	-0.4412496548063344	0.5939309371555942	-0.31450283570440757	0.16502558948659668	-0.182456576274548	-0.5714835376489125	1.6446682038772678	0.7468799940928957	0.3168302538395932	0.7520858139337705	-0.3771971608531987	0.7026578652142648	-0.7845998687447795	-0.9630784960845924	-0.5382535800894289	-2.0596625312743067	-0.9527072164424762	0.4890801717729252	1.3875365124793415	1.3901931187084093	-1.202828261212223	-0.03663775443032212	0.5217416395441525	0.07455939736747451	1.7358500625862163	1.8775962973922056
0.8792627750298674	-0.2291587171202706	1.5323362091691175	-2.3213175517946065	-0.48348489668699857	0.57386481033213	-0.31979798927180775	0.18874237585360115	-0.15904734842608698	-0.5544597851726001	1.6383552451377579	0.7501248920284104	0.2850262892240976	0.7369002368115672	-0.4394993068995263	0.6721402142464615	-0.8619917582636661	-0.9569547317561838	-0.5656682634104345	-2.084722109065851	-1.0038699019804274	0.49965698541851483	1.4621603852159684	1.3197501432058982	-1.2922165136921342	-0.0010846191593025995	0.5314522865519031	0.07142176163740394	1.6311005360084903	1.8583165558665655
0.853949229606544	-0.20698336406167953	1.5223902869126316	-2.3645941433000437	-0.5051586349870518	0.5410060144483051	-0.33474536971071894	0.24827394388431348	-0.13791475404794365	-0.5490188555524517	1.6120044607833925	0.7241968250969097	0.2694673869493273	0.7132583054093854	-0.49160721175213773	0.6439265869281785	-0.9086657705354213	-0.9496340335233379	-0.6333967231985411	-2.1101688633961295	-1.0727862948814615	0.5036404998978455	1.4391933817795008	1.2855563142621718	-1.359676103976942	0.07955798389113768	0.527924895700202	0.0990524164887488	1.509519853222808	1.828930944336514
0.8660959060219982	-0.16164651789977247	1.5117445005297205	-2.3777215774126503	-0.49788779354489476	0.5100704912095579	-0.32559884905220954	0.3170715698934762	-0.1190787609320992	-0.5490953778226232	1.585499959092599	0.7306957963616585	0.22456177510045122	0.6964998688678243	-0.5324277839010698	0.6459078956239096	-0.9563057441944383	-0.984037671036444	-0.6623320779627193	-2.0810947733115475	-1.1542516647452121	0.4962392664624728	1.4517880068369085	1.2586759208958758	-1.3929271953223448	0.14707522874228562	0.5457052443669445	0.10959141206158622	1.401916658165089	1.8346786691756976
0.894806971601092	-0.19257194416314025	1.5354007804096885	-2.3828964255151286	-0.5528827127923954	0.4852865611247534	-0.3226293726451675	0.43228353205468295	-0.11139813666763657	-0.5514567765957384	1.6037451940097358	0.7474787882656532	0.2058942112801169	0.6897936335780114	-0.5519034185913518	0.6832372015362972	-0.9865835772085187	-1.0215445085436456	-0.6412540208503725	-2.0574867816340796	-1.2046737918220447	0.5181555402274131	1.4664455931820457	1.2668451498660098	-1.3996675286131866	0.19885946067140928	0.5898857701481043	0.0826253527451419	1.3122284645553235	1.8208309755836478
0.874981637400805	-0.19232017362788947	1.5536907890931357	-2.370663076806446	-0.5809426227172857	0.43511297937909515	-0.2781953200521085	0.5162445650045002	-0.10362857289304442	-0.5444873636816493	1.5951644530639446	0.758011342395657	0.19400849315062743	0.6838674425666521	-0.5486194926082284	0.691352463773655	-1.0011563190888968	-1.0434660553097437	-0.6410582079301796	-1.9907640099378967	-1.299851310638734	0.49474295770398025	1.4394410771199746	1.2736760773068645	-1.3763186967105767	0.2339821608680214	0.6315292917563828	0.04757008675609498	1.264564655181448	1.8335518529450638
0.8751451315187211	-0.13415373390629207	1.602974988234164	-2.3729887381132015	-0.658776690869091	0.3854742028629944	-0.2170543912978772	0.6816018032809673	-0.10267739971044934	-0.5521891339634696	1.6371882025995212	0.7647093798111091	0.21392584851966495	0.6962485382948058	-0.568713189146963	0.6907629521693767	-1.0184171485760007	-1.0522433995206317	-0.6286570390668589	-1.8828388756718994	-1.41697659624914	0.503296916490428	1.4538922688142786	1.3215285486946393	-1.3763078504675401	0.27858383564124095	0.6221232881217783	-0.0023355998810518142	1.209360575631592	1.8039167063372574
0.8523191584649424	-0.10152408638582973	1.6501814051660628	-2.3496843841977046	-0.670357055942543	0.3421203209040155	-0.16372000459256325	0.8641449388181005	-0.11381720414755916	-0.5713844511195869	1.7260086079539547	0.7839354200255401	0.21116962373525094	0.668262981156085	-0.5947892359761293	0.692617733856794	-1.0091228987368612	-1.0948638959000092	-0.5813107709013468	-1.7856810296943721	-1.4937256891656028	0.549498317635952	1.5516088663900542	1.388964682547113	-1.375912066362391	0.2900966421962869	0.6220713983164624	-0.04002067326633533	1.1744422374976833	1.817553948658912
0.8448631844852311	-0.12407407027783449	1.7023343686868067	-2.341120910194557	-0.6576448643194407	0.2824967360841334	-0.11623790541812581	1.0255206724625243	-0.09633405073726159	-0.5667126684201375	1.830281832649875	0.7941955048550823	0.23918767790891654	0.6653747229043628	-0.5922983827693834	0.6801806502118619	-1.0253423601318759	-1.1355350119324512	-0.6058424421758343	-1.7152357576400892	-1.57555120904084	0.5475702652284178	1.5833093971900587	1.4871065805317638	-1.3688068487440812	0.319283944374576	0.5705933637135499	-0.07948294290832558	1.1682204170376997	1.79219517186555
0.853982998768052	-0.14853397335037347	1.7708759787248163	-2.3258945026109883	-0.7296088525677982	0.2510786617658757	-0.07203003969058067	1.157358924339764	-0.05366532075266269	-0.5947669099307339	1.985755415166024	0.7775401706028411	0.2770418811838944	0.6622862175294226	-0.5891092301459	0.678429175220371	-1.0380438061012733	-1.1506732488867777	-0.6541942731663748	-1.6135471639845451	-1.608559520327929	0.6193622899352631	1.6051600791908958	1.5261524753176023	-1.3622261938869076	0.35067336251243436	0.5027150818788331	-0.0991607000132271	1.1984967420456212	1.811474312101847
0.844409254171594	-0.17917598324411543	1.836920566616468	-2.2765015615188826	-0.7537142728824683	0.2645293065523318	-0.07250717493109649	1.289406729684146	-0.04109433136505362	-0.6373947196900333	2.1772359685189366	0.7753273049957229	0.29109925136628273	0.6482122162748795	-0.5243051836913961	0.7166536004810887	-1.0383767725410291	-1.1626338624267074	-0.5908722678552066	-1.5196484449621106	-1.5877496024767506	0.5676237010111328	1.6639138974951948	1.6177711973892552	-1.3335415401615816	0.35563825783343794	0.4670868162074582	-0.11215624025269164	1.1800994980636692	1.7839959903709257
0.8706622137841963	-0.23621108438679478	1.9030349470525834	-2.2811450897082404	-0.6997228464539351	0.299370560904247	-0.10978719886853025	1.395067101456544	-0.05360367346475908	-0.7048755893244182	2.3422163126454136	0.737288795465526	0.3424721446160258	0.6500445796192248	-0.4329413392714014	0.7374281979247995	-1.018652826880775	-1.1760336709357808	-0.5347968841258778	-1.3901602499192693	-1.5575144462781036	0.5105447752588684	1.6249080465547023	1.6999350729391238	-1.3241212121742159	0.40807463374366987	0.39379905006628657	-0.15356350220077142	1.128685446963803	1.7761425502490948
0.8706958223950151	-0.24159366851010367	1.9430328604163951	-2.3023780754049854	-0.675139590091879	0.38541928268488373	-0.15825178712115778	1.4834539148760384	-0.061329508646871034	-0.7541421965484754	2.4931452746961478	0.753219273613903	0.37686747737671233	0.6640797574519197	-0.35084086396669106	0.7524574266464237	-0.9860751370463525	-1.2304592615699055	-0.5139939144019955	-1.2731299488694692	-1.5102436318017736	0.4897359390496499	1.5353687800215652	1.7743813882538961	-1.3180406532258115	0.3806196394307068	0.40442976469732983	-0.2118096193068632	1.0602433639699818	1.771757948352732
0.8621364905661819	-0.2861130283093094	1.9950787117682054	-2.3013238795382445	-0.6805594381486351	0.4819124360074655	-0.23108635444505757	1.551177682667106	-0.03518255700498907	-0.7767878832455344	2.6575038920033647	0.7160547402820251	0.40106353087131186	0.6847961396840254	-0.3071567409206478	0.7460732623917262	-0.9290627915299773	-1.2567399677058106	-0.48473694600376416	-1.1713711680595638	-1.455175569576771	0.47110755922740477	1.4764087060852917	1.8608505727560938	-1.3138903541659666	0.37066194544599584	0.3867431524530938	-0.2942071954439509	1.03035598848806	1.7570516135774668
0.8264525480294471	-0.31328372286203693	2.0098165707407327	-2.317989332681125	-0.5632129307852419	0.5568843443894715	-0.31424345555924166	1.6146602119633429	0.0028791063549044094	-0.8185871922720145	2.7853832103530634	0.6757848946782224	0.42584371153894224	0.685914356400159	-0.2789887029995407	0.725901919186156	-0.8659606791758989	-1.270617625899717	-0.49890838588407316	-1.0946141036584693	-1.485747803676793	0.438157367002436	1.4084951527737717	1.9212656028582231	-1.3258697843846778	0.36285745781553697	0.3387427391251705	-0.31274607356681555	1.0400735528360343	1.7668207615492442
0.8268844828987424	-0.3686499250833436	2.0203470055571	-2.3518892319300826	-0.49581645544433617	0.6276433952253828	-0.41948842312700396	1.7456647755398513	0.023568049529577986	-0.8002875780988032	2.9323898545760327	0.6485399592828502	0.44864605809438113	0.6712304187549972	-0.25955086136678396	0.6750615190983391	-0.8260536864813653	-1.2913704683345946	-0.5121134571316115	-1.0554026237088214	-1.4997660801394943	0.42713733679964944	1.2951607353740942	1.965966672901247	-1.3152588928074913	0.33366686699490755	0.31974549083053183	-0.3158526757410176	0.9969433720641468	1.7497218964742491
0.818786573749015	-0.4521930663145298	1.99524786175444	-2.379328852626605	-0.42167201600037973	0.7495347314986214	-0.5659140618890186	1.7900172910953942	0.033382393678964624	-0.8378506927329648	3.0260100202895464	0.6344333898339042	0.4308081241719749	0.6802573751692483	-0.23485048183153906	0.6050222472265665	-0.7708071664755521	-1.334601236760446	-0.5176958901493526	-1.0430325288399682	-1.4886740225201172	0.3983433565136285	1.2118524754183433	1.9690351933543628	-1.2902103301023224	0.2861340047794113	0.30482075532086006	-0.31355313222072356	0.9505499939462677	1.7504067650370516
0.7783690456876056	-0.5607321352069824	2.0092470829647295	-2.421540206164418	-0.3857793303831719	0.8912751799109475	-0.7043035146489314	1.8175050279427356	0.06934194555826967	-0.8481964055546879	3.0592284597074344	0.5872052447771365	0.4165146079928615	0.6981457776203968	-0.18799871913321933	0.5476277177795208	-0.7573969238165886	-1.3894071567355606	-0.5736813168858054	-0.9991555194535838	-1.439854000260004	0.32623854410020536	1.1081387856057465	1.9661343621471155	-1.230614266018686	0.2658527231314133	0.281190249570903	-0.29879082777371613	0.8385339024145602	1.7333463824800717
0.7365579162421793	-0.6379057052786846	1.9901379812247328	-2.437089757582678	-0.385698210790444	1.0084695079417418	-0.8096082622147918	1.8761877006404268	0.10649353102098416	-0.8646668431543748	3.088030633813635	0.5486280997425717	0.38095503091247324	0.6765282833338095	-0.1645263232517204	0.5153646575344834	-0.7152394040085384	-1.432085138791309	-0.5408968448441678	-0.9339790422066259	-1.3801281854645793	0.3004160470266723	1.0300531015147252	1.95057973899596	-1.199979631466431	0.25040521591365533	0.25361835043650816	-0.3142186587622994	0.74281623657601	1.7510838168383818
0.6700599456347847	-0.6920675973500435	1.9944462168340062	-2.441109731839768	-0.3488976647491332	1.1140042288392042	-0.8837295075705626	1.9266295391835517	0.12398985096660456	-0.8723901966406027	3.0720249764711194	0.5454222969629069	0.3136921854340605	0.6743838001111834	-0.12274813316826257	0.4887101083336258	-0.6868424476934907	-1.5172116734622905	-0.46598841994124285	-0.9080535642923853	-1.347428252624825	0.23530185870408	0.9586739289409408	1.9734220982232635	-1.1611780435141916	0.19924838439250037	0.25876966901264364	-0.360474985430682	0.6972727852001294	1.7084650294258357
0.6478387295632263	-0.7552019676886491	1.9582471504389756	-2.4469617205405685	-0.3525021812592994	1.1907229188084787	-0.9257314085124655	1.9610233487653095	0.1481079921074961	-0.860459099349684	3.0217309567959347	0.5113375842656195	0.2784369247985083	0.6900306607850849	-0.1279333406607373	0.4578261450908161	-0.6595406526440192	-1.6020759297348288	-0.48822078289184423	-0.8953091987694226	-1.296132761770139	0.2536832690823282	0.8308858598175899	1.9384868386675407	-1.1293861541517116	0.20219142335717386	0.24812896698896422	-0.39110104683835667	0.6853367680001605	1.6952847670056124
0.6038735236386653	-0.7787528907067485	1.9195626939883301	-2.4220241099972717	-0.36575527579172334	1.2556838918116806	-0.9378400723617457	2.022618407074072	0.18314941793591077	-0.8499696620077029	2.9736391283777563	0.46790230761451923	0.19676935174327942	0.6904766193018435	-0.19965119091575873	0.43012364897540667	-0.6468939670082295	-1.6770701006804636	-0.5410895554176101	-0.9027963065637408	-1.301693703041241	0.27779267981694045	0.754087248586513	1.9215849191616574	-1.108481020126861	0.1786156284977276	0.29465219473006765	-0.36119233657824035	0.6834249473141658	1.7083201186939347
0.6397115413195832	-0.8284312568094014	1.925027837956175	-2.376868087967858	-0.34822841000207705	1.2536294505858732	-0.9128714423706947	2.0579748414761823	0.18493082400644456	-0.8478147752585758	2.9310557880618573	0.4322537088972168	0.11402245781547313	0.7006320091221883	-0.2504520374096481	0.4111659225050116	-0.652723958269976	-1.7187975160162214	-0.5413292711011676	-0.935967689110416	-1.3332040153743059	0.2575502429682819	0.7545925519165186	1.8934818720218523	-1.094706236857507	0.19803088508583955	0.2905277921397841	-0.32159213471639914	0.6560187542582374	1.682883174285854
0.657474441373803	-0.8513817931962127	1.9273135437873516	-2.3632889020220302	-0.31630472679722643	1.2004981773064611	-0.8659107477300912	2.0800014603696706	0.17154778201311444	-0.8780106592792307	2.8788835011473126	0.4324410066081489	0.06805686233224222	0.6699206391021115	-0.30587468412305735	0.3784461329318357	-0.6896596670686633	-1.7597822369438654	-0.5670543581175831	-0.9810038033710426	-1.348350011560473	0.23153693331699082	0.6936799883308223	1.8422865380047728	-1.0655587882505706	0.2060786033767187	0.34401502232273046	-0.2747141820520104	0.6042596562243723	1.7030834897971405
0.6931081315449984	-0.9033807297184111	1.964942872673435	-2.3186583540876216	-0.3686726070466416	1.1353484495163568	-0.8186916443573875	2.073948330681122	0.1489028235825796	-0.8799330360536055	2.86639190639442	0.42914209352873633	0.031916276988214295	0.6364870320421642	-0.3333339568576509	0.33943908836688463	-0.7264549424015285	-1.7929791885181494	-0.5982589933970625	-0.9830968054328316	-1.3354656448995599	0.1925954676853354	0.6568922739458984	1.7717009302701445	-1.0234613842120153	0.2146273074276884	0.4036861782076017	-0.2958270214937283	0.555833725292499	1.6766995146722785
0.7218471329439131	-0.9448643232411887	2.0384601095271506	-2.256829409258846	-0.37398837576879945	1.1239698417409276	-0.7768138557199633	2.0213231164759953	0.14105101691979768	-0.8630951934516202	2.8395859899502964	0.4234689076987692	0.00985222084140355	0.600145755019571	-0.32374789317426556	0.34988391659738893	-0.7460806781732583	-1.8208515293185754	-0.6214549961374795	-0.968640141890131	-1.292920111120806	0.18370939839962527	0.6428060369772614	1.73976672997667	-1.0152176988308343	0.2152521972030424	0.442016563644194	-0.33831086136684185	0.5304196123485656	1.6583320493393376
0.7388685028842739	-0.9924224296098128	2.162353992710926	-2.2124599745335742	-0.3428930449229476	1.0371442393825592	-0.6935100188529197	2.0078924679429164	0.11892578785213156	-0.8095237180030388	2.7974428889667187	0.412972735999515	0.006185720073388462	0.5502057060759287	-0.33266589188693435	0.37256855533315936	-0.774831115620205	-1.7944907538477253	-0.672163272576803	-0.958283984244433	-1.26817499165975	0.15717256183404352	0.598977440498355	1.716337779632596	-1.0154909522293518	0.20571852329229542	0.5181874501188031	-0.3754903503831	0.5220904674725875	1.6453236955425605
0.7564583453512255	-1.0374911005943852	2.2694254493267767	-2.1708598337564533	-0.35424433768220304	0.90722709222667	-0.6134645871140113	1.9875154944198947	0.09378298071873083	-0.7621059084474222	2.792423846495498	0.4266508544547626	0.02873766276060257	0.48277090374530046	-0.3511339055204258	0.39564943400941543	-0.8021246466723986	-1.7781432646297386	-0.7009848061423354	-0.9857799714368778	-1.3018017480446884	0.12787196207733004	0.5586529050183023	1.6624632726068298	-1.0317155337055044	0.21859086127319874	0.5675569731702164	-0.414020381555596	0.5569841103984967	1.6498261501503446
0.7767012023206594	-1.0557626700624283	2.4177971287993083	-2.14717225398675	-0.3600027210669742	0.8205491878230251	-0.5863263536616357	1.9169187162688321	0.06554077988983582	-0.6817388847270921	2.7533994826036015	0.42500107877092674	0.05282054440016759	0.42804744755911084	-0.39904968814599695	0.39574402124109864	-0.8117144615526269	-1.7397428328139495	-0.7139811577800265	-1.0251811809267528	-1.3363603925843468	0.08450919994458901	0.49616507643420793	1.5769886588042599	-1.065913153633767	0.22763085698760555	0.6561462617622418	-0.416370051430207	0.5439643165563307	1.5986750669466048
0.8299029000651537	-1.0860770059564102	2.5439810798482902	-2.1591155851633936	-0.3828877260803373	0.7357492335873774	-0.604773202047204	1.840264029879333	0.05622052959745759	-0.6308324444954482	2.7525781561916967	0.3871515424583418	0.10463364943248459	0.35689827053493184	-0.4324761939480123	0.38492046497671994	-0.7998520610430726	-1.7042069327823224	-0.7521510856831256	-1.0310408762242955	-1.370590962972917	0.014861401388434036	0.44472912623347066	1.5152160525468883	-1.0997616239328551	0.2395955965054502	0.6880568181669346	-0.3930007334949539	0.511230886950216	1.5815617709273544
0.8812869178366987	-1.1001070097823418	2.648634030930304	-2.1728798886828633	-0.4171740264769109	0.6342482131501362	-0.6372782879224334	1.773827542712365	0.0316066814809917	-0.5548433775782038	2.7720789788112343	0.40143256406701255	0.14136148085893366	0.2653073818798791	-0.46463052729055987	0.3571147095537768	-0.7706399204251559	-1.653436301982461	-0.7985434335863384	-1.0431045541051702	-1.4040764730252249	-0.013253261967278374	0.4299949404971707	1.4657233104897658	-1.0991377191974858	0.2345919295709021	0.7336461967988176	-0.3651416287028807	0.46887983999072685	1.5347865709244892
0.9242984526708309	-1.1357545283252732	2.7449079993131256	-2.1946078203133452	-0.4819177824933064	0.5507588783105521	-0.6551414313401127	1.63300086660516	-0.009343990035140987	-0.4653000582931318	2.7581494084984293	0.4726223296090636	0.18405337993398446	0.1347825267910571	-0.45104130666776127	0.3115580015117182	-0.7410446390982987	-1.6441041183415994	-0.7973146213797329	-1.06891619299165	-1.4146339329713027	-0.06730454764081562	0.42381887659047557	1.4196216176268526	-1.0969455329161717	0.2300351791069905	0.7695416670698257	-0.3951487678534247	0.4855429315886835	1.4952934057798632
0.9375013385498481	-1.1483816443905512	2.8375852283038423	-2.203673060371364	-0.5268669093199625	0.4989936778109267	-0.7298880000470266	1.477162235479629	-0.04528470766524201	-0.4161026154286528	2.7369494505057856	0.5103385833546144	0.22470569049090833	-0.015578440522908155	-0.4570608685840643	0.2635473045128319	-0.6852904463014952	-1.6102758508571704	-0.7923339561821039	-1.0747186265738258	-1.403449024177089	-0.09878379227268869	0.40815689107958447	1.4310919475367065	-1.1022687117113805	0.20957958509574803	0.8038296692858278	-0.41896291600409913	0.48252003233609164	1.49525071423644
0.9696065527202513	-1.2055852596012795	2.906667730561444	-2.2088482332415156	-0.5483022094331992	0.5026082786595503	-0.825372666278021	1.3766381864361175	-0.10776972727806824	-0.32030458161179987	2.6918424028830445	0.538212232684874	0.26216512894871974	-0.14966074705583893	-0.45164541415651244	0.24735388514954226	-0.5842306592876104	-1.5933206559175475	-0.803408370029271	-1.0691305088938994	-1.4333313459113577	-0.07560972547145287	0.4285968943221679	1.4662058186263427	-1.1377171393920666	0.1894401589635118	0.8074446590561809	-0.4519934286740817	0.4378964088604083	1.4328327915629164
0.9638485628234303	-1.2145019946620343	2.948686235021561	-2.2307288056783343	-0.5747771411996215	0.48981827562725266	-0.9163201668416677	1.3138399454838239	-0.16790120690299373	-0.1507248050029916	2.6151178113635627	0.5713593398230465	0.3027835770608301	-0.23124168047212876	-0.4842980344267402	0.25256006874031967	-0.5293098497503176	-1.563431183794463	-0.8154592460673225	-1.0859292776260119	-1.4737621238414174	-0.025933844666375695	0.4231842252788664	1.5582980540091236	-1.1390911606838352	0.1769684721263849	0.8244299219963063	-0.4472292860858138	0.362477641495845	1.4110037636055686
0.9747023780602893	-1.2608478310226052	2.9566377383859153	-2.2483770057998838	-0.6094940182379965	0.44285459167016417	-0.9833041451790052	1.2691300899676659	-0.24565764613951413	-0.05438517991372542	2.5499025050675073	0.5933770933092667	0.3138677354769087	-0.2998505848129721	-0.5664735144148466	0.25681976396516004	-0.5029944218044624	-1.5169647930128753	-0.813597895965664	-1.1162587583058836	-1.5138091169154866	-0.031388910576072585	0.4361057259832447	1.6138912151831488	-1.154929242351496	0.18384450299621197	0.8335290504381815	-0.43876400046002073	0.31592847777416627	1.3568367393231455
0.9952460160414814	-1.2909600505569911	2.9540243953321177	-2.2562188460335	-0.625146614026962	0.44285619128700227	-1.0938580470465633	1.184079884952818	-0.28178823218462207	0.048345035789613675	2.476268367487358	0.6495691193140826	0.33611001501747395	-0.38991474240383595	-0.5783876304417922	0.29015596279426964	-0.43871015826181753	-1.5172280979412527	-0.7972672880709383	-1.1157127025056741	-1.5437128225566867	-4.468395807444292e-06	0.4215861128332513	1.6866863375405288	-1.1730284105405298	0.2098402422194273	0.794428687245287	-0.4436817686986226	0.23438263723097957	1.3132579934729227
1.058120341551557	-1.32091955753304	2.9159263901231443	-2.2667945805389036	-0.6016332490433676	0.4379746939025574	-1.2186444360031463	1.1149035729195995	-0.3242625159853104	0.1276775372805088	2.354934429118014	0.6846622077811756	0.31505559439628267	-0.4384723761373208	-0.6126141862000359	0.30509771254310447	-0.3558121853085401	-1.5217535551605612	-0.7847213272218362	-1.1155837740219001	-1.528413762615638	0.020306805901789286	0.4241676325969522	1.7923511220380615	-1.2185268162851777	0.2207545731452906	0.765889294321451	-0.4528045264646458	0.10821536834170904	1.2461697903228153
1.116703040120914	-1.361573844043217	2.930791232752959	-2.262153975258603	-0.5863417789404274	0.4003501062522473	-1.3088276154345055	1.0362707355312242	-0.3733023667411132	0.16948489095590472	2.2960005685914266	0.720470976958413	0.2986189419072713	-0.4406354087822387	-0.5927757381575107	0.34447964668212716	-0.32588831473608976	-1.544234047476373	-0.8067509392480515	-1.1427936807718353	-1.4942372147287908	0.08314996224670047	0.4486428093217335	1.9331259227000377	-1.2233797727614497	0.25856344977021295	0.7194668890300318	-0.4789105743320848	0.03519911544609973	1.2080663431486955
1.138846191095974	-1.3751930477085632	2.929346914818924	-2.2451708993314727	-0.5633726893045801	0.3494776519099979	-1.389589135742316	1.0146402078270294	-0.42632226057520795	0.2704781001790864	2.251341874105586	0.757553769500152	0.245314017957532	-0.4458892956191183	-0.5919820839494789	0.3853270668631369	-0.37282452729508997	-1.551735928242781	-0.8064777862826252	-1.1678282289689565	-1.4830916973420836	0.23529980565735853	0.49808819079435135	2.061731367017279	-1.2327938857314065	0.314845771184489	0.7165035905780569	-0.5004842047857269	-0.09007933174857315	1.1818220234868684
1.189293144069984	-1.4128490217180552	2.93092160910338	-2.208023323351953	-0.5347551274473161	0.3359582235995011	-1.4518652035189015	0.9576009897478794	-0.4837056837283299	0.31343147295577634	2.157005599704063	0.7688279348008127	0.19702964700985792	-0.43874205690717716	-0.6185535105480546	0.42896101930739433	-0.4038153798105328	-1.5570179380243288	-0.7904792859508468	-1.1386742918709154	-1.4855502839048689	0.32779137202730135	0.5121751530787736	2.1904935782923434	-1.277655825633443	0.3749011533879488	0.7077325396149543	-0.5256362811457773	-0.17660203185888737	1.1756688612688202
1.2220770595180988	-1.4416588090045934	2.972512634228658	-2.187777956148973	-0.49896187670588177	0.3046921128808685	-1.5452303321560237	0.9552675395102815	-0.5108706003810022	0.33406894058820436	2.095839343628585	0.7458347970691621	0.15675828895708416	-0.37834359111897325	-0.647558810051261	0.514390510459305	-0.3968908765972819	-1.560523537753021	-0.7939427776816015	-1.123232466098966	-1.4630667939690662	0.449225221117118	0.5195915069773009	2.2820853158876497	-1.3283209970813796	0.4330833936464032	0.6846438080688886	-0.5434452166138692	-0.3135200851597301	1.1429400629475137
1.2426559116169957	-1.4722346092975034	3.028976741381362	-2.1600112944056824	-0.47129392560775035	0.28895668204391006	-1.6285672875420072	1.0014688085555603	-0.5408889929836607	0.36531504371422685	2.061048103392244	0.7269279009841151	0.15237934017253527	-0.3086868119723716	-0.6188163176557692	0.5709562339791272	-0.3882967734945143	-1.5687455292689687	-0.7689969913185102	-1.0770756126392977	-1.4651888653648688	0.5517302209584479	0.5584667406335647	2.337001295202885	-1.3486449232127817	0.5118675223830618	0.6505170548177935	-0.5628476822062543	-0.40747430735368473	1.087909521025296
1.2097821413001477	-1.4661124434096462	3.121131495629499	-2.1312654581281283	-0.45365567428804454	0.246562570187826	-1.7037960866461965	1.030055780531813	-0.5615935877682052	0.3339512140187092	2.053344621762827	0.7200778711770436	0.1689701558971447	-0.2225608818604293	-0.6453296010889211	0.6232700339704997	-0.43733497008629774	-1.5427635433442057	-0.7552003195614858	-1.0357897724612073	-1.4323139221289085	0.5959957198119106	0.5660481038731103	2.372004015949474	-1.367693569278042	0.5634734803043223	0.584470315724265	-0.566885176471065	-0.5277899781095707	1.0627257915857564
1.209980742501976	-1.4737273619201836	3.2495488081013106	-2.1074476465215293	-0.4440076937985009	0.2491395529140988	-1.7849806002016617	1.0281707831466333	-0.5828985242461234	0.21709282892125586	2.0389608197308364	0.6837253202963517	0.21619534521573552	-0.18023364619021023	-0.6076522484627876	0.6731581169200862	-0.453274177538476	-1.5358950315478137	-0.7186438016177568	-0.9523808652078166	-1.3947716598378457	0.6488034026250289	0.568650174250711	2.392574539263417	-1.4274702948519276	0.6021510167214557	0.5436635590733255	-0.5591569282483554	-0.6045537150996098	1.0325725740791696
1.1947958583718923	-1.4605283032441616	3.4009298063833797	-2.0977305977436864	-0.4115733650208105	0.20666705983294514	-1.86200422779742	1.0350772269213944	-0.5913656528060443	0.09031647087124359	1.9797948520461628	0.6498385168522988	0.27961212985692546	-0.17089772174653056	-0.5516539844116848	0.7410882878177307	-0.4058859197877413	-1.5045509665065575	-0.7203445872320722	-0.8900179946533419	-1.387324995615979	0.7090573047502383	0.5708382102012133	2.382612770078837	-1.4720318058368362	0.6383659852971699	0.4880940412189861	-0.5536310932904659	-0.7066614718015422	1.0444077462239973
1.1854202333251973	-1.4485565305246042	3.494961689275314	-2.0858106498395026	-0.40572605473518825	0.14988359470921242	-1.9013275048321887	1.0184231372886603	-0.6369122735081159	-0.008583216577160203	1.9894699096675985	0.5652114669936366	0.3337408023325983	-0.13657735708149596	-0.5417109216925986	0.7927487440399563	-0.41510345521259395	-1.4444168429028112	-0.7118359284636335	-0.821632971090021	-1.374980853972295	0.7930624817244011	0.5865273950540312	2.407646011790463	-1.492867515168094	0.6710009063187747	0.44723612010409486	-0.5408461754074817	-0.7553637146718153	1.0347693185556026
1.146778733036419	-1.4246757927591251	3.6218464737916163	-2.0611442203032078	-0.4196312747435254	0.15043279649031355	-1.9214786117265448	1.0023432044795129	-0.6861721187580916	-0.1227725931859561	2.018552088552467	0.5093817493617041	0.4465419527077156	-0.17426324756139389	-0.5128067912972293	0.8279606891813819	-0.4118918479189987	-1.369317452638819	-0.7102968979129315	-0.7550219265495703	-1.404801837657733	0.9258511284002605	0.5837977899842881	2.393855659402343	-1.5065928732111256	0.6907358628545891	0.44166326660412897	-0.5481157142537065	-0.7599671758342034	1.0362520439618368
1.1063242408547986	-1.3810617830510041	3.661036926189621	-2.05092508070282	-0.43484481526361485	0.17384958738410564	-1.9405625927985504	1.015722132237335	-0.7366221839230347	-0.24572936174144924	2.000741198681228	0.4542957572302854	0.5589238325490251	-0.22361255727485285	-0.5129585449589851	0.877113351665791	-0.3817060086328531	-1.3023794886245974	-0.6823479619288001	-0.6957443511132941	-1.4592632722071384	0.9507010247807728	0.5653469652812365	2.377799895976181	-1.5047261834479138	0.7125150375600362	0.41787999280368204	-0.5610717941332869	-0.7429935900141076	1.0276041623200483
1.0701608939618317	-1.3464086264197965	3.6998832625697857	-2.0510052983180644	-0.44807529861491824	0.20366788490252175	-1.93386174738484	0.979657797833012	-0.7975217695722053	-0.3643231836314671	1.9281648394825546	0.4184297814678562	0.6991928614812873	-0.2710771533246114	-0.515404627928355	0.9599349932276933	-0.3291612617765104	-1.2051559145852997	-0.6586319512962067	-0.6491503271072805	-1.4963266475298034	0.8823197145176215	0.5229292893325127	2.316803414657538	-1.5279414033989238	0.7277265596312674	0.3532322196001222	-0.5959414221655229	-0.7237160990625577	1.0167166402200258
0.9825082990243057	-1.2628725124253615	3.779513647779871	-2.07345194080902	-0.4225221289617321	0.18641260478706795	-1.9194195969760561	0.9413754292254423	-0.8366119922080669	-0.4469455050541556	1.9146638874400288	0.3875370805345429	0.8691815324390865	-0.34143730049151655	-0.4849800537571588	1.0363900042401704	-0.34109647173460533	-1.131289386773477	-0.6439784333871972	-0.6352959903253771	-1.5199648684399327	0.8339499337305512	0.5099641487950886	2.2362014262981047	-1.522353076013885	0.72041350685622	0.29628890520116746	-0.6171739795169936	-0.7257538721691327	1.0156548714706244
0.9180718848858811	-1.1845056524001523	3.859130462217421	-2.0975607442506776	-0.39705537521396894	0.15476210614222546	-1.8729303867137943	0.915598638110894	-0.8672403180198971	-0.5392980746037959	1.8870689951080635	0.37623315504381694	1.022747274109193	-0.44040581421711045	-0.4878366274744196	1.096110752164307	-0.43010889454162965	-1.0333337942373908	-0.6244133142403039	-0.6344026163119272	-1.5659976672517795	0.7803584097554469	0.4934940406140802	2.150726812495535	-1.502159730784292	0.7325546111556058	0.24154052956708233	-0.6166821692723812	-0.7111351322067704	1.0401256220705304
0.8060094843512982	-1.1163177541163516	3.8812702082666535	-2.120290584152538	-0.34463470385459904	0.11259034102664518	-1.8002224521303294	0.8992009036250856	-0.9008629406727522	-0.5915225618864084	1.859307513281309	0.3667078197861497	1.1342710083095746	-0.5336325481851254	-0.5343965114823129	1.1940511865098986	-0.5276058089710493	-0.9257168612367233	-0.6297642697301129	-0.6473422648163798	-1.5989969747885817	0.743619742489806	0.44613744771542513	2.0688482014099003	-1.540010169850747	0.7420811731983014	0.16014261003696792	-0.6382560666146035	-0.7257030411993324	1.0780254907114561
0.771214243392995	-1.044584884812028	3.887638777948941	-2.139497669104758	-0.31440860203751936	0.08585594481051369	-1.709919226996241	0.8795976054380266	-0.9143490478631146	-0.6232361375987998	1.8339207012580612	0.3638817985204521	1.2006601136001058	-0.6399941652665504	-0.5297845956009145	1.2812804224700303	-0.5521882040372971	-0.8385125786504103	-0.6316278376751775	-0.6501053430151206	-1.6441890484173651	0.7379792985377932	0.42009075345713376	2.0204855949216705	-1.5532921754216382	0.7754838991316307	0.1176719091364619	-0.6544088892121999	-0.7060518294333832	1.132208503277535
0.7471194435987083	-0.9718034214780802	3.890459559954338	-2.1500539175497777	-0.2618343692973399	0.054388815575885506	-1.6116242246749515	0.8524076565760506	-0.9338808618523252	-0.680779903713083	1.8507965248813345	0.3878524747204068	1.2087608124047342	-0.753498372465985	-0.5579392605939743	1.361192606278211	-0.5684696408712345	-0.7603941638470081	-0.6646288734331505	-0.7138494626124683	-1.6625043647046094	0.7116118383268353	0.43387114893655704	1.9546338353232542	-1.5662645223922538	0.8092445572697711	0.034501590084121694	-0.6679046665002943	-0.7022115873937932	1.170962383173728
0.7428621209884586	-0.9256466224399101	3.884677441513722	-2.1356131229673316	-0.233598032859116	0.08125811281203536	-1.5037215390568055	0.7593326584579787	-0.948823135532062	-0.7046278730011071	1.8962888264149143	0.45181422412714695	1.2246654680633884	-0.864738882995994	-0.5245453149645963	1.3842731229071474	-0.6144682756951605	-0.7248064240536541	-0.6652722692784269	-0.7649556641625106	-1.648602574261248	0.667064951304907	0.4622775372143965	1.911842880713042	-1.5936826342129966	0.851003394048788	-0.08499728382940264	-0.6893787460811042	-0.710163444369773	1.2221282580953297
0.7803624804993918	-0.8704763591251774	3.9185849860322035	-2.1286829055919845	-0.20186587699624728	0.11335735730054228	-1.425774926194888	0.6922176441916851	-0.9603848358708984	-0.7963167590152207	1.8925069035799305	0.5101924672042771	1.2274470896814123	-0.981684888709189	-0.4568777176129812	1.391704570638899	-0.6638842550196278	-0.6676077654525925	-0.6846551143591739	-0.8596726032338896	-1.6330637894688036	0.5949982410233084	0.4500354156283516	1.8220539631326944	-1.609288990758794	0.9334152055363028	-0.175997941890406	-0.6699779515263431	-0.7337006529079115	1.2606279729858179
0.8706397580945474	-0.8325637187837049	3.9351558686377914	-2.1194393680814576	-0.16781144645339588	0.08582421907655695	-1.3360360396711715	0.6211056821444761	-0.9721919918185721	-0.833848479897517	1.9024053263893592	0.5584022198169988	1.219466246109084	-1.0557687639493039	-0.4101137510944509	1.4459671235002682	-0.712056684380152	-0.6024894797279948	-0.689867362445467	-0.9031731779491459	-1.5659706560009172	0.5130333698054301	0.44082511402234026	1.7789147802801057	-1.6181554940665006	1.0104982613502713	-0.30272456352505206	-0.6649565789550735	-0.7703709788538159	1.2894703797225107
1.0007179260179335	-0.8069694056247941	3.988077034818081	-2.10980578459559	-0.13213532570425096	0.05133887947113188	-1.2375459452260904	0.5320154099632538	-0.995003668232801	-0.8704481987713131	1.938890425408473	0.6390815764742264	1.2075867657983759	-1.1443136486596504	-0.3767849258103465	1.4784665570477293	-0.7427758920400316	-0.5133291751460648	-0.7032653281209242	-0.9291789265548764	-1.4990232707408047	0.4946590243232568	0.430327376898492	1.722758157540465	-1.6482950516915325	1.0487982959927882	-0.4099027890189174	-0.6219842231686623	-0.8331757152229917	1.3181440646692804
1.1513614062654762	-0.791946001827428	4.0835134926673415	-2.0860759850283896	-0.12342587898481136	0.03772187453350729	-1.1311094919164029	0.4543088804160834	-0.995196806482739	-0.8878800700218736	2.00363560216308	0.7128399336486105	1.177402851832109	-1.2046243019976468	-0.3246595780081082	1.4405544212944232	-0.7268115111807621	-0.47050034451633904	-0.6934454971885764	-1.016876889465134	-1.428160379574567	0.5467934285787802	0.40165383063995613	1.6945002709054333	-1.6768824933695055	1.0796876686645205	-0.43821615999398533	-0.6001930331652048	-0.8585732274993253	1.3534209288049261
1.308649651380008	-0.7926061897780874	4.206959055687029	-2.063006113372839	-0.12177736770782044	0.031122015420952154	-1.0872559538659714	0.39292868819757293	-0.9789064888553536	-0.9824753307203888	2.038608026273027	0.7874541835170821	1.1043000712988447	-1.2514724229752126	-0.2509111939869989	1.408323679933157	-0.6745911761647958	-0.42241557796541923	-0.7132534780904819	-1.0945300980821862	-1.425363026907228	0.6004316895586902	0.331080604788934	1.7233229040811444	-1.7381151604997822	1.124015369460461	-0.49868703263111014	-0.5945532811853129	-0.9080142412364764	1.394523324620868
1.45644772923489	-0.747719738300128	4.299308162784678	-2.0342407910349007	-0.1146424649581637	0.06635618898888074	-1.0647565035064177	0.32546006123957755	-1.012245289836178	-1.0359688123166797	2.077354316995218	0.8570306355920799	1.0591217776575241	-1.2986204038031075	-0.15140439924943155	1.3768198765147877	-0.5961916329383169	-0.3870802978116779	-0.7222258399759818	-1.1545225813091757	-1.4209551284072743	0.6299599359667165	0.2636238190928268	1.7192912948174723	-1.813050903361113	1.1742741295579073	-0.5219709925952412	-0.5829796746037621	-0.9773737512074957	1.3962748804799054
1.6487346330302124	-0.7068204292635006	4.44895501020501	-2.025881595898106	-0.1441804535335826	0.11704911300132777	-1.0406886448504185	0.22107123348322513	-1.0149230666558595	-1.119741077059645	2.0742165046107077	0.9169679775272848	1.0028584344831566	-1.3442533005933686	-0.07033829085760672	1.3093364359944368	-0.5786103873897397	-0.33961078197741784	-0.7350286966295811	-1.2296871703557102	-1.438167485284343	0.6088606540299619	0.20897611015446996	1.7290705975429463	-1.860920190790973	1.20710375347988	-0.5917409089134316	-0.5740893204534856	-1.0336360890179486	1.4090220161469735
1.8039460479535976	-0.6482590216061047	4.639697064882663	-2.0093119492187763	-0.14184962327155415	0.14189596134843271	-1.0712923467921933	0.13673039014467336	-1.00925971255497	-1.1890942896763692	2.087041184128352	0.9327420750522638	0.961217875207864	-1.3607685799138796	0.016813662659103498	1.2612997701563913	-0.6253935116695042	-0.29013234705998	-0.7418086333856465	-1.3209156097043526	-1.428684848028793	0.5831287325471364	0.16594493793785559	1.6651045388511254	-1.936187437656479	1.1992406048706625	-0.6451916376870899	-0.5539499750129935	-1.0723396537558476	1.3963253707461194
