# Supplementary material for: Obesity dysregulates feeding-evoked response dynamics in hypothalamic satiety neurons
Source: Sci Rep. 2025 Oct 14;15:35837. doi: 10.1038/s41598-025-19800-2 (PMC12521569; doi:10.1038/s41598-025-19800-2)
Supplement: Supplementary file 5 — Supplementary Material 5. [file 41598_2025_19800_MOESM5_ESM.zip › Fig 3_2/Fig 3c/HFD to_NCD_1st_MPK188_mean_licking_19.csv]

0.0
0.0
0.0
0.0
0.0
0.0
0.0
0.0
0.0
0.0
0.0
0.0
0.0
0.0
0.0
0.0
0.0
0.0
0.0
0.0
0.0
0.0
0.0
0.0
0.0
0.0
0.0
0.0
0.0
0.0
0.0
0.0
0.0
0.0
0.0
0.0
0.0
0.0
0.0
0.0
0.0
0.0
0.0
0.0
0.0
0.02631578947368421
0.02631578947368421
0.05263157894736842
0.07894736842105265
0.07894736842105265
0.07894736842105265
0.07894736842105265
0.10526315789473684
0.10526315789473684
0.10526315789473684
0.07894736842105265
0.10526315789473684
0.07894736842105265
0.05263157894736842
0.05263157894736842
0.05263157894736842
0.05263157894736842
0.02631578947368421
0.05263157894736842
0.05263157894736842
0.10526315789473684
0.07894736842105265
0.07894736842105265
0.10526315789473684
0.13157894736842105
0.13157894736842105
0.13157894736842105
0.21052631578947367
0.18421052631578946
0.21052631578947367
0.21052631578947367
0.2631578947368421
0.2631578947368421
0.3157894736842105
0.28947368421052627
0.3157894736842105
0.3421052631578947
0.3421052631578947
0.368421052631579
0.3947368421052632
0.4473684210526315
0.5263157894736842
0.5789473684210527
0.605263157894737
0.6842105263157895
0.6842105263157895
0.7631578947368421
0.7368421052631579
0.7105263157894737
0.6842105263157895
0.631578947368421
0.5789473684210527
0.5526315789473685
0.605263157894737
0.5789473684210525
0.736842105263158
0.7105263157894737
0.8947368421052633
1.4210526315789471
1.736842105263157
1.947368421052631
2.2105263157894735
2.578947368421052
2.6315789473684204
2.921052631578948
3.0789473684210527
3.3947368421052633
3.4473684210526323
3.2105263157894743
3.131578947368421
3.2105263157894735
3.2631578947368416
3.1052631578947363
3.1578947368421058
3.052631578947369
3.0000000000000004
2.947368421052632
2.8684210526315788
2.8684210526315796
2.8947368421052637
2.6842105263157894
2.4473684210526314
2.473684210526315
2.421052631578947
2.3684210526315788
2.289473684210525
2.157894736842105
2.078947368421052
2.052631578947368
2.026315789473684
2.2631578947368416
2.421052631578947
2.421052631578947
2.4736842105263155
2.7105263157894735
2.8157894736842106
2.894736842105263
2.9736842105263155
3.105263157894737
3.1052631578947363
3.1842105263157894
3.1052631578947363
3.1052631578947363
3.0263157894736836
2.8421052631578947
2.6052631578947367
2.4473684210526314
2.5263157894736836
2.2894736842105257
2.078947368421052
1.7105263157894735
1.6052631578947372
1.4210526315789473
1.4210526315789471
1.2368421052631577
1.2105263157894735
1.2105263157894735
1.0263157894736843
0.8947368421052632
0.894736842105263
0.8157894736842103
0.7105263157894737
0.6578947368421051
0.4736842105263157
0.4473684210526316
0.42105263157894735
0.3421052631578947
0.2631578947368421
0.2631578947368421
0.21052631578947367
0.21052631578947367
0.21052631578947367
0.21052631578947367
0.23684210526315785
0.2631578947368421
0.3157894736842105
0.2894736842105263
0.2631578947368421
0.3157894736842105
0.3684210526315789
0.4736842105263159
0.4736842105263159
0.4736842105263158
0.49999999999999994
0.4473684210526316
0.368421052631579
0.3421052631578948
0.368421052631579
0.3157894736842106
0.3157894736842105
0.21052631578947367
0.21052631578947367
0.21052631578947367
0.15789473684210525
0.18421052631578946
0.18421052631578946
0.18421052631578946
0.18421052631578946
0.1578947368421053
0.10526315789473684
0.13157894736842105
0.10526315789473684
0.10526315789473684
0.10526315789473684
0.10526315789473684
0.10526315789473684
0.10526315789473684
0.07894736842105265
0.07894736842105265
0.07894736842105265
0.07894736842105265
0.07894736842105265
0.05263157894736842
0.05263157894736842
0.02631578947368421
0.02631578947368421
0.02631578947368421
0.02631578947368421
0.02631578947368421
0.02631578947368421
0.0
0.0
0.0
0.0
0.0
0.0
0.0
0.02631578947368421
0.02631578947368421
0.02631578947368421
0.02631578947368421
0.05263157894736842
0.05263157894736842
0.05263157894736842
0.05263157894736842
0.10526315789473684
0.10526315789473684
0.07894736842105265
0.10526315789473684
0.10526315789473684
0.10526315789473684
0.07894736842105265
0.07894736842105265
0.07894736842105265
0.10526315789473684
0.05263157894736842
0.05263157894736842
0.07894736842105265
0.05263157894736842
0.07894736842105263
0.07894736842105263
0.07894736842105263
0.07894736842105263
0.07894736842105263
0.05263157894736842
0.05263157894736842
0.05263157894736842
0.02631578947368421
0.02631578947368421
0.0
0.0
0.0
0.0
0.0
0.0
0.0
0.0
0.0
0.0
0.0
0.0
0.0
0.0
0.0
0.0
0.0
0.0
0.0
0.0
0.0
0.0
0.0
0.0
0.0
0.0
0.0
0.0
0.02631578947368421
0.02631578947368421
0.02631578947368421
0.02631578947368421
0.02631578947368421
0.05263157894736842
0.05263157894736842
0.05263157894736842
0.07894736842105263
0.10526315789473684
0.07894736842105265
0.07894736842105265
0.07894736842105265
0.07894736842105265
0.10526315789473684
0.07894736842105265
0.07894736842105265
0.07894736842105265
0.05263157894736842
0.02631578947368421
0.02631578947368421
0.02631578947368421
0.02631578947368421
0.02631578947368421
0.0
0.02631578947368421
0.02631578947368421
0.02631578947368421
0.02631578947368421
0.02631578947368421
0.02631578947368421
0.02631578947368421
0.02631578947368421
0.02631578947368421
0.02631578947368421
0.0
0.0
0.0
0.0
0.0
0.0
0.0
0.0
0.02631578947368421
0.02631578947368421
0.05263157894736842
0.07894736842105265
0.07894736842105265
0.10526315789473684
0.10526315789473684
0.13157894736842105
0.13157894736842105
0.18421052631578946
0.15789473684210525
0.18421052631578946
0.1578947368421053
0.13157894736842105
0.15789473684210525
0.13157894736842105
0.13157894736842105
0.10526315789473684
0.10526315789473684
0.05263157894736842
0.05263157894736842
0.02631578947368421
0.02631578947368421
0.02631578947368421
0.0
0.0
0.0
0.0
0.0
0.0
0.0
0.0
0.0
0.0
0.0
0.0
0.0
0.0
0.0
0.0
0.0
0.0
0.0
0.0
0.0
0.0
0.0
0.0
0.0
0.0
0.02631578947368421
0.02631578947368421
0.05263157894736842
0.05263157894736842
0.05263157894736842
0.07894736842105263
0.07894736842105263
0.07894736842105263
0.10526315789473684
0.13157894736842105
0.10526315789473684
0.10526315789473684
0.07894736842105265
0.10526315789473684
0.13157894736842105
0.10526315789473684
0.10526315789473684
0.10526315789473684
0.10526315789473684
0.07894736842105265
0.07894736842105265
0.07894736842105265
0.07894736842105265
0.05263157894736842
0.02631578947368421
0.05263157894736842
0.05263157894736842
0.05263157894736842
0.05263157894736842
0.05263157894736842
0.05263157894736842
0.05263157894736842
0.07894736842105263
0.07894736842105263
0.07894736842105263
0.05263157894736842
0.05263157894736842
0.05263157894736842
0.02631578947368421
0.02631578947368421
0.02631578947368421
0.02631578947368421
0.0
0.02631578947368421
0.02631578947368421
0.02631578947368421
0.02631578947368421
0.02631578947368421
0.02631578947368421
0.02631578947368421
0.02631578947368421
0.02631578947368421
0.02631578947368421
0.0
0.0
0.0
0.0
0.0
0.0
0.0
0.0
0.0
0.0
0.0
0.0
0.0
0.0
0.0
0.0
0.0
0.0
0.0
0.0
0.0
0.0
0.0
0.0
0.0
0.0
0.0
0.0
0.0
0.02631578947368421
0.02631578947368421
0.02631578947368421
0.02631578947368421
0.02631578947368421
0.02631578947368421
0.02631578947368421
0.02631578947368421
0.02631578947368421
0.05263157894736842
0.02631578947368421
0.02631578947368421
0.02631578947368421
0.02631578947368421
0.02631578947368421
0.02631578947368421
0.02631578947368421
0.02631578947368421
0.02631578947368421
0.0
0.0
0.0
0.0
0.0
0.0
0.0
0.0
0.0
0.0
0.02631578947368421
0.02631578947368421
0.02631578947368421
0.02631578947368421
0.02631578947368421
0.02631578947368421
0.02631578947368421
0.02631578947368421
0.02631578947368421
0.02631578947368421
0.0
0.0
0.0
0.0
0.0
0.0
0.0
0.0
0.0
0.0
0.0
0.0
0.0
0.0
0.0
0.0
0.0
0.0
0.0
0.0
0.0
0.0
0.0
0.02631578947368421
0.02631578947368421
0.02631578947368421
0.02631578947368421
0.02631578947368421
0.02631578947368421
0.02631578947368421
0.02631578947368421
0.02631578947368421
0.02631578947368421
0.0
0.0
0.0
0.0
0.0
0.0
0.0
0.0
0.0
0.0
0.0
0.0
0.0
0.0
0.0
0.0
0.0
0.0
0.0
0.0
0.0
0.0
0.0
0.0
0.0
0.0
0.0
0.0
0.0
0.0
0.0
0.0
0.0
0.0
0.0
0.0
0.0
0.0
0.0
0.0
0.0
0.0
0.0
0.0
0.0
0.0
0.0
0.0
0.0
0.0
0.0
0.0
0.0
0.0
0.0
0.0
0.0
0.0
0.0
0.0
0.0
0.0
