# Supplementary material for: Obesity dysregulates feeding-evoked response dynamics in hypothalamic satiety neurons
Source: Sci Rep. 2025 Oct 14;15:35837. doi: 10.1038/s41598-025-19800-2 (PMC12521569; doi:10.1038/s41598-025-19800-2)
Supplement: Supplementary file 5 — Supplementary Material 5. [file 41598_2025_19800_MOESM5_ESM.zip › Fig 3_2/Fig 3c/HFD to_NCD_1st_MPK188_mean_licking_20.csv]

0.0
0.0
0.0
0.046296296296296294
0.07407407407407407
0.06172839506172839
0.07936507936507936
0.09259259259259259
0.08230452674897118
0.07407407407407407
0.09259259259259259
0.11111111111111113
0.12962962962962962
0.12962962962962962
0.12962962962962962
0.12962962962962962
0.12962962962962962
0.14814814814814814
0.14814814814814814
0.18518518518518517
0.16666666666666666
0.16666666666666666
0.16666666666666666
0.18518518518518517
0.18518518518518517
0.18518518518518517
0.20370370370370372
0.22222222222222227
0.22222222222222227
0.24074074074074076
0.25925925925925924
0.25925925925925924
0.2962962962962963
0.2777777777777778
0.2592592592592593
0.2777777777777778
0.2962962962962963
0.2407407407407407
0.27777777777777773
0.24074074074074076
0.24074074074074076
0.24074074074074076
0.2037037037037037
0.22222222222222224
0.2592592592592593
0.25925925925925924
0.2592592592592593
0.3148148148148149
0.3333333333333333
0.33333333333333337
0.3333333333333333
0.3888888888888889
0.40740740740740744
0.40740740740740744
0.40740740740740744
0.4444444444444443
0.4074074074074074
0.37037037037037035
0.3518518518518518
0.37037037037037035
0.37037037037037035
0.35185185185185186
0.3333333333333333
0.2962962962962963
0.27777777777777785
0.25925925925925924
0.24074074074074076
0.27777777777777773
0.2777777777777778
0.24074074074074076
0.2592592592592593
0.2037037037037037
0.18518518518518517
0.22222222222222224
0.2037037037037037
0.16666666666666666
0.24074074074074078
0.18518518518518517
0.18518518518518517
0.22222222222222224
0.20370370370370372
0.22222222222222227
0.2777777777777778
0.24074074074074076
0.2962962962962963
0.3333333333333333
0.3148148148148149
0.37037037037037035
0.3888888888888889
0.40740740740740744
0.4629629629629629
0.4814814814814815
0.4629629629629629
0.5185185185185186
0.5
0.4814814814814815
0.4814814814814815
0.4814814814814815
0.42592592592592593
0.40740740740740744
0.37037037037037035
0.5
0.8333333333333333
1.2407407407407398
1.5740740740740733
1.9074074074074066
2.333333333333333
2.722222222222222
3.1666666666666683
3.666666666666668
4.129629629629631
4.444444444444445
4.629629629629629
4.685185185185185
4.870370370370373
5.01851851851852
5.037037037037038
5.111111111111112
5.166666666666666
5.12962962962963
5.222222222222223
5.203703703703704
5.074074074074074
5.129629629629628
5.092592592592591
5.0925925925925934
5.055555555555555
4.888888888888888
4.9259259259259265
4.9259259259259265
4.722222222222222
4.611111111111112
4.481481481481481
4.185185185185184
3.962962962962964
3.722222222222222
3.574074074074074
3.425925925925926
3.148148148148148
2.87037037037037
2.6666666666666665
2.5370370370370363
2.3888888888888893
2.2777777777777777
2.1296296296296293
2.0555555555555554
1.925925925925926
1.87037037037037
1.777777777777778
1.796296296296296
1.796296296296296
1.6851851851851853
1.8333333333333335
1.9074074074074068
1.9629629629629621
2.074074074074074
2.1851851851851842
2.3148148148148135
2.4814814814814805
2.62962962962963
2.833333333333333
3.037037037037037
3.0925925925925926
3.2222222222222223
3.333333333333333
3.5740740740740735
3.722222222222222
3.8703703703703702
3.962962962962963
4.0
4.037037037037035
3.962962962962962
3.944444444444444
3.9074074074074083
3.944444444444444
3.5925925925925926
3.3888888888888893
3.1851851851851865
2.9444444444444455
2.6851851851851856
2.3703703703703702
2.3333333333333326
2.11111111111111
1.9074074074074068
1.6666666666666663
1.685185185185185
1.6481481481481473
1.5370370370370365
1.574074074074074
1.518518518518518
1.555555555555555
1.4629629629629626
1.555555555555555
1.4999999999999993
1.4814814814814812
1.3518518518518512
1.2222222222222219
1.185185185185185
1.0740740740740735
1.0555555555555554
1.018518518518518
0.9999999999999997
0.8148148148148148
0.8333333333333331
0.8148148148148148
0.7777777777777779
0.7407407407407408
0.7777777777777779
0.6851851851851855
0.7407407407407408
0.6481481481481483
0.6481481481481483
0.6851851851851853
0.6481481481481483
0.6296296296296298
0.6111111111111113
0.6481481481481483
0.5740740740740741
0.5925925925925926
0.5000000000000001
0.5185185185185186
0.425925925925926
0.3888888888888889
0.35185185185185197
0.3333333333333333
0.3148148148148149
0.24074074074074076
0.22222222222222224
0.18518518518518517
0.12962962962962965
0.11111111111111112
0.12962962962962962
0.14814814814814814
0.16666666666666666
0.14814814814814814
0.20370370370370372
0.2592592592592593
0.2592592592592593
0.2777777777777778
0.2962962962962963
0.3148148148148149
0.3148148148148149
0.27777777777777785
0.2592592592592593
0.24074074074074076
0.20370370370370372
0.14814814814814814
0.12962962962962962
0.11111111111111113
0.11111111111111112
0.07407407407407407
0.11111111111111112
0.11111111111111112
0.11111111111111112
0.12962962962962962
0.11111111111111112
0.14814814814814814
0.16666666666666666
0.20370370370370372
0.18518518518518517
0.20370370370370372
0.16666666666666666
0.16666666666666666
0.16666666666666666
0.14814814814814814
0.14814814814814814
0.11111111111111112
0.09259259259259259
0.07407407407407407
0.07407407407407407
0.07407407407407407
0.055555555555555566
0.055555555555555566
0.037037037037037035
0.037037037037037035
0.037037037037037035
0.037037037037037035
0.037037037037037035
0.037037037037037035
0.07407407407407407
0.055555555555555566
0.055555555555555566
0.055555555555555566
0.055555555555555566
0.07407407407407407
0.07407407407407407
0.07407407407407407
0.09259259259259259
0.07407407407407407
0.037037037037037035
0.037037037037037035
0.037037037037037035
0.09259259259259259
0.11111111111111112
0.11111111111111112
0.11111111111111112
0.11111111111111112
0.11111111111111112
0.11111111111111112
0.11111111111111112
0.11111111111111112
0.12962962962962962
0.09259259259259259
0.07407407407407407
0.055555555555555566
0.07407407407407407
0.11111111111111112
0.12962962962962965
0.12962962962962965
0.16666666666666666
0.18518518518518517
0.16666666666666666
0.16666666666666666
0.16666666666666666
0.18518518518518517
0.18518518518518517
0.14814814814814814
0.11111111111111112
0.12962962962962962
0.09259259259259259
0.07407407407407407
0.09259259259259259
0.09259259259259259
0.11111111111111112
0.09259259259259259
0.09259259259259259
0.09259259259259259
0.09259259259259259
0.11111111111111113
0.11111111111111113
0.12962962962962962
0.11111111111111112
0.11111111111111113
0.11111111111111112
0.11111111111111112
0.11111111111111113
0.11111111111111113
0.11111111111111113
0.09259259259259259
0.09259259259259259
0.09259259259259259
0.09259259259259259
0.09259259259259259
0.12962962962962962
0.12962962962962962
0.12962962962962965
0.12962962962962965
0.2037037037037037
0.18518518518518517
0.2037037037037037
0.22222222222222224
0.22222222222222224
0.20370370370370372
0.16666666666666666
0.16666666666666666
0.14814814814814814
0.14814814814814814
0.07407407407407407
0.11111111111111112
0.09259259259259259
0.09259259259259259
0.12962962962962962
0.12962962962962962
0.11111111111111112
0.11111111111111112
0.11111111111111112
0.12962962962962962
0.12962962962962962
0.11111111111111112
0.11111111111111112
0.11111111111111113
0.09259259259259259
0.09259259259259259
0.11111111111111113
0.12962962962962962
0.12962962962962962
0.12962962962962962
0.14814814814814814
0.14814814814814814
0.16666666666666666
0.12962962962962962
0.11111111111111112
0.11111111111111112
0.09259259259259259
0.11111111111111113
0.11111111111111113
0.11111111111111113
0.12962962962962965
0.11111111111111113
0.11111111111111113
0.12962962962962962
0.14814814814814814
0.16666666666666666
0.16666666666666666
0.14814814814814814
0.14814814814814814
0.12962962962962962
0.12962962962962962
0.12962962962962962
0.14814814814814814
0.14814814814814814
0.14814814814814814
0.12962962962962962
0.14814814814814814
0.12962962962962965
0.12962962962962965
0.12962962962962965
0.09259259259259259
0.11111111111111112
0.07407407407407407
0.055555555555555566
0.037037037037037035
0.037037037037037035
0.018518518518518517
0.018518518518518517
0.018518518518518517
0.018518518518518517
0.018518518518518517
0.0
0.0
0.0
0.0
0.0
0.0
0.0
0.0
0.0
0.0
0.018518518518518517
0.018518518518518517
0.037037037037037035
0.055555555555555566
0.09259259259259259
0.09259259259259259
0.09259259259259259
0.14814814814814814
0.14814814814814814
0.14814814814814814
0.12962962962962962
0.14814814814814814
0.12962962962962962
0.12962962962962962
0.12962962962962962
0.12962962962962962
0.14814814814814814
0.11111111111111112
0.12962962962962962
0.12962962962962962
0.12962962962962962
0.12962962962962962
0.14814814814814814
0.14814814814814814
0.16666666666666666
0.2037037037037037
0.22222222222222227
0.22222222222222227
0.24074074074074076
0.24074074074074076
0.25925925925925924
0.2962962962962963
0.2962962962962963
0.2962962962962963
0.2962962962962963
0.2777777777777778
0.2962962962962963
0.2962962962962963
0.2962962962962963
0.31481481481481477
0.3333333333333333
0.2962962962962963
0.2777777777777778
0.2962962962962963
0.2407407407407407
0.25925925925925924
0.20370370370370372
0.18518518518518517
0.16666666666666666
0.16666666666666666
0.12962962962962965
0.11111111111111112
0.12962962962962965
0.09259259259259259
0.09259259259259259
0.07407407407407407
0.07407407407407407
0.07407407407407407
0.07407407407407407
0.05555555555555556
0.07407407407407407
0.07407407407407407
0.07407407407407407
0.07407407407407407
0.07407407407407407
0.055555555555555566
0.055555555555555566
0.07407407407407407
0.055555555555555566
0.055555555555555566
0.037037037037037035
0.037037037037037035
0.018518518518518517
0.018518518518518517
0.037037037037037035
0.037037037037037035
0.037037037037037035
0.018518518518518517
0.018518518518518517
0.037037037037037035
0.037037037037037035
0.037037037037037035
0.037037037037037035
0.07407407407407407
0.055555555555555566
0.07407407407407407
0.09259259259259259
0.12962962962962962
0.14814814814814814
0.12962962962962962
0.16666666666666666
0.18518518518518517
0.20370370370370372
0.18518518518518517
0.20370370370370372
0.22222222222222224
0.2037037037037037
0.22222222222222224
0.22222222222222224
0.22222222222222224
0.2037037037037037
0.18518518518518517
0.16666666666666666
0.18518518518518517
0.18518518518518517
0.16666666666666669
0.2037037037037037
0.2037037037037037
0.22222222222222224
0.22222222222222224
0.2037037037037037
0.2037037037037037
0.24074074074074076
0.2037037037037037
0.18518518518518517
0.20370370370370372
0.18518518518518517
0.12962962962962962
0.09259259259259259
0.11111111111111112
0.11111111111111112
0.11111111111111112
0.07407407407407407
0.09259259259259259
0.09259259259259259
0.07407407407407407
0.055555555555555566
0.055555555555555566
0.07407407407407407
0.055555555555555566
0.055555555555555566
0.055555555555555566
0.07407407407407407
0.055555555555555566
0.09259259259259259
0.07407407407407407
0.09259259259259259
0.09259259259259259
0.07407407407407407
0.09259259259259259
0.11111111111111113
0.12962962962962962
0.11111111111111113
0.12962962962962965
0.11111111111111112
0.12962962962962962
0.12962962962962962
0.12962962962962962
0.16666666666666666
0.16666666666666666
0.16666666666666666
0.16666666666666666
0.16666666666666666
0.18518518518518517
0.18518518518518517
0.20370370370370372
0.18518518518518517
0.20370370370370372
0.20370370370370372
0.18518518518518517
0.18518518518518517
0.18518518518518517
0.20370370370370372
0.16666666666666666
0.16666666666666666
0.12962962962962962
0.12962962962962962
0.14814814814814814
0.11111111111111112
0.11111111111111112
0.09259259259259259
0.07407407407407407
0.055555555555555566
