# Supplementary material for: Obesity dysregulates feeding-evoked response dynamics in hypothalamic satiety neurons
Source: Sci Rep. 2025 Oct 14;15:35837. doi: 10.1038/s41598-025-19800-2 (PMC12521569; doi:10.1038/s41598-025-19800-2)
Supplement: Supplementary file 5 — Supplementary Material 5. [file 41598_2025_19800_MOESM5_ESM.zip › Fig 3_2/Fig 3c/HFD to_NCD_1st_MPK188_mean_licking_21.csv]

0.0
0.0
0.0
0.0
0.0
0.0
0.0
0.0
0.0
0.0
0.0
0.0
0.0
0.020408163265306124
0.020408163265306124
0.04081632653061225
0.061224489795918366
0.061224489795918366
0.0816326530612245
0.0816326530612245
0.0816326530612245
0.0816326530612245
0.0816326530612245
0.061224489795918366
0.061224489795918366
0.04081632653061225
0.020408163265306124
0.04081632653061225
0.020408163265306124
0.020408163265306124
0.020408163265306124
0.020408163265306124
0.020408163265306124
0.020408163265306124
0.020408163265306124
0.020408163265306124
0.020408163265306124
0.0
0.0
0.0
0.0
0.0
0.0
0.0
0.0
0.0
0.0
0.020408163265306124
0.020408163265306124
0.020408163265306124
0.020408163265306124
0.020408163265306124
0.020408163265306124
0.020408163265306124
0.020408163265306124
0.020408163265306124
0.020408163265306124
0.0
0.0
0.0
0.0
0.0
0.0
0.0
0.0
0.0
0.0
0.0
0.0
0.0
0.0
0.0
0.0
0.0
0.0
0.0
0.0
0.0
0.0
0.0
0.0
0.0
0.0
0.0
0.0
0.04081632653061225
0.04081632653061225
0.04081632653061225
0.06122448979591837
0.0816326530612245
0.1020408163265306
0.12244897959183673
0.14285714285714285
0.16326530612244897
0.2040816326530612
0.18367346938775508
0.2040816326530612
0.24489795918367346
0.24489795918367346
0.28571428571428575
0.34693877551020413
0.42857142857142877
0.5918367346938778
0.6734693877551023
0.9183673469387756
1.0408163265306123
1.1020408163265305
1.183673469387755
1.2448979591836733
1.3265306122448974
1.3265306122448974
1.2653061224489792
1.1224489795918366
1.0816326530612244
0.8979591836734693
0.8775510204081632
0.8775510204081632
0.8979591836734695
1.142857142857143
1.1632653061224487
1.3061224489795917
1.4285714285714284
1.612244897959183
1.6938775510204076
1.8163265306122442
1.8979591836734686
1.9387755102040813
1.897959183673469
1.673469387755102
1.591836734693877
1.448979591836734
1.3469387755102042
1.2244897959183672
1.1428571428571428
0.9591836734693877
0.8367346938775511
0.7346938775510204
0.6734693877551021
0.5918367346938777
0.5102040816326531
0.44897959183673475
0.3877551020408163
0.3061224489795919
0.2653061224489796
0.24489795918367346
0.18367346938775508
0.22448979591836737
0.2040816326530612
0.2653061224489796
0.30612244897959195
0.34693877551020413
0.4285714285714286
0.489795918367347
0.5306122448979592
0.5510204081632654
0.5918367346938775
0.6122448979591837
0.6938775510204082
0.7142857142857145
0.7551020408163267
0.8163265306122451
0.8163265306122451
0.8775510204081632
0.9591836734693877
1.061224489795918
1.1020408163265305
1.204081632653061
1.1836734693877546
1.2244897959183667
1.2448979591836733
1.2653061224489797
1.4285714285714284
1.4693877551020404
1.6122448979591835
1.6530612244897962
1.7551020408163267
1.7755102040816326
1.816326530612245
1.9183673469387754
1.959183673469388
2.0
1.8979591836734697
1.8979591836734697
1.6938775510204083
1.6530612244897962
1.6122448979591835
1.4897959183673468
1.4693877551020407
1.3265306122448979
1.3061224489795917
1.2244897959183676
1.2244897959183674
1.1632653061224492
1.1224489795918369
1.142857142857143
1.0204081632653064
1.0612244897959184
1.0204081632653061
0.9999999999999999
0.9999999999999999
0.9183673469387753
0.8163265306122448
0.7959183673469389
0.8163265306122448
0.6734693877551021
0.6734693877551021
0.5918367346938777
0.5714285714285715
0.5306122448979593
0.46938775510204095
0.5102040816326532
0.489795918367347
0.4285714285714286
0.44897959183673475
0.44897959183673475
0.4897959183673469
0.46938775510204095
0.4693877551020409
0.4693877551020409
0.4081632653061224
0.3877551020408164
0.3673469387755102
0.3469387755102041
0.26530612244897966
0.28571428571428575
0.24489795918367346
0.26530612244897955
0.2448979591836735
0.22448979591836737
0.2448979591836735
0.22448979591836737
0.26530612244897955
0.24489795918367346
0.2653061224489796
0.2448979591836735
0.2040816326530612
0.1836734693877551
0.18367346938775508
0.163265306122449
0.163265306122449
0.163265306122449
0.12244897959183673
0.12244897959183673
0.14285714285714285
0.14285714285714288
0.16326530612244897
0.14285714285714288
0.14285714285714285
0.2040816326530612
0.18367346938775508
0.2040816326530612
0.2040816326530612
0.2040816326530612
0.18367346938775508
0.2040816326530612
0.1836734693877551
0.1836734693877551
0.163265306122449
0.1020408163265306
0.1020408163265306
0.0816326530612245
0.1020408163265306
0.12244897959183673
0.1020408163265306
0.06122448979591837
0.06122448979591837
0.06122448979591837
0.06122448979591837
0.06122448979591837
0.06122448979591837
0.06122448979591837
0.04081632653061225
0.04081632653061225
0.04081632653061225
0.04081632653061225
0.04081632653061225
0.04081632653061225
0.04081632653061225
0.04081632653061225
0.04081632653061225
0.020408163265306124
0.020408163265306124
0.0
0.0
0.0
0.0
0.0
0.020408163265306124
0.020408163265306124
0.04081632653061225
0.04081632653061225
0.06122448979591837
0.0816326530612245
0.0816326530612245
0.1020408163265306
0.1020408163265306
0.12244897959183673
0.1020408163265306
0.1020408163265306
0.0816326530612245
0.0816326530612245
0.0816326530612245
0.06122448979591837
0.06122448979591837
0.04081632653061225
0.06122448979591837
0.04081632653061225
0.04081632653061225
0.04081632653061225
0.06122448979591837
0.06122448979591837
0.04081632653061225
0.04081632653061225
0.04081632653061225
0.04081632653061225
0.020408163265306124
0.020408163265306124
0.020408163265306124
0.020408163265306124
0.0
0.0
0.020408163265306124
0.020408163265306124
0.020408163265306124
0.04081632653061225
0.04081632653061225
0.06122448979591837
0.06122448979591837
0.06122448979591837
0.06122448979591837
0.06122448979591837
0.04081632653061225
0.06122448979591837
0.06122448979591837
0.04081632653061225
0.04081632653061225
0.020408163265306124
0.020408163265306124
0.020408163265306124
0.020408163265306124
0.020408163265306124
0.020408163265306124
0.0
0.0
0.020408163265306124
0.020408163265306124
0.020408163265306124
0.020408163265306124
0.020408163265306124
0.04081632653061225
0.04081632653061225
0.04081632653061225
0.04081632653061225
0.04081632653061225
0.020408163265306124
0.020408163265306124
0.020408163265306124
0.020408163265306124
0.020408163265306124
0.0
0.0
0.0
0.04081632653061225
0.04081632653061225
0.06122448979591837
0.06122448979591837
0.06122448979591837
0.06122448979591837
0.06122448979591837
0.06122448979591837
0.0816326530612245
0.0816326530612245
0.04081632653061225
0.04081632653061225
0.020408163265306124
0.020408163265306124
0.020408163265306124
0.020408163265306124
0.020408163265306124
0.020408163265306124
0.0
0.0
0.020408163265306124
0.020408163265306124
0.04081632653061225
0.061224489795918366
0.061224489795918366
0.0816326530612245
0.0816326530612245
0.0816326530612245
0.0816326530612245
0.0816326530612245
0.061224489795918366
0.061224489795918366
0.061224489795918366
0.04081632653061225
0.061224489795918366
0.04081632653061225
0.04081632653061225
0.04081632653061225
0.06122448979591837
0.06122448979591837
0.06122448979591837
0.0816326530612245
0.06122448979591837
0.06122448979591837
0.04081632653061225
0.04081632653061225
0.04081632653061225
0.04081632653061225
0.020408163265306124
0.04081632653061225
0.04081632653061225
0.020408163265306124
0.020408163265306124
0.020408163265306124
0.020408163265306124
0.04081632653061225
0.04081632653061225
0.04081632653061225
0.04081632653061225
0.020408163265306124
0.04081632653061225
0.04081632653061225
0.0816326530612245
0.0816326530612245
0.0816326530612245
0.06122448979591837
0.06122448979591837
0.06122448979591837
0.12244897959183673
0.163265306122449
0.14285714285714285
0.14285714285714285
0.12244897959183675
0.12244897959183675
0.163265306122449
0.163265306122449
0.2040816326530612
0.2040816326530612
0.163265306122449
0.12244897959183675
0.12244897959183675
0.12244897959183675
0.1020408163265306
0.12244897959183675
0.0816326530612245
0.1020408163265306
0.061224489795918366
0.061224489795918366
0.04081632653061225
0.04081632653061225
0.061224489795918366
0.061224489795918366
0.061224489795918366
0.04081632653061225
0.04081632653061225
0.020408163265306124
0.020408163265306124
0.020408163265306124
0.020408163265306124
0.020408163265306124
0.0
0.0
0.0
0.0
0.0
0.0
0.0
0.0
0.0
0.0
0.0
0.0
0.0
0.020408163265306124
0.020408163265306124
0.020408163265306124
0.04081632653061225
0.04081632653061225
0.04081632653061225
0.06122448979591837
0.06122448979591837
0.0816326530612245
0.12244897959183673
0.12244897959183673
0.12244897959183673
0.12244897959183673
0.1020408163265306
0.1020408163265306
0.1020408163265306
0.0816326530612245
0.0816326530612245
0.06122448979591837
0.020408163265306124
0.020408163265306124
0.020408163265306124
0.020408163265306124
0.06122448979591837
0.06122448979591837
0.1020408163265306
0.1020408163265306
0.1020408163265306
0.1020408163265306
0.1020408163265306
0.0816326530612245
0.0816326530612245
0.0816326530612245
0.04081632653061225
0.04081632653061225
0.0
0.0
0.0
0.0
0.0
0.0
0.0
0.0
0.0
0.0
0.0
0.0
0.0
0.0
0.0
0.0
0.0
0.0
0.0
0.0
0.0
0.0
0.0
0.0
0.0
0.0
0.0
0.0
0.0
0.0
0.0
0.0
0.0
0.0
0.0
0.0
0.0
0.0
0.0
0.0
0.0
0.0
0.0
0.020408163265306124
0.020408163265306124
0.020408163265306124
0.04081632653061225
0.04081632653061225
0.061224489795918366
0.061224489795918366
0.061224489795918366
0.0816326530612245
0.0816326530612245
0.061224489795918366
0.061224489795918366
0.061224489795918366
0.061224489795918366
0.061224489795918366
0.061224489795918366
0.061224489795918366
0.061224489795918366
0.04081632653061225
0.04081632653061225
0.04081632653061225
0.061224489795918366
0.061224489795918366
0.061224489795918366
0.061224489795918366
0.04081632653061225
0.04081632653061225
0.04081632653061225
0.04081632653061225
0.04081632653061225
0.04081632653061225
0.020408163265306124
0.020408163265306124
0.0
0.0
0.0
0.0
0.0
0.0
0.0
0.0
0.0
0.0
0.0
0.0
0.0
0.0
0.0
