# Supplementary material for: Obesity dysregulates feeding-evoked response dynamics in hypothalamic satiety neurons
Source: Sci Rep. 2025 Oct 14;15:35837. doi: 10.1038/s41598-025-19800-2 (PMC12521569; doi:10.1038/s41598-025-19800-2)
Supplement: Supplementary file 5 — Supplementary Material 5. [file 41598_2025_19800_MOESM5_ESM.zip › Fig 3_2/Fig 3c/HFD to_NCD_1st_MPK188_mean_licking_22.csv]

0.0
0.0
0.0
0.0
0.0
0.0
0.0
0.0
0.0
0.0
0.0
0.0
0.0
0.0
0.0
0.0
0.0
0.0
0.0
0.0
0.0
0.0
0.0
0.0
0.0
0.0
0.0
0.0
0.0
0.0
0.0
0.0
0.0
0.0
0.0
0.0
0.0
0.0
0.0
0.0
0.0
0.0
0.0
0.0
0.0
0.0
0.0
0.0
0.0
0.0
0.0
0.0
0.0
0.0
0.0
0.0
0.0
0.0
0.0
0.0
0.0
0.0
0.0
0.0
0.0
0.0
0.0
0.0
0.0
0.03225806451612903
0.03225806451612903
0.06451612903225806
0.12903225806451613
0.12903225806451613
0.12903225806451613
0.16129032258064516
0.1935483870967742
0.1935483870967742
0.1935483870967742
0.1935483870967742
0.1935483870967742
0.1935483870967742
0.12903225806451613
0.16129032258064516
0.16129032258064516
0.12903225806451613
0.09677419354838712
0.09677419354838712
0.09677419354838712
0.06451612903225806
0.06451612903225806
0.03225806451612903
0.03225806451612903
0.0
0.0
0.0
0.0
0.0
0.0
0.0
0.0
0.0
0.29032258064516125
0.4516129032258065
0.6451612903225807
1.0322580645161292
1.2258064516129037
1.6129032258064515
1.935483870967742
2.1935483870967745
2.516129032258065
2.9354838709677415
3.032258064516129
3.225806451612904
3.2903225806451615
3.483870967741936
3.7096774193548394
3.741935483870969
3.806451612903226
4.161290322580645
4.225806451612902
4.354838709677419
4.451612903225807
4.548387096774194
4.741935483870968
4.612903225806453
4.516129032258064
4.838709677419354
4.999999999999999
4.741935483870966
5.129032258064515
4.935483870967742
4.903225806451612
5.193548387096774
5.064516129032258
5.322580645161289
5.709677419354836
5.516129032258064
5.677419354838706
5.806451612903224
5.548387096774193
5.870967741935481
5.870967741935482
5.483870967741934
5.58064516129032
5.290322580645159
5.064516129032258
4.903225806451612
4.677419354838709
4.741935483870968
4.580645161290323
4.354838709677419
4.516129032258064
4.516129032258064
4.419354838709677
4.612903225806451
4.451612903225806
4.387096774193548
4.258064516129032
3.8064516129032255
3.709677419354839
3.6129032258064515
3.032258064516129
2.838709677419356
2.6129032258064515
2.0967741935483875
1.8064516129032264
1.580645161290323
1.2903225806451615
1.2580645161290327
1.0645161290322582
0.806451612903226
0.8709677419354842
0.774193548387097
0.7096774193548387
0.7096774193548387
0.7096774193548387
0.6451612903225806
0.6774193548387097
0.6451612903225806
0.6129032258064516
0.5161290322580645
0.4838709677419355
0.4193548387096774
0.41935483870967744
0.3548387096774194
0.3225806451612903
0.3225806451612903
0.22580645161290322
0.1935483870967742
0.16129032258064516
0.16129032258064516
0.0967741935483871
0.0967741935483871
0.06451612903225806
0.03225806451612903
0.03225806451612903
0.0
0.0
0.03225806451612903
0.06451612903225806
0.06451612903225806
0.12903225806451613
0.16129032258064516
0.19354838709677424
0.22580645161290322
0.29032258064516125
0.29032258064516125
0.3225806451612903
0.3225806451612903
0.3225806451612903
0.3225806451612903
0.25806451612903225
0.25806451612903225
0.22580645161290322
0.19354838709677424
0.16129032258064516
0.1935483870967742
0.16129032258064516
0.12903225806451613
0.09677419354838712
0.09677419354838712
0.12903225806451613
0.09677419354838712
0.09677419354838712
0.09677419354838712
0.06451612903225806
0.03225806451612903
0.03225806451612903
0.03225806451612903
0.03225806451612903
0.03225806451612903
0.0
0.0
0.0
0.0
0.0
0.03225806451612903
0.06451612903225806
0.06451612903225806
0.09677419354838712
0.09677419354838712
0.16129032258064516
0.16129032258064516
0.16129032258064516
0.16129032258064516
0.16129032258064516
0.12903225806451613
0.12903225806451613
0.12903225806451613
0.09677419354838712
0.09677419354838712
0.03225806451612903
0.03225806451612903
0.03225806451612903
0.03225806451612903
0.03225806451612903
0.03225806451612903
0.0
0.0
0.0
0.0
0.0
0.0
0.0
0.0
0.0
0.0
0.0
0.0
0.0
0.0
0.0
0.0
0.0
0.0
0.0
0.0
0.03225806451612903
0.03225806451612903
0.03225806451612903
0.03225806451612903
0.03225806451612903
0.03225806451612903
0.03225806451612903
0.03225806451612903
0.06451612903225806
0.06451612903225806
0.03225806451612903
0.06451612903225806
0.06451612903225806
0.06451612903225806
0.06451612903225806
0.06451612903225806
0.06451612903225806
0.06451612903225806
0.03225806451612903
0.03225806451612903
0.03225806451612903
0.0
0.0
0.0
0.0
0.0
0.0
0.0
0.0
0.03225806451612903
0.03225806451612903
0.03225806451612903
0.06451612903225806
0.06451612903225806
0.09677419354838712
0.09677419354838712
0.12903225806451613
0.12903225806451613
0.12903225806451613
0.09677419354838712
0.09677419354838712
0.09677419354838712
0.06451612903225806
0.06451612903225806
0.03225806451612903
0.03225806451612903
0.03225806451612903
0.03225806451612903
0.03225806451612903
0.06451612903225806
0.06451612903225806
0.06451612903225806
0.06451612903225806
0.06451612903225806
0.06451612903225806
0.06451612903225806
0.03225806451612903
0.03225806451612903
0.03225806451612903
0.0
0.0
0.0
0.0
0.0
0.0
0.0
0.0
0.0
0.0
0.0
0.0
0.0
0.0
0.0
0.0
0.0
0.0
0.0
0.0
0.0
0.0
0.0
0.0
0.0
0.0
0.0
0.0
0.0
0.0
0.0
0.0
0.0
0.0
0.0
0.0
0.0
0.0
0.0
0.0
0.0
0.0
0.0
0.0
0.0
0.0
0.0
0.0
0.0
0.0
0.0
0.0
0.0
0.0
0.0
0.0
0.0
0.0
0.0
0.0
0.0
0.0
0.0
0.0
0.0
0.0
0.0
0.0
0.0
0.0
0.0
0.0
0.0
0.0
0.0
0.0
0.0
0.0
0.0
0.0
0.0
0.0
0.0
0.0
0.0
0.0
0.0
0.0
0.0
0.0
0.0
0.0
0.0
0.0
0.0
0.0
0.0
0.0
0.0
0.0
0.0
0.0
0.0
0.0
0.0
0.0
0.0
0.0
0.0
0.0
0.0
0.0
0.0
0.0
0.0
0.0
0.0
0.0
0.0
0.0
0.0
0.0
0.0
0.0
0.0
0.0
0.0
0.0
0.0
0.0
0.0
0.0
0.0
0.0
0.0
0.0
0.0
0.0
0.0
0.0
0.0
0.0
0.0
0.0
0.0
0.0
0.0
0.0
0.0
0.0
0.0
0.0
0.0
0.0
0.0
0.0
0.0
0.0
0.0
0.0
0.0
0.0
0.0
0.0
0.0
0.0
0.0
0.0
0.0
0.0
0.0
0.0
0.0
0.0
0.0
0.0
0.0
0.0
0.0
0.0
0.0
0.0
0.0
0.0
0.0
0.0
0.0
0.0
0.0
0.0
0.0
0.0
0.0
0.0
0.0
0.0
0.0
0.0
0.0
0.0
0.0
0.0
0.0
0.0
0.0
0.0
0.0
0.0
0.0
0.0
0.0
0.0
0.0
0.0
0.0
0.0
0.0
0.0
0.0
0.0
0.0
0.0
0.0
0.0
0.0
0.0
0.0
0.0
0.0
0.0
0.0
0.0
0.0
0.0
0.0
0.0
0.0
0.0
0.0
0.0
0.0
0.0
0.0
0.0
0.0
0.0
0.0
0.0
0.0
0.0
0.0
0.0
0.0
0.0
0.0
0.0
0.0
0.0
0.0
0.0
0.0
0.0
0.0
0.0
