# Supplementary material for: Obesity dysregulates feeding-evoked response dynamics in hypothalamic satiety neurons
Source: Sci Rep. 2025 Oct 14;15:35837. doi: 10.1038/s41598-025-19800-2 (PMC12521569; doi:10.1038/s41598-025-19800-2)
Supplement: Supplementary file 5 — Supplementary Material 5. [file 41598_2025_19800_MOESM5_ESM.zip › Fig 3_2/Fig 3c/HFD to_NCD_1st_MPK188_mean_licking_23.csv]

0.0
0.0
0.0
0.0
0.0
0.0
0.0
0.0
0.0
0.0
0.0
0.0
0.0
0.0
0.0
0.0
0.0
0.0
0.0
0.0
0.0
0.0
0.0
0.0
0.0
0.022222222222222223
0.022222222222222223
0.022222222222222223
0.044444444444444446
0.044444444444444446
0.06666666666666667
0.06666666666666667
0.06666666666666667
0.06666666666666667
0.06666666666666667
0.06666666666666667
0.06666666666666667
0.08888888888888889
0.06666666666666667
0.08888888888888889
0.06666666666666667
0.06666666666666667
0.06666666666666667
0.06666666666666667
0.06666666666666667
0.044444444444444446
0.044444444444444446
0.022222222222222223
0.022222222222222223
0.0
0.0
0.0
0.0
0.0
0.0
0.0
0.0
0.0
0.0
0.0
0.0
0.0
0.0
0.0
0.0
0.0
0.0
0.0
0.0
0.0
0.0
0.0
0.0
0.0
0.0
0.0
0.0
0.0
0.0
0.0
0.0
0.0
0.0
0.0
0.0
0.0
0.0
0.0
0.0
0.0
0.0
0.0
0.0
0.0
0.0
0.0
0.0
0.0
0.0
0.0
0.0
0.0
0.3111111111111111
0.4222222222222223
0.6888888888888891
0.9111111111111114
1.333333333333333
1.7111111111111108
1.9999999999999993
2.488888888888888
2.7999999999999985
3.2444444444444445
3.3777777777777773
3.755555555555556
4.000000000000001
4.444444444444443
4.644444444444443
4.777777777777777
5.088888888888889
5.133333333333335
5.266666666666666
5.444444444444442
5.555555555555553
5.5555555555555545
5.6
5.488888888888887
5.288888888888889
5.399999999999997
5.399999999999997
5.422222222222219
5.622222222222221
5.666666666666665
5.6
5.755555555555555
5.711111111111111
5.666666666666668
5.800000000000001
5.711111111111112
5.644444444444446
5.644444444444446
5.511111111111112
5.311111111111112
5.244444444444446
5.111111111111111
5.111111111111111
5.133333333333333
5.155555555555553
5.133333333333335
4.977777777777776
4.866666666666666
4.5777777777777775
4.2666666666666675
4.022222222222223
3.688888888888889
3.3333333333333344
2.911111111111111
2.3555555555555556
1.9555555555555553
1.666666666666667
1.2666666666666666
1.0888888888888886
0.9555555555555555
0.8000000000000003
0.6888888888888891
0.5555555555555557
0.44444444444444453
0.4222222222222223
0.3111111111111111
0.2444444444444444
0.2444444444444444
0.2444444444444444
0.22222222222222224
0.22222222222222224
0.15555555555555556
0.13333333333333336
0.13333333333333336
0.15555555555555556
0.15555555555555556
0.15555555555555556
0.15555555555555556
0.11111111111111112
0.11111111111111112
0.08888888888888889
0.13333333333333333
0.15555555555555556
0.2
0.2222222222222222
0.26666666666666666
0.26666666666666666
0.2888888888888889
0.2888888888888889
0.2888888888888889
0.2888888888888889
0.2444444444444444
0.22222222222222224
0.17777777777777778
0.13333333333333333
0.13333333333333333
0.11111111111111112
0.08888888888888889
0.11111111111111112
0.11111111111111112
0.13333333333333333
0.13333333333333333
0.15555555555555556
0.15555555555555556
0.15555555555555556
0.13333333333333333
0.13333333333333333
0.08888888888888889
0.11111111111111112
0.11111111111111112
0.08888888888888889
0.08888888888888889
0.06666666666666668
0.08888888888888889
0.08888888888888889
0.06666666666666668
0.08888888888888889
0.08888888888888889
0.044444444444444446
0.044444444444444446
0.06666666666666667
0.06666666666666667
0.06666666666666667
0.044444444444444446
0.044444444444444446
0.08888888888888889
0.06666666666666668
0.08888888888888889
0.11111111111111112
0.13333333333333336
0.11111111111111112
0.11111111111111112
0.11111111111111112
0.11111111111111112
0.11111111111111112
0.06666666666666668
0.06666666666666668
0.044444444444444446
0.022222222222222223
0.0
0.0
0.0
0.0
0.0
0.022222222222222223
0.022222222222222223
0.022222222222222223
0.022222222222222223
0.022222222222222223
0.022222222222222223
0.022222222222222223
0.022222222222222223
0.022222222222222223
0.022222222222222223
0.0
0.0
0.0
0.0
0.0
0.0
0.0
0.0
0.0
0.0
0.0
0.0
0.0
0.0
0.0
0.0
0.0
0.0
0.0
0.0
0.0
0.0
0.0
0.0
0.0
0.0
0.0
0.0
0.0
0.0
0.0
0.0
0.0
0.0
0.0
0.0
0.0
0.0
0.0
0.0
0.0
0.0
0.0
0.0
0.0
0.0
0.0
0.0
0.0
0.0
0.0
0.0
0.0
0.0
0.0
0.0
0.0
0.0
0.0
0.0
0.0
0.0
0.0
0.0
0.0
0.0
0.0
0.0
0.0
0.0
0.0
0.0
0.0
0.0
0.0
0.0
0.0
0.0
0.0
0.0
0.0
0.0
0.0
0.0
0.0
0.0
0.0
0.0
0.0
0.0
0.022222222222222223
0.022222222222222223
0.022222222222222223
0.022222222222222223
0.022222222222222223
0.022222222222222223
0.022222222222222223
0.022222222222222223
0.022222222222222223
0.022222222222222223
0.0
0.0
0.0
0.0
0.0
0.0
0.0
0.0
0.0
0.0
0.0
0.0
0.0
0.0
0.0
0.0
0.0
0.0
0.0
0.0
0.0
0.0
0.0
0.0
0.0
0.0
0.0
0.0
0.0
0.0
0.0
0.0
0.0
0.0
0.0
0.0
0.0
0.0
0.0
0.0
0.0
0.0
0.0
0.0
0.0
0.0
0.0
0.0
0.0
0.0
0.0
0.0
0.0
0.0
0.0
0.0
0.0
0.0
0.0
0.0
0.022222222222222223
0.022222222222222223
0.022222222222222223
0.044444444444444446
0.044444444444444446
0.044444444444444446
0.044444444444444446
0.044444444444444446
0.044444444444444446
0.044444444444444446
0.022222222222222223
0.022222222222222223
0.022222222222222223
0.0
0.0
0.0
0.0
0.0
0.0
0.0
0.0
0.0
0.0
0.0
0.0
0.0
0.0
0.0
0.0
0.0
0.0
0.0
0.0
0.0
0.0
0.0
0.0
0.0
0.0
0.0
0.0
0.0
0.0
0.0
0.0
0.0
0.0
0.0
0.0
0.0
0.0
0.0
0.0
0.0
0.0
0.0
0.0
0.0
0.0
0.0
0.0
0.0
0.0
0.0
0.0
0.0
0.0
0.0
0.0
0.0
0.0
0.0
0.0
0.0
0.0
0.0
0.0
0.0
0.022222222222222223
0.022222222222222223
0.022222222222222223
0.022222222222222223
0.022222222222222223
0.022222222222222223
0.022222222222222223
0.022222222222222223
0.022222222222222223
0.022222222222222223
0.0
0.0
0.0
0.0
0.0
0.0
0.0
0.0
0.0
0.0
0.0
0.0
0.0
0.0
0.0
0.0
0.0
0.0
0.0
0.0
0.0
0.0
0.0
0.0
0.0
0.0
0.0
0.0
0.0
0.0
0.0
0.0
0.0
0.0
0.0
0.0
0.0
0.0
0.0
0.0
0.0
0.0
0.0
0.0
0.0
0.0
0.0
0.0
0.0
0.0
0.0
0.0
0.0
0.0
0.0
0.0
0.0
0.0
0.0
0.0
0.0
0.0
0.0
0.0
0.0
0.0
0.0
0.0
0.0
0.0
0.0
0.0
0.0
0.0
0.0
0.0
0.0
0.0
0.0
0.0
0.0
0.0
0.0
0.0
0.0
0.0
0.0
0.0
0.0
0.022222222222222223
0.022222222222222223
0.022222222222222223
0.022222222222222223
0.022222222222222223
0.022222222222222223
0.022222222222222223
0.022222222222222223
