# Supplementary material for: Obesity dysregulates feeding-evoked response dynamics in hypothalamic satiety neurons
Source: Sci Rep. 2025 Oct 14;15:35837. doi: 10.1038/s41598-025-19800-2 (PMC12521569; doi:10.1038/s41598-025-19800-2)
Supplement: Supplementary file 5 — Supplementary Material 5. [file 41598_2025_19800_MOESM5_ESM.zip › Fig 3_2/Fig 3c/HFD to_NCD_1st_MPK188_mean_licking_24.csv]

0.0
0.0
0.0
0.0
0.06666666666666667
0.05555555555555555
0.047619047619047616
0.041666666666666664
0.037037037037037035
0.10000000000000002
0.10000000000000002
0.10000000000000002
0.16666666666666666
0.2333333333333333
0.2333333333333333
0.26666666666666666
0.29999999999999993
0.3333333333333333
0.3666666666666667
0.30000000000000004
0.3333333333333333
0.3666666666666667
0.30000000000000004
0.26666666666666666
0.26666666666666666
0.2333333333333333
0.2333333333333333
0.20000000000000004
0.16666666666666666
0.20000000000000004
0.16666666666666666
0.13333333333333333
0.16666666666666666
0.16666666666666666
0.13333333333333333
0.16666666666666666
0.13333333333333333
0.13333333333333333
0.16666666666666666
0.13333333333333333
0.13333333333333333
0.16666666666666666
0.16666666666666666
0.13333333333333333
0.13333333333333333
0.10000000000000002
0.13333333333333333
0.13333333333333333
0.1
0.1
0.1
0.06666666666666667
0.03333333333333333
0.03333333333333333
0.06666666666666667
0.06666666666666667
0.06666666666666667
0.1
0.1
0.13333333333333333
0.16666666666666666
0.2
0.2333333333333333
0.2333333333333333
0.2333333333333333
0.26666666666666666
0.26666666666666666
0.26666666666666666
0.26666666666666666
0.2333333333333333
0.2
0.2
0.2
0.2
0.16666666666666666
0.13333333333333333
0.1
0.10000000000000002
0.10000000000000002
0.13333333333333333
0.16666666666666666
0.16666666666666666
0.13333333333333333
0.13333333333333333
0.20000000000000004
0.20000000000000004
0.20000000000000004
0.20000000000000004
0.2333333333333333
0.2333333333333333
0.2333333333333333
0.20000000000000004
0.2333333333333333
0.2333333333333333
0.2
0.2
0.2
0.16666666666666666
0.16666666666666666
0.16666666666666666
0.2
0.5000000000000001
0.6666666666666667
0.8333333333333336
1.1333333333333337
1.5666666666666669
1.9666666666666663
2.5
2.9333333333333336
3.3666666666666667
3.9333333333333345
4.266666666666667
4.5
4.933333333333333
5.233333333333333
5.366666666666665
5.666666666666665
5.633333333333333
5.766666666666667
5.833333333333332
5.866666666666667
5.766666666666666
5.966666666666666
6.0666666666666655
6.2
6.2666666666666675
6.166666666666667
6.4333333333333345
6.533333333333334
6.699999999999999
6.7
6.7
6.800000000000001
6.866666666666667
6.6333333333333355
6.800000000000001
6.9
6.833333333333335
6.800000000000001
6.800000000000002
6.766666666666668
7.033333333333333
7.000000000000001
6.86666666666667
7.033333333333335
6.866666666666667
6.666666666666666
6.799999999999999
6.866666666666667
6.833333333333334
6.833333333333334
6.6
6.499999999999999
6.533333333333332
6.433333333333332
6.166666666666664
6.033333333333331
5.433333333333332
4.933333333333333
4.633333333333333
4.300000000000001
4.1
3.7
3.4000000000000004
2.966666666666668
2.8
2.5666666666666664
2.533333333333333
2.5
2.3
2.133333333333333
1.8333333333333326
1.7999999999999992
1.5666666666666664
1.4666666666666668
1.5000000000000002
1.366666666666667
1.3
1.1666666666666667
1.1
1.0666666666666667
1.0666666666666667
1.0
1.0
1.0333333333333332
0.8999999999999999
1.0333333333333332
0.9666666666666668
0.9666666666666667
1.0333333333333332
1.1
1.1333333333333333
1.1666666666666667
1.1000000000000003
1.0666666666666669
1.0000000000000002
0.9666666666666667
0.9000000000000001
0.9333333333333331
0.8
0.6666666666666667
0.6000000000000001
0.5
0.5
0.43333333333333335
0.5
0.4000000000000001
0.43333333333333335
0.3333333333333333
0.3333333333333333
0.30000000000000004
0.3333333333333333
0.3333333333333333
0.26666666666666666
0.26666666666666666
0.16666666666666666
0.16666666666666666
0.16666666666666666
0.2
0.16666666666666666
0.16666666666666666
0.13333333333333333
0.10000000000000002
0.13333333333333333
0.13333333333333333
0.16666666666666666
0.2
0.16666666666666666
0.16666666666666666
0.20000000000000004
0.2333333333333333
0.2
0.2333333333333333
0.2
0.2
0.2
0.16666666666666666
0.2
0.20000000000000004
0.16666666666666666
0.13333333333333333
0.16666666666666666
0.13333333333333333
0.13333333333333333
0.13333333333333333
0.1
0.1
0.06666666666666667
0.03333333333333333
0.03333333333333333
0.03333333333333333
0.0
0.0
0.0
0.0
0.0
0.0
0.03333333333333333
0.06666666666666667
0.06666666666666667
0.1
0.1
0.13333333333333333
0.13333333333333333
0.16666666666666666
0.16666666666666666
0.16666666666666666
0.13333333333333333
0.1
0.1
0.06666666666666667
0.06666666666666667
0.06666666666666667
0.10000000000000002
0.06666666666666667
0.06666666666666667
0.1
0.13333333333333333
0.16666666666666666
0.16666666666666666
0.2
0.2333333333333333
0.2
0.2
0.2
0.2333333333333333
0.2333333333333333
0.2333333333333333
0.2333333333333333
0.26666666666666666
0.26666666666666666
0.2333333333333333
0.26666666666666666
0.2333333333333333
0.26666666666666666
0.23333333333333334
0.26666666666666666
0.26666666666666666
0.23333333333333334
0.26666666666666666
0.26666666666666666
0.3333333333333333
0.29999999999999993
0.29999999999999993
0.26666666666666666
0.30000000000000004
0.26666666666666666
0.23333333333333334
0.26666666666666666
0.20000000000000004
0.23333333333333334
0.2
0.2
0.23333333333333334
0.23333333333333334
0.23333333333333334
0.26666666666666666
0.26666666666666666
0.3333333333333333
0.3333333333333333
0.30000000000000004
0.29999999999999993
0.3333333333333333
0.3666666666666667
0.3666666666666667
0.4
0.3666666666666667
0.3666666666666667
0.29999999999999993
0.3333333333333333
0.3333333333333333
0.3666666666666667
0.3333333333333333
0.26666666666666666
0.30000000000000004
0.23333333333333334
0.2333333333333333
0.29999999999999993
0.26666666666666666
0.26666666666666666
0.29999999999999993
0.2333333333333333
0.2333333333333333
0.2333333333333333
0.2
0.2
0.16666666666666666
0.10000000000000002
0.10000000000000002
0.06666666666666667
0.0
0.0
0.0
0.0
0.0
0.0
0.0
0.03333333333333333
0.03333333333333333
0.03333333333333333
0.03333333333333333
0.03333333333333333
0.03333333333333333
0.03333333333333333
0.03333333333333333
0.03333333333333333
0.03333333333333333
0.0
0.0
0.0
0.0
0.0
0.0
0.0
0.0
0.0
0.0
0.0
0.0
0.03333333333333333
0.03333333333333333
0.03333333333333333
0.06666666666666667
0.1
0.13333333333333333
0.13333333333333333
0.16666666666666666
0.2
0.2
0.2
0.2333333333333333
0.2333333333333333
0.2
0.16666666666666666
0.13333333333333333
0.13333333333333333
0.13333333333333333
0.1
0.13333333333333333
0.1
0.06666666666666667
0.06666666666666667
0.06666666666666667
0.06666666666666667
0.06666666666666667
0.06666666666666667
0.03333333333333333
0.03333333333333333
0.0
0.0
0.0
0.0
0.0
0.0
0.0
0.0
0.0
0.0
0.0
0.0
0.0
0.0
0.0
0.0
0.0
0.0
0.0
0.0
0.0
0.03333333333333333
0.06666666666666667
0.1
0.13333333333333333
0.13333333333333333
0.16666666666666666
0.2
0.2
0.2333333333333333
0.26666666666666666
0.30000000000000004
0.26666666666666666
0.26666666666666666
0.26666666666666666
0.26666666666666666
0.29999999999999993
0.29999999999999993
0.3666666666666667
0.3333333333333333
0.3333333333333333
0.26666666666666666
0.26666666666666666
0.2333333333333333
0.20000000000000004
0.26666666666666666
0.20000000000000004
0.2333333333333333
0.20000000000000004
0.20000000000000004
0.2
0.2333333333333333
0.2333333333333333
0.2333333333333333
0.2333333333333333
0.16666666666666666
0.16666666666666666
0.13333333333333333
0.10000000000000002
0.13333333333333333
0.1
0.06666666666666667
0.06666666666666667
0.06666666666666667
0.06666666666666667
0.06666666666666667
0.06666666666666667
0.03333333333333333
0.03333333333333333
0.03333333333333333
0.03333333333333333
0.03333333333333333
0.03333333333333333
0.03333333333333333
0.03333333333333333
0.03333333333333333
0.03333333333333333
0.03333333333333333
0.03333333333333333
0.0
0.0
0.0
0.0
0.0
0.0
0.0
0.0
0.0
0.0
0.0
0.0
0.0
0.0
0.0
0.0
0.0
0.0
0.0
0.0
0.0
0.0
0.0
0.0
0.0
0.0
0.0
0.0
0.0
0.0
0.0
0.0
0.0
0.0
0.03333333333333333
0.03333333333333333
0.03333333333333333
0.03333333333333333
0.03333333333333333
0.03333333333333333
0.06666666666666667
0.06666666666666667
0.10000000000000002
0.10000000000000002
0.06666666666666667
0.1
0.1
0.13333333333333333
0.13333333333333333
0.13333333333333333
0.1
0.1
0.1
0.13333333333333333
0.13333333333333333
0.13333333333333333
0.13333333333333333
0.1
0.1
0.1
0.1
0.1
0.06666666666666667
0.03333333333333333
0.03333333333333333
0.0
0.0
0.0
0.0
0.0
0.0
0.0
0.0
0.0
0.0
0.0
0.0
0.0
0.0
0.0
0.03333333333333333
0.06666666666666667
0.1
0.13333333333333333
0.13333333333333333
0.13333333333333333
0.16666666666666666
0.2
0.2333333333333333
0.2333333333333333
0.2333333333333333
0.2
0.2
0.2
0.2
0.2333333333333333
0.2333333333333333
0.2
0.16666666666666666
0.16666666666666666
0.13333333333333333
0.13333333333333333
0.1
0.1
0.1
0.06666666666666667
0.06666666666666667
0.06666666666666667
0.06666666666666667
0.06666666666666667
0.13333333333333333
0.13333333333333333
0.13333333333333333
0.10000000000000002
