# Supplementary material for: Obesity dysregulates feeding-evoked response dynamics in hypothalamic satiety neurons
Source: Sci Rep. 2025 Oct 14;15:35837. doi: 10.1038/s41598-025-19800-2 (PMC12521569; doi:10.1038/s41598-025-19800-2)
Supplement: Supplementary file 5 — Supplementary Material 5. [file 41598_2025_19800_MOESM5_ESM.zip › Fig 3_2/Fig 3c/HFD to_NCD_1st_MPK188_mean_running_19.csv]

14.791855776842107
15.092580376315787
15.309241386315785
15.397846668421053
15.508194542105263
15.693362356315788
15.726832206105266
15.681760017789472
15.737076719473682
15.702740024842106
15.734802889473686
15.628320057842105
15.63624019894737
15.632074637894732
15.724705716315787
15.785944466842107
16.045750748421057
16.230451063157897
16.366791589473678
16.267000894736842
16.256836131578954
16.332943447368418
16.445012942105265
16.728876945789477
16.879956089473684
17.099999257894737
17.251707531894738
17.442593782994738
17.55499419121053
17.83442371720527
18.10178016557894
18.384090894736843
18.550388842105264
18.54011684210526
18.463553273684216
18.258269315789473
18.10136394736842
17.892816315789474
17.880243157894743
17.894576842105263
17.668031315789474
17.3885791
17.276314052631587
17.166365315789477
17.052628401052633
16.84198800578947
16.453093367894734
16.093589315263156
15.75828630310526
15.537586789473686
15.460545210526313
15.28036004736842
15.105642295789472
15.028242201578948
14.906229026315792
14.881568018421053
15.02901934368421
15.013057778421052
14.939850605263155
14.70953564736842
14.36673191410526
14.190643439473684
13.958746954210527
13.714428852631578
13.601043704736844
13.611110940889475
13.599531385052636
13.61250292894737
13.422767280526317
13.247543448210527
13.077696652631577
13.050704772105263
13.061250105263161
13.170632770526316
13.228616487368427
13.098863097947367
12.970844331578945
12.999212086315792
13.095561158947367
13.301413889473684
13.460090952631578
13.51863972631579
13.466467821052635
13.206677874210527
12.89925150842105
12.616064325789473
12.252957773684209
11.93970725263158
11.670250163157895
11.179720915789472
10.86448904
10.584368474157893
10.267650813157893
10.068585886315788
9.847860951105265
9.68900982294737
9.49584538736842
9.248458215368425
8.907720194736845
8.812877016842103
8.890635752631582
8.910859407894737
9.050751280947372
9.133153644736838
9.359022927421055
9.416142370000001
9.56896140157895
9.693388531578947
9.771094315789473
9.537458057894739
9.10235576842105
8.625634042631578
7.99737104268421
7.5093590173684195
7.053055905684211
6.699103369263159
6.332098587894737
6.0400148000526315
5.817008767894738
5.974546700578947
6.111963645368422
6.430706676315789
6.834468378421051
7.204830907263158
7.628146015789475
8.255909769368424
8.960359172947369
9.647754425684207
10.40175747068421
11.026951949368419
11.570331065789475
12.062762119368422
12.383227172052633
12.569140436315788
12.625079694736845
12.406667638421053
12.038501329473688
11.680667843157897
11.284711786842104
10.819393664210525
10.28403384931579
9.780570813684209
9.435549939894736
9.245685304105265
9.10392206263158
9.17650045789474
9.188355569473684
9.14576187736842
9.101169019473684
9.249203814736843
9.519751978947367
9.775648363157893
9.94557972736842
10.093583384210524
10.302488669473684
10.351892504052632
10.606023599999997
10.916908047368421
11.25344895
11.473069942105262
11.687749127736842
11.849102242105264
12.11610671157895
12.424731621578948
12.562755388421053
12.777211177368422
12.941291476842105
13.004682042105264
13.165008631578944
13.253727099999999
13.366399484210525
13.562748617684214
13.78986451010526
13.964801445263163
14.038843294526316
14.050854291947372
13.909122600842107
13.810568334631578
13.561661449473688
13.43803394621053
13.35613066894737
13.30284235455789
13.238739633631578
13.212574684210528
13.322376684210527
13.514638142684213
13.858779642105263
14.299716036842106
14.850795321052631
15.286469189473683
15.625860382631577
15.858475124263158
16.0897533371579
16.352689094736842
16.59444463157895
16.757173978947367
16.878915715789475
16.80434537368421
16.647920340000002
16.589085673578943
16.46228817768421
16.242661419789478
16.067282682105258
15.81631073105263
15.560411701052635
15.26376906731579
14.909068910526313
14.690661570947366
14.403168387894736
14.06069756421053
13.99901477894737
14.033406758421052
13.871968472789476
13.78239293736842
13.692765776315788
13.68110596842105
13.670991757894734
13.647885631578946
13.678590631578949
13.75386119473684
13.669071631578946
13.616831
13.578196005263157
13.598839526315793
13.597236695315791
13.444958638947368
13.344451202105263
13.357764962105266
13.332238037421055
13.173606453157895
12.969198041578949
12.817025963157896
12.800322273684207
12.81214361052631
13.001477624210525
13.254102504736842
13.568665409052633
13.73865242473684
13.70863808736842
13.849356363521053
14.101029506947366
14.196093053999999
14.233255580315786
14.243274591052629
13.94871654736842
13.763624906842105
13.717342173684205
13.729129107315789
14.091812333157892
14.296936384736844
14.326657675263158
14.554149347526316
14.592160652631575
14.639769551421054
14.639851117421053
14.575346965842108
14.432751993157895
14.268124316157897
13.958901105263159
13.903550626315788
13.95888268736842
13.967069696315788
14.11755797421053
14.242946242105264
14.432990362105263
14.65655892952632
14.748849232105263
14.886509114210531
14.883315100578946
14.745206486842111
14.758799520000002
14.655701674736846
14.578387370473683
14.520756134736844
14.590275554578948
14.50580283684211
14.613673508947372
14.731687414736843
15.046673836842103
15.22942927473684
15.30687395526316
15.575203218421056
15.725503199578947
15.875476105263152
15.985478952631581
16.320036097894736
16.42147053631579
16.49953131578948
16.42358336842105
16.365678605263156
16.155173350947365
15.828237837368425
15.547625668421054
15.193894821947364
14.856408432
14.479302514210527
14.353059841263159
14.34815470094737
14.518993608421052
14.776992813157895
15.062706930526316
15.18981562105263
15.393254563157896
15.79892145263158
16.034166015263157
16.33602624736842
16.413680789473684
16.269634279789475
15.980301021052636
15.90029957210526
15.845439526315793
15.881947042105258
15.78313104105263
15.640425545263161
15.511330994210521
15.248620631578948
15.151183415789472
15.153356615789475
15.115668315789478
14.766998210526316
14.523766663157893
14.382516989473682
14.221788163157893
14.077314249263159
14.005084119368417
13.91670542194737
13.779704002631581
13.70871799473684
13.77105533421053
13.90427096578947
14.051676050526313
14.071867193157887
14.193781396842104
14.278860544736844
14.418412977368417
14.683528506842107
15.031617642631584
15.271179687368418
15.463887336842102
15.672601736842104
15.838513942105259
15.972026014631576
16.142052656315787
16.413570773684206
16.595707413157896
16.50371404210526
16.45949461052632
16.48441044210526
16.504635227157895
16.506504276842104
16.503563736315783
16.54449657894737
16.50140050526316
16.32487665789474
16.487908584210523
16.825564163157892
17.02215130526316
17.204162942105263
17.39839235842105
17.468912363736838
17.55112656431579
17.62118974
17.68297553642105
17.815198184210534
17.663606283684214
17.50445050526316
17.294970482631584
17.065942521631577
16.91229923473684
16.80158287368421
16.765573910526317
16.659423684210527
16.676016114736843
16.549098422052634
16.514793149999996
16.467991268421052
16.398675536315793
16.281390737368426
16.017761682157897
15.792323447368421
15.474034543157897
15.314790608421058
14.99979593631579
14.821390518947366
14.663940358421057
14.755320077894737
14.983627926315792
15.21606421578948
15.473076628368425
15.65143524473684
15.787575414105259
15.822423208421057
16.03715857894737
16.144467713157898
16.221220848947365
16.081406616842102
15.743878638421055
15.392029965315789
15.08145582105263
14.904076094736844
14.751825526315788
14.679991926315791
14.557260221052628
14.601593373684208
14.61539053210526
14.66732821257895
14.795320110526314
14.904602546315788
14.946058323157894
14.959744556315792
15.039164629526319
15.122561205263157
15.157842210526313
15.035683052631576
15.001300736842106
14.793444639999997
14.53672275873684
14.377452216999998
14.404046673105265
14.52869913105263
14.613509236315792
14.56750048
14.427576529
14.271298831578944
14.043191521052632
13.862687210526316
14.009043879526317
14.143563195263162
14.127130047368418
14.025038105789475
13.822547324736837
13.750365748421054
14.01484297894737
14.255624711052633
14.491475355263162
14.770286621052632
14.788581348947368
14.863220079473685
15.040490326684209
15.233005123684213
15.478611970473686
15.75751562210526
15.757624773157895
15.733084601578947
15.643340868894741
15.597373706842108
15.654793825263159
15.63020021894737
15.591608631578945
15.615712736842108
15.546771774263158
15.395739538947366
15.437322812105261
15.66199136321053
15.874590657210526
16.21184291894737
16.37059002473684
16.410024571105257
16.38927016263158
16.310359915789476
16.432592063157898
16.71343622631579
16.85954903157895
16.86834867894737
16.881888052631577
16.601819578947367
16.42207242894737
16.46932277526316
16.505603435789475
16.557262942105268
16.614448433684206
16.484930734736842
16.21264729157894
16.02082138631579
15.805527746315787
15.54098111052632
15.298020367894738
14.960471863157894
14.720929847894737
14.557813076368419
14.418015207731576
14.193442121894739
14.148798852631579
14.063193563157899
14.043169805263153
14.060327827157897
13.97609643831579
13.892479832105263
13.83407410631579
13.669192114789473
13.406529003684211
13.358888960526317
13.396154389473683
13.48585081310526
13.576327271578949
14.033414006842104
14.622331652473687
15.190832641578949
15.706112003210526
16.229543673684212
16.683443460526316
17.025671876315787
17.070519294473687
17.03218697894737
16.975961687368425
16.701917033157894
16.448301877263162
16.17483584578947
15.87320183157895
15.606692631578943
15.342542719999997
15.12802688894737
15.006987956210525
14.95169145315789
14.935526763157892
14.865552831578944
14.841906920526316
14.8386799
14.708639569473684
14.481762325052632
14.261035941368425
14.005505325789477
13.678931611105265
13.217045374210526
12.791976378947366
12.53881465263158
12.411496099999999
12.350408650526317
12.357839110526317
12.338158052631579
12.515694305263157
12.796201857894738
13.118203167631581
13.549688508315791
14.022887829368418
14.385359389473688
14.539533876842103
14.517182473210527
14.611538073157897
14.794420063157894
14.924518926315788
15.003791462263154
15.006530433684205
14.929753233157893
14.753362784210525
14.589194220000001
14.387740066894738
14.453820126315787
14.394599142105264
14.316511268421051
13.990849247368418
13.662110032631578
13.529053784210527
13.518822947368422
13.532591642105261
13.541942813684212
13.592106320526318
13.44457264157895
13.46793519736842
13.665077541578945
14.00593198
14.420062873684213
14.689109210526317
14.83754522105263
14.993325278947365
15.15773668421053
15.474823052631578
15.858547331578949
15.917009736842108
15.86160183157895
15.757007315789474
15.746114578947369
15.839832015789476
15.896505894736842
15.910609395578948
15.805398926315789
15.540779560947371
15.3931061631579
15.43604237036842
15.339795329473684
15.246248861578946
15.085817505263156
15.064587926315793
15.165639842105266
15.259790361578947
15.412245989473687
15.634756215789471
15.764222052631581
15.849978947368419
15.863965842105262
15.772313368421049
15.484675157894738
15.088347142105267
14.731156836842104
14.546030015789475
14.382781468421053
14.105802405842104
13.92666703526316
13.845417231052632
14.054408158947366
14.197502236842109
