# Supplementary material for: Obesity dysregulates feeding-evoked response dynamics in hypothalamic satiety neurons
Source: Sci Rep. 2025 Oct 14;15:35837. doi: 10.1038/s41598-025-19800-2 (PMC12521569; doi:10.1038/s41598-025-19800-2)
Supplement: Supplementary file 5 — Supplementary Material 5. [file 41598_2025_19800_MOESM5_ESM.zip › Fig 3_2/Fig 3c/HFD to_NCD_1st_MPK188_mean_running_20.csv]

0.8044424937037037
0.7783008992222223
0.7667237990740743
0.7304841196296297
0.7694941958888889
0.7605356255555555
0.7920812584814814
0.7827059174074074
0.7965137781481482
0.8001712322222223
0.8341495647037037
0.8488759933333334
0.8895339588518518
0.9455017681481481
0.9299429514814816
0.9490629562962963
0.8841398725925926
0.8905951847777778
0.9024249647777778
0.9319819825925927
0.8815805448148147
0.8864684666666667
0.9309339777777779
0.9177705896296295
0.9022701348148149
0.9247830296296295
0.9323935999999998
0.9968596096296296
1.034259444037037
1.009623888111111
1.0196601781481482
1.0317668903703703
1.0104221225925927
0.9840172703703706
1.008063007777778
0.9570364922222221
0.9461685888888888
0.9356947503703703
0.8388168814814814
0.8176800677777778
0.8270312114814815
0.8280346029629628
0.8812943255555555
0.8267806525925926
0.8483676777777779
0.8453311000000001
0.8166992333333334
0.820151774074074
0.8633982255185185
0.8578095910740742
0.8140720891481481
0.8427082037037038
0.7781239851851852
0.7943267636296297
0.8219333148148148
0.839093627037037
0.8480625640740741
0.8392643296296297
0.7947780744444444
0.8249046851851852
0.8648740233333333
0.8582372773703705
0.8022791499999999
0.845909031111111
0.7562700773703704
0.755410561851852
0.7895725818518519
0.7772519185185184
0.7879594311111112
0.7415225753703703
0.7091671196296296
0.718774031888889
0.6940970692592593
0.6583828125925927
0.6739977237037037
0.6498361889629629
0.6126204262962964
0.6754891700000001
0.6890099288888889
0.7055028744444444
0.7459740803703703
0.766507748888889
0.7926067111111111
0.8081352262592593
0.8254648118148148
0.8404377103333333
0.876295784074074
0.861375575888889
0.8929909655555556
0.9047636932962964
0.8887504051851851
0.9179873370370372
0.9690738444444444
0.935993004074074
0.9920175092592594
1.0329265088518518
1.1071547807037037
0.9926355270370371
1.0780242592222224
1.106838254074074
1.1217534014444444
1.1349105737037035
1.1370687133333335
1.0847391384074074
1.0463874785185185
0.9394348596296297
0.8274122588888889
0.8235080181481483
0.6336722492592594
0.6060335218518519
0.46803909366666663
0.4055536332592594
0.3005605918518518
0.24337487737037033
0.2773551092592592
0.24092983999999995
0.2433801281481481
0.20843818962962962
0.1842303525925926
0.1419156895925926
0.20749888885185186
0.14233898925925925
0.1505529025925926
0.15430236111111112
0.0898504421851852
0.10463666185185184
0.0515357848148148
0.07244229181481482
0.09601200037037037
0.09426138148148147
0.04272780218518518
0.061320441481481476
0.026998197037037035
0.00902270777777778
0.05681398148148148
0.031720465555555556
0.07122140585185187
0.04290346185185185
0.04849985222222222
0.032694822222222225
0.025316660000000005
0.01681949185185185
0.04183218185185185
0.03636105444444445
0.017173016666666666
0.02133503255555556
0.022483095925925928
0.03318598074074074
0.051030611814814816
0.08595719629629629
0.12802145925925926
0.16714458555555553
0.17764545370370374
0.22686795592592596
0.21607323218518526
0.2485018551851852
0.2995265744444445
0.30405825185185187
0.3383855422222222
0.3492180148148148
0.3544344444444445
0.36704864370370366
0.38401781851851846
0.3966297051851851
0.4322708162592593
0.44330742403703693
0.46011260629629624
0.5130154432592593
0.4921573525925926
0.5092049625925926
0.5238680223333333
0.5334192444444443
0.5694469385185186
0.5519999029999999
0.5398981548148147
0.5756390477777779
0.5496603815925926
0.5648406192592592
0.5321223848148149
0.5369176977407409
0.4918927277777779
0.5081122135185185
0.48534537370370384
0.4740029655555555
0.4594957999999999
0.4430302766666667
0.4320532151851853
0.3863027422222223
0.37865182629629635
0.40013319666666686
0.3607519074074074
0.30543063518518515
0.31033426629629624
0.2586640533333333
0.27905866151851866
0.27082017259259267
0.23291310999999998
0.2326176781481482
0.22233190259259258
0.17850374366666663
0.1878199840740741
0.18517612740740735
0.17383611814814812
0.23734783129629633
0.22589476296296296
0.20227541592592596
0.2079118752222222
0.22170974481481484
0.2377742208148149
0.20859976148148152
0.25387805111111106
0.20642417492592588
0.24101265333333335
0.2574025666666667
0.23102370388888896
0.2434374181481482
0.2959060185185185
0.24642841629629633
0.2315123592592592
0.21179089962962966
0.2376383114814814
0.27444231074074077
0.21543319481481482
0.17610001074074072
0.21816217107407407
0.194901897037037
0.2148852971481482
0.24042226666666663
0.2973468247407407
0.32481843666666665
0.3551017277407407
0.34262783
0.3959336451851851
0.37026175799999994
0.40747206555555543
0.4754467040740742
0.4556916622222223
0.5252009259259259
0.497368998888889
0.5272579585185185
0.611588427037037
0.6571946800000001
0.7311065185185185
0.7983819300000001
0.8539089774074076
0.9210452496296292
0.9684752837037033
0.9528842022222224
1.076229101111111
1.0883962655555555
1.1399403216000006
1.1604037851851852
1.2088968914814817
1.1772321555555556
1.1644425455555556
1.110767207777778
1.0770156403703703
1.0791727240740743
1.0179568207407406
1.0232562844444446
0.9480345733333335
0.9343670944444443
0.9345097099999998
0.9461968592592592
1.0043016637037039
1.007788949259259
0.9902857507407407
1.0244524159259258
1.0191968459259262
1.0179552188888887
1.0399485822222223
1.0549698029629633
1.0030344881481479
0.9782302407407408
0.9374857411111113
0.9481758122222222
0.9631342418148147
0.9031989786666665
0.9073506792592594
0.8802756266666668
0.871925788851852
0.9026084948148146
0.8937023744444446
0.9105671155555557
0.9483597666666669
0.9591074547407404
0.9851467318518516
1.07292966
1.0179093859259258
1.036405969
1.0930349914814816
1.123519696296296
1.10387758
1.0204232066296295
0.9645339
0.9317082925925926
0.9348506592592591
0.8629941807037039
0.9625160337037038
0.9444626514814813
0.9058834729629629
0.8846149132222223
0.9308804036296295
0.9543836248148149
1.023606177
1.0797497344444447
1.1083191333333335
1.152462655925926
1.1406124337037038
1.1900592025925922
1.1083698229629628
1.1290815937037035
1.1145450740740739
1.1136503259259258
1.1142962537037038
1.0786282851851854
1.048441475185185
1.0590990418518518
1.0356335074074072
1.0008973851851852
1.0637441244444445
0.9518900962962964
0.9746765051851852
0.9521854937037036
0.9222934384444446
0.9113473148148147
0.9051799466666667
0.9129187629629629
0.9101517440740744
0.9470050592592593
0.9102892040740741
0.9407887428507407
0.8394633622222223
0.7862579914814815
0.7587950851851851
0.7127942551851851
0.6633643636666667
0.580958542962963
0.5241369536666667
0.46996802333333343
0.49647173051851856
0.4794215966666666
0.5659610111111111
0.5907688777777778
0.6432087855555556
0.673946637777778
0.7072994303703705
0.7457355355555556
0.7909157644444443
0.7696729666666668
0.7604275885185184
0.7606838829629629
0.753943194074074
0.7439368303703704
0.741940202925926
0.7700023407407408
0.7620403807407408
0.7731497740740738
0.8032097925925926
0.8287159796296295
0.8315193985185186
0.8696093962962962
0.8742119074074075
0.8718042618518518
0.8586287474074076
0.8446801666296295
0.8575777729629629
0.8993203191481484
0.8470929744074072
0.798278665925926
0.8256073822222224
0.7944743911111112
0.7882901696296296
0.7238671659259259
0.7860057933333334
0.7775818851851851
0.727986180322963
0.6946068581111112
0.7157993625925927
0.7097833321851851
0.7057234370370371
0.7695645074074072
0.7887362985185186
0.7976860025925925
0.74938133
0.7082103074074072
0.7302125551851851
0.711173467777778
0.6729523296296297
0.6622383477407406
0.63590011
0.6444330491111112
0.6425992574074074
0.7146126471111112
0.7763248962962963
0.8270309188888888
0.8638921696296294
0.9556631822222224
1.0067938081481482
1.1181741333333333
1.2110344666666666
1.1831514696296297
1.1348417184814814
1.0975877274074075
1.0817551696296297
1.0405199000740741
1.0484399140740739
1.0258855011111108
0.9688282688888891
0.9127476518518519
0.8419217525925925
0.8682174844074074
0.8590950918518518
0.8996334511111113
0.8817206674074073
0.9497422385185184
0.9052923237037037
0.9097894400000002
0.955244126962963
0.9964667781481483
1.0014337648148146
0.9744147037037036
0.9663725448148148
0.8847423151851851
0.9089829688518519
0.8602280848148148
0.8862133107407408
0.9329086029259258
0.9117971685185187
0.9813621777777777
0.960366007777778
0.9408987407407409
0.8885154874074074
0.8777139840370372
0.8670746011111109
0.7901910014814815
0.7282646755555556
0.6551490025925925
0.5391597925925926
0.45680968270370376
0.3810238888888889
0.453822062962963
0.5006398792592592
0.4488773918148148
0.4371431214444443
0.4205632474074073
0.4843528740740741
0.474716037037037
0.5451524455555558
0.5229774866666668
0.559681174074074
0.5235177544444445
0.5294689581481481
0.5250959296296296
0.458397541851852
0.41097230518518524
0.38457199148148147
0.3471326096296297
0.38247918222222216
0.3036644855555555
0.2779264359259259
0.24918476555555563
0.2001661185185185
0.18701441814814815
0.22129346666666658
0.1920263825925927
0.20672033444444443
0.21755418185185182
0.17304684851851856
0.18595454037037037
0.1586598185185185
0.17546001000000006
0.19004395770370366
0.15370562962962964
0.14695940888888886
0.20228738481481484
0.16534424925925928
0.14645509888888888
0.18236751777777774
0.15481659666666664
0.1698607821851852
0.1534788292222222
0.16493304740740738
0.11357874814814817
0.18979497111111107
0.13000330777777783
0.1444927203703704
0.18174613625925926
0.16636883481481485
0.16526104074074072
0.14276238888888887
0.1624079296296296
0.12926021481481484
0.18646299848148148
0.15523184814814817
0.1620622967777778
0.1963831803703704
0.1515593466296296
0.15184361222222226
0.13979966074074074
0.15992638514814814
0.1437386075925926
0.16446533074074074
0.17873602181481477
0.16591772999999996
0.2035404266666666
0.1715471814814815
0.20208112514814816
0.18018769481481484
0.15492361488888892
0.14804042555555555
0.1425496798148148
0.14443389666666667
0.15767665440740739
0.18129075851851847
0.1331825303333333
0.15395997703703707
0.1204891611111111
0.13874890329629627
0.14346742333333334
0.18364895259259256
0.20518311444444443
0.20529015296296294
0.21491398555555555
0.17958798851851854
0.22008492666666668
0.18941426296296304
0.18595313000000005
0.18896503599999998
0.1943475362592593
0.20236971529629633
0.17191187037037034
0.1822279666666667
0.1244323807037037
0.15877582203703702
0.17202811592592596
0.18825731259259268
0.16405096851851853
0.1997731355185185
0.18194633481481487
0.19316523222222223
0.20371343218518514
0.21278732444444445
0.19341425555555555
0.22115977444444443
0.20485622111111113
0.1684650377777778
0.14746666959259255
0.15317123037037042
0.1379135914814815
0.1598962877777778
0.15302827222222226
0.1525642851851852
0.14758116592592593
0.1321294888888889
0.18497926074074073
0.15745059962962968
0.17630065962962962
0.1600132781481481
0.14809162929629624
0.13895996037037037
0.19061175629629623
0.1475690822222222
0.27328668070370365
0.19042117777777778
0.16863611592592595
0.11350370037037037
0.1334802896296296
0.18930152814814818
0.21293339666666664
0.17577554814814814
0.1686928803703704
0.21865204740740743
0.14200362703703703
0.18818338148148148
0.16578490407407406
0.2258165144444445
0.16264902222222222
0.17336294284444448
0.16449033666666668
0.21909711518518515
0.22646247148148146
0.15594297785185185
0.23892409962962957
0.18442801703703704
0.16049080440740737
0.12069240222222222
0.21983169259259258
0.27764590666666666
0.24104509962962964
0.2940246988888889
0.27453066703703705
0.3723558025925926
0.36981605370370374
0.4319899166666667
0.4952986711111111
0.5161904518148147
0.5500591581481482
0.5004464125925926
0.533187314074074
0.5054292592592593
