# Supplementary material for: Obesity dysregulates feeding-evoked response dynamics in hypothalamic satiety neurons
Source: Sci Rep. 2025 Oct 14;15:35837. doi: 10.1038/s41598-025-19800-2 (PMC12521569; doi:10.1038/s41598-025-19800-2)
Supplement: Supplementary file 5 — Supplementary Material 5. [file 41598_2025_19800_MOESM5_ESM.zip › Fig 3_2/Fig 3c/HFD to_NCD_1st_MPK188_mean_running_21.csv]

0.24188724653061225
0.2203856498285714
0.24247508979591842
0.21273752612244895
0.2533704967346939
0.22961129020408158
0.22253078938775508
0.2720527228571429
0.18070539274693878
0.24433590122448978
0.21402360775510207
0.1972790751020408
0.18493710244897957
0.22056436326530607
0.23648293714285715
0.23299041224489803
0.2306382163265306
0.20645956448979594
0.19213732648979578
0.22036037877551018
0.23605641787755105
0.22559090285714284
0.2986365318367346
0.2137665963265306
0.23704082448979594
0.2748951714285715
0.2550379775102041
0.23787531428571426
0.30882222489795924
0.21915144265306122
0.2480930224489796
0.30567932383673474
0.2508207700408162
0.3155134391836735
0.28957714897959186
0.250558372244898
0.2629758134693877
0.2689354771428572
0.3069240346938776
0.30355727591836734
0.2981632146938775
0.20792766122448977
0.24599502938775505
0.18380723274285715
0.22809536326530613
0.21701929069387751
0.22840667346938776
0.27013303465306115
0.1961708611836735
0.17697662081632654
0.18349457306122446
0.2066797848979592
0.17862612244897957
0.23739288571428574
0.20635724598448976
0.24462625714285724
0.23405439061224492
0.19991470571428568
0.22146151044897958
0.19936338285714283
0.1906477240816326
0.18615870612244895
0.1680113257142857
0.1986967946938776
0.20252525265306115
0.12786136971428574
0.1714480952653061
0.17353870816326528
0.23909914775510208
0.22493546530612238
0.21196282816326525
0.17105322571428574
0.22913279999999997
0.1477631228571429
0.21772093061224487
0.23524347346938773
0.24373997918367346
0.23312565138775507
0.18487496608163262
0.20602836934693872
0.24504779791836737
0.24121825995918372
0.232298146122449
0.2239632367346938
0.22213460748571423
0.2157436612244898
0.19609595224489795
0.22040113714285714
0.17743740897959184
0.17013529591836737
0.16718758530612246
0.24140426734693876
0.23284733877551023
0.2744818910204082
0.2763938987755102
0.2918618779183673
0.26002703506122443
0.21250451469387754
0.2661303387755103
0.23832909795918364
0.2717185412244898
0.26861505306122446
0.2570345946938775
0.2410654363265306
0.22581891020408165
0.2132583387755102
0.26202752204081625
0.2424237714285715
0.2437069910204081
0.3407747959183674
0.2749227081632653
0.2809189265306123
0.2554809530612245
0.282782142244898
0.26759718775510205
0.29347084489795927
0.3233118644081633
0.26195719673469386
0.3713917008163265
0.311031947755102
0.3370522526530612
0.35496759551020407
0.3570379531836734
0.3675606048571427
0.4107920297959183
0.35902038775510214
0.34206998567346947
0.397821549387755
0.307642270612245
0.3589509836734694
0.273139986122449
0.2839201693469388
0.22038177995918368
0.1620758075918367
0.13185146555102042
0.16855518775510203
0.19626897995918366
0.26000808244897955
0.3099317163265306
0.40416524081632654
0.44412517551020403
0.4240183485714285
0.4028378722448979
0.43562712693877564
0.41726421832653054
0.4170647387755103
0.341200246122449
0.29335254979591835
0.2209006073061225
0.15104258485714284
0.10625860200000001
0.10015597534693879
0.0784011493877551
0.09744907134693877
0.09508214489795914
0.1105152150612245
0.13290132563265306
0.13627633836734693
0.09373042775510201
0.10076200612244898
0.09553470979591835
0.10379040081632651
0.11763408326530611
0.10144386706122449
0.12079416040816328
0.0892265930612245
0.11574802546938774
0.11348991755102039
0.20390419793469391
0.17264123510204082
0.2177288322448979
0.18649073224489793
0.1615199991836735
0.18214209102040815
0.1688366979183673
0.2169282093877551
0.16561210918367347
0.231425487632653
0.1726870779591837
0.20052694612244898
0.1384169575510204
0.21432763824489795
0.2397966175510204
0.22175968408163269
0.21958517522448978
0.1675718926530612
0.24964355551020403
0.184071813877551
0.22040164979591828
0.19275472979591843
0.23254136244897958
0.19448080897959186
0.16124538448979592
0.17769954518367342
0.11838146897959186
0.13112652163265304
0.12248887265306123
0.18553882857142853
0.15356169591836735
0.1757990075510204
0.14114734612244897
0.15428248693877553
0.16121174081632653
0.19947748938775514
0.2551501701632654
0.19120871673469386
0.24430684081632656
0.26042023224489796
0.2646546751020409
0.2774646820408163
0.3752146612244897
0.3443772693877551
0.31830376979591835
0.32177701510204093
0.37740605428571433
0.37452632897959187
0.38593877142857147
0.36016514285714274
0.42998310408163265
0.41059820363265287
0.37094294000000005
0.4087885572408164
0.3733089016326531
0.31154024775510203
0.3022595718367347
0.3652690191836734
0.3314452942857142
0.29400096857142854
0.28662711061224483
0.259886959632653
0.28021274816326536
0.26523583224489794
0.2654548901632653
0.27689099016326535
0.24323059265306124
0.18676035510204086
0.2263502828571428
0.21347832244897957
0.15789896240816328
0.1696261444897959
0.1614185579591837
0.15447451714285718
0.10760992653061224
0.15165986734693873
0.14763062448979594
0.16581801591836734
0.1418418277551021
0.13720963265306127
0.18795009387755104
0.15881346938775506
0.13505724485714288
0.16393108857142857
0.19897829257142854
0.19792028163265304
0.16392728163265308
0.19081297551020407
0.1644074693877551
0.20402292612244902
0.17675223587755104
0.1871871106122449
0.16857975836734693
0.1688960436734694
0.1585916962857143
0.16091844448979592
0.12236299673469388
0.11426295591836733
0.13999577551020403
0.13186495591836736
0.09532516489795918
0.09661666685714283
0.14712631836734694
0.1389200518367347
0.13366952
0.10786598244897957
0.12989247212244898
0.15162329795918367
0.17926334775510203
0.17924493048979595
0.1723424571020408
0.2074439334693878
0.1979760816326531
0.17556157673469389
0.19626164571428573
0.1950042902040816
0.17484652285714283
0.18715706653061223
0.18931989755102036
0.21040397102040814
0.26047509302040817
0.29689482857142857
0.2904587714285714
0.3369291159183673
0.32459627142857145
0.3398558272244898
0.3893051495510204
0.4079129359183674
0.4069613473469389
0.5182367624489793
0.4466064967346938
0.4214212408163266
0.4484040551020407
0.4906206942857141
0.4460173795918367
0.4544683404081632
0.4999583373877551
0.43394187232653064
0.3748381069387755
0.3339113477551021
0.33352615836734695
0.3244901906122448
0.2527989440816326
0.21758987632653062
0.21271075510204088
0.21071423714285717
0.14764187061224487
0.16576425755102042
0.20136935510204082
0.1591056657142857
0.18274247632653062
0.19078390734693873
0.22178125632653062
0.19649881469387753
0.22464737959183678
0.18162169469387757
0.18992116081632654
0.22462081877551024
0.14163571097959182
0.16473890326530616
0.13805476244897957
0.16254214571428566
0.15430853028571426
0.1437417224489796
0.13844130000000002
0.16006972530612246
0.1657949236734694
0.16904075061224488
0.18787396322448988
0.16082599959183672
0.20602751469387756
0.19665294285714288
0.1858102097959184
0.2215124040816326
0.1985806783673469
0.20814019836734698
0.16298141551020406
0.18040331134693882
0.16471211877551026
0.1613739673469388
0.15905948816326534
0.1243494612244898
0.20397218775510206
0.16635884163265305
0.15951329224489794
0.1482103355102041
0.1701057857142857
0.17593963265306126
0.18500405346938775
0.16056165673469389
0.17908407306122448
0.18713150531020412
0.19580984444897961
0.215033113877551
0.17234150122448982
0.22526666857142857
0.17048748775510203
0.19607505591836727
0.21893954367346943
0.23505845220408164
0.24582236775510197
0.23929911673469395
0.19912261346938773
0.216040706122449
0.23486780653061226
0.19804934530612248
0.21472628689795917
0.17213300163265305
0.17252153955102037
0.16175620069387753
0.16704063220408163
0.16376647587755105
0.2335376971428571
0.21200507469387753
0.16001803179591836
0.21499258244897954
0.20180952653061227
0.21156259959183668
0.20008895804081636
0.17048328244897962
0.2100118175510204
0.232497293877551
0.16812376367346943
0.1874308653061224
0.18872860938775515
0.2178399571428571
0.18999295102040817
0.16404582530612244
0.2091533881632653
0.20181620228571429
0.12283038530612243
0.1982466514285714
0.25830015102040826
0.1773103632653061
0.19399191424489798
0.16835417306122452
0.23354382775510207
0.18466132567346938
0.18857494734693886
0.19508382448979597
0.23698840204081625
0.18481457428571427
0.14850034979591836
0.20837512693877555
0.2136185477551021
0.1669153554693878
0.1735889126122449
0.22885210204081632
0.18724671020408165
0.15161487265306126
0.17144783795918364
0.2262178183265306
0.18362457551020409
0.18279296326530614
0.20986511795918367
0.221853982
0.21930087346938776
0.16763394620408162
0.21807200285714287
0.2026683065306122
0.17900610857142854
0.1653527057142857
0.19669270367346942
0.15920912448979596
0.17611662448979587
0.20402469383673466
0.2219262420408164
0.24484806938775514
0.21117373714285714
0.2345735918367347
0.26337795918367346
0.17551165020408166
0.20547661224489794
0.2362642489795918
0.25407840979591834
0.23627690204081633
0.20725168244897954
0.21406654285714283
0.2655154387755102
0.22822014693877551
0.21416181265306125
0.2848789269387755
0.22187618408163262
0.1702627762448979
0.19675960775510204
0.18750224448979594
0.1666848534693878
0.21717252653061223
0.23189913061224485
0.1762236857142858
0.16217297959183677
0.2068123930612245
0.1717046502040816
0.20726924489795914
0.13577460734693875
0.16561654081632654
0.14537285110612244
0.18541461510204085
0.2297344612244898
0.31160546204081624
0.40672172897959175
0.40092730444897945
0.5154188497959185
0.6239563020408163
0.6590134951020408
0.7104111457142855
0.7400775791836735
0.7315386567346935
0.7134345175510204
0.6987860453061225
0.6431952489795917
0.6274477836734692
0.5743467800000001
0.4749755375510205
0.4940514926530613
0.47586429306122446
0.5290966023102042
0.5428783959183673
0.5364502244897957
0.5198621004081635
0.5301953865306123
0.5247694766938775
0.5986065616326531
0.6076306481632653
0.5391425889387755
0.5951322318367347
0.525253572244898
0.5177368093877551
0.512374681632653
0.5168637497959181
0.5096141567346939
0.497883567755102
0.4669333918367347
0.4001247416326529
0.3772141783673469
0.3357453514285713
0.24362263591836736
0.2658351502040816
0.25977234938775506
0.27519978
0.2696873869387756
0.3098961775510204
0.2689232061224489
0.36308821632653066
0.34729950530612236
0.36194274244897945
0.40589244857142864
0.4397204379591838
0.4436723130612244
0.3894579493877551
0.3822592571428572
0.32131036938775515
0.3678766208163265
0.2957710342857142
0.30010832612244903
0.25237540693877547
0.27651211632653067
0.2620480640816326
0.17139771510204083
0.21470184897959183
0.195552029877551
0.17883790530612248
0.16847791387755107
0.1680033567346939
0.2449170032653061
0.194850092244898
0.21924880775510203
0.16662570730612247
0.26105207877551023
0.21038517224489786
0.24165233755102036
0.21771990530612248
0.26801998408163263
0.2745835718367347
0.21291347959183674
0.2084097730612245
0.14404699142857144
0.21993442734693877
0.13190545102040815
0.17501173469387754
0.17970300236734693
0.17656611379591836
0.1604033636734694
0.1446239975510204
0.22202211428571428
0.23358103551020404
0.2331150346938775
0.21671509387755106
0.20619660122448982
0.18311248612244896
0.18272588448979596
0.1644344040816326
0.1874778611836735
0.2034445546938776
0.16098929061224487
0.17939055673469395
0.16702825220408166
0.17819585632653062
0.1888579224489796
0.1792541306122449
0.20866000408163263
0.16944445346938777
0.16345661020408164
0.1795298493877551
0.2207010857142857
0.19144687061224488
0.23351287387755104
0.2116664644489796
0.1740085247346939
0.23211349795918368
0.21049696408163265
0.2183988408163265
0.20349644489795915
0.18868242857142856
0.22038902448979594
0.18767164857142857
0.1425226195918367
0.21804388481632653
0.20543252077551022
0.22762001791836728
0.19977422897959185
0.2036771742857143
0.20355675510204085
0.21473377755102044
0.22222521142857138
0.18897493428571432
0.21455567346938775
0.20438060857142856
0.19964449959183678
0.17462476448979591
0.1933213693469388
0.15282679346938774
0.1959455102040816
