# Supplementary material for: Obesity dysregulates feeding-evoked response dynamics in hypothalamic satiety neurons
Source: Sci Rep. 2025 Oct 14;15:35837. doi: 10.1038/s41598-025-19800-2 (PMC12521569; doi:10.1038/s41598-025-19800-2)
Supplement: Supplementary file 5 — Supplementary Material 5. [file 41598_2025_19800_MOESM5_ESM.zip › Fig 3_2/Fig 3c/HFD to_NCD_1st_MPK188_mean_running_22.csv]

6.016045674774194
6.1028824206451615
6.257532606451614
6.516970232258065
6.735044853290322
6.887791510193547
7.12230372
7.323360302580645
7.371460949677419
7.410016442580646
7.503111896774194
7.632229413612903
7.681549993548386
7.796773803806452
7.830751904387098
7.808149097032259
7.779848277935485
7.783614919354839
7.710414503225808
7.6972757322580625
7.528885251612903
7.175180279999999
6.768947937999999
6.36151532580645
6.132733961290322
5.916419522580646
5.643790063225807
5.353804493548386
5.235060298709678
5.110506829032258
5.135748154838711
5.076522458064517
5.170394791612902
5.165351747741935
5.102781438709678
5.0503948845161295
4.978457076774192
5.001649932903225
5.049564974645161
5.023279681290322
5.009979965032257
5.11625648683871
5.077078567096776
5.220474601935484
5.403765255483871
5.536934019999999
5.600711253548388
5.549899671483872
5.48726300516129
5.42608427935484
5.389989260645162
5.354859538709677
5.388611080645162
5.363019971548388
5.2623127348387095
5.210132374193547
5.238200629548386
5.2962451252258065
5.34076224967742
5.447212542580645
5.601327687096774
5.640140426451613
5.5548706670967745
5.3256385083870965
5.268954670967741
5.22298100064516
5.14565233548387
5.155450548387097
5.075641302580644
4.985403262580645
4.848464929032256
4.842442376967742
5.021274688709677
5.172920342967741
5.008302903225806
4.798492985806452
4.631830366451612
4.350602942580645
4.180001367741936
4.068931722580645
3.9429796516129034
3.7805510290322575
3.4444692509677424
3.2705372103225807
3.2670761419354837
3.3020891483870973
3.422561065806451
3.711912671677419
3.8942318111612906
4.025055256193549
4.0869245339999996
4.134833509677419
4.223268993548387
4.204960374580645
4.205730253741935
4.216875759741935
4.056460225677419
3.910712188903226
4.172849164516129
4.855827926451614
5.590767909677419
6.277444933548388
6.855440065161291
7.445840703225807
8.082795419354838
8.654656580645161
9.240918096774193
9.552270238709678
9.428802387096775
8.806515818516129
8.078020378064517
7.452106505161289
6.860794103225808
6.229509148387097
5.512498561935484
4.855828679354839
4.238369366451614
3.6707371032258065
3.15851168
2.804792043806452
2.538829379354838
2.208861699483871
2.0030511111612905
1.9269935747096771
1.8306765667741933
1.6586002012903225
1.5024948994193548
1.4146288105161295
1.305805174580645
1.1666355445161292
1.0001660458064514
0.8878195929677418
0.7908035616774194
0.6342559283225808
0.5288394161290323
0.5049605548387097
0.5485734799354838
0.6332014432258067
0.7063467516129031
0.8295577174193548
0.9717362985806451
1.0914964621935483
1.1698403399999997
1.2577423987096776
1.298724585935484
1.3611943096774195
1.4941619480000001
1.5756120861290326
1.636621583870968
1.6918385496774193
1.7714941713548389
1.8110382516774193
1.9252390393548384
2.110728333032258
2.3750625935483876
2.6387567354838706
2.933769035548386
3.2263211070322586
3.6147720019354836
4.007571403935484
4.371070070903226
4.858713909096775
5.318603780645163
5.759445235483871
6.203023554193548
6.7216977470967745
7.124511595096774
7.523645807741937
7.979914921935484
8.288318021935483
8.687117701935485
8.786973806451615
8.983474372258065
9.14451832
9.271907755290322
9.148588816774193
9.214195638580646
9.33348410451613
9.320092572064517
9.565463887741934
9.743053346451612
10.050432166451612
10.30534503232258
10.53087158064516
10.690913135483871
10.881461385806453
10.925698085612906
10.822297845806451
10.752644580645159
10.570689774193552
10.420594620000001
10.259939755870969
10.095066291032259
9.88019214380645
9.671513737354838
9.449821063225807
9.362833400709677
9.302193758709675
9.227487356129032
9.130954327741938
8.961429848387096
8.777800641225804
8.539048675548386
8.351344506012902
8.213014207548387
8.343707045225807
8.273671375419356
8.157393567161291
8.061229719354838
7.896861380645161
7.775137025806451
7.78862521935484
7.790376881935485
7.786044147741934
7.834181929032258
7.702612658064515
7.717043426838709
7.885350363225806
8.023040907096775
8.28700288
8.572735350967742
8.81662796064516
8.834421276129035
8.945708246451611
8.960621032967744
8.920515478064518
8.873771994258064
8.726454258064516
8.494313578064515
8.282076702580644
7.935697529032258
7.463772889032258
7.294038423870967
6.9453199781290325
6.6187165580645155
6.455028887741935
6.22077524251613
6.03407110516129
5.892894178064516
5.729965819999999
5.616783260645161
5.605856824516129
5.497305092258064
5.434970034193548
5.474240038709677
5.421319112258065
5.420603401290323
5.440835130832259
5.431102558
5.407236530967742
5.460942048387097
5.597182496774194
5.734508881354839
5.982321492903226
6.1485608676774195
6.300505388129033
6.391236521935483
6.477256590967742
6.675059551290322
6.931556348322582
7.1232174882580646
7.262790703870968
7.390545830322582
7.444596609741934
7.511332172193549
7.521311507677418
7.591225766258065
7.629578184516129
7.541462404322581
7.423848855806452
7.2828319554838705
7.114648745225806
6.812829178774194
6.578376368903227
6.424193285483872
6.358542595935484
6.33262285483871
6.297776568387097
6.311065510387098
6.26463031032258
6.283739526451613
6.338094552903225
6.543076849741936
6.647029032903227
6.745878432064517
6.883277738709675
6.896852781290324
6.870319316838712
6.83972165870968
6.940836187096774
7.119910966193548
7.301514581935484
7.432934709032259
7.637176104516129
7.862781082580644
8.022534486451612
8.181203888838708
8.465942461935482
8.703511385161292
8.841814463870966
8.803948502580644
8.721902851612903
8.681827592129032
8.46062180716129
8.129116278064513
7.976355941935484
7.9390201761290315
7.795712460580647
7.78458424632258
7.703369102967742
7.7221363806451615
7.829947951032259
7.844356053741935
7.939270695483872
8.132704898709678
8.15926094432258
8.207808258064516
8.28730343870968
8.285110341935484
8.436124561290322
8.626044187096776
8.75983217716129
9.018038061806452
9.270697430709678
9.550891264516132
9.900207268387094
10.06475222967742
10.082613670322582
10.183040580645162
10.257242432967741
10.247963234903224
10.163399866451615
9.979721139999997
9.829039450967741
9.570245329032259
9.314301347741935
9.159996852387097
9.16517658883871
9.020926654838709
8.847935594258063
8.630349694000001
8.500944035032258
8.335147152258063
8.160961276774193
8.092880330322581
8.08188583232258
8.11279043967742
8.146599513548386
8.197143409032257
8.164436123870967
8.096098160064518
7.98027489032258
8.052350038709678
8.084878729741934
8.072613276129031
8.119198762580645
8.240472848129032
8.282343135290322
8.43989188516129
8.637544181935484
8.940281225806451
9.267252492967744
9.567952450322581
9.854082281935483
9.984607746451614
9.899402487096776
9.776861651612903
9.696131161290321
9.596840258064516
9.584952916129035
9.533111438709676
9.370204738000002
9.147530739354838
8.899122665741936
8.813320841096775
8.784242722580647
8.616522387096774
8.473974256774193
8.24460150567742
8.019511858774193
7.783340228387097
7.697146180000001
7.4918007012903205
7.569412132903225
7.58828717032258
7.686434709677419
8.089986709677419
8.384715974193549
8.701301509677421
8.958735567741936
9.301911838709676
9.530321367741935
9.88433829354839
9.945196777225807
10.035902661935486
10.073600004516129
9.825616340709677
9.737659695483867
9.596952865419357
9.547339017225806
9.37711600432258
9.124330445161293
8.984090041935483
9.026086896774194
9.18610257935484
9.336123694193546
9.506182273354838
9.609571961935485
9.69575039916129
9.764120518709676
9.759562157419357
9.762448027096774
9.656386404516129
9.428863196129035
9.096915088387098
8.752362401935487
8.430561620516128
8.200031561548387
8.106580722322583
8.041286707096774
8.067197543225806
8.339871555483871
8.54804411419355
8.76899209612903
9.093381043225806
9.44526963870968
9.79263896129032
10.039626799354838
10.228909545806452
10.27813551032258
10.34415761096774
10.166724919354841
10.053942322580644
9.866676883870966
9.767202796774194
9.69657866567742
9.536476490774195
9.303893152258064
9.052486358709679
8.763836077419354
8.629736903935486
8.74898201935484
8.885683700645163
9.125991350774193
9.136180451612903
9.069113290322582
9.116361439741933
9.185922607419355
9.30777695632258
9.58471009032258
9.691611338709675
9.672835333548388
9.621039787096775
9.505049076129032
9.303184201935483
9.260537857419354
9.309782094774194
9.23794046129032
9.1137064
9.079295536129033
9.039349360000001
8.923732322580644
8.881087025806451
8.977083047096775
9.231629872967742
9.357223674000002
9.39107159032258
9.537277108387096
9.618713353548385
9.603165574838709
9.620012806451612
9.676299858064517
9.79802654064516
9.793292506451614
9.666456592903225
9.551593256838709
9.415914925806453
9.21446477483871
9.098900595419353
8.891944761870965
8.676098452258067
8.549072058064516
8.329564076709676
8.176265156774193
8.110389664516129
8.086846832258066
8.08227846451613
8.035452670967741
8.127243964516127
8.319954634838712
8.45333932967742
8.563475801935484
8.664880412903226
8.667575612903228
8.709428332903224
8.68128592
8.802665605161293
9.09613035548387
9.157654084903227
9.157244200000001
9.135260656129034
9.055287614774194
8.858464423612903
8.779216438709678
8.767298787096774
8.73376536129032
8.618722272258065
8.368537281741938
8.156080318709678
7.961186972258066
7.852778741935485
7.781391612903228
7.75130318064516
7.703631522580646
7.577460103870968
7.372427958064517
7.110475021290322
6.851654483225806
6.703630667096773
6.6208613941935495
6.47766005935484
6.421050103225807
6.5282810961290325
6.68844362516129
6.754419208838709
6.851595887096774
7.019114825806451
7.196953716129033
7.373451176129033
7.518742392258065
7.734981579935484
7.864782467741936
7.718455688387098
7.30590652967742
7.040484778064516
6.722776835935484
6.3486248554838705
6.132492387741937
5.795865145806453
5.443405561290323
5.065777374193548
4.7547731741935495
4.619353323225806
4.701853706451613
4.749690374193547
4.895681663870968
5.035314138064515
5.146245373999999
5.375805586451613
5.732679974903226
6.132172577290324
6.434683092903226
6.717566696838712
6.836817128903225
6.854556792903225
6.957346194580646
7.11304941528387
7.381867975225808
7.602619348387096
7.7679592903225805
7.839500000000002
8.006055483870968
8.095652258064517
8.183158854838709
8.261104039354837
8.226507949096776
8.056683133548386
7.894506187096773
7.7742018638709665
7.673490645161291
7.637723952258066
7.450720136774192
7.357581181935484
7.494717112903227
7.585478387096774
7.748532239419355
7.9972979587096775
8.11707003032258
8.211868388903225
8.268499297806454
8.28700346516129
8.315615187096775
8.20490264516129
7.945155535483871
7.866198596129033
7.856690958709678
7.79845478135484
7.7029327949032265
7.6460335780645154
7.618237972903225
7.432594258064516
7.269368627677419
7.145322896774192
7.031222118645162
6.813742430258065
6.6335342399999995
6.613918999999999
6.622849318645161
6.617114533548388
6.519320774903225
6.42282770967742
