# Supplementary material for: Obesity dysregulates feeding-evoked response dynamics in hypothalamic satiety neurons
Source: Sci Rep. 2025 Oct 14;15:35837. doi: 10.1038/s41598-025-19800-2 (PMC12521569; doi:10.1038/s41598-025-19800-2)
Supplement: Supplementary file 5 — Supplementary Material 5. [file 41598_2025_19800_MOESM5_ESM.zip › Fig 3_2/Fig 3c/HFD to_NCD_1st_MPK188_mean_running_23.csv]

1.5893656795555557
1.5404639546666667
1.5236980238666666
1.471732436755555
1.4770614522666663
1.5817726976444448
1.7541218245777779
1.912357304
2.0306071648
2.1587185924888885
2.3014251489333333
2.411477335555555
2.5193650154222222
2.602603333333333
2.5248807230666666
2.3904561596
2.2999784150666667
2.189512290711111
2.0856207732888885
1.978017580444444
1.8494243902666663
1.812487443155556
1.7112233942222221
1.690825121288889
1.7239980928444447
1.7456675442666663
1.755727941777778
1.763883183111111
1.7178005284444446
1.6641734394666665
1.5921317617777782
1.4960985715555557
1.4652465462222222
1.457673445777778
1.4293612488888887
1.3709322150666665
1.2408232282666667
1.2251180642666666
1.2233553297777777
1.144741476
1.1821467555555556
1.1854736178222223
1.1406308344444445
1.1352040212888892
1.0973669799999999
1.0789279124
1.1167717588622224
1.1137584257777777
1.1544563266666665
1.2649586524444443
1.3173834800444444
1.3830800439555555
1.4346963496444447
1.3980839363555555
1.425768822488889
1.4700352248888888
1.4738071541777773
1.463731030222222
1.4173971755555557
1.3694394977333335
1.3181463577333332
1.234244553333333
1.1653169898222222
1.1591278226666668
1.0877937244444449
1.071044554622222
1.0081508208444443
0.9484636305333333
0.9204310942666666
0.9046653389333332
0.8527900031111112
0.8444713684
0.8612650125333334
0.8610794715555555
0.924312098177778
0.9639268879555557
1.0195172457777777
1.0446552950666668
1.0730699128444443
1.0708236604444443
1.0783517668444442
1.0548464
1.0300447644444444
1.0053067644444447
0.9387473089333335
0.8510665964444445
0.7752562967555556
0.7284302058222221
0.6594380924444445
0.632798803111111
0.593794952
0.5767568488888889
0.5513638758222222
0.5223611934666669
0.48211997795555545
0.4419257016888889
0.4252781204444445
0.4791269102222225
0.7809701138311113
1.2141353243111104
1.7475175248888888
2.36244829911111
3.0234860168888886
3.7212640680000004
4.458358160044445
5.290465513777779
6.1713820026666655
6.829649711111113
7.2344403151111125
7.482269301333333
7.554706482266665
7.419667125777779
7.213150424266668
6.8802116039111105
6.559864284266667
6.186134980399999
5.799504199555557
5.329302433777778
4.874697488888889
4.487670701333333
4.156520767555556
3.9583342524444434
3.6946112269777776
3.495461381333333
3.218099746222223
2.9203993493333327
2.5259374964000005
2.351191828
2.0378458283111116
1.76186378
1.4538094634666663
1.1512941772444445
0.9498410051555556
0.7733375928444447
0.5933920133333334
0.46300612453333334
0.379383068
0.2601583591555555
0.18453747097777778
0.1531075401333333
0.1309601969777778
0.13106072119999998
0.12837306804444445
0.11491537502222222
0.1528706393333333
0.1540917029777778
0.1697521608888889
0.18452643315555556
0.23527082133333335
0.2701673734222222
0.35186577742222225
0.4378473389333334
0.49856910657777775
0.6252993904000002
0.7482741133333335
0.8964826533333334
1.0567851026666668
1.2483613532888889
1.3583864685333331
1.4862143193333333
1.6121463640888887
1.723772342
1.8923213025333334
2.1215607464
2.346523773377778
2.51891784
2.7584446362666664
3.018708575333333
3.2678263764444435
3.5459935635555553
3.7739222288888885
3.968555567111112
4.160493759822224
4.165693326666668
4.190255368755556
4.2531319297333345
4.302393326666666
4.256014597773333
4.309991791111111
4.2783559422222215
4.238234437777778
4.225556776
4.223915870666667
4.1970359316
4.094203930177778
4.053030484044443
4.029912446666668
4.0957184324
4.1593611417777785
4.304559502222221
4.3919681175111105
4.46885582591111
4.584790916444445
4.674215058577778
4.821813531111112
4.952245210222222
4.918884113333333
4.860235896044443
4.813701962222222
4.762649990222222
4.667413176444443
4.623564735866667
4.454825564457777
4.332682667155556
4.250445742844445
4.1531741586666655
4.133786585333332
4.088906060355555
3.926254023733332
3.7744741349777775
3.746343094266666
3.5589075315111107
3.396482848888889
3.266754798666667
3.1229217714222215
2.920692108711111
2.765180312533334
2.6440800670666667
2.524639146977778
2.4276628933333333
2.286888199866666
2.3002892587111106
2.2658314016000003
2.166706254266667
2.056106114222222
2.043521438222222
1.9007427484444444
1.8123986276
1.815379157288889
1.7618820222222227
1.714487562666667
1.6724593991555556
1.7135396932888887
1.7962791528888888
1.8986226239555555
1.9295246448888885
2.039845717777778
2.106711908444445
2.1109285102222226
2.130291896
2.209693740444444
2.2389378382666667
2.2369239577777775
2.1777955731555556
2.171993139555555
2.2029539262222224
2.2166536492888884
2.190982346666667
2.180200841333333
2.1605206252
2.087612247822222
1.9551358235555556
1.8932926047555554
1.842355955111111
1.7499248271111112
1.6543285144888888
1.5758606742222223
1.5084411270666667
1.4805684574666669
1.4210736136888888
1.3524312186666665
1.4364874355111112
1.4330436240000002
1.432925705333333
1.460876652888889
1.5097554150666674
1.522972325822222
1.5650206243999998
1.65303534
1.7634913101333338
1.8255343915555557
1.829724734533333
1.9289707755555556
2.0525845799999995
2.1916710960000003
2.315304057288889
2.409492978222222
2.4918427452
2.556938352
2.583380110444444
2.6664413830666667
2.6872657756000002
2.7024735807555555
2.7283407991111104
2.7229374067111105
2.694316304755556
2.718937618844445
2.6544217013333333
2.5698685262222223
2.5100303240000006
2.3861709964444437
2.3418905267111105
2.1951581248888887
2.0065970693333326
1.8712446344444442
1.668958161333333
1.5277665058222223
1.434019455066667
1.302483025822222
1.295420135422222
1.2811058973333334
1.2291167364444446
1.1480845549777776
1.157682137333333
1.131566116
1.1055336256444448
1.1123813794222224
1.0875882022222223
1.141104116
1.0876472555111112
1.0393415259999998
1.0415437857777774
1.069599982222222
1.0919483444444442
1.1359830874222223
1.1927870017777777
1.21988402
1.2673027911111112
1.282188087111111
1.3042377822222222
1.3225899884444445
1.339223630222222
1.382136239422222
1.3826206220888888
1.3335508235555555
1.3099835426666668
1.286997668888889
1.2317448444444445
1.1965691555555555
1.1548472973333335
1.1207328413333333
1.0452593093333333
1.001967040888889
0.9732748386666665
0.9748763813333332
1.0127601426666666
1.009835824
1.00952088
1.0082007431555555
1.028771391822222
1.0159982297777777
1.0310410468888889
1.0309539742222222
1.0526531004444444
1.1160173057333334
1.0986153022222223
1.1201026651111112
1.1902228568888888
1.267248962088889
1.2833094260888889
1.360335662666667
1.4463858408444443
1.5185630577777778
1.5519638118666668
1.6348469200000002
1.7448024000000004
1.804824431111111
1.7990930048444442
1.7861638542222218
1.8027879411999994
1.773408327911111
1.7695784273777782
1.7865411071111112
1.833933754488889
1.7933633982222223
1.7952430692044443
1.8151001625333334
1.9141746924888887
2.0165884844444446
2.1420129168888895
2.2835261048888884
2.357884448888889
2.467396910222222
2.523923888044444
2.5432784764444443
2.595709560222222
2.617216113777778
2.6619940635555555
2.7178469324888885
2.6814475248888887
2.5939632821777776
2.5838502319999996
2.511172826088889
2.5135903866666665
2.509531441822222
2.409363383111111
2.3259180866666664
2.202897036977778
2.054042346666667
2.0045806955555556
1.9785656016444442
1.9249751444444447
1.8421848737777777
1.830649116
1.8164564831555556
1.8022868404444443
1.7996026311111113
1.8066743048000002
1.8342538915555555
1.8109366537777776
1.8516451669777776
1.8924265613333335
1.9710703626666664
1.9311863186222225
1.9763402881333332
2.0079063329777775
2.000196045422222
2.019081707555555
2.021237600888889
2.045694035111111
2.0310972453333336
1.9294703288888886
1.8941992844444446
1.82129692
1.7575456826666669
1.6979898177777781
1.6316004826666664
1.558354304888889
1.610157330533333
1.6286648629333336
1.551272393644445
1.5514020258222223
1.4603263995555558
1.4219213317333335
1.3451789035555555
1.2729664401333334
1.2324114745333332
1.2068684046666667
1.0824501769333332
1.0236042057777777
1.0423587657777778
1.0136326435555556
1.0978900065777775
1.1607441457777778
1.25218168
1.3576835035555557
1.3986365177777778
1.4519843511111112
1.5650993555555557
1.557092358222222
1.5980931200000001
1.675121708
1.7322619431555557
1.7738704791555557
1.7943682143111106
1.7935863007555557
1.8573530053333336
1.907665162222222
1.8726219253333338
1.903359745777778
1.8553328066666666
1.8207828707111113
1.7466113389777778
1.7105335243111113
1.7301890564444449
1.8077836586222218
1.858063234088889
1.9394202159999998
2.0510592669777776
2.1234610560000005
2.1881697168888885
2.2447222426666666
2.2857792345333334
2.3454953835111114
2.3264918959555554
2.2697936311999998
2.2153757980888895
2.1671584551111116
2.107020524444444
2.093024547111111
2.062836466533334
2.0895077426666666
2.033970860044444
1.9834642691555557
1.9619690554666662
1.9925972980888889
1.9633910159999999
1.9067373670666674
1.8388073506666665
1.793264177733333
1.8257741502666662
1.7979124217333333
1.854515441333333
1.8394242471555553
1.8150389142222223
1.8328701506222222
1.8155325079999993
1.812307301377778
1.8271908328888884
1.8022413253333338
1.7468728783555554
1.7139248493333332
1.6413516598666666
1.6880110435111109
1.738926304888889
1.7662017207555554
1.8323795409333334
1.845148080444445
1.819673621333333
1.841053408888889
1.8552178893333335
1.8779821541333335
1.8600294839999998
1.7557974723111114
1.6414305746666666
1.5325401813333335
1.432047337777778
1.4057246603111113
1.4131973306666665
1.3625892564444444
1.3177308897333335
1.2659613552888886
1.2196001257777778
1.1931489603111112
1.1909315141777777
1.150648251911111
1.1234743207555555
1.0631214897777779
1.0089580238666667
0.9362975035555556
0.8998840305333333
0.8626815942222225
0.9132000853333333
0.9109813146666665
0.9115232315555556
0.940787117777778
0.9834816861333332
1.0192300559111114
1.0496299616
1.1402195364444445
1.2066050191111113
1.3028657520444444
1.322129044888889
1.3642017204444445
1.3587163226666668
1.3584081853777779
1.3779460533333334
1.4017562644444443
1.3908519395555556
1.3508022933333332
1.2986779644444446
1.1499185364
1.0956738332
1.0609453812444445
1.0769815012888888
1.0582429519111112
0.980075047111111
0.9066701693333333
0.8663151346666667
0.8279851968888888
0.8346046239999999
0.8731616111111111
0.8813617382222222
0.8487846666666666
0.8516148671111111
0.9109439995555555
0.9232188169333333
0.9781761123111111
1.0432885222222223
1.0771765880000002
1.1202562536444443
1.1314913522666668
1.1343518533333334
1.1584898073333334
1.188230036528889
1.1989613195555555
1.244651853333333
1.2497910008888888
1.2608753318666668
1.2859510928888886
1.2821261493333331
1.3545460240888887
1.376885468622222
1.4661676043999998
1.5481914625777777
1.601630221333333
1.6500484358666667
1.7736239350666665
1.8752938897777776
2.0059108884
2.1109476959555558
2.2168827075555555
2.334265140888889
2.3327778483999997
2.3286045906666666
2.361077753333334
2.459096762533334
2.495327051555555
2.4157547515555557
2.3034572333333334
2.2818056821333332
2.2263794355555557
2.1777702977777773
2.1919821302666667
2.2315465532888887
2.261793087111111
2.155336724
2.0465070484444445
2.054352680755555
2.068948131555555
2.056528177777778
