# Supplementary material for: Obesity dysregulates feeding-evoked response dynamics in hypothalamic satiety neurons
Source: Sci Rep. 2025 Oct 14;15:35837. doi: 10.1038/s41598-025-19800-2 (PMC12521569; doi:10.1038/s41598-025-19800-2)
Supplement: Supplementary file 5 — Supplementary Material 5. [file 41598_2025_19800_MOESM5_ESM.zip › Fig 3_2/Fig 3c/HFD to_NCD_1st_MPK188_mean_running_24.csv]

0.11897394666666666
0.09431328000000003
0.10849422799999998
0.14741773993333332
0.1675305886666667
0.1500035113333333
0.12405588866666667
0.10495094526666668
0.13822304866666668
0.11538897946666667
0.08581638333333334
0.12217783466666665
0.16564293800000002
0.12481577333333334
0.11184366666666666
0.16387917333333332
0.20515014666666667
0.19176942526666668
0.16503484599999999
0.1724927686666667
0.1633778866666667
0.14216542
0.14423490266666666
0.20379701333333333
0.1779725
0.17821916000000002
0.10246643333333333
0.1428108873333334
0.16442716666666668
0.20004342800000002
0.1539037793333333
0.16385337200000002
0.1304162724
0.14858157866666669
0.19821826926666666
0.1721149632666667
0.23504856600000001
0.21919708066666665
0.2062674233333333
0.19285591
0.20825819466666667
0.263310008
0.20599096559999996
0.24959584600000007
0.13396955933333335
0.2122985053333334
0.19232226666666669
0.18312799000000002
0.18071308800000002
0.16000516466666667
0.12767433133333334
0.11093811133333335
0.10190330066666668
0.11889393933333332
0.14161480466666668
0.1096839506
0.10640210199999998
0.11173844666666667
0.08818662533333334
0.05879077333333334
0.11773025733333334
0.07851690133333333
0.10557764666666665
0.07760818266666666
0.10593098399999999
0.07542139126666667
0.101459316
0.10000531933333331
0.08958376133333333
0.11741545266666664
0.1232029353333333
0.14889898066666665
0.17532173333333337
0.21729235333333335
0.1542503553333333
0.1644445006666667
0.15395374599999997
0.197909842
0.20067123333333334
0.19137035400000002
0.1573940986666667
0.12269281266666668
0.1314136466666667
0.13199750066666666
0.13992212999999998
0.17769292666666672
0.14867955326666665
0.138608178
0.1785512426666667
0.13424881466666666
0.2143059026666667
0.25127342133333336
0.25991079060000005
0.2821878306000001
0.2607782819333333
0.18428813059999996
0.30139922399999997
0.295069318
0.2529655026666667
0.26227132000000003
0.24267412000000002
0.24835533333333337
0.22793182000000003
0.23003723333333337
0.20279039733333332
0.21355674666666669
0.2102780333333333
0.18473500466666662
0.3381437666666668
0.2712512113333333
0.25597753733333334
0.2944434733333333
0.27991061999999994
0.2530630933333333
0.31938676466666666
0.27471288200000005
0.26344498926666676
0.2624338
0.221822592
0.14480008066666664
0.17314890600000002
0.05495425000000001
0.04708058653333333
0.031022091866666667
0.014453135333333334
0.05053544466666667
0.0548154086
0.046562200000000005
0.036836046666666664
0.059473858000000004
0.06686130066666666
0.06652406666666667
0.07038809333333335
0.043030558000000003
0.033297167333333336
0.021031481333333334
0.0016775140000000002
0.00045502133333333354
7.206733333333365e-05
5.56346666666669e-05
8.57020000000002e-05
0.0007583113333333337
0.00020774000000000023
0.0034755873333333336
0.03681278466666667
0.06818091333333334
0.065412976
0.024496560666666663
0.012916826666666666
0.021751209333333337
0.026955558
0.020509672599999997
0.014783162666666667
0.018320585933333338
0.05451440666666666
0.06222324526666667
0.08705658866666668
0.08056159333333333
0.08429002066666667
0.091183738
0.06686426
0.09500251333333334
0.2409119106
0.24265745800000002
0.21555360866666667
0.24366003233333328
0.18703874666666664
0.16870750799999998
0.25144529066666665
0.22445460146666668
0.22828039799999994
0.1945458476
0.12336952219999998
0.14292973866666667
0.1887227493333333
0.12977676933333332
0.2532587873333333
0.22577841999999998
0.176249776
0.172770256
0.2251997673333333
0.21880988333333332
0.27818152333333335
0.22724950666666668
0.1734375916
0.2658280413333333
0.14171156133333337
0.11877942666666665
0.20422451533333336
0.25973859400000004
0.11067859333333332
0.11935517393333334
0.07051744733333334
0.139908516
0.1647431466666667
0.14615223400000002
0.13168063133333333
0.13772016733333337
0.13614873066666666
0.11173467333333333
0.13975254393333333
0.14719102066666664
0.15645070466666666
0.09748291133333335
0.15283675659999998
0.12849872866666667
0.16986821999999996
0.16015008533333333
0.11678088533333332
0.12891937333333334
0.11429495460000001
0.08271548000000001
0.12633129859999997
0.09660617266666667
0.11627030666666666
0.145637098
0.08764127866666667
0.061413899333333334
0.06297736933333334
0.12559795999999998
0.1746198913333334
0.1870087406666667
0.17894548066666668
0.18581996800000003
0.1719168693333333
0.19133139200000002
0.21641924133333335
0.18621311066666665
0.24617788666666665
0.20616534
0.24658844733333338
0.271421608
0.24919301666666666
0.21312192
0.26606808666666665
0.19632404133333334
0.14446010066666667
0.17632274066666664
0.12572843666666664
0.12604735333333333
0.10215468666666667
0.113493494
0.11178946666666666
0.09272211266666668
0.12954763866666666
0.099402186
0.156746718
0.11933018066666669
0.17401072000000004
0.1672130666666667
0.12708769333333333
0.1579417466666667
0.14757570066666667
0.14053038
0.07951040466666666
0.098568854
0.06951440326666666
0.09698617733333334
0.08939600066666668
0.12022882666666666
0.14125993333333337
0.08187681866666667
0.11042772600000002
0.1435846726
0.1870940133333333
0.231182952
0.29812533599999996
0.3853134733333333
0.4852206866666667
0.4988587100000001
0.5487430652666666
0.5753606066666667
0.5993439193333333
0.6024817713333335
0.5819785139999999
0.6275785825333334
0.5723005713333333
0.5568472326666668
0.517598274
0.5489218806666667
0.5367601032666666
0.5637599913333334
0.5548759999999998
0.5796827673333333
0.5972556145333334
0.5792284566666667
0.6649635533333335
0.56874844
0.48565181333333324
0.45443490133333336
0.4066357456
0.42785006993333335
0.412733022
0.46421454800000006
0.44614881866666667
0.486527628
0.49155756666666656
0.5172755033333333
0.5522856126
0.5333613793333333
0.5723645593333335
0.5037176120000001
0.511204628
0.4248403386
0.35011584866666656
0.35052631399999995
0.22701855459999995
0.18491090200000004
0.2209763346
0.10676174466666667
0.16123990133333335
0.152204646
0.14109561280000002
0.12998201733333334
0.13805842459999998
0.1690691399333333
0.18266569006666664
0.2251195753333333
0.15902504666666667
0.20521820733333335
0.2527978933333333
0.25026462000000005
0.18518239933333333
0.2162247719333333
0.180932588
0.16276753399999996
0.21806108400000002
0.24555518793333334
0.18951384533333335
0.16463824533333335
0.13317515733333335
0.1700604473333333
0.11241699933333332
0.17606251399999998
0.1458008246666667
0.12738961533333334
0.1262216162
0.08424424866666666
0.1328065252666667
0.19462913733333337
0.09809487733333334
0.10968526666666668
0.12200492400000001
0.13725182000000002
0.15363946533333334
0.0912954786
0.16423772533333336
0.24573697999999997
0.2145079413333333
0.15797107333333335
0.22965723333333335
0.21396061333333333
0.19658344666666666
0.12276565666666667
0.1268164833333333
0.18457075066666667
0.1472756
0.11929117866666665
0.12049045066666667
0.12924301860000004
0.12199235000000001
0.09893080526666666
0.0994877406
0.099165846
0.17764039000000004
0.15172638466666666
0.14274406
0.18598223333333333
0.10486618933333335
0.1040726546
0.13559807200000001
0.12885136526666666
0.11602843866666666
0.12694446066666668
0.10856412466666665
0.09781461200000001
0.128403434
0.11452269600000001
0.16536753993333336
0.13723860200000004
0.09186602393333333
0.10746888066666668
0.11769504000000001
0.09408653999999998
0.11423945126666671
0.13030746266666665
0.12474570666666665
0.13451325733333333
0.1671594633333333
0.170521364
0.12820442599999998
0.1620489046666667
0.19139597333333336
0.22674505999999997
0.12649523999999998
0.11450564666666667
0.11720016133333334
0.11840717666666668
0.12603268066666667
0.08597526800000001
0.10610907399999998
0.11222445066666668
0.09746587999999999
0.1133183446666667
0.08268666453333332
0.12511368666666667
0.06167792866666666
0.11101138666666667
0.08670119659999999
0.11855620866666666
0.1086252392666667
0.11843357200000001
0.16544665993333335
0.18785577800000003
0.17595512000000005
0.1748630733333333
0.1928817733333333
0.10320063599999998
0.14711721460000002
0.18034368866666667
0.1891829226666667
0.20684133999999998
0.135228899
0.1375433053333333
0.10415026266666667
0.15960677533333334
0.18390115399999998
0.19478837866666668
0.21481657133333334
0.1948601546666667
0.16321598133333332
0.14591079133333337
0.19923091800000003
0.210968682
0.2685616966666666
0.21444612066666666
0.2345161533333334
0.27031528
0.20054873333333328
0.1932857093333334
0.23170225813333328
0.22407588666666667
0.20005579533333334
0.1630810966666667
0.12788452266666667
0.14339511400000002
0.11762918666666668
0.12048474486666667
0.146335824
0.1366127426666667
0.130907302
0.12087017993333334
0.13208939399999997
0.12150412133333331
0.14505567333333333
0.1555774666666667
0.08980520733333332
0.12425882326666662
0.13635921599999998
0.14609381800000001
0.13498917400000002
0.12211245486666668
0.15806262533333332
0.12934161133333333
0.09486139866666667
0.08785900666666667
0.08197305266666667
0.06647244546666667
0.07476742133333335
0.05005233453333333
0.06871015266666668
0.09992252
0.07494490933333335
0.09690490666666667
0.16792010866666665
0.061293088
0.043628485333333335
0.06397930193333333
0.09082143599999999
0.11508012666666666
0.11174207333333333
0.15612839999999997
0.12875355266666666
0.166050494
0.1451059873333333
0.19149610666666667
0.264852178
0.21861556199999999
0.19389224200000002
0.14876154466666666
0.1518581873333333
0.11272808799999999
0.20606157466666666
0.12421255333333334
0.09914436666666665
0.1400137666666667
0.17077719999999996
0.116176398
0.1588491206666667
0.1630978035333333
0.17701793999999998
0.18364456
0.18515620000000005
0.20733673133333333
0.1430619586
0.18874782466666667
0.10618938466666666
0.11361592333333333
0.06713900933333333
0.10194800466666668
0.051093653333333336
0.05755288066666667
0.06581939939999999
0.05697304933333334
0.13269112666666666
0.043488181333333334
0.12506786066666667
0.06807530593333334
0.08786483726666666
0.07753097413333333
0.10645203333333335
0.13965414666666667
0.13133439333333333
0.098836446
0.10416782200000002
0.11113179260000002
0.08121761333333334
0.08979931333333332
0.1123461932
0.07024725259999999
0.06555745733333335
0.05597559866666668
0.10268315800000001
0.09609406000000001
0.11125167333333333
0.1200355386
0.07440585133333334
0.1176196
0.1162047
0.13492832066666666
0.11875126666666665
0.10954964799999999
0.1412713213333333
0.13327741599999998
0.18536036399999997
0.14778771200000002
0.11780619200000002
0.22162020266666665
0.20512157333333333
0.17106334333333334
0.17656188133333334
0.20110427999999997
0.2184309
0.16032830733333334
0.18592478
0.20096372533333332
0.1306023932666667
0.13593402533333332
0.11816413860000002
0.16883834533333328
0.18391468
0.07553484666666668
0.096878602
0.11699881333333334
0.15555986000000002
0.125137174
0.17402256
0.1627572993333333
0.16513579333333336
0.17738152
0.099278248
0.17844026733333335
0.14069724526666666
0.15077079333333332
0.1518513553333333
0.126937938
0.09012379999999999
0.081619484
0.09021959333333333
0.071813114
0.11433689799999999
0.08651902133333332
0.11540281466666667
0.12885999466666667
0.15633435333333334
0.18086386000000002
0.16887140733333333
0.18110544799999995
0.18960226133333336
0.16633446993333328
0.13003297133333333
0.1834159966
0.10816836466666667
0.11077339066666665
0.09138830866666668
0.11707046533333336
0.14320409266666667
0.14148925999999998
0.1400995906666667
0.10650791999999996
0.060022733333333335
