# Supplementary material for: Obesity dysregulates feeding-evoked response dynamics in hypothalamic satiety neurons
Source: Sci Rep. 2025 Oct 14;15:35837. doi: 10.1038/s41598-025-19800-2 (PMC12521569; doi:10.1038/s41598-025-19800-2)
Supplement: Supplementary file 5 — Supplementary Material 5. [file 41598_2025_19800_MOESM5_ESM.zip › Fig 3_2/Fig 3c/HFD to_NCD_1st_MPK191_matrix_1.csv]

-0.1454964023573992	0.46921829672264764	0.12616640388381503	0.2836075742041238	-0.7876725914461753	-0.5072802131594074	1.444137316179176	-0.5357163153680963	0.03364261486939692	0.2893868622519782	-0.4206901992366722	1.0700364974437413	-1.0253664306386752	-0.8212761884157274	0.6932624223750967	0.5735913100967618	0.6344974457760861	0.7233795295021646	-2.449995026310634	-0.19090628753276942	0.42585536730705875	0.41394769845353796	-0.19700151770796007	-1.0216848399440561	0.20766675668117207	0.29614908941651025	0.499300926287651	0.5834641367670632	-0.7388592941676626	-0.2818779716644358	-1.2115257749074844	0.45918851281076634	-0.5663682790925703	0.12415050208904363	-0.24800266721013617	-0.018971747665074073	-0.5199078681182348	0.4717623590070302	-0.7520631152454186	0.6478728323862536	0.39542288160514555	0.5426105839561901	0.9256631596841043	0.08832149796085939	-0.2992766657486141	-0.17992293199020332	0.4246420927402574	-0.1431672996043229	0.7087864073702562	0.9486640323046627
-0.10809627215730697	0.5359003689256565	0.19350925590774476	0.42134832433750213	-0.718869444573413	-0.5239710278743313	1.3085668838459354	-0.5025903574676794	0.10610514944890717	0.32651500261811617	-0.40175569749806617	0.8407545792402673	-1.0951909130185187	-0.6602542761219574	0.7148729718903781	0.40498946768402877	0.5611777606350343	0.7635263304122686	-2.270635082852439	-0.20772546024127067	0.45019399523872794	0.4161414035468784	-0.08565238084124208	-0.9879356626228019	0.08965188245578364	0.2610981929376791	0.5120595023042179	0.5802555290429855	-0.8110504613494275	-0.23737918903330113	-1.3556537465933913	0.30336239296757106	-0.4820533709530242	0.11383217955810208	-0.26371304835599163	-0.09697748041264556	-0.5012413531251922	0.3884881108605645	-0.8164092162547709	0.6958335391804258	0.1702273020928482	0.2925258300978117	0.7644949360605717	-0.08441135120253847	-0.4725964893076826	-0.14321500412348387	0.295481260781962	-0.07571942084648003	0.7412829288475997	0.9047920428879348
-0.13517496358019115	0.428748221529275	0.2640838628492678	0.49727503478467283	-0.6658703833478168	-0.4742307226296376	1.299572732753588	-0.3846063193189604	0.20339892397893133	0.17248277241607832	-0.3847506586850582	0.7145928387217507	-1.0493824887864724	-0.6159920548063222	0.6259770528364063	0.3846443094452197	0.6518457951857957	0.787066422997512	-1.9739650354800204	-0.2054293039951274	0.560349640223148	0.3702398576620139	-0.20082272201306858	-0.842031952005048	-0.06458793180363599	0.2596818669838275	0.5776013456098741	0.7205905203394712	-0.8227903540991961	-0.3209710124482133	-1.5024381176003931	0.15769799922262007	-0.33864974699833034	0.010104090020496143	-0.32097468603053825	-0.09710288816099384	-0.5481829241389479	0.33983547747768234	-0.8944741917237614	0.6753875765312877	0.22404149372361945	0.20421896881122523	0.6329024009968794	-0.14194348322662165	-0.5677991194179702	-0.12937865767675824	0.26304259948044734	-0.11846410771736289	0.6966688066937637	0.7619074433962046
-0.17030924113741897	0.4131552004051775	0.3657790113820144	0.5316039733075556	-0.659522087385297	-0.5118711056906802	1.2205007541089437	-0.2809239076295299	0.23159149344558033	0.052836732988264884	-0.44755423463490557	0.6474876309375441	-1.0879762268950435	-0.47498382464682143	0.6050355735011493	0.30556751886890365	0.710677544660143	0.7564655556579476	-1.841203449902064	-0.12574546688479332	0.5816067582417404	0.3392769007615519	-0.2045529761584506	-0.7068064537553845	-0.2335165878767589	0.2148461663872498	0.5740043481462416	0.7223199085219663	-0.8609859629310797	-0.3489821079535703	-1.6765171580726812	0.08439441200308383	-0.1492975475229284	-0.11767427852285547	-0.325633151997352	-0.0728427682997801	-0.4621483888114711	0.3544266218993998	-0.8593242753360897	0.7162165563131244	0.2734267243205261	0.13678015167155025	0.4611710109555989	0.029221519919425037	-0.5678872999948	-0.08239950759359287	0.16435171442626792	-0.16156725782502557	0.7334159842235287	0.5968369407806415
-0.23081899596145045	0.41597717207588286	0.45710373652703423	0.509118506899352	-0.6184769643051948	-0.4533725110362868	1.1632819221196002	-0.21183219199481296	0.16167273631021553	-0.04930578711413527	-0.529952417499447	0.5744205750125582	-1.1084224206729483	-0.4483486521832198	0.4937396299394344	0.2275294285133757	0.7777838708776568	0.7350689647609139	-1.8184349814242124	-0.11213318707666224	0.6086389432277974	0.35790983593480674	-0.19289299330024676	-0.546323959426003	-0.3094674488831461	0.2611362434856922	0.5611092865819695	0.76076723226747	-0.919733532444398	-0.380936009875416	-1.8711130551560262	0.21159030218467517	-0.07062946214214141	-0.17080961087829002	-0.2809223564122697	-0.04150942199045199	-0.3841402163715289	0.3421901295475566	-0.8223852317929297	0.6540017114307093	0.4265900917337165	0.09263794528771518	0.3277804143340637	0.07879520084166886	-0.5473599414711899	-0.021488805525108824	0.055005839312562546	-0.20448909803306065	0.6810489264712106	0.5462604899794956
-0.26528518983828936	0.38382628241156286	0.5439766861608216	0.4822236365027126	-0.5657924504152945	-0.4500629788375938	1.1319182775150962	-0.17046463869815495	0.11316069717854067	-0.18803308946694566	-0.5533312710916265	0.507326694802697	-1.1341664802878013	-0.46132816966448353	0.47652522852980606	0.24925070283876957	0.8227439249545044	0.7031066898311868	-1.7946960595337238	-0.12296980763803912	0.6246659593830032	0.3780559267479073	-0.18976792781622806	-0.46003659411581777	-0.30599773615238246	0.29270012432694564	0.5705612151686664	0.8094602753337465	-0.9275132490343121	-0.43474983843228304	-1.9387977547832085	0.2801251476810385	0.007622848663609664	-0.2499052130799341	-0.2422758871076033	0.03260295867915377	-0.3189760390138488	0.3494239817351632	-0.8255047776159117	0.6101659502196989	0.5731277587559243	0.06745521877587846	0.23123547990723528	0.07954651156156027	-0.5687157175226957	0.05242442095633807	-0.05984786938673434	-0.20108765514739965	0.6187169142276655	0.541162986597575
-0.3038111716926136	0.37845039164146055	0.5724678791411743	0.4586616424440238	-0.5167786790834344	-0.500996744239319	1.1244399228969644	-0.14576893047013714	0.030350909870638314	-0.3045369947246823	-0.6031763259808611	0.40324956233047515	-1.1678449123341852	-0.4418830617752251	0.4949241881905611	0.27145644287939896	0.8524744501509706	0.6738518059868522	-1.765283849513479	-0.12041520233881864	0.6748634643997681	0.34517209723669445	-0.15508229107644392	-0.3915287761069845	-0.28530354301081556	0.34827507872004454	0.5737147255293714	0.8284659674489009	-0.9423039016079124	-0.4618174343115102	-2.0306859012476473	0.36937248478097107	0.05043566218157415	-0.3271079801073996	-0.23113005420234592	0.09376817060906302	-0.24955316709050868	0.3504281883193193	-0.8159359058091481	0.5445749236487908	0.6766076393741292	0.04707556353752931	0.13844708635303032	0.08125254835841204	-0.6007051284902618	0.13104285635443796	-0.1402358376961821	-0.17387679331487801	0.560125245556104	0.47876473622223426
-0.2551218426627593	0.3731039233300766	0.6018434350903686	0.47981493640840894	-0.4656391468974435	-0.5546978887033477	1.0972738715423271	-0.13078966285951144	0.016007363594077416	-0.42510849517293503	-0.6117085109739482	0.30323441526996675	-1.2091934820083112	-0.4206230931556908	0.5391514956451096	0.2797192913189494	0.8027587147111985	0.6172505873139759	-1.7302445777113624	-0.0958719980062654	0.7512626732444591	0.30217980422846535	-0.10587250512131195	-0.306344037070326	-0.2487944746159866	0.41812582865735426	0.6232138636854174	0.8484746603271842	-0.9846364922309555	-0.48857256604771115	-2.083463053691855	0.4371498462622303	0.0688662588528714	-0.3659981940432286	-0.208490966178051	0.1291007643203363	-0.17180858188434328	0.3373182296476286	-0.8205821260134902	0.5134655858654404	0.8036729780505569	0.042140249579690245	0.03632031448103032	0.09375409513230598	-0.6194360455657445	0.1908730407936352	-0.20014706254628145	-0.12169654995502711	0.49413013283987417	0.4522427011642891
-0.15794631704322998	0.33998207362044386	0.6198280049610547	0.48175473977083055	-0.434425359929191	-0.564208387676845	1.056472140301753	-0.11434408767285066	-0.013871993180999211	-0.5214284830653537	-0.6231676848262465	0.26563116510896634	-1.2447745764897036	-0.38688926075475066	0.5790563929176051	0.2466251674955864	0.7564181809692729	0.5875328824185726	-1.679294474011967	-0.11767883144315151	0.8440330936152257	0.24819748036395461	-0.08539588607854497	-0.2867837451084013	-0.20355218439567194	0.4866600095008169	0.688708477604466	0.8330130028700145	-1.0580924469545894	-0.49984945693360505	-2.129389782708831	0.42842459295024543	0.06792469192708843	-0.43842387648945974	-0.20236579392907264	0.13406012150579627	-0.1035650208590936	0.29334415100222866	-0.7930090529256523	0.47794008057102133	0.8644099865873641	0.05303553002793596	-0.04015444751703474	0.13873851530040818	-0.6279906612759112	0.21662727188614314	-0.24088691565556117	-0.13675567667970295	0.4274558224962124	0.4800464464500121
-0.11529836173326682	0.3249532441965009	0.637774895858551	0.47609250349446963	-0.4056329243213737	-0.5513690915206879	0.9943057129512622	-0.09239988981989918	-0.015122120636664262	-0.6797154889121855	-0.6311798304397548	0.23169185459618452	-1.2523494383244178	-0.39390720053579004	0.6430133322776642	0.22756382151740767	0.6607250948835592	0.5476289518332267	-1.5864542709266916	-0.11120755829321274	0.9081604474530112	0.1807507424266788	-0.09125777107585033	-0.282278339927439	-0.13016398229913972	0.5526703468192998	0.7305672187916125	0.8123868445107595	-1.1068175867763679	-0.4969280840709713	-2.181046947974983	0.4501896000690805	0.06151711547967389	-0.4582643300372508	-0.2100105403135984	0.10418613616749317	-0.032622525644926334	0.2550836652476869	-0.7369990050047522	0.4266145582501794	0.8816292484082826	0.08938522092181408	-0.06426956421677359	0.13500613945596712	-0.6345838490217062	0.2176373318963276	-0.25723251381423046	-0.18166664594685983	0.34928784729400636	0.5207670966764334
-0.03661905913006389	0.32170592519118374	0.6575786661568732	0.46574912729891854	-0.33104186340214053	-0.5697665064141404	0.878270064361397	-0.015460585019378543	0.00348127958256515	-0.8852552200474783	-0.6381860844712846	0.10787475600727015	-1.2341089346614855	-0.3761466954932832	0.6799827285699733	0.15364550577924208	0.5820673645978591	0.4549083864454103	-1.4058949957973532	-0.07258041830410394	0.9734943287137338	0.047831914139164586	-0.07599286296614848	-0.18113319689042756	-0.07810224353145938	0.6502889643314497	0.7758691298542926	0.832345425796443	-1.162550446570449	-0.4711899128168624	-2.3452323989457433	0.4655844039528234	0.13483240176187855	-0.5313088331363903	-0.18719443205002875	0.07600036735561606	0.06250241833505141	0.22075140457160886	-0.6921737618338761	0.34148855251287963	0.9136299069319247	0.04829617817322062	-0.17616297354474778	0.10178659542805364	-0.6862015194108666	0.23956586221417148	-0.3276085809396342	-0.22686362412500252	0.24709554581612495	0.5389262612360218
0.05541448106147688	0.3207316162256389	0.671544913574071	0.41341532019870514	-0.2652770797201786	-0.5928488054365374	0.796322997467057	0.08525463075230201	-0.0604880794692242	-1.0809212417313265	-0.6555354981634637	0.029354459076921413	-1.1598680557550005	-0.38865533144993236	0.7179898095905519	0.07465427116363263	0.5251060811496577	0.2820083694734289	-1.258695686502539	-0.016418635493062418	1.0520775252172945	-0.10783789147031216	-0.09610534592075828	-0.10712674991616969	-0.012425384334777124	0.7694894087540395	0.8199941436394427	0.8218217635969749	-1.2295693850403056	-0.4449097714472635	-2.501595120086218	0.5366939297628738	0.18584628062760938	-0.6178697992584107	-0.1827179903763391	0.024566610384402256	0.16055261854301736	0.21875565775522676	-0.6298454358876711	0.24910744655102643	0.9648991800726714	0.036773485463648094	-0.22419954231677375	0.10637742322682162	-0.6939988419268744	0.25615194812098063	-0.3801245556167572	-0.29323095774617625	0.11041764468364593	0.5252628148653447
0.1857941106465811	0.33737095811443085	0.6865551900133168	0.38666803084516793	-0.18516162310856413	-0.6835010155199158	0.7418320282730794	0.17348683516302685	-0.11611490923429994	-1.2275869128478138	-0.7119327659890268	-0.0397630270299828	-1.11585486038538	-0.3914370885853664	0.790850856695996	-0.013376509316256974	0.447387161192458	0.09015953861995282	-1.1528760788768508	0.0451864806951679	1.078511924335594	-0.2692157221244635	-0.08324197097729703	-0.056697786058529466	0.09570034680056125	0.9096822136807529	0.8322904620345879	0.7282823237463586	-1.2653345482974319	-0.42505335442784353	-2.6048418385611725	0.6209054875092224	0.2123819978055533	-0.7049109839084889	-0.16713025991106595	-0.05382998154379689	0.22958554897316005	0.26962745116554104	-0.5672952975467395	0.1582589380233871	1.0016226425137185	0.024674394018374457	-0.21262772106239414	0.09359902009287038	-0.6942623038951957	0.2620587099131543	-0.4387340147267471	-0.3400711797338424	0.002124827624964032	0.4990938488249193
0.32645903507837143	0.35477848936252077	0.6795733080138304	0.36379894713062155	-0.10669499871602743	-0.7284947961090699	0.6930281300005697	0.228322064985504	-0.17314325683707327	-1.341696973934327	-0.7469984773986644	-0.09081137626736796	-1.0484018010475527	-0.4298920207108353	0.8322530863556643	-0.0872438491232418	0.35730441252945233	-0.08051260656619308	-1.0500747732959215	0.06639465937241082	1.0874404466729806	-0.45134658644387987	-0.0862251722080101	-0.03157865496526352	0.24409181324359755	1.0224987908278862	0.8352778683293571	0.6370219189491606	-1.2451459579440383	-0.4080167175328021	-2.6352712589546226	0.7047384179637499	0.15726022536385736	-0.7735498638613952	-0.17894786870238116	-0.1272999871365204	0.24599127538575566	0.2614381995642393	-0.5233823219321075	0.0378424026045287	1.0315353045003042	0.02828530431110035	-0.15763336309095952	-0.0038822884952307403	-0.7227939393498198	0.25827625516667013	-0.46092065108451596	-0.3895271844861546	-0.13825278861508247	0.5264451803409813
0.5159227151386363	0.3374429026230173	0.6652509384230795	0.36358542164674024	-0.0468053379180418	-0.7580625988694812	0.6670874593955736	0.2873092359044492	-0.19478045794732593	-1.411490198854271	-0.7572512428881117	-0.1334046753924319	-1.0227354876137054	-0.4281958408263183	0.92483248017537	-0.13391182850918723	0.27400057110361475	-0.2586853369660688	-0.8894683322190392	0.05235266751912134	1.1000194440559017	-0.6732192935909612	-0.13500867838059766	-0.02817694352594574	0.4085766662936319	1.0585048194794455	0.8263415518117657	0.5086922095643992	-1.201564712429811	-0.39850275147453224	-2.5868136086825073	0.6719049613898399	0.15597797535418567	-0.8603325124203532	-0.21975109989104427	-0.21034845903307633	0.23403514460852506	0.22548130859868815	-0.47009978569886013	-0.001977182875721077	0.9785145848911334	0.03060740551781364	-0.0921247350931544	-0.08539297134833794	-0.7829611665634475	0.254294336684953	-0.41154681217098094	-0.4124867950787065	-0.24505913238993687	0.47206902673064743
0.7361958960439704	0.3432382760247189	0.6299814327829342	0.34074884312396553	-0.01944044892147532	-0.7407764390926046	0.6178408504992989	0.36238057042448496	-0.23698566680936156	-1.43011996687808	-0.8008273312029992	-0.18264074230140614	-1.021114089389641	-0.391243314825992	1.0108540403520017	-0.197891740733533	0.2187414120588957	-0.4547336685452071	-0.7356136798109265	0.0803116044610007	1.1509410198000032	-0.9005778633421192	-0.2104457764749963	-0.0476722725460816	0.5634977426384151	1.0333598124178214	0.7583990461644324	0.37028703919453604	-1.1082249258246546	-0.381090609206492	-2.5626996278780014	0.694564965234975	0.1699094259092734	-0.9168489223229856	-0.2477789375767145	-0.34707116706315916	0.2644923241173148	0.16329858426909252	-0.41400727946642785	-0.06187387027878592	0.8439654257111593	0.03232141596212059	-0.027122393334021937	-0.1600474633726256	-0.8118325671794043	0.23191190238957252	-0.3052849843848118	-0.45247115391930837	-0.37353299632840803	0.4251498039160081
0.9471472342270506	0.34862925140443213	0.5991309215334433	0.31258970757884674	-0.015087162409374726	-0.6590354229220599	0.5236108086114835	0.4299757612859395	-0.2676588889956474	-1.424851210073815	-0.8674192096171118	-0.20551142929521884	-1.0060141517133012	-0.3881064911174218	1.083070777047078	-0.28568688877767234	0.17215305180742096	-0.6465002385534973	-0.5821578849549798	0.07688827993703615	1.2054596498731716	-1.0939199190101205	-0.2675581767174913	-0.05086236388323005	0.6892534897795752	0.9428987566574112	0.6736662279127658	0.23319641485594095	-1.0013210930617007	-0.42012153107168937	-2.4641898219768748	0.6808524457129479	0.23654066286017278	-0.9294212031334197	-0.27401262384945446	-0.4898395743326561	0.29632083514685204	0.12402075785888231	-0.3704391418083185	-0.059499061834642354	0.7302885590633745	0.0293667947224155	0.0587683851753966	-0.2297894959663172	-0.8223069800237935	0.1692811202289336	-0.1920205244681758	-0.5278963299359365	-0.4970185655424664	0.39585236056613843
1.1211061433083067	0.31891693767018736	0.555029387315731	0.2634671892519593	-0.023683716027388405	-0.6091230845713231	0.4391469151318317	0.4649187694345257	-0.2931886309924837	-1.3890684643503581	-0.9472890375887617	-0.16953081366956646	-0.9526440123217721	-0.3839404432228633	1.089231786696478	-0.3967018097173849	0.1756223764256756	-0.7753808671343254	-0.4298626756079666	0.09181396308132801	1.2655041901620478	-1.2446747335340205	-0.30647925688983185	-0.04923962485580597	0.803231082315728	0.8137382007866961	0.5528613819137761	0.0739062557183147	-0.8506249261991554	-0.47371340663856837	-2.3480419240422377	0.6021799060306419	0.310532450589473	-0.9320394941158424	-0.25722673799196694	-0.5763328817519475	0.33829978151306045	0.1342097382135504	-0.3181964101316492	-0.02212075526389341	0.5341958132957625	0.013524082622588368	0.1713782356957228	-0.31226823162930384	-0.8614785918548133	0.11216890647043645	-0.02214324457070742	-0.6092010038515296	-0.6213468118800718	0.3931105979926591
1.2314041319532616	0.32694444217785523	0.463312331759429	0.22224332043877265	-0.01988628273968062	-0.5959061458672703	0.3790356882624826	0.481282878009657	-0.2696297029276427	-1.3487518456615615	-1.0246056960277676	-0.16505155351840062	-0.8877936512404038	-0.37581325735524457	1.1010474826158005	-0.46296868280894293	0.20162066814440543	-0.9168613762155173	-0.29065281296522205	0.15426583965077878	1.2885412272247758	-1.3586940066235502	-0.3588511482187411	0.03221844707647888	0.8877934847689787	0.6600538130506847	0.42761141747910425	-0.015330863598513522	-0.6488384248826162	-0.5491285656581595	-2.2054039327274095	0.64717538506015	0.40128651855441505	-0.8596129553320617	-0.16526869993062213	-0.6296021082186158	0.37965182178523865	0.1659242735163447	-0.31693539470548393	0.04314342221680645	0.36602251050263684	-0.05761791482506264	0.26126458420315823	-0.4259719180069175	-0.8696329557267981	0.08645675541974948	0.18591889616808163	-0.6219657588829746	-0.7030665099873968	0.34146310518546835
1.367086313855012	0.3127495597361388	0.35346513111540917	0.17566158723976527	0.0026662826863263225	-0.6025236330687623	0.35669659574887747	0.47395419507814196	-0.28670745732032865	-1.2429126898619507	-1.0722673072834366	-0.2159592159972704	-0.8349441867944762	-0.34392707243364085	1.031775767511465	-0.5320742747869808	0.28886317541502793	-1.045684240516634	-0.20129186729927864	0.1819784527254997	1.3245389696531071	-1.472488105751118	-0.38459902146377	0.12195998514577458	0.9026120809851745	0.5053592466824834	0.31685402647193517	-0.09658620657723242	-0.51771794166412	-0.6604065816952855	-2.0143180778748073	0.6541728693922306	0.48207852978290705	-0.7909905404147688	-0.05649455710290128	-0.6591714294101065	0.364408294447218	0.20022945702093162	-0.3378189872381062	0.12953010075731025	0.2200933287340269	-0.1629417438259608	0.3233606718467096	-0.49618334923417623	-0.8477051456748568	0.0836601896805694	0.4222952999477837	-0.595624752494843	-0.7886366635987934	0.26457050593871456
1.4735181819044882	0.2694421741082419	0.31901922629560636	0.17454615477108262	0.0015907632336109173	-0.5662955361547652	0.3665934559143224	0.4576661209404042	-0.30070401649897815	-1.1276972970618995	-1.126760143257251	-0.3032042658209543	-0.827250566621624	-0.2925567451093748	0.9647552440481908	-0.571107282894401	0.37137972612093045	-1.129840781554254	-0.0909124481629349	0.17173745843209515	1.3851223173836433	-1.5222127152671208	-0.4028542173867941	0.20547244529878653	0.8704003817182091	0.3365258576832676	0.23863293038043723	-0.20537239484790676	-0.3966694188031027	-0.7769807590155271	-1.7881941828241437	0.6355216751094968	0.5942185406675696	-0.6864842969458138	0.02092548623517946	-0.6415922941310481	0.33523554970174896	0.19444290619577775	-0.3481491219828749	0.21514466441498853	0.11785092041590425	-0.2548037242332611	0.3392692578405104	-0.5608602430842499	-0.8132772889565116	0.10786336422099874	0.6202912199441191	-0.5916872956378038	-0.8656789468353271	0.14155652440512184
1.5455925926235907	0.19401761092110575	0.30039140419547594	0.19646182758489866	0.013981382105315323	-0.49240208081885967	0.36249295512601826	0.41369056724052716	-0.24136970939432484	-1.0146824406391477	-1.1943728377958696	-0.41161181033387156	-0.8364808127265275	-0.21272101452364417	0.871809071797989	-0.5429896076101309	0.4638638476670828	-1.1646985797601916	0.01739279174498732	0.11181425951471521	1.4275978248389736	-1.532758686642485	-0.3695909238337119	0.3417433550948751	0.7835721675690106	0.11686499057010721	0.19879044122593922	-0.261380757128595	-0.17113928659516647	-0.8988891367319486	-1.527954530778302	0.5851934004825275	0.7011524220150791	-0.5141562596742605	0.10458806708711503	-0.555600376188063	0.2737137171983399	0.14608387429984915	-0.35637907955606885	0.25430709870363416	0.04789158967479137	-0.32206740991286076	0.3129206887588239	-0.6293639053958276	-0.7414548209945744	0.11227859926444342	0.7721283490558486	-0.5739260464068586	-0.9252358179797324	0.06364005599325707
1.5813403417840575	0.11998816344656008	0.29720021177556416	0.20012370556830383	0.020105689829193932	-0.338023845842155	0.2861587274365781	0.32828430941960113	-0.24141371840855194	-0.8968781656839185	-1.201270121964551	-0.5067586904022537	-0.8389563343322719	-0.14390135931672787	0.7274838013832288	-0.5163039570043202	0.5239851889824918	-1.1856221551346422	0.09940570168560807	0.021384185385365757	1.494158427460734	-1.5089017908397468	-0.32754606440819806	0.48042545373510714	0.6972241176361134	-0.13905411691036423	0.18533648628748958	-0.2610861960365593	-0.042761936420475065	-0.9640483924971768	-1.2697751727252005	0.5262225469721491	0.8201836403375072	-0.33063412813069093	0.1611109244478066	-0.3713448155041003	0.21850191205528188	0.029689307817757433	-0.32381391942162013	0.2828161302263131	-0.008023923082695256	-0.39918929664945285	0.23292017835460216	-0.6826780774393688	-0.6546251634042488	0.0904149988737091	0.9236387796142779	-0.5477687020816168	-0.9916626915804269	0.0600632542125911
1.604814575164139	0.02930888937447465	0.2846167316263868	0.2163852684037025	0.026986186818717277	-0.21802721960272414	0.23202904433622168	0.27410746870273744	-0.2287419434017675	-0.7693877318763438	-1.2052534503707435	-0.6266951695179275	-0.7704518300663205	-0.06755874155113402	0.6072715587488469	-0.43990219207100606	0.5534201970823387	-1.2111123664615546	0.2026775991995134	-0.07709859410562123	1.5668438388579555	-1.4354300805707239	-0.3486633190747798	0.6294585649035798	0.5838428454158106	-0.33558189968813756	0.16469562082976447	-0.22579235784725576	0.04285435925230348	-1.0160510008998946	-1.0449395980570542	0.48699005560177877	0.9582858451759393	-0.12944169234132727	0.2093520873613881	-0.21526002542080125	0.10289603475565845	-0.05980233673553097	-0.2920250247438654	0.33781439754023357	-0.06666823080255577	-0.4667883896116828	0.21926002165966424	-0.7191735872796952	-0.5953634967265461	0.044019270666357746	1.020795704912575	-0.5228406047211543	-1.070977335942133	0.020922168077935226
1.5870650405809854	-0.04411996821290308	0.22219005432188146	0.2528381596728533	0.05839759322090225	-0.18562584154295445	0.16318483915920282	0.2225244391342355	-0.21361356265209505	-0.6816412691749096	-1.1608976346952669	-0.7090588867008771	-0.6200057492675689	-0.012159143137606316	0.46216000150971714	-0.3818433298097886	0.5468004052548572	-1.199561390051136	0.3102935652744306	-0.11028575807297625	1.6101242222749632	-1.3446063606444665	-0.3145146686937443	0.7451502306741811	0.43554434079700244	-0.5120502579815083	0.14943713434331848	-0.2046107056481799	0.14412423386760065	-1.067499424793019	-0.8135708123167736	0.48580746710190403	0.9957200661440693	0.06832292832081115	0.22584644672683982	-0.0776294401629696	0.023552822389456017	-0.1148342986292531	-0.2579432802914493	0.38314423352939775	-0.104029476446588	-0.5513367746061975	0.23811653699565172	-0.7515819761605977	-0.4864848149836072	-0.01754686085901791	1.0906168173099007	-0.5121388257557646	-1.1343743947092648	0.06125446199726029
1.5367804829383842	-0.0864480571049889	0.17841782136088508	0.3642945392182735	0.10581595728768342	-0.18576880785642952	0.143792402606834	0.13676104986494464	-0.1739913443943188	-0.5644469537128869	-1.082858839185882	-0.7685880431826276	-0.4144469649123811	0.03374795777825782	0.29152301907716727	-0.32737176745945773	0.514934293232121	-1.153054253266508	0.4246907095219605	-0.17734551662512263	1.605818363018668	-1.2442210603885908	-0.23588485770779982	0.8872511280151472	0.2482852031427584	-0.6495072285060203	0.21852399326897273	-0.18041330615453727	0.16071041423124371	-1.1279571857766102	-0.5857755827158163	0.4769179951964654	0.9631003003160945	0.25287839148667557	0.20930647856559417	0.10979301817796125	-0.14665357824155617	-0.1501954918219975	-0.2103502148941428	0.4402370758482834	-0.08477752798453178	-0.650414633343942	0.24650655634552568	-0.815272041255449	-0.3745514140910262	-0.09229189100012858	1.1070084018003068	-0.4753426147770271	-1.141632207145554	0.08206568173386619
1.5213940178095382	-0.14089906294902038	0.1534768521210612	0.4963688498177345	0.15253414399851734	-0.19112991936383217	0.18406219211406016	0.06942276323892646	-0.09025573719724649	-0.501913963700672	-0.9381020876956802	-0.8004386290126927	-0.17937794192788276	0.1213800229962309	0.10809352051843255	-0.2723880439962362	0.4501194757136881	-1.0856861921700232	0.5182644906174654	-0.21014275615427008	1.5870434825808952	-1.1414710884619588	-0.18444962279081673	0.9942126720209817	0.055690343098374215	-0.7534004448032474	0.283712479587295	-0.14840811057762082	0.18642938807614162	-1.1388531232819763	-0.4379703953982819	0.4740991850782638	0.90568968061694	0.40307777121384963	0.2028257152172746	0.2965525555832677	-0.3355151205720593	-0.2221259978884335	-0.19530315857469657	0.46866679602025174	-0.09945134694403182	-0.7567499661971817	0.23295279006647732	-0.8828521890460994	-0.25799209613007135	-0.13196985635348474	1.0941555342043938	-0.44251865978303406	-1.154545252691412	0.06623046447656723
1.470309173813183	-0.15006009020560224	0.15131081474468228	0.6174035005965173	0.19418349055826242	-0.1414393867105113	0.2551822411157002	0.06372421256365556	-0.0350740755376236	-0.42668048501557115	-0.8051571047275518	-0.8582364386370968	0.04796159228092446	0.19751750391904038	-0.03860174948378477	-0.17695503726243333	0.38358882554463225	-1.0162688774671578	0.5849150870488737	-0.2655584992471338	1.5381017107910242	-1.0381351246699815	-0.1156558407111166	1.0761476817334183	-0.15622851166789437	-0.835335958193238	0.34094647527764277	-0.10254674721576715	0.19830432057902797	-1.0789139505737357	-0.3441185424320161	0.5219923117759504	0.8363828960680879	0.5415085039964818	0.10981643755632979	0.45441053998067976	-0.5659579318005071	-0.3169446777389212	-0.18003706576232686	0.46920294075105706	-0.08020924346807987	-0.8632549834434057	0.1957996643698431	-0.9187401317514159	-0.13374847075973753	-0.15019497378986899	1.0298697803277133	-0.42128144490482783	-1.155477260382654	0.04099707386548352
1.4344322085773196	-0.16334195090891862	0.20627775071472887	0.7577654021422601	0.223531041598086	-0.04757437292487034	0.32589576921834684	0.07854574368923894	-0.0008158790523880132	-0.3283369212234824	-0.6667732834597759	-0.9357850126065369	0.2581099238604848	0.2604812397586388	-0.20093709273437446	-0.11839016276158953	0.28552377224356296	-0.937594360792452	0.6207696819525232	-0.3266650776037941	1.4803854856902807	-0.923044189155188	-0.01696827314628576	1.0957790601164794	-0.33998771514719206	-0.8566093854120247	0.34773548559434037	-0.10434249534821889	0.18338232968467516	-0.9834092540986987	-0.2797829675993436	0.5165001329000591	0.7264456072291579	0.655374034219891	-0.031776297030631305	0.6398655228309412	-0.8047052216069132	-0.3990187700784073	-0.1456637319991489	0.3978491622281549	-0.07301396505231554	-0.9346115623218735	0.19395985558551146	-0.9372275762728396	-0.07742483693368633	-0.19312904362664085	0.9460144576665792	-0.4247025535938306	-1.1794875161505012	0.03223265476349286
1.4164790977244368	-0.15768472835240058	0.26012287700390224	0.897117681222881	0.23270651878987564	0.01715228256501064	0.3368608139127224	0.1063518830551903	0.10781247351367007	-0.2693984103758996	-0.5762306196465589	-0.947447745964233	0.4162888284396504	0.30776182147085335	-0.29303082228128396	-0.07384344621732594	0.17549833724911276	-0.836583869453287	0.6575605424786254	-0.3724155245088483	1.413086423605789	-0.7745214766220159	0.05406639205652468	1.1189381134110907	-0.5106355319076004	-0.8623721409087336	0.33189213030904197	-0.13943053788162718	0.2546643960930078	-0.7838544546648112	-0.23972639655356326	0.5212381124708889	0.6002491433222803	0.7559988031869668	-0.1937395407805221	0.8039911872392352	-1.0076537831487606	-0.4348036413662498	-0.1303594970246043	0.31507379385668743	-0.06396103152041512	-1.000134827534912	0.20641187117873822	-0.9433172827980325	-0.04995640729111342	-0.21460498107607356	0.8244061961030923	-0.38822630126149543	-1.121510319059048	0.014018782459085295
1.3789527989978954	-0.16495887172612372	0.3049151988352507	1.040214670482492	0.24074986256608105	0.064743760457682	0.30259653951855353	0.1159057253174002	0.2224661115019396	-0.28764090242682866	-0.5097254089731057	-0.9398749433605593	0.524215180395812	0.34741484125748506	-0.36538927388268194	-0.01962369892971412	0.08204523955822218	-0.7024371684571995	0.6684424561161393	-0.43327495438473573	1.3278354936372074	-0.5908443654804371	0.0759878005206627	1.0928455837045425	-0.6526734525099283	-0.854063803749893	0.2859332555268122	-0.16686723341295956	0.36368537336773726	-0.5865437604917416	-0.22559808044509838	0.5773264621422501	0.41639209198510985	0.8135980519211035	-0.335949343884526	0.9525870154336479	-1.1707558379826781	-0.4430725317072315	-0.09248879357500414	0.2166749958106101	-0.08313457091893395	-1.0414308588329237	0.2449165617447457	-0.9108180551450193	-0.07079365755615061	-0.23458708482522442	0.6845564759856547	-0.2779560417469552	-1.1058312642464707	0.07058239581783864
1.331344598841461	-0.17394828851198738	0.3143315260529403	1.1785208988658338	0.22053700519869218	0.10959228130497838	0.2587274143853443	0.1026947418202463	0.33332199724965256	-0.3218627829669952	-0.4431634549254756	-0.9226515047093446	0.5834377145017003	0.3376120686120777	-0.4054702220816416	0.00046237322014734824	-0.022012888040093305	-0.5195248851721026	0.6814236200282104	-0.4746022327569766	1.1844651012889178	-0.4180307843680174	0.09198120022995723	0.9712800004598205	-0.7213343955004902	-0.7816504400003879	0.20537849566833635	-0.21989033231859745	0.3657654568058664	-0.3861079682196373	-0.27768654258125125	0.6448332930888482	0.22238379862999044	0.8062861748291681	-0.4827492901574641	1.069304978928296	-1.27534416601373	-0.4327672787926312	-0.0689997837677634	0.18786080442424347	-0.12344025656978048	-1.0842388639049974	0.28893305514668677	-0.894396900289634	-0.13815886729992632	-0.2374293392144629	0.574753434309604	-0.1719388075681258	-1.0772581199766704	0.11103112733220029
1.2551741604342388	-0.14187900393849082	0.2877137528271831	1.2730454361041459	0.1551530736989192	0.12525840112505032	0.23363544877034767	0.10693596577880471	0.4902242888960539	-0.3757603201532417	-0.42424504459148704	-0.9072178037507704	0.619184552461935	0.30740583870302285	-0.39584127007036407	0.03213220271568633	-0.11070288135101389	-0.345807271833272	0.7110524384033148	-0.5082812198450319	1.0492612931516299	-0.2842605989909966	0.14137303297465173	0.7965021636916395	-0.8050750810042093	-0.6755185831283415	0.12265230055812422	-0.30412376735949975	0.4268303251724115	-0.2025421666290852	-0.3986458987117681	0.6639959498434934	-0.024589825796420595	0.7704804886358876	-0.6001019544060047	1.0779169952800087	-1.3461060767983568	-0.4277189790843119	-0.06406991340798161	0.15043642173546273	-0.20084153732294086	-1.1217212879894811	0.33119952785413914	-0.8983010181605227	-0.21624677040037002	-0.17383234969610178	0.4775491576554251	-0.10152589813341661	-1.0521207667720416	0.08450913418249666
1.1857528239273385	-0.12468704308218301	0.3015672530569387	1.2749839784893005	0.09139236140824847	0.09650081317312229	0.18987888411780998	0.08179967199860924	0.6087123533034025	-0.3766294874908215	-0.4039794731551344	-0.8987984340685913	0.5516789364885837	0.25923771110990057	-0.43781781510618256	0.0390892754820034	-0.18887825269041666	-0.15325862861062353	0.710309903591914	-0.5343284079212138	0.9534232604323385	-0.16159142719867042	0.2575299586679576	0.6068886426829191	-0.8297506034735814	-0.5769017094890457	0.05021294479963193	-0.39357263896017436	0.5132306711747596	-0.03687425631091982	-0.5535855487873713	0.6513738680843284	-0.2861976676243577	0.7050632206086644	-0.6956252628513332	1.0691194938041129	-1.35676157662176	-0.4233715002851765	-0.07731054120515099	0.09262826656778489	-0.2674892889917016	-1.1913618756719728	0.2738864348153795	-0.9264516807314618	-0.27580213238702084	-0.09801396155378009	0.4507950173331876	-0.057936526880313276	-0.9765507397528589	0.07713934217102611
1.1243479076747218	-0.10282450297512305	0.31257550102561016	1.2075259540050998	-0.012985701739460976	0.11101855439631805	0.16470784456534168	0.06332963991505886	0.7317085205783862	-0.3785697790348529	-0.439547688077389	-0.9537492689037641	0.41095609916719883	0.20748802812531947	-0.47181564956027666	0.0489935025476262	-0.2633321290443701	0.033654551531712915	0.673427275839524	-0.5975144262123898	0.8809542920671767	-0.04822396026428739	0.40006733313428916	0.39310692850317	-0.819774409693679	-0.42970906233211037	-0.027065504392318012	-0.4523102464106227	0.607783042113376	0.1478841587198622	-0.7664014824271778	0.6241085999098319	-0.4692968170983403	0.6241940470426903	-0.7274287692266663	1.0586279914675158	-1.384776685077521	-0.3916832457664764	-0.12666301294770638	0.02708083426311787	-0.3085447640961743	-1.2381683581133545	0.22947614440430603	-0.9480023022162942	-0.3611916679870629	-0.06358713837484105	0.3757508564487573	-0.015355122027621695	-0.8929054189749854	0.03478227959782131
1.0734686574254995	-0.12271271735184679	0.29788061870101706	1.0822459010071728	-0.09704777458098215	0.1333466550418206	0.11176887768869963	0.056766485523667434	0.8091011931876093	-0.40355274484448894	-0.48436535529592206	-1.0150559304411	0.24391730624750435	0.14797582178014917	-0.5506536549846842	0.017611497412845286	-0.35899510614737445	0.21128722977202977	0.6459097034548312	-0.6501889769442621	0.8040970159814884	0.07848849893289625	0.48852908133483613	0.16405928850781876	-0.7462870023937923	-0.24042593901048112	-0.13159138371414328	-0.5108563657919232	0.7281180165879031	0.36498028683347866	-1.0043928913771416	0.5466101962108324	-0.5723574821206703	0.5715791499405994	-0.7516827872279093	0.9933604133956436	-1.3628162865862623	-0.3540611087542146	-0.19390265493738307	-0.005016847042679845	-0.3453014103911785	-1.2599150306881415	0.21712240441658573	-0.9151007328773659	-0.4558855861492274	-0.01114068158741469	0.31049088317465545	-0.03354507717904887	-0.8064095763685591	-0.03314143716489624
0.9942321714481267	-0.13721382810552646	0.3102649287085007	0.9498734953817894	-0.18816457978479184	0.0746974010690378	0.0063218075721153235	0.015349663447627254	0.8297216732255865	-0.35135197089251796	-0.5509077173526677	-1.092764043148968	0.0702272525498516	0.04282424192568397	-0.6373070622269588	0.001471820684959467	-0.39118071495633655	0.388020865264126	0.6460242625412429	-0.7081699162921695	0.6994631409634914	0.18190028404920672	0.5230657434246273	-0.04957125971312424	-0.6114693246198548	-0.02704880281392058	-0.2387104220260305	-0.5771828340492692	0.8499268436932226	0.5609973789558745	-1.2015192251872062	0.49468106544635715	-0.6597979355788943	0.49411669243451206	-0.7405585553996816	0.9122619697952639	-1.3309576677058474	-0.29989322718602174	-0.20294431668407958	-0.06108921664908522	-0.3642442184760736	-1.2983871703566068	0.24388586223794376	-0.8739472603174233	-0.5677112267777167	0.03449082012680014	0.25812231445862766	-0.04650775224931867	-0.7186728997935395	-0.05013678015086624
0.9374324417624553	-0.14710426480758715	0.3336701521176061	0.8642324028809986	-0.25068106191958384	0.035341579965885966	-0.1239108989225052	-0.023420987401572946	0.8112469147402519	-0.3123001504943271	-0.6423148565907925	-1.1715582311094763	-0.11599469672536493	-0.04791008688896096	-0.6828260570573421	-0.03216831057944231	-0.41032750455075007	0.5098139670869059	0.6828253194258214	-0.7295020815166066	0.5787281239938318	0.2560779451178948	0.5351493044529019	-0.28439013449203604	-0.45189305677528796	0.1948069467438433	-0.3695873103403257	-0.6578028734577986	0.9530627801822774	0.6847447698077704	-1.3559895780494162	0.47377558057614716	-0.6927055195874287	0.41334791564931034	-0.6888381809690994	0.8084265278161334	-1.2335767502157469	-0.2536581604773604	-0.2014178372775882	-0.18257743725259692	-0.4226949948655191	-1.3182362828324188	0.30443674767874257	-0.8682949834158709	-0.6473966667953086	0.059110446962724494	0.1718816703661772	-0.09791460254507975	-0.6081802286487157	-0.11077080310171372
0.8635697902716231	-0.16818102327397333	0.3386196046412512	0.7504698360227968	-0.3195843722554169	-0.061404581058332464	-0.2595513789173575	-0.04302116771365671	0.7882448699708247	-0.2874166831128243	-0.7099128712515153	-1.2370154149675605	-0.3078548281943476	-0.13496797884932743	-0.7277856257573283	-0.058894375753967165	-0.3802038872078263	0.6352891908953421	0.760924027283081	-0.7312691106927762	0.4394029852107383	0.32748249693087955	0.5099558497425846	-0.46097810711592635	-0.3143015526409417	0.4137902604320356	-0.4472464579067011	-0.733873100280985	1.0374006528924191	0.798867622926321	-1.470836685837304	0.3829071768091757	-0.6683374865613061	0.3364227087520861	-0.6752270370999331	0.6707780171599727	-1.0894573075539897	-0.196406666908755	-0.21308120464267538	-0.25301573618443546	-0.4267174530372895	-1.3090779473651672	0.33989135377393004	-0.8657413612814272	-0.6709142466752238	0.07161883436323876	0.051468620615304064	-0.1263387233833549	-0.487087628673772	-0.20564554517473707
0.837551036372868	-0.17942454852853768	0.3490390341486299	0.6422600526141791	-0.3711456232532446	-0.1036722490542612	-0.3537730997071159	-0.04072573413021838	0.7185086374008757	-0.2103593509848484	-0.7374314315901993	-1.2810786312042903	-0.45740452643391727	-0.15461618534196003	-0.8347854822120958	-0.11006179479157263	-0.32265290616919795	0.699682328935623	0.8240502823964035	-0.7249684736602826	0.2798146613788748	0.4288731434019901	0.5218757431051422	-0.6058126602795572	-0.16075406460186817	0.6071730385812975	-0.5358292910395275	-0.7813696164138523	1.1093402465610165	0.8358949583997255	-1.567079298192553	0.2925423258776258	-0.6236303541932905	0.19437786562034215	-0.674643367780783	0.5599434099480018	-0.8961620845134837	-0.18204859853183536	-0.21405909312309154	-0.31539977861503354	-0.46235427123031725	-1.288853812573344	0.3447370983947175	-0.889717338995019	-0.6926397812815417	0.04093265556153496	-0.12826301828922973	-0.1824142149856507	-0.3821809219312951	-0.2520194368279243
0.8042347436651026	-0.17733301019694764	0.3559320097756394	0.4948711450851291	-0.40257508213545856	-0.1221042880364035	-0.38446713881257627	-0.018457436287774288	0.6235851432396787	-0.06912737041266433	-0.7243981278439166	-1.2715177392697306	-0.5708197685171916	-0.16914691971704185	-0.9181203570013838	-0.16143311099160398	-0.26570926953168283	0.7314588225810721	0.8387516319620258	-0.7160355521650226	0.13711669151722233	0.44818003823442326	0.567095186955062	-0.7092423065191215	-0.026805681482089033	0.7807814162178135	-0.6234357045715855	-0.8087537534632598	1.1042412809648954	0.8133225487075342	-1.645209261763395	0.21709455698602995	-0.5189436154110825	0.06653436092901084	-0.6878156810742	0.4311102971840152	-0.7168088905818413	-0.1520327575464171	-0.2537044891755166	-0.38363171130471463	-0.46486216423820925	-1.283457584776224	0.37346793185258076	-0.9177206322275128	-0.692169004977492	-0.012305931323926749	-0.2748253278761352	-0.28277477845778126	-0.2507796850215958	-0.3361337263395352
0.8283085518252215	-0.16420634188722358	0.28202483769268005	0.35419175748526915	-0.4203270916009629	-0.11843680659070595	-0.3840319030735069	0.03622169253065997	0.5096367779153069	0.09071376966985054	-0.6596909989529574	-1.254653848688995	-0.6561591518307892	-0.19656416221117942	-0.9871460879671844	-0.19959404875008724	-0.20257013177579059	0.7268784033948398	0.8715893043282399	-0.6991987091647588	0.05312069410827828	0.416296559637136	0.5745477486502505	-0.716946874354778	0.10582949464602871	0.8807750221018334	-0.6633045676487079	-0.8224685973301312	1.1045836663803743	0.769478743766132	-1.6636422763005119	0.10684034750199503	-0.41035784134173403	-0.061036805066878384	-0.6882156825400159	0.32437085372939556	-0.5781274052578314	-0.0937602953351127	-0.2611013275967356	-0.47180553894790406	-0.4597305824334817	-1.2786529414776013	0.3783409686644511	-0.9089049828070477	-0.7075995261603899	-0.064276920892513	-0.4080238846106595	-0.33310631959673737	-0.09659986420313516	-0.41150346191574216
0.867586581687094	-0.17463961425324642	0.25501436650974335	0.21891618988718306	-0.411958598094201	-0.09943864705876833	-0.35746014534804554	0.09175620876977333	0.3877628405031173	0.27032549682486484	-0.5588139834058291	-1.2502049414830472	-0.7147530877612971	-0.164849473051671	-1.051155545240658	-0.2588427232377678	-0.13510106769209798	0.7088092730832256	0.87221308155268	-0.6424682374638536	-0.047011292350475645	0.4036911719252396	0.5576376963548387	-0.7077257508676198	0.23270067977127074	0.9547247845372866	-0.6897825314462569	-0.8124252554173165	1.1252832577624627	0.7109590162660963	-1.628947970180014	0.07365812835312988	-0.3061352486249659	-0.1848516238251509	-0.6815598800294594	0.21710205311958833	-0.4647528730347831	0.0069683753870335985	-0.24904499342855413	-0.5429092978795167	-0.4480056727919476	-1.2690449753814699	0.39961058126784404	-0.8947060640075906	-0.7298822180439785	-0.12337069594172548	-0.5508202257527733	-0.3367014078135597	0.056548192507639074	-0.454302177960041
0.9053077406933724	-0.1630516211146787	0.17385397415196732	0.15278762774645288	-0.3683679431608319	-0.0025497590837459173	-0.28002179726891196	0.1657958942188082	0.2851219707444855	0.33220649647753003	-0.44331045696429217	-1.2232988561452658	-0.7203333535834402	-0.1437860152269187	-1.0798890631864135	-0.3247270143535482	-0.03349284170631643	0.635181493718744	0.8923316963982467	-0.5906076981724693	-0.1393343638335352	0.3786046217576969	0.5801829173073718	-0.6364870485577495	0.3403468239495238	0.9682244847968278	-0.6631489874075902	-0.8168757908701348	1.150241191050337	0.6571901017812597	-1.5648515178897369	0.08771675917531095	-0.12758879317247535	-0.29167215066152374	-0.6492811793087573	0.08358868695965568	-0.3490694846595551	0.14778360392084072	-0.2261133103329181	-0.5818179358458873	-0.4755466307450851	-1.2342240212896676	0.46378771965787163	-0.8704314489573596	-0.7236469514603685	-0.18882616763270857	-0.6732753765955091	-0.28713368094507025	0.16090817406038876	-0.5344687506921667
0.9153924202688873	-0.12889355187442642	0.12347768644032941	0.17546862969619498	-0.3144999078902312	0.07451770093542437	-0.2080928576159431	0.20860270645298992	0.20496350085652124	0.3990536228209223	-0.30147511409766503	-1.1544239649526886	-0.6592494299633501	-0.08966398365506935	-1.0833679499228785	-0.3918862877933734	0.11393436916011448	0.5654005867066687	0.8846298470337913	-0.507474276521247	-0.25414957187079795	0.38545683670047615	0.5483597855544987	-0.538032843189862	0.4411058615932397	0.9164201222802062	-0.5631608042367485	-0.8338913074019224	1.1477095024763786	0.5972563732029617	-1.464895672057429	0.07413169022050423	0.036202609160266686	-0.38834503082547966	-0.6523332706164966	0.012664537151469696	-0.25055335311997895	0.28044430334384673	-0.21352127018054307	-0.6416466420911997	-0.4953966230455807	-1.1926605885163308	0.4792372005130406	-0.8020138690530013	-0.6992169725508155	-0.1936348405026868	-0.747339339443227	-0.19771321407563588	0.27071489544282856	-0.5854122774331938
0.8952254759956437	-0.07061161218271506	0.10458105915145906	0.2718734241482079	-0.2725472386479876	0.15483450921348915	-0.1467785410030561	0.32144126765601516	0.13840776589168582	0.44923541877405393	-0.15528509837512838	-1.123749770106799	-0.5760389910677908	-0.001142160073646814	-1.019590177325465	-0.4066050038772975	0.2922334477176475	0.5011569341017367	0.8550628065953381	-0.42636528129618895	-0.3573655380163344	0.3654721927111477	0.4941999954647813	-0.3783100404245506	0.5031639982134	0.8377036472016466	-0.45369089368809706	-0.8300615460189571	1.1365377977100033	0.5452283379215482	-1.3260373574908986	0.06938893835503301	0.17663692847915438	-0.49935047926688564	-0.6679592138566237	-0.029419429141081067	-0.15448838139684543	0.39470455160251267	-0.17651845813721648	-0.691330293561293	-0.5092701618370047	-1.089074538979769	0.4921627889861676	-0.701884356844988	-0.6796984718102732	-0.19451983365770725	-0.7753356517380163	-0.1354429944205567	0.35865179570406047	-0.5856430829500956
0.8820715537996607	-0.05805994026398169	0.06906847653539053	0.29279219635644116	-0.22141118485398117	0.2771221145431258	-0.05119982306399566	0.4273064917186485	0.14343551365808013	0.4658023008515171	-0.027644802207099133	-1.0927474662109016	-0.5011819506551235	0.1043639842906093	-0.9506513002932213	-0.39388938989653366	0.4511832587094604	0.40595482277564265	0.8165511606298917	-0.35452317608068673	-0.46281251199111606	0.382957117118567	0.46498395323706154	-0.24799941466171918	0.5276557213482319	0.7007656227344643	-0.3174947883275193	-0.8180951476508047	1.1111386903831875	0.5342590372753719	-1.1414912049117794	0.0040913225367581576	0.281178649518249	-0.5356933670242419	-0.6988856754155366	-0.03086563346869502	-0.03213106257372962	0.5053299285047015	-0.17962355824286372	-0.6780528181060925	-0.5746057089058725	-0.957976509010296	0.46842502038103156	-0.6158220667101701	-0.6368463106786305	-0.21878300895544217	-0.7660906095456292	-0.06257644037917717	0.4610017999918342	-0.5504870970665582
0.8560236043819829	-0.09782769237540319	-0.001077757318337251	0.3266732544352264	-0.18682452906112615	0.38251570294987686	0.03738086081117452	0.505040759602858	0.16093473899471172	0.4472369180242767	0.12797951935107643	-1.0895515468753687	-0.4438070164511448	0.20189971135786364	-0.956862942280569	-0.40026943323382624	0.6136038648870843	0.34003243494850977	0.7802959088166981	-0.38058037732220035	-0.562223750053524	0.3942102313541357	0.4143953006868103	-0.1219255361985857	0.5377335127502415	0.5255858462495847	-0.1196259448081044	-0.7676857236530049	1.053158972319566	0.568120953189894	-0.9169746644678607	-0.06138607496326152	0.3476563008486001	-0.5916296471614348	-0.7334854940411146	-0.05804253709732097	0.0513725330083276	0.5679857069479959	-0.19194809743205804	-0.5669625421846386	-0.6095429080070016	-0.847564128971541	0.40075292294673526	-0.46591462279575513	-0.613018119215845	-0.2327491935713753	-0.7449052683386111	0.05988716765667233	0.5895403515827731	-0.5078313178255609
0.8761190202433768	-0.11443385000514364	-0.1360356440037188	0.39218354541108214	-0.13115400766663626	0.5225748176211563	0.13336966784890336	0.5701798077291105	0.1760100832400594	0.4128703184642991	0.24858245143864904	-1.0808772353180958	-0.3891660159836176	0.30608278548951356	-0.9243370789145064	-0.3823030253498437	0.7497360939108964	0.24962062386833767	0.7021312245222385	-0.4547090182916652	-0.6321019574286595	0.3389815646258189	0.4522957311104426	-0.058803038258351	0.5594973016323779	0.2749317930978002	0.05450769667569981	-0.6851286121939573	1.0167446266796847	0.5972009128740805	-0.6868818824716423	-0.051246842617096874	0.37743115933722216	-0.642547734763598	-0.7398688764470626	-0.09741269662179672	0.08130488402429403	0.61045625043198	-0.2040771682933765	-0.431211723615477	-0.6684314737388529	-0.7917782389636807	0.3334337096466711	-0.31608593180823435	-0.559072481598401	-0.22778877833578953	-0.6976770975623314	0.20576823647500864	0.7253402698766204	-0.44704178295898184
0.7931827184166191	-0.1474386012832379	-0.24268921847796573	0.37884319053416277	-0.11053270667194356	0.648505600735523	0.23376554937353414	0.6386874118392889	0.17291873209966263	0.3466437446525705	0.3415920066252257	-1.0899276718839142	-0.34811975196552203	0.36562942713987484	-0.8602924572041285	-0.36351129430324786	0.9003100635988013	0.21192958798425235	0.6251313242372621	-0.5681941110922174	-0.6759793992946267	0.21097396302217702	0.43702349205321367	-0.02622640693092699	0.6045084944635472	0.029871931515023376	0.2243143145911569	-0.5790115246702268	0.938068385203648	0.5939933431860617	-0.45695620729988357	-0.05650583556168019	0.3845084418760535	-0.6881040360662741	-0.7246207466099326	-0.13680951963287358	0.08901333997118234	0.6125579167721373	-0.25282168951553324	-0.2934154275441719	-0.682384006823544	-0.7521031227815291	0.3066477200971072	-0.12613543160308702	-0.4820018872195714	-0.21310897003388152	-0.6135400056182525	0.35083283075955646	0.8103417566256945	-0.36377107005638487
0.704393294080263	-0.1348815519246861	-0.3700620505452245	0.3927949232335641	-0.08532440768423533	0.7522205554302368	0.3190125192957954	0.7112098646512407	0.13903856176227644	0.23610945755125803	0.39018025694258646	-1.1177266254030767	-0.28469003316776925	0.4093938635213966	-0.8290050663882613	-0.34854840167152484	1.0397850205555106	0.13948685346873252	0.5824433697970315	-0.6302038769617908	-0.7085723617207511	0.09341364272921104	0.4426245632799774	-0.03332471971074102	0.6752556522626129	-0.2019309542539931	0.41058089031081	-0.4634158594812958	0.8654869722795102	0.576761694764597	-0.21617125159520625	-0.10185469164680912	0.28529376049856514	-0.7085662218146427	-0.713367084415262	-0.17294100745193813	0.1317242314605826	0.5945173530724108	-0.30809314606117877	-0.1260269335033354	-0.729573056727227	-0.7025975360657529	0.24412352961764391	0.061829871058764606	-0.3496548627514531	-0.18608996846028814	-0.5023780990518325	0.4509420913643205	0.8817669558810379	-0.3681728213875345
0.5842019863343185	-0.14541146233961497	-0.4548552367517905	0.40367547574486295	-0.0637698559105452	0.790749038944068	0.3615712407276387	0.7837927994020284	0.08849251626792051	0.12758952794130346	0.3610493039845873	-1.160235610791423	-0.22614308599159685	0.46111551038105975	-0.8004962447431299	-0.3446202756872947	1.158646712374703	0.055873058586363	0.5249227127025702	-0.7085133089620718	-0.756357738883965	0.050178485311723656	0.4610769560085707	-0.06486516041122471	0.723173651196346	-0.37817215077572114	0.5839223842873285	-0.36272951725846136	0.8379280143030734	0.5664753043825537	0.05804106087958307	-0.1356168455956007	0.1741766864698926	-0.7019115448676125	-0.7436001690110883	-0.18702164694147513	0.16872156243489472	0.516740567126061	-0.3697133197028777	0.03576066848491749	-0.7684591891435847	-0.6615279707085724	0.1817556212379539	0.2205720678264059	-0.196617795593494	-0.17787919760450552	-0.37139271256323003	0.519019173794632	0.9147234823917829	-0.3743180875721435
0.46660682458622726	-0.1566510908986593	-0.5547389932756726	0.37499347177272013	-0.03860745151357004	0.7984381472570764	0.41319176017479275	0.8620979015851559	0.006408171293667742	0.03536846472205422	0.29491786558681066	-1.1820640085138334	-0.17092474307739353	0.4807470381591517	-0.7726534664657316	-0.3419355739358313	1.2538089931933492	-0.012175831607328736	0.5279366363110419	-0.829233208219585	-0.7777070493284735	0.017428943362269876	0.47667766697824526	-0.1343764091367819	0.749405753143065	-0.5694431679025163	0.7574381347755318	-0.2838725813252766	0.7580162400804242	0.5535558326349104	0.3417771308200952	-0.16697549268609263	0.08642391285942742	-0.6224169516469368	-0.7629382984278135	-0.16263571479078953	0.1843136216391614	0.45015780242914183	-0.44120613404414916	0.20189075576114038	-0.8085267198924762	-0.6159904898365121	0.14800377003147017	0.3467278629090854	-0.017945878917848955	-0.1745266765580357	-0.23918105163938255	0.5584910188155281	0.9240240708654099	-0.3537973704879358
0.3654018686885077	-0.189746505292528	-0.6414775403150894	0.3290618255961199	-0.04297600583887364	0.7551271975765628	0.40166799323582103	0.9665352334746438	-0.08177274693522714	-0.029300197355767877	0.23066918928256505	-1.229018471396803	-0.17045678087613553	0.5067397936248181	-0.7084869933046886	-0.3183622244218207	1.3037771524677066	-0.08512334573416705	0.5419914167921009	-0.9097355234274922	-0.8277511624904493	-0.015523355536994354	0.5217556064921807	-0.254985791191065	0.7283132786306334	-0.7314757190376234	0.8628957687196184	-0.2276523499641155	0.6228671175271048	0.5273941708881118	0.6151685559858855	-0.2110852565552909	-0.047177459100123234	-0.48934001786991976	-0.7816379047034205	-0.06067148442108252	0.2116811927194712	0.3299522833371401	-0.5094678287633128	0.36779801590917616	-0.7635613085566229	-0.567901140564125	0.08104574202866108	0.4675397650762195	0.16932958269052534	-0.15931144031384817	-0.1641863753772271	0.5944437593538385	0.9173401540125583	-0.32374645522884665
0.3001062429964801	-0.19350941426672882	-0.7257216427519724	0.252190706691849	-0.06337471578973061	0.7057135574344306	0.36144511685713365	1.0596877876142845	-0.22744128632562538	-0.12407349370495155	0.14100443862863737	-1.2725083542238491	-0.20738484222884948	0.48754452201957277	-0.6522914300069297	-0.2555780875841678	1.3190507100798576	-0.15150230505948425	0.6040998354151595	-0.9838034963952422	-0.8715285483320312	-0.10063058051474247	0.5355696121111106	-0.3654390240421432	0.6426980592731081	-0.8590433521333157	0.9009994784877872	-0.14939452232656708	0.4715616702953679	0.5208581857866449	0.8439657607693605	-0.20657442810931737	-0.13336584171573962	-0.32365131353348425	-0.7702548121423071	-0.0577563248560921	0.3122659592469315	0.147538874073804	-0.5284870966626534	0.5535255376125767	-0.7551936954463263	-0.5396127054769355	0.0330302903988976	0.5152429080383338	0.34696125649616655	-0.16154012565777687	-0.08239021660977694	0.5446539407468702	0.8551250626604372	-0.28541037956118914
0.217576084360969	-0.22155195760132335	-0.8128972713990971	0.09800176908755373	-0.08867758406817543	0.649030940566068	0.31071913895707487	1.0439457789814648	-0.31168712162084955	-0.25088408284367586	0.05095021952189723	-1.2264496176150312	-0.2575519721064309	0.4296982582975245	-0.6197755094966817	-0.19473453383623954	1.3285851156554835	-0.24076071007730468	0.669558057690619	-1.0680248190092594	-0.9151196229557923	-0.19452178591000052	0.6619631035421681	-0.5149113059813833	0.5229174645562276	-1.0052906334248448	0.878910072983621	-0.12954259972020438	0.30597359091314147	0.48278072650479126	1.0294797681136525	-0.2408836915509757	-0.2385285571540266	-0.186275253861861	-0.7203267401194207	-0.05815244427891268	0.3945990997868466	-0.0012877727555996143	-0.5431568900864214	0.7213679947179583	-0.7481071885000535	-0.5505094806590798	-0.06269228394833823	0.5190567329494762	0.5481634185278198	-0.16096207716087693	-0.00192112765808376	0.5413141105760498	0.7883099841612292	-0.3261578092641174
0.16367786507774446	-0.2410318502434492	-0.9216822147312932	-0.009493964927330234	-0.09864646342757696	0.5793391851915277	0.25117923774010864	1.02853498096608	-0.4086109383222995	-0.3844710268695116	-0.02205981443077694	-1.1800513395851244	-0.3093676111062032	0.38860905369011456	-0.5730418615709106	-0.11709731129997988	1.3146816027173158	-0.3144724418656618	0.7247521456950778	-1.135190187005168	-0.9625283524410053	-0.31354821518684156	0.7640152350475484	-0.6547845556565297	0.37925640648888753	-1.0998855641390688	0.8559771801530085	-0.11344977653777455	0.14936656323215497	0.45827858213738093	1.1955390458285686	-0.2537543681980897	-0.3368295300217999	-0.12291079042371988	-0.6738926716554134	-0.07703183027849352	0.41806745739286955	-0.1673918848811144	-0.5224473775617036	0.8575779882404266	-0.6830689443845782	-0.5518504495390438	-0.10990980745893078	0.5520441507760385	0.7449687890225658	-0.14011974570690064	0.062038110778290814	0.5850883280290275	0.710609213795723	-0.3670987164499898
0.12159005603676128	-0.22160292637873033	-1.0334354388634703	-0.1698902732913748	-0.13750081482747029	0.5189874837042288	0.17981758542131326	1.0094203842200793	-0.49048211491599875	-0.48709584525630367	-0.08506257562129138	-1.0784166460904554	-0.36183703383738985	0.3280173827861764	-0.4821168654836647	-0.0350030940557877	1.2742377084962127	-0.3869690750903313	0.7653774367941075	-1.13223100214481	-0.9607537955947276	-0.43563736169052414	0.8105497031282649	-0.7757426598295483	0.2191860047549799	-1.1711257026581436	0.7936978616987033	-0.11950334568931775	0.03034874176941411	0.4462540346168854	1.2819437265728262	-0.2949286658578406	-0.4797540770608119	-0.037785084959311536	-0.6349427600471975	-0.08230979499609359	0.44963113215098954	-0.31149260962042263	-0.5033367735385308	0.9488016016896192	-0.5953922328567381	-0.5377461771541092	-0.15728403659802312	0.541865062068768	0.9147074014002131	-0.13111055443182004	0.1467123896635957	0.5775968926469097	0.5711006157440573	-0.40382709956596774
0.03146056347697458	-0.19168269536270516	-1.0654844477486414	-0.3571095296449776	-0.1659463186245611	0.42584378654437477	0.1163316455616773	0.9893196438618203	-0.577453180206337	-0.5664172260497746	-0.14792474875041095	-0.9831161149547519	-0.38122054545405976	0.2848960980602539	-0.43728274813793233	0.057053479090073037	1.2198038191770348	-0.41864582824413094	0.8037709249583859	-1.0853611422566531	-0.9169948108610779	-0.4804678725504097	0.7772706110991173	-0.8255350130379984	0.03812230164203836	-1.1484025495600265	0.7313548499888032	-0.17863689370360458	-0.07680991655455846	0.4273747691257152	1.3719470627682875	-0.3225050800679141	-0.5858774587808399	0.034123120490566	-0.5792994128432394	-0.03945773190609579	0.4960235228028398	-0.43632314851934473	-0.4535706302242021	1.0425924102593938	-0.5359375022890702	-0.4701206741696239	-0.17743807453798935	0.47573389015977785	1.0076829860525955	-0.10786951880743731	0.23291025190172493	0.5387418702199466	0.419840901396182	-0.4509882061927367
-0.04432923606663755	-0.14137682379779207	-1.0701572474819527	-0.4381277539476069	-0.15009749904430164	0.32387039011130436	0.07809267409898703	0.9115703994975174	-0.6511511888697392	-0.5741930019555169	-0.20820630662132572	-0.8841186979827713	-0.4077109110279017	0.22825257388573772	-0.35255387049705855	0.20608464567876722	1.107065570665917	-0.48708118151743224	0.8529005788125446	-1.019228308309352	-0.855742697864106	-0.49656068983746404	0.7561978308475321	-0.889006416699347	-0.15699475977931085	-1.0567679514812867	0.7181957835329855	-0.2637066451487356	-0.17674808555072344	0.4320980125085102	1.4618425451567272	-0.2988137177000664	-0.7137402353370138	0.13359197389360608	-0.49479679193298454	0.02738147031759374	0.549142162463119	-0.551195659408671	-0.3688774629279718	1.1353465061734478	-0.5205988576687219	-0.3810108821814497	-0.21257706702680396	0.38070399644218633	1.0757823116956975	-0.0843771305526996	0.32402889467653867	0.4675338329385833	0.30711321262079805	-0.5682475723525541
-0.08611765389896539	-0.1396035935342787	-1.0736615492717494	-0.5654668427139815	-0.16368799484665145	0.22345830628203672	-0.01732878919034459	0.7792555019524061	-0.6920857785004964	-0.5321675830854005	-0.243776723525264	-0.7747892070526292	-0.4169182091365016	0.1968114950671447	-0.2485049167738243	0.35220667992300314	0.9815263512581934	-0.522695303351002	0.881323227958468	-0.9601942195724474	-0.7981926577693815	-0.45769575183887345	0.6982296021517733	-0.8973493088063982	-0.35391288727397974	-0.9177237023463733	0.6812078680234233	-0.3925271923563665	-0.2706409043690909	0.4947140918283924	1.555401062398463	-0.31135803504429366	-0.7744827288318338	0.19187518721351826	-0.42249452389766873	0.0657314616590639	0.5532849181316223	-0.6954373447172129	-0.26239456016246293	1.2238075768685253	-0.47476239946705545	-0.3122649340028242	-0.20557105484668994	0.28327407218955386	1.1212079059878584	-0.05166390197955384	0.3633558978551513	0.4148478730390385	0.24640096787406324	-0.609804576890989
-0.17659974787203966	-0.10745201075139102	-1.0110213129003511	-0.6800728632552298	-0.1646850969877321	0.1361296301858432	-0.09969620787095765	0.639999581902795	-0.7302977730348119	-0.4954092539614516	-0.17613833920032593	-0.6475610016086648	-0.42309231290379784	0.20759422728729224	-0.160893423289729	0.5113928714838433	0.8759246392266047	-0.5214440363288789	0.9383724534198429	-0.8867965396721906	-0.7394062932354163	-0.45680296123460556	0.635535225243515	-0.8925860510841878	-0.5676255635104	-0.782421382153698	0.614584988335867	-0.512522352872334	-0.3776126926602961	0.5939743515481442	1.654181834345626	-0.2920264542094703	-0.7707319107557152	0.27921729666342154	-0.3086370958781647	0.08815820718556718	0.5431492899347278	-0.8049517612008639	-0.18550877902981236	1.256373874955095	-0.44511336433060034	-0.23425170901514755	-0.18649193281248683	0.2254418213381287	1.1442470792444226	-0.0029126110971028213	0.4011406984186605	0.3375193780654112	0.1868484961218959	-0.6445242682786041
-0.22184853563290488	-0.07903943721017867	-0.969069177156906	-0.7153361373619941	-0.15480911885350607	0.07537097875839324	-0.22244302889625808	0.49646154058360314	-0.7379770909908666	-0.46471051037524413	-0.10871586200260601	-0.5192801377327283	-0.4130493122540867	0.23080316914336815	-0.0970393683458026	0.6501021338612153	0.7588195083855969	-0.5362721018703914	0.9564853845745181	-0.7954982652076166	-0.7406213413936097	-0.44576498255645347	0.5517969372413749	-0.8072764296435905	-0.7646611632556308	-0.5950101301745819	0.5016073660030459	-0.6290088259315872	-0.48583802268009313	0.700549616465953	1.7578885959110253	-0.24613522305076208	-0.7621804026920729	0.36920025769773723	-0.16983288922940973	0.05615499511672667	0.4922192160434977	-0.9017207937861171	-0.1276439746747367	1.2821047431643016	-0.3834912522585573	-0.13797529338803285	-0.2014103086456597	0.20472598087837618	1.1506713042069516	-0.0016475909603781897	0.4787852694201703	0.23275740964360367	0.15032570062855383	-0.6721487689342658
-0.28542741605152455	-0.04439687882688976	-0.9153229902498415	-0.7493419313120322	-0.11739317775961164	0.05222143552516554	-0.3189378804565761	0.26468566139309707	-0.7046453970987401	-0.3789450311871305	-0.05357920046088501	-0.3586358318600585	-0.36902480419875977	0.23505397213834683	-0.04769370382117803	0.7755659882500963	0.6703787443067561	-0.5329967043179875	0.9071344097628418	-0.7105065178727896	-0.7588436135587732	-0.4135571003682714	0.36119901930371645	-0.7077269136826873	-0.9369828527935903	-0.37360991543588323	0.3737332792876361	-0.6910904959936971	-0.5514924239601618	0.8273099354010938	1.8903770113737075	-0.24530259651206196	-0.7589868872818967	0.36324355813274894	-0.028571786058029614	-0.044467351816693854	0.46271095561274783	-0.9105200781333682	-0.048750945168857064	1.2374524527140676	-0.374911346868532	-0.06025654014849263	-0.1875710840055061	0.1871297699751724	1.1161248176187173	-0.0018434166180005458	0.590921253887607	0.09629222757911246	0.1263204998176755	-0.6773127882856076
-0.37642887331632335	-0.019275973881610304	-0.8447069433361929	-0.7701380972995077	-0.04227872708865673	0.04917668668424295	-0.4184312754308815	0.06355378022019945	-0.6150815802304745	-0.23691785733960335	-0.026042493534677948	-0.19618361082473051	-0.2794677769024658	0.27345415950350405	0.0013659603259532527	0.8371735575474221	0.5607603496245881	-0.5520204501233649	0.8214334169827205	-0.6333126702923967	-0.7821813937292791	-0.3189836661780904	0.2270278471790093	-0.5968986423718673	-1.0647118451145807	-0.173029051701247	0.23535487296456595	-0.7291667802161318	-0.6023070890671801	0.8913967603844137	2.028126961632029	-0.2761463912864327	-0.7635415902716105	0.3133711754519835	0.07345539830105459	-0.12445789856673968	0.36758487641872056	-0.8382957051175126	0.013972883555740851	1.145628059559972	-0.343099454233221	-0.008984122943900701	-0.1266491874010157	0.22425140457090578	1.0589364382665878	-0.006483281685960634	0.6412283032109684	0.03899723598993653	0.11286325656057547	-0.702596987525092
-0.43139446614310806	0.005315707856057237	-0.7840749330466088	-0.7868844358397805	0.015654055812282762	0.052896749985529526	-0.4866949782417274	-0.04709130266771052	-0.5390518893605937	-0.049380410935236166	-0.012427697240480588	-0.08657266635095989	-0.23006349878408017	0.3632628536993415	0.06609422987848948	0.8291746412195549	0.4043656817322264	-0.5484844868016333	0.7011601713238078	-0.5266989649482408	-0.8033208165364278	-0.19504557103717776	0.0025048494599756222	-0.48313414061342447	-1.1643519812189154	0.07820134041778824	0.1330684458528238	-0.716189156655734	-0.6344953678422327	0.9448728085969262	2.20199462195784	-0.2616473269067721	-0.8103960120436863	0.25039956075717773	0.15001235064888813	-0.22618307773714333	0.25810060287590386	-0.7802526024764879	0.08695870037890682	0.9942929382492178	-0.2647238245814814	-0.01006561335521614	-0.04901145905158812	0.27482006244724316	0.9608662621787969	-0.022656169650276663	0.6663444145584129	-0.014722145227508088	0.0822136307481701	-0.669377809185711
-0.5385467138129204	0.005875792892189607	-0.6852729882696582	-0.7640280739847722	0.09291634598422989	0.10148506763803575	-0.5556171760835891	-0.10637454707771839	-0.4980736856683012	0.08377204787012281	-0.0047291175829165906	-0.008493773268026443	-0.16407109762364938	0.4736872900221286	0.11329369531337903	0.7384428648021665	0.23128333288964664	-0.5709834231450054	0.5871600852710657	-0.3958032747739234	-0.8364554615773265	-0.05491716060506283	-0.19048387857036625	-0.35528004736229885	-1.2546162731285286	0.30515840011261924	0.00865433086723295	-0.6586349326249926	-0.6634163202751936	0.9630694081118458	2.295957923858028	-0.22122958944916746	-0.8594195986515702	0.21581808149053786	0.20718279127634873	-0.2583274613747179	0.20729275134699363	-0.6751756565678106	0.14767798759339798	0.8145916213816843	-0.20687195151338988	0.004678441818829868	-0.010317112322222688	0.3111701522789978	0.8354357622364181	-0.061957366278231715	0.6331379216260867	-0.08591581981333897	0.04288922487397716	-0.6396438126307751
-0.6259827216614535	0.04219829464823377	-0.5619156447997564	-0.699802298518247	0.21905628413626177	0.14741433321121522	-0.5996870277273947	-0.132896165266488	-0.5033217380461721	0.19842462479235506	-0.004545675570277132	0.013609142550096574	-0.07505555978207482	0.5998160976125653	0.13826222599329946	0.6914547765177914	0.08770014725503811	-0.6051662000072383	0.45432732511237195	-0.2913435779955173	-0.912645824008065	0.09641837562179575	-0.3068133202125667	-0.1991786424029981	-1.3172437027880215	0.49098104171215384	-0.10660050799801976	-0.5704098560767942	-0.7047972302119982	0.8979147589181077	2.3357985875604923	-0.20409414790785047	-0.8494115142209748	0.11978971989086655	0.3093275723683725	-0.2157093124155461	0.15538949582154765	-0.5218259275182782	0.22165825192706365	0.5921643734707546	-0.1728092372097282	0.052401352032437024	0.10287110902588506	0.33379836331796786	0.7495916395663903	-0.09216907370352247	0.5773660314288434	-0.11574089070127672	0.04989428946179368	-0.5765163786472344
-0.6939820718292001	0.08954910976304796	-0.43193850170766296	-0.6039706602666666	0.3306626313855977	0.19367022306541554	-0.6379958588042844	-0.1933190622097037	-0.5219751449183627	0.271257999243676	0.004471947577372111	0.08381378998489361	0.004636430917472412	0.6679310601110463	0.1561519107086701	0.6617764555134634	-0.0874502031992483	-0.6541612731385287	0.34153142899569555	-0.17351447956924462	-1.0089629732750207	0.2254482632483435	-0.39096411892717475	-0.061072871630813284	-1.3405938380962632	0.5976297518613897	-0.20220991600013932	-0.42147576181943885	-0.7477281275149947	0.8522620091896865	2.304077584539744	-0.26256548862059953	-0.8971466825426839	0.014164624704001616	0.38061442836218995	-0.22574217380055087	0.045212812218739774	-0.37497448071042	0.2905030910901857	0.33624681247016414	-0.14720563187928698	0.10225092928807525	0.20432986325734212	0.40301532441690047	0.6774209123140874	-0.10232716688575927	0.47812469761348597	-0.15243177793123072	0.05963613934634983	-0.49512546488049336
-0.727590441628146	0.10116474346184083	-0.34507414470093667	-0.5065294680384608	0.39602472307615527	0.23529027030535876	-0.6914955360568042	-0.22668032365311458	-0.5435646075325413	0.3190973816743271	0.004758600423838505	0.18693440591074068	0.08850719450393654	0.718727390041702	0.14955023279932883	0.6364833901748861	-0.21795214054839745	-0.6639676680599603	0.24545474178712592	-0.05209289302587502	-1.099961627314749	0.3935658159743355	-0.410991585622093	0.08805566381416563	-1.3429525192549645	0.6119513439580319	-0.31532087043355805	-0.23458947975530536	-0.7907487549541974	0.8138056105451777	2.2179117134286885	-0.3760656285932798	-0.8643752024108566	-0.09368177894705165	0.4247274713715824	-0.2688855789547436	-0.06584546028224195	-0.20479875838002207	0.33365383865748555	0.06423018029455785	-0.052552536606884914	0.15780361219692396	0.26842873353886476	0.4994163767675973	0.6485089126407164	-0.12331456605896347	0.36879047348026306	-0.19615760687491993	0.04081669251650317	-0.37462381710572024
-0.7704054567991094	0.14453237719807743	-0.23875652704425104	-0.4153323415689084	0.46153084265711586	0.2469269700548785	-0.6773839880122553	-0.19973994004021436	-0.5690405738993014	0.34142611533875133	0.03864684447349054	0.27153737018484214	0.16820959245804284	0.7551908042285785	0.14710986539011092	0.5681790547876273	-0.3446165359505193	-0.7025193102653653	0.2038691936339343	0.08130485156092519	-1.1629215931417423	0.5117805775036416	-0.3974486716232221	0.26120023501852013	-1.3440089036211964	0.5449906871565029	-0.42322049981219545	-0.0263609501306582	-0.78170861415706	0.7732392137074492	2.093530309127145	-0.39267270894210915	-0.8270984250263232	-0.19813715596555828	0.5249359680182695	-0.2753087259308443	-0.14941025870870606	-0.0045780472854825335	0.3754181049587062	-0.18130135538696746	0.04148380153999685	0.23016733727406083	0.2887479476818436	0.5626672188553241	0.5956034459091315	-0.15778877932728413	0.29744965889327796	-0.2116048591098199	-0.004318149442961146	-0.22138780269202032
-0.7730348820314756	0.18119648926141008	-0.14539786747194516	-0.32803707106753316	0.48929626792101344	0.26814612571190916	-0.6363501148512059	-0.2064707158049511	-0.5339080819246291	0.3313573469635524	0.020934380462606234	0.3582842813047689	0.25139529851314213	0.7617482620984516	0.1338130344859872	0.4941163028695845	-0.4864373678495214	-0.7437484709328415	0.13251927551648096	0.24945045918444547	-1.2086414459394892	0.6166699843990402	-0.3972719332758679	0.39515653082188057	-1.3442565478250836	0.46507791553190125	-0.5309009553186066	0.132466577569398	-0.7840997590403098	0.7025002831228365	1.9084145619517443	-0.39901051822834266	-0.788386351456741	-0.30999605376358363	0.6605986531394242	-0.3265076196090738	-0.16524155898563578	0.20047418686796686	0.4447067603056428	-0.38937309774998563	0.18516418533184478	0.293581432084811	0.31576230392029153	0.595486526473586	0.5319071960187384	-0.1764176383065736	0.23975897755976877	-0.19426901310436612	-0.030632280833337078	-0.0666987668376477
-0.7919077431568755	0.1884188637362463	-0.03383750559916924	-0.31309039928274135	0.4913321328242167	0.2833286216050761	-0.57787949824054	-0.22783120854639174	-0.49501940365911956	0.2844229670563389	0.049986705736148315	0.43445365402706715	0.3061905344932378	0.7694862779601244	0.1442683340725378	0.4344040499300987	-0.5821578889004151	-0.761273038208391	0.05289531238830707	0.4592339300084043	-1.2730763755742274	0.6992868066890994	-0.38822872645449114	0.48629546659863143	-1.318770553415717	0.34428809971876995	-0.6202525640539809	0.2658914229886348	-0.7138161817697941	0.6248130443901045	1.659375461188694	-0.4487580917107164	-0.7194803039837537	-0.4625062136591083	0.7084487514458245	-0.3135396372716907	-0.06791006913831084	0.38219673006457866	0.5263216910620591	-0.5772949228167739	0.2628462825934124	0.35016563104036463	0.33726316320790334	0.598855888578903	0.47857235106452034	-0.16449686899830496	0.12975759121669966	-0.14228258011453	-0.061158455118504616	0.057392387184794204
-0.8078519097432129	0.18770935341589162	0.062349702763234746	-0.25459081685955953	0.4357475395939462	0.2720907111985986	-0.5124859160935441	-0.20665493803046037	-0.4446664336092323	0.22397832828738054	0.0787151703188628	0.49999423703218293	0.40434967804550936	0.8192262893032121	0.14066509208847605	0.3752436206328625	-0.6721192198333734	-0.7440333453144556	0.02241419840173233	0.6107496137481908	-1.3136996965091883	0.7582737516952174	-0.37802587796074805	0.5480118518384824	-1.2480649582802408	0.17488903224750502	-0.622328904411701	0.3451636234875124	-0.6349874622010216	0.5243245749958799	1.4216796515616787	-0.46444480095005114	-0.6238750532192529	-0.5009366577402885	0.7149248491376018	-0.25494966858065704	0.024586466511088378	0.4941793979710085	0.5975282546281712	-0.7137504793879664	0.33208920307188156	0.43219556951771604	0.3582939056100154	0.5984938278454957	0.4439820039612604	-0.14087579187994087	-0.015865515171447464	-0.05515378080086368	-0.10762575214163414	0.19019542387331428
-0.8404978635843685	0.13963441797031823	0.14972872336303725	-0.2167825151369553	0.3803915351514441	0.2298511544000783	-0.42529989526464496	-0.17730328352078945	-0.3565423321461412	0.1564900408988466	0.15769848046433305	0.5731134531502232	0.4544954730512442	0.839652608886451	0.12285630783395773	0.33695746766546286	-0.7641869789476853	-0.7201473207103638	-0.002631656731117091	0.7839956332867779	-1.3302641438565228	0.8005720812824955	-0.37318706615544156	0.5805125391018249	-1.1688540258485562	0.02506379450864681	-0.5754834845995803	0.3930199900266288	-0.5608434709631548	0.43520057330551065	1.2287498294911239	-0.4351697402252042	-0.5235882524674585	-0.49817949994686356	0.7374043151814045	-0.14413055227476002	0.20126617494806437	0.5527994036422759	0.6582511920065687	-0.8292194972148597	0.3352968167469258	0.5755539901433808	0.28535565200067664	0.5673588971844328	0.432336898580475	-0.10042803032178178	-0.13369672995393614	0.05485979487008043	-0.15983792877683783	0.3264381280157651
-0.8590763314813884	0.11588057772547695	0.2546602459712804	-0.23156901478711917	0.3333579336500544	0.17131690584085274	-0.33905693221558275	-0.20483696615274632	-0.3044125263577364	0.10574978048332176	0.23354410221595523	0.6712486978571738	0.5471882061462515	0.7769645256793444	0.0662951234162837	0.32659317100879665	-0.8027964104727061	-0.6823175377830581	-0.02783465574166182	0.9225495690096392	-1.3281083390552606	0.8153188112600219	-0.2917363179269505	0.5787469574234485	-1.086949024653372	-0.12263930074989553	-0.5284470049455712	0.44348582679502824	-0.4581079045163947	0.3609970263437198	1.0363206621297076	-0.45631151049321617	-0.3763727725256162	-0.43168121475164983	0.7660429902364763	-0.01757506641651147	0.3178582986443883	0.598981112395352	0.6956790430796784	-0.9048643974843186	0.2603215437204086	0.7336653133005474	0.2231453810126829	0.5085378682479125	0.4241426410956918	-0.05296277575457446	-0.25471003242622764	0.14957971778924706	-0.1948411362791803	0.43275067863274963
-0.8543837156112017	0.17240661445975533	0.3140957503266012	-0.26975717890598183	0.26374454443959455	0.07507669070425457	-0.24413868333526434	-0.2616093460733676	-0.25864879374273814	0.10781260079745936	0.3360330248172071	0.8405840351298215	0.5988976911495195	0.6578290917496978	0.019955350567800918	0.36890417823354743	-0.8491602086644285	-0.5915227344921437	-0.08349663664303006	0.9968370659020417	-1.2940950411105667	0.7589093081830058	-0.1671771545910378	0.5330671689855413	-0.9506708233357175	-0.28377588831443445	-0.4255948834279805	0.4484295360032461	-0.3726638446610441	0.2840317420583274	0.884487800884149	-0.4944226388739386	-0.2450976890386778	-0.3882358010785814	0.7803677268592979	0.01718781651556386	0.41257394507688827	0.6091477939029097	0.7372936458251977	-0.9985016441721924	0.15951427731278817	0.8886105369648073	0.12663682205633936	0.4195626554963452	0.4463447467296796	0.008869330770868225	-0.3513613161583728	0.22105962325580913	-0.25392805439283234	0.567968802159938
-0.8694349503557642	0.20047788942932057	0.3822799844453662	-0.3740601745242231	0.17847690683731557	-0.07490962891966826	-0.14807739342191495	-0.30825071322974484	-0.1696005029808753	0.14791716182049175	0.46315066087104595	1.0291319310128233	0.6269062149821976	0.5343010290211565	0.002710198822525567	0.358826194640401	-0.9112181595771975	-0.472812252902167	-0.13738601061256178	1.0913709474910989	-1.260820662656302	0.7095757384420719	-0.060554114790672096	0.445865004821409	-0.7328973016888423	-0.4039638712931456	-0.3333183661595838	0.41449427617340123	-0.2587675567793376	0.2812600517484457	0.8040035618047243	-0.5236731437440809	-0.12681871770592512	-0.2927400658650048	0.7768800715517241	-0.016508961683219518	0.48866825944571735	0.5525368347175511	0.7789547300586722	-1.0012299546366472	0.06896314238169057	1.0040013382486184	0.041439614188086234	0.3729574530922496	0.4332674664081476	0.05585928165757907	-0.45469247872039753	0.30822137702119834	-0.3493308891468302	0.6905677403060505
-0.9031896025042156	0.19313200529326977	0.4367905178139099	-0.49487205265249967	0.0700998342496088	-0.22715987408539987	-0.05289047226935321	-0.3410206917187269	-0.03783580480363987	0.2078753346598162	0.5836250875659528	1.1576547610226773	0.6713909838704086	0.3871721313751577	0.017995489609700658	0.3149617667857354	-0.9530020988941187	-0.3585243098206862	-0.20904490838114062	1.1163797114214187	-1.2694162801994517	0.6203265422687806	0.042072376563273714	0.29295782225278627	-0.5093731756803226	-0.5127078982863481	-0.2564006373115235	0.35720603310019067	-0.1583269543665869	0.25571049167825066	0.7617774648272031	-0.5198325828180403	0.04477946073005784	-0.17123973365969591	0.7750648168257134	-0.04705806239647705	0.6192706167571191	0.4751662063435698	0.7908020410768286	-1.0191256167418141	0.026253873694772882	1.1323375401408433	-0.0625755594315445	0.3149674624674512	0.3901288083819912	0.093587447588995	-0.5440890752842524	0.3966342802579025	-0.409969047180481	0.7723696320308294
-0.9701540050492087	0.20951501215954185	0.48761699958148724	-0.6352941448464547	-0.016210207602180664	-0.3579470808652153	0.05617580538365876	-0.3470873181931994	0.11360378331908758	0.24946252727357027	0.7106515954546946	1.2342659377253784	0.7241713753678269	0.2514882357232734	0.025592565899135545	0.24315038183033116	-0.9993179437959325	-0.23709057449294493	-0.32047570402927816	1.1593780398350761	-1.276399500659982	0.5307743744983	0.11849131016482325	0.11814453798527694	-0.2815319069418051	-0.5596172480537183	-0.15888556429512973	0.2675900839253063	-0.05890412021307621	0.20294472793196938	0.7339032475902325	-0.4775264433206181	0.20927519244007636	-0.018010437059766495	0.7869077878055007	-0.05242408907498761	0.7264669756740114	0.35720642007180636	0.8139081254494769	-0.990433791439402	-0.057646308976883234	1.2249809997091554	-0.09887823944702352	0.21538563398073096	0.32070765949143104	0.16112726251850862	-0.6306773843679483	0.49388825632372874	-0.4588275758012677	0.8317505787526029
-1.0597946098067514	0.19639179891984587	0.5129731963486334	-0.7372740280348197	-0.12060239917404836	-0.4587602919984978	0.1411596969741169	-0.3588236944196871	0.2393937838717477	0.2796979730997554	0.7953330074817883	1.3218333272530047	0.7333458906245651	0.10491353658865754	0.004977526043812435	0.19071327624319911	-1.0230011146156308	-0.09117186413760821	-0.47369878199764537	1.171329812875875	-1.2652024264828206	0.5158936318200903	0.15257998884876467	-0.1273889432333193	-0.006205814585631431	-0.5763372930268382	-0.025473432026100407	0.17362770597063612	0.005470105680077792	0.11994284579293053	0.7421727052261461	-0.46953663733099055	0.3026121759663934	0.14278193001797385	0.7609663121567327	-0.1038186550682055	0.8269447006829307	0.20276524209495816	0.8337366497251388	-0.943228430842475	-0.1534002846597498	1.319967021648923	-0.09612953801739324	0.12760403489737965	0.2695596856441557	0.2314946394082824	-0.6879559615825548	0.555097811454912	-0.4831806208386061	0.8384360850722492
-1.1673840588486495	0.17446971730523403	0.5029689943685771	-0.8429364131903349	-0.19627352798706435	-0.5256977846163887	0.19474333739686575	-0.3452233224401231	0.32573608447676766	0.2956815161077921	0.9106160703878515	1.4078619196332067	0.747589259214404	0.0077501079297156	0.003847868508259608	0.13644673255202805	-1.044502091055922	-0.02782924031958125	-0.6349505925875061	1.203589463228659	-1.2330148634658424	0.5284691176344467	0.19947475311026142	-0.29777011502959183	0.2986903811367896	-0.6057414881804007	0.1070055508778438	0.12124914924834373	0.10348584622287545	0.030014334310391456	0.7502011562068621	-0.47175992062841265	0.3457374318754066	0.2913135417654821	0.7156308609697943	-0.14826473094414996	0.8743680208141219	0.03663484918534885	0.8164478602803076	-0.8548499043798318	-0.25076946314222837	1.4338268999677048	-0.08273671265410129	0.007839000845575095	0.21250022989455744	0.31030590936227015	-0.7673635777946369	0.5577408374255535	-0.4708255161682507	0.8121102858515238
-1.3045993407241991	0.17246636898666148	0.4447758497816376	-0.9014961974704155	-0.27587879854296654	-0.5659005599147372	0.22970356116567925	-0.30891284645538114	0.38670662416166424	0.27537231831598047	0.975390692840494	1.4177463476693422	0.7723871450155422	-0.06599730752640032	0.009006246586430669	0.09593865109100141	-1.0942392433483632	0.0691712071072057	-0.7914153928084249	1.1709577354323457	-1.1211010501218976	0.5710064804559621	0.26616375764302924	-0.41935216128764113	0.5676579632229936	-0.6251180955806925	0.19649424290784673	0.11004568396398948	0.15095339936849156	-0.029228066541323032	0.819412675159785	-0.42913158811707647	0.3662306786048869	0.45726057200109266	0.7122599210359981	-0.20990140148257813	0.8690822244651184	-0.10768934185750197	0.794693293525078	-0.7620201227768144	-0.27801877510224327	1.5568823518851163	-0.11974719387592805	-0.07422862894438345	0.14794836926600374	0.36875782143107655	-0.8382266422539587	0.5631130333186145	-0.44010907014340495	0.7618567548827633
-1.377608861362517	0.20566825668892924	0.3796002420753467	-0.9622328096087124	-0.3375259441551196	-0.593676983578494	0.26135979187532304	-0.2681298174964951	0.4094598487352686	0.23580692588603255	1.0613965403897452	1.423468249395095	0.7721836831889085	-0.16238427962012592	0.04594448451692553	0.021424347444772212	-1.1743448944508579	0.14922065773648918	-0.9264798959232904	1.1461333315460727	-1.0067283887304204	0.6658823278570798	0.32505604375019764	-0.5016115107228665	0.7952995579985166	-0.5675038583054051	0.19872016611254506	0.14108397282858662	0.15282232058998385	-0.06223559605781152	0.8439773783553643	-0.39447633331388554	0.4106079748499537	0.5410051972846552	0.6921811232656275	-0.24448321905319553	0.7921857156713892	-0.18196306652541894	0.7475956524342415	-0.6595128456946735	-0.2678353949476394	1.6371210702180996	-0.1823972570926621	-0.15686926814935337	0.07333207486466545	0.38520403401282677	-0.914997597802245	0.5545982828652674	-0.37342921174313026	0.7276890748963409
-1.4019715771629095	0.2688180523366058	0.32673348323033574	-1.0035196151983814	-0.40850129522421386	-0.597560147490489	0.26293807381872736	-0.286394326191696	0.3885747503937969	0.23585214647771094	1.1373502286271144	1.4352567388346755	0.7715857864144772	-0.2660555838478926	0.05350611816979719	-0.031798672080319446	-1.2363657614860986	0.22614626999888926	-1.0453482873113218	1.0911730991243391	-0.8838055375310037	0.7494087550790206	0.36486844211789965	-0.4786226629537754	0.9773884157540763	-0.4897564419001482	0.15199767627621305	0.19321726247505805	0.17210579853052047	-0.024253995340879953	0.848173024601361	-0.3597494309654773	0.43603124447669755	0.6071293968707347	0.6918218615484868	-0.30483804971877904	0.6384316972696922	-0.206360712981367	0.729508201658138	-0.5654216359422541	-0.20687902271372577	1.6584220736673445	-0.21409414692217138	-0.20468601805650266	0.00922956086038943	0.3781528190769031	-0.9611761981835987	0.5031373167037827	-0.2613432813484991	0.651886740669158
-1.4171904270996143	0.2741914395914174	0.2623904514178541	-0.9677075525763266	-0.47004094175874683	-0.5652556500801651	0.2513862741816727	-0.3162639653061115	0.37820047161692655	0.28329504473662437	1.212748848096783	1.4447633270066031	0.809559776850399	-0.35808390860534167	0.05579344238257687	-0.07471564190615491	-1.3213843869839534	0.3240921156951099	-1.111878326798391	0.9951313114076038	-0.7607512909202527	0.8379124742347492	0.3630504807893263	-0.38576722853466466	1.133270975049895	-0.4231620216232533	0.10066097868259383	0.2615986505790618	0.16735105913168247	0.041548854298776736	0.8240057826575844	-0.27504511485968275	0.43548867424438126	0.6222018407910632	0.6953477111408622	-0.3715127788050097	0.5589799697219902	-0.2461020368565153	0.6714460970577193	-0.43198444277525894	-0.13425552934401563	1.6838098960103387	-0.2544420345023164	-0.20679963745187316	-0.039700221578736074	0.36540783753089134	-1.0143097630534543	0.495663951090939	-0.13080020236806605	0.6152379198552633
-1.410053067463313	0.25014825671520086	0.21082977188605695	-0.9309999438992392	-0.5142105886292347	-0.5193100132136037	0.20915656003476654	-0.32492521511498124	0.38991025471015395	0.350402008993592	1.2427025743342492	1.41683633093134	0.8881028066466008	-0.4295759136860345	0.06114995425792604	-0.10229644902541044	-1.3777512414504567	0.38885551525021417	-1.1467949646836524	0.9492090209151677	-0.6034391668886483	0.9406418737060658	0.3537543846927966	-0.24756849375785386	1.2439482496481742	-0.30570505331066206	0.03884461522112309	0.33435354676070594	0.15084685491769562	0.10825724421897094	0.7726247616037857	-0.18272815554238192	0.4241114928519528	0.6965101439726952	0.7241068735403907	-0.4226740682725162	0.47748478637504255	-0.29792853947811465	0.6285853119491032	-0.23952600844780808	0.01093699743258908	1.6354023984048645	-0.265783286718439	-0.14041154386553978	-0.08222453092493605	0.36000166420874014	-1.0315573425329587	0.45681875055666293	0.06330635404097812	0.5124643255666947
-1.4204567900621197	0.21010726831388865	0.10497501371826068	-0.8586214179888518	-0.5541040628381895	-0.43865559223794703	0.13317356260349875	-0.3669545521860743	0.4175727412426175	0.3607292370059872	1.2212880201471379	1.3764246140176981	0.9723198716285253	-0.5160612321838624	0.037389477777480175	-0.12606089265836817	-1.4623504355059176	0.42239776644380733	-1.129343177408305	0.8779392211092427	-0.42612666588198006	0.9968087109011993	0.30899343762308723	-0.12178262622676121	1.2483071339921181	-0.1936087730374328	-0.016590427892521402	0.38941410441733915	0.1332508216565683	0.10516693271434238	0.7199696675222239	-0.09511393909129319	0.42702367830486276	0.7421753947663439	0.7283055946277985	-0.4308862772354626	0.4034997913733854	-0.31308618080142214	0.5934371044396646	-0.0919744162390622	0.1825226036634397	1.5600674137740016	-0.34903802243925747	-0.08662142344005615	-0.11720731341207682	0.36280558617087594	-1.0350414834315789	0.36265721669615736	0.27440574068058865	0.35406419940552947
-1.400057716423543	0.16446735192104395	-0.01903869718867015	-0.7866965916991357	-0.5824468393189812	-0.30458522026374035	0.021467146273624026	-0.3449200026367697	0.4217835011551528	0.4380433223337379	1.2200199045411413	1.3530345544057014	1.0485207487861603	-0.5715503510448217	0.00547769564683287	-0.14659203298595153	-1.5310412854787434	0.4700313693338717	-1.0660353371462332	0.8104921886626529	-0.20350074654903166	1.0681837121608038	0.2150648484132852	0.002458966589646544	1.2072096201067437	-0.10364966742290589	-0.054037492739500426	0.4001695787212555	0.14434950874473196	0.05597593824108886	0.6803393853198763	-0.03078246043562592	0.41562598311470406	0.7815999766786611	0.716521341890921	-0.4222018876314089	0.3482217066522836	-0.3190551043404438	0.6134371317348541	0.08967879073677669	0.3391571139332913	1.4547441789986044	-0.40093553836855733	-0.014940119514891359	-0.08752688299776835	0.3487731154806081	-0.9872639736698506	0.2545839340553998	0.40051770756856664	0.2656063865998996
-1.3648634021520396	0.10994899663075655	-0.134273544535408	-0.7294182405395108	-0.5798213223547538	-0.1653570280552737	-0.11577662597065794	-0.4177062719057384	0.4278561809003783	0.5222350067934801	1.2480550836596507	1.310055126947396	1.1015836972448627	-0.6189471164556043	0.005395626747411971	-0.14068764469754863	-1.5930954001283195	0.47295090885074265	-0.9287903607647587	0.6999348570536092	-0.0005821837983552514	1.0829366534011426	0.10363583831595255	0.12261876761826658	1.133568142321967	-0.0687382896201276	-0.14302613625920296	0.430077223682842	0.16799398285630546	-0.009667705496001	0.6555573766760753	0.016827491175635166	0.4307786631298856	0.7864918438553467	0.6957790162653056	-0.4258028059879396	0.2877728277011031	-0.32089953755143386	0.6118451407723979	0.21904089116962727	0.4636091459758097	1.3537142234659296	-0.5116247708236926	0.06573266338533822	-0.08363599602735404	0.29748853657729374	-0.9009087174890726	0.17903390005742126	0.5375505614607443	0.22032346217682464
-1.3238214509590436	0.05818536088047338	-0.23068937637966175	-0.6590099215545383	-0.4998572217281244	0.008676333486671605	-0.26235967899394474	-0.48745001740221455	0.4228955750915871	0.5633233946223962	1.2888809533116656	1.2861843361314675	1.1602077621773197	-0.6278395943611553	0.0376427507470819	-0.1155071752687558	-1.6589231190050462	0.5060494652190458	-0.7816886965970017	0.5983740894406534	0.17072390806170742	1.0317202114896182	-0.0157563709107012	0.25709569856800796	1.0186526305559969	-0.02124740064394484	-0.27101298461105705	0.522326779109876	0.1835532524110834	-0.10652505887228689	0.6338321579678295	0.03773153046982277	0.46615099072462274	0.7767205318458656	0.679913429620034	-0.36743182567164434	0.19368102722041378	-0.28975441923735207	0.5957652801451708	0.28260100762933876	0.5695138492760337	1.2685349690648138	-0.6420038537354542	0.2206900412703566	-0.10782432416432333	0.25963003538949436	-0.8005901798631578	0.11546130693726016	0.6315553270197762	0.20938978536277641
-1.228539223588896	0.0031528496052543485	-0.2952981538096294	-0.6029125736814807	-0.39908555278572205	0.1477591824546747	-0.4071280274629201	-0.5760908723528233	0.43635781970006715	0.6584625314651545	1.306142231275396	1.2955194387371889	1.2250803427471717	-0.6388870983381179	0.052143240296067164	-0.10750602710332488	-1.70702410504583	0.6182368873296256	-0.6471615415738439	0.44088997015349396	0.26074138052437684	0.9813055996891731	-0.15101309155989745	0.2915064564620127	0.8719843406001946	0.0621134862746472	-0.45757378465009324	0.5987708135361782	0.1554580746952423	-0.2065567587846313	0.6397208426783726	0.03215564706092805	0.4763038696796406	0.7388009592845771	0.6422661421998039	-0.2680539679932888	0.11770227905202482	-0.21217354459061505	0.6320310940194076	0.3119054186977185	0.6478608190793366	1.1531915077458943	-0.7844289406628614	0.3790458028838507	-0.08273223509503788	0.17741683759363397	-0.7101296967974836	0.08420413433608152	0.6831559328453796	0.21142707369141184
-1.0942099705671369	-0.034771297921555	-0.3116786810890387	-0.5430553951109158	-0.23817784155823798	0.24305194447369768	-0.5233464534377413	-0.6991087742693141	0.42672830885627244	0.8675675026161784	1.3350790936631731	1.3622027443936484	1.2833531628382528	-0.6952827847568066	0.03266726112477306	-0.1099366301123513	-1.694358042738165	0.7477006093500143	-0.49687993309018613	0.33592690566376987	0.3125705161627671	0.9145614399264794	-0.297022266385253	0.33598853926007105	0.7235923546238634	0.1369576458664415	-0.6009348831427241	0.6790753677370351	0.15152002882329207	-0.3016496556870485	0.6748465640269579	-0.019295749234640343	0.49762647801601717	0.6761202502402671	0.6042639875315415	-0.17715430204775323	0.09130673323882434	-0.111549997004847	0.6694984543572794	0.310832827097628	0.635583340058988	1.032661118056221	-0.8349533764635233	0.5355192135981813	-0.04300828892441983	0.11714349969981623	-0.6055930680951174	0.07320213234069595	0.7191061549424667	0.2238388574937078
-1.0348449360789673	-0.10840020666135577	-0.3052835463800446	-0.49906836082338224	-0.05910553441937836	0.3555345311443785	-0.6399973884641328	-0.7845644717550997	0.4216012586988011	1.0603932904758355	1.3143240047600353	1.4164299101394306	1.3106482693708916	-0.6912155837745458	0.024492085943825348	-0.09298286750101666	-1.5909630771704162	0.8485441982584291	-0.3920004896946037	0.2730409878276796	0.3580042317321584	0.7364913110138213	-0.43130078858653603	0.3663665932983691	0.5645632130647147	0.16271659852026968	-0.6976689984742545	0.7224073950350477	0.20159336814640297	-0.3954823761007116	0.7579279494100376	-0.07239756409384035	0.44510803820532774	0.648251334782035	0.5894128391183441	-0.12396347202810236	0.14030927008219676	-0.051092247776721236	0.6695896400998261	0.23275571207303442	0.5783539748384575	0.9577158113229693	-0.8379189246006987	0.7297215921236712	0.05676331879606018	0.06688941753947075	-0.4470056698535087	0.024172980777529697	0.7579832998036772	0.19440542552903578
-0.991589854839907	-0.21683843676593711	-0.30103918595901524	-0.47400343931777644	0.1363653156110715	0.45935657001821123	-0.7282196445663701	-0.8656489206341996	0.36518678042268454	1.214139429880885	1.2598481071068703	1.4439007546085851	1.322615571388615	-0.6724198808431895	0.07374472050246221	-0.06735391749952019	-1.4002930600326269	0.9862947136770371	-0.30121466890801757	0.2359588497987541	0.38245412886335806	0.5574091227028886	-0.5685276019327512	0.35842334236986173	0.42269777751628235	0.1445525352500212	-0.7855650934490706	0.7364539938796637	0.23539257643722683	-0.5253663343872482	0.8588737866685268	-0.20053954590677484	0.3889072563723876	0.6129073632193425	0.5410185785713134	-0.05631668496295024	0.14702643737822965	-0.053491763003281866	0.6401554429177629	0.15123875046617924	0.5385881147788572	0.9168156860660668	-0.8180740626304763	0.8669261889300364	0.16127637813659507	0.0297967161757594	-0.28268389673247507	0.007566450379529061	0.8356848284127294	0.1916085209489579
-1.0068464943835667	-0.29974546586491113	-0.33539334337589116	-0.4294032057961532	0.3256738939304187	0.5326416266767325	-0.8070525522656972	-0.917167234528147	0.2980184738328938	1.3329626054942374	1.2293201717993694	1.4487160693076606	1.260086184182786	-0.6243369054627383	0.15201107570345296	-0.035538006655985124	-1.1464712454704105	1.0867964157368777	-0.2322976019230385	0.27439713559961143	0.38823178923697244	0.4006808300741138	-0.7089345689503311	0.2810427732737877	0.30399186628279723	0.14008831812186748	-0.8429410938837233	0.7104709374820987	0.2502317321504151	-0.6711050647954078	0.9819602795215674	-0.3393109302761095	0.37942611686571703	0.5743072942393546	0.5024066343032831	-0.005738833157151015	0.15854611008302302	-0.04426083668696523	0.6524429883109562	0.010881830786207036	0.4584603979532475	0.8627801863081691	-0.7660842174389796	0.9921135569315013	0.2969849901617207	0.01547745287488268	-0.10988482426780921	-0.032576426543124704	0.8881427233468699	0.1274849551166289
-1.0395838746931632	-0.3410649860444367	-0.3684207693735891	-0.35329426078246917	0.5245624553403196	0.5852257367278024	-0.8630070004569996	-0.9534754064390292	0.2298067586532265	1.393869951333341	1.1986578591480443	1.4544339697035351	1.164952429530898	-0.5946230720527523	0.23066201411311998	-0.0567603997722899	-0.8815808525316596	1.181185880130067	-0.18568658056543078	0.3678113980521618	0.3631966046155438	0.25054205988916733	-0.8773514384257769	0.18068038837974312	0.18497030970971862	0.13935013749039746	-0.9026055684178805	0.6751027582400279	0.2806160447578868	-0.8087508168569864	1.1062118597961403	-0.4696099261415593	0.31683730716893654	0.46022843320558204	0.4706354423761049	0.04043167473268176	0.1664334503804399	-0.018389395714497426	0.6229005849591386	-0.1502531520876241	0.39397245730708674	0.8548255542904654	-0.710062378779057	1.0595009549842478	0.44664427333019363	-0.0037459740758642992	0.06750814290558524	-0.01155127932133303	0.8825687644673254	0.043096249117748044
-1.0900768846838094	-0.3687226917294365	-0.36167015321294504	-0.3060328199248347	0.6977916564273684	0.6176153470506772	-0.8988004153041809	-0.9913565350133078	0.13660920775512092	1.476819874407672	1.159773685653208	1.4626469850877126	1.098608263166363	-0.534395337507728	0.36020746582922597	-0.04692121820484718	-0.5562921400749913	1.2654941620412887	-0.16438560798665397	0.45329241220548067	0.3033401006483568	0.12737780025865902	-0.9938655403849846	0.11920739257372825	0.08525437947025512	0.17781759267539748	-0.9608656431951363	0.6574493569326056	0.2975058314003458	-0.8818029442951181	1.224970685354219	-0.5697381596534352	0.26435628625153174	0.34427576704223734	0.44335491097287266	0.06494614227801673	0.11749789116598688	0.032669389456585554	0.5264588798066556	-0.3294665908463562	0.34599260498782447	0.8517725557178624	-0.6277927708741584	1.1057728999531495	0.6017161162964989	-0.04603431265988658	0.26175840335295497	0.003977686420845868	0.8236445922729784	-0.028411975262348243
-1.1579500663251074	-0.39553975030083566	-0.31785753987160037	-0.2880057488070325	0.8690318032707399	0.6048933324182306	-0.9072822939003016	-1.0515387599214339	0.06348484530780718	1.5153820785302192	1.0583921904560536	1.4593373136599292	1.0400263476148714	-0.4617958430894145	0.45713884819537026	-0.053924240182045724	-0.2589111554034642	1.3045602321216512	-0.15461287821563727	0.5980321869653564	0.16426038664231796	0.010688437040074739	-1.0600187037996807	0.13875632859250234	0.0033470692382046472	0.21106172229936565	-1.0763593018815256	0.6471125050973938	0.25105769094571495	-0.939389973681785	1.3133235919965498	-0.6408587955674137	0.17934657273220192	0.2551510197152723	0.4497248079673076	0.06345855882758197	0.06630629498224046	0.11331985968555103	0.38890045699978015	-0.5336434660778917	0.2805987537234715	0.8046115847527716	-0.5873212129061158	1.1338786499637998	0.6819370607607406	-0.10627242075124943	0.4317225537199854	0.046744203300081236	0.7727180017722889	-0.1344886570548537
-1.1920637197396373	-0.43240685422281083	-0.29582478251171623	-0.26060540773342455	1.0020427586954408	0.5560505388470036	-0.8948518897344645	-1.0059643517679686	-0.044154432874400726	1.539140281696453	0.9202582094178654	1.4555846378527797	0.9699777189899583	-0.36046187349444614	0.4853351069595617	-0.09310378440471616	0.0005561488294299255	1.3382157564364139	-0.1680852666919544	0.8068155192756032	-0.016935093158963344	-0.08430442051402692	-1.104442228381475	0.2336067558626958	-0.05765595298599992	0.24046972250772947	-1.1687616116693145	0.5846398583280722	0.18086947844450757	-0.9278798266443754	1.3899120450440683	-0.7260587738098166	0.03333870591028404	0.17859063596885022	0.4468912690783333	0.04759121938832648	-0.014519746667221134	0.26866873612565	0.2815286299546993	-0.6905870329032023	0.2741652897086471	0.7591603326033718	-0.5622364535418432	1.1591085925984943	0.7455241826882988	-0.16544032851261595	0.5911007753710555	0.052800701484478976	0.7060454098726574	-0.292768529661077
-1.1972348007946656	-0.4697725273476362	-0.29196823268079836	-0.27853151660471454	1.1072991084946155	0.49072351167907763	-0.8402047001515337	-1.0068588450822435	-0.11304320981140983	1.4947578133213524	0.7254859282512642	1.4382200094187216	0.8510014645054748	-0.26058388760248197	0.5334124592385615	-0.1364946177720763	0.2192821653247555	1.3675903336441422	-0.15772876540887312	1.009870732006436	-0.1973675595191148	-0.13941507324890592	-1.1183328963896593	0.35485305457013433	-0.11794900409980617	0.2684934564628623	-1.2486837626745881	0.44691561229070975	0.1217319086263883	-0.8720321269779936	1.4919730374060234	-0.8120086840673636	-0.06306565214375678	0.10486906958609729	0.4325996419759178	0.01660100244495498	-0.012894021434106687	0.4661482818004014	0.18686943518118468	-0.7989724140923166	0.3283252148527605	0.6744518368489401	-0.5311121745494459	1.1435357861041087	0.8498060289571813	-0.24202764212314626	0.6931613834462804	0.0749531656427519	0.6188245545340293	-0.44643069347632125
-1.2031854448706014	-0.44389846909217434	-0.23427046049415826	-0.25931937905137403	1.246444944717777	0.4593625485184133	-0.7016227825111764	-0.9189869747825489	-0.14121067157122388	1.424749905447303	0.583089814048985	1.4278828594878008	0.7503596703780853	-0.15608368530024289	0.6174026055047841	-0.15449859743726108	0.4419723843901845	1.4135818521836232	-0.10281597694120503	1.2599913558542548	-0.2710080459215157	-0.1421614427045002	-1.0529971620387393	0.5340281683181546	-0.09878671122965299	0.33705861608952636	-1.2441628034374834	0.35826195052156684	0.10704204031747647	-0.7747797251981435	1.6118372313332272	-0.8305505637650287	-0.09584397764878341	0.1066953643299269	0.4590518701897273	-0.025751192726394295	0.03821352660386499	0.6936498802822662	0.10726894512470711	-0.8321064303807368	0.4037491926546908	0.646753995884414	-0.46235059182122307	1.1793340596352386	0.9454616552878642	-0.26846112337909467	0.8612905751355526	0.12621665158771983	0.5726282584930538	-0.5334513307764861
-1.1310997582203908	-0.37073477903716273	-0.12825870062613853	-0.1523307708628789	1.4028452328831496	0.5072050232212153	-0.49025325841610845	-0.7338460574230883	-0.08471720275675096	1.3575287411474908	0.566543333216685	1.4586022121994582	0.7048664385230794	0.006204518683795413	0.7472364946273972	-0.11521544109082474	0.699496512621888	1.4866073042323276	0.02098340939317118	1.5192319706861173	-0.2706442215156053	-0.04895228415808275	-0.8978038443465284	0.7158421378604222	-0.0021993527659640243	0.5038734869341838	-1.1041071790196502	0.3472495469986738	0.18508505285305593	-0.6319198925818219	1.72889389745666	-0.7653700522296913	-0.06590655642791172	0.19134078120229608	0.5635983858148684	0.01992669275745438	0.12008049607752543	0.9418702932792982	0.07954683886736004	-0.7429898551487639	0.6002785088616674	0.6628780407463057	-0.3417304578064626	1.2438062738485818	1.0760162025775193	-0.26587413493065404	1.0679844456346754	0.21734034242984732	0.6097209008652358	-0.5227523493561456
-0.9559543105804122	-0.21011039188922448	0.038079609089715194	0.023964050970532603	1.6064959847456293	0.6146632760960237	-0.19549786965242727	-0.4697514814100859	0.057190427837052596	1.33048236433384	0.6792322866690934	1.5598169947043423	0.7338386741279473	0.21755755241576477	0.9027117124853856	-0.025407767483539068	0.9732733534954854	1.6067613916065913	0.2541119899408196	1.8016730306903803	-0.17595654785956966	0.15780760494570217	-0.6637443068178923	0.8959929758518598	0.15738695938897027	0.7466556427128467	-0.8810672125199168	0.4197381468718957	0.2657548610224496	-0.407662779289962	1.8760284604543607	-0.5916816312333613	0.0524912862985803	0.30350372164731704	0.7341086562630776	0.1513900715285064	0.25444555913651923	1.2218299295884245	0.15678471727126903	-0.4910081992385524	0.8469345485045648	0.706042120924175	-0.15267722994311234	1.3330481549268611	1.1859747184698548	-0.21768089612924654	1.3249786485395654	0.3735545933419196	0.725215586203622	-0.3992094924107243
-0.7788446198780548	0.07321418292390278	0.26639619011525756	0.27332168904456366	1.8545040636420929	0.7678091829772142	0.13924298092892617	-0.07925456666758265	0.3444778874035611	1.3620042014472384	0.8870891946935471	1.7390011195962827	0.9046628301013364	0.4575582469132959	1.0849864598993206	0.1020445288346786	1.203559053993721	1.7201447786463426	0.569169870289582	2.083380655784589	-0.014912926404064341	0.4332998853124807	-0.3581597262088516	1.0782852907925187	0.4114352770242096	1.068008375085468	-0.5805034549239899	0.5521164945176844	0.35247102382291146	-0.15865036958833784	2.0290776729679982	-0.26775581986039604	0.22959624008640342	0.4924644576395073	0.9554364318856681	0.3330169602181893	0.4825303474577131	1.5608846962897496	0.31672526160486875	-0.14792769041054768	1.1349438428276701	0.7850279411989061	0.06215085499012631	1.4402246505744043	1.3095750935262753	-0.12227716687691459	1.5804092911954615	0.538404505565408	0.8250005473576925	-0.21474924284280492
-0.5109918857763976	0.427802044973524	0.6032780213630857	0.5716408326593434	2.140395461018719	0.9893064922073489	0.5283821873529978	0.3577118889231571	0.7090230021805158	1.383788187780852	1.1546779612688611	1.9465849691076618	1.0757435248996117	0.7643078888232762	1.3111488727269094	0.2945507361991929	1.456990976340127	1.8460138959504122	0.9716502486007613	2.3741006597860115	0.2031379024621458	0.7512085657260015	0.009962951419308341	1.3068201905437904	0.6981795566831532	1.437843213210035	-0.2663668571680117	0.7618206444012072	0.46937478101542796	0.15414072036217302	2.2340924475389228	0.0969800545151335	0.43239406703632	0.7466442506557301	1.196887979249292	0.6038607010642583	0.7937303118805705	1.9627242561926521	0.5325215846869517	0.2963148239223027	1.53558094239432	0.9323301044227568	0.3087267379057006	1.5806372205671901	1.4327437796690274	0.007745675220726755	1.8489691356035878	0.7452305433694162	0.9842580724519625	0.08193646575492797
-0.20649786116270907	0.7759629572114972	0.9815844705885473	0.93021232830714	2.4213870297461284	1.257850256094849	0.9603806901950124	0.8424224471800535	1.131247177330862	1.490792315281893	1.4926973943282669	2.189115290537685	1.2279105956245693	1.138015796013189	1.578656762483719	0.5507129079452694	1.7649154188948377	1.9706819923845587	1.4312352126019854	2.5964854046749566	0.4339619754068928	1.1880629917398282	0.4494049509647148	1.6051842771404559	1.0253631534962024	1.807451650573919	0.06495230800726018	0.9953103571936672	0.6232899107461443	0.4924403509576539	2.4836788065079722	0.49523372367862856	0.8243550024280324	1.080733836046009	1.4486710282634354	0.8938152495843774	1.1161005005095126	2.365597526936601	0.7990560746936813	0.7434359626128583	1.8770281884003979	1.097222635898844	0.5996240549057006	1.7589782917769992	1.4964231132854984	0.1545995704538374	2.125937772622202	0.9427088266006279	1.1843853195627254	0.42836464388223466
0.147006845633301	1.1808633931423265	1.3956262749785877	1.381827568687746	2.7387998529311277	1.555670579604459	1.4297625487672634	1.413837948729114	1.5957256483206512	1.6312918404068673	1.9107447463520562	2.4824230597399723	1.3202343915454495	1.569230356528124	1.8306383292687491	0.8243506303067974	2.0690775741988165	2.119911811397978	1.8986067157215978	2.8836573318925764	0.722163578059494	1.6824933144248309	0.9151552775350348	1.9524002259987063	1.40721723892823	2.1767268919723612	0.43888485141256905	1.2752526578713295	0.7934652797424697	0.8617505832675297	2.7584843149213816	0.9529920994713633	1.21675694354752	1.4789901174606954	1.7084337675363224	1.244505525370794	1.5148773636463637	2.73893358552061	1.145894239010594	1.2474293825327039	2.190683585577294	1.3143925129965741	0.9234295538906411	1.9609093733854224	1.6033505208275376	0.3497707394150093	2.4185316970427975	1.207856655811024	1.4786583757998493	0.843213075540806
0.5608450979731672	1.6492555467637626	1.8285457730769465	1.8810647773374836	3.0820553869241034	1.9034262982132546	1.8808361111391303	1.9984301491562846	2.041931350916047	1.8173086147924482	2.401181399337765	2.805170899330018	1.3767431819887315	2.0196594656115723	2.150096666957902	1.146301368927134	2.428822899336764	2.3046873372846135	2.377326345975413	3.1378686282832278	1.1090853996681609	2.2356282268920964	1.3551962552737253	2.2954271213352735	1.7781230260597354	2.607120445612694	0.8627020322998359	1.5926672290174768	1.0272356716944624	1.2871039455494375	3.031640725310143	1.399294443100096	1.6981188249600152	1.8177067281782207	1.9724523005248678	1.6077527890342758	1.9778641897476308	3.104627988477357	1.5040346642152869	1.7898812540853613	2.5357117655688004	1.5725445382778234	1.2521530684381186	2.218266141156493	1.75686864362536	0.5748418870963132	2.660145631882857	1.4749399609501324	1.84112801447919	1.2787388357131877
0.9569697768074661	2.1582387982821105	2.3130665297609085	2.3901219949691854	3.441575927412593	2.282952128719495	2.3789483236990057	2.591127401722606	2.5307248022663758	2.044937522031025	2.9123909264632935	3.151720935509508	1.5287442570034684	2.459795992453209	2.539427074615627	1.5050108856458777	2.837194669878762	2.5436610443998924	2.845590510290346	3.3266963110972734	1.556913738465435	2.7814131450311814	1.8111720987995965	2.596683526810557	2.1615893964835036	3.0749291031151214	1.324718562463152	1.9454526073297909	1.3434014206785934	1.7138357894515566	3.3462136633595208	1.8203629631822238	2.210969720716598	2.165386624027705	2.256803049777928	1.9886851825815692	2.448454834674704	3.4045546734906935	1.893895683652493	2.321935029886722	2.86477745698714	1.8581319549274453	1.614808857429218	2.4894148076494087	1.938659921212274	0.8215746593079996	2.8957121768249197	1.7910360652845267	2.2337015015856414	1.7164645475899085
1.3069954017243977	2.663657352738396	2.8278814126750955	2.9353715915710152	3.7946055963893954	2.651384106181187	2.8384989224460897	3.1541946100550726	3.0496565293085145	2.420074161621546	3.4818749954920265	3.489967068954732	1.7727079962058787	2.9206807834529736	2.853693650267522	1.8667986451295904	3.2959041405346916	2.7267337144052286	3.323126163389311	3.5014990833400654	2.0184629783997905	3.282050715166913	2.257173307364819	2.8786141600628183	2.545728273894518	3.5376819716194228	1.7993800967274278	2.341992921845015	1.6747292598636676	2.1781258482727237	3.550185185364994	2.2652639187018493	2.7052637026032373	2.515144617563533	2.5558162256432104	2.3659271467088883	2.9197355628255175	3.679269143127011	2.2858436398727195	2.855156570909025	3.1465237696381285	2.2026718232532247	2.0052845542949993	2.7416713487391378	2.1232554851106373	1.08890580660013	3.160846310026515	2.1332442428567315	2.699593190348791	2.184242098686955
1.632037220365327	3.134032664600015	3.348450723296577	3.476991030773135	4.08611099146866	2.9926039435595824	3.248454131356291	3.6598846766804045	3.52448163238675	2.8483407303402144	3.99395786243027	3.800403959746821	1.9817923421155705	3.339765255264493	3.1264539495872627	2.221494988481495	3.782056895378575	2.9070497376564384	3.781488464052053	3.6585108168274623	2.449653840452622	3.7305813490718904	2.6658437399095853	3.1578011617631505	2.912582105407503	3.946395870390372	2.2300129208776847	2.7488981193858106	1.942378688677369	2.648504957045643	3.7578670114848647	2.6707372616508684	3.1697764419466834	2.8252705627319186	2.823591331411687	2.7119148674113815	3.317650791447798	3.871850747033958	2.609786375287498	3.3048768558643076	3.406940841759023	2.508062134839714	2.3812654040532824	2.93671817696588	2.3055811729852067	1.3040385669581425	3.347958659456591	2.4743223944770265	3.1268792960171736	2.599144212493374
1.8697153799697497	3.5747739603293787	3.7463072368144323	3.9264941190997673	4.33179380520204	3.2554670189410198	3.5758404475868124	3.9993502147384357	3.961651381612286	3.241336550194178	4.396852757411254	4.056322730949131	2.1300239095289335	3.7161879579547774	3.36303382684777	2.5003318883347725	4.142885325491242	3.0094341041472226	4.1749665374429785	3.727499169923451	2.8297483334870273	4.098084829882635	2.973892428152478	3.3539521514842776	3.2289856172557245	4.253181584631662	2.527282229508751	3.08719335782454	2.096345360298588	3.077081942219249	3.893125671953831	2.9756096929789044	3.5426235328336637	3.0551615555952774	3.0172672337463693	2.978295415929875	3.642237397370606	3.9889101377148988	2.8730547888589717	3.6612929262700815	3.5706590539354552	2.7590328789196716	2.721599535086413	3.151910939570524	2.447012740438603	1.5050571675214441	3.433537350071576	2.777942367100736	3.4624004851901753	2.912346836948767
2.048600036564423	3.920047161407033	4.079610273659369	4.295918986193329	4.53821919726696	3.454040620834733	3.8185678181577947	4.171306127033519	4.301535255361634	3.643085737699958	4.689183893570716	4.271643437589188	2.1965168996336666	3.976112676095366	3.5431942568528987	2.693871775762074	4.373931948793736	3.0798094162482093	4.479708102156773	3.7558340717730467	3.122019053641675	4.387527167346194	3.2001106932798473	3.513184986820599	3.484421550595635	4.447000295226003	2.7370522142900557	3.340072069794226	2.1987492792237235	3.4222124203694997	4.008505277954498	3.1795038352808285	3.8383064519506105	3.2125553851816724	3.119289179257288	3.139402288205554	3.904703821322684	4.035310853002095	3.039199449797354	3.9052353268545295	3.6914625028737413	2.9287541138849056	2.9649327126667293	3.2622219576548503	2.5560161707037	1.645468047321606	3.4237108408864088	3.0925675638612855	3.670928517898241	3.1355426091061505
2.24100504630169	4.137403798416189	4.306097022467915	4.606190569039802	4.6588577093540025	3.6356267096329504	4.052975501026995	4.242673086804472	4.520367257515834	3.969787776360657	4.9449858474163815	4.419846980090283	2.1170471038189596	4.1561463515866945	3.6506360779780183	2.817485127726436	4.567145344490519	3.122080714690871	4.67776936663231	3.728426271231215	3.3328100703937387	4.616518232636568	3.367532486079353	3.6518231432914283	3.6291941212843843	4.589727900826245	2.901962620732627	3.5369777504627415	2.272951807322946	3.6842202474314734	4.064975400865547	3.277971550134592	4.012650666726946	3.316006254899805	3.1619105989269336	3.223221276900786	4.075617700041163	4.052224528535348	3.1290358620909258	4.055375490481239	3.7865002167501034	3.064998136690638	3.1428301091900575	3.3960255196441103	2.618694924713704	1.7303798780109017	3.3840011232246154	3.3378571097395104	3.8225258875749346	3.2606562001537873
2.3897772432979827	4.265395179038679	4.435453311003606	4.815290863364954	4.757802254023806	3.754300495287784	4.164459410254578	4.279595870417619	4.676988568532938	4.293505518499439	5.098418801970996	4.552622537818345	2.0495701077956463	4.2436131613779455	3.702242114732453	2.856140344335649	4.636446160310972	3.1124124027113957	4.730682469267014	3.624563241304629	3.452830721851366	4.732196414817276	3.439804262884592	3.7766648049875178	3.717001597968488	4.621775340715175	3.0246030213449826	3.622217096449382	2.300126655496355	3.8521695622802206	4.070507901707222	3.354454515584803	4.118222690838844	3.338004243118997	3.158607659242327	3.219392023458181	4.153142948193848	4.029523505789545	3.1197170073072575	4.1080714625859525	3.7886317343765272	3.1295792243597527	3.2099848239330697	3.492031575383855	2.6348618436933036	1.725101412722649	3.3235938107883376	3.5467606232461177	3.9364717261995117	3.3494923011689055
2.494545881033578	4.33167069600906	4.492219284804651	4.930645063751296	4.808067541134044	3.840704852946883	4.204372473817966	4.181044871223027	4.765226642058516	4.588503918829109	5.147895636589657	4.596774354930948	2.0226382144471264	4.240748280138836	3.692354898849689	2.869034603755977	4.646993326581908	3.079273749663033	4.739361369687828	3.475758769330811	3.5470202430135815	4.72009386333707	3.436212666886911	3.8381269254126096	3.7298000120579564	4.607501945979349	3.0848207106575365	3.677384815010831	2.3117959849436516	3.960475641740712	4.062259082762777	3.371274960429523	4.089401437480696	3.2979654803463134	3.127493831819611	3.1849345388848684	4.182864403233294	4.013848212658317	3.028644050723827	4.123266762035962	3.79040461322343	3.1690707908872366	3.202519706614324	3.594768277311239	2.667421711865763	1.7167583549594951	3.218013354780439	3.7357223032926457	4.008878455927658	3.403724205950983
2.552723590451593	4.33885620254868	4.473817155752864	4.93594116827275	4.805405928324871	3.8949010149214347	4.210653257436421	3.967837396549541	4.824108446222012	4.79377783951985	5.078702596734392	4.520634763535314	2.0733819062272927	4.167208764292165	3.641277441447456	2.8835786249037563	4.641456959417745	3.048868562475637	4.7113993560307215	3.260460989457754	3.575593713425616	4.656319879259312	3.3843050120723226	3.801290168082546	3.703294577872215	4.5518238474221695	3.076810237709289	3.6817185538371477	2.30111147376131	3.973205832257679	4.091752438633557	3.3284183657829383	4.040687678416334	3.189527456436882	3.0685617206378466	3.0618180631571748	4.115235260164084	4.017658926352008	2.9012690520476054	4.085765334035063	3.7749979913180747	3.1538553168159504	3.1663300240628556	3.6519007967112294	2.6689902463711523	1.6837994735777264	3.1018106803902676	3.860965330546893	4.0094029077132385	3.360858872301526
2.5274807425150074	4.272269469496069	4.3946507495567975	4.892238498369786	4.770025619698814	3.8667452849227417	4.213925282435257	3.6769595920414724	4.835714413179113	4.88375959741622	5.017634304684247	4.4100837351876	2.141093585840918	4.0378863232491415	3.550155925121055	2.8669340121531226	4.563369822131772	2.979711187031474	4.63235358640674	3.032231501063767	3.563267846283698	4.50782238821756	3.3418366625617653	3.703026174779423	3.6728233728689803	4.443557354806542	3.04323147215772	3.6405932936799053	2.3059999766378807	3.952541171331321	4.0948815305656705	3.3039104865270863	3.89217581872166	3.0905319552917296	2.978748756692963	2.883313265874149	3.9509965810769025	4.037965212195632	2.75078455124227	4.014968245659532	3.70144109950389	3.1280560263262336	3.1269003467599736	3.63982586774207	2.650512636357913	1.646006002401703	3.0183677531641644	3.969712604626335	4.021642222275512	3.333353470249262
2.49222974383307	4.148235053284695	4.236069595342102	4.850267570580187	4.689602983344905	3.777999626346787	4.117593293568663	3.344711565351191	4.794938368843201	4.863229842587639	4.967491229453353	4.31173676296824	2.1505870834498984	3.905057948333308	3.427358595614815	2.8309470259272915	4.480007183578735	2.896459828546209	4.491727809443097	2.8233674744211417	3.497840981924452	4.338881686318835	3.258292275280259	3.6058313593306885	3.610417610748631	4.331364045635878	2.9626365901973615	3.600127350479262	2.265138915754306	3.8849851024603703	4.038890757908051	3.3395272071991875	3.6965343086085403	2.9656309976884314	2.91087423986015	2.696792757931608	3.7853850686019364	4.110740685290073	2.5578474138056384	3.899116267310635	3.631126802319346	3.066074345097504	3.1153922242259355	3.605990959259651	2.6163475217664467	1.597089121439248	2.9275362165837735	4.068978727476777	4.013040897057186	3.3578430628252725
2.4972575900875404	3.999168784609669	4.043396075726201	4.7601721459379664	4.599741648142026	3.6512938314362957	4.032652276788535	3.0622419023782412	4.6982652342574065	4.776142465087497	4.893419953250889	4.189833390137664	2.1777656287314735	3.7251604256137383	3.3233731270537774	2.7971761277498315	4.343990553952462	2.81829135076918	4.31927739831716	2.637655653054408	3.3846971695221177	4.169737079327779	3.1675419643831524	3.520013159299939	3.521074624548583	4.224581524392793	2.8732727608582023	3.539375585204805	2.178512951262223	3.766509667452304	4.022805893848502	3.401831533767118	3.477230873155483	2.8470336964856826	2.831106305021392	2.4985308967180333	3.5696951043034177	4.216590126973648	2.3221548265147125	3.7864148379504536	3.598119533033929	2.9625596026210284	3.121429202681705	3.58535145455775	2.5495476754923962	1.5329928995980893	2.840311173676034	4.1467120845241245	3.9685019871341987	3.3662751330704594
2.5027443972135854	3.8184738177346516	3.7753309456171635	4.598744638386676	4.487539172544334	3.509323378004172	3.917383913359712	2.7693860504610064	4.598161653434414	4.622294005069347	4.790463194233284	4.062865476918459	2.1944536614172883	3.5374851758073986	3.2164721260658573	2.803681333797656	4.137968514832688	2.737002850074979	4.119026915698155	2.446789996590515	3.2590894816683678	3.990813184108523	3.0355945698373263	3.441740405042945	3.408633188058696	4.080097886001709	2.789616750482416	3.426298931257933	2.1085172231782843	3.600566305097979	3.974684454518029	3.463109438233512	3.2609446103464754	2.6735104377565664	2.7251663174177234	2.3531199785250694	3.3538493124863047	4.3435008297530135	2.087302323763443	3.726374634769912	3.5501869522749296	2.9022265670315255	3.147115372836437	3.6218249759571015	2.4512698827354713	1.486272877055755	2.80704453644812	4.207584780876978	3.9602458206964437	3.4327624596947617
2.4713089298145894	3.6088414703657357	3.562536771537352	4.439110520726248	4.3529499809900285	3.3678450096910444	3.801067185599364	2.5854979156613	4.458545876889213	4.418801342518146	4.663894416229574	3.9276491079647258	2.245496041403306	3.343820905953283	3.104112847767307	2.8411330249461892	3.9694657691140307	2.691989314622587	3.8547433018472193	2.3155344803749562	3.1052504690032103	3.765101540103116	2.868207442758684	3.379527962895198	3.2918934794426007	3.933409218353218	2.711064834676506	3.2851764873725258	2.0469498213793416	3.399169093437229	3.935903687487037	3.5528651903423247	3.060618483965305	2.5165503042146247	2.6452615561915835	2.1977971990085794	3.167522611465034	4.429892934557953	1.8435404134532845	3.6509238584731443	3.5212122205518184	2.841319773708547	3.1663122358563767	3.6011612995647666	2.3581850261519657	1.3938311765150813	2.834905178660139	4.255184671044595	3.9495703834465927	3.5575498924258797
2.442407194610991	3.444910607178887	3.3488187658776134	4.28107924528078	4.200249061176037	3.224061523190401	3.663999425734331	2.440581462155114	4.3139988338780375	4.179008818072468	4.548905803443583	3.7824254129857438	2.274392304049891	3.167900178775526	2.962522574892682	2.9477920236923927	3.8556259376271482	2.6898228408780933	3.557306528303093	2.2119017532509972	2.9434696531611433	3.5812111442349597	2.7504712888954552	3.321117926018952	3.171140664753257	3.817076009558639	2.6647022549049	3.183968706610678	2.0149883269224986	3.1872877438437333	3.7889149268580886	3.610997546634087	2.870650448922688	2.3877152540594655	2.579917711190269	2.0767609099665476	2.9619903450526937	4.52140342116213	1.6692977203413453	3.5454881041842787	3.4867625826672906	2.80385781739131	3.221586969844208	3.5818177093628485	2.2796524841902857	1.3469415104637668	2.8718640397357076	4.21800760294597	4.012353738844153	3.7227800324440965
2.413459136663383	3.3189782404693764	3.157441590575482	4.094919770265809	4.05322229880626	3.0731350092610654	3.5102001472330073	2.3340986886960438	4.19611673974351	3.9430347755191404	4.378523236025197	3.631375210085623	2.3184045835811107	3.088222442135358	2.8595586554796886	3.0442925850714695	3.774092557239797	2.7416565710044467	3.295720750947859	2.13828437272317	2.7963269186796866	3.412945525041921	2.589829770122585	3.2076632838756645	3.111874615511561	3.681421366658386	2.565912620733512	3.1011733300335687	2.0097770736363545	2.9945508865847885	3.700534723881882	3.6457911096060647	2.705641239816452	2.2465657585451786	2.531547117910245	1.972280617360375	2.8098836491551276	4.587591177710237	1.5004250061907858	3.4941872565058794	3.4030786380832856	2.760765244329446	3.3506565019361823	3.5406899679572383	2.1747139985566406	1.2872485135061251	2.90505992876095	4.201415185527537	4.088275243340116	3.964868040006183
2.304631773238792	3.2323780792239867	2.9806023455660853	3.9387659498623373	3.9067606734028155	2.934505613390274	3.416942733580837	2.230478727008538	4.061183973686589	3.686407589585193	4.2372407034835184	3.5037042060449712	2.346521342861205	3.0244178494695	2.8109849950089374	3.1448617712358287	3.727006902190662	2.859813969013846	3.068317365706142	2.129961076293689	2.687996146071048	3.2826031160210456	2.4872556069584277	3.083169242684036	3.082747847223602	3.5689306290374128	2.452748501360323	3.0569774865656183	2.0367304143993885	2.8532708288034963	3.5845659165280397	3.675935472837692	2.5328766693122047	2.134825619195513	2.5034823001198765	1.8924683971680014	2.6555974833029454	4.573800933547235	1.3722495689499294	3.4621160123169856	3.3536294606553403	2.730319770674633	3.544529317286222	3.5224029145468227	2.1147015372533664	1.2779386378687865	2.924787024661141	4.1843603908104265	4.1923252138599745	4.154838166095527
2.1929031432156716	3.1890624118192106	2.821991390332682	3.8056011461223633	3.8136178977502695	2.8351422720544326	3.338893654513774	2.2049899099276997	3.879020507873764	3.4443625677427234	4.122607795431178	3.4207909347841854	2.3529977773734485	2.991712819086405	2.780421980465314	3.2183588530627567	3.650722808605226	3.0226202732913405	2.858069053708109	2.176205996863208	2.6035523116977877	3.187126595587935	2.3770100902542866	2.955917493758078	3.0788819422505664	3.4597299954680425	2.3644898396677845	3.052198752592333	2.026547209461575	2.740173217027693	3.48547556420887	3.6992067217756412	2.399229686333398	2.0513436847971627	2.457418649037927	1.816548466378404	2.54575671024248	4.540511940360966	1.298979705804525	3.414861554217238	3.2846872107405893	2.733902950443992	3.7739632985588303	3.429900194455951	2.063605032069301	1.2621062445440108	2.9643202879821544	4.118398322030655	4.341121031603757	4.388935756883521
2.094974424339049	3.1106598588299392	2.66438025927691	3.7062081157647	3.725647948362128	2.8098533275340563	3.2434736956037526	2.2406166519943636	3.626256427314116	3.281246839879959	4.076298426774068	3.393953443672886	2.321869678986624	2.9684080029868816	2.7532363097826007	3.2444781117246677	3.5742341143161815	3.1799884653356933	2.654010531091057	2.2545560705345413	2.557583468908324	3.099079121918801	2.2286714926449918	2.90571876728385	3.0572254854835945	3.38000014551126	2.2879244361401443	3.0403935335687513	2.014226243255785	2.6689346828259937	3.317049860787974	3.7232499966854107	2.2617708721695196	1.9953394425980764	2.402366983509136	1.7712466230017854	2.490818696164894	4.523913634236846	1.2378558655925156	3.382639240788894	3.2032371403845703	2.7761741718137456	3.994804729044945	3.3405280981421144	2.0165540357977143	1.2630780666514991	3.0142893273631053	4.024726642280078	4.508475649958649	4.6919377568907565
2.0088750714591246	3.0528261430349546	2.5410810277934877	3.6431032089799644	3.5847602141669355	2.8681019551944615	3.1390509667615887	2.325366248765072	3.4156208219506725	3.144718719693212	4.0011543902637685	3.3457042647650588	2.27514630964271	2.9601877793918936	2.6981805972559023	3.2540150994673334	3.5286931945792794	3.3554145731514566	2.4811006840478895	2.334919379447256	2.509526675403099	3.01870977292643	2.104489219572633	2.9035877556702383	3.05620777748487	3.3172243513978827	2.257372262515046	3.038794003768821	1.9665812878318114	2.565669309320519	3.1752940070923064	3.7313155533836393	2.1844508937529605	1.9393877483849906	2.3853542863428348	1.7567498012648617	2.4530202989287124	4.451008349996726	1.2044226882783555	3.385640986576752	3.187139806755696	2.8386847137381195	4.226702800443529	3.2345453721091757	2.00032449061253	1.2578011026332379	3.0568955596754477	3.9424951757626587	4.591731581082471	4.970670991057529
1.9508003691955533	3.0276519312949564	2.458540152912458	3.576680530897132	3.4561231909838304	2.9842963889035823	3.0932943298166586	2.435178984970907	3.2083654474107575	3.1190630893783378	3.9067458370675316	3.279054684603286	2.239860513059452	2.9742285339796055	2.6129335449300752	3.2613970285334064	3.435159982925383	3.5314333600193577	2.369647888256875	2.4382034128137846	2.4906574892871705	2.9796195982258493	1.9814861493001463	2.908504627382977	3.080209638448563	3.252119863746053	2.256942548892832	3.0499819526213456	1.917642262799869	2.4813069321290433	3.0746231304652984	3.703148914902388	2.1342080866532056	1.904411108263632	2.305500064593115	1.7622368280048515	2.430160895522497	4.350395155447115	1.2054404961543095	3.3931921825106257	3.1586987357872944	2.902748825221605	4.4085313058928275	3.1127676159762596	2.027874982179662	1.2770433805308383	3.07842881557325	3.7984517586584845	4.651268706301215	5.217165369756948
1.9232224892549823	3.0224365940104514	2.3783873329971774	3.5251654062820967	3.319090693561378	3.142865251926474	3.0146482002110147	2.5296823024112167	3.0168133918961244	3.1091985684360877	3.8492684689951866	3.199428791646677	2.1738108719989446	2.9871063169752032	2.536173807802655	3.2770054544234	3.353932864216243	3.7316254328784497	2.2789032967456806	2.5091820297718654	2.4974141461062773	2.943475695259383	1.888089877807279	2.893450456311289	3.1615593162774553	3.170870528571915	2.2784421774317356	3.031416544855891	1.8740396642167192	2.3960176569164844	3.0128635106604937	3.6195813644303234	2.140660594956339	1.8747292032116245	2.2188439689192827	1.7739890495448805	2.4112380759909535	4.198558323535286	1.2832122281184069	3.416272540913693	3.1152198392184016	2.9787707345313033	4.532442258106082	2.9709421716910738	2.0410790337778097	1.3026585495401082	3.107293249931408	3.677175187534364	4.682855868664048	5.415300541294103
1.9023766449406232	3.055639037641281	2.3334925949982046	3.5156660442039334	3.2168419206610084	3.2625304443651686	2.943012478189084	2.644588769903964	2.8576530992889886	3.113851892020955	3.800248969034077	3.1154185843807243	2.109655351268227	3.0014931265244713	2.4459441995831783	3.248858445666889	3.2925347505726066	3.910142117611965	2.199125788454568	2.5811348688157416	2.4729791998752733	2.91893179614556	1.8118167675495598	2.822545665528238	3.223569078575271	3.1340211095236272	2.3081096856089385	3.0202601310925226	1.83647421635562	2.3346092670889824	2.983552574191714	3.528194447062983	2.179642763142393	1.8789302395323646	2.1785399691440426	1.7531792126243402	2.4226092542368525	4.07180450907309	1.3558504898686592	3.4372968469678553	3.0664598108177668	2.9954044267976485	4.612321469883271	2.7884404507990075	2.098645473856066	1.3339069839788305	3.085645132245738	3.516232444038245	4.6501929482711555	5.527422313393945
1.9412359415770353	3.1389664942089364	2.2903963484782204	3.5039305491055996	3.12360343632868	3.3909273643791793	2.870303475553311	2.7828159209749	2.7337282289701843	3.2187977934624556	3.764396190324902	3.0622254765991674	2.034754340205047	3.0074934926365615	2.3768933750081325	3.2090207029507285	3.242442743934847	4.042461788320692	2.1484156990365633	2.6640562469658238	2.482929023955358	2.8996059851945613	1.8061679599202953	2.7674661758091648	3.332014149509189	3.1159490017444123	2.3377054641552317	3.0059309369702563	1.7953112672562461	2.285129803525281	3.0108555657100142	3.4362109928654134	2.2149001554329812	1.9082590221184528	2.111675625504563	1.7544913749676811	2.394061793851058	4.018629722588708	1.4602151013533162	3.4525533294598425	2.9907839029468164	3.0175399869501307	4.628651890487843	2.6323022468497452	2.136846019579802	1.3846228868137984	3.071091810790321	3.3527748191371183	4.602215087934889	5.567655281480336
2.012651594115531	3.2074646863041543	2.280601746996406	3.496224576918298	3.0407379498622418	3.511219909678857	2.8058502244986525	2.9720397148168627	2.6365078027972055	3.3339481906863973	3.749851818993433	2.9570831030096025	1.9987452394299183	2.978372116666823	2.341261006277235	3.153984677972122	3.2083895143282732	4.138407505108711	2.1544111578206993	2.724700688291944	2.50742492385639	2.8557607437408192	1.7757411179405718	2.7211543117008317	3.456658845836312	3.0971393475095272	2.3290109030603388	2.9921209038527863	1.755233765827094	2.253063878160376	3.1447154555089005	3.3385203540307087	2.2665700740324373	1.9604069427849578	2.078734980909767	1.7549065428432933	2.3894229284898767	3.959818902497166	1.5055113113653822	3.542651023867419	2.908356366113284	3.06432864262649	4.594933074521962	2.539220965652382	2.1526623757764165	1.439932175397806	3.080587884252423	3.2269332791077523	4.555700795608685	5.518402603802281
2.105232474098139	3.277383353806408	2.3154639720475503	3.4758864146872313	2.9859606821337126	3.5933435721285862	2.715985656308637	3.156440506050511	2.5264570563225983	3.387904429319954	3.740180037902281	2.8218684489115327	1.9690429349177165	2.903239046087349	2.311981604960484	3.1345681505290632	3.146376959196617	4.154107861394717	2.126076077400515	2.7816602847760254	2.5364003434698343	2.790932099785498	1.813723950487568	2.6813976645348867	3.5219711081118406	3.135766995501666	2.4015441715022634	2.996371133091155	1.7049460613270082	2.2621060196235767	3.264999080907856	3.2805413929238627	2.311685547793068	2.007654588597018	2.029690733389162	1.7841443600938962	2.3568077352771093	3.939784981143247	1.581698571431251	3.5619531405918594	2.82871277257262	3.1070792059001606	4.499582358395869	2.4840658464761938	2.208190224886677	1.504109966241807	3.0543419657249054	3.063975086132028	4.529943420338272	5.427113385703999
2.285735750741388	3.362934005058304	2.36275818873611	3.4624528035359874	2.9181624763986593	3.63686805557793	2.6307038035911297	3.307898801264879	2.429637225022714	3.3763255950908673	3.7306042406281454	2.6801041894214865	1.973413981832617	2.8114885297146115	2.233608866209871	3.1266120203844223	3.1093020329486487	4.1280324891431786	2.1855094513879947	2.8350870009272198	2.59736781432847	2.745404798170096	1.7936309030682611	2.6882288970538792	3.5648424183451453	3.1579415865325817	2.504804952667069	2.998100307146501	1.6669198044210607	2.215049891849938	3.378431326503963	3.2073794647898746	2.416109483769387	2.063839595867943	1.9798853120468565	1.804132555878407	2.3671635667955266	3.992708109210241	1.6521713426838385	3.583880085351732	2.770738305987085	3.119907213959654	4.378056719965615	2.4114143220863298	2.2452116703259577	1.544181864840794	3.0289600076017758	2.9666535256492	4.445549334059299	5.3249454480060185
2.4927246657822306	3.447118215081044	2.4151533464600767	3.4181280515146306	2.8463764090060257	3.649270381880241	2.588740082981057	3.468567631736255	2.3798788280393977	3.2731773598410383	3.7362672858321297	2.5262976418538745	1.976223940563624	2.738160050664168	2.1594219195293776	3.14399423543484	3.1131184754481165	4.110715735442253	2.236748551875187	2.8418941863235485	2.645039334636349	2.7173185970522686	1.7859442056846166	2.7297003904407724	3.6206056586609967	3.164381007608139	2.586572082762214	3.0254727645332578	1.6463067297837444	2.165184453432579	3.460897545728474	3.1825894141444864	2.4894078054310524	2.098842860302209	1.9674082247217612	1.8435256836780254	2.4080023633990004	4.053549717163624	1.7084406016097327	3.672219333812117	2.739318736048036	3.1227205415802985	4.26413596333358	2.4046049229717963	2.2453649965534233	1.6039724443478487	3.0603031260488214	2.9440904801161247	4.362246012713889	5.170796375098313
2.735248611066967	3.591426878305363	2.5215663273766262	3.388806126799023	2.801767049115282	3.6093246486911097	2.5694703943779986	3.573138023891181	2.4128968730724356	3.1207629635792973	3.747875681584265	2.3714558930849305	1.9874377573512547	2.673036478021889	2.079970878900272	3.16997502960809	3.1105737541970053	4.0379778517708536	2.329150951317489	2.8291615630897993	2.6830588987988064	2.7066276962112785	1.8015091143524156	2.6908525750514536	3.7042655278744023	3.160875283784456	2.6446398756372025	3.077857219485189	1.6275197106956525	2.1334151633530345	3.566788014003945	3.1770735000465655	2.5751684266279105	2.139035763833826	2.0239397107735493	1.868163324938638	2.472806868280508	4.071108466488285	1.7475848499807078	3.7661972416349507	2.7371809676367844	3.110049673153218	4.151089369991338	2.4279212474561542	2.258720934696149	1.663735500571736	3.060843309384513	3.0159079854535507	4.2708989910908475	4.998103400172101
3.01299490807353	3.745867469442126	2.6359898221217106	3.392308841429615	2.818197039144515	3.5191628537546054	2.5779231256249915	3.635682108832141	2.4476036229719105	2.97207385147379	3.7497388968557663	2.2122332597179675	2.019408843357381	2.6356557345352822	2.046915751810846	3.2160968289281016	3.1208709239832215	3.971680497334097	2.414654014786009	2.849842283557956	2.7105150769385418	2.7116669752931353	1.8726818173191244	2.6262092374042045	3.768980904120048	3.144312514409793	2.66941117234152	3.1306773258539686	1.6105145683934985	2.15247799373844	3.65508299915732	3.1613615405710314	2.690942288994451	2.197100587723922	2.062578373167224	1.926546216877752	2.5434750005132223	4.117060019283686	1.8096499403238027	3.8169323350116118	2.713629573100258	3.0657006432826033	4.077076878122197	2.501000844686265	2.298808904684747	1.7279182956490406	3.1292085461236345	3.065785124093928	4.175823148865811	4.808695966475843
3.271451439258601	3.9173340222060284	2.724972683879978	3.402856215725252	2.8623050678554485	3.4059276106479572	2.5642661822031254	3.6570927151800454	2.484453837551503	2.777977095895925	3.7817861995255724	2.0413564672716182	2.045187612900732	2.5665440202868774	2.0110853049227027	3.255449617819049	3.1339289245137336	3.924159666356701	2.480205203859342	2.8478402395013562	2.7326452844009514	2.7410230345859707	1.9666963888824782	2.5478875225127795	3.789683151402113	3.125584668853138	2.6629129991116347	3.185234198058816	1.5625143420814198	2.1895462369626095	3.7386437347938304	3.1761752228937454	2.8838947579397285	2.2569632533750283	2.1387949852848194	1.976716320212906	2.6664574626756328	4.14136894818363	1.8691558146242042	3.8613512234868956	2.7135334672835243	3.0191589213143213	3.981563526965444	2.5830676323657187	2.3170288114612125	1.7985305296743408	3.2458074104487666	3.150522611127356	4.10329241472451	4.611522638585986
3.4861756430393505	4.060481470165267	2.776134079429461	3.451137634193324	2.932423525441786	3.293321390374415	2.573456999548994	3.729613439936602	2.5236839242081524	2.6267316092681257	3.761076279477502	1.9208461288571914	2.067812984312619	2.5023559306472305	1.9850424784393812	3.308150777154746	3.1579752615823335	3.85628977024884	2.546676464338724	2.8552252434382925	2.7321064769592924	2.7951281528855287	2.0625238071598515	2.504243400973009	3.7590283779680247	3.120111731697135	2.6546096301705027	3.280225478375152	1.5087494007542313	2.261208436148343	3.7975605412900975	3.191435834397202	3.0472975365309205	2.3066077879884985	2.2055477722751267	2.0139191295343806	2.775870238886389	4.164337557094759	1.8863355092826004	3.8620348117954038	2.701910132895449	2.991965841900132	3.877452542677491	2.6738580610956024	2.36255662323835	1.8709127610189966	3.3431627636472627	3.1318817172794122	4.029344712957709	4.4310730090785375
3.654887952802646	4.196543686549612	2.8041167393120148	3.507780733027546	3.0134842196609073	3.2709827299385204	2.6195793887136216	3.7781084345136833	2.5103514497698285	2.491725499997219	3.77874859402234	1.7982893960193693	2.1127567131268945	2.438701673333524	1.9589111844644809	3.3108859429781434	3.1902855489450563	3.752890456544036	2.612772858697649	2.870505333734351	2.768544120874144	2.843634978450101	2.1493972402252846	2.4808022732232815	3.7331735149193017	3.107850576775447	2.6522299332487242	3.420582320373846	1.5042155551718315	2.331444692068208	3.8406328246177717	3.221909081955336	3.1557758680035235	2.3344393032934954	2.2492299046145265	2.063662472173661	2.900102141605118	4.147427067111093	1.9304040611716218	3.8451989004049745	2.7058137480206716	2.9919275473678635	3.820341388135133	2.7398015515243603	2.3915338405465016	1.9674794510715266	3.509742319998491	3.1524985893741477	3.990226454547426	4.276945187279274
3.787078435972673	4.3079164401166965	2.818882150714215	3.6213471478664347	3.110232022251906	3.2720348123761935	2.6991098112823133	3.8005155528062167	2.5112824096861743	2.3343368386508927	3.823849695806415	1.7044056214698073	2.1654226248241604	2.387909314525378	1.90292127748268	3.3282451899854175	3.209238607248243	3.631534095278598	2.690305368766571	2.8473431152931274	2.7612314055746907	2.897073170247666	2.179643934114618	2.4684782695290552	3.642735467985515	3.08999155206511	2.6722690668027007	3.6099341792234134	1.4801252437074124	2.427566389936797	3.8451134179588626	3.2204546683502073	3.265737859710957	2.2855984025459173	2.2840657795750934	2.0776405152038846	3.0834370952897876	4.050204093709664	1.928632296218987	3.8437675193611924	2.731881083450557	2.991344546126599	3.844130149598841	2.795155502347658	2.4337705372439506	2.04041515061952	3.6292701599142205	3.1767202322207755	3.970731697059943	4.187913206481997
3.8445253431529487	4.362667609975342	2.8363405808402695	3.758020270580409	3.193170429617226	3.296383005933783	2.816620640119821	3.827726665097716	2.5069887097083643	2.1295728802204392	3.882614376248161	1.668150714681008	2.2218091300263714	2.381226482644842	1.8309960940302918	3.2884999756716304	3.1850886910734415	3.5270954004453627	2.743589738806975	2.8312195630703116	2.737482475648809	2.9645958710228943	2.1997335717908886	2.502204190548956	3.5643673340099498	3.087545536003615	2.73506171703229	3.781884508690607	1.459512782664031	2.4863148337113268	3.8330497699142008	3.2385679252883746	3.3674191820335238	2.202224366678821	2.2982075879466755	2.115001276701421	3.219533747580274	3.9881280852912395	1.941775620489533	3.820139534965121	2.782832793281587	2.9450497578663954	3.9777424508024053	2.8376352989536118	2.5012009646225075	2.0997523465893018	3.7038986934192564	3.182997769308932	3.9451536147945405	4.114993261728506
3.8641728912209397	4.369624510377766	2.851752674348419	3.891739904317869	3.2685432937235923	3.3270269943961805	2.959693224023667	3.836873838323563	2.478523904993451	1.9915339065933022	3.976452672649181	1.6663495446172871	2.3059361722563585	2.4056993760654204	1.7149011507099705	3.222604659895142	3.14182139665537	3.428549038049075	2.796223341262267	2.8375673208808356	2.718731171630575	3.060914362637262	2.202740965148441	2.5707594828872464	3.4915478156235764	3.0233479197461173	2.791425931173156	3.928364413833612	1.4279967574036727	2.5631280173816924	3.8053140316393317	3.2176600984587567	3.4815598276420636	2.1406423309257967	2.3342391529591433	2.1279019119985967	3.3599738275383197	3.92479139562368	1.9311053847987059	3.8524842144774185	2.842362923941246	2.9150321265721035	4.133213916595502	2.8731162215813155	2.5707030956754613	2.1544491170169935	3.7935749534666128	3.2222587573930648	3.940630218143911	4.106633260459773
3.8615233521655163	4.362880629330458	2.869335275385754	4.014329312045161	3.321470193643004	3.403968176689962	3.1066593296287137	3.860646120378393	2.4530494563734635	1.8777906639202708	4.092039772764805	1.6512473824200455	2.3675887482655673	2.45719405625456	1.6129838184143364	3.16822748963983	3.08047187567884	3.346545062220053	2.7458059473111156	2.8490223820202134	2.6945641915338436	3.1437713537560725	2.3004488567100436	2.6383471906875924	3.432918483297702	2.987744021969486	2.815220243737943	4.0803104010968605	1.4168434604553335	2.6600132893730706	3.7595893435760104	3.1898400194693526	3.552861830141218	2.1049054966069725	2.36103986750392	2.173610228635632	3.466031728937023	3.827497543743936	1.9261291313823565	3.9136952042636914	2.871949451229418	2.94847051599889	4.319394603229836	2.908279793305595	2.6291088708768404	2.2078658045657176	3.886119428883449	3.250760209626241	3.984000169267715	4.13871596647814
3.8472547279908107	4.318759644851466	2.886863241222126	4.1623344171320245	3.3400786955263206	3.453443884129343	3.196678566816519	3.842513059096929	2.4445861844066905	1.8509739998364794	4.219957970313631	1.6586675628697958	2.394111636509907	2.4857305426089473	1.5347229159266624	3.082174106741674	3.017925440586209	3.239403600546521	2.633061212922559	2.888960775459984	2.7009326999824905	3.2439063212985935	2.3820502587516645	2.7177998962343746	3.3922840525284124	2.9953890112412838	2.894365257325363	4.178455190328721	1.398077303561017	2.7465393592342426	3.744316711890329	3.1391242888054753	3.643710349375072	2.0861017252967615	2.341134709815159	2.1785755784638567	3.496516809327761	3.735412065439269	1.904604784702763	3.9869109111628056	2.865168131038904	2.965381513498906	4.5017118608285625	2.9609623824700817	2.70302794902712	2.251648342159053	3.9109104314313234	3.2201812816904662	4.045299420892526	4.19500830481783
3.8160478267629174	4.249684222259825	2.9113050433986016	4.291385632809832	3.3316654468178704	3.519118321164651	3.279381349254771	3.822807467405731	2.4332228312459696	1.8751443732722897	4.327448553158554	1.7158465668285436	2.414410986527794	2.5219046321558354	1.4867579563099214	3.012103856951641	2.964807261666664	3.1570162002144246	2.453128474032307	2.918229257724323	2.7345889014263625	3.299326470593617	2.5383170772096384	2.8151140532295353	3.3564576137735194	2.994236713812262	2.9551959693169025	4.247499516084744	1.3677982836727138	2.7971851229434472	3.7051764321692646	3.055801034368648	3.696831189467969	2.0686635009827357	2.284542206590619	2.1964951803829686	3.5037377578250797	3.6663079382440786	1.882803599749319	4.059463424100738	2.8451398351011834	3.008222531098798	4.662984823105954	3.032774135550389	2.799562285807886	2.2530049898075597	3.959360465284328	3.216041635457175	4.181074775254851	4.277010788527074
3.787608099979842	4.14186005941332	2.948233472413456	4.370995330933915	3.3166802020977273	3.5863179994058987	3.3465706901791457	3.8073644123563013	2.419749302274867	1.896898168789979	4.397923259276335	1.7985786350077047	2.394705890745242	2.5424591622658146	1.4130105650907323	2.938216974621091	2.9347705996227726	3.0594102302676696	2.2502083448498578	2.919811926856444	2.798548852462583	3.3508780697369054	2.6058692013628617	2.9235214659709117	3.3945855850246787	3.026381182598628	3.0241161896833395	4.285388341721644	1.3386672980359564	2.8031059632392656	3.6916614180794944	3.0359461423885765	3.652432247706406	2.0417323078378713	2.198026635314638	2.181841855572516	3.478994322157871	3.5998717088281706	1.839162950970001	4.103274258887238	2.829198771093014	3.0659693652590434	4.76293082590562	3.1242897149932594	2.877837124532792	2.218034907061221	3.9409567769399922	3.1847763913916536	4.355567940655034	4.3533235189413535
3.8136463581918654	4.011102544530747	3.014759279841157	4.441565223139367	3.279422180325473	3.630037869593669	3.402839177551371	3.7967023105672317	2.4011470304918996	1.927673767692377	4.421388479483474	1.8836217570007734	2.3852717144872497	2.5632814594935875	1.3962601636191176	2.844151025815144	2.9377181285091094	2.916793857421651	2.0568260093434128	2.9579791680519696	2.89579755781864	3.370905314205524	2.621380122432595	2.9946373994899464	3.4556065022845956	3.029185507987255	3.0697242800038875	4.264838559271939	1.3743557620512636	2.7699344607166827	3.658060296842514	2.9846054683787457	3.4826796414100785	2.0089451671331764	2.1241366881176225	2.1624412708650063	3.4292592549567344	3.5695715575420954	1.794866776500259	4.1862407298466096	2.780508282673593	3.136177108169447	4.881435010406909	3.2132727250643214	2.9314501954033387	2.1419515447654933	3.895008732466169	3.174521926213644	4.497522979912507	4.382643580862293
3.726583370334571	3.9052007514743052	3.1519929709884904	4.4833007685057895	3.216924412427867	3.617847073093641	3.4448630733338357	3.7559317236071905	2.40353367318653	1.9343380621466424	4.472457516243234	1.9349342397396014	2.3575155665776344	2.59342568316117	1.3527413909533696	2.6856780904283566	2.9247055237597106	2.783146610696562	1.8341639307932316	2.991144538659485	3.0247473469007007	3.3685513083395975	2.583603011048756	3.0258192035432225	3.494792589679636	3.0279234981447933	3.0786021501555516	4.209563971797243	1.4646344512357306	2.696384265185295	3.6402977068959586	2.936652113555163	3.304457373903584	1.992688221544428	2.0579626397658384	2.1319637463976955	3.37564542223624	3.5602562141617176	1.7699670535335859	4.276709299237035	2.765475926509828	3.177967006883615	4.994921226566402	3.2789066619091485	3.0100324064246204	2.061120666334986	3.817270607370773	3.221284865138531	4.649677974529892	4.4453130996569765
3.678035306082562	3.8020318408761717	3.2872995295927483	4.529211549711879	3.114661966858957	3.5134136963914875	3.468636967614171	3.747625537340395	2.4156417942803268	1.9099045035546207	4.483015736115069	1.9992693363761416	2.2920757906343012	2.626363307862688	1.3253771160895438	2.567823154994779	2.8969680621226015	2.6698590797825794	1.6323000243917811	2.971212449552299	3.1268631453050073	3.350253179053948	2.509775254838192	3.0595959212213453	3.523954570779803	3.0154651145492335	3.072924218538392	4.1122215753894436	1.5022845750597982	2.5651172187070577	3.605917641497154	2.8538572203108235	3.144065071395704	1.9967841618931685	2.0201960915079575	2.0978692620088193	3.3161101438092246	3.5918839432382605	1.746919754572175	4.326487368981782	2.7812005570933196	3.194027601667041	5.032708459471117	3.3639676202744844	3.0890263667515856	1.9560532851702501	3.6805259842519953	3.312538327727726	4.769566546941676	4.523886763217208
3.6317143906017777	3.6899057261751422	3.435653967554372	4.504479582248198	3.029631641206975	3.380319701452032	3.485772788189972	3.7360360458225097	2.4130463908771826	1.8289242030583135	4.437304854787593	2.0669569758320163	2.197473846690394	2.6278008542111833	1.3610506583699813	2.4577333868328557	2.912485107359588	2.6001528810300947	1.4070714624345058	2.9858729016172476	3.212103977665611	3.3337262007702995	2.4217163677773224	3.073940775101713	3.546902933673347	2.9914032163368267	3.0809825112405793	3.964905990383825	1.5517390189967633	2.379372578598121	3.559766864319672	2.812648834832202	2.953301633749759	2.0872199464388412	2.0373684194595385	2.0767290297108283	3.2467302327370033	3.675704513138931	1.7000561614442176	4.3569315974618075	2.7998513363245214	3.16630896280999	5.011530329072468	3.4348585099224933	3.139069743903808	1.865868493849335	3.5595607073243407	3.4036065171833045	4.893093898534434	4.555301445261516
3.578923528704312	3.642594646963448	3.5087161317518842	4.4570724413519205	2.950166091650886	3.2167002860709326	3.459558978716539	3.6996835204898146	2.428663948746535	1.7338822018841817	4.313018797796816	2.1481199510803894	2.107440687498012	2.5831660045058658	1.4020328065444787	2.368560943675918	2.9890428543860987	2.5276405411840335	1.2167222436818999	2.987556291412411	3.2847883540005114	3.287822458984439	2.36242434612826	3.0502303638626147	3.524329212011325	2.9670083758292973	3.0642070758930275	3.8226225880309976	1.579053152993314	2.1873356410195557	3.4598982336029187	2.766550741113424	2.7372571911896584	2.2344117597033053	2.0811226630030992	2.0164311487747795	3.2405831544243755	3.7018284089161844	1.665612695318331	4.339275380101167	2.8545886777171416	3.139586642042483	4.861457160416824	3.4847434208523596	3.182663341722257	1.7816967892655877	3.458966751107085	3.555708510064447	4.995658975444517	4.617800031227428
3.509497316119094	3.646803078125481	3.5692867022745665	4.439200190220792	2.8658877627686197	3.0476417714842725	3.4146673598747492	3.6621789582269124	2.4956140721850217	1.607930055780163	4.141368114772433	2.2432052678305032	2.029089671548428	2.49270042991661	1.4453585086468432	2.2846403076410158	3.0745186345810755	2.5203467044768635	1.0963206438633422	2.9621735063064696	3.3561599262913253	3.207069768418486	2.3135951209844685	3.0135282482772365	3.535195539503101	2.9706003475618115	3.0149421027225465	3.6553890903250434	1.6180317076856856	1.953521113324688	3.3710606505932303	2.7641595437452713	2.5107237023254445	2.36641440245454	2.162165795118859	1.9840277670415396	3.217436069445373	3.7124068227078872	1.6091137631578363	4.310592618953121	2.924091935570225	3.106720029597502	4.693384020919996	3.5025634148250555	3.207245927017832	1.7389736478625477	3.432826538717676	3.6848728834684623	5.096699666893501	4.625339554918062
3.386109982840366	3.6577398035527393	3.6440375908654956	4.421327939089662	2.7920963706567457	2.8422791762520054	3.3467399328514995	3.601961987884971	2.4913361703148835	1.5078809734171805	3.923863703916426	2.3235685487218	1.9736658373929519	2.399048313164963	1.4768557176455681	2.165617939385983	3.1496083715592067	2.5122108374884324	1.041551803985929	2.9224877980388904	3.373539772733936	3.1194018719212298	2.2160321435018866	2.9275809145731753	3.569280387201753	2.9619337010758398	3.002093864667341	3.464362951834585	1.5717900415900308	1.764472584305662	3.3047711708935097	2.800533771503377	2.2618266768423445	2.4578675160091707	2.2848195573758536	1.9549819558765171	3.2491092465276443	3.7505975803214655	1.5454758212885011	4.276920796172261	3.0156854670062394	3.015471421957059	4.490346043946351	3.4984199192456864	3.2125727536997433	1.7280764294214221	3.4148789681976224	3.751733929713957	5.194393818861306	4.553321396331487
3.2472868141398323	3.6833644732948962	3.7385713890416516	4.387113422578045	2.708867646962754	2.694389228300188	3.2708087377815276	3.543663159031825	2.4645273458148016	1.3785520501842279	3.6871416390616134	2.3863808535304276	1.92933717732313	2.3074532378733177	1.466230716266995	2.0403338263404387	3.1959088714082506	2.5125153216526384	1.0282671484627366	2.892317541884981	3.308512557437608	3.0077886161811778	2.0939303819718553	2.7950334610255676	3.625268758612047	2.94884811761385	2.9191026817039747	3.2419313684442925	1.5473463000193104	1.5861942194310092	3.1800568844715285	2.8417497320528584	1.9718859097465895	2.5335513292851326	2.45172741092491	1.978295841973527	3.2881197139197567	3.7556052642725475	1.507167556149422	4.225621459186259	3.1793169495431792	2.9368349204441797	4.291714459834627	3.4855878705536134	3.214172961228647	1.7212261344526234	3.3985594386708087	3.814989399672194	5.241816423767959	4.443189836735275
3.0449192023237917	3.7165019720003847	3.8056435484789874	4.329652089606118	2.630015088712888	2.510956706990984	3.214450927887783	3.4782044206574403	2.39978500792338	1.2370988890692944	3.4726178080293186	2.4077262335746896	1.8681295114463303	2.1540328908352704	1.4407070103474675	1.9579881418353238	3.1745319341445213	2.5264940267385665	1.0133240852226435	2.857823365336986	3.174573767967244	2.9232175674862177	1.8872101641040502	2.6230017038410383	3.666819299757954	2.8773524062472817	2.871928494441882	3.0353204720966835	1.5516040283311618	1.4240491846600682	3.0580156414766617	2.879546179364936	1.7182239092665732	2.5861063216831837	2.645845225510734	1.9457381308205561	3.3482761871154603	3.7409286409369065	1.472707001241199	4.155928686951102	3.3358155052430165	2.869958801841162	4.121419488642909	3.39476937147355	3.183628649097992	1.7098319956444867	3.36669777751477	3.778683115301569	5.196518480462528	4.328598316250009
2.7898424029220927	3.763662378985289	3.862091644747153	4.273311625315981	2.520504305795158	2.332292512751152	3.1428814925791904	3.4118413332928426	2.2994320426864325	1.1434548539368783	3.2553189154638646	2.480765365933312	1.8147762005854235	1.966073989421099	1.4144249321573603	1.8343236039462436	3.0883988741892074	2.526071758576684	1.0284392869852501	2.822471001619099	3.0332860360161833	2.854630168428879	1.6795642010020324	2.4474019404223455	3.6341244922526825	2.7579244195475683	2.7788380451116277	2.876540130233734	1.5396180844136365	1.2993945923700374	2.950300979181193	2.860457632053538	1.526076515734578	2.6116691652726103	2.8499550643859495	1.9557412856036411	3.4008753782103667	3.676216590235073	1.400941634492688	4.147957518531559	3.4653091077887366	2.8323469686476317	3.97601275948675	3.239040526797747	3.114217937908363	1.7126488785708784	3.3186347779469676	3.7795055669077557	5.1192850566655865	4.232668964821533
2.4541445246294598	3.7650236246204165	3.9269088604356326	4.17853096958388	2.3853399506509256	2.19352116924988	3.0502300617177527	3.367850803112872	2.1911681750330767	1.0633468054919515	3.036885720025549	2.5565013946298065	1.7323554277404316	1.7587036738765136	1.3387323689220691	1.7134158874640952	2.9825883415644996	2.5036859074012945	1.0607755384287412	2.7397216143088303	2.83252879839915	2.778989535377737	1.4954670598860769	2.3010830844251435	3.5635614801436866	2.6406361419978377	2.695802363210566	2.7126913987637757	1.5153756016534494	1.2158271977433306	2.8103546726922235	2.847199364280752	1.409344301120063	2.631430711207646	3.037922471225422	1.934634382663902	3.411417356628823	3.575781786462346	1.3143958381258072	4.163814501250356	3.58485146088793	2.7988412336640964	3.8682704399048604	3.0670191830382185	3.0669639463497087	1.6959467494980003	3.264432499050875	3.7816507075808934	5.054386517711123	4.147001126886709
2.2423349966626125	3.7694035103853474	3.960375404443983	4.098624241259123	2.2283043391540476	2.0754469035873075	2.960375836135493	3.3085209012071912	2.0504420172058344	0.976567243049821	2.799371506375004	2.631280533866869	1.6460933372376076	1.5406652213613454	1.3064294937107246	1.6278874884092018	2.8727247968767786	2.476220308070799	1.1042492122574494	2.640640165332957	2.597437393517841	2.6866242929534563	1.3505092224967516	2.141454279957861	3.5159733848521944	2.524607337587369	2.59890094515657	2.5569395934259953	1.4431660266536492	1.125231850139298	2.662800678222772	2.8234666672762443	1.3466019913698999	2.6373749393839567	3.249813540464168	1.916191654730494	3.4537135988473686	3.4218854967423886	1.1805961408424062	4.201530447571274	3.6315838909599107	2.7525088111221803	3.7836680357789447	2.87879500936915	2.9550322010924477	1.668350404523979	3.2235175649482786	3.8155242751535945	4.939499193350986	3.960900550456233
2.0695724943473763	3.7180663653619748	3.9808338037865774	3.9838809143043554	2.0810205306157137	1.9774924620661505	2.8107479193891516	3.191376025959051	1.9120150482628986	0.8605852857437876	2.54228506321338	2.699487202969796	1.5906580551021157	1.322175195486508	1.2865515716720295	1.512792655531576	2.7567213129492547	2.4512876912009713	1.1465844926515543	2.568396355484739	2.372072699282932	2.608366773317351	1.2424538974025885	2.029205293437438	3.446828698638189	2.432952445883022	2.4798357353145	2.411965196798587	1.374319560009125	1.0822311105975095	2.5034027379081465	2.7768963941405245	1.3116265986926525	2.620792896921823	3.4393938962035504	1.8709593682754437	3.4600891301736794	3.2124117197619015	1.019694181614563	4.236691813053104	3.6039819878546977	2.691933463578494	3.737423781279953	2.6876023961685322	2.798297524391654	1.633942797600924	3.1356874168247493	3.7691149662533063	4.84944197559218	3.7583756390840044
1.8946456227692459	3.649183179749341	4.016252314520258	3.8649063080758332	1.8955430340213524	1.87003142590447	2.633127264635526	3.0365537829084777	1.7694833924160787	0.7352382686024272	2.3186698708775397	2.7343387862084727	1.5172291501963466	1.1205647094905706	1.2208391430056253	1.347544278663644	2.5602544463765238	2.407462646405984	1.2106458138157439	2.423477580669317	2.1699675805098138	2.4925223300613584	1.1506812318852553	1.8986040251084653	3.37923568519819	2.346198464762868	2.335552246901421	2.278204444281534	1.3239858359639478	1.0799676088788561	2.3191657995307016	2.7281533381797827	1.327536138883796	2.518072794528996	3.5735262829587953	1.853729539161888	3.4550610485669635	2.9820088023547524	0.9260934523479364	4.251451277747305	3.5482382701047337	2.6157821451597494	3.7257809766111505	2.4961392159814544	2.626767946502575	1.6221177943053793	3.0521953820226746	3.743389388882928	4.7334172859139185	3.5663635586617795
1.7473301541701134	3.5700085614876285	4.0961438788382045	3.746514553561842	1.7228567746020378	1.7659370535433445	2.466392204543977	2.858667184496687	1.606969951455707	0.6331623980077904	2.145464250017487	2.7101307404456714	1.4289917627781699	0.9463481611726717	1.1329987134581012	1.1759839685497844	2.3123191219325174	2.380309049367206	1.217354417907437	2.273915347683786	1.9818536291465414	2.406323805029454	1.0746485085115576	1.7375668679917733	3.3303862785186014	2.220989838808879	2.159936857208717	2.098962501421887	1.2771502109396473	1.0655415718846108	2.200065902952023	2.695780641603494	1.386523166184015	2.360677073215105	3.66007698533424	1.858895589690889	3.4073757125719313	2.74947347805393	0.8366220564450693	4.290788952353711	3.4354545781010537	2.5440729924841863	3.744322217163746	2.3170371263889837	2.4585813122771167	1.5930426983902517	2.98377271438962	3.6862680707181332	4.592057783774408	3.4028750855745487
1.6140791239661691	3.4542242290320466	4.093253180023592	3.6384796256675833	1.5598384591075531	1.6932988327539118	2.2809412554827917	2.6749328466271622	1.4085395127046119	0.5458262088051069	2.0256866093730523	2.6546683070046493	1.281295648611882	0.7891336902282562	1.067368631890777	1.0114973038646382	2.0732903218673995	2.261138583675665	1.164007070358796	2.1106159942788265	1.7706868847718735	2.3110273484778787	0.9898499040833931	1.5617688140036354	3.2409151407724863	2.1207824522626018	1.9750836208832983	1.959050070587029	1.232508797825302	1.0371314356137324	2.1027065376591296	2.6922273021142296	1.4585320278722809	2.184003037245433	3.68834026301982	1.8082465579686846	3.3412110661367342	2.5337558646050455	0.7620753194834917	4.290693023386661	3.27438748003989	2.4786375405951437	3.7272980565065184	2.136041067891303	2.279938837116511	1.529691606887945	2.873442973152975	3.6051772422755035	4.401255273614519	3.2584211379224586
1.5818634840364767	3.3180820004996834	4.019778768400628	3.5038128578940118	1.3970047246383621	1.6177732301633072	2.1055832812348276	2.4832817109732535	1.2520417654582225	0.464806200822638	1.9026415666752314	2.5440635465128567	1.1492208235390815	0.6354949314521778	0.988496802951822	0.8789524391799528	1.8533458442443749	2.1132626541248984	1.0782191086387283	1.9254701523572195	1.5541145274246082	2.2151229410510145	0.9140297213589255	1.370441450466973	3.120298559258241	2.053768461276273	1.7593521067774378	1.8408378689729112	1.2528782756706014	0.9832849283178987	2.029835312674114	2.624639994877326	1.573414503598236	2.055170089009714	3.656831981146992	1.759989269976667	3.1888166886663813	2.361753707418825	0.7348904845427998	4.224329817188967	3.113684490194971	2.4212606448216256	3.7465559076629553	1.9466652301328988	2.132835638929767	1.432986799996245	2.7630541363588046	3.546761428781482	4.182129997522223	3.1771402679389977
1.595951693313459	3.137638500375583	3.948107318409458	3.3794356646192645	1.2616767532272641	1.5171507298465048	1.9226150281533632	2.3036411363352216	1.1109262971205092	0.39193882888729814	1.7964947572685428	2.463825450084891	1.0173723562529458	0.4921409261335355	0.9206834104602454	0.8185674850683068	1.672777986847177	1.9308653625743226	1.0053103472459672	1.7272091842861954	1.3973375478641166	2.0869318876043033	0.8578837559508703	1.204623348598882	2.9627945365491386	1.9656814426240317	1.5783895387656612	1.7703008823302067	1.2505619585676704	0.9123155295656946	1.9776400619537249	2.534773772985138	1.7271070458992543	1.9319842976694528	3.621917831631481	1.6676727440298038	3.024594226922763	2.2702846329592807	0.7019043497745585	4.131836164643725	2.9355808780844934	2.3533709095644864	3.706053855626665	1.6308590988968672	1.9890509097975653	1.3063932088543115	2.669361875395098	3.5102255668322435	3.972899799697619	3.104945632756233
1.660744412478082	2.9141017042710713	3.8394081026744105	3.221731122394538	1.159926576972996	1.4341286223944452	1.737182883833551	2.143911215961965	0.9736379203661707	0.3265617327505892	1.704552423558947	2.4060182373352736	0.8911094624887786	0.39901356485637834	0.8330683226365545	0.7138699572064918	1.5808259550058437	1.7184820194451038	0.9656369162000011	1.5872104077069538	1.2410124305103012	1.9717901326664975	0.8108457824818712	1.0691574128336332	2.80003456867362	1.9275110353838603	1.4255210761938026	1.6769167235945233	1.230115167886618	0.8093278764838564	1.9593142354593898	2.426219220025325	1.8662548814939584	1.8088650671114586	3.539942184542253	1.6313973603292447	2.8255510132416806	2.2160570223363285	0.7100215213843324	4.026308258118794	2.76678546593134	2.245142638366166	3.7045791286038656	1.3998653802294294	1.837362321615717	1.2048307926951611	2.549104912825954	3.4872661979003015	3.7637770197086162	2.9529817281730804
1.7027816931575068	2.6818098126713235	3.670416459257948	3.054114177982407	1.099478797845196	1.3613239610500576	1.5900508263858906	2.008762883587008	0.8599411963282778	0.2393608115296882	1.6524365985830154	2.291939750890694	0.7620907277173126	0.36324282789582873	0.7310998016036546	0.6103047144978255	1.5143837946410978	1.5368484443475467	0.9215844490813085	1.4406205533996288	1.08372277883176	1.8640592298844294	0.7687223853084334	0.898241774511753	2.659274526798902	1.9008439429840998	1.2734974292748888	1.5420709304172757	1.1615540224216603	0.677191932907392	1.8873890614606588	2.302182484739399	1.921312515765021	1.7220712083154865	3.4884430744047803	1.5469603294038248	2.6397841631243137	2.2126078685207853	0.7496592937891803	3.86811761472183	2.5999457680813154	2.1230702335021165	3.7200751976188577	1.1965786566536951	1.7246509880751435	1.0892755393735043	2.4738046875614375	3.4571206479901164	3.594144511369367	2.781740296349562
1.7256492814439928	2.4816692960307014	3.5261795287143882	2.8878254629581965	1.0765939409980987	1.2778209016264905	1.5044986555111517	1.8419721288685103	0.758497597443879	0.1717583240983099	1.5957542023598443	2.223047711141496	0.6527000750446592	0.35589908776904383	0.6461807466758519	0.5308955271199982	1.4120398373126897	1.3586467691567525	0.8553237134151752	1.3449335674711762	0.9467516017809811	1.766689215393918	0.7106496877689639	0.7337731501301678	2.5620432934051065	1.8923358404481856	1.1248472667474874	1.45755105164988	1.0748857199480937	0.5520112143159366	1.8712948767017372	2.120300065405849	1.940804715951505	1.6110437597839422	3.4424299627992525	1.4921719362970223	2.500301611538434	2.2321408622021153	0.8013303031640046	3.7093816113704543	2.451659962297656	1.999202607375328	3.6662845082857904	1.025517139531979	1.5887672386268137	1.0055311963138531	2.3687793968615596	3.3747844618754357	3.381239991697597	2.6219550598986126
1.74193355449293	2.3094462647764393	3.3940666459482687	2.725196384180028	1.0661653409468113	1.2183025384950095	1.4365754595547107	1.7068462612136925	0.6843977018478624	0.11867827544864558	1.5477323694850191	2.17134309807461	0.5429300779433203	0.34562409192691645	0.5386348788782467	0.440823261655708	1.3217476286793663	1.1682311440111723	0.7621985720926328	1.284057056313253	0.8118299056296892	1.6850744768376167	0.6490435871796233	0.5606091782744204	2.49349087514725	1.8790559455210052	1.0073176023375001	1.38549045301447	1.0362280748834927	0.4584046346845255	1.867454082796127	1.9541641794337512	1.895663200010223	1.4827732781839682	3.4020341290973457	1.4301249886040286	2.340560777433616	2.2525530675695142	0.8565373233798695	3.53710376139484	2.318621383406232	1.9188738836865014	3.5808062467551793	0.8722491522805942	1.5037841974899167	0.922055280328588	2.300104532694276	3.237681537463621	3.1885442421852446	2.5094498438855823
1.6830346730918522	2.1415542807032524	3.2591524674236574	2.568925432999309	1.079085101206137	1.1743388523772391	1.4158940049931021	1.5621308381518284	0.6154440398257743	0.11267489733429062	1.5142882199722756	2.1460649823786815	0.3834696032232155	0.317413804921536	0.4106115131367547	0.42969622909776267	1.2488020431373155	1.0291145848237693	0.6492463118197914	1.229423459234735	0.6959418554964764	1.6041053331736497	0.5775071782890995	0.3943847643413445	2.4321726693908254	1.844957581094124	0.8918152298292814	1.2939833912615966	0.9834479518212593	0.4169437463581832	1.8577013024315434	1.8396741165759622	1.822065765302217	1.342506490744906	3.3971453592562746	1.3761060689420785	2.187505719488506	2.324498704996489	0.9010079401397011	3.4024285558105567	2.1776302435171053	1.8821533887440551	3.474802936120912	0.7124200481620193	1.4373241883613443	0.8076798750928349	2.2627952599325343	3.132883803271672	2.9775929894799495	2.397903699636141
1.606721975099736	1.9575715419278237	3.072056705142482	2.469934234064067	1.0884308259090345	1.1666085514185227	1.404087448122302	1.4339851622571373	0.5587237553225917	0.11748298166687454	1.5124425076321137	2.116056723148226	0.2606735740978375	0.2569788231657649	0.30669425913211656	0.47447525099267	1.2291373580118967	0.9253550275090507	0.5535810776650346	1.2218211107091306	0.6237244647788345	1.617557422664945	0.5350513879987243	0.2926189840621267	2.392932319629432	1.8267136116730467	0.7701425150709674	1.1991708097838067	0.9468980019218417	0.3803871815521283	1.8830309687398887	1.7119981909976911	1.6966927551475397	1.2429017832820612	3.3949616840738592	1.2476858779447788	2.013906107655459	2.3489978112067895	0.9148054229980834	3.3140560721174923	2.045195646709709	1.9183384204852938	3.2857608894159194	0.566153952451529	1.4071498747326492	0.6723271088756304	2.2277066484028807	2.9873251741486575	2.810778619651167	2.281976131202754
1.5079876427537982	1.7613349946392396	2.85289305999762	2.399436077454249	1.0672504950732913	1.1686292176877051	1.3917360238702299	1.3139152652432005	0.5140094684314735	0.13907801287212676	1.4906931393068206	2.1226674917254824	0.15010586093452918	0.19723430615377952	0.2232484939587299	0.5287838977318402	1.3036275509907402	0.7735634065461714	0.489388403412237	1.2093526583372194	0.6116573632172215	1.6148175656242987	0.48153092472821435	0.23178430028734825	2.353442016627285	1.871928570537356	0.6875657699750836	1.185649848316927	0.8975730263050664	0.3622245171138539	1.8933649612867562	1.5681937401721737	1.5081280960171155	1.159579531703568	3.415678555060741	1.120001106482814	1.8276421607027622	2.40762442689345	0.915067701629382	3.204014216717816	1.92792232850316	1.954619188557205	3.0997751107011426	0.40615607535249587	1.3753321630884416	0.5547860756945839	2.1941861499771447	2.83792575241223	2.686694432954742	2.14667124771545
1.4578371772649112	1.5743029617292457	2.6875982329518044	2.2954435624608633	1.0345071884530364	1.1770993162970396	1.4148512820839898	1.2006999879639977	0.4781494566719937	0.1383471982301306	1.4672425989775788	2.1122834690731316	0.04736908646435538	0.16700317163355766	0.1531160291092827	0.5665506185601192	1.380676531519067	0.6338008522523637	0.461787460802355	1.1999884639210294	0.6053432530439007	1.6169708033993153	0.39623807804701455	0.1839511068656565	2.327186535682297	1.8977921621982226	0.6091719250224761	1.1789918566232416	0.8500796285829274	0.3748538306948365	1.8564729674071283	1.4123101444788264	1.3018990257507894	1.131405193337908	3.401200227736407	1.0155077719538468	1.7039433150159617	2.472056547425309	0.9009732840891227	3.145653903479951	1.8338839588512095	1.9771363735312621	2.9354425769094754	0.26893182930100507	1.3710334139561398	0.4528990349210528	2.1717514787441283	2.722852609122819	2.600747527081716	2.005283003446389
1.3501084552360878	1.3799463362275248	2.5655377304793174	2.2167546579588704	1.0148153554657118	1.1846782064499104	1.4432901625803385	1.1227785140786288	0.5073200982689363	0.13297487380080372	1.4781717680716497	2.1893022098048505	-0.0995843660165827	0.14359028427144957	0.10040598482786	0.5622411856546208	1.4608972705173404	0.5271762618452314	0.47087901384856784	1.1808474148750416	0.6781862814312601	1.62070007068798	0.27202972044043205	0.21109950937418578	2.351210332496218	1.8911326821199848	0.5417958842103612	1.1830032367604157	0.809157208305898	0.3468464344059806	1.8018363592154494	1.2833256254094834	1.0981951169297774	1.079566114701119	3.410900725533763	0.9271146911142125	1.6319108106181948	2.459994543552105	0.8599438012508005	3.093217015120893	1.7210815144930443	1.9984418006592346	2.7467089438225196	0.12287322026226274	1.318857794464122	0.36574806004022453	2.130998849341778	2.6038468421885503	2.556857073357465	1.8438022981262836
1.2307664384309824	1.241820845543098	2.3877577666460583	2.1207119040910754	0.9897191723600335	1.1788527870264955	1.5241670046313096	1.0638091997321022	0.517303373880942	0.12215553548884113	1.5171699929255293	2.2468864913183992	-0.2200608782820599	0.11425480806811998	0.046661705493939595	0.5676518003892433	1.5184758087132355	0.42036904359063787	0.5005330232269676	1.1342417906397917	0.7741004464344852	1.6601064551317453	0.1625399732801704	0.23379851630752446	2.3651823145728725	1.886272992962806	0.4738389662205207	1.1893341978998981	0.7444322521197546	0.3123166912591302	1.7875250910935923	1.1719998590267053	0.8561942022550285	1.0686739681630564	3.338250228179208	0.85582174471146	1.5814586547907745	2.434170089436049	0.8230374998145965	3.053728271275038	1.585492615391707	2.0112956905405377	2.6214354996987685	0.05869437395704378	1.295557966620866	0.2967282230943461	2.141769222783762	2.493001954022421	2.5374563064761313	1.7297355876234046
1.092077971393952	1.1288242090628118	2.247767977951941	2.0619234625999097	0.9691846472350096	1.1734565504387664	1.5956419461145046	1.0415184371695188	0.5706930787561336	0.10369923339217983	1.5389436395104208	2.2537773529871257	-0.3362965904234464	0.06958767880983178	-0.020960285632208274	0.5171548513424634	1.5530117681048816	0.34066897914212174	0.5538779716324378	1.0482358627994	0.8529770256026511	1.6876342699967268	0.05713666675856131	0.27370785945210163	2.3560304469541613	1.8944988872676167	0.3957025509432915	1.2449556713553016	0.7206849396647499	0.2778058629740049	1.7635968585122892	1.1163287695085515	0.6571738308117245	1.0834462579873532	3.272804687889974	0.7650948842429462	1.524507574805579	2.37644394897895	0.7220307657039065	3.002860236967662	1.4855644437353654	2.03903413691428	2.462514815963775	0.013310793192788157	1.2434077575318034	0.21994231648517687	2.1799923958576586	2.384580116229854	2.6112515696968224	1.6690038003341132
0.9786182726173671	1.034418187350955	2.137477884501566	2.0024053355968996	0.951756096646719	1.1249533234325155	1.660544630487968	1.0366176720684164	0.5656777437886238	0.04288497371443595	1.555506494052683	2.2845189988223895	-0.4017216401015779	0.0456281380691093	-0.08719175696650154	0.48305856817894954	1.58843710118002	0.20534399961183308	0.5479574860723929	0.9758155267364824	0.9352108581614408	1.7086308479042724	-0.038784576281346614	0.342603933718238	2.3023343718926688	1.90324918154164	0.3487885164259001	1.3209820994435495	0.7372894051276424	0.25882120471085923	1.8338010319483575	1.0976057193661506	0.546009732045418	1.1082986528060612	3.1411659928615285	0.6713672947048867	1.4531907488303075	2.293241534975677	0.6185726799446298	2.9709445940954002	1.4690420567381726	2.052484100997863	2.2996434562756862	-0.01769867859760907	1.2074819827536758	0.17323600554209317	2.177881602422661	2.277153920146637	2.6893474955266754	1.5878306642308384
0.9185463286752104	0.9127954100191866	2.001106436162165	1.9401999259292997	0.9268431272994805	1.0605096558520732	1.708418211192921	1.041012692957157	0.5654971939866661	-0.0489193381070817	1.5835343332322434	2.2442959160315747	-0.45837925428505794	0.014551835218188822	-0.17365565460102833	0.4020867007686716	1.6618549946588033	0.12214739815527538	0.48086904601229136	0.877995500988504	1.0153214616303556	1.7137654918293113	-0.09733946831512547	0.3778883941336646	2.23848372995337	1.933624934021158	0.30717563371441386	1.3762076323351156	0.718688857236261	0.2646893486206897	1.8916193274471798	1.1297422441707006	0.4646242716042398	1.1369546810433875	2.962882442772298	0.5745463059903171	1.3176248972456879	2.2592963185744446	0.5045033489711501	2.9040186549807587	1.4676481317214796	2.102927243503669	2.2479026459748863	-0.05998233363167928	1.2034933413152344	0.14815338704095293	2.191043265114941	2.208018847569836	2.805389561619521	1.5257544209461749
0.8425012908121022	0.7755385707001675	1.8817687534322396	1.8803842082912745	0.8992986250138569	0.9782035211150063	1.7418422286271515	1.0391210483177562	0.5173586672577912	-0.14125129350586563	1.59191710812193	2.2155086340325094	-0.4804015252952348	-0.00036937396023539184	-0.22741269217131274	0.3077188862528484	1.7447630360235133	0.07982760779016664	0.4478388424066108	0.7814366039635573	1.1243263473274225	1.660270834006178	-0.15481159644789436	0.45712540972553983	2.141325808480073	1.9735852390399038	0.2543833559439121	1.4369500538794526	0.6499309321964921	0.2742432382985425	1.915542233914555	1.1267105114357412	0.40912592923032376	1.1693847827056068	2.7685976013802556	0.46973242998112186	1.1957053620865712	2.3308596900509544	0.4308431096820532	2.839033200246844	1.5035198231544276	2.1507670180657525	2.2270430091779456	-0.0524827002008547	1.2175914359862108	0.16765018024435557	2.1647923525966455	2.1712993235577076	2.9476194641622078	1.4668371087333125
0.7845019910046036	0.657847766972245	1.7963525769295967	1.8380108886449134	0.836241189217336	0.8906065806969276	1.778418860952502	1.079065624798838	0.4714409030929983	-0.21240592076415296	1.5912124739828895	2.1285408723680503	-0.4888272906227054	0.012959528552460112	-0.2672916674177995	0.1388552081482899	1.7893450178376988	0.045092229760537596	0.4198996206096286	0.7117107517904072	1.2168766172901295	1.5817769099430257	-0.2016331660288042	0.5059817824855715	2.072814952885806	2.033207276898727	0.24066360287314464	1.5437685693834653	0.6075917235245835	0.2692399851656736	1.961367452378249	1.1025261508312034	0.380431761713754	1.2205000583768344	2.526788641304725	0.39653217482485686	1.0656119473223193	2.4092321737701106	0.4161576936934739	2.7617106760733003	1.57260427842402	2.1769056773414373	2.2624627165061377	0.07150212620157285	1.2414044387945382	0.25793070254836115	2.163997475731337	2.0745472765769097	3.1055410589098957	1.3860349430665315
0.7192834683009615	0.5762867084619572	1.7663255671637188	1.743733502950936	0.7970507636247227	0.7950285095072146	1.8383077311574911	1.0973519069920203	0.41832540822952974	-0.2680478570416268	1.5511482641494365	2.038392053450464	-0.5180677211775659	0.07728847958055678	-0.293370109021473	-0.035224184439079965	1.810630204473404	-8.10659014683468e-05	0.3851102452738689	0.6813961882537776	1.2695687648905725	1.478189735077296	-0.2676466436371342	0.49787787947533646	2.013542553792729	2.090571014732923	0.23601512429219965	1.7034523331523996	0.537948321077864	0.2826721194626131	1.9961356583294845	1.1192039318413927	0.3904661859499227	1.253810927341996	2.3018269540604805	0.34448780227393516	0.8926815476969481	2.5185118948879244	0.3892283702262758	2.683610145316592	1.6413050917747807	2.1294957258915437	2.3713485636473495	0.2636304957147243	1.2713714380875047	0.3703240463703226	2.2019742785935787	1.9982381060523202	3.2450815663774315	1.3484737012918848
0.6401695486471806	0.5113257962791209	1.7072818021661427	1.6231285932247517	0.7931517743126537	0.6826065428246095	1.903060917837043	1.1466976808420593	0.35726120833486796	-0.3085944509891173	1.5081847784313906	1.9596475963041562	-0.5544050147252219	0.10389392251914169	-0.3202072956832699	-0.1945412282228523	1.738825331791681	0.010212503682692737	0.3338783422161889	0.6968871440315261	1.271769249882034	1.3277447301862828	-0.33155333195014147	0.50339316030225	1.9794213387634367	2.1518140059371396	0.23318778134048027	1.8570994632806337	0.47777371615095954	0.3651857259626394	1.968388602062521	1.1593227065023881	0.4414068490849076	1.2411278963962686	2.044880188126836	0.2733518661305982	0.7507561705990133	2.6009148952222896	0.339836184153571	2.655645718402128	1.6897658638517643	2.103449501693749	2.453976392148424	0.41920417373258684	1.261429419974728	0.45008161684195225	2.2004727520333516	1.9547698067643584	3.3349500130869103	1.2540400583132125
0.5528789088834688	0.4806000923210586	1.6488996197838692	1.5140109061838845	0.7747802653507018	0.5524574880588411	1.9482609344373434	1.20016198671759	0.29785863083634856	-0.3195537828018768	1.4315772710169314	1.9172586508121543	-0.5772907652389279	0.0929991479139005	-0.33963856260536085	-0.3593553122064448	1.6390994322790824	0.08472272326380811	0.2606636900691356	0.7318502312219035	1.2873777596722558	1.1979459509635701	-0.3862539072853323	0.5191890543851717	1.9540785046397673	2.1739816210342533	0.2485385865185615	1.9544085726498808	0.42153218698513484	0.42771588574457375	1.923891583259374	1.1207605520901	0.5019067782685172	1.1529740256586383	1.8467458411027509	0.21599957591272614	0.5947583698989418	2.6410693052401584	0.28515775415293465	2.6340186460825623	1.7388993766458847	2.166016164915414	2.5505231533958233	0.6136521678221536	1.2216460149008757	0.5146330737867058	2.2000207958680504	1.9432409846412106	3.3537923651905253	1.1611109014160932
0.4448415310971886	0.4738699795979233	1.6087541707995574	1.3957755128510023	0.7502050109164078	0.3996907316485231	1.9761601188562978	1.2491373806945674	0.20732136842646504	-0.3292276749944475	1.3026714620981787	1.8387114020669837	-0.5793065463745157	0.07842645579298815	-0.3382328753680949	-0.4699101504305182	1.5041068931120818	0.18587599637462424	0.14571648227109218	0.8088644897370255	1.262222985100302	1.0721831248363942	-0.4223043816249059	0.5019626652059195	1.896562705342561	2.1871344271310678	0.291932356566374	2.0097176151293947	0.32849091382913753	0.5504046725086852	1.8701444360935042	1.1153153386535408	0.5379297734671429	1.0336040588697473	1.6733997513257777	0.09977010488184367	0.4536052909055976	2.727804573374379	0.23242410277281897	2.6767939012326387	1.807584563034575	2.2748465846211334	2.6262974400580257	0.8303552712128782	1.1831073596511266	0.5804730207223764	2.2069691017021835	1.87872162969756	3.311322038439877	1.090234296937335
0.324085451580194	0.5090120423909875	1.6100688924081965	1.2540736127961805	0.734518814055766	0.2694548383323436	2.0151338855881233	1.3088157737716368	0.122201728511578	-0.3400325545308708	1.1231608788503613	1.7359784006826184	-0.6265329233086907	0.04598776292358364	-0.3254134350789071	-0.6329156650740719	1.3308100971570336	0.2989865380367802	0.013073014508584013	0.9234951416623911	1.1809596097228536	1.0027555740586231	-0.4724094189545832	0.4822578458712119	1.8548130097669548	2.1854925459842667	0.33137807459581764	2.0474359176916037	0.22633550044749548	0.6867160543619002	1.7763602247741115	1.076036639350924	0.5118370040195876	0.8588399670312196	1.580861353664654	-0.004965563063663159	0.34536270179826356	2.7359850647143156	0.18682290379398564	2.7163800847379393	1.896581674722566	2.3967400615844094	2.6729461644900367	1.0327547378033357	1.150807498208061	0.6458978164632107	2.149385058718395	1.8438628923752358	3.2518607375756767	1.0395475390239581
0.2646590394562106	0.5253654343713046	1.6158045951420708	1.116723485398405	0.6771384981149773	0.12470655327033664	2.045546323691529	1.3591154341998877	0.0166579564683431	-0.3165333360595012	0.9373506349091428	1.6404054933059236	-0.6763626968261053	0.006523337417967273	-0.3087780413463451	-0.7491017424928987	1.1479763509051089	0.4415794981807064	-0.09318443674579675	1.0364523875074376	1.1347842144968427	0.8674620356958066	-0.5387644732544272	0.45816027841535056	1.8532734594364952	2.1409581845887664	0.3853588725007106	2.0326015781597215	0.13312242098982438	0.8710801189544952	1.6792292166158387	0.9889089949514119	0.4861571073040817	0.6701212320305536	1.5104962267804336	-0.10436024844517947	0.26149474692774344	2.7256152247818344	0.23673281161635348	2.7839405146582683	1.9485499184362844	2.5028033712084294	2.66499737736657	1.1559786471882552	1.148795325421041	0.7193724218956293	2.0746932679968544	1.814608264577139	3.1013233291885127	1.015488327591954
0.2290579383511231	0.5261221726413665	1.6393916047652906	0.9803922276323762	0.611110921186115	0.017824273780851156	2.0349028400746256	1.3999009976400207	-0.04145820369122612	-0.23980260949083898	0.7620521716106442	1.5321106433909315	-0.7499572331881853	-0.09717157796963524	-0.28519630258284795	-0.8179340803805186	1.0055081495923501	0.638524303814499	-0.13913222696951863	1.145329539424321	1.0898393933638442	0.7371006164463227	-0.6055732165968011	0.4729674271741276	1.9153392158783142	2.103322450965771	0.433046657203386	2.0356295307017582	0.10130880267120897	1.070229184134892	1.5106330775492791	0.900049436850933	0.4440573180628934	0.44826153321946005	1.4741583432340508	-0.1386807928291544	0.2657422807377078	2.739922961475276	0.35791469886361593	2.8807358637968306	1.9282262729154305	2.583298478037458	2.6742447035629557	1.1959993251720389	1.1201513947012305	0.7571491789324198	2.032836966632829	1.791682728130466	2.9538962990116127	1.037623112560373
0.16754541802122985	0.5829886246963072	1.6612754861693855	0.8571564149362958	0.5490868747929808	-0.07513912205542521	2.000614274655789	1.455194738160721	-0.10031292538442933	-0.1614351797219285	0.6209505403335072	1.4828114011993665	-0.7945929332856424	-0.21398555041045803	-0.2267183169503019	-0.8076678900795621	0.8881119103127416	0.829190157304079	-0.12313653966318334	1.2195938882345163	1.0550013232595206	0.6246983421089927	-0.6779044934180145	0.49733713007631614	1.996853989843131	2.0514475046825837	0.5046396697334605	2.033597269400642	0.08933648053903091	1.181515575756546	1.3137918905635821	0.8493297229622951	0.4289406506632417	0.2515330838727795	1.5136487807059358	-0.10912062272015785	0.3303424470903102	2.6883285261411047	0.4973328460035676	2.96823214590109	1.8398542397102602	2.5724261321258988	2.5902784395830043	1.3194102142784359	1.0446309644741518	0.7727267566973951	2.001693607816854	1.7437928452319702	2.8304313445439444	1.0754000992837651
0.1278032220741801	0.6576156953738321	1.6719720651507424	0.7273876751718406	0.47496683730496014	-0.1224435150403815	1.9613866439154328	1.4874339156341105	-0.15080548299995536	-0.10662036678924883	0.49764876915570133	1.4412644498374385	-0.8255242825250229	-0.35747014892934603	-0.21813878969290634	-0.7333180376222346	0.7557546282081974	1.003838640130928	-0.07542897792358942	1.2895319017107518	1.0030451049694693	0.6233781036911704	-0.7424750246026568	0.5289377495165954	2.0829885693177594	1.9508381775141188	0.629802495949841	1.981406112865571	0.10659090764897546	1.2661394805749044	1.137738526234978	0.7800768470200404	0.4072274713742644	0.06905620884112815	1.5444414975528578	-0.023092187393349783	0.41535201339979155	2.585405011753377	0.6292070476484367	3.085263219663888	1.7282955452632904	2.5227693480327167	2.5140991747533112	1.3959872601812	0.93231680345003	0.7404476003252054	1.9428860370927485	1.6934219939672732	2.6985261916113528	1.1415917583123578
0.07118920392630432	0.7377255205604418	1.656460634913568	0.5952396674565519	0.43737656968717714	-0.15318102194168368	1.9230780949096637	1.4687853178263781	-0.21824874436940203	-0.10522990907218877	0.3693824383025551	1.4417726187319633	-0.8367300336903701	-0.48193261678440963	-0.23398943782720968	-0.6495884300832988	0.6396918740143465	1.0773542740933668	-0.03262766396853266	1.3237584322395297	0.961813799927713	0.683348034366398	-0.7947047853394444	0.5323545653116353	2.1451790137503464	1.8267029575196028	0.7352097199033155	1.8841355463830691	0.1367097795203604	1.3418027942047486	0.9655153035841291	0.7020358157451003	0.32127837919572017	-0.07165188359075893	1.5741387404316103	0.06743208854109563	0.48691703524178065	2.42236571688571	0.7297471896462147	3.2223661079261205	1.63180530526247	2.4628661355554033	2.4028983195975604	1.3143705337829676	0.8266635656518895	0.6441945405864886	1.885346940025952	1.7649752837054558	2.6023666929859917	1.2119300629746745
0.027361792994803034	0.8046294965843532	1.5999752873720177	0.4811467245543929	0.39781420193470635	-0.18393973748895184	1.8544008288241804	1.4545403811843634	-0.30088514180343007	-0.10677797597481628	0.25162570869487183	1.4433148455907128	-0.8455271543175641	-0.595319209828695	-0.3285476046178385	-0.5370778301741319	0.5456305367942645	1.1264351165293482	0.022998869592485132	1.350799868732169	0.9115100126307267	0.790208983914539	-0.8125342748444524	0.5599310306469958	2.1653415236649636	1.6802838209279685	0.806170249771205	1.7408336774471542	0.19487590742129846	1.4371554738206047	0.8402584193058346	0.6062106643608616	0.21031562368896478	-0.16756597083687613	1.579428128073577	0.16645419154767854	0.5848630213898008	2.2579331422673405	0.8494043473782978	3.2694891357875475	1.5415603806531446	2.4515223707466047	2.269293641911058	1.181944087578907	0.7002450631727444	0.5071074225040022	1.7883305955680213	1.8191072601361113	2.5569873964668326	1.2745685366718082
-0.01334858487264643	0.8161014565215119	1.589493772408998	0.34967146222191386	0.3066363254780838	-0.199715184817362	1.7915925225210927	1.3909606150431462	-0.38586940321993624	-0.11475419264541313	0.14282692288508136	1.4138902089039136	-0.8577914065296266	-0.639705637455872	-0.41729314006411367	-0.4386609465211871	0.48104589506738976	1.1298182739094134	0.08047754168145563	1.3236934055658462	0.8752536541310908	0.9911528102721286	-0.8387297621065024	0.5385630002004272	2.1405457003748682	1.47849808659047	0.8769255531951006	1.5560510194229293	0.26102262211319116	1.5013689864995627	0.7453577213544941	0.48637222272234126	0.15382760404406187	-0.21162370166840844	1.6371871070673063	0.2614611937118404	0.6534037201876831	2.1064769038924407	0.9551945050854542	3.2737349367622697	1.4877872228202766	2.459972257366883	2.1436145419738555	1.1163087550138906	0.597811481794196	0.4091223125470692	1.7491477439331813	1.8331727131190827	2.551823441987732	1.3489263499016944
-0.08036327197528297	0.787388265909886	1.6255430713719854	0.20171113583888753	0.2260435099764108	-0.20667955306173047	1.7422940125386295	1.2940892856927955	-0.47510270110699243	-0.10340264275447057	0.05507027405237669	1.3903440974266692	-0.8729082143656081	-0.659206969145969	-0.5197244517938422	-0.2892263954719264	0.4654364854002676	1.06747044245857	0.17032245450355332	1.273803044904919	0.8257397228914313	1.1420541980503989	-0.7943143356644177	0.5347175462911025	2.106367336683141	1.3157945330664111	0.931760863536376	1.384334283208737	0.2908808392811791	1.5322511625845308	0.6721292472778251	0.45301640188704095	0.15968307675420185	-0.20291355770100594	1.6399259152547458	0.35302751927753545	0.7273784277527058	1.9916674907765632	1.057536556647908	3.217455602297819	1.432679913100637	2.3823914964936215	2.0611348638210223	1.0494350443694402	0.5096318407591427	0.33653974172635226	1.7082885760609254	1.7912405697694136	2.588037469651662	1.4452778592191702
-0.12874713428997286	0.7684818213717308	1.6245869553551244	0.058234676487056825	0.1643472339086366	-0.16109221984736885	1.7351599637803914	1.190378313087804	-0.5616963891003321	-0.09942785775750435	0.017878306543758198	1.3401114021363878	-0.8819896887665866	-0.6798513997965343	-0.6615585388496621	-0.12474764491821748	0.5094681552594704	0.9492256462168527	0.2822473416920266	1.201542271576609	0.7953045203842867	1.3156519040378811	-0.7140759215722962	0.5064525903942934	2.063826160995763	1.1913942910049777	0.9720496703943166	1.210338050594451	0.34375563988751373	1.525078172401797	0.603500937799909	0.37909235849894196	0.16067677196163213	-0.178589305173588	1.6192434357652332	0.44223412627901554	0.7353654765089653	1.9160903268201779	1.1401065384360265	3.080249156071943	1.3898557862425007	2.290684014716509	2.017740279999862	0.9478000257134328	0.502073433618233	0.2637849337025345	1.7173326933577264	1.7789336004850749	2.6532416755353707	1.474633863232215
-0.21516282275070306	0.7532384160993847	1.6084154325535827	-0.040039822200018484	0.03569380352328343	-0.11148848121186897	1.7056736591895874	1.0413583040362195	-0.6495799587319464	-0.0820461058685796	-0.008212398532985787	1.2880300924424017	-0.8443038450283726	-0.6977900834330171	-0.8043862438077575	0.0676195598491969	0.6221125431978091	0.8111981504505174	0.3539927585612066	1.1149716542223889	0.7766005129637866	1.4165749490772552	-0.6250361082690852	0.4554773482579885	2.033447894726388	1.0989201329513427	1.0116816197988263	1.0409513486806392	0.4260766293347847	1.5334411935528636	0.5747772053915815	0.33725650465074714	0.25533764322417174	-0.17659241164160927	1.6297223647664807	0.5299211029275512	0.7331279766684672	1.9021865178143933	1.2000636816799948	2.926450699742728	1.317746732464153	2.2117424774465926	1.954544711784458	0.848677074157354	0.5215404656955649	0.18904811050404097	1.7329131122495731	1.716606912801011	2.660517654223269	1.4699023501357233
-0.3414619671473228	0.7366029345369544	1.588720435973542	-0.1145384888196487	-0.05341804156577988	-0.01742440674913164	1.6947057937840064	0.8780708936224821	-0.6847961976038203	-0.0807614866509968	-0.017907413353962863	1.261355512618999	-0.7745267989148115	-0.6859720228442809	-0.9089394065930602	0.23065020809424652	0.7894919031782258	0.6777872235335313	0.3865047472419675	1.018710071636527	0.7273230934645275	1.5921563692829914	-0.5075256225657737	0.42040611140550893	2.0126596358210618	1.0437288277384211	1.02124025728089	0.9269988368316364	0.47467468021729653	1.508249529189198	0.5254241022154889	0.26076072470566447	0.31980312686492834	-0.1630777702822433	1.6051169125035922	0.5976985446998054	0.7443189781120652	1.8893647603646415	1.2024267185014672	2.784113866610534	1.2230364034431682	2.1132344149389852	1.9531079329354781	0.7413700513814725	0.5919115173549698	0.12526074994235822	1.741192316625725	1.6517814544192109	2.71528574347615	1.3838022461759683
-0.47164624884485784	0.7043831803648362	1.5788438816902821	-0.17213920181215628	-0.12872073753719723	0.10793834091407144	1.718133210704552	0.6864122697285262	-0.7234932786763649	-0.15907534741130439	-0.007221032501982402	1.2492955043662584	-0.7430780530150163	-0.6764210760963074	-1.0042811561073728	0.3375605428554115	0.9603951266519527	0.5563753283662096	0.39873078084098984	0.8999757830642754	0.6522430653871518	1.7376368805786124	-0.4386647253773198	0.3199399911672632	1.963257214812047	1.0192227527955313	1.0425957623947226	0.8139547107452445	0.42969609723591545	1.4569397910165476	0.4783203501036185	0.2289742123627621	0.3727073034554273	-0.11553935894765104	1.6164698046458692	0.6072104537243116	0.682708091239434	1.8623336997036923	1.1209296319880429	2.671598252414875	1.169655482358271	2.024721885604092	1.9710748685360593	0.7032905160858406	0.64889985276995	0.0898674091432325	1.7619356896489962	1.638217044432368	2.746949520030552	1.33933929115231
-0.5713199332981475	0.6056014293632705	1.5877687901094875	-0.2311636982477061	-0.17588233800390476	0.24747948589844335	1.7674646289844165	0.4816284890887176	-0.760944667674664	-0.2078187806983695	-0.018182729947029692	1.2032933579942884	-0.7447756999896086	-0.6352032638499066	-1.038327536401972	0.393249253997154	1.1132729642001913	0.4214520674492723	0.4345853757446393	0.8067002618525407	0.5944848052554739	1.8579638479043552	-0.38742981286368894	0.23942804677488244	1.892334570211159	1.0256989560675012	1.0641511806465558	0.7164987529774979	0.42829771665907346	1.4859928790337067	0.49622008748379354	0.18852914152447042	0.32499066228509643	-0.0683169361688713	1.617689531765824	0.5320156393510413	0.6075789767513787	1.851214459230821	1.008725370718755	2.560160517242687	1.1951282118813715	1.9900692954041617	2.0214265046166453	0.6272206468295949	0.7558694358221641	0.08413005566107337	1.777901478162453	1.6245769141213515	2.786368706347922	1.261328597173537
-0.6355416636918659	0.47519981267156153	1.6196226023221254	-0.2710564234143994	-0.1636075175196241	0.3658483179438431	1.7929643284042254	0.3205057560668393	-0.792118114371637	-0.2699982756354349	-0.017065817083368743	1.1597806104250812	-0.7763575026389445	-0.5701001765267453	-1.012970917197672	0.37065566870522815	1.2895644111411253	0.2915453397652831	0.417638428171033	0.7648571287628043	0.5531114666618608	1.9160926724459038	-0.36824591659582084	0.1603811636867408	1.8082111618468875	1.110146947142851	1.093391631854542	0.6370997113422401	0.40353075221144996	1.5214731114313942	0.5240483669881435	0.14277236787352843	0.28624371972374557	-0.01311422591623733	1.6103126172136566	0.4594280647455934	0.49200015498704336	1.8073054808307343	0.8865423542470985	2.4181682730456773	1.2162153907689932	1.9438666781216252	2.0999097657140102	0.6483157489095596	0.8843505158258861	0.11032506518318956	1.8388606265795677	1.6212427226980757	2.8344200215276496	1.1484831786331917
-0.6864479213198661	0.37574180315141575	1.7038467380764746	-0.328362796291069	-0.14830989789889712	0.48247327046634814	1.796476113855562	0.20773113291344075	-0.8153907637989303	-0.27381562209057625	0.07748930340145213	1.0909577365209198	-0.7997614251535304	-0.5338698105008638	-0.9034744246706461	0.3343473923673197	1.4461881678838073	0.20529167970946127	0.40731251596338086	0.6841878881987215	0.5197487053860566	1.8821685116845672	-0.3565081035113737	0.08703225803289212	1.742166934884812	1.207183201017648	1.1344847404072282	0.5754280558374618	0.3733062808239288	1.4895733018262909	0.5497608477349913	0.11383648094643983	0.25210807576316313	0.006078260362409693	1.6294492050597782	0.3374956579428646	0.42823461774646904	1.7680020903850866	0.788348160288457	2.2515287802940307	1.2564837279804915	1.913725910098572	2.1773333579397365	0.7198396249541307	1.030227773645445	0.18340602261127598	1.8609057665319928	1.5189900774872669	2.8459658591806773	1.0606323067242704
-0.7104997871275593	0.28360703536855036	1.785188121954533	-0.3503299169773796	-0.14971421768466908	0.5807333725518051	1.8242319121215504	0.16354245238147525	-0.7964939193718873	-0.26739731715388626	0.17931046094161168	1.0553076021622754	-0.793418074970052	-0.5301719749692902	-0.7650228003494627	0.24280267846863995	1.5317682304999036	0.10882514463809878	0.3374878531168412	0.6015383969378789	0.5447824236691968	1.7810340954894817	-0.36830507563749215	0.04697205493347413	1.733786862838588	1.3577098942673853	1.174114033158742	0.52469649506411	0.32823615208188806	1.3811266521388075	0.5383609666384819	0.05542624580529491	0.2917899058236596	-0.007053131019062886	1.674343668498193	0.23362485786193687	0.4075135768544428	1.7653277418678897	0.7163893485238986	2.180376679205794	1.2977443772834696	1.8704686045228958	2.2622271498289166	0.7643116834748418	1.1788900965702296	0.31363684064499986	1.873369685479572	1.4318158459790962	2.7931502470572465	0.9562628465878499
-0.7598889748892271	0.24580669884740874	1.901304314562195	-0.35836273447229045	-0.11890026132213283	0.685460441684708	1.841456585100337	0.13369893570445276	-0.7721932927206037	-0.2780368888466818	0.29389650630682007	1.0202033635227203	-0.7638705471476563	-0.5102775021507379	-0.6867953569347833	0.17901950393955654	1.5948672153677126	0.04021759491925791	0.2974191632334656	0.5700670772015566	0.5766363170958899	1.6621605636618753	-0.3871046938652282	0.06231796406549872	1.77794569202842	1.553924394199844	1.194706414699278	0.4948770315555321	0.2661876926382571	1.2909830277269774	0.5411345404659684	0.03843176370756516	0.29849799952832984	-0.044587807098897383	1.6963492961337991	0.18005900010682913	0.3991091148279036	1.8087445528567536	0.7038619039687549	2.1650038733994315	1.325561932465256	1.7776520998862684	2.3711387475166497	0.7841251323521782	1.308639069300462	0.440301211662774	1.8350956569329313	1.3914577187298065	2.6567438129107677	0.8535920614660766
-0.8118307896497694	0.2332415183842044	2.0062192976050555	-0.35093078105162645	-0.09787583992575453	0.8113299423887236	1.8367069775481473	0.12076732116287454	-0.7258309246684894	-0.33300315466376823	0.4091017037528554	0.9612420529125341	-0.7277511815104718	-0.4896703263023447	-0.6429371695570039	0.08407643837747847	1.6274815010133632	0.01189044950150395	0.2615753644740858	0.5532641022605027	0.6418011956809413	1.5615512815045776	-0.43057897440038895	0.08923129432796574	1.8460230259510801	1.7391665556641527	1.1433499914571583	0.47253237694807326	0.21025467850272475	1.2687639979053245	0.5807539041347662	-0.0277343339848136	0.26428277810429973	-0.09238846791562037	1.768349005279178	0.1427062086732228	0.35010162816923507	1.842340449854128	0.7151213608745401	2.182309610124549	1.3463875941426264	1.6624560725165831	2.432924812133007	0.7036161087559717	1.4381879261094008	0.5325554235985089	1.7763038172797718	1.3684403512516883	2.547034660096209	0.7176963509660306
-0.8286587454310368	0.20180650153836038	2.1214861611795577	-0.3243572263437666	-0.08552539408875495	0.9286238300780818	1.7950399017332281	0.11765394135898899	-0.6513408440238979	-0.3574945352315051	0.5135389115180186	0.9433875473776793	-0.6807708570514893	-0.4419580665542343	-0.5920316395440661	-0.022548587351768103	1.6115321728522864	0.008200113961540976	0.22477790630426314	0.5519758673099087	0.6815345930334976	1.4401781869451338	-0.5029200258183051	0.1362253024755096	1.8916375297072112	1.8820086299963354	1.0708851318298969	0.49054928439615475	0.11570457786166584	1.236014415453333	0.5953461247662731	-0.07933426479482894	0.24752441163637867	-0.08005160208246621	1.850739569143116	0.13837773940811046	0.3519286106359786	1.8003793553878764	0.7296816869764173	2.3184064527866695	1.3227932254604058	1.558279138347114	2.4540748202242706	0.675960685135405	1.5146969217892539	0.5768931923865749	1.7378467589711604	1.3575060142268414	2.4119598911763687	0.6391143717546688
-0.7923222098138096	0.14480340536050457	2.250155039550399	-0.3170021589103301	-0.04442717547915457	1.0473975913973637	1.7655540672609582	0.12624698482140642	-0.5555435508852199	-0.394877860187635	0.6727286366508818	0.9468601300933583	-0.6707367077717815	-0.39435605084002384	-0.5232668042185266	-0.1510884008259	1.5315410342060918	0.03711871673571181	0.21608581059600973	0.5831769199337362	0.6976205253193841	1.3235614766794472	-0.5683939115912239	0.25105971649785763	1.9331742166319212	2.0166079155803893	1.008166203720966	0.5204395850587054	0.05840637244521192	1.168812857156832	0.6074344060878472	-0.14140086038893435	0.2669861796746145	0.003132560395217243	1.8964851913246625	0.13448617455660022	0.3584536235638357	1.755166611180489	0.7265262091404427	2.4095179728601908	1.3175660066478068	1.4376684225747538	2.4988943240900916	0.6894414661310287	1.5422490689917057	0.6161479997718093	1.6377550317596925	1.3696349601958349	2.3459137190224357	0.5618098613490276
-0.7689895655578536	0.10067034632099317	2.385791396095018	-0.34568389308938186	-0.0021913042534361543	1.1104941481316841	1.7493622447020631	0.13588377374259134	-0.5108078237051195	-0.43754542458602197	0.8097989476133186	0.9693921902557687	-0.7211657882466201	-0.37876877095608724	-0.46079456698111915	-0.2164372084215523	1.3742748951918045	0.024619203237623313	0.1933677241247484	0.6507166212804215	0.776899916240893	1.1835679573084135	-0.6761896984113136	0.37877353141125847	1.8989346634632427	2.126671916084195	1.016221175606908	0.5387835464203147	0.017487142856641984	1.1190312443812884	0.6160547214787018	-0.1532804652651927	0.20396849246561932	0.12764683488553716	1.9070197137499736	0.13449197096673174	0.34580944025631855	1.713674684457441	0.6694085947042424	2.485712160884287	1.308923515274689	1.3571618273860446	2.485879455761592	0.6947092793526952	1.515621414155143	0.6469389472019497	1.5656835879987419	1.4433495013144255	2.2254319000200664	0.4952874611561834
-0.7278653305432605	0.09127370407087157	2.5220063890862052	-0.4116841718094813	0.034744999628065404	1.1159454937994817	1.7266277825010985	0.18098947567100193	-0.48938879446180783	-0.37607908922685696	0.9070574918271623	0.978232271193708	-0.7490783571922615	-0.37583042395054955	-0.3604615149758767	-0.2309939669898294	1.1859309962408662	-0.03456002566211404	0.15373207958372465	0.7536489569399192	0.8652967111223738	1.0537082073260926	-0.7188262050825845	0.5324568624371999	1.8824954754951808	2.191242047206749	1.0495342758588087	0.5710192985379436	-0.02854985898214299	1.0100274089330887	0.6414871817858374	-0.20922318419926994	0.19625136842942686	0.25937062299106517	1.9050905849548965	0.13579435186797711	0.409450315482019	1.637349919796182	0.6058087334774657	2.487438126944996	1.2356224368295998	1.323539756254479	2.4296955750112272	0.6865324643184137	1.472151341128398	0.6736514444899538	1.4777760330181717	1.4002992748801473	2.107570839255247	0.4059819878328749
-0.7022427580077489	0.14571589195272028	2.611630469430325	-0.42099287412487296	0.05263188541116339	1.070014580520474	1.6897916447448054	0.22846952571256995	-0.4623962041164205	-0.3286573573551944	1.0097563434576649	1.020470309387448	-0.7939583519796163	-0.39404057352179234	-0.2793579683719934	-0.26942645920353814	1.0169298559957647	-0.10835477010840866	0.0891657387820557	0.8678537607239246	0.9169121063914313	0.9666284985951761	-0.7340971370716498	0.7056716309511695	1.8503825452801625	2.194535956313155	1.0718860258463974	0.6040204539880218	-0.06514777965536353	0.834225285624097	0.624084104529355	-0.2728650725917524	0.18092435461634168	0.3912891189007189	1.8705406894706607	0.1375964209991566	0.4753961829015191	1.5783287737931464	0.4976750201606996	2.520527577807778	1.1642404274615843	1.3656716647568412	2.3981670802030455	0.6273425441966088	1.3913348142506323	0.6753643935496512	1.3945806412682387	1.3669355306390387	1.9623653046990142	0.35716858904553567
-0.719432153094254	0.18242349113806047	2.662550476728279	-0.44736596146899477	0.039560221804355054	1.0148904707027466	1.6846631216539578	0.23141009997692455	-0.3857071679385153	-0.21129515470374857	1.1008763216997033	1.05239577724809	-0.8164015183823066	-0.3722366885590505	-0.23024320956438368	-0.23480490345564786	0.8566267392250326	-0.12985141475240503	0.04924219706052098	0.9201918691006542	0.9570077755564167	0.8866035923587733	-0.7393754761200776	0.8598021561718452	1.8154396017561532	2.1575228564908273	1.0522334353034382	0.6499360635430539	-0.09355282230815357	0.662680053151389	0.6267032210529588	-0.2615645818827439	0.1902040913384771	0.5204272658391256	1.8157067134915252	0.09921418712633463	0.5203803440505042	1.5220256183366518	0.42137621819476384	2.5864315335175454	1.051204930404581	1.3931066599748811	2.364914992892857	0.48957240780730915	1.303099385503707	0.6155584010040224	1.2777673849190587	1.3846041433031755	1.863502193932025	0.2826374406876641
-0.7422936462828436	0.21070175857366955	2.655388298565614	-0.46057618349195845	-0.01875329933986942	0.9267129923088738	1.692369304668458	0.2272927199883636	-0.2765514801805701	-0.1551521165141386	1.149208690453112	1.0654063871561683	-0.8361510167164352	-0.32757358715359375	-0.24254019089386952	-0.17312199241451606	0.7270952485881788	-0.13809698375143764	-0.011524800637095317	1.0140829054754212	0.9756329744818482	0.8577663303608553	-0.7468232641750158	1.0234591968369429	1.7804632926494288	2.1241392081908086	0.9592074098083521	0.7117844907420413	-0.14059044245570798	0.5342704769279065	0.6104186277211474	-0.2574621128817171	0.2339425289924872	0.6717270704571195	1.7251381289039969	0.05645666348556892	0.5341345551678399	1.4862900912119152	0.30857952301943864	2.71387762278646	0.9334404567801544	1.4392142672023567	2.2638926341897605	0.43888834960245326	1.2243297997546816	0.551318607709394	1.1708699303101358	1.4138478963738648	1.7934215342468516	0.23083807637201376
-0.7817021112396918	0.16668837484698046	2.6693704398594558	-0.5135057883399774	-0.09230947597728906	0.7982329633488603	1.6885566433551589	0.1887202194911591	-0.2442071680179004	-0.1005467097059987	1.1613794384508282	1.0764111875581857	-0.9038819497509951	-0.27988809844423057	-0.2335927334593894	-0.08913677680459461	0.6709510252622879	-0.08108432883789378	-0.07599330438025415	1.0674018328468697	0.9471741084701579	0.8207946981995805	-0.7522833993563005	1.1202251783288546	1.7655342147917839	2.0242992631031855	0.8844511869714526	0.7724595323125498	-0.11053618448000671	0.44466037725050145	0.6300999502099056	-0.2448111132895439	0.17907319680096706	0.7922651439427983	1.629647609484834	0.00021809551021316763	0.5311468974222257	1.4430492181267531	0.1480112735330589	2.7825559650787137	0.8785374695895853	1.4936925309833486	2.142804670344619	0.3359095253101265	1.169908202974795	0.45290285345131787	1.0929774243131933	1.3940236710768636	1.7404345274886748	0.1721339220164357
-0.7363948105390241	0.10340666306695367	2.6591437236063844	-0.5273820865770947	-0.16471537101041506	0.6544582720347323	1.6709887838463218	0.15551333099639564	-0.22934543675699426	-0.04958769713943954	1.1732006924324656	1.071633028065122	-0.979537939485296	-0.3044624256797696	-0.15235780150252481	-0.04485211578914251	0.6238936562604267	-0.027075103214033475	-0.16689384019755843	1.066839729085736	0.9208494834613706	0.7564599437478986	-0.7707724468225285	1.191986260007708	1.7393947629493165	1.9106841952059799	0.8188292013003963	0.832763382524376	-0.03659872896051023	0.34732233511885446	0.6368228375142657	-0.2771099529249476	0.16076360924098246	0.9092592411246798	1.538915135236635	-0.08355012387778671	0.5614875729450557	1.3978206497017898	-0.035539200831594044	2.783688229028386	0.82558863400594	1.5660082558450392	1.9684328709335754	0.2345332996881401	1.1343424928867072	0.3485225034767824	1.0261957820493979	1.335814880171275	1.7202387106564907	0.14634582388527112
-0.6632920349028961	0.050301873043647236	2.6305397124837824	-0.5274680347876143	-0.2052713361432641	0.49055566834753844	1.6691336961099126	0.1314927849831062	-0.24436876009065206	0.017665377540160475	1.1715153295277903	1.0611318236091973	-1.0287040111577013	-0.2922419201898409	-0.02784009643268446	0.04864297871023739	0.6118034809956957	0.03202561763916758	-0.3023731551666769	1.0806276810444648	0.8624981786224006	0.7134134455958387	-0.8609816314998586	1.2220809727344746	1.7309742827579364	1.8057921520233875	0.8308040646829428	0.8940042336723055	0.023600603801957155	0.22418449139028157	0.6471029031576225	-0.30270169856969026	0.12394567275765896	1.0157925056375856	1.489114952742495	-0.20117609139665552	0.656888648928795	1.3859387090190023	-0.2508100096792688	2.745677697690542	0.7781654140756302	1.6435442517305792	1.8115554591827276	0.17482546601087284	1.0927862263137278	0.2582323230025016	0.9751314606112775	1.2990556432657245	1.6637948241845362	0.21192873105313126
-0.5984273935830993	0.02345551132193513	2.607513458695906	-0.5667424887894328	-0.2257675932920662	0.306734199397673	1.6577145169113883	0.08544356480885607	-0.2907661660887087	0.04006000594194893	1.1798021206004603	1.0033360432306613	-1.0604596149581775	-0.3163504914853188	0.05857455986219014	0.11782773168954135	0.6054262688774282	0.09599974537282172	-0.42531220276210246	1.0467847254290552	0.795493534264835	0.6889826040132101	-0.9900648987246857	1.2408130054638296	1.7604866602025306	1.6833432688992693	0.8900660230799409	0.9373419723253538	0.13565101705035362	0.11170171731536056	0.6729405475817553	-0.30781108386478784	0.14466088815376651	1.0984364047552084	1.4652393644793285	-0.33837513392025564	0.7489027538622615	1.3998910180172517	-0.47179257313505063	2.635234451321649	0.7587139874427434	1.705578713388785	1.6674823372779741	0.10369048907340905	1.045329167483862	0.20680717018146635	0.8796461072591584	1.2627460562001083	1.6519709638981888	0.31548704561994284
-0.5991972044473729	-0.015267770522198201	2.560019575182007	-0.5746812654019416	-0.22766271630287216	0.09649250227852338	1.6238194407057738	0.05157022294996758	-0.3334641066446495	0.09546271938254727	1.1263210669801393	0.9494287552277095	-1.0449267354921705	-0.278981945017849	0.12543984791571255	0.16944238446322266	0.6284777989624598	0.17294232980807855	-0.5484037219038986	0.9682652525606998	0.7553524891177564	0.6692820343245149	-1.1302542104784823	1.214010668959617	1.7724763341296554	1.531891275106445	0.9194658734677283	0.9810575480651325	0.23142524372678164	0.05564817369989855	0.7113132011330898	-0.30994251942803175	0.1802851031603882	1.1232144168487737	1.4217002218780947	-0.4731658187531311	0.8717319973830875	1.4316316748266604	-0.6562616720829775	2.5637573247647376	0.7344531288282139	1.7477138967339063	1.5574123885255209	-0.026928335741523847	0.9604135754902214	0.1571378026572038	0.8067683004541124	1.28179938415419	1.655886186038431	0.4184194688450827
-0.5806108129230882	-0.09082538248118298	2.489062356272524	-0.5634571666396744	-0.26854590485433916	-0.07189579682932198	1.5603233509869818	0.0008782939469813677	-0.4241741495728256	0.10478708724858439	1.0728405779705068	0.912679970008236	-0.9766237156744866	-0.2695728467659207	0.2009685515518215	0.16089387567444016	0.66753402088021	0.27127054120441524	-0.6916519422890992	0.8885896125023779	0.6993540649460103	0.6256705622166268	-1.200717516406598	1.1559518144739866	1.7703722242854394	1.3867807666203478	0.8328698116368377	1.0274024494607001	0.28413038561021253	-0.003904884561607627	0.7778370298455991	-0.3162089967970008	0.3276789348365772	1.1227634850649129	1.4525188247983052	-0.5656963771440711	1.0392546180317788	1.5253761714285954	-0.8121037795712818	2.4745332909613604	0.6966468976257416	1.7579626359949843	1.4751796276197557	-0.1402721433876179	0.8928090184664814	0.08539188960245465	0.7819587369071842	1.1984217213679733	1.7056933879117175	0.6337179595210216
-0.6090499301963747	-0.17918378470131766	2.4273990817305715	-0.5595523403694911	-0.3188062242283406	-0.2453402148691199	1.4865636334270138	-0.07736459824191491	-0.46589898311802713	0.07249047503991597	1.0243698795984568	0.8440034876157595	-0.8635289129590925	-0.2006282600448508	0.24037296269190764	0.10523890130692544	0.7625058695939739	0.4206839904822967	-0.80814473809643	0.8120253574174539	0.6342416870220303	0.5973419775470454	-1.2833856565569612	1.05352224427339	1.783232405111076	1.2825258925477643	0.7058721016119744	1.0205467794766618	0.384805166148085	0.037110841447078935	0.824130946334869	-0.3303055724116315	0.39843211698005876	1.0907132002455007	1.445287981659695	-0.6259806365163129	1.141750344661568	1.688738990712339	-0.9233823141593573	2.425671002946153	0.6663945367376665	1.7471707746262457	1.432873597329325	-0.21593256292149648	0.848422227361438	0.028969559447140948	0.7218586131669074	1.1691225474642715	1.7688171630676888	0.8101151874408762
-0.6384868149952485	-0.2491410554671943	2.399758636879507	-0.5912028697715156	-0.35820855795310325	-0.39214523759817255	1.4050022987900792	-0.16258105797858932	-0.5313789233722597	0.019198644379762625	0.9997415613733521	0.714223325434481	-0.7197266730861611	-0.13774624990650097	0.2300174255030932	0.07521126917788704	0.8382188075277479	0.5967927442760829	-0.9571045386500672	0.7482824304309219	0.5885860080881989	0.5573893784159469	-1.3710208830456356	0.9677142953754746	1.8511758148955029	1.2035382819475735	0.5856143866560191	1.001097279646908	0.43466401757543444	0.1396753879171856	0.8670900497415939	-0.3526716003818067	0.5049403946894925	1.0721838695501718	1.4032371113843867	-0.6545621247987121	1.2197451906757124	1.8320543182009223	-0.987660743590659	2.327504813761519	0.5567043581454731	1.6540106095750329	1.3521000622950008	-0.22283007174631758	0.8581315207355299	0.012113149861524225	0.6877022773384734	1.1037720411325085	1.8656183252933594	0.9939957344893434
-0.6550106253915018	-0.34574294303870695	2.353088254849222	-0.6120883521799	-0.3383413957795302	-0.48279444173172825	1.3120100319912626	-0.26374284934589554	-0.6110272272260666	-0.03810313045146711	0.9542428607425514	0.6093462971776928	-0.5908434147509208	-0.12967582272560924	0.19180733662730992	-0.0020402346041318966	0.898239255121192	0.7352467684765561	-1.107712550562129	0.7037579483682941	0.5628682631197306	0.5382872984062563	-1.442479492965894	0.869090233326587	1.9607266258586649	1.1343721519655776	0.48720478669580614	1.0083053250530996	0.47888702098580904	0.28708427967673705	0.8963257548511544	-0.38493508968653034	0.5751585811549156	1.0472881051270186	1.4092555001569664	-0.634083987447902	1.303566857722191	2.041012354703242	-1.0637040614251518	2.1673847140383073	0.46339519723810085	1.5981197133186893	1.2738847254694983	-0.1950337973464032	0.8064273254048608	0.03144765577890296	0.6027037053387589	1.0283244712327737	1.9398108765383664	1.1584867055182821
-0.6943124261351693	-0.45628564850400577	2.336007800977106	-0.6616231260079495	-0.3005791715670722	-0.5315348604452238	1.2156000034479726	-0.4003572639182343	-0.7208737831590218	-0.07761063527349069	0.8789504445433586	0.550562759937808	-0.4254658434148614	-0.12414251735097595	0.14122863557382864	-0.045153220272445824	0.9854068913218385	0.8972099147536643	-1.2323519368992246	0.668677118133811	0.5145067587678306	0.5530714214407155	-1.5032257700197138	0.7683526673749529	2.071646002972353	1.0287771883260075	0.40327839546128247	1.017384686009089	0.5352359904495725	0.4663846054568642	0.9847332541612372	-0.37012790929963746	0.6773507766556344	1.0164631062195593	1.4160314202109325	-0.6028164050342629	1.370416017076165	2.293220072335331	-1.0482268196182343	1.932471215813793	0.3503291260298061	1.5089498847474254	1.2597492001328634	-0.21693372314994988	0.76578874869613	0.058494986317226015	0.582819585051237	1.0211922611238893	1.9987414069207765	1.297725778992568
-0.7310256388023741	-0.4824246820548548	2.3013055080596905	-0.6756449690433968	-0.2574887540000299	-0.4605127273452371	1.1009258698465243	-0.5360941143589875	-0.7677353319182808	-0.14506987404342553	0.7972645462926837	0.4510927287453622	-0.21604404227608498	-0.14668994961939386	0.0445071826704061	-0.05165377365095982	1.0862857157992614	0.9847278106015664	-1.2848678133991185	0.6677358216916659	0.5170486418149098	0.5992307033622877	-1.5653995928245106	0.6937025104595128	2.156598932830764	0.9587894645695366	0.32589487564331343	1.007212283823991	0.48561569207209765	0.6219254918275895	0.997740955899461	-0.3601344970675291	0.8424407909281205	1.0522279661309166	1.4133185597302895	-0.5585192389345763	1.4193500885256216	2.5402614178636522	-0.9830094641302427	1.7708164263474022	0.174934447794259	1.4065285766148306	1.2265318421781812	-0.22647021916304064	0.7196166788270579	0.08765065038853502	0.5666154000647314	1.0841247114013448	2.0674169465358485	1.4302597027313175
-0.7873138678726066	-0.48804059963885676	2.251934657050874	-0.7362506749283468	-0.2157291884131367	-0.3422869395453447	1.0205469773471005	-0.6605829946298138	-0.7893737743084215	-0.16613545022245538	0.67224946398113	0.3366210201812866	-0.027038584307324108	-0.14506683838905404	-0.08155804695087218	0.00476593483758842	1.2114941598069722	1.0554702579293531	-1.3208933472536966	0.6814770180583934	0.48688698327788016	0.6808760590524531	-1.612622260707947	0.6067533197734065	2.2340971371670335	0.8853170272336447	0.23106725420179294	0.984203114810055	0.40025047903733724	0.7614534471221909	1.0399697159339452	-0.3295090537106991	0.9078647012230826	1.0900479427427403	1.4206143029526446	-0.50810015804777	1.4182550652841088	2.757717441469391	-0.9020286639087638	1.680566454146461	0.04274144382047251	1.3011974188327564	1.2923854173818992	-0.2785575609573189	0.6823079396287856	0.08216315827520641	0.5979303107872076	1.154617111065729	2.1528232879479536	1.5719617223884037
-0.8325163328894613	-0.5072227327872836	2.18801296197455	-0.8258454075304129	-0.188580332137063	-0.2224103676018574	0.9304886733090937	-0.7681971835580411	-0.8027123423025613	-0.18309953842594992	0.5453143665628298	0.2231168960597877	0.13061999396926818	-0.22125849676895984	-0.214611818927371	0.0320294614088708	1.3370370236647289	1.1087506010909964	-1.340266968166112	0.6705008983970212	0.48573508542197413	0.7873477067243126	-1.5921700536888725	0.518761022770746	2.3216281066864237	0.8263241551862318	0.0964033070407265	0.9669867080806863	0.3807719395850063	0.8803546410104222	1.0282156482612903	-0.31135981518594613	0.9628784209369436	1.0817754184027453	1.4101705050508595	-0.45768418186313975	1.3525902655816286	2.933575069321004	-0.8323306980473066	1.6239044612984852	-0.08820241894020439	1.2161688996336575	1.3267374087926656	-0.2921646632071448	0.7057493962760509	0.06889343282501723	0.6304145977433449	1.2372975024412556	2.2394057756761843	1.5420389420736051
-0.9145014946895366	-0.5489032428398193	2.1313964899506868	-0.9133813285377682	-0.18280708886393685	-0.07552756870444961	0.9009798030286431	-0.8408096622959041	-0.8298233394649447	-0.17963140126274074	0.4549832454362105	0.11713538643291917	0.24500035280409818	-0.3129489924614802	-0.3039140207634262	0.09610741436594626	1.4110334256329609	1.152372029932554	-1.4085204381478715	0.6860111913640542	0.4971203109277492	0.8804951918228037	-1.5225192326971309	0.44580908382078527	2.3881254821334683	0.8159619762807593	-0.043092759839680625	0.9906654721543516	0.3670378665479446	1.031555299478811	0.9904961094302548	-0.3264859691816374	0.9303263647786629	1.0172592922842358	1.3791460462144969	-0.40680810475611506	1.2814474587538174	3.11162722228324	-0.721428738702308	1.5674831972835714	-0.1867484639362159	1.163376981798662	1.3792758083896564	-0.27515005436503476	0.7500405924373974	0.06429353206463995	0.6402833893837558	1.3029261601340534	2.287806198821614	1.4474216627231216
-0.9645331057694502	-0.556076072130012	2.0860919879444877	-1.0328453620761935	-0.17094714271872985	0.04209747445695702	0.8817242179816136	-0.9412450482972374	-0.8795897483457216	-0.20236042576699614	0.40868268470583863	0.014423191963920556	0.30990176146907983	-0.4482468950054262	-0.4196378457385701	0.182299196129782	1.4595028208156773	1.1812898808939734	-1.4784939678281663	0.7240460820742838	0.5284916180478635	1.0312633825207604	-1.4289545198982965	0.36439059656143763	2.460582481731867	0.8504948462571684	-0.16091837539349826	1.030998267200784	0.2805617416946785	1.1607514826825356	0.9530615176943137	-0.30628199268609924	0.8597746747071933	0.9420610672398612	1.3856804307146282	-0.31792281450471854	1.1517314145232795	3.2308608301961876	-0.5955284062445341	1.5198483468388897	-0.28207433899316015	1.125007464874171	1.3743974012335438	-0.19479571399295986	0.8480544193369909	0.0681194836069954	0.6872471283484031	1.2974976573190806	2.283517383767849	1.3766283810686797
-1.012253455727173	-0.5043479690472807	2.0536863602021183	-1.1185887786789448	-0.1688064130053787	0.12492820310368706	0.8589681303280706	-1.0290398242855627	-0.9250152716863835	-0.18490219266546953	0.40346331058074636	-0.08111336047273862	0.35635506255717975	-0.537920457575292	-0.5517882477821902	0.29809133879722133	1.5193168838431297	1.2106206023578854	-1.5419577224070584	0.73839329876727	0.5664743569930707	1.2143087329462694	-1.3525422921247177	0.2901710729061354	2.597207615838651	0.9320005026062452	-0.18432573316605372	1.0726094013242693	0.19622374626575034	1.310253363219061	0.8606158253812012	-0.23334762599330552	0.7558330399165399	0.818696262427294	1.3765352508228204	-0.27757748143087657	0.9741771259009571	3.2548878379576642	-0.45445392545887325	1.487964733666776	-0.3259547703524553	1.1166865251875495	1.3809473322701287	-0.09611354022951336	0.9372470212513401	0.11715068127502967	0.6550207393992984	1.3501715341881713	2.2338753368167987	1.2079135212466363
-1.040150718797498	-0.41558096453047055	1.978699546879756	-1.1344639220362966	-0.16917648656720233	0.20243005070499462	0.856537147387125	-1.0905191966956251	-0.965340844266412	-0.13316952075118513	0.3817762188143766	-0.1056640972748614	0.3381231136574952	-0.6469679355330168	-0.6791196753316844	0.45817308717168653	1.505331428323168	1.204719498772176	-1.6185125816338295	0.7266208026165873	0.6593758581034465	1.3878671197579469	-1.267386858087859	0.2706081843305642	2.7034816148592355	1.0132512837012089	-0.18653620129194395	1.1765998617125024	0.08542599117067981	1.4746307006562902	0.7848129741379157	-0.13989244347239047	0.6702435530496778	0.6624509986932934	1.4057495335342176	-0.2766692564185201	0.8106787332923735	3.2110944950075933	-0.375866675788607	1.4749330403106975	-0.3257398527430984	1.0569677206906267	1.3299297396212912	-0.012411589154582148	1.0401622485397357	0.1599740074288008	0.6161671582230085	1.3728298745547547	2.1758770510767387	1.04482355264075
-1.0548118672767113	-0.34100625504955157	1.8929933071283611	-1.109791248525883	-0.17278634451520652	0.3025454361536909	0.9121766161604361	-1.0911027610026218	-0.9687747886560235	-0.10229279574188228	0.35518051464577327	-0.08668001631540581	0.2613889167399695	-0.7133908254222622	-0.7843870879216407	0.59328771955126	1.51637526280211	1.1687358609714282	-1.6631846274764137	0.7051089305249338	0.7447059933409867	1.5319596961450914	-1.166565814305545	0.2693889727320415	2.767251440508222	1.1048786521758263	-0.1601499252309435	1.3026321230556772	-0.012599849128280738	1.6036685155158998	0.6852523858777737	-0.027694975810392975	0.6114090585218456	0.5100270875587896	1.470668284219673	-0.31538172192020586	0.6635752007005868	3.155430201520812	-0.29146688870752724	1.491660597289132	-0.2584244477147025	0.9818656724560471	1.3113401320882239	0.0690516080228038	1.0859346624393758	0.19155237096920524	0.5810744041780058	1.395443104940979	2.083409803599045	0.8712510220549705
-1.0893332827404885	-0.1981990145872141	1.826859383096662	-1.1179640625191494	-0.21570863383476496	0.3746670788996526	0.9875840991831802	-1.0921188690954338	-1.0047020552167332	-0.10467964226953863	0.3499073895831518	-0.09167247560437257	0.1424803614463947	-0.7450605331098005	-0.8799376207160792	0.7160243484973737	1.4978695127871846	1.1122089397461745	-1.7171455558910178	0.6734205018038325	0.8338501147190845	1.6322341975107957	-1.0170035735788125	0.2927420692610618	2.814079862670773	1.205697828116588	-0.17214125986206916	1.3905726246234056	-0.0876756441151568	1.6465885004635328	0.5875588735123849	0.0630863146416882	0.5328953809504523	0.3761140102285424	1.5030536109089205	-0.41324005068279457	0.5643690564474596	3.0294770749473594	-0.22399477092294706	1.5065823103464995	-0.162401532014602	0.9155659789987534	1.2312798194279364	0.14424708587093799	1.19425165190395	0.2156584633835518	0.6457571303815344	1.3640439406212668	1.9883879862266203	0.7335619489927511
-1.107448523197406	-0.022644412574889528	1.7442916872987955	-1.0526276743192733	-0.23987721753110894	0.47762219627826824	1.0677482415361292	-1.0442396382575487	-1.0247914367278887	-0.09004418482473345	0.37404156053382753	-0.07616789394509973	-0.050211934097147894	-0.7854679356935279	-0.9388131814813787	0.8349068085581767	1.4564493790963642	0.9960263032297314	-1.7383527819503908	0.6655754223703949	0.9440849419710784	1.6537176380387995	-0.8350608217709597	0.3208375681180492	2.85820497992236	1.3629667043106717	-0.13017032674295434	1.4055278486637166	-0.15930479606850714	1.6284372128609088	0.4463544057610096	0.11986427982647077	0.3963487127654492	0.2056451907656482	1.5298987632128422	-0.522677867963516	0.49479601796644807	2.8672083645248363	-0.2234466311407258	1.553487194226162	-0.09438924261266958	0.8415918565971181	1.177048024927079	0.10499840489566517	1.2501971530197291	0.2341380961257392	0.6148962283545685	1.320006933366638	1.8919442252554297	0.5928899594743003
-1.0928775821670544	0.16025920132109012	1.6933860838265506	-1.0054893737763237	-0.23712281287810844	0.45825024131940034	1.155925554306486	-1.014881463218853	-1.0552102811697603	-0.09089074823279822	0.43100609271795964	-0.020123152683096213	-0.2456010094783659	-0.7711364382077874	-0.9327428927407958	0.9077781752669161	1.3627780619675338	0.8812669109022326	-1.764276963398115	0.65321516637296	1.0118444342781285	1.6637209081684208	-0.6362807588524586	0.32999383528880033	2.8626879749978555	1.5473087546946789	-0.06686773197065207	1.4324021684384474	-0.18684786196203867	1.6200755876405963	0.3546763396176261	0.17958266026699526	0.22010118661464156	0.01693136024367629	1.563808163283709	-0.6312374566543075	0.4378682063437568	2.711481976567031	-0.20154460870047233	1.5622506981462312	0.04288760279671871	0.7878190111130454	1.1875764408128862	0.0877872256290991	1.2681184767638454	0.3000483525393208	0.5529315398945429	1.2154628622606707	1.786948029977853	0.4386823998203176
-1.0478634556751882	0.3576018905780649	1.6435796412609616	-0.9354063869262406	-0.22557556066241785	0.36028284638114016	1.2049221541662114	-1.0200429918791074	-1.085085941532442	-0.14531770106594133	0.5397569995413802	0.058849900439150726	-0.43409892125315286	-0.7452353589417725	-0.870587602810955	0.9373946138007196	1.2316455068872365	0.7608674944970641	-1.7765509198819767	0.6552706925126246	1.0656698601133883	1.6489625712856384	-0.4564185185869339	0.33195226066604194	2.814990200455225	1.7396136242362865	0.018377275695509822	1.425000415827204	-0.21899374139621375	1.5896477870162644	0.23730276305789447	0.22783718728285524	0.08949034986864687	-0.1557013852826949	1.5788107452256448	-0.7859436430431418	0.3748191936479506	2.5239762273723323	-0.1278098623203893	1.5109126119003082	0.11552691846552524	0.7442781939484694	1.1557683247164974	0.1100103659203305	1.272694009970064	0.40772083747705573	0.44430840344937544	1.1417689428473872	1.6859825310137897	0.26415508465108806
-1.0452620678931446	0.5564331175238325	1.6418035005460034	-0.8683258710140661	-0.2347260897916778	0.2517439545453494	1.2686557007566859	-1.0163556672765925	-1.1128168620820287	-0.19512220370511071	0.6525186748504461	0.14859458503904438	-0.6293005099434852	-0.6952689595774415	-0.7604886411022833	0.9706648086376678	1.0784597324925258	0.6380762359450405	-1.748076089372086	0.6405421921541016	1.0722127432111541	1.5954522284554025	-0.30646313448817697	0.31938167897666264	2.7093742769414737	1.8868469854795968	0.11912599220297684	1.4148309335577682	-0.2717966778809339	1.609525142997004	0.13602416351653077	0.2986129996587258	-0.01954811170665439	-0.2579957088609588	1.5568971364172288	-0.900430821871421	0.30481519688927505	2.3428226233319953	-0.025011608624683414	1.4591476795183218	0.20875926660353553	0.6854915972120703	1.1610049185864868	0.11265365722896056	1.2297183240467162	0.5149263273629323	0.3042810387566886	1.006987611630095	1.5506853439872939	0.20093735193589485
-0.9920390635548475	0.7291164784089046	1.6297748160284282	-0.7996771477292008	-0.24530605084126184	0.15664583334386978	1.3074794996760648	-1.0181905683369956	-1.1206690124644436	-0.23517614260570277	0.7226147135178828	0.2759934986479817	-0.8487624497369689	-0.6384738882911051	-0.6275805901071968	0.9579805427546446	0.9692942598304233	0.5193500915894151	-1.614088021819434	0.6548820403354234	1.0752669418548162	1.5400063557487322	-0.21332259372299323	0.2893304188129535	2.583513295445142	2.0260181966097157	0.17736699885334947	1.3393965475692535	-0.35660093720478797	1.6134700433096256	0.14086027496224907	0.3924024580628329	-0.10468878019154577	-0.3472287540838711	1.505048835477795	-0.9893210173348906	0.23168294506730436	2.1383963496724308	0.027651507097461014	1.3832560076462215	0.27352466396125896	0.5948071076469794	1.1591211475204306	0.09877029594944599	1.2222383076390038	0.6073356600221775	0.20646632163990558	0.8515328194587788	1.427209568752364	0.15078136263092023
-0.9311252646912852	0.8301339974322548	1.6455514753320977	-0.7182544445123236	-0.314542347853381	0.0967768317322347	1.352778711287106	-1.0280755636147938	-1.1111634039222429	-0.23248121849120004	0.7966754879615451	0.3871774230587081	-1.0350601117891043	-0.576475432488238	-0.47440330143299086	0.9361530270114032	0.8465992459537149	0.4068137281206131	-1.4301547116916686	0.6770797553513213	1.0411293789281129	1.4094498150108947	-0.11365648673594622	0.27847065633233986	2.458615182321966	2.0905290322949477	0.23428273415632686	1.2119495053299485	-0.37950799412581715	1.6406537008601667	0.0992277733818921	0.44523876668838847	-0.17467624781764274	-0.39799431239867217	1.4388384233563913	-1.1006602020487406	0.20687478104621837	1.989652407674186	0.027147223966227513	1.2906867449466342	0.32211623371077397	0.5094708918811005	1.164155497953336	0.0629376986179018	1.200916532098346	0.6866183637829631	0.07320409152297659	0.7239461595624608	1.3181110389429729	0.034945562027552154
-0.8698067513274242	0.9047118762255304	1.656896226470339	-0.6445373211787093	-0.3451504849788245	0.08285043320447043	1.3923669229432818	-1.0460895618795214	-1.0516918225462883	-0.26475388807019634	0.8737415721770689	0.4109052520742759	-1.1983150715215252	-0.529644949147332	-0.3057163817665497	0.9086911221703486	0.7177681930381158	0.26031806412985004	-1.2422664140466364	0.6918240824011656	1.016122117987972	1.2680673568909293	-0.02531788708804138	0.2968614089593941	2.3156026749843863	2.104759493329096	0.22800491700925143	1.0868895058244186	-0.38097043390942636	1.6480367786214742	0.08820844312546729	0.4470062390344848	-0.27165896550083796	-0.41081321842339946	1.3720958675283839	-1.1372610541781398	0.19221448579090858	1.8995320152711244	0.012769071119568254	1.2146384595939976	0.3744183787230544	0.44765511841217176	1.1778415661357096	0.03760101067932747	1.1630289734342445	0.72178761501477	-0.006360335999497521	0.6041526434854678	1.2549085170354621	-0.06273331000241965
-0.8080451243465185	0.9311551949361766	1.6405255335271032	-0.5754355988160984	-0.38362446273992745	0.10317661023458687	1.4052843699106694	-1.0948457232286803	-0.9928070280266971	-0.34429937660291793	0.9715393139521644	0.3961893371069349	-1.3364287060523512	-0.4815611795423783	-0.13014290773989612	0.8491091308469721	0.5952344300909378	0.1255019365299479	-1.0318759528157257	0.7299426301626927	0.9431341233721786	1.1167861786246847	0.05848626578373979	0.2713452683216858	2.143837982864447	2.10684783423926	0.19133692893681514	0.932959260673546	-0.3329605741725752	1.5885429078239643	0.07576763963834925	0.3931876147887327	-0.32668363781181864	-0.3674630217009629	1.2987269453531594	-1.1304791818700746	0.16435318121130432	1.8181182077223261	0.033074946605501386	1.0810269400781396	0.36366924784712906	0.44433610489041253	1.1785414897077595	0.030466697261458574	1.0924025940148296	0.730877304386767	-0.05490323311099715	0.5269576982197639	1.1787292413275372	-0.16024845610126642
-0.7461487957021093	0.9215406858417122	1.5856742751780053	-0.537597750995042	-0.4279706237612704	0.09066623673589876	1.3631368329536797	-1.2213741696807459	-0.9416563099612215	-0.3902538216942134	1.0117449587630454	0.36172181294233396	-1.443294090442466	-0.4384311640199666	0.033568689224031376	0.8256847454984871	0.45447809729016997	-0.015522660768749396	-0.8292587154586055	0.7722905363409517	0.8968112202647012	1.0009797558259081	0.05723972055891158	0.1941921213725442	1.983175832707684	2.031800231050751	0.13592767528213612	0.7361661719529775	-0.2667432593625734	1.5149410628546545	0.09511351681434196	0.3208722639489447	-0.3570374883825533	-0.3391417591664474	1.227705353813691	-1.0844744513099802	0.12896393382071586	1.7139482674198656	0.03733907628433043	0.9310410936795275	0.40949007908672447	0.4672728130679806	1.1563569534100133	-0.03041711254732838	1.0365286451385334	0.7033780415388289	-0.1543131973482516	0.4845248340881113	1.090903629103336	-0.25285529836061194
-0.6651333639772992	0.9275414930312496	1.5119376145904169	-0.4655706958772029	-0.4726150312590386	0.0693802432279205	1.3225162409961468	-1.2666932864504776	-0.8409461946472765	-0.4567626966992101	1.0590551563262953	0.3151966355934347	-1.5244738502175357	-0.429089608888895	0.2110539513077006	0.8073258636306611	0.3486462734047429	-0.15124747938051195	-0.6369182078741334	0.8101727557303606	0.8639129719572773	0.9274244758390433	-0.02981749765614954	0.05243773068160558	1.825968521235873	1.9377024687968774	0.09708189591566838	0.5528738972812182	-0.26310901611949833	1.4678528286736572	0.10798526949457818	0.2788558077863283	-0.36784313319715756	-0.30225755708931046	1.1999806913530364	-1.0180392588724012	0.04562857555058677	1.66903724254163	0.04921974460560755	0.7677538273512617	0.44944337674287976	0.4721459903743529	1.1537261623776118	-0.1413562047169356	0.9611511322316482	0.6856602532747266	-0.2368764081290658	0.44786391277368204	1.0044355388425417	-0.28077186316316216
-0.5641833050735933	0.9058272351777253	1.442176906582034	-0.4450222586814331	-0.5206853537373822	-0.06297005745929588	1.2891401756524161	-1.261706464190689	-0.7267632274239861	-0.5458430618436122	1.0920391481280467	0.2550140219292829	-1.5706686351023835	-0.4416110857538305	0.3867074911962297	0.7479561954603942	0.2304906458261533	-0.23784584558272487	-0.456596807790192	0.8714846039763197	0.858950423161627	0.8826854399405788	-0.1534323894873555	-0.11177277935533898	1.6982978320957511	1.8045455995818802	0.08418371278412509	0.43693537559519413	-0.2780474758750544	1.4022507138765181	0.10069532415569535	0.2641401822308731	-0.34868843967191765	-0.2691179945585083	1.184410834605034	-0.9406667766860968	-0.054438850666164565	1.5824286000035006	0.036313988587101484	0.6062713096920767	0.5286632452070003	0.49928631576908966	1.1227737936949667	-0.12476257315433215	0.9114959655699064	0.6682031855657222	-0.23755026395121587	0.39073677864356204	0.8909593373139073	-0.29095539432844253
-0.4814831882903083	0.8485543318020368	1.3566931811036538	-0.44027425894537353	-0.5676452732280082	-0.14098263820164333	1.276834352898173	-1.2209251172057205	-0.6298746743557307	-0.597822523988416	1.1055038709012854	0.19094575683375975	-1.608395817496432	-0.483600487103858	0.5442434173887254	0.6532885495470874	0.13774706501273976	-0.3042998903270292	-0.2825887529605344	0.9099235600702447	0.8364262019756039	0.8162798881112104	-0.2749764307148349	-0.22596441797261407	1.5822219715786532	1.6579280040153215	0.03938882394586145	0.3080303260282896	-0.3485211322746158	1.2930530534430367	0.09877925467045573	0.2710649547202798	-0.296305486166223	-0.25981279719764333	1.1883751018286566	-0.8544568412670703	-0.12915504338300626	1.507451275034385	-0.03976261819538311	0.44272541282587285	0.5374659910761519	0.5034967335669892	1.0271884426548488	-0.12159124736953582	0.9138029062296255	0.6001606253416323	-0.22908844597899125	0.36115212300701816	0.7923374332967594	-0.2616484988551228
-0.4523803148561399	0.7574678270700994	1.3019899344808026	-0.4148326134758188	-0.6178237844685766	-0.1595955685641805	1.3066440990405859	-1.1515919058295088	-0.533076932195679	-0.6369076855485412	1.065472464948824	0.15132319934724286	-1.636910498154601	-0.5534944557563434	0.6647625365030164	0.5681960183280623	0.04220122181255028	-0.3515923707114827	-0.15701226130087606	0.9193921859107459	0.8203720921057485	0.712283397300137	-0.3927003663321856	-0.33466559452057626	1.4996594144099302	1.4963889729906028	-0.026022289893582694	0.2034062439412895	-0.3816564804021757	1.139023680893439	0.10350758554321975	0.2949382324148314	-0.26669764734305346	-0.24607395109801114	1.2274439661069845	-0.7402304719126233	-0.15340695251984943	1.43731041072604	-0.180349979822789	0.31334888528065563	0.5111002197381246	0.5479796622504336	0.9206924063246469	-0.08157329844757563	0.9262710639200815	0.5312633420693498	-0.19379233413256092	0.28174985779346395	0.7601765965048566	-0.23797180737507057
-0.43797272244940294	0.6463191594734081	1.1904909130381993	-0.36849904060295924	-0.657662969068314	-0.1569921148667542	1.3409430070671782	-1.0773219281981254	-0.4490638425217228	-0.6995551118795512	1.025300019246417	0.06053068649215817	-1.6225676362111752	-0.6142841495207415	0.7255764255728057	0.4765339967896054	-0.07007538357351104	-0.41397866991475907	-0.09845547424947294	0.9539976852968394	0.8112366366588948	0.6380057286261639	-0.4885194875681716	-0.435191385532035	1.4314139248774982	1.3838904350072865	-0.10720362800295898	0.12035303881117883	-0.40990427120141854	0.9466316185308914	0.052117856293150744	0.33018405867994804	-0.24778745269101582	-0.2499204636732058	1.29056049940234	-0.6891296824758564	-0.1543334070515439	1.3881309405339266	-0.31997695188289105	0.20687301927818083	0.46470312708252	0.6109664910993992	0.804259446703399	-0.013401646000073254	0.9573766364242339	0.44807276746703506	-0.0907169471314882	0.21846132060855167	0.7713748268825327	-0.25533410156615594
-0.46177347022377735	0.5471468712556005	1.082790031429847	-0.3051098254770875	-0.7178316890312068	-0.15751698710510476	1.340610633263417	-1.038062537201654	-0.36372611537261507	-0.7744186414948236	0.9683500658748686	-0.0078101414853968655	-1.5653621893513217	-0.6782182212033294	0.7006458969663122	0.4136021754345446	-0.15996657482776477	-0.4400421134039803	-0.07434720426782024	0.9526674539528246	0.7664010606035541	0.5860474988107465	-0.5174894372751897	-0.5292357677575102	1.3897909954258392	1.2432784969524417	-0.21884668070289645	0.09076588963254231	-0.43728805424548056	0.7643257142429423	-0.028664578589762357	0.37235815837972047	-0.22431992106870619	-0.2563698531549289	1.3639564910142035	-0.6823822988080683	-0.16030167152383168	1.350010930791131	-0.42824293237494027	0.12288607560632951	0.3996049535675043	0.699329090737954	0.6952434068319139	0.05369359428853441	0.9335479410724371	0.3664318307722597	-0.025299246982018565	0.22744481208994957	0.8105965144514323	-0.278736838539557
-0.45651522926883575	0.5270062549210357	0.9705176735517883	-0.2566509230575971	-0.7006460561873146	-0.16005643578096201	1.325461063495099	-0.9606586735090273	-0.3257940125266031	-0.8894190691222722	0.868536889786698	-0.044633580088025836	-1.5121076433361824	-0.7264013119860682	0.6477023875310116	0.39885734796671646	-0.20513729516657894	-0.4661794914121682	-0.11676363567968137	0.9498627074424645	0.7412163842312091	0.5501764773238439	-0.5550514507025216	-0.639366227626102	1.3219914848189065	1.144879082195046	-0.3125388619368998	0.07299123065146966	-0.48910465075228843	0.5526286275090592	-0.09724455358379072	0.4208494063599565	-0.20248697527903756	-0.2473287970036894	1.4488122719243242	-0.7278533973605035	-0.14767483372291	1.289385820751568	-0.48577245482057607	0.1101350764506096	0.37924488941154444	0.8107964851407145	0.574787432551225	0.13571197620856626	0.8904609100746086	0.27848109433760837	0.03700782116234573	0.19964796969462528	0.8519210246277703	-0.25638067245884877
-0.43954891476532765	0.5467525776248761	0.8392024647197346	-0.1958685122249627	-0.6830894382703634	-0.14797435446616083	1.3209027941863754	-0.8818997782189062	-0.2985554794978617	-0.9517739989527414	0.7838300420480955	-0.021534817291158546	-1.480016509648715	-0.7363123828153462	0.5745235807749964	0.40564473283029445	-0.2161978813281284	-0.4287252452191555	-0.12972260751742165	0.9797260306284731	0.704901188188958	0.549812647899097	-0.5857398086072787	-0.7628954505556325	1.2488563470696046	1.0766812498753926	-0.4217051834643559	0.02722296004076815	-0.5348351317410684	0.3522043795842957	-0.16392643472708382	0.48317618038786775	-0.20208890194622225	-0.21692803550320314	1.4909618254580244	-0.8333521192266431	-0.13097206981100568	1.2065224607186078	-0.5260214861340832	0.11667259778777812	0.32136860702869857	0.886548431202929	0.46987237050700453	0.14356348707353833	0.8405559188406919	0.20685330120574874	0.08518393462124291	0.16704714799633535	0.880386988013077	-0.1743724601899372
-0.39724162124910717	0.6129516154511767	0.7396571285642934	-0.1345257791383025	-0.6399325715342153	-0.10321626260934036	1.3351854653774153	-0.7934181002109446	-0.29573359893688667	-0.9527152567081716	0.7519346196534507	0.026248322152812465	-1.432586956046681	-0.7167892099514461	0.47643516602684804	0.40609188781879313	-0.204222346395137	-0.38804421869831257	-0.16863960071731193	0.9837274681979075	0.629127725859824	0.5646567253047042	-0.6145624687809613	-0.8223116284694363	1.1924910253909229	0.9959236673002698	-0.544573325654852	0.02391085882594881	-0.5587415981908166	0.16800084702848495	-0.2279666965154314	0.5587764607061122	-0.23973056748479876	-0.16606627934203183	1.532991341571875	-0.9698404783951411	-0.11146420608488435	1.1792976867872615	-0.5956985353259608	0.19943331999648073	0.3184614763938286	0.942378293897843	0.3730858072951285	0.097210372008699	0.8095571060210247	0.15400269252828658	0.21646113663757008	0.1264027415341929	0.8716340614758898	-0.13536281678080012
-0.33054973053104725	0.6932482741990048	0.668606533129527	-0.07466635883037442	-0.5645516040929611	0.022916230871224942	1.3017055038376006	-0.6879371380663823	-0.2698621100180316	-0.953439685336277	0.7443264906281573	0.08124289723973903	-1.3713229192755612	-0.7630926062016451	0.3907588516271018	0.4419144228557233	-0.2015989817485774	-0.28493980354513726	-0.18617919663271607	0.9960942068363801	0.5263562269757143	0.5408102443466828	-0.6034206142213658	-0.8790680199177734	1.1199791861669552	0.949348020838982	-0.6583145630417746	0.08135097255259882	-0.6298768929300047	0.024094345532332105	-0.2718853925530996	0.6152592821925104	-0.31649936686818164	-0.08139944033730552	1.5599055295679167	-1.096422700195117	-0.03962454705514923	1.1885414349406662	-0.6709347704772465	0.33127870263016784	0.24649322154373615	1.0166658570460982	0.3137697791480566	0.044133316450985983	0.7717304459430431	0.11433898923984509	0.42056523172297344	0.11642404333254161	0.9040922956033712	-0.1306945950290162
-0.2869596017606407	0.7351502204689796	0.6427313019532276	-0.06107742890589479	-0.5111685839510459	0.12753472398324492	1.2366858539727996	-0.6232594231288315	-0.28735010741385353	-0.9809125231765901	0.731364723056086	0.09756827169691684	-1.3183428645994235	-0.8134581828006462	0.2925719597636419	0.43330600028582855	-0.230334511192968	-0.17238773345494293	-0.19680092319334325	1.0104009585612317	0.35478998945225015	0.5051283589494233	-0.5594681945129467	-0.8886428839886962	1.0279380903888922	0.9595156599759755	-0.8164738164728513	0.16051584279155323	-0.6699451168188671	-0.05843496518868394	-0.3278633825372943	0.6327218405438002	-0.42407901988961766	0.014486831508222452	1.554817745130062	-1.187728114849803	0.0753378746333774	1.1374436586426353	-0.7325569195821836	0.5254504811833716	0.19211576908760034	1.1115375235895035	0.3154927787098464	0.017571357727047942	0.7699425397577462	0.08942050959105081	0.5567850696442876	0.1287871584317197	0.9476269203227272	-0.1597444906843766
-0.24984655067145362	0.759343659924463	0.6341376815253188	-0.027882639490565318	-0.471597967021889	0.24092917109897988	1.1463115409572115	-0.5930606182625325	-0.34938086938893365	-0.9799836961614556	0.6908561646109145	0.08321990860304808	-1.2837858360166787	-0.8830541470739431	0.14668366907643476	0.3990025650600614	-0.25788207780204164	-0.04978317506944815	-0.25693454709383656	0.9315602456787463	0.1633805146651226	0.4889915859984654	-0.5076096456809778	-0.8644514345163129	0.9215511794655564	0.9692411809171345	-1.021388369404769	0.20454067847881227	-0.7112725704520944	-0.12380354077057118	-0.34580090869578217	0.579872221256232	-0.5280686466989011	0.15411411696406316	1.6180192093992072	-1.278583771551421	0.21846580301167298	1.096724052489257	-0.7501972936348034	0.7025872919627858	0.16224126814239095	1.2182128194542123	0.3309990124142562	-0.04309311348435903	0.7562660562202284	0.038985984786257186	0.690424429298045	0.11123383398881495	0.9969663017252322	-0.16797208830790472
-0.2044593432373686	0.8145149455161486	0.6486726317161823	0.019296404628967607	-0.42470399536918924	0.35535772061919524	1.0050244202348426	-0.5580573585824966	-0.42125456279386764	-1.0107412462065075	0.6620942750754509	0.0657908930550649	-1.256088593167869	-0.9511362059859158	-0.031255002811559886	0.3969351130623138	-0.29837767206343824	0.07928390307365932	-0.3369300535291753	0.8659925076619844	-0.008232703187032609	0.508974724227112	-0.461557826726975	-0.868697545537346	0.8057685666304513	0.9687749538940775	-1.2452986554262153	0.2924195698260613	-0.7098820438776143	-0.16417497493945157	-0.35383680957835334	0.516336551769861	-0.6274860106480884	0.30304617939688216	1.7003409902684072	-1.365008174145284	0.4055251754110863	1.0251684059704949	-0.7422619466690886	0.8898794604395492	0.14158875320476189	1.3495023220850295	0.38049393458854736	-0.06841038609739167	0.7095004554857467	0.007997570309971044	0.8299475590653153	0.09305128976273211	1.0372242254590618	-0.15057949373202675
-0.17131481038831428	0.8712196067730819	0.638015787426435	0.050452350725152265	-0.3825873452555857	0.5394856350202589	0.8398227457666702	-0.5334826828057775	-0.5408178576936885	-1.0723630642676822	0.6485940382899162	0.07118064438763289	-1.20948365838084	-0.9744246837528283	-0.24099473336589838	0.37723745677118864	-0.3285869659509978	0.23791269714846264	-0.41348740186698585	0.840610193763823	-0.1544236921137762	0.5237019232337945	-0.4231241124925478	-0.8431786508639514	0.7320145232984532	0.9643824765715557	-1.458451489300845	0.3703133423788064	-0.7460031658616463	-0.16065346042471368	-0.3502755700774874	0.4207051328228677	-0.6974250026150592	0.46744766826826323	1.7947148337927068	-1.4381778459925978	0.6004556707643529	1.013344760845153	-0.7220184384031705	1.0846186475026625	0.20210181977865727	1.453379674167057	0.47975153379750146	-0.10341465858439776	0.6373093567205924	-0.0366932856702347	0.9290247570504739	0.08507877255079373	1.0238859316581486	-0.11951442014042335
-0.12299470279761797	0.9505234394582519	0.6408483742545682	0.0905468322545677	-0.2984669812705212	0.7697905770686297	0.665511631470919	-0.5270968844997919	-0.6242667348787078	-1.1098226472869046	0.6221109965380632	0.15897170253926257	-1.1970995302071368	-0.9714256353032142	-0.4377653522144783	0.34292638959279975	-0.3978724367186805	0.3924307044022361	-0.46443842523792955	0.8125427023295545	-0.25527099289169	0.489894709885413	-0.4274424952183044	-0.8118548609708249	0.6593025483041176	0.9256010980236825	-1.6369369940585152	0.43222227023032145	-0.7612050783089417	-0.16172553524427938	-0.2856825908163649	0.30192139355042685	-0.7383229824222972	0.6146288318075648	1.8914134932323523	-1.4736565855758164	0.8132675007944672	0.98408676210653	-0.6903736363380756	1.2821779347001208	0.2367804942327723	1.5079022651896512	0.5659228577348069	-0.1806998180570537	0.5377931487442669	-0.07682176213094785	0.9776426389334876	0.09090714312023357	1.0038081164777206	-0.14996208435450722
-0.04995958274813635	1.0188245470852357	0.6314913510641068	0.14378848694359653	-0.19552058324566446	1.0062918621719512	0.5042100603634282	-0.5134615481993963	-0.6927075790414221	-1.149948210616667	0.5769614901150655	0.1928543923288732	-1.208044210188237	-0.9510486143694168	-0.5731546103287318	0.2696512840593993	-0.4707691099050253	0.47657907574129404	-0.5282366803534273	0.7851600819534829	-0.33455073458431933	0.4441183178092191	-0.4467966115414234	-0.7885673472116251	0.5859244161739177	0.9178831214590355	-1.7760713576334237	0.4840332479063013	-0.7576324276250166	-0.17459587720901312	-0.30285804327889226	0.16884961874736754	-0.7405698571251693	0.7666762891703653	1.9774353801106155	-1.500516063294659	1.0039843777388748	0.9725009740049911	-0.6586251395417635	1.4785386385517874	0.2248722021913403	1.5052636002511863	0.6890500276883276	-0.29791607210982096	0.46613969955326473	-0.12864577936911076	1.0556235552138156	0.06418479629099737	0.9628543084113884	-0.1504276684216286
0.007717990973977134	1.0659748746177287	0.6054591678559488	0.20292905493548946	-0.10704032429203851	1.1690906866511082	0.3443481332435716	-0.49706927232132186	-0.6717854679905491	-1.2177567831828342	0.5433347455057149	0.21211765179011305	-1.2234962252863186	-0.939650358160273	-0.6748172230165365	0.14392638145445588	-0.5463901693353355	0.5665159291159425	-0.5768059003607163	0.7671758480081596	-0.3969231875370924	0.37260683189181265	-0.4417509874551874	-0.7435566119632974	0.5063987158366485	0.9121177087657232	-1.8978422357199647	0.521290769673487	-0.7025572791693805	-0.16096461338992396	-0.34504033296936404	0.07070296064688802	-0.7459778135623718	0.9045679496806194	2.029618005849922	-1.4910229926030771	1.1257362819736922	0.9815090711276829	-0.6539283218941782	1.6078800175724084	0.15516259811759586	1.474421844212447	0.8648829757912256	-0.4337771127940909	0.414176346906107	-0.19424548807659336	1.0995978163896043	0.08930038200732583	0.8938840806017387	-0.15584928816573437
0.03896451033819513	1.1023985865454224	0.5820082495514922	0.23102917674451257	-0.01834955181845378	1.3277959307307357	0.16570638103341306	-0.445779384309896	-0.6904582670399064	-1.276995758281073	0.41705956505993846	0.18862190562366388	-1.2227196359511043	-0.9500540751020343	-0.7062260758035463	0.07468212811881612	-0.6564922017181984	0.6252654594377738	-0.6591856992707497	0.7290686445739437	-0.4634546531545107	0.28421014722455085	-0.42293717333061237	-0.6890248693419213	0.469022656464264	0.8965341448771673	-1.9811993726336241	0.5837873071927598	-0.6338636538652012	-0.17045484862536497	-0.32948795314154533	-0.05399596208338657	-0.7141776323626144	0.9939866518425478	2.082035455254061	-1.4723636238410331	1.1938843518328723	1.0473151669797462	-0.691170178660339	1.6951892004236098	0.10268788456317017	1.449338714296201	0.9940684700482902	-0.4718323204528995	0.3858367327557438	-0.25770497127224784	1.1425402275144059	0.09782568416840068	0.8325875144228174	-0.19762785860870574
0.09414714960105915	1.138122451957652	0.5683057411498538	0.23073618167109325	0.050040037848971486	1.5929162517654887	-0.010170133957901856	-0.3584354579742076	-0.655920500470702	-1.3817703596583069	0.21922731980684568	0.1410589547899389	-1.2291013644468587	-1.0066627101287877	-0.7197719399144684	0.030662692222129424	-0.7540688347771265	0.6640583708852272	-0.7242617260433649	0.7232854525852056	-0.4901431600726703	0.23523312906506844	-0.4276447782239024	-0.6489818024645544	0.41285135160825515	0.8752133954601673	-1.9807331300327067	0.5756764238637164	-0.6053489803841248	-0.17100414737731726	-0.2922642089406892	-0.17259108209141236	-0.6551281633538159	1.0142360953179954	2.1086488039350337	-1.4095863284715695	1.2466145790637762	1.1477079533534174	-0.6848477393266593	1.7238288992849509	0.00017385698516584336	1.4524513334940425	1.0928169707878346	-0.5099696338859852	0.3481582088484206	-0.3123342846350118	1.0660513492118295	0.17248987092708226	0.8178857249630994	-0.18315788647460363
0.14401480864266622	1.165020561795875	0.5349741957562475	0.22480499295453732	0.08036333682827182	1.632086004574664	-0.12973161984209464	-0.28190610551530165	-0.6451412259193148	-1.4874623024141829	0.04307838342851078	0.09515941394841611	-1.2149089029426965	-0.9892252275372805	-0.7304348877265371	-0.057581907614822916	-0.8449256134769649	0.6771380332229344	-0.7437746172168522	0.6954120987564256	-0.47985809080743314	0.24092622198298033	-0.3971424181646876	-0.5955339258878959	0.3638079281059942	0.8574840597009782	-2.022850378315614	0.5370335592061259	-0.5370823600077511	-0.18168720544260042	-0.25610627339776587	-0.2765607602875956	-0.5500942674222771	1.0402818232999054	2.1873825285124058	-1.3398568912464508	1.2106867466424107	1.2680723517310812	-0.6760538519363654	1.726675490921125	-0.11605565828988032	1.4234016427203833	1.161561866484265	-0.5309049688895076	0.3888052796861853	-0.36034875220589424	0.9496100203257525	0.23470023124929557	0.7816807409331223	-0.1665082897833679
0.21931224617823383	1.1787862881709448	0.4834325888764234	0.28315898574464127	0.12126074951257707	1.6374800145328952	-0.20820201913961145	-0.2079010387760199	-0.6350128898257987	-1.5367904202309488	-0.15414182383842867	0.07075552595282196	-1.191138629456742	-0.9715347844419085	-0.7278283850449256	-0.10729719509277284	-0.892098223825133	0.6934009960510328	-0.7114046578118093	0.6836125847296398	-0.4153285104737649	0.2731599154188501	-0.36186974258216636	-0.53058091222787	0.3277096002601203	0.7561492354170478	-2.0223794865719524	0.501703163672728	-0.4738833505774431	-0.2454856381116653	-0.16252984709795068	-0.31771151210209025	-0.4416512342653912	1.0610592969642731	2.2865989167469047	-1.2512093480020785	1.1529221906020095	1.4424875627296079	-0.6596431524831062	1.6682523404331107	-0.23566934847092505	1.3918730280278635	1.167823061047408	-0.5308792377351756	0.4381339982532989	-0.3974411803384673	0.8715590217081903	0.2955193595004734	0.716729419223756	-0.132086899280987
0.2851577716024455	1.1996938780958049	0.36198007685393047	0.3157889470138434	0.1739077699069691	1.6799574254609368	-0.25658272140871574	-0.13676333435417765	-0.5903154730568009	-1.5752413777600363	-0.32712950497278503	0.051332933535834104	-1.1364364343324065	-0.9088580472991149	-0.715105702597157	-0.15054119047917344	-0.9032361746277336	0.6924562180271182	-0.6739321407322681	0.6795288271609847	-0.35451572392869063	0.34025326108366044	-0.3570963239653812	-0.4668672146268804	0.27793403889354634	0.6540055198999211	-1.9873561659534367	0.4926377015152923	-0.4138496881773051	-0.24796278703231697	-0.08541550687656421	-0.32675109666173835	-0.31480944512197	1.089836395761343	2.292040539153211	-1.1174784135878895	1.0354772461647905	1.6658163301684563	-0.678218795592995	1.5743002956640726	-0.38279636813616713	1.2933483272062363	1.1481934363755726	-0.5287123626476584	0.5195833377440475	-0.41113040065799983	0.7697426613985412	0.34309750021327423	0.6546170303801874	-0.15575370437580746
0.315283231800834	1.1910691920106509	0.20038241385731262	0.357094807371103	0.2455230200939731	1.6983633015464803	-0.25598393143155806	-0.07394333656843292	-0.5431156027437974	-1.5817187516844045	-0.5136339095247747	0.046546622762189724	-1.0732890123145744	-0.8333161212921107	-0.68875212153068	-0.2122724656568656	-0.9282556437928641	0.7068377694455246	-0.6138087371816836	0.6725773579423252	-0.2836478819675402	0.38468807058436666	-0.3912643928330056	-0.3613254678187531	0.2644729312235117	0.5286746882692277	-1.935477710397469	0.4404541017219551	-0.3902141541293579	-0.23751913109145512	-0.05731270614513141	-0.37641496561110876	-0.20164816408087835	1.1437507695252216	2.2893878329762103	-0.977464387957383	0.8613942164731594	1.8754391112308855	-0.6870763216087096	1.4554689297747563	-0.480205160967495	1.196368480636377	1.1312153556436977	-0.4914899087108611	0.6116400663890437	-0.42722956966017095	0.6776562015224816	0.3718536200350314	0.5680182720092113	-0.2110933407406733
0.3949325082832186	1.2172679748928128	0.034695604078766026	0.36363115308895727	0.2982562694512924	1.625105521099306	-0.2235373844538763	0.009175551927566333	-0.4978448839317702	-1.531907777709474	-0.7126131049301485	0.05371043229046122	-1.0302773382729566	-0.7589281410830585	-0.638269009880049	-0.26419061159033685	-0.9523870180289011	0.7103437229082733	-0.5488858537155259	0.6543972193623382	-0.21738209959694216	0.45110744404199316	-0.4219381570375692	-0.21420384101926163	0.24294520326182423	0.43557328595685646	-1.847263547642625	0.3936112379093008	-0.3712431182202941	-0.19975983234719957	-0.04261429611720487	-0.39348854407373557	-0.09687861116419791	1.1458859693563517	2.247719267337615	-0.8193673016420787	0.6442231151359255	2.0370171945029023	-0.689669646860947	1.296311080679142	-0.5906018345148978	1.0728614173384157	1.0298679809965186	-0.45988612522859496	0.698582875855873	-0.4544293291449108	0.5699008625312819	0.4162189844477632	0.5158868325148541	-0.2463780529036923
0.46000554100008184	1.2368340624398493	-0.12803986181209825	0.33882414346703144	0.31246221764020177	1.4510487799476348	-0.18994653605537287	0.10642411577071324	-0.4723414739951128	-1.5148611241876475	-0.9190208492852842	0.028716639663302936	-0.9647632701429517	-0.6868120457348132	-0.5654750645323682	-0.35376735792956776	-0.9283668954254501	0.7381432524023934	-0.4893451180711475	0.6466635805689449	-0.1425708024498881	0.5563796905907472	-0.3965327981633889	-0.037020813084654436	0.24574895127646249	0.32140433525748635	-1.7628410928772957	0.36608803111671934	-0.4054982268044892	-0.11701317520768548	-0.021760163341720477	-0.3916257078980709	-0.04988847242781225	1.1303234979505787	2.1762336432810456	-0.6474262142808234	0.40076764845214996	2.146838060856843	-0.7063795367153515	1.134673792584141	-0.6718710462253937	0.9735181312745091	0.9580818102267609	-0.43963352352001	0.8724593528031999	-0.4544205917535633	0.4875149550696808	0.48299045516083144	0.4427383668351442	-0.18869367456494618
0.5180058221183426	1.2811618315611242	-0.2897754538569669	0.30785706374372745	0.3344689701380809	1.2439029328163802	-0.15988015220507695	0.25075625614589714	-0.44673257219448004	-1.4769283329449145	-1.101813215220719	0.06365550905517915	-0.9038610571874669	-0.6397180330311347	-0.484044076929779	-0.42637603584773487	-0.9219347608058079	0.8022797716902901	-0.47414050624041854	0.645690336239295	-0.06066373331556254	0.6547743375812273	-0.41413445432165136	0.15636634882283965	0.2499705056527962	0.23062270363005838	-1.6404009374845656	0.35230398524864615	-0.4685105809599065	0.0211113113061987	0.10357195229579334	-0.3806443801746314	-0.013525924396606085	1.1079342794660194	2.0918881878157576	-0.509717420959303	0.16287191020322986	2.200818547692245	-0.7406221071160921	1.0081720371310248	-0.6603009989966309	0.8796235959394807	0.8964260230464214	-0.38371668420240507	1.059801327760954	-0.4197122304089844	0.35642303011117227	0.5680578089256333	0.3817246491937744	-0.12330253555174242
0.554071585449576	1.2998020642525137	-0.4483576014389531	0.31776610332508554	0.3405692135095727	1.093748613996854	-0.09482873172972602	0.36133106478106486	-0.4497821711931741	-1.3982445034251163	-1.284164569393603	0.10565855486136129	-0.8511224664279862	-0.6271538779452847	-0.4046250403894513	-0.4865341313161114	-0.8963251464862119	0.8882683551002778	-0.4568435776588961	0.6257325074071095	0.028796259756206782	0.7792643567520583	-0.46277341580404696	0.3322996565635937	0.2928949814599432	0.14529580197140865	-1.540654642569072	0.3605383868500459	-0.5664353868816042	0.14503820489383418	0.2796925588127265	-0.3808802805063309	0.01057176103186202	1.0482992516902643	2.031487966477483	-0.37570828784089005	-0.11242525291550245	2.2147385074344372	-0.7530337580821246	0.9039640474775883	-0.5538740426240093	0.7856219415541883	0.835956370415207	-0.3037158976881686	1.221521338362861	-0.3685894128467738	0.2826575747388198	0.6054297763054698	0.3638458982624611	-0.008305580875856856
0.5712483636834351	1.3091572508578921	-0.5486084767122906	0.37412926520602907	0.32976115133073114	0.8994095186668682	-0.0033325231426618585	0.3874857592075635	-0.44145549643594456	-1.3316778235087785	-1.4144360642914033	0.186658613105652	-0.8262768633646941	-0.5950705494832047	-0.34060050469445646	-0.6058771990763966	-0.8198153527496087	0.9658078162088657	-0.4633240832136142	0.603182193499302	0.08697452517645263	0.8746061178781483	-0.5303573642256038	0.4746278536499057	0.33601676446729667	0.06362136607485791	-1.4211935914304965	0.34289508261098456	-0.6593530257685412	0.2941578097932018	0.40946206568397664	-0.36840540131165384	0.021747308980440465	1.009282756035943	2.003823766488009	-0.23686238376197566	-0.34052853605937783	2.1794134702295067	-0.7084655301975875	0.7717004356972548	-0.4254681547732103	0.6632514467689545	0.7595514494804738	-0.24636357185162922	1.3541241944799989	-0.3182635434584235	0.1828407667196148	0.6357598026747967	0.3059026641631467	0.07837707140396082
0.5157018470761761	1.2836775381890948	-0.5899098972785877	0.4161471573933954	0.3111456549659448	0.6102688752680653	0.08978119407830988	0.3695283835579557	-0.4339790419804972	-1.2663468668146673	-1.4933398433753151	0.2549353054814457	-0.7978437235459969	-0.5576343515399637	-0.29062244783285773	-0.7418399428547602	-0.744006316422859	1.0648723028928049	-0.46010221387080297	0.547797491218967	0.1310733553722373	0.8773741012735299	-0.58488496329659	0.593810400415282	0.42473907578514913	0.015840151417329185	-1.3958418160464034	0.37029660483824645	-0.7442447283640089	0.457351886526257	0.4766990610513112	-0.30895365705284417	0.058363344157484696	0.9482108140926178	2.0100592284751655	-0.14672371401147674	-0.5415922897281483	2.065096200633229	-0.6366400792903821	0.6465700867998593	-0.25549673558943703	0.5028191448310201	0.7645029492240621	-0.16972418637950645	1.482768498531034	-0.28006012549019893	0.14877991849182876	0.5998910045601152	0.25820179967206636	0.15007165876547865
0.43564401008672027	1.2785136372854597	-0.5777907170008708	0.44830162935475204	0.26464723361411513	0.46930246474220166	0.19373074861568554	0.37322584608545645	-0.4344540572250854	-1.1822542823955524	-1.587852284938205	0.31416230439554055	-0.778881601666433	-0.5841587835793519	-0.273890240618945	-0.8649466197873934	-0.6772796332046596	1.1495314307545517	-0.49515789409853533	0.5247170862286008	0.13260869781538737	0.8346347469305494	-0.6552520576420461	0.6985745299470573	0.5511361001899413	0.001857906791391395	-1.3582906901015446	0.4083720130859822	-0.8311505530496405	0.5959785591291232	0.5291087411184014	-0.2132120208248375	0.043412922598489265	0.8534310767170818	1.9751734303732562	-0.11610968408558897	-0.7244709014669667	1.9432308509288152	-0.5433354439375409	0.5680172547402398	-0.035867597168886454	0.37977114053988387	0.7519201649014967	-0.10173374363705612	1.536544037615379	-0.2573624094840151	0.15700460513533454	0.5557690697121076	0.22652009381716476	0.24120250990780928
0.3910925502859489	1.3067548081797142	-0.5404706529318378	0.43982556433962755	0.20796896362730766	0.29441257449822045	0.26963574397973983	0.3558018635345348	-0.4237378622607572	-1.1179758037974483	-1.6348081328334565	0.3793840385712229	-0.7578335433482962	-0.6255471839027036	-0.25079571848234133	-0.9791671839462388	-0.6134928063464121	1.2223538933604523	-0.5956523635420423	0.5069208641876226	0.13119146748378155	0.7330161031961985	-0.7093595081761646	0.7893663960264847	0.6968617258451661	0.015244723758490985	-1.3624795677140635	0.4307796210751251	-0.9064225140173925	0.7014163498715111	0.5264849642451116	-0.12921780448658168	0.04374138146211179	0.6873584918269222	1.8929315265302038	-0.1739522056902666	-0.8833552483010403	1.801750161086241	-0.46649045714608406	0.5429291106102709	0.16735010568517245	0.2622487203348698	0.7000699147779819	-0.06064771789074173	1.5400065469427657	-0.2687358307662761	0.18745146870430396	0.5229928829651722	0.2604986457450597	0.33779281700688374
0.3645231652432621	1.3270794524547227	-0.43842257755698855	0.4590742422119948	0.143079800426446	0.12053452036374149	0.34915211000425517	0.2962412086317327	-0.4264201552560933	-1.0396037272681737	-1.7119858970431323	0.4388665509789659	-0.775801252054721	-0.6688618622948461	-0.2174988915291304	-1.026763531636013	-0.5703821593420397	1.2797134472075782	-0.681005660498118	0.5605945226661871	0.13833972288108484	0.6213264050055328	-0.7690876927885529	0.8266822943652491	0.8586472801631994	-0.011526373472508034	-1.3983550097812647	0.46841303000936224	-0.9663745684242352	0.7387841319170112	0.5081549434360582	-0.028269317051745457	0.06034870328225459	0.46228916203095255	1.8202401661599574	-0.2653381904457694	-1.00577045598966	1.6396470753506307	-0.38124856221351944	0.6045315207959578	0.38781372388029045	0.19361844805371844	0.6686713585828377	-0.018958889171627837	1.512140404902658	-0.30746279162268536	0.17159135303568368	0.5238701109760796	0.30952819777718915	0.4372887512047476
0.33828070906152474	1.3566662822020228	-0.3164642429103032	0.4108077312973898	0.044371792922388915	-0.03575416272200814	0.40994083409577725	0.2430626079148936	-0.4168679422962625	-0.9384505798932784	-1.7484078033261465	0.44443270951349045	-0.8159594442267639	-0.7044060750813805	-0.16602556157605747	-1.0896369091647227	-0.5112717373156077	1.3016751506892077	-0.8054679900691996	0.6073404313477332	0.14944237637316574	0.4834057534331227	-0.8391487058674981	0.8294194998339097	0.9765035812818106	-0.054905266559985476	-1.4402417934167093	0.5019438581606218	-0.9975571237889829	0.7968201624309093	0.5416238106065879	0.10720962589386333	0.09955121807911234	0.21374699720872656	1.7196910765856515	-0.34971004073926937	-1.110681438647445	1.507369119710527	-0.2810811607360623	0.7161788645378817	0.5470978637040143	0.06303501736787116	0.6162680646493366	-0.059658167871015744	1.4671197214224674	-0.3911603451009514	0.11850323348189737	0.5351254240384933	0.38209257897581883	0.48460042655463254
0.2647813254052993	1.3527243850135853	-0.2166272541184457	0.35969662379870615	0.0003101145578074772	-0.17832469280376784	0.43393145302043273	0.19744424955254086	-0.40593615958403434	-0.8611891972289781	-1.7593347139774635	0.42526045172605087	-0.8549276344871075	-0.7539283043930062	-0.10064797401929067	-1.12893654344154	-0.4689481636429231	1.2749181348766485	-0.9233950536426873	0.6891302040133969	0.16395671028292813	0.3517269818071231	-0.8981346462500491	0.7360554256238536	1.068325434009439	-0.14392262111116755	-1.4962075096080731	0.577383441599016	-1.0009163665024707	0.8581766236343394	0.5747524389618193	0.2576180866207546	0.14308139269414147	-0.00942030568598975	1.6074105418639768	-0.4539188874590202	-1.193313316757847	1.3626427530322915	-0.20386173821707704	0.8810516780687878	0.6932256641605413	-0.04538545276740498	0.5954449360285496	-0.0934288264407992	1.43903081005084	-0.4476233096306871	0.11156516532885796	0.5542105223073135	0.43046559477643004	0.5181562963686298
0.20057928217778484	1.326751090912204	-0.09066425857786711	0.3017640776329551	-0.041038569109225854	-0.24516911230865374	0.4416524588723201	0.13212548366517612	-0.40103872363720294	-0.7354295766454649	-1.7070715256118774	0.3812776050580168	-0.934873145907719	-0.8312811757250568	-0.07250240323297906	-1.1155914541458103	-0.4646847964815143	1.2417788553176592	-1.0121811646048777	0.814951045294729	0.10684670393268744	0.2327948507929813	-1.020061135622231	0.5879690907236912	1.1513930929926175	-0.19497948061205522	-1.56798695276219	0.6322253793301643	-0.9767194737716209	0.9187367063422457	0.6184601942574083	0.376018716684449	0.23826920888060527	-0.18504268129584928	1.4836892256178595	-0.5766582342525846	-1.2522788728544418	1.2537784992555145	-0.13827512832036146	1.0237636161225354	0.8483343891077482	-0.1643995770544006	0.5705672822111311	-0.09229205523169778	1.323630875917203	-0.49792085856150453	0.05250880230756864	0.5668248033328469	0.5398439638443018	0.5334898026744562
0.11458238789349295	1.2777420915724207	0.08494519772620672	0.19642231696386583	-0.09118554206102834	-0.343039776894959	0.4855678295657501	0.05935591893169467	-0.4197676059687933	-0.643539759182673	-1.6311274357562102	0.3164141613919946	-0.9849536874273669	-0.9229550097221327	-0.032646685477989476	-1.051656887400926	-0.4599316663858464	1.1871709361396534	-1.0361334722868465	0.9618163735605215	0.0564026541904832	0.11016846142602787	-1.117273432399394	0.3983549577070401	1.2560657749465753	-0.27501119824974846	-1.677398881859189	0.6399146268375395	-0.9097803638726492	0.878924147010293	0.6084943693357445	0.4933800470261455	0.29485157562569697	-0.3422472750750608	1.3645500525113599	-0.6628865732737758	-1.2655686333541438	1.1315445018251213	-0.08458306283617924	1.1126428313654853	0.9400322297342341	-0.2640426102683884	0.5148222619263103	-0.04835096297928242	1.144036482431711	-0.5636894451302713	0.0548394978031058	0.5505731273731973	0.6258239559903661	0.5371594071217257
0.023422762838291655	1.2202869267582581	0.2983413523839067	0.06825490624164908	-0.13075155585844317	-0.4121717242143294	0.5287221817782005	0.0012696408921720691	-0.490224672338696	-0.5870476101494431	-1.5320371307323133	0.2929909479038642	-1.0162753451381117	-0.9800852006332399	0.019497122345381784	-0.9998501692881867	-0.4770209401546127	1.0987001176296993	-1.054800971983124	1.1138979778444622	-0.015194463355436977	-0.01306932951777674	-1.1839549923265336	0.1849814528168602	1.3645188697836024	-0.30120963473313755	-1.7726301950068213	0.6894236072433311	-0.8109093347444805	0.8427499974344732	0.5352935910514961	0.5743637218901722	0.3182915471802539	-0.43422593855367203	1.2272882243960492	-0.7546145172449407	-1.219230747078706	1.0638296087326584	-0.059460502147840245	1.197155027675978	0.9849602926307387	-0.3318932586925915	0.4782028671297711	-0.0013517386291715615	0.9860404995536142	-0.6212551630280639	0.11831528463901378	0.5540455486648584	0.7116676301640308	0.49265303515956094
-0.07310121882622303	1.1797363544947586	0.4727833537801199	-0.09558728871082017	-0.15434019053087036	-0.45801247291511393	0.5679273878644694	-0.01037975654608538	-0.5123268456108028	-0.5375992541266477	-1.4039670529083252	0.25905738406294543	-0.9804874505586403	-1.0754250501245226	0.0369135894407024	-0.9078974970072057	-0.5470097258409445	0.9850467045101681	-1.016742950010577	1.277771203424869	-0.06280704261446891	-0.1308368863985822	-1.2912401701270166	0.024441123738057513	1.4623852614933353	-0.3252290431669286	-1.8250931142220597	0.7478954498100079	-0.7771505622939439	0.7666585797607952	0.4630652280174707	0.6717440984475676	0.3530867726111316	-0.5463664234926758	1.089131662647571	-0.8705200414046427	-1.1940988002678565	1.0314783617061223	-0.07322954927241494	1.3262880013933551	1.0366059177125113	-0.3356276358393561	0.4999087143206104	0.012962876796944679	0.856713338360699	-0.6746541320879309	0.11168492955100373	0.5531528865963852	0.7967110414624703	0.49764120158854724
-0.13036649208919615	1.1392055254885618	0.6252222100953713	-0.2373526299330316	-0.14271003317797443	-0.5452898920002699	0.5947183430577407	-0.05592784065569585	-0.5894197773378691	-0.49844931357670264	-1.2798774804370878	0.2387290849118532	-0.9514230066783773	-1.1439562719248013	0.04559753615812754	-0.8095359860251291	-0.636901044970638	0.8660237820710357	-0.9858100173863381	1.465310663068514	-0.12094706823229147	-0.21424235084574922	-1.379247797384249	-0.13529918857414264	1.5300776847430118	-0.36116715159028284	-1.823235449614129	0.7860689672240049	-0.7414741860791473	0.6503200006536687	0.4505615098095899	0.7346233097681841	0.33194885541993535	-0.5943462379096676	0.9697637737568654	-0.9747635506569745	-1.2082332728366718	1.043065320497135	-0.1146014913087581	1.4464999815085373	1.0868582428560731	-0.3134293518840201	0.42453482324508646	0.017014730480295302	0.7595590741287903	-0.730256268404844	0.08282956760942413	0.5695542310265826	0.8690931709265886	0.504678367554843
-0.20413180486662758	1.0784838387535574	0.748603394380239	-0.388946196104644	-0.11203544688342519	-0.5842941505720266	0.5868850870034154	-0.10421644781673015	-0.6514158116869793	-0.4568220242777906	-1.1238875169971478	0.23580645640699843	-0.9321128662063503	-1.1739847657363882	0.06019650838641719	-0.7312109559066194	-0.7182100039612205	0.7481252582522748	-0.9990380291392654	1.627237388209425	-0.16318566142298563	-0.29287439708144525	-1.46801591099656	-0.3022629080871273	1.5642441568948788	-0.3949655508636539	-1.7858842368072707	0.8110422467074937	-0.7037797423651873	0.48651283113317356	0.4121503085087091	0.7376953166298837	0.30553025364869174	-0.6615609973779947	0.8610692879236691	-1.0539051986523515	-1.1896728756786883	1.0802245175156373	-0.18861904336548305	1.5450907130233351	1.0979611994071994	-0.3197486099589292	0.38297584680329944	0.04286778030775266	0.6261674877420071	-0.7336262842509418	-0.004958464525220729	0.597956844070651	0.9317774017773257	0.4958855920825015
-0.3110583998221314	0.9872457265879063	0.8449510812283823	-0.5067784690161201	-0.030653490529168975	-0.6096850190576617	0.5741697627986715	-0.14901858801403142	-0.6428899115076518	-0.4222055563367138	-0.9934072855278707	0.19306952668786553	-0.9157710932869774	-1.1857449613971265	0.036895283903136476	-0.5843106331147473	-0.7976679659613596	0.6210497320868987	-0.9682387461834352	1.7621898828673632	-0.21260011167288298	-0.3402876639508392	-1.5615522092700964	-0.4836619362525913	1.6017515744882782	-0.4072990018265684	-1.731612801064541	0.8277123372164044	-0.6379297739719229	0.3345416886847595	0.3925165881631736	0.695383558954907	0.29065510143240203	-0.7383195921276087	0.778215363347866	-1.0835081897411896	-1.2163863660379697	1.0949786293449861	-0.31875642319983877	1.6095806606518568	1.0582633244460866	-0.3083242945822543	0.3597636773467254	0.07276254730321777	0.5511098219837128	-0.7321579921574396	-0.08807886318032163	0.571914240202594	0.9413686929278956	0.48372968086545703
-0.37188705016808554	0.9347548999107941	0.9441691028616876	-0.6499884978822895	0.04558202781096507	-0.6386479022492795	0.5541745402616033	-0.1667594959244535	-0.6207268590991972	-0.3722962653134037	-0.8078668408040726	0.14820525564190154	-0.8581231767959088	-1.199499795164143	0.0016745393877747538	-0.4544263491426159	-0.8412402433032451	0.48089422343688576	-0.9115778220442742	1.875769217223977	-0.2551589991485345	-0.3923456755074388	-1.6195190342883048	-0.6277413940317097	1.6457214090106216	-0.38420168500631435	-1.6322373749073844	0.8218101948911196	-0.589588573510414	0.21589548946747916	0.3804901563395765	0.6103524416670923	0.2304479607655449	-0.8347927899447649	0.705816102661278	-1.0799836101060805	-1.2419145801132951	1.1207404316645357	-0.46137356305110655	1.6975069613462082	1.0195475259162983	-0.27168038870434563	0.3531185116408865	0.087351394455955	0.5062710424362947	-0.6970169147591297	-0.13639764663239323	0.5389829637321151	0.9465706543647101	0.5010413881788384
-0.3540008634901023	0.903113212725736	1.0177264606533873	-0.7992308178201126	0.12334988768996982	-0.6841681137174322	0.5152413447592894	-0.2377172521777974	-0.5799068057490567	-0.34502319485148547	-0.6161179934124287	0.12314187417197646	-0.7813036091692338	-1.2026931449651217	-0.04976622451320887	-0.2874994676818144	-0.8493807937980049	0.34260646889143	-0.833532387161125	1.9662175506548134	-0.26637493446132726	-0.44392877014498977	-1.6128814011786665	-0.7731716757147805	1.7338762225653053	-0.3161945747168221	-1.518512701751896	0.8119226596780571	-0.5559565082073621	0.04728429405141774	0.3336481827272185	0.5176991618287239	0.1350369258877822	-0.9437822173872885	0.6179757191344921	-1.1166331230985267	-1.2747561110340637	1.1631829423121531	-0.6479841598462975	1.784113067957012	1.0013553980218672	-0.143902791795328	0.3858409339267454	0.13644136866335815	0.40356658472255696	-0.60827166621139	-0.16171426670952593	0.4953943094054856	0.9637400684592861	0.5073497704801555
-0.29268004617923626	0.9041507728529682	1.1160747892240839	-0.9396077950496255	0.17111292150042692	-0.7316571109874709	0.49757979062656377	-0.30942965022227364	-0.4964683101776496	-0.3265124836539516	-0.43754311122785217	0.08306391218480082	-0.7008965932488184	-1.1890683370951354	-0.11745598507630199	-0.1852543821569061	-0.8577726195318816	0.21607318767280348	-0.7073320582984477	1.9851548023358163	-0.2698848882960629	-0.4680717604772749	-1.5804500280972626	-0.9067454665616482	1.8062234274607216	-0.21913206596389506	-1.4322950137240589	0.7868781926507161	-0.5363942745423589	-0.15490559688835628	0.25312382469463807	0.38146870872820887	0.019082330787519662	-1.0591005242636418	0.5334014800881386	-1.1697410209802321	-1.320306398493809	1.2303913011647558	-0.8425681774142488	1.8648017924585862	0.9554030033885998	0.00017545379439580787	0.38650477285136786	0.19392757447561793	0.32828266560015573	-0.5430101586032399	-0.18144161230925526	0.4026395705592395	1.047922162480353	0.5166675499667442
-0.24851813627519864	0.9138109408277433	1.186592939791279	-1.050406953243479	0.23802106385884475	-0.775085515373989	0.4809631162127611	-0.3588961575425985	-0.40474030489731005	-0.36227241562172285	-0.2958477918119317	0.058184729077723055	-0.5978272029229297	-1.1305136251173644	-0.14945901669511824	-0.08266013644014192	-0.8349270328425744	0.10830220812232957	-0.5381628953088038	1.9274230141017483	-0.2097822695102734	-0.4622572028643611	-1.5006466972165056	-0.9784856481696789	1.8631936590723945	-0.10255469948622564	-1.3521265245696674	0.7590804378680499	-0.4991346965081003	-0.4208769599385257	0.1973690654604086	0.29396218453451417	-0.04309891134144153	-1.1238970954802343	0.4753742104348252	-1.2260839388289664	-1.3472201377910102	1.3249692410690643	-1.025861636492563	1.9241578030536624	0.9068586739454247	0.24207739238254405	0.36483619618838864	0.21974707243729008	0.2350020049456023	-0.4776784566145458	-0.13381225760723872	0.2977952764232773	1.0705389877660914	0.5323572433292785
-0.21743368556403805	0.9595332073859192	1.185395932206534	-1.128831893170911	0.3033141632639477	-0.7844668064395284	0.43870397311572445	-0.4354700362288568	-0.3288026380046148	-0.3990057782535464	-0.19260867098909135	-0.003094323283452838	-0.510909143165234	-0.9997331580797599	-0.18527193700474132	-0.07374803040381409	-0.79671529393519	-0.009205936925410118	-0.43375992174696654	1.8287095784022995	-0.14251108510429972	-0.40793763914769876	-1.4192763620946087	-1.0440372055856244	1.9040843929338198	0.02861755714919596	-1.226696239812846	0.7537507742075598	-0.5070604893606993	-0.6512920961207251	0.18811361098375884	0.21636883994740247	-0.08425181433476547	-1.1608621513918305	0.46278125211500953	-1.2977206848075973	-1.3570041316733252	1.4758182340539032	-1.1865082893123016	1.9947049775863726	0.8670279698067136	0.4793093787855673	0.31559191831395245	0.2103946960888861	0.22216413668976392	-0.39462559851273554	-0.1324428221030587	0.1980441407304413	1.1254550213924008	0.5597047404062084
-0.15245591922729068	1.003462682269069	1.1630064268517037	-1.1851779618044576	0.39843970373264287	-0.788646746664127	0.3919696776668321	-0.5061078142248356	-0.24726432753955058	-0.46851148159435646	-0.09292727503557754	-0.17549562241337613	-0.43894620413668595	-0.8714761124757553	-0.2001673031497866	-0.03591605408381725	-0.7790218087135844	-0.14540289394487946	-0.3170559947429506	1.6887897526866484	-0.06633898002283888	-0.3349001024232753	-1.3480979193937903	-1.050901486532858	1.9114369435746368	0.16642643182525682	-1.1248441488995313	0.7264754332157379	-0.5342309810171717	-0.9003753493081478	0.2332124806606574	0.17336076282129328	-0.09031931503914756	-1.1643492357427851	0.4384905621766083	-1.359809656474038	-1.374498414767453	1.6207511836228687	-1.3116896351775673	2.0388568662878535	0.7802351192535835	0.6883081930729691	0.24341779523147652	0.16149996676162498	0.2251175741483067	-0.3019611595477348	-0.21619088216562474	0.07357466908581298	1.1287065434792949	0.5690400659166801
-0.0439339750631743	1.0144664308592783	1.1339047387166894	-1.2554661797101758	0.4766579413133642	-0.7938278351766386	0.3414136006050754	-0.5613282275949276	-0.20694129394111224	-0.5670388155703329	-0.060853943813038325	-0.3595625129937664	-0.4150763332245993	-0.7398512713319544	-0.1763229216521704	-0.055962148714014226	-0.7545221532110553	-0.24709459028762662	-0.20277418330550517	1.5188333624775283	0.03091519966282944	-0.2910361017010393	-1.2412995392407147	-1.056476266770764	1.8823563560239993	0.2881371343179051	-1.0797992690142801	0.7032635636565102	-0.5341666150134372	-1.1045959007167003	0.28810767168349233	0.14241419958558854	-0.07963257138077463	-1.1057246006418366	0.4456275374827931	-1.4411300301272987	-1.355292144274488	1.7109841852038385	-1.4184682764101888	2.0205272275785204	0.7053293080734692	0.8312278772039333	0.1715352293237547	0.13581327274558253	0.24377495851539238	-0.2156290874131146	-0.17198166204710594	-0.026649501138560787	1.1772237045372376	0.5820416742337764
0.039861613664971283	1.0176554864731742	1.0656604058768653	-1.3400456974824446	0.5553734766366764	-0.8377234977632533	0.3091405179641853	-0.5763884031706032	-0.1700130762048925	-0.6651094150071404	-0.044375780874026036	-0.586678168363065	-0.3516567615000419	-0.5691474645254534	-0.1352269898171199	-0.08699658173306536	-0.7297239085566994	-0.3200209910063706	-0.0993701529814607	1.316173964282158	0.15338875330998794	-0.25254051424969604	-1.1215788012725645	-1.0102500837726847	1.8825659011195959	0.3980552236535935	-1.0409231373873262	0.7079094414671502	-0.5563804335072106	-1.20007864618062	0.3264603523076005	0.12579948104030908	-0.04577751331515442	-1.0431714781075345	0.44350049733072294	-1.4993042513017065	-1.2650003212275118	1.7729614176934372	-1.5042778196788895	2.0115443560158464	0.6352197240920485	0.9203667202165882	0.15688994481289695	0.12349399917542461	0.2057406241809609	-0.1155392169457744	-0.12319486674938504	-0.11157967223095003	1.2060702319376646	0.5798760292101529
0.15656759815159144	1.0635879148097502	0.9878246151660808	-1.3742316318426762	0.6608481333768778	-0.9013210461345613	0.2849110318122442	-0.6029089269242893	-0.1513380710626428	-0.7583748179285392	-0.06020413337183493	-0.8523968252173717	-0.2616125185815548	-0.42873674175032506	-0.11319574677741899	-0.06838872627757178	-0.725020649882536	-0.3773776002535544	-0.011190989254366398	1.0848657220535596	0.2669096331655981	-0.21111641049227975	-0.9899211212266774	-0.958808369191838	1.884487597051392	0.48389656237963347	-1.0280516536183995	0.7236838186474251	-0.5974858459033412	-1.2441209594549858	0.4101075707190002	0.13835050863480647	-0.0307227370179771	-0.9607530448818415	0.44168487095465964	-1.5031900197430859	-1.183654125910785	1.7856512933902784	-1.541235387462102	1.9532673574635375	0.593229842604049	1.0019416668305416	0.11909115804454602	0.14816549778792404	0.2050202068643047	-0.08039193930240159	-0.0955714390992643	-0.10365006266568629	1.1949939523968771	0.5655888082929976
0.24871930034898457	1.1743552258048453	0.9091837002665526	-1.4680064200197394	0.7188357436786639	-0.9103540366809195	0.2896301709822245	-0.610175457463419	-0.26242032112456026	-0.8561198881742523	-0.09796512682436957	-1.0815489459957828	-0.19367775946645124	-0.2635516606258144	-0.0749798490927544	-0.07058718143110738	-0.7194772495691862	-0.3597668877669379	0.07213253001573763	0.8707783571661791	0.3771957420052625	-0.1728437383618758	-0.8318939092683847	-0.8700115265638892	1.8655367542322505	0.5301295002384758	-0.9821964945691601	0.7229085810390257	-0.6507788598635871	-1.1886403895770743	0.448908643559338	0.14695979129425069	-0.014932202151787805	-0.7955397526843444	0.4675793757071102	-1.5236339582741245	-1.0760548717716127	1.7920172160466041	-1.5114995390942376	1.930004129746116	0.5855411428609072	1.051050773087224	0.0670843717040222	0.18546187031352956	0.14372370679094099	-0.025970401706388	-0.049238857335625864	-0.03559282862673212	1.1769683865590816	0.5266605381499678
0.3307997285291756	1.2612071135808525	0.8228665396316577	-1.5527782788578026	0.7894929955566121	-0.9139956892244442	0.29170588534678765	-0.5988370523944712	-0.3666294182520913	-1.0157846088802345	-0.16826457778449205	-1.3169027793980066	-0.16746427890015889	-0.10608700896329071	-0.01312304514110541	-0.08487373081525766	-0.7322948442729597	-0.2751471605319451	0.14198640243038307	0.6094211947871013	0.4404165435372045	-0.17559049680564667	-0.6971432399489381	-0.7723595411911545	1.8067538709547815	0.5673112274060855	-0.9850939731599917	0.7155988057711514	-0.6561654782962256	-1.1063372196383106	0.4668126418306554	0.15972751010325922	-0.027707007854797065	-0.5610703098519971	0.5353858922907334	-1.5858457413802094	-0.9218124574919591	1.7906188394165619	-1.4444855373865297	1.9043281752054497	0.5286599385418278	1.0775230569690373	0.02634090829409682	0.24619732832161398	0.09265909058282264	0.020188896494319312	0.002270578500430831	0.08777034491565626	1.1815884987536023	0.4641279504105486
0.395816564443437	1.343846153939904	0.7241168410073381	-1.6049238921063433	0.8227690804943197	-0.9122527949851026	0.34999964336484385	-0.5544885843402858	-0.49012395940229114	-1.1889684487961132	-0.25990343324910886	-1.551158979420428	-0.1271908055693624	0.02802630773602486	0.025047372463296764	-0.10024886700990217	-0.7328133791811632	-0.16766869252761524	0.2506802555491316	0.3783120378456844	0.49366497963184364	-0.19335847285123597	-0.6028943053809248	-0.6464945410346628	1.719503738044228	0.5454156737272713	-0.9323273785823355	0.7224525486108526	-0.6340201123417905	-0.9286084327017603	0.46693714640134143	0.17647662303071432	-0.08104809038977484	-0.28536176811876524	0.6502472068857716	-1.6179513325429842	-0.7644008252544744	1.7911230322774763	-1.3499155323857845	1.8718528208010288	0.469759808858043	1.0493752222378245	-0.06522405396467852	0.28207774661361806	0.11160258197829587	0.037882989713731	0.08872995938890531	0.24432823721381952	1.1697755224214794	0.4558752672394471
0.40681152372835816	1.395792222583264	0.6158845078987049	-1.6433270948818073	0.834302860573942	-0.9018455287127501	0.4152646951045579	-0.4955966292736229	-0.6389037668331146	-1.3336372599680368	-0.2873885516967228	-1.791538058437021	-0.09051980340426291	0.1203739674735715	0.0503762829815552	-0.05449890718377558	-0.707107218904552	-0.0689856881638096	0.30033592154351496	0.16083020991088298	0.5130680278916754	-0.2426250801598485	-0.5347094636270789	-0.4640806813190288	1.6444557681784002	0.47384132456147354	-0.8770189847586751	0.7397757658551569	-0.5312704945939292	-0.7597038475393416	0.4637175171901107	0.21322076674915147	-0.125174705347953	0.040798115992182395	0.7537348588463942	-1.621050238309118	-0.5609936654407145	1.8363905360822685	-1.2481826617360574	1.7824870568585844	0.39509161344969235	1.0005500039128596	-0.07619980089054298	0.2952105379185937	0.10169022133299208	0.06688177107098367	0.10027773072847905	0.423610604331914	1.0806902781074537	0.44893964461305336
0.45305083803851015	1.4284273073463232	0.48592455006073265	-1.651720720005386	0.812073106852171	-0.9147977211695238	0.489047689267421	-0.43918794741186834	-0.8363598008717685	-1.4413248287829559	-0.28150993813193254	-1.9970148647964223	-0.0818006055344935	0.15497577615824293	0.0531770302291106	-0.034503867232335686	-0.6536322675080927	-0.003815551645240456	0.26531622846334674	-0.011723723200371027	0.49650622570360603	-0.33439008873233467	-0.4906007435710625	-0.3109850921090357	1.5620392575914566	0.3442988680238583	-0.786568185845924	0.736417494933882	-0.45869473348352185	-0.5174205918370117	0.40839863380438246	0.1867340896078857	-0.237148239732646	0.3265750830541374	0.867026059829465	-1.5976662156495267	-0.31785619971117146	1.8598958304601019	-1.1457996654511258	1.6766046301066684	0.29413628157645355	0.9127323222634791	-0.07710361119113278	0.2961694990539428	0.11440478074955876	0.09927108563087743	0.09754060761688947	0.589373751997061	0.9913191680784357	0.440836412171972
0.5139150228051984	1.4135679084285273	0.365698250621318	-1.6439071444246331	0.787880094654702	-0.9031823413974452	0.5413631379320007	-0.38195216063607124	-1.0344003648942603	-1.4999880125157499	-0.2403542229157929	-2.161885089477116	-0.10721980443282075	0.1328038986185957	0.03404540659579304	0.0008686385295533186	-0.6156289655675076	0.08884894104155433	0.24429853471447674	-0.17280539608826612	0.4827518460507797	-0.4825940819211866	-0.4849810324157032	-0.15732416057334647	1.4582652527857776	0.17894073070112376	-0.7033185769623055	0.7708071520391281	-0.37749447335770886	-0.25111804421530337	0.2795355709389626	0.12433810468254931	-0.38010856872787346	0.5963186086277967	0.921872177609643	-1.5595859747445158	-0.10619095702408501	1.8716763910272765	-0.9773010589234735	1.5531523583210756	0.2703098603209663	0.8403788970950206	-0.02041532466963879	0.2597216682628609	0.046741052759163036	0.1140356756534087	0.068698729450407	0.7297167007481525	0.8930084693277639	0.3975017986104469
0.5113168654250397	1.4064754030219948	0.20123174289047285	-1.6358458568652043	0.7245651113584441	-0.8906481039971151	0.5752247416979723	-0.32556853557754867	-1.22400304676588	-1.476067172736775	-0.19670333497691525	-2.247998281403313	-0.1485129805653357	0.1323644655477409	-0.028653452083879684	0.01626142074362947	-0.5446529814862722	0.18921481559769204	0.2211821904768422	-0.30277983971149064	0.4796296093105365	-0.6223656145237014	-0.5234105981294368	-0.028701819887283854	1.3619185536894556	-0.06175809415619691	-0.62329401198401	0.7874650956988828	-0.28559675521753447	0.06432112637676517	0.20328692395998674	0.07601666454075935	-0.5384849385908982	0.7732145372263505	1.0126033575541773	-1.533068122947752	0.049832156833983746	1.802405579949936	-0.8181323807104427	1.4213180853192573	0.3089315064042806	0.7816337640935604	-0.0185636570809881	0.23972263538423616	-0.017378607868297497	0.12474618614998986	0.09086372518147583	0.9016727237347462	0.8331257114262343	0.3971601177451527
0.5404530119986227	1.4050315474418356	0.05755531984043418	-1.6117398945603036	0.6589879850521978	-0.9127348769710804	0.6313447656370601	-0.2815539854275845	-1.4011415859029668	-1.3642025864007423	-0.070864090443601	-2.3008272681659583	-0.24823753131214232	0.16247380006755902	-0.11156600309874447	0.06722455544322639	-0.4731993826375545	0.27862646511461675	0.17612388258374018	-0.41592979599146124	0.43842319176725963	-0.6868811229972307	-0.5795271260892834	0.043245159200424335	1.30811649383581	-0.3155498589147898	-0.5790871068702372	0.7883062650029424	-0.19343286002855198	0.3624451718882411	0.10387880236864784	0.0009984021669274146	-0.6905584757239291	0.9155495153047951	1.0790004575707979	-1.4437566733780325	0.18633297353015896	1.7454604566128797	-0.692218165325899	1.3337439119151382	0.3152091696072622	0.7230170498253121	-0.012136185140145295	0.24306476145255992	-0.10244667667650095	0.13405236866315087	0.1007902640019025	1.06533286022627	0.7840044830104422	0.3336910213755432
0.6097406220576836	1.4174786320528017	-0.09252956394079738	-1.5802877589149553	0.5706583989058853	-0.8848972766618738	0.6855013959318037	-0.2560874602613452	-1.5535400063177165	-1.2306012689212378	0.027914549480335765	-2.3136726803119245	-0.4096145019593398	0.14032231140548254	-0.1887524873751672	0.15626148714562285	-0.3924236642307476	0.3422964845904397	0.1514726865025073	-0.4810124255983922	0.4180475126952111	-0.7248101679920356	-0.6862209407892619	0.04825689214237231	1.2723966171322867	-0.5681885779169168	-0.5639440519564967	0.8101796452224699	-0.06053270896228326	0.5891657539793573	0.022041663775340004	-0.10558454922478928	-0.8829040130475659	1.03041065470295	1.1237441654490605	-1.3677418263725447	0.27599267272908873	1.686006816506263	-0.6015761194778619	1.2659517417814938	0.32323134872098935	0.6725517229008124	0.043162097044833536	0.24654790204394117	-0.14791668518572545	0.15931103609189856	0.11989619068263702	1.2016334714159884	0.7745157206042794	0.2702480361504801
0.628852923008833	1.3907311944413676	-0.22526345026841446	-1.5577414853807638	0.46164069799128027	-0.8142827837571828	0.7619341604660365	-0.22915381606448668	-1.695592279871613	-1.1276616259565628	0.13203175284567226	-2.2666479083468105	-0.6027736669424122	0.14058690162526857	-0.25015788456003585	0.19367951370520692	-0.3426423949115911	0.3663871338300696	0.17267631384712395	-0.504180534136869	0.44471926885480517	-0.774559873519401	-0.8188759706731121	0.04569931100128034	1.2618362370252667	-0.8144250258618644	-0.5740333558746478	0.8023679948505216	0.05380622558380865	0.7889559003588239	-0.09741658706363276	-0.1967944813740447	-1.000937681919827	1.086082170061082	1.1754594242984926	-1.3317497422171243	0.38075734674385225	1.6443189625558543	-0.5223887322784814	1.2658715995499663	0.3395676185999215	0.5963340493011536	0.10904801290204343	0.1675512075502878	-0.17905083539518502	0.19860988573443467	0.1587185594165716	1.217837379128579	0.7840470789212793	0.24624354077894703
0.657213435461612	1.272855167786375	-0.34838469516760706	-1.5093541448222616	0.327345013054973	-0.7308841476904847	0.8261267778052706	-0.2143894259706412	-1.7676360517542093	-0.9760125012462959	0.2731166151853666	-2.2031833867680444	-0.7732033879680046	0.13367544654882008	-0.3361680941905788	0.2042502799451305	-0.3005489970304645	0.34303852377580013	0.17801380761663488	-0.5259214721107272	0.46250389366916983	-0.8502582273966798	-1.0032661792029922	0.016699315219837252	1.2514334486843564	-1.0294952211923043	-0.6454089877732689	0.8136074510153322	0.11650916272585003	0.9142394292503585	-0.1887081704075455	-0.2970747465580816	-1.1103269316685043	1.0957454223921528	1.2187596261165714	-1.30271407476983	0.4832005432825321	1.6020218722468935	-0.43220473415218813	1.3175116732055474	0.38774796484254975	0.5188004963426724	0.2186751200189315	0.07276738164130334	-0.18564818222487559	0.22986037190881126	0.09585312148676944	1.1797647168127579	0.7961160256369426	0.20326204672282494
0.6375608406525637	1.1524241921817244	-0.4721554284353444	-1.4107720629558729	0.18364380827868562	-0.6272825284372052	0.8976204770179846	-0.21908374605385053	-1.885687146145551	-0.8066518687417806	0.45615831884687646	-2.11154378666157	-0.9370609277394077	0.11652711840633734	-0.48084415768342603	0.21194309788088495	-0.2985925028022237	0.2713028691527141	0.17088355411265244	-0.4844269149764758	0.5111254286775466	-0.9174446416196329	-1.1747670589620038	-0.04236679415778466	1.2596114800047984	-1.1895453387758859	-0.6735186346332178	0.8817706046227191	0.1296092705097332	0.9761898589898891	-0.2336794130794681	-0.3526917374451773	-1.2283835771847231	1.0824845737923705	1.236911125607047	-1.2409904943070051	0.572283856938142	1.55141137354147	-0.3057359877808295	1.342789182627166	0.4291947312637879	0.46444451096471795	0.31722186861471235	-0.020743071818355666	-0.20766669229869822	0.2261463300358159	0.0464911016847401	1.1143822307270612	0.7786942744091486	0.2124698563430342
0.5917577037380506	1.0089955586737336	-0.5406992317121595	-1.3037565651277017	0.060979462469592204	-0.5411320065408465	0.9243622296054548	-0.21727320481433637	-2.010209918417901	-0.5835010470912929	0.6478555043605383	-1.9817109212496102	-1.133051386325334	0.09216711832567695	-0.5904351824545978	0.22516448785854584	-0.3194854315264825	0.23534122187493645	0.10173904835507004	-0.42959717765940236	0.5392125348055303	-0.9435978224621608	-1.326928774121109	-0.13651142328225782	1.3039770257200665	-1.3090158152542144	-0.7395538826028053	0.9540384588718546	0.09169036799857466	0.9735833072882816	-0.24220475720136156	-0.41338825522306344	-1.261786022150621	1.0545009005391122	1.2013545700394248	-1.1505289355301742	0.6109124094148337	1.4804093604096031	-0.1769043412982562	1.3732001758745123	0.5058525592964424	0.41442795634337604	0.4615211718001251	-0.09168764601108349	-0.2287315564281708	0.22848163557450368	-0.023608797750705696	1.0216879311991425	0.724971692428215	0.16656251891626617
0.5441729636134176	0.8538763190451369	-0.5939163487170214	-1.2196398540341444	-0.042800649307288934	-0.47662543667709356	0.9382890210660182	-0.26359753140752035	-2.1549753138458185	-0.3783898942777101	0.7809009880311902	-1.823409736991729	-1.3193474872892854	0.06931835728122637	-0.7147042437971628	0.2152399570427847	-0.3541320031735166	0.23638812113087854	0.012236073413408132	-0.3487333282820512	0.5908042961515865	-0.9455973471675738	-1.4818695832928057	-0.22157991359828144	1.3667738232336857	-1.3745299804729938	-0.7883973113590383	0.9742849788808504	-0.040355108076257584	0.9802764323147983	-0.23310658952661859	-0.4658544585115152	-1.2748621730868828	0.9915748274321731	1.1887402865258996	-1.0594499141641684	0.5658793847045882	1.3087249617947054	-0.018589692071267483	1.4297469028927883	0.6520052613170295	0.37329566718334056	0.5534099302402536	-0.1385567876800679	-0.23671862914868572	0.222679897626665	-0.04437714072786071	0.9520691346365284	0.7005376654005527	0.1119183426304197
0.46596681126969025	0.6861495548620143	-0.6405994458486227	-1.1647822990100138	-0.09922957539548342	-0.42233592326085007	0.9342093324252281	-0.36929490368942214	-2.2859314705146176	-0.1867760051485822	0.8774144663346022	-1.6812236230088158	-1.4591268029123248	0.06611717869587093	-0.8560609402380465	0.18248039430328308	-0.4191106291302745	0.27463972739752185	-0.10295212831615401	-0.2781454603757934	0.6619712711235709	-0.9354403639683488	-1.6139894540071922	-0.32494006633735045	1.4648063501459334	-1.395259284855181	-0.8456645218534771	1.0248765472176786	-0.2102150897902239	1.015113070838057	-0.19915920430795875	-0.5123275182378648	-1.2583075308778864	0.8830606439750326	1.1825795243502335	-0.9798726659474679	0.42688434056827856	1.16759571771034	0.15812608962039104	1.5263536783425153	0.8291238278733897	0.3307068652959777	0.6551694830432595	-0.1507898930724924	-0.2535370046346541	0.21945471930506297	-0.08764049899325158	0.8930706774140503	0.6874931356848973	0.04003221810455525
0.4015205374694803	0.520430368211003	-0.6772452618694023	-1.125366391380553	-0.1690005193230889	-0.3569294109864289	0.9352596712545955	-0.4751417527630183	-2.400150096323795	-0.02511337438270006	0.9632582706163015	-1.4999237206333924	-1.5238970281335866	0.11672961161613689	-0.9947594945766053	0.1450732677207447	-0.43559505206900295	0.32319555392896704	-0.23353647147363854	-0.18747889884169963	0.7177740685166057	-0.9148823388593861	-1.671259611694142	-0.40358902186915396	1.5937875331594	-1.3551242009858906	-0.9098032317401602	0.9954859609216118	-0.37903871134873296	1.052609725210826	-0.1154930781921181	-0.5187959974964348	-1.2200411506285957	0.7335326173169938	1.2389804089989298	-0.8730851847438904	0.2500997834796523	1.0238702507124033	0.2650972872523787	1.6347906496769018	0.9116949686748693	0.30135324798621577	0.6647172774587888	-0.1389509733697916	-0.24593619883272216	0.20602350724617863	-0.10200321646735293	0.8807330977858966	0.6657785412345025	-0.09605101032845845
0.3805723564614464	0.3853890860530038	-0.6859011664264091	-1.0836896916199235	-0.2158967697538791	-0.29367185223970205	0.9349542822547043	-0.5677140835027602	-2.4560037417775797	0.10229593801512951	0.999626888942551	-1.3030446861068805	-1.5322892873050038	0.11456569023030408	-1.118109996284907	0.08305174866300652	-0.45460949058327127	0.36824198118922064	-0.3896139300296112	-0.08160127895136307	0.7487171416026978	-0.9085349301851904	-1.692361943052037	-0.5004389708491152	1.732299554467223	-1.2483619733684133	-0.9816644998065746	0.9203111554354949	-0.5695461289603505	1.0711051097444693	-0.0891894653757967	-0.5627257271815258	-1.1354873984893585	0.6220387528617145	1.3012901596767912	-0.7614784884569948	0.10922014300083394	0.9285297778395316	0.3689024120033425	1.7655900983884927	0.9739952909007737	0.2805487529553526	0.7548583361418458	-0.12024113448147833	-0.22680785215455787	0.20157889735324447	-0.11245064517243608	0.8494241937036705	0.6913143672189891	-0.20235616925554964
0.3207345252294779	0.2696413305793741	-0.6923270110851806	-1.0266855049398642	-0.23572605863559515	-0.2574663444819595	0.8761597069620416	-0.6595824678364831	-2.492970185292182	0.17254799770491563	0.9866845439781585	-1.102176611501131	-1.4642792577213004	0.08810065483759626	-1.294447256347506	-0.01833299990186219	-0.45699372815749095	0.4231247505788259	-0.5353888680238491	0.019092996454571787	0.7938083665506881	-0.9618589351310497	-1.6835307085893838	-0.5399611577769283	1.8232193819431175	-1.1190186480320712	-0.9958351533072045	0.868480141298239	-0.7418954612667917	1.0554692893617124	-0.08642401387204847	-0.5749859793685017	-1.092099637399378	0.4441498074557254	1.3541770098765622	-0.6881555957533887	-0.05292099897182646	0.8780185886424888	0.46256626723192007	1.9174951284050685	1.0221724336161775	0.2618750185199707	0.7943091051752663	-0.1659408731592782	-0.2561932195611756	0.2018857569393989	-0.15090943473118307	0.8055284773518089	0.7198198224556203	-0.3097561483311101
0.23185708767950247	0.1365660612012675	-0.6776559695755535	-0.980729328552164	-0.24796507040096888	-0.22969426831229703	0.7804535869001816	-0.7377960925271678	-2.502832154005998	0.23377260964005883	1.016215376810063	-0.9035873457066572	-1.372893831907758	0.06955653386329183	-1.49003998896764	-0.13485007963386644	-0.45308585471859886	0.42318627392229385	-0.706396194532475	0.10627703798729866	0.771070916201112	-1.0083003589603794	-1.648454113689878	-0.5771816440793449	1.902681653037675	-0.9600758013956948	-0.9485833984192414	0.7795604168139266	-0.9411067088400191	1.0093704908996062	-0.1084209975434192	-0.5984598614519576	-1.0401953391740582	0.23924454116755123	1.4451902247529265	-0.5902148130566907	-0.20735699897650067	0.875881650304527	0.5458456453878984	2.02745057219978	1.061532766196566	0.3070615101962709	0.7991441091075708	-0.22783568341371957	-0.3007550041211342	0.1823393217416283	-0.21827603978130225	0.7601583090705016	0.7336924331065742	-0.36952711757007595
0.15720981423650915	0.03070266358468668	-0.6487817128816408	-0.9179367518256092	-0.2457423639246063	-0.25898541235761663	0.6653879385833553	-0.7768786919363296	-2.4782350645798994	0.2845587600957885	1.0011061407154505	-0.7113011519379954	-1.2799805690886399	0.06640442700609175	-1.6673354632439028	-0.2410946692587951	-0.4023077963465579	0.44753094189521014	-0.8920418930984868	0.19923200832628143	0.6817349172700445	-1.0823649624978735	-1.6020247793527644	-0.5537865393259829	1.9325744443059567	-0.7906030997722645	-0.8843230802416351	0.7063239155827374	-1.0602772047455553	0.9588061099533975	-0.0997595645530482	-0.6595969958515361	-0.983920418973115	0.08381796104263259	1.5087234621947203	-0.5036578900362141	-0.3771475798675147	0.8132917330989479	0.6152835678307867	2.098088811270029	1.0870301081849276	0.4089482992859548	0.7996642786178703	-0.28469989704990495	-0.3317757793032424	0.16215480175959565	-0.25192546640225877	0.7419260633124886	0.7562964630324838	-0.4405143386880801
0.036480004591447145	-0.013495475465609147	-0.5833753062191344	-0.8357755082343015	-0.19692884531753113	-0.30888802590402226	0.5531739352719802	-0.7892603816492734	-2.4476318731480484	0.2983829378109387	0.9770120006625772	-0.5456351199063936	-1.1546413191666094	0.07877333901723876	-1.827312174145105	-0.3800593362759136	-0.3808720363805422	0.46396030594555765	-1.0729342892571074	0.30017690737036984	0.5994616660878547	-1.0996379197193114	-1.5213525322883914	-0.4948225740719427	1.9432774074394572	-0.619250066901146	-0.7845206967397488	0.7035977561798491	-1.1097311148557976	0.8784752505778688	-0.0769748552895162	-0.6934758690171632	-0.9336910049948376	-0.09097450670833526	1.5536450443765806	-0.42254715804635656	-0.5173313552870618	0.7451755244694886	0.6304969109898406	2.0543075105198407	1.0805239006616643	0.5206182981744386	0.7942745367606762	-0.33410223187625704	-0.3801556028795333	0.15713055152314745	-0.22228771257231217	0.7425545420031313	0.7695748082030869	-0.443873630754039
-0.05324448090334173	-0.0341781844941897	-0.5140851066277754	-0.7921818988540761	-0.13535423776954042	-0.35738485135046727	0.4282937163379554	-0.7610479764598843	-2.3861958535049794	0.3309424201412162	0.9343968797392334	-0.4184349009068348	-1.0105362281860024	0.10673673566316144	-1.9625350132233124	-0.5091778656896656	-0.3767365446588874	0.48947138634142	-1.240194753918545	0.3481289548269856	0.5294770198040201	-1.1075990019242008	-1.449275679126697	-0.3766122631047809	1.9909774910189537	-0.4339333073374564	-0.7235153098136777	0.6027360438223235	-1.106609332994981	0.7795161140608544	-0.07918372788789287	-0.7615883811670289	-0.8235578789574077	-0.2865943336783799	1.5710905936683717	-0.37092940128105595	-0.680105537740231	0.6517869174674358	0.589542003597634	1.929972541168146	1.1081770602024688	0.6291158393571583	0.767883360689187	-0.3561585095303063	-0.4311513302615081	0.17950127591259843	-0.21991140529434716	0.6922555444928631	0.7714428201609242	-0.4767853887107803
-0.09001901025538091	-0.06123314931609427	-0.4460135998291074	-0.7130867354983688	-0.08465019472584515	-0.36452136588787826	0.28530575377028616	-0.6865860694759285	-2.300644586719787	0.3370278385162354	0.8810295387115424	-0.34620060747227444	-0.8747725517346636	0.13236465843083353	-2.0980410595544363	-0.6581647367665845	-0.3877747526184799	0.47455730089096654	-1.398305486311875	0.35642957438203904	0.39934001423951443	-1.1322175616718302	-1.390733232654999	-0.2632470414402025	2.0050481844216335	-0.22050987630747917	-0.6732143083908146	0.5310983424121487	-1.0414901427058882	0.6570888688829329	-0.03540604071644192	-0.8082381925467793	-0.7427623855173315	-0.4905390227824751	1.5829139343759149	-0.3717391163032409	-0.8042584690468217	0.5486991234911082	0.5119520074159276	1.7545093962787437	1.0895337037782504	0.7660997653463687	0.7197825934329236	-0.34181814735521965	-0.448532405803861	0.18680012032929935	-0.22888810371566048	0.6455201049342172	0.7987736297717797	-0.4834241425918546
-0.05324290227298648	-0.0413395834775225	-0.3545001870507243	-0.6482514316426863	-0.034150234490338195	-0.38517892105299373	0.15295422304150522	-0.5566451744328955	-2.1417690550034263	0.34707678596445846	0.820249198112446	-0.2869031851523237	-0.7289377750463035	0.16316933650209292	-2.156307752545931	-0.8301557698746489	-0.4159258913031937	0.45429872895531176	-1.505370909007644	0.360508584532307	0.22098463044074967	-1.1875743435381594	-1.303213084993781	-0.16072377894554316	2.027769107183868	-0.019462132348711747	-0.6558995724849362	0.4838239734628865	-0.9708745620292658	0.5360287773471472	0.005214366064935782	-0.8362324981659646	-0.7009579890109615	-0.7203053718230426	1.5886322295988706	-0.4135212345382343	-0.9262451158042175	0.46745805236867566	0.3957315131798941	1.544287485430644	1.043731077949467	0.9184134943932053	0.668443152834871	-0.3388656143554378	-0.47212117800253817	0.18571399652893178	-0.2393580053792395	0.5740217446524771	0.7966701752947197	-0.5020598863572798
-0.030074197865140845	0.0005962380655101879	-0.23872273268903613	-0.5662669098120927	-0.03301439122402317	-0.38457828774598307	0.03984262241256125	-0.36261191441655	-1.938906739254211	0.36498978463889775	0.7874515278378446	-0.21798513675891756	-0.5831113241615905	0.1984904289339063	-2.1845722815064543	-0.9436130468991782	-0.45215811840318115	0.3858589587820977	-1.5647053783179024	0.33345089137124695	0.06685131505559075	-1.2630970253358915	-1.2080449405323743	-0.0689863055329517	2.005493828536787	0.22917283189029353	-0.6228999971364386	0.42610769761677403	-0.8579540725816752	0.3543242400282982	0.04649654250174388	-0.8297330873680494	-0.6874979019256661	-0.9035390079170742	1.5940951155653778	-0.47239624169744604	-0.981198219062336	0.3381819197433323	0.26161514025326155	1.3376564904042545	1.0037252737007543	1.0394544558381118	0.6004165618571844	-0.3288126862775883	-0.4974149666442928	0.15552420764550867	-0.2461256952136114	0.5119058655730546	0.8087575504878851	-0.5349420036375512
0.02131064684965872	0.054400822648340195	-0.09627878043600412	-0.4873506370979993	-0.0004582164932559852	-0.42184437809950753	-0.03290121600660462	-0.10254764168073933	-1.7279496988214689	0.36168067431695994	0.6965608323502325	-0.17370549430526397	-0.4348905282566955	0.2392262036379563	-2.234209777473426	-1.039671571882228	-0.5333603014015689	0.28843492752111505	-1.601181771152876	0.25716264624364066	-0.0815056625355863	-1.3651305061380867	-1.1492979094785298	0.0631378833299985	1.9767434332579987	0.45098888204296284	-0.600732153952545	0.3792564828453252	-0.7694226534852368	0.11674799303408698	0.08469829437244573	-0.8486120577189862	-0.6999408558409449	-1.0972999673983665	1.542829966223628	-0.573306887579743	-1.0097238212894137	0.22237261835914998	0.07931269384019796	1.155092109310677	0.9756004143098498	1.1673615608937586	0.5802847168224436	-0.29663060679769376	-0.5201633959418259	0.1353260611361908	-0.22883566681250406	0.4416843352300184	0.8411801155752517	-0.47485661962938347
-0.0004466584040785898	0.10121198180273672	0.0365908992001893	-0.44678001055255934	0.028964819298678123	-0.46732857383553483	-0.10799987816415706	0.13752573741810822	-1.570730429429006	0.32906671725360176	0.6478366237791205	-0.1531305531804826	-0.2978981140921867	0.2940549248255603	-2.315582064947955	-1.0870677694817592	-0.6312419173843103	0.18616898406884533	-1.6190601860625933	0.15025779339222453	-0.20056393604832407	-1.4971474465172137	-1.1060222464752034	0.22460809725823339	1.9422181367771425	0.6388254123137146	-0.5499458484435131	0.39161569746755714	-0.6631354642186891	-0.1677008168395286	0.10108348468105417	-0.8208273290602619	-0.7664853239662254	-1.2997499815886804	1.45515864340882	-0.6695110730467905	-0.9907058130021695	0.08814908830866161	-0.14890389295421488	1.0105166566537018	0.9279249752117217	1.2671130732741562	0.5549276284875612	-0.23612693112917	-0.6039536598068403	0.10928778420113194	-0.20829063845625245	0.4735684721153561	0.8125722579681376	-0.48341527256398387
-0.031526659693775015	0.1236946524261013	0.12392228783842443	-0.46551325696160556	0.06182324978804164	-0.45016645402140193	-0.15495823210650417	0.3501730974963112	-1.464480989769182	0.27321429848336765	0.6122212074033218	-0.15374247084256237	-0.16455274536465214	0.3794026301850154	-2.384391968618261	-1.1098087571122766	-0.7238857553547151	0.04764811118458441	-1.6342929458405753	0.05192839203372911	-0.2946725498390969	-1.5953964488057433	-1.0731836932462777	0.33967268746319984	1.9222669037357716	0.8205021296192324	-0.482010515759271	0.39301672556091793	-0.594113571068276	-0.3926229515429004	0.15155999843719886	-0.7882147552400717	-0.7952433320285067	-1.4540042441715335	1.391349657652995	-0.7675705082588642	-0.9698023622501438	-0.058029650065118364	-0.3379613983145855	0.8730965985232452	0.8588659918903035	1.3741434518880742	0.5412279989153908	-0.13162904864756655	-0.601439973486133	0.06709887122564823	-0.2049080420367607	0.5340772275909569	0.7680199919010315	-0.48510242578201035
-0.054939149732169956	0.1714905325164733	0.1950756471193671	-0.48966853748850525	0.10586257789711614	-0.41746215971818834	-0.17336022293077663	0.5558509682374689	-1.419834409053798	0.1965394052345036	0.5524565506175758	-0.18013639738831172	-0.04489153742134966	0.4793944738323631	-2.428128293417389	-1.1377451161016792	-0.8345811297780379	-0.03030014810742875	-1.6376025638448628	-0.08995639368621058	-0.2999155539459945	-1.6882259674402544	-1.0153884351318188	0.46583659229289315	1.8641674953706633	0.947737803392293	-0.45844373888201745	0.43358247147890694	-0.5153242626379197	-0.5501741875899249	0.16591805646990457	-0.7109635513534712	-0.7773188711172425	-1.5467549426604559	1.259625803606781	-0.865788069539304	-0.9587907859702283	-0.20001685025593124	-0.532640907998232	0.7848419488369508	0.753778891245611	1.4059335258009111	0.543055271249443	0.012393446351581006	-0.577904037649409	0.03780947552481329	-0.20544489604526728	0.5646374671062978	0.718775232974298	-0.5381091579643591
-0.05454357787871501	0.18099311812440344	0.21255061681080395	-0.5520710519137978	0.16601782116638414	-0.38605651812333713	-0.17841075335678175	0.7003227700497022	-1.451116919115516	0.14849892571691278	0.5188688990876746	-0.2241841284784129	0.04721120841269125	0.5847071110697559	-2.4791412084987217	-1.1354496242470142	-0.9603779542591472	-0.08259013459712064	-1.6218731814304999	-0.2584671755592781	-0.2628197829052301	-1.7166942553310958	-0.9463170999690067	0.5144318090288691	1.7974504727917335	1.0234347391826597	-0.41932810998741266	0.4629540140850226	-0.50729244075343	-0.6669012891243374	0.15953484873888238	-0.6227750814056017	-0.7791075968968468	-1.597715979483176	1.1813053316994093	-0.9783773950080965	-0.9199904389425523	-0.24553421264259626	-0.683045501657363	0.6730694442301443	0.6019680334928867	1.3859601937854256	0.5344270085208009	0.14471770088634855	-0.5488569957212377	0.02206095315019943	-0.2324099492446458	0.5747031147950908	0.6887651066087488	-0.6249441437332541
-0.0036885190730420207	0.13406464245687227	0.17460373798162596	-0.5841592805360614	0.1861449964775873	-0.337359908345209	-0.17768757001544416	0.7720080376244721	-1.5023304346589845	0.06749027210651988	0.4580256608578984	-0.26075388276676686	0.09165486864539345	0.656203200733601	-2.4820216877685617	-1.0716884334163679	-1.0738130599792057	-0.11469347883612191	-1.6235261910752659	-0.4433265231504556	-0.1735995959472152	-1.7513336524163017	-0.8743491880973056	0.5437649207268228	1.7415474780195628	1.0715946836280872	-0.3677907421096887	0.4114140022465925	-0.537734737987717	-0.6872306474834308	0.13990139469904334	-0.518809758875163	-0.7582039105190532	-1.5712619220511903	1.1023118958467444	-1.0694036110778118	-0.884872134005785	-0.25642162474425856	-0.7832909168439424	0.5983044467458567	0.4352674156052901	1.3030883434136395	0.5551523867117026	0.3062727806616248	-0.500721414346727	-0.019363089287321233	-0.25998102322478994	0.5833831611050385	0.6727668786537728	-0.7813530410334294
0.022983629320172484	0.061160898362229175	0.11534426327697318	-0.6664620898418792	0.203375822048561	-0.3229673092663591	-0.18978484818786487	0.7562689090839784	-1.5573247758990771	-0.05982827094691083	0.36720712826236146	-0.27928341265206436	0.14801275389756594	0.7359694366754128	-2.4444302370386084	-0.9715234848113198	-1.1551833991808707	-0.127957216260836	-1.6284396362893159	-0.6021184207308985	-0.12153366105111396	-1.7741478089468732	-0.8130311028192916	0.5500279528430843	1.6586650037930446	1.0683395860806557	-0.32842053280004413	0.3908761155332957	-0.6355044273627596	-0.6129281150718278	0.10393703010915475	-0.37752692288777245	-0.7318965460623075	-1.4668042329212998	1.044602162025771	-1.1816994208286098	-0.8889998004937547	-0.204319970277065	-0.8559825639502137	0.5984379919535299	0.2732316803001842	1.2163916153513286	0.6027059379132442	0.4251815910597399	-0.4543758626897718	-0.06215182618050084	-0.2636120706854279	0.6046124406543787	0.6968764485293295	-0.9164744258191451
-0.034438044154813406	0.0021592649858700906	0.036097742008947685	-0.7784233646850117	0.21562724859696933	-0.36617210438556835	-0.19702655409046127	0.6483815376384909	-1.6185063331650114	-0.22519413344696143	0.2891727367163464	-0.29641253424186603	0.20437948531611366	0.8427262577089245	-2.4168133568843624	-0.8576181078273735	-1.1961725926397189	-0.1534251739303153	-1.636070111144436	-0.7109553432835376	-0.02651194978263336	-1.7752432498429045	-0.7441637839481193	0.5343063320425946	1.572087146966051	1.0416423703303839	-0.32000093529030793	0.3591823756804377	-0.7639765778003392	-0.5327536697373566	0.016124030969839664	-0.26802340292596794	-0.682676973443464	-1.407874118861738	1.0347725420295113	-1.2958737021925202	-0.8859854898965441	-0.06073418962852815	-0.87890509429403	0.6377525529663008	0.09274847254041421	1.097329530463919	0.631401703192621	0.5313019397817558	-0.39395579116911505	-0.07824343879038415	-0.2707101962428653	0.6423394735228314	0.7424919853031072	-0.9915887785095572
-0.11610131164480128	-0.04384985031854807	-0.02607328725657651	-0.8439805079717665	0.21707545764875538	-0.3697768505451679	-0.2301407634105778	0.49018699448396774	-1.7461766527036169	-0.42568215349160193	0.2569809146799676	-0.3069754735016252	0.24084806638003492	0.9447126260019083	-2.4209852389715296	-0.6660025486775494	-1.1980888061044372	-0.22131432897481793	-1.6399003432168144	-0.8030511369162887	0.12178889867900211	-1.698054192890614	-0.712783106134474	0.449980758153269	1.520498645304074	1.0287784947281557	-0.34997063774588355	0.3157529516755864	-0.8401937802242676	-0.4215797077746128	-0.0541636159867494	-0.18017581116680015	-0.6317455664435452	-1.3240180428030686	1.0157553382880562	-1.4014914243586432	-0.8363893277685426	0.18876044320338478	-0.9127377799971628	0.7165199788805581	-0.08533169912695723	0.935680518800727	0.6651746037767712	0.6069462859212289	-0.2934128013577789	-0.0672978994724829	-0.25529374671485755	0.6513400504092901	0.7738099396138358	-1.1029510544729162
-0.18873112596948782	-0.08690017873635562	-0.09091980728011816	-0.9699131699466357	0.2552344991627018	-0.3902769273390571	-0.24869385033177957	0.29961736805939887	-1.8538660898776815	-0.626691293271981	0.19549357422304714	-0.3036820932026315	0.2943704951275298	1.0161905619628522	-2.406407020437805	-0.48443951140447455	-1.1545523338856833	-0.25589759022446945	-1.643500857330577	-0.8396198057171063	0.23568209620190292	-1.5998189934083347	-0.728313803713814	0.3571055619980862	1.4773921827563266	0.9815637639459419	-0.4195078259210055	0.30127875687745176	-0.8989554010386873	-0.29970525815518306	-0.10615476336381333	-0.11258250699879975	-0.5778273147791	-1.272490889011176	0.9957548921145143	-1.4864807807143934	-0.8053803566704992	0.4918392056416357	-0.9382068465071802	0.8345785047546996	-0.29349455412824144	0.7716332130166179	0.694661181892728	0.6204230871649824	-0.18712781199294387	-0.04903005589215504	-0.2465151432610242	0.6559150885065803	0.7900420130375665	-1.1754265738716059
-0.2887603984340343	-0.12917745471885553	-0.16581547915360004	-1.081175471079804	0.2792131681257543	-0.3889353274009424	-0.2935055960345888	0.031059933463019673	-1.9370779390258182	-0.7576886528780069	0.1894950994552302	-0.33059698146614463	0.31627672524937056	1.008940426866652	-2.352126928560547	-0.28552267383149965	-1.1139116010001657	-0.27977553910659364	-1.6179283902717096	-0.828010424029676	0.31114814502163285	-1.4860506176924146	-0.7395648191508539	0.22607258327501842	1.4422422918031956	0.9007508875827966	-0.47114233431555297	0.3237988984162276	-0.9169221677550711	-0.16426863630936447	-0.16451065682950045	-0.03148809091135803	-0.5337751060513545	-1.1850699575822723	0.9721026883371267	-1.5464098650558762	-0.784536134477577	0.8418251857514477	-0.9176100789328044	0.9404873625807493	-0.5025829159581547	0.5814368159980321	0.6900258294017064	0.5928180888095869	-0.09967218748176457	-0.02828089325381793	-0.25962353671835076	0.6349784510939301	0.7928123743063014	-1.1610167516140064
-0.3539112655510305	-0.19373884130778224	-0.24405373262202698	-1.1596544368776978	0.3167073624592612	-0.40037051718091804	-0.32724905901288676	-0.258434159488177	-1.9904291642244676	-0.8481686248693387	0.18190215845745322	-0.37295727743621876	0.31568247101403524	0.9753237402159837	-2.2519299829565003	-0.11601457805933686	-1.008629833318842	-0.28373447228210846	-1.56864123266838	-0.7912791885446511	0.3559505300785395	-1.3564993604297835	-0.7589791003898387	0.07014838521196112	1.407855248904696	0.842517441056162	-0.5077117605618126	0.2845204557163755	-0.9528357777927828	0.017508908187952123	-0.17771196280897053	-0.0249388108969474	-0.46807589270379085	-1.1043702638826647	0.9666732138952137	-1.5899727853932795	-0.802003623699729	1.2333403794422257	-0.8133547057803543	1.0171425081751786	-0.6912910626645181	0.40464548602519834	0.6534082134258156	0.49774297063892786	0.012434479246267477	-0.0387300126280382	-0.3140461338408801	0.5490726558459755	0.8218367208758464	-1.0937569009997852
-0.4289528918278996	-0.19408488865236995	-0.30434114379862537	-1.2119737847719165	0.34669270953269526	-0.40515180880054047	-0.3297507477813934	-0.5087809431158419	-2.013515108229992	-0.902178740982879	0.11075460578238472	-0.4091418179810179	0.2520280595903476	0.916624876491112	-2.0978463197930983	0.04507933916493815	-0.9572629085467327	-0.2885665607867805	-1.5408015153344117	-0.735782103208712	0.35758995378843467	-1.2387231516990604	-0.7749911400277288	-0.06031126448191966	1.3550648358280022	0.7679813006505402	-0.5325992526265722	0.223004437556241	-0.9889573777664895	0.1712163093089917	-0.21559947395797874	-0.07448040557751834	-0.4261169544568114	-1.002064940259331	0.9517685675972201	-1.6377178156399943	-0.7892342283978611	1.5968434428379354	-0.733323631726002	1.0417202648796682	-0.827467223000467	0.2814155298857412	0.6323811133707437	0.3978798148648472	0.07225099970862058	-0.03230548933841558	-0.3565283487155983	0.4423199678802239	0.8424368631802535	-1.0103680134550272
-0.5117212737076202	-0.20715222327830313	-0.35702790449064414	-1.2677582981958864	0.35326250424475314	-0.42597290990226283	-0.3268455421713276	-0.7457105862376927	-1.9789127386847742	-0.9127160576947826	0.045900649881924764	-0.42305632259238435	0.16159031837697407	0.8265904523457615	-1.944090932227379	0.21335044175641366	-0.8651030791157979	-0.29803858698714897	-1.5222339465488475	-0.6344129404594256	0.3120477291857015	-1.1321065118215468	-0.8415545523586789	-0.20131697363145623	1.3124781143884408	0.7107747432884318	-0.5320224932609918	0.11259208985479449	-1.034662928433709	0.3040599339408309	-0.1861111645801447	-0.15632399617301818	-0.3971044770864499	-0.9376628292576449	1.018518377689099	-1.6727824741744999	-0.7491434038836317	1.9171241730470812	-0.5982232730414152	1.067019452737148	-0.9585754032673158	0.1753252160139665	0.5530787477179235	0.25874156079704497	0.09124329635396328	-0.03234418357158629	-0.3428597959594732	0.35891910567553714	0.8975678035630974	-0.9125454654527649
-0.6151221714753371	-0.1953459840170285	-0.3459108828036909	-1.3518772510268071	0.32477773254361486	-0.4140193952879748	-0.29618553964775135	-0.9771306127408266	-1.8977132863448964	-0.9597314343105448	0.05111093998565206	-0.4128273743375542	0.11163081322785058	0.649891044774182	-1.7929600802451706	0.36458844355324194	-0.7413062265124464	-0.3478250683411241	-1.5362743321708805	-0.5454288852059075	0.23004060402699095	-1.0211332043712726	-0.8953439875256608	-0.26891001814095566	1.2887384041527457	0.6915273174986468	-0.5551003729288984	0.004825711328413629	-1.0871722111332316	0.4388189640186913	-0.1344922726207242	-0.2480695931455818	-0.36597499364781416	-0.9004763711650362	1.0471603932802946	-1.6963535759710602	-0.7356068577209993	2.156269751657569	-0.4560214999691287	1.1121993525061575	-1.0760436678256946	0.1070129204007573	0.5056240142386563	0.11617162844652422	0.06586384658043207	-0.0026896524865109793	-0.28791682499800075	0.2475900102023767	0.9359133565120082	-0.7671405768959685
-0.7121482063535517	-0.13038282214197805	-0.29813115785202415	-1.4432525956167637	0.29464157593618195	-0.44263808609183464	-0.29703683499087513	-1.1280249858778584	-1.7956347727975501	-0.9570792367637961	0.057802875246986206	-0.4123400123583959	0.07478757099979486	0.4404461013699093	-1.6777742934106368	0.43787625369564925	-0.6112287716855621	-0.4033495725648777	-1.5228187376967595	-0.4608058579591744	0.09852834565835157	-0.8971105984120925	-0.9947432821201586	-0.3118107948484773	1.265050052669545	0.6684484551941796	-0.598270911067033	-0.06977625926319786	-1.13155530120113	0.493729561410174	-0.08131055902463	-0.3670714313332012	-0.3107814935999811	-0.8834256006677833	1.0527216339985974	-1.7230634338534034	-0.7470619430922948	2.396744500833317	-0.3469386756814017	1.1609256026712413	-1.1399313768587258	0.0821610894594153	0.4690180029498488	-0.033707745117710554	0.06353609530458168	0.03938443985709991	-0.24461526270316664	0.15925024957668393	0.9979448660440655	-0.6042573908148324
-0.817987752789487	-0.032318982736309274	-0.23211877230828654	-1.5200999128745765	0.24932392623949068	-0.44474210066969067	-0.25341401906135	-1.2406949464761472	-1.668244756826483	-0.9036995114499777	0.11213038191904294	-0.37738702398823615	0.020990911094662657	0.1952644591980266	-1.5610278064888126	0.4695408510709602	-0.4436281871943704	-0.4556848870983565	-1.5313165028081686	-0.35670981578522404	-0.023438567983952142	-0.7786630713773868	-1.0755406610710396	-0.3523834811486438	1.235996192220632	0.6783603692814877	-0.6506567275706745	-0.10760141321916132	-1.1625700202169604	0.5296254321900558	-0.023472044265811957	-0.48611638429913234	-0.271891150142904	-0.9267832942362222	1.0391960990718068	-1.7297503174904523	-0.7447809384649318	2.6451803366211837	-0.2893224789317551	1.1723575407627096	-1.1988241618703372	0.07090183672183006	0.39511012267595014	-0.20531395958735268	0.027784450171637685	0.12356819463464137	-0.19334170969813397	0.10153972337575456	1.0431018234402711	-0.45744902361887024
-0.8808940391552758	0.06273872233437883	-0.1442970079072221	-1.5639012192215378	0.223426994185639	-0.4110091647708405	-0.16918540580456715	-1.332118604233518	-1.5054401793104542	-0.7971597974565043	0.15804243403477192	-0.30351244710493275	-0.044083622249912455	-0.04565049548883811	-1.4336769049631846	0.5145127782790743	-0.2975695632219099	-0.5074195157738984	-1.5401879344684484	-0.26488573233879487	-0.1443949157799668	-0.6997135292279243	-1.1486076467812727	-0.38198587633596787	1.1822549177624864	0.7096757166266298	-0.6918459405455153	-0.13149013090862455	-1.1673787558820392	0.5830788523650352	0.061828360628439494	-0.6048034151669265	-0.28494115472979187	-0.9616632460633416	1.0080957693873054	-1.7310929109869797	-0.7668132573493865	2.7844625990548897	-0.2735321706324354	1.1782668406676289	-1.2219098729371614	0.07327873872472175	0.4055086846544652	-0.39548114730125167	-0.033244823162654764	0.21599808518471963	-0.1465785793429914	0.08524213190038259	1.063991125080071	-0.3761399728176928
-0.9324655767186325	0.10945521776560008	-0.09409655117279403	-1.6168370448907408	0.21501727758322836	-0.38514441942892635	-0.10352536047232128	-1.4098237831852405	-1.3123896732831977	-0.6276889028416562	0.17373588006949686	-0.29607534674598324	-0.11970482573584947	-0.25527697592212384	-1.2930979434891503	0.5248735312947979	-0.18612739623042218	-0.49883920214742766	-1.5567498195631218	-0.23029554720556145	-0.30044608088908487	-0.6894800031940396	-1.2341526610086828	-0.4053935884526959	1.0507131283163793	0.7241734827605758	-0.6936484796037645	-0.12653129653727466	-1.2000315866249402	0.6118185483440545	0.1788967974636506	-0.7155554961832372	-0.28083948151469085	-1.0087056044100953	0.9964851813854402	-1.7333187324771753	-0.7779016897357576	2.8267897928074492	-0.232578008311139	1.2536699546193502	-1.234820087651746	0.13033032904912178	0.4500901738470315	-0.5717566072118174	-0.1194557698338767	0.3011758458359827	-0.14286180170735138	0.08842351326519238	1.1119824284425275	-0.22053141074065846
-0.9862170260445197	0.15653002214331324	-0.050989377612616536	-1.6090498097240098	0.19550792914535434	-0.384365934090785	-0.016628093498976693	-1.4906245199295383	-1.161206691566502	-0.40703144879327074	0.1956463826391332	-0.32763172050629397	-0.2336340821218074	-0.45193660675495184	-1.1732124574823128	0.5510052583229861	-0.10209469037307287	-0.49370890084991537	-1.5611432504948741	-0.20871423086728402	-0.43657126700264975	-0.7109559149186343	-1.3076707557225484	-0.3997037507238771	0.9146319802048758	0.7423674157110155	-0.682457993018488	-0.11979312979932759	-1.2304811856270483	0.6602805249603491	0.257470579450387	-0.7697106246455253	-0.2550705949475868	-1.025942745097695	0.987126752638216	-1.7603118899046581	-0.7614093564331237	2.824906336614016	-0.20019285184010296	1.2776173144945417	-1.2103560785302994	0.17425019605810305	0.4662677259933597	-0.7033852550771617	-0.17022759485389868	0.3784361637707655	-0.1434336136512961	0.12265063030895587	1.1666430208761045	-0.010760887747157565
-0.9840319334487779	0.1944056428219086	-0.03502308449323913	-1.6482533127382712	0.1882597740987825	-0.40376488693231255	0.04508121670644237	-1.5726440195830402	-1.0365287593080947	-0.2431045068330592	0.15949131136742517	-0.4145638131729815	-0.3579512355735709	-0.5956159604677779	-1.0535334123144726	0.5528305615230289	0.03165074356772436	-0.5046517609863733	-1.5959740110503327	-0.22299889472743395	-0.5304257729935621	-0.7185669077649987	-1.3880588575339403	-0.4323947663334913	0.761847628850042	0.7842377884807226	-0.7170571789860831	-0.1162516224905662	-1.2991651725977031	0.7220002073461372	0.30368639513655926	-0.822334136905504	-0.20747583118270435	-1.0216534281604752	0.9875601348118728	-1.772119901892194	-0.6925845720821144	2.732301534087894	-0.1723188194722726	1.297685473118381	-1.1793264012949107	0.17527028316767762	0.5339114927441386	-0.8022139326765902	-0.20422599416705042	0.4292782733696412	-0.10537624107118893	0.15077581697381687	1.1865643693415882	0.10117276584491386
-0.9577468237719635	0.23538713765402405	-0.01945707369030277	-1.7090828560989748	0.16239602105392187	-0.39215774568937534	0.080671568553911	-1.6443204164734475	-0.915248379369842	-0.08463350473584391	0.1535715376834551	-0.5193598430806645	-0.4682839529289303	-0.7005494122358206	-0.9498957489671834	0.5202590545584819	0.08372098325848305	-0.5201109733324554	-1.6519031965223618	-0.27142668533924635	-0.5985216605550105	-0.7097625995782841	-1.4740645109967685	-0.45168892834690866	0.6170557199775386	0.7605818261980443	-0.7670984261621954	-0.04210793558210322	-1.3416048879560916	0.7262272531828872	0.3186042410582781	-0.7850574025800152	-0.14938394059708407	-0.9469540138222445	0.9488005413124849	-1.8150430434614193	-0.6196117437983969	2.5938604160226895	-0.19693622891923585	1.3396223242033611	-1.1677999540716726	0.15433373802554268	0.5816257307442028	-0.8303274956013746	-0.202619739970021	0.5022013422327772	-0.051159146669125265	0.12889655013409232	1.2016445618223204	0.16953388585703671
-0.9911955020060322	0.24053741571011983	-0.011869585322318466	-1.7202904220481858	0.12303278660362789	-0.40650865113088025	0.0925580925873979	-1.7284911722885732	-0.7421643117229705	0.033383438264688974	0.20404491016702403	-0.6412751627390201	-0.5185733680475835	-0.7922539600289926	-0.891162070028001	0.5281830294427229	0.173024842617945	-0.4983617822551437	-1.7296025070202419	-0.3087363283746039	-0.669921984576969	-0.6852607362834954	-1.53042074389203	-0.4924247882014748	0.48289092237748543	0.7231308279856565	-0.8598364372642779	0.0651261423189997	-1.368545343246501	0.7124009708577203	0.349615406245405	-0.6856176167581366	-0.06540266999479662	-0.8708344025823898	0.9159873548118813	-1.8017794079798068	-0.5529713651152611	2.4457849297498226	-0.24316159020449496	1.400023945432361	-1.1701111817619068	0.09124613711491177	0.6044147950038276	-0.9079685247357597	-0.15544176366780021	0.5637676088724524	0.001045535916243448	0.14649722394566686	1.2445623312484662	0.3158084991258425
-0.9936932731238428	0.21673141170124474	-0.016660446758076142	-1.67347285807853	0.12157655625296482	-0.42764632328144153	0.12277439253710143	-1.7777257745748467	-0.5870246375181827	0.12140226806830676	0.2568924141339665	-0.7379229416446962	-0.5002860005173705	-0.8772535114049935	-0.816736372400108	0.5749105288718979	0.17539565327099005	-0.48328599441213543	-1.7741449991315956	-0.3882703115939701	-0.7127344623213201	-0.6472490626712754	-1.5643232506062184	-0.5171266522878016	0.3776727304639166	0.6865449723999454	-0.9637771887635844	0.17662791055413365	-1.3951483218729066	0.6390387234431374	0.33714098166412304	-0.5365125290359832	-0.027641136018992745	-0.7597689793729627	0.860177473869767	-1.8031285224377307	-0.5062389743300837	2.274057605854238	-0.3234889837445598	1.456109911270317	-1.1726771289338909	0.08243179218752328	0.6295888342234723	-0.9552249592640351	-0.10141226452218825	0.6025623570731872	0.007588496165658978	0.17448015306532463	1.3343204377253461	0.4555862789595146
-0.973600173399649	0.19308815447967825	-0.07588232251079362	-1.6202461669864028	0.12741770255561818	-0.44369982096838	0.13521933276801884	-1.7884264696010788	-0.4240744917243253	0.2489433765040885	0.27112246669524087	-0.8473603427254662	-0.4795849304734947	-0.9289781763177636	-0.7176898380261798	0.6684429628471299	0.15255773910806822	-0.4538101730872561	-1.7767900544775383	-0.4810193170121789	-0.7322948400539782	-0.6466191527860434	-1.5960867118559647	-0.6128379605132755	0.2599322679522854	0.6376294709061213	-1.0494656050981575	0.33443241660266787	-1.3952704270658822	0.6046331832351812	0.3187996428629752	-0.37977301346104164	-0.0446030035271479	-0.6096686280770052	0.8048270090950165	-1.7312944086941484	-0.44581318746593446	2.1283513641229788	-0.46774482845367815	1.5424857883601997	-1.1671162744810857	0.07786681984085908	0.5873808084801624	-0.9513255197848423	-0.031367876909844425	0.5858430634800794	-0.029290044891581914	0.23615153773113956	1.419772787144244	0.5626417868068461
-0.9518053223428715	0.16430601833531094	-0.1949843785194731	-1.5654031832551358	0.16326734831710046	-0.419256505798648	0.1877266415076379	-1.820979001119484	-0.27253131315272466	0.3914992243545564	0.31862593049710747	-0.9296179675047893	-0.4669702972221844	-0.9564146617369765	-0.6096009244941015	0.8087954246539126	0.13351644675145175	-0.4473287953598022	-1.7675383586246673	-0.54477961978561	-0.7726772214819426	-0.6864521694229936	-1.5889097710561677	-0.7460121101816002	0.16692195394968495	0.5863461472269705	-1.106963014574759	0.46391082080906515	-1.359526739596466	0.6317296090728648	0.2969169043353385	-0.23089029825654378	-0.11102886812111792	-0.45554986923405005	0.8080946081262338	-1.666250499598195	-0.37138820183134963	1.9486201079733276	-0.6085239262188976	1.6025576178860195	-1.180023363803257	0.0833317136958399	0.5077419916076661	-0.9848313813845936	0.00032710176824739116	0.5703498070462643	-0.05020770819296309	0.3070604797320164	1.4843204804915466	0.6522158556616345
-0.8771422016453483	0.12395485816616927	-0.3260127028781042	-1.472293182293242	0.20334713542269722	-0.3873686664330854	0.21182101559281655	-1.8422293015285505	-0.15940980949950684	0.4685056915209205	0.35278262999074167	-1.0411618401189826	-0.4510560439128525	-0.9712717656520304	-0.5162210389754349	0.9338811594296846	0.08264056366799892	-0.4441184922614336	-1.7643139102029466	-0.6486642074681452	-0.7939949050221914	-0.7367665352060457	-1.5703084862150123	-0.8937066376047275	0.10366300270731946	0.5319728653787686	-1.1306623517949148	0.5785759088763502	-1.2814860587178376	0.631564330871515	0.3089242287252222	-0.11497568019793396	-0.21386794394859548	-0.2540848144933185	0.8760404965611134	-1.5747070698525165	-0.28538664176911893	1.7195994801708054	-0.7479401594152278	1.6681497666855638	-1.20761198399071	0.05038190968075792	0.4708611101758959	-0.9845304048521066	0.04282618067185222	0.4944033055271465	-0.057833365642790804	0.38339236635385754	1.4953181712482002	0.7592658382207719
-0.914035219700487	0.10039226773746893	-0.4799240374613586	-1.394096787490027	0.2603321745159862	-0.35161506426505296	0.2282000252485199	-1.845913515631354	-0.08315008689756942	0.503627455272259	0.40680260451307715	-1.1385042167376291	-0.45128443111415617	-0.9946111872477095	-0.3832137263419981	1.01511177825171	-0.012401514237278855	-0.43369711450958076	-1.7403224784937188	-0.7711138515862099	-0.8390005648182935	-0.7430951218717188	-1.548869726877587	-1.0062726442330914	0.07589983614062396	0.45217528544652125	-1.1261573324757908	0.6349031434668797	-1.1850300125972753	0.590770676506931	0.290298675169644	-0.017988891697307864	-0.29668277783888025	-0.004040267719364299	0.9547012470652139	-1.4653686175324605	-0.21099810990245876	1.505025797578686	-0.8463618392443317	1.7145437343974088	-1.197319285422942	0.037953353207861265	0.40858375223775595	-0.9673248396555765	0.060885922727138816	0.39735335666452254	-0.054630785944167114	0.43622638365322225	1.5511021409861645	0.8247402076621688
-0.9872684304315911	0.06675116010292342	-0.6327337277197316	-1.298270473364685	0.32113441301813633	-0.32383045217131834	0.28998065243559445	-1.8299998534959339	0.03063984597558419	0.5022833076415384	0.4883401795359264	-1.18451356550338	-0.45921175139176446	-1.0135965566631586	-0.2606002311704614	1.0819311312153217	-0.08577196592791314	-0.4891158010886133	-1.6931949096156955	-0.8731656766072229	-0.8435571391701744	-0.7399531012489678	-1.5343493361597467	-1.0969501872311231	0.08202917450163567	0.3688823187561345	-1.1116028590334657	0.651952239028786	-1.089232475487274	0.5136495435324366	0.23359140703599435	0.06294884667451164	-0.3855424185332642	0.24821213523436217	1.0269090370963774	-1.344510423191694	-0.18654024050235302	1.304014433076603	-0.9139122988426559	1.7033430833115368	-1.1460831648822292	0.013398635016880872	0.3547566733165798	-0.9452069631775212	0.11127676734413927	0.28459091590706825	-0.021334268004771888	0.537215949413982	1.575015483750863	0.8684698146523395
-1.0242412942691685	0.013548724085469777	-0.7355865299364079	-1.2342223555842236	0.38624138182884477	-0.2987025096633484	0.321203487920231	-1.7894046641585177	0.1404607864053867	0.4329079629933131	0.5590677183199435	-1.2237692982152246	-0.48873574424870003	-1.0085098891102187	-0.16796788482765163	1.1088457403997753	-0.19289002492410914	-0.5908738386415415	-1.6710358235032594	-0.9604645750364014	-0.8596057804607655	-0.6627658010174728	-1.5186946375920052	-1.1671009842439353	0.12048098817326247	0.23608555104908038	-1.0527597086981306	0.6272492853373337	-0.9923449501119359	0.4033728286256165	0.17618508644942538	0.09005118769992689	-0.5019505196080143	0.48143712264946253	1.0890822079208875	-1.1951282684899731	-0.21421901535463586	1.1197343713939056	-0.9607134153823915	1.6847646939925263	-1.103754178317298	0.03974283029076023	0.3675691542082281	-0.914852778117441	0.13723081615311697	0.17962977461535937	0.011174947288659774	0.5891634750457586	1.5940813597329702	0.8747008244397044
-1.113732569128257	-0.018234387169008485	-0.8155566199386479	-1.125085053341425	0.48107409931296913	-0.2577336791860304	0.396965769400823	-1.7359030322864484	0.25104770936999576	0.36210295194665126	0.6786787423502515	-1.1595151999277897	-0.48852473716251044	-1.0053901752666325	-0.09636641449853871	1.137305639526872	-0.3282837732833396	-0.7105169690097148	-1.6371350308194301	-1.0119852557162354	-0.8904052098980566	-0.5954670532832538	-1.4741520277346867	-1.1832916540423544	0.15347192965660808	0.0964444029674731	-0.9976870264116015	0.5965727681834916	-0.8880241023758695	0.2643968243514004	0.1457663182838297	0.13442658405395064	-0.5741229261907712	0.6863947267316923	1.1575754019052973	-1.0491321302391874	-0.27179742449499866	0.9681890969080443	-0.996667707590149	1.6571938779814477	-1.0882139458862397	0.1288081610064697	0.3848664451524142	-0.9161627277925145	0.18633012125218743	0.10771528895755747	0.012786757811874943	0.6607236923880673	1.6210117219714029	0.8907538193604687
-1.192092366699748	-0.028090325126728266	-0.8749364361236772	-1.0351403855369044	0.604851432244135	-0.2320844381800537	0.4290366634624747	-1.6215387248934263	0.3526154362432409	0.28803781189527833	0.7251289249130319	-1.0084763722368937	-0.4954602065330517	-1.0359491543151875	-0.06256304160612286	1.2106880780070273	-0.45763809249841325	-0.8188600154127329	-1.587175213449553	-1.025208524051234	-0.925925098554756	-0.5318210588634525	-1.356456677129786	-1.2008728058586151	0.1760456513186307	0.03019858912796606	-0.9657943056843766	0.5283816797429616	-0.785483290643936	0.1312456622150064	0.11267204336342748	0.1627295106850924	-0.6635949003991252	0.8291530313853526	1.2868311606205123	-0.8899487604378233	-0.33254942675044563	0.7910545415044015	-1.0275376359089834	1.619728555528776	-1.0801035525716238	0.25117338699226444	0.4012309174665309	-0.9458533609636144	0.22988391903722513	0.0672283392484004	0.019839354820063614	0.778970967224016	1.6615103785528582	0.8772716541844122
-1.1639957939282213	-0.017091881238020447	-0.9034466237057158	-0.9850297093801512	0.7403111945072928	-0.2318225308853839	0.45807983432283306	-1.4774842254184217	0.38921400953635443	0.2644338444190928	0.777947633734869	-0.8151258247206444	-0.5221716221937333	-1.0999608296738594	-0.03368862666104338	1.1821849989588222	-0.6538662795628436	-0.9807241103598795	-1.5420077445421734	-1.0611817040196823	-0.9461312401689339	-0.4772484646122147	-1.251422441194369	-1.1835756257220549	0.22705458472722154	0.018666102200745004	-0.9947571366542102	0.4714475290023142	-0.6972089060466808	-0.0027174081465567656	0.11023474705400718	0.15184992247586276	-0.7867671974762913	0.9207192071866602	1.4272899804204706	-0.7705548117512023	-0.4116115855016654	0.6199363663647548	-1.0075683684219996	1.558460023469196	-1.0925238620252977	0.41255876060830216	0.4168610756760728	-0.9380965875305007	0.24357487138775696	0.04866253360873142	0.01272391676126686	0.8670266477483995	1.6843799516870692	0.7921864662053848
-1.2232846396926904	0.009756298941601679	-0.9590558709656349	-0.9245992288962246	0.8548285440399773	-0.23075937096595922	0.4465857088275683	-1.301629820151517	0.3920401781551252	0.25053819322885235	0.8341970300211574	-0.6062804130605403	-0.593541607893766	-1.14229872538927	-0.05467356078304362	1.1179893839978763	-0.798738922769302	-1.131337953997058	-1.4796418378782956	-1.0166042699827418	-0.9940460001223007	-0.4112871761788156	-1.1370389740001143	-1.1241117111896803	0.25258964616999224	-0.024904311978403117	-1.0244917253195798	0.4067391028101982	-0.6375259739395321	-0.12192787049347995	0.16691232210251364	0.13416567336329446	-0.8892822416108572	0.9359783015532604	1.5464332213384868	-0.6771003780405533	-0.48195445423063765	0.508759013357844	-1.001471774435678	1.4872511958815464	-1.0770414493539	0.5936324756896786	0.459300941043817	-0.9336903222841672	0.302741137478952	0.04486957497654411	0.019132039259708543	0.940247395689133	1.6318036601826607	0.6891877025634566
-1.273107188914769	0.04834234956069448	-0.987073795386992	-0.8175660773863154	0.9630913313489124	-0.28195832263936466	0.39516248872689597	-1.114841432380013	0.40453083914182014	0.15496083012973091	0.9077365558773506	-0.3984359054885277	-0.7276281552728763	-1.1260199596157592	-0.10295931799063338	0.9909306943161444	-0.901686324297911	-1.2902690394488765	-1.4735042298612824	-0.9336334150157265	-1.032486489628723	-0.3058080130163676	-1.0347262301516054	-0.9909049414986667	0.30438307485383315	-0.07555783567034309	-1.046877347632877	0.32287900818590637	-0.6116065389562164	-0.27119826383296364	0.20835501429779663	0.10523414210195055	-0.9694556245582848	0.9080920943044353	1.6398029317532212	-0.6534950556876844	-0.5613629942873267	0.43126016661297734	-0.9703455827369266	1.3477476663352246	-1.0978979742813606	0.8093917934988042	0.5435097175720909	-0.8921719351718839	0.3935309235881423	0.09454694927409166	0.06165669473271214	1.0167570639657106	1.6115806729567659	0.5797801589922428
-1.3080077194676816	0.09397004072079342	-0.9903722714742507	-0.7688760462402963	1.074220001135013	-0.34989395759534675	0.32964676978468466	-0.927861806478095	0.372645744116068	0.07211322766850027	0.9775428758622828	-0.17969406180265318	-0.86585991214295	-1.0854516528209728	-0.17812274547440507	0.8236600140609855	-0.9955270763844162	-1.4505406070359517	-1.5007836872862608	-0.8732864236009288	-1.0598771138214464	-0.16651379400198713	-0.9077502409519365	-0.8290276198951376	0.308973440143602	-0.1362624116201621	-1.0723195820515061	0.22981487220683533	-0.594058059225017	-0.4715458053627593	0.21213866565861222	0.08783294182462746	-1.0382813877086348	0.867957141392418	1.6828376903797782	-0.613862608604794	-0.6987260800897778	0.3634232510435763	-0.9190922232024032	1.1893089899074705	-1.1267047161622132	1.0188582632552745	0.646192817114304	-0.8477239391791317	0.49819176637702817	0.12738688003024137	0.09437772182162396	1.0398582876751745	1.6308282114549626	0.501015789832777
-1.4394344868713307	0.13247108622600695	-0.9659900713351893	-0.742107740598976	1.2043046408876001	-0.4224483847502075	0.26769788717417886	-0.73093030955458	0.38135445096987713	-0.01845777619606436	1.0291298864675207	0.07918455027237863	-0.9965079026156725	-1.033556967134468	-0.23211184050829253	0.7130720362318063	-1.1013465602899075	-1.604657020978499	-1.471102987440085	-0.7783080163721203	-1.0635239833998955	0.006042615733981627	-0.7911427120335486	-0.6944844696873281	0.3109664853145594	-0.21951891320203581	-1.0882913798675615	0.14622720571385692	-0.6098484082555469	-0.6636226665609083	0.17728957001787513	0.07029166586198407	-1.0578420416271166	0.7898084071891718	1.7189524606278166	-0.6035886745224526	-0.8113050458457313	0.2977932842281898	-0.8784127186263296	1.017294680220076	-1.130088734798591	1.2376309646036208	0.6975543997941346	-0.806933041975683	0.5857987735437769	0.15917752815160247	0.11268150538047021	1.0160901612382263	1.698575692563925	0.39425548760053764
-1.4667198021128907	0.10926324056629584	-0.9084595523992076	-0.7442627227265837	1.3222699183972098	-0.48257695569553966	0.2480510224710386	-0.5262749810324897	0.39210337058581	-0.14965071978351338	1.0449762500462876	0.2770240182933574	-1.12582272377935	-1.0077991319304078	-0.3242340966482415	0.6438874998083375	-1.1869534128106325	-1.7279654640522346	-1.4338346974229688	-0.6578125298199808	-1.0355468238918104	0.1668547822919919	-0.6776994246523583	-0.5802746097579419	0.3567348863778147	-0.29660805512665217	-1.1254866471435143	0.0762326576436104	-0.6652470434334783	-0.7777538952639871	0.17164668546506368	0.06907081694170758	-1.0478671423752939	0.6788604812764408	1.737135578107809	-0.6266859632639028	-0.8956721797174738	0.2323468050690259	-0.8789752813408421	0.8285831407040659	-1.2006171213635028	1.4058529026054751	0.7193613856446642	-0.7446597498329794	0.6734841714437229	0.17884181304366428	0.10653772646648993	1.0088057854991672	1.7304471962562888	0.37924261432303574
-1.4406522874309666	0.08178514656681608	-0.8808583455561078	-0.7207303089261543	1.4328175453459102	-0.5719098878015174	0.23140252676790926	-0.31590554933657045	0.4003872211868874	-0.2513534647094292	1.0189059161231788	0.48773290643957096	-1.2358715104158233	-0.9882519621404853	-0.4399570313844764	0.5556402816144669	-1.261483694739839	-1.7982305102830565	-1.4185678698119588	-0.518137119579978	-1.0509876535859939	0.3226462408165549	-0.5301474547614167	-0.46132107636011643	0.4171367508539353	-0.3985486441349647	-1.1521800322909317	0.02637258657855776	-0.7285683421349425	-0.8574406721893238	0.16359852786281706	0.07405584482351982	-0.9740793021236106	0.5626974830411341	1.7267127355986855	-0.6693141545036264	-0.9271852986697876	0.2246242364822495	-0.8789691293792007	0.6153003404608631	-1.3409597423267017	1.533530174442453	0.7288093797512747	-0.7079242384986125	0.7104102306933253	0.1964716218820626	0.0796447532006574	0.9414010834368115	1.8134622270870344	0.37170512334712275
-1.4408711014454354	0.09968240931231584	-0.8839410125995603	-0.6618285700286337	1.5320200476955068	-0.6382399948584457	0.21832264444454497	-0.08214947994820827	0.3743970771950579	-0.31613160131108187	0.9807843058240053	0.6825405096500202	-1.3093168941684614	-0.9986355398180911	-0.5470537180125737	0.424837079047685	-1.306554672235645	-1.8315289235410344	-1.395513903296768	-0.39651440977577657	-1.064353758360744	0.4125763545181752	-0.36185560919728266	-0.34887153484090533	0.4628821308196359	-0.5089123561219597	-1.2260890617704538	-0.04921299264296281	-0.7957996454655475	-0.9403336228719243	0.1611869300530942	0.07003095717321825	-0.8725086218656981	0.3952198350693179	1.668144693547673	-0.7484691777153799	-0.9414022681602109	0.19702861679570835	-0.916913061678869	0.41336593701971375	-1.4480265446613019	1.5859791977535096	0.7275397253374466	-0.6750842679836901	0.730315077535009	0.19873378554679028	0.05252571861899462	0.9169724985552874	1.9183597717200034	0.29112206584798883
-1.412009593887952	0.14749517508327656	-0.8691883162986755	-0.6228997863239352	1.6037600837707218	-0.7059484189739063	0.17410456442686936	0.13776814902896312	0.34530429770020993	-0.32307043332466695	0.9753386357350294	0.8369053570593448	-1.393745070309121	-1.0023280029882122	-0.6379058257891478	0.3036030194839685	-1.3290920791151444	-1.852490716063667	-1.3631181890897859	-0.2908583753441315	-1.071791831207991	0.4867324041566771	-0.19740199771041692	-0.2578402512591097	0.5297722734376005	-0.6180051798052896	-1.2861462892420081	-0.08690635912541428	-0.8465700643139453	-0.9747251688740652	0.12307269954949777	0.03187974404252832	-0.7971019252584881	0.21499761895696962	1.6124832908075954	-0.871460813259883	-0.9679507646762762	0.2152491640471112	-0.9661492613464084	0.21551840971338673	-1.489876330434339	1.6048637105765038	0.7272607046129723	-0.663843652200441	0.7477913881003376	0.1880615674434452	0.026727095198719568	0.9423291407291581	1.9988249716781765	0.1727725178251101
-1.3827653141825944	0.1298025667865079	-0.8408547990892075	-0.6055705960691321	1.6734975296604027	-0.7634065096640136	0.20922208985726484	0.29204330126175054	0.3214920356944967	-0.30384165982325523	1.0292394209410571	0.9483291897771938	-1.471946979441182	-0.9825472744644003	-0.7099560321683143	0.14232142053572747	-1.2988393075780689	-1.878591148740243	-1.3175185085423071	-0.22655147154553856	-1.0690385654335333	0.5803121680509101	-0.1005898456443121	-0.18096471110719223	0.6187443128651118	-0.7896543727751167	-1.32641012356178	-0.09870895022489926	-0.9409378048376553	-0.9511039266093727	0.12332881905296234	-0.05673760116720121	-0.7583566665101322	0.004266042173068585	1.5010520843138704	-0.9919603909513748	-0.9991635102217099	0.23671021161609634	-1.043327739142916	-0.026558942915054583	-1.4799321131207444	1.6124138737636327	0.7257670797384328	-0.634950684813627	0.7040234374858577	0.14188895798215131	0.0001318470163643365	0.9437839375957319	2.0707807044642044	0.04334643010177961
-1.3666486563257987	0.07462509843793	-0.8444728414337378	-0.5884989814374044	1.7413335631117501	-0.7868161232225759	0.27844995877013845	0.39975437649580803	0.256623312941705	-0.2835107705865241	1.0908328009313535	1.0364676262402877	-1.5539872110232131	-0.965460668911782	-0.7919250189635605	0.020732275025024414	-1.2152279512947093	-1.8448190934490565	-1.2067145610218684	-0.176178181810764	-1.0654635751829473	0.6847315893934924	-0.045844091213897216	-0.15057545732376815	0.6957123046110075	-0.9638719777358838	-1.2760751833968844	-0.13358471488964227	-1.0398095702785457	-0.8932279395564947	0.08463136509330986	-0.141098684499768	-0.7116325300475443	-0.1589874974089543	1.3420034275157502	-1.1313389126661748	-1.0289554754505637	0.24869982387493147	-1.1303691101975515	-0.2342695542611691	-1.4528302728017886	1.5614293258016123	0.7201823452559382	-0.5522438073795513	0.6514578798838948	0.07336704224994499	-0.010094347897306788	0.9402157381493449	2.109026587878744	-0.024436567364604297
-1.2643662090220116	0.08432147970307483	-0.7928461526455038	-0.6034916872989573	1.8223527835696323	-0.7951926477272683	0.3295712123338498	0.4123743650477656	0.20693713587917317	-0.29315706443540773	1.1573716059407626	1.0696472252084521	-1.6461542216541578	-0.9700047676692597	-0.8139974911927336	-0.15458286390640472	-1.1285475844572468	-1.7945635435894414	-1.1053695353456896	-0.19597774372973736	-1.040084422101137	0.7165061776522725	-0.01844714689576229	-0.1921191676464467	0.8025427815163176	-1.0873472743926786	-1.214956224555205	-0.12208182393375888	-1.1175757292308557	-0.7737418506820676	0.02836929350753344	-0.26785264820366306	-0.6314233577032786	-0.266129898175571	1.1746850948045464	-1.22775748560742	-1.0538011508924154	0.273378276526992	-1.2310117848893474	-0.4459273782302352	-1.3970412368618201	1.4799814179972082	0.7031214223053212	-0.444687192406651	0.5531354785527156	0.02110839934262274	-0.055547154952430136	0.9131221200710475	2.131137838483835	-0.08230222689797125
-1.150333022484385	0.04153027114618604	-0.7337126865816186	-0.6646432001885046	1.8898533808861249	-0.7941188556519918	0.4051211412724919	0.35072696805143216	0.184944477346316	-0.2497359110186646	1.1977649838055144	1.1386427279159281	-1.7151584822840462	-0.9794027127399682	-0.812106590366119	-0.3455830107459639	-1.0319127540121102	-1.7235648534156458	-1.0134701162691715	-0.25181645470640246	-1.034372028157222	0.7186610152980133	-0.012586878369229431	-0.29646486735621547	0.9143532736825483	-1.177915188775428	-1.177361263835901	-0.0729575716156617	-1.1660907608540232	-0.656339886424323	-0.06083685658590351	-0.372778237216793	-0.5280127601792235	-0.43650812491060176	1.042368677724003	-1.2593435227936405	-1.0495811160563204	0.3071143615978257	-1.3364379515327394	-0.6283306439799399	-1.2966226130008935	1.32439726986956	0.7337640644308807	-0.3566498802304777	0.41555146361483564	-0.07409253535678904	-0.11238242392909728	0.8696249826170703	2.1243065380418424	-0.14915608894483207
-1.0568957812473787	-0.014328272036635448	-0.6292629471091444	-0.7094645530793278	1.9597403146185137	-0.7612017568011072	0.4656392181238084	0.22778129885046536	0.19536840731872468	-0.25385380704633326	1.2456705068785423	1.1653824722544894	-1.8154479908446042	-0.9743592169617402	-0.7841090774383555	-0.5065676657078597	-0.9228535458404433	-1.638117575186469	-0.951966917498126	-0.3135776584718609	-1.0451401265056979	0.6769109143529808	-0.045483454058814016	-0.4230079110987842	1.0683660326501367	-1.2098091581207018	-1.1706764607329987	0.0032449857853499185	-1.2636445265234968	-0.5407246367563293	-0.1437475866211196	-0.4987394192547132	-0.454753055351152	-0.64826761807168	0.9048964944464691	-1.2903281606922608	-1.0189225805996374	0.38486661881235457	-1.3930913662855544	-0.7331711854653757	-1.1667048947045795	1.162702040667423	0.7663778092457314	-0.2651745349561986	0.27130258071986396	-0.1532629591349498	-0.19091083141828663	0.832711405135863	2.028653324950452	-0.20891947246204565
-0.9348329127414662	-0.07959392139594919	-0.4916180019036503	-0.7694290660348602	2.0313240265167516	-0.7228780118695912	0.4930919450742799	0.07393137496898664	0.17208086817495188	-0.19427525090115377	1.272239956650138	1.1426492023610635	-1.9291061382492924	-0.9368206497205355	-0.7554078862929818	-0.7153280159649849	-0.8275940157498638	-1.5544101169655216	-0.9668892881283698	-0.3758306853580199	-1.0868617635704028	0.6348286049575192	-0.12346450460315225	-0.513032992442229	1.177147299351755	-1.2129641827268567	-1.1761544792121579	0.0506077405817166	-1.3433350387733465	-0.4484759487664972	-0.19828812569860488	-0.6179599876134165	-0.37270344489713064	-0.8482192207516327	0.7274850584930324	-1.3208073661185085	-0.9713726241682685	0.4685006270014501	-1.393454332022379	-0.7877623211789804	-1.0048024573859355	1.0264538582831852	0.8485272789923052	-0.16932347433336575	0.15672779363449796	-0.1837190432893712	-0.26525301781549826	0.8168591136094625	1.934664535424955	-0.3082043739134706
-0.8374899327726564	-0.10639533083813797	-0.35209474815739616	-0.7897946895486301	2.0754972282810598	-0.6923115101137138	0.4513886701322189	-0.10364083256455063	0.1706454972493872	-0.08942970110649756	1.3000481622719369	1.1467928652591635	-1.9827841554524486	-0.8741330770863229	-0.7205272686807789	-0.9577443585608755	-0.6769765684124421	-1.5410071751448304	-1.0131057823872354	-0.444750124316139	-1.0939243388088944	0.5451354603432019	-0.21380627145552333	-0.6191502715080927	1.238582631003212	-1.2216435127288334	-1.1851937410333702	0.08692086293049339	-1.388129236777395	-0.3714827598253198	-0.26097202599901725	-0.7133023544815088	-0.2978299879809403	-1.018435459561821	0.5533112307059028	-1.341935570865478	-0.9180796128095821	0.5377183190394237	-1.354686720414098	-0.7900525308490318	-0.7810031860020477	0.9205266923238865	0.9317927723427555	-0.11594840522457268	0.035464311840260644	-0.1785169926436591	-0.31658174942462364	0.7473608331925903	1.867811544748477	-0.42790521524487257
-0.7693284530008742	-0.12347844399957526	-0.21148857505968185	-0.9034145698236402	2.132242448768153	-0.6111637014408041	0.3898556073653151	-0.29870937056822716	0.08003770757311393	0.01678853976636946	1.3201539488834908	1.1686795680740838	-2.0345352694739534	-0.8063902598242862	-0.6722916207957781	-1.2123785254573494	-0.5684934390968686	-1.5440764507013003	-1.0306879630939232	-0.5108340704562322	-1.083931387132091	0.47954264284185166	-0.327344917983614	-0.7341765500166173	1.2618384767910273	-1.1687913015374882	-1.163716687403307	0.14778391203068048	-1.3871103026896794	-0.31665408960982677	-0.3019095496036086	-0.8300581841591267	-0.2795890029654148	-1.2099006325667683	0.4243564900429293	-1.36176239459195	-0.8816970601767217	0.5575540992090183	-1.3102486406958347	-0.7875379833583975	-0.5322139019534191	0.8381017391436775	1.001431821884832	-0.021517462603950294	-0.0428063446058594	-0.1521250615368274	-0.31761026182510743	0.6858897046181542	1.7808283726967153	-0.5784112937889228
-0.7082098588480041	-0.15086545923575795	-0.09539642194044405	-1.0504277957966153	2.1994723272475483	-0.5346686154603737	0.32816802603855233	-0.5381372633750794	0.026891180712433994	0.11836350534549525	1.335540380595541	1.195595942545838	-2.0924141749799654	-0.7301973760694345	-0.559316018972561	-1.4136059481704826	-0.4696546754475654	-1.5087669383340618	-1.0650400945867822	-0.5562012251725862	-1.0486443874976672	0.39865010475257245	-0.48966346203957906	-0.8668437735162012	1.316954713431818	-1.0827869162132093	-1.0997779570709487	0.23017498540549458	-1.3804191835521844	-0.18839262163941192	-0.3332250356252401	-0.9462465147781458	-0.30119545618964655	-1.3602004840431738	0.3546467738809723	-1.366821211533533	-0.7687733348496558	0.6100607963062253	-1.2601679134052322	-0.7770182768693438	-0.3144853693542561	0.8121997796924469	1.031861005532651	0.07974745628225252	-0.11477144195141142	-0.11919535483521722	-0.29455483753853345	0.5636820957208413	1.7069730818620141	-0.64478768962716
-0.7106229081050591	-0.2032254088993251	-0.04651480432207268	-1.16729618328953	2.266586443799969	-0.44239495707703336	0.2796676362917971	-0.7917864184650305	-0.008239297003510485	0.16549648634675795	1.2781556086760824	1.1492757476104107	-2.125356257836473	-0.682721284650005	-0.41829382980172325	-1.6301963668268855	-0.4501031600863289	-1.4524455125941158	-1.1289140666607544	-0.6140473401943521	-1.0243135225334081	0.3549270808741727	-0.6883446424100429	-1.0221652661694123	1.3488259452128797	-1.0006066109643303	-1.0274946331845836	0.23168983765121148	-1.368164227781873	-0.09584925266727495	-0.27806431119257413	-1.0618679775944722	-0.3252285942132142	-1.4770321729163247	0.3094296559473921	-1.2947636461794119	-0.5911820001738187	0.6331874084768794	-1.1801674624488256	-0.7535126585572265	-0.11005165444667742	0.7970029510968721	1.0369211573355241	0.22823259114767866	-0.18555129156658062	-0.06943201781798669	-0.2826674748261365	0.4037050280185481	1.6648992532986568	-0.6453572193333983
-0.714754774968807	-0.20589308665259112	-0.024130613482245745	-1.2281010675392348	2.2453960863406297	-0.34616298046957716	0.22674183273411583	-1.023047463871796	-0.06303898298836656	0.14546573319964023	1.181276657874112	1.0733819521930061	-2.15186457592443	-0.618541420906985	-0.27465489463782783	-1.8221888643761712	-0.4586273369003516	-1.388124799182193	-1.2016463170925724	-0.6279909674235017	-1.0212997660747756	0.3011951151675826	-0.8894717451181682	-1.1874257676121271	1.3629182281102576	-0.8740872704664222	-0.9537157929851627	0.24908803832972953	-1.3422429520167534	-0.07983024929236829	-0.24589584802553305	-1.1634200088000828	-0.34025463482419854	-1.59366277816305	0.30582767048279363	-1.2151334332651424	-0.3300672565527004	0.7010283059832646	-1.0701262308925452	-0.6779349840993214	0.00506998735237787	0.7835576747922387	1.0501540667225755	0.36313877208665435	-0.20279574120295743	-0.033973371774253316	-0.23880766759563543	0.2940428268731853	1.6039370251330425	-0.580765325269076
-0.7546557238356579	-0.19979086146764338	-0.007108966953712248	-1.274392607836527	2.2383027059019343	-0.2706849553847653	0.14156552162756178	-1.2148725571021664	-0.0433646967562747	0.05542497194779992	1.04657573001916	0.9480764486335339	-2.1685448031693255	-0.5564471907060364	-0.13517560077610105	-1.9831154430004063	-0.40994259947708916	-1.3158348706083394	-1.3088359554260154	-0.6692640569010057	-0.9680239583320862	0.27378054605387964	-1.0840896483710023	-1.3371192353374888	1.3413808079663245	-0.7433937848513859	-0.9029247221048186	0.22267681717907473	-1.2928861922341688	-0.0957201290724701	-0.16739068569333923	-1.2810135150636397	-0.3811907106214183	-1.739729363887302	0.30789226972808137	-1.1209547381086595	-0.07193932455492338	0.7965603896638063	-0.9477320585908269	-0.5550900106563151	0.08730656270940804	0.7689377467227878	1.0439020203799079	0.5042983954628876	-0.2177151029768246	0.02382217004180034	-0.23323687088410558	0.22530090388591978	1.5555405511727445	-0.5918928676297877
-0.8044173220787763	-0.22176562640569114	-0.01564482307369345	-1.2990309827652777	2.2057863655794483	-0.19881024585010068	0.1267508501995342	-1.3660255625300297	-0.04801481332751173	-0.02013392435364077	0.8775622870589139	0.8790260133830172	-2.1576962810167264	-0.4408815689912845	-0.04529613464750954	-2.1224205620398804	-0.3959977827718814	-1.2780888584168284	-1.455160896992187	-0.6931030475167015	-0.937200952475256	0.27337892203601843	-1.2740116535149688	-1.4563243039947036	1.2724729134829353	-0.608401855662376	-0.8738008448303265	0.1672491093270361	-1.2253589525489295	-0.11955774060413216	-0.053243076420411636	-1.3651826524131725	-0.4456346908615803	-1.8964057383048445	0.32686941168944694	-1.0640839846623966	0.1574733328062669	0.8576955460116498	-0.7682474737766316	-0.4324232989158592	0.10737103506432208	0.7781488117802218	1.055503996879556	0.6097411571208325	-0.17655903225435993	0.05522862315553857	-0.21091289977997532	0.22407278467064912	1.559275927422058	-0.5856534497951692
-0.9029976069204894	-0.17628765667867388	-0.03089166993311058	-1.2577658659846018	2.2025126729752875	-0.10341520360510022	0.10991830309021991	-1.4645233952202934	-0.11203466990203621	-0.06797560391159105	0.7057887447487501	0.7941978199662602	-2.131173913135114	-0.35115002803277723	0.012785444290850854	-2.273190671986401	-0.40601682347663176	-1.239544045177246	-1.5436601304097146	-0.6898187292879293	-0.8923724033430076	0.270358271998226	-1.4704737106057952	-1.5507510075742927	1.2038242661136849	-0.4380964812132412	-0.8327935461694329	0.06946574725588188	-1.1529098304770804	-0.15935293455749638	0.096200090658948	-1.3835604055755362	-0.5457059367638107	-1.9776547336181043	0.3375543198738629	-1.0190830474266896	0.3110678642105409	0.9198570625448678	-0.58775678006687	-0.32243129636520196	0.10097046580465548	0.8167432562617476	0.9665827009264433	0.6723020533930905	-0.08412959130516272	0.10057798619611694	-0.17907612534464082	0.28457227648956956	1.5971667790931972	-0.6102344221374789
-1.0036410824000226	-0.12721717267917276	-0.08555225143084569	-1.1747924913855603	2.179262755878164	-0.04853535504327349	0.08813931920076881	-1.5380829692786642	-0.18953262561452572	-0.06109669213542869	0.5221084099376662	0.7616824417578683	-2.0775952852129995	-0.26535313198715915	0.05965490929017127	-2.3874829358136394	-0.4085442815433756	-1.2323435585533404	-1.6302391736032458	-0.6906598351757857	-0.8186293882673432	0.3063846189734627	-1.6587728485518862	-1.6426439983220753	1.1010862684238947	-0.27059454430661234	-0.7395023202889534	-0.06547908946063849	-1.0200179015695345	-0.17231408879747323	0.2741056776820922	-1.316187725346334	-0.6045613394423942	-2.0523667594729753	0.37723298607865996	-0.9619230531149041	0.43445357414617874	0.9404966651839992	-0.4856716070804965	-0.20243246739342094	0.050418962472252804	0.8966572765761252	0.8960018929099561	0.7095830651992914	0.03858667449034942	0.1129670666696024	-0.1647442041469963	0.3323021800648637	1.7084548161236817	-0.6941425758972054
-1.0490020199621755	-0.09948724823719486	-0.18228496744068776	-1.0728407420011083	2.0923588188805464	-0.003995806871654985	0.09851237653317775	-1.5900046977046471	-0.2591535884202866	-0.0977036471336209	0.32724714612658423	0.7129228074812994	-2.008201793262593	-0.22464464456778205	0.06559018773621535	-2.5112590327694124	-0.3344120758581247	-1.2159208355156281	-1.666611383646022	-0.6965169478850601	-0.7300332288821023	0.35620591087324444	-1.7958175816199913	-1.7179381099818696	1.0489486142966493	-0.0841310426939107	-0.6470166115219658	-0.2107035768645414	-0.8748183214445783	-0.14668968589986783	0.4107033231923066	-1.2055693443307025	-0.6952621623088381	-2.0919024628596867	0.4267090626085248	-0.9038948290206636	0.5026245527658978	0.9582814531434947	-0.4406216805994623	-0.10498676517902969	-0.09509157298248767	0.9801851122856762	0.7985305938661316	0.7336258503463121	0.1484562179802676	0.08601833954428642	-0.16454694151131252	0.395504565242644	1.829418909614418	-0.7123039579637621
-1.0460970963049072	-0.03263257840060191	-0.33965992542320383	-0.9581993580529501	1.9972180105986481	0.006287480670264006	0.10429930063133434	-1.6303742606092826	-0.35816281175616255	-0.1986398341167745	0.14766876442731175	0.6630688094830574	-1.948307522911175	-0.19249432326896487	0.058792890954614596	-2.5511630546957855	-0.28541461904694265	-1.1224587948020144	-1.686670619698108	-0.7138691743950398	-0.6801719767302099	0.4774578544378296	-1.876683558917847	-1.7453120006922713	1.005701277409703	0.12413362187149826	-0.540390873821768	-0.34915030347411385	-0.7143085295428787	-0.1272249670502007	0.49365375274920636	-1.0843687787003657	-0.7695232559485664	-2.105423409977372	0.4942018597066136	-0.8251310345106833	0.5463598374400805	0.9850828038237109	-0.37354534584930466	-0.014862633654549517	-0.31610533837729987	1.0589583054712386	0.6847622228695944	0.7523905363596814	0.272686274339391	0.02125610429280045	-0.18770574140696697	0.4763772466534718	1.9154910046561398	-0.6969079918783423
-1.078534597798017	0.047768485809201955	-0.4818842938367272	-0.8098208916081822	1.8551124973921342	-0.004431257669377608	0.10318770535694546	-1.691267591832948	-0.40577706699760263	-0.31695803551768686	-0.029036313479031385	0.5654728297199705	-1.9204894518369318	-0.15673681014637292	0.048415209072939405	-2.511693456899712	-0.1901993977962381	-1.0000395582596724	-1.7354396223550974	-0.746592198698788	-0.6526651955436599	0.6030014669057426	-1.8848351179353693	-1.7366116959538729	1.0010867636351302	0.31105643164927577	-0.5031061503977836	-0.5077869621271421	-0.587968802106045	-0.061999648862008726	0.5998593405551679	-0.9590570958631037	-0.8243482219370655	-2.054430143723238	0.5435259233527667	-0.7301638826661697	0.5692152217655002	1.0142877631617062	-0.3528848822311995	0.10651273822709337	-0.5638327703532349	1.1271108204498084	0.5485175212244705	0.7528617829579696	0.36266299953814657	-0.04476934957142127	-0.24296533138368911	0.59281802788312	1.9718995854130117	-0.6826873044858737
-1.1118132228007847	0.1354645537027485	-0.5884774815134	-0.6391306934008875	1.6790992219613525	0.01171328244446326	0.07277366885052304	-1.720874307318967	-0.4628754340704477	-0.4002179395129106	-0.17939665666773608	0.46724898413714683	-1.9184829331579014	-0.12389288124395467	-0.03791954827985455	-2.43607806526522	-0.0596123913107929	-0.9323125692255878	-1.7581703043280066	-0.7787951274150169	-0.6751484742645321	0.6969352100402626	-1.8702982467928557	-1.7287223017232392	0.9843402428601928	0.5182410314093095	-0.5221394751272167	-0.6659959816119001	-0.4734008743035784	-0.03825386165538695	0.635039454842233	-0.8006470877867521	-0.8868969266756427	-1.9973539226097532	0.594512973678497	-0.6720198752795687	0.5177753168987329	1.0520737967002294	-0.3353725031582792	0.26279424411051655	-0.864080257514043	1.166371127617422	0.42916102751563345	0.6975669748030374	0.47522798931325616	-0.10457314025439665	-0.29671382298452886	0.7273596720529865	1.9770074614632318	-0.7011101675823861
-1.0846510285367261	0.26632701958467003	-0.635335560293178	-0.4606426117743852	1.490173478361133	-0.011335689500926695	0.04859904553153635	-1.7105416880919369	-0.5495883695657995	-0.4256261364016214	-0.28777537212540716	0.4838015712533621	-1.9870906773890809	-0.07507299600545111	-0.15961504021644643	-2.3425994421339227	0.13911946898858668	-0.8602606583036343	-1.757485348952708	-0.7499354179000994	-0.69401938548433	0.7678197724977891	-1.8222561039998222	-1.7128217236838243	0.9825220495059191	0.7672197189320411	-0.5535468718433755	-0.7932482421171898	-0.3763498384165609	0.052047433135179774	0.6248284955270792	-0.6431739897246059	-0.9365095130036319	-1.9371045037816874	0.6760862155951018	-0.6715600025908229	0.42842522794149573	1.0978228281806235	-0.33567244546584774	0.43738315131122585	-1.1709049533002815	1.1850056827847895	0.31647816064300116	0.6456036103887215	0.5498464654100416	-0.1560815635175981	-0.30972208692678044	0.8150707928809645	1.981277320428362	-0.760298847210436
-1.062511194939031	0.37310956974060266	-0.6714312495086194	-0.3136056570114164	1.3685414190268306	-0.05401667003079654	0.02535394057859841	-1.6827833582585892	-0.6751054634506192	-0.41476544979828445	-0.374070808496705	0.4916465786124616	-2.065177349072858	-0.06996721033414377	-0.2793372619713714	-2.244101317231232	0.3380866776410623	-0.8104655311030214	-1.7729238352575964	-0.7524281070579484	-0.7403102476626194	0.838983113997551	-1.7563469076993357	-1.6438643421352688	1.0011346761501012	1.0007092967099032	-0.5954159887363921	-0.9156016433188382	-0.27545204716317573	0.19704338878879338	0.6402193669419399	-0.4871435007821641	-0.9873006940216774	-1.8181505769139528	0.728213599221341	-0.6624324680131096	0.2634738614740528	1.0977627805709045	-0.38783875610790886	0.6326114854647521	-1.4667938228947388	1.204737587581837	0.23678911326364033	0.5843167805272234	0.6312040971008874	-0.16030628239495537	-0.3299328508337043	0.8547302712540923	1.9662630714409695	-0.7906367263503873
-1.0278367925180625	0.4895721869964351	-0.6932742538487211	-0.1692618694736175	1.2398405900572047	-0.0455224180579862	0.018981624881512085	-1.6934224193090543	-0.8184919097660833	-0.3757778177000373	-0.456403970794378	0.554200940548587	-2.1328848657846597	-0.046554391048422156	-0.38368305473081543	-2.1385054107676345	0.501683482113547	-0.80440278777582	-1.8052468914136484	-0.7334690620171063	-0.8500481299935005	0.8599806330055229	-1.6594067766112879	-1.5635236130814933	1.0834133314635475	1.220186126005836	-0.6569917424567692	-0.9352474198794264	-0.1984650911483528	0.3606607117266575	0.663168926089155	-0.33895238954718787	-0.9728584446946685	-1.6949234478247046	0.802818988177247	-0.6151801036454547	0.1137822100739152	1.077999790209377	-0.46637012545993545	0.7658872611493961	-1.710594433706775	1.2515188814644942	0.22252966342187258	0.503404619918512	0.6660626349548796	-0.1731782213398698	-0.3019684168467068	0.8656792206904337	1.9248821747993112	-0.8193709968473255
-0.9919567797332499	0.5740513508921004	-0.7007535645187974	-0.07688138589326649	1.1387735914743327	-0.05946942960832592	-0.009686969634259513	-1.72239384402991	-0.9285219494352782	-0.34302612488385453	-0.5327020150905618	0.5404234014589494	-2.200746409863939	-0.10345847758989372	-0.43940788528787955	-2.022623102125115	0.6967090006670877	-0.7727213984433879	-1.84748920500988	-0.7104116873070025	-0.951931614410154	0.9170860422036553	-1.541317714343857	-1.4581982722775515	1.149110567910573	1.475076600338331	-0.6734134311745483	-0.9127499368861913	-0.1722161562221827	0.49617229505399985	0.6538775203434982	-0.20295398611735166	-0.8823074015700856	-1.5031590315554832	0.8540250926184957	-0.5353798385489751	-0.024678648867435725	1.0347857394517392	-0.6237958264830555	0.9532313219099107	-1.9216953919817539	1.2310078856326978	0.21121932880272368	0.43728413033722946	0.6569134502079762	-0.18490224921582202	-0.2764306462113407	0.8361111590823785	1.8063138149772826	-0.8489958735802203
-0.9176063375577949	0.6268726693052826	-0.700404445584641	-0.037320830160420905	0.9983434359196212	-0.1110241410097295	-0.014226904320144423	-1.7246045452971317	-0.9951966215821534	-0.32363535140212446	-0.5628408771727323	0.5178627603688373	-2.261825025784203	-0.17091979332328616	-0.48095049449550603	-1.8511010370842371	0.852288910195055	-0.7637359830461854	-1.9270130039106672	-0.6418120806297698	-1.0448215573246094	0.9444716254242322	-1.3839796796479547	-1.387562764983872	1.2078745170857397	1.6738393454712823	-0.6591789515856735	-0.9040304847347646	-0.11719283804619876	0.6146676220753191	0.6337448096994268	-0.13186320860767978	-0.7027485749463266	-1.2843001730648915	0.8805680126900711	-0.4936068496599374	-0.14419306736379225	0.9576478393667252	-0.7977333139424669	1.1409292623638358	-2.1348846593330304	1.2187588248760535	0.2557373649216089	0.37858114502053575	0.6060978991393101	-0.21232609826788051	-0.2770824452408943	0.7507211722937668	1.6919460454131614	-0.8324597393288393
-0.8150947145731153	0.6378416385890737	-0.734415454204775	-0.04092972468123811	0.8228674507869105	-0.13213511587261276	-0.040813057075126266	-1.6874070008761302	-1.0061539633757215	-0.3261501807364172	-0.6106085787767384	0.46659726467514995	-2.2935452969554504	-0.2512831158995854	-0.5280071878653695	-1.6968955641133685	0.9623238974848543	-0.7498481220010182	-1.9444427790474221	-0.5438409149862565	-1.1516698906754048	0.9117021133237362	-1.2559734365900268	-1.328057233912231	1.2739246320918238	1.8267116076775167	-0.684959351364251	-0.8364286557143412	-0.11237250545575694	0.6999537634233339	0.6206059524057512	-0.12694320008408327	-0.5099958123235308	-0.9886320635661814	0.8834326148669914	-0.4710296148354155	-0.24409535871694935	0.9202129840002442	-0.9474244167614903	1.2818683273580256	-2.2813460172949536	1.147149304009445	0.23610850260147967	0.392207818542292	0.5252985764720436	-0.20403708122016803	-0.2149706837524922	0.6910719955492576	1.5231604003336998	-0.7600741213584696
-0.7177828196035756	0.6628654119040142	-0.7632016488884081	-0.04523878663716537	0.6880994663036606	-0.13771605137717774	-0.06777430800626795	-1.630324031799125	-1.022004769020478	-0.2907374694046598	-0.6457618048430678	0.4504593296580211	-2.3247556126532927	-0.31594688928556736	-0.5676358390586396	-1.4850120849726756	1.040113980124278	-0.7782616319085573	-1.934254217786306	-0.4739496099812447	-1.276926807409184	0.8176223302250873	-1.1305549043509981	-1.2936232197168716	1.2806580895407005	1.938036768228212	-0.7025151586046811	-0.716978404019482	-0.11393904758630213	0.7214155008105935	0.6387307180993427	-0.18465223616595058	-0.3112656995851454	-0.7565627815231724	0.8954592598634626	-0.4150928079714643	-0.34441193268797554	0.9079744927160357	-1.0886889726553213	1.4123385961968562	-2.372519964799373	1.0710433910214607	0.22131633832855827	0.4171448938567739	0.46183051631924066	-0.22507222578331848	-0.1400531646478386	0.6125848185086984	1.3384681483943328	-0.7185152688975609
-0.7263927548915678	0.6684837714172087	-0.7622063942003116	-0.0850798397576286	0.5657227205197556	-0.12243301202904133	-0.05145545941940066	-1.5778492104429491	-1.0795058185735025	-0.2060803672645596	-0.7018005448815396	0.4222984844323078	-2.363440418575614	-0.3820330052938653	-0.6145253455613984	-1.3088428629512396	1.0956058532880346	-0.8779342724570945	-1.903442621827936	-0.4178028469182	-1.357054431902937	0.6747507375308212	-1.0207539272122408	-1.2917394593071365	1.2912043498872847	2.022689027328817	-0.7312259196965563	-0.5732169403582857	-0.16391081256948756	0.7308056478109264	0.6875811692735745	-0.2328341687527346	-0.16847746476028652	-0.5381923530592505	0.8685907102472988	-0.35878111828230963	-0.4204401790093296	0.8929456590902861	-1.2397922172559792	1.485030530935876	-2.417947543538463	1.0152732044128328	0.17778520884624036	0.5124681695176647	0.3751625783076121	-0.2330074385322586	-0.03252313787385237	0.5210420076169149	1.1619674463255845	-0.7002596427848717
-0.7543832729597031	0.6306794602666368	-0.7409850391104453	-0.10366658862996485	0.44561776153471644	-0.10584824054394651	-0.019630973286325355	-1.5000882153019588	-1.1416637553153364	-0.137774630718769	-0.7169665525808648	0.4190784999556504	-2.346175823987215	-0.4802719387351296	-0.6687078449982599	-1.150962240585613	1.1018889107200107	-1.0109578278540625	-1.8981069274158036	-0.32674323919435405	-1.3860057000622188	0.5427119636218073	-0.9598866611097016	-1.29329028740274	1.2486540956442087	2.1283647849653358	-0.7545824822638153	-0.43925004529935674	-0.22488292394094614	0.7121240112163452	0.6297482269614526	-0.278194766197697	-0.016087552335455613	-0.33439907221881565	0.8632186104378248	-0.30656365043386014	-0.43827453274697453	0.9055244546730219	-1.3822099816001772	1.5241133517353318	-2.4265048679682963	0.9860444140732556	0.16935698720530987	0.5998080504516538	0.2996114756366263	-0.26419932513465444	0.07530552954858653	0.42815142087035385	1.006789113538253	-0.670397215618048
-0.7858370256523873	0.5482777026868081	-0.711017283703431	-0.11814260765527303	0.38152498570076443	-0.15438329053897876	0.04065557018684142	-1.4617092570090289	-1.1692686915984258	-0.14462783435884938	-0.7647614119589795	0.3970380889115534	-2.2884561494759597	-0.5192048238197959	-0.7224761051427908	-1.023212409674226	1.079898964173188	-1.1373644286241245	-1.906641279460569	-0.27585927802766647	-1.4135383578068001	0.46046831902072893	-0.8684464455383563	-1.272983252264531	1.1516014662520042	2.2339398354847786	-0.7388679812904885	-0.2956796025208032	-0.30094302790981153	0.6724474434585105	0.6511683259181049	-0.3137068246407483	0.16386689221551473	-0.07009068993309979	0.8406137288342796	-0.23592982831809622	-0.44196234962239594	0.9021583640629641	-1.4934047743192918	1.4861855308060858	-2.3610521186838995	0.9593889766871087	0.22704236199393857	0.7028995304160367	0.20678604990935812	-0.2929526988907165	0.19945934473746377	0.34479639362785336	0.8763140395257997	-0.6514107361672116
-0.8533359682828665	0.4395760040091078	-0.7116900913691139	-0.16100531538113377	0.29516070893043156	-0.22099836720559915	0.11549302038317211	-1.43114813652818	-1.1778176682993158	-0.14539914407350862	-0.8078677441811737	0.33890693421118706	-2.1984011350490045	-0.542877082212106	-0.8065854877828837	-0.9019456042432864	1.0392033727240155	-1.2417668422270114	-1.9645751889662217	-0.27971964776787056	-1.4122750067402827	0.3982842927429274	-0.7715638254495116	-1.1984841389063106	1.0662929447162164	2.2757852914872947	-0.7124553379484955	-0.1434942989698545	-0.3498602703570772	0.5562319505456748	0.678096825050912	-0.3686191445610886	0.2774978105018519	0.19609757903576752	0.7856920360468009	-0.16495981441475105	-0.45408417934473677	0.8958304290854653	-1.6184821520328234	1.4304745188204433	-2.341165246752918	0.952380839591717	0.29073108705751743	0.7636033001176956	0.14405337977523594	-0.3496161830489127	0.29068374192563107	0.2676542995373513	0.7533028464298427	-0.6028980590435484
-0.8594237520614646	0.3361176988236589	-0.7242505750655222	-0.15674803195396195	0.20138060462166144	-0.30943229765187175	0.20707248696266384	-1.4280079142638202	-1.1007031552287339	-0.13888652565315876	-0.8446690688467479	0.29365103586149155	-2.0791137036531984	-0.5244930542052615	-0.8882258484488764	-0.7862925166713315	1.0079041581007984	-1.311090305638111	-2.039580201704576	-0.29564058064515303	-1.378951175308449	0.3330553046663246	-0.6661484939007964	-1.1449664934255874	0.9773506918642777	2.2849231305928392	-0.7164695406264829	-0.003930103116740469	-0.41820920435977066	0.39767592354145814	0.6724105326695953	-0.4237238081556832	0.41361634523694485	0.38425559199382314	0.7754355423753104	-0.05058990420892882	-0.4188715472867828	0.9379799408459254	-1.6918483959106059	1.300489212454093	-2.286363834815808	0.9572162439637605	0.3652704486613973	0.841876512524734	0.0314827032527227	-0.42549762953508835	0.36673589573477494	0.19323508413807974	0.6817746524262469	-0.6512378630198444
-0.8632039317766086	0.23922527363414486	-0.7077409100383807	-0.1431832791669479	0.06950853691080353	-0.4404785282411572	0.2431003499229078	-1.4120280100049136	-1.0361827920344566	-0.14750646302502984	-0.828811977664903	0.22297316257437702	-1.9336492170820574	-0.4966147984259458	-0.9632331502839868	-0.679780861203037	0.9344394494235206	-1.3555349694421506	-2.069798009728142	-0.32005091069447666	-1.3242004037580153	0.2850373002337596	-0.5777598278593168	-1.0761872061847746	0.8555036823300194	2.2775102496639255	-0.7453858801688743	0.09981543474571966	-0.46174050946366424	0.2531465577425832	0.6402234946802342	-0.3852097491307972	0.5310810817494481	0.517521838648402	0.7487121593928079	0.056661695553815505	-0.3616755149035821	1.0038557524507048	-1.7678333247936124	1.169854127075023	-2.2687889719231644	0.9454663656402506	0.44925704202018196	0.8343580485673305	-0.055688799840707404	-0.4942543438938829	0.41228737239500257	0.12077468102700321	0.6396064304398567	-0.6876844379586602
-0.9080614142525463	0.11374908008022286	-0.6737989901132836	-0.09096890062477866	-0.09231888915382305	-0.5322265016663802	0.2510294913534924	-1.4142704498895624	-0.9618964753826097	-0.1719225306334775	-0.7937135188353425	0.22732654088757628	-1.7800930796838177	-0.4263390914396393	-1.1082082305599754	-0.5094996610986902	0.8929585748988176	-1.3659751425127808	-2.0763860568754966	-0.36451172080578986	-1.2450480379847053	0.25953724308697523	-0.4913290362689778	-1.0265582590937379	0.7765623876783708	2.2543254165832396	-0.8071478154520755	0.16742339558903419	-0.49089051651239296	0.0830808024801841	0.6002523411865579	-0.33838227077658367	0.5556212238271846	0.5717758825937841	0.7222299427794288	0.1222759714066314	-0.30042148009954694	1.0695275694237936	-1.8017805326804512	0.972013020211372	-2.2776174241449216	0.9794352003640159	0.516420650866434	0.7819169423875867	-0.11690253254489746	-0.5323831387350897	0.4844469600931635	0.06383122507048106	0.6424569206749281	-0.7214071751719875
-0.9245888817075375	-0.04096661776028078	-0.6423811866716798	-0.048205350546852065	-0.23171766974497937	-0.5652006578981441	0.22318587494529366	-1.4347082186517535	-0.9492722284185364	-0.22372954415036528	-0.8025296324283252	0.20515162799771866	-1.620767280041337	-0.3478256879193022	-1.2711326894085773	-0.389432443749605	0.8570553713053176	-1.3503255335874766	-2.071433625584919	-0.4772746876830142	-1.150975823885562	0.2727184838756263	-0.407551638514217	-0.9167566922869371	0.6901240544040096	2.207736325594987	-0.884137619295936	0.261044803312129	-0.5769539564930973	-0.10235010219164668	0.5544630739918716	-0.27569767565147973	0.5177629617518185	0.554006255648052	0.7576935365271918	0.13826986097006538	-0.1991861231054337	1.1341153215735102	-1.8269270176640617	0.7872639513114981	-2.2557185808473568	1.0265858053953716	0.5287334779792549	0.7136591373569905	-0.1462841567760084	-0.5502253322391105	0.5695939534987655	0.022623032462743043	0.598108282491618	-0.7406939420247188
-0.9319237225156713	-0.15451419503121136	-0.5611373365610136	0.01428114496442357	-0.33053501302179644	-0.583897270563779	0.21937279052531383	-1.461838112339673	-1.009348538787423	-0.29712171122512093	-0.8028136316045569	0.1803686482932834	-1.4799244210567475	-0.2623052387306775	-1.4240421274510466	-0.28833039898433344	0.8261709334584877	-1.3359402231053155	-2.092517895556782	-0.5815329431353371	-1.0190703568417818	0.35807786102755274	-0.27660096868679795	-0.7868909962894979	0.6191697759980562	2.186823744406533	-0.945249232492079	0.34882581908637034	-0.6424253497006227	-0.26960543704537726	0.476276254154859	-0.2260725658146764	0.41854485768773025	0.4874109318386915	0.8241118384705061	0.1470354097351161	-0.058905889746776574	1.158327417729878	-1.8321472988921748	0.5676993899535134	-2.271782316507779	1.0759689156329428	0.5578022026544616	0.5787504612757772	-0.17456298391567465	-0.5886142721485862	0.6438202210467294	-0.026765863138431396	0.5741277245959661	-0.7658383459291063
-0.9935762472442378	-0.2559786650307522	-0.46657473073344047	0.08342539868916454	-0.38294704581954286	-0.65448303994795	0.21205685290614898	-1.473624198959699	-1.0374156261417116	-0.35708723487180083	-0.7605937381630461	0.16656926194251157	-1.3890504597685216	-0.16440328339951857	-1.5873111643973519	-0.20841453657477804	0.7449065390586591	-1.3099400321288894	-2.1177424868558647	-0.6813854058417453	-0.8738603137279022	0.46732818299563483	-0.17834547239365023	-0.62998880955368	0.584708659196893	2.1815924282304175	-1.0109193699986998	0.45062692087101136	-0.7051093942854191	-0.4347587025925746	0.400377532860887	-0.15976702369288245	0.30796633595493056	0.4201517518061986	0.8698288010709115	0.13224797048526443	0.12516032511224837	1.1738014956214307	-1.8126353272205122	0.31681560708061324	-2.27966143078375	1.101941805801443	0.5605009276944615	0.409922509715215	-0.1816605485644544	-0.589022667628463	0.6920018278954809	-0.07562440231159802	0.5672871830607643	-0.7651638542263897
-0.9987424522209489	-0.3660350628951049	-0.3727404121347104	0.15192981013125006	-0.3952111287014636	-0.7451252858643255	0.1805449015746866	-1.3723441970829846	-0.9796852783402011	-0.36010493818786027	-0.6697902806728876	0.18542501453658972	-1.3082813182220883	-0.05601177815006769	-1.736159499456889	-0.15967654589484867	0.6798265654221239	-1.2706759846907303	-2.1354367675272137	-0.7013074817836001	-0.7856465523668913	0.636538039616237	-0.12476406564928084	-0.4199776823531325	0.5184446465607192	2.1746006400328595	-1.0697044525411608	0.6078235004786082	-0.7860151293226472	-0.5757116240015155	0.3241328804673564	-0.1427426831908464	0.23343770727305815	0.35390844345185296	0.8909428507089509	0.0949828642459108	0.29013625873988563	1.1894377657702162	-1.8364926344646666	0.11666353363341057	-2.288836801563474	1.1182915810850458	0.6198483139083832	0.21119144802732812	-0.1417986087891173	-0.5747077580105602	0.6990784293526706	-0.1071607090269544	0.5413648977175936	-0.7949773114476738
-0.9004809409992006	-0.4285756231871517	-0.2557828871005755	0.18510561763545336	-0.3796211418517837	-0.8549526168589727	0.1296953295119565	-1.216537768882935	-0.9376354551514758	-0.35953958234357203	-0.5707338522902903	0.2062715430687579	-1.269224973312001	0.08884416243204754	-1.9090923023198054	-0.13622151461451384	0.6393517253445994	-1.2355268590437316	-2.141283479434753	-0.7443309903630172	-0.7404246795525774	0.7903733267950186	-0.11624930648649312	-0.19093983448466761	0.46803283008569707	2.150008570851458	-1.1221467826956746	0.8249770478212227	-0.9060094793962874	-0.7029952424783034	0.3586331163116391	-0.14095812274740155	0.13319361569753205	0.24883180911086455	0.8903145648934826	0.066509086305664	0.3718010550525575	1.2052825938504756	-1.8576834081130547	-0.05573290569517094	-2.2999030347537333	1.1181064732390649	0.6385648953534081	0.02490405054749493	-0.09027221429499341	-0.5154391200370325	0.7194179966050464	-0.11521409473957589	0.5687649760356717	-0.7923477177683179
-0.7969806931357777	-0.45037217925006595	-0.1598955663894234	0.21821196490744593	-0.39206791893073956	-0.9642601411973768	0.08244047181001667	-1.031744133056085	-0.8833312091075545	-0.326779573926569	-0.4237645044346479	0.2573486332870397	-1.265521551777079	0.17557120883007005	-2.0667725306754523	-0.07351731312929562	0.5835346137873716	-1.176448786549658	-2.143716210610069	-0.7854332670201586	-0.7020497439931661	0.9284248540666912	-0.12307544155695975	0.014559637573931871	0.47043134213033844	2.137000991012897	-1.2467143193918229	1.083476071856447	-1.0348050736045868	-0.802775814447887	0.3732007036662331	-0.18789326179621388	0.004905295028266398	0.10755157420741046	0.8723167793715352	0.046799118207427395	0.4067392064553859	1.1936332779262935	-1.8995078611056644	-0.17672879164731764	-2.3022142624439677	1.1309895461949586	0.6146850752136797	-0.11450055995423866	-0.05269241664164581	-0.4546177185118444	0.6783771639949657	-0.0795750594766408	0.5864090584880486	-0.8200480756415038
-0.7123630585543881	-0.4884927721870439	-0.04268920284908225	0.2455569630898911	-0.4198850086514943	-1.033163747661756	0.00540488838278691	-0.8572835772710377	-0.8757197936751435	-0.379305818000647	-0.2627439162227255	0.25306315754187275	-1.2658353305020413	0.2491295591435012	-2.185956046610586	0.024932119521931827	0.5537553010659861	-1.165449139490065	-2.1403376172396165	-0.7850244942707382	-0.7150593273017167	1.0739295202732495	-0.16333342514457674	0.17326418766474255	0.45788519031848834	2.144778523026944	-1.3504395499167732	1.3055252630915752	-1.197478949954056	-0.8517667022474626	0.3821393209406499	-0.20365509048824304	-0.05544629789435231	-0.03448261919917085	0.8037247375672678	0.026004272252587494	0.41504192227860826	1.1385053513512573	-1.9499149841388905	-0.24985008027177585	-2.220024255433907	1.1467568576812497	0.5859123124119746	-0.21984351592265403	-0.012763531612062612	-0.3928982222484243	0.6413061045932783	0.001946569278417598	0.6082430762968469	-0.7900072685183422
-0.6513706329279663	-0.5172151590000981	0.07007010367465479	0.22574695418168406	-0.4646468643720233	-1.0223940974386498	-0.14013393735207877	-0.6881821820816231	-0.9028734626547837	-0.4532454889589708	-0.09096280812933817	0.27938482007002297	-1.263963065406826	0.3348464654357106	-2.29160069793822	0.16405106616598922	0.5381251500025361	-1.1437937997045189	-2.1306816657624448	-0.7552647778954251	-0.7293702139618962	1.1764095845976639	-0.20304621355239308	0.31926388152624635	0.3990116196181047	2.171926320683281	-1.3738825201227494	1.5192323195170194	-1.3583793864341882	-0.866741549417896	0.4134908248077129	-0.2190627846175654	-0.15112653451382121	-0.12103875090647868	0.725219919837977	-0.04731885737928271	0.3530796690301163	1.0576725960110385	-2.011349840189421	-0.28228011390436153	-2.127320428342781	1.1516489181535339	0.473624682546142	-0.34366635301258336	0.08166562886718214	-0.32511239420549054	0.58436444696643	0.12649836663720132	0.5952278258397625	-0.7054134431249377
-0.5177562129874589	-0.5547257372423424	0.1279440793512385	0.151854639073106	-0.4671999161929873	-1.0081709448645764	-0.2546583382003474	-0.5069558286091608	-0.9191721140149773	-0.5228399139192732	0.0301621065395982	0.33614778289659764	-1.2649570622897832	0.43858965832696606	-2.346683117632188	0.32570443898513474	0.5284416672392449	-1.0857381925519765	-2.1476154180486113	-0.6852927785580349	-0.7406926456868499	1.2687295778907928	-0.29004773929786964	0.4480828603603424	0.3129910488387394	2.198715174836687	-1.3394785981504105	1.6864829863270696	-1.4791125158769067	-0.8905268135462588	0.4042035468003496	-0.29703349398468837	-0.2743220388942597	-0.17223975686526533	0.6478886225878211	-0.1609794318953581	0.26950993489039354	0.964746690086527	-2.067465300074288	-0.28663619542388247	-1.9847884699934972	1.163484199886509	0.319245920865286	-0.43184267580070407	0.2239103292151569	-0.27449421904270177	0.535288544548649	0.2159769126063468	0.5923406081829597	-0.6596053853330422
-0.4491650288140039	-0.580678768527018	0.17890248029496036	0.04081791276214734	-0.4114260020789957	-1.0136673797797031	-0.3724767655948581	-0.30555500441490646	-0.944958420665705	-0.5145525152583671	0.14896014763977491	0.35944306815233745	-1.2934033881000064	0.5097470679710595	-2.3606615377009925	0.4334868375329391	0.46870197017378157	-1.042696661945787	-2.11685420409683	-0.5478073064770308	-0.7619022227179932	1.2547528123639164	-0.4087096952243618	0.5697373683573496	0.2162099621819859	2.217841282795887	-1.304868387072879	1.8087278250643848	-1.5386059701770658	-0.8969111028526193	0.40096660106121335	-0.4068628366818604	-0.41019116394494154	-0.18224068956077	0.5578213211931919	-0.2692106539522445	0.14522754687604866	0.8668418896153274	-2.097806774888153	-0.2951685860679804	-1.7892349325521297	1.1812017594661726	0.1412931267846395	-0.4866342839420592	0.3358422184407077	-0.22391448139591447	0.4992661649468662	0.32576870828099824	0.5584484960192425	-0.6005453211091265
-0.4313990374665311	-0.571850415155998	0.18194533814425615	-0.056745187385627435	-0.35198161451980514	-1.0454343688292773	-0.4870471910476362	-0.12637812464128312	-0.9423894187215709	-0.47516967881644884	0.23437123428993578	0.4189355267229201	-1.3244074268088566	0.5631161747150781	-2.3751117843915526	0.5567535689147874	0.44000371642007907	-0.9865540423384831	-2.088068084760512	-0.37864023818773956	-0.8074616408559507	1.2187023920397795	-0.5480675979679352	0.6940545392570966	0.09131860299164334	2.262090899257083	-1.255332302464086	1.901739250725916	-1.555148462652569	-0.830203061915114	0.4439376882242742	-0.5328352550748896	-0.5672774488222307	-0.16512475956087666	0.4445372080635221	-0.30232858814434893	0.004734513765756576	0.7602343492482151	-2.110088824528946	-0.31911759259788147	-1.5595067136238643	1.1630129790644361	-0.011252687277240736	-0.5121243451550904	0.4098474616117744	-0.19316854204010347	0.4802420564816908	0.4840056584909479	0.5656706078219347	-0.5006548554632354
-0.4434039422826359	-0.5255415660321513	0.1984434652103209	-0.14335286099415923	-0.311841986701564	-1.1060353581885671	-0.5882091307239343	0.013549893753411053	-0.8668682012314541	-0.43455703261429257	0.3129894953948641	0.46614870416343945	-1.3758441636882615	0.6042030533793038	-2.3661804625372973	0.6937658210188131	0.4462861728374884	-0.8802270081410543	-2.072906099706072	-0.2363682963753011	-0.8615166205126723	1.140704365161176	-0.7195634654046843	0.7660282018905702	-0.03618115969446708	2.2705431943225767	-1.207313166716399	1.9443436233611648	-1.5779373413818039	-0.7540292145303743	0.506544959060562	-0.6190347007916843	-0.6757729681340638	-0.17441594412547484	0.3022447297721149	-0.3465461695329405	-0.1597137921145372	0.6666092072254384	-2.1386831422367414	-0.338229362080615	-1.3130387054020811	1.1645538718128658	-0.10600224673011079	-0.5304940501521472	0.49081717074871706	-0.13076724401028442	0.4065306693828156	0.6905612780734116	0.5864583680136111	-0.4024878547119696
-0.42567513103232885	-0.4497109100202546	0.20108954732971096	-0.18891678938666778	-0.2819129254469546	-1.0761829365126092	-0.6921872214563429	0.09053977297516713	-0.849917091240479	-0.41921944180262	0.34528054049882445	0.4723953517217838	-1.3521403405226682	0.6476823064343109	-2.331678140821475	0.8058805174871801	0.4798874906399712	-0.7536813846630964	-2.090439637784969	-0.10881176123518999	-0.9177095788973464	1.0538920544313413	-0.8966621089397148	0.7712940588854538	-0.17212593608866017	2.276651575630413	-1.1520919775273553	1.908495059594296	-1.609876132863068	-0.6242680283537085	0.5913349617914243	-0.7107381929953845	-0.771638253048619	-0.16498813479727614	0.17620895203996695	-0.4091579049380458	-0.3946418270014452	0.5719733779212557	-2.128486607592278	-0.3345734864859412	-1.0616790986320874	1.134507915769706	-0.0930260042213925	-0.5015847083943946	0.548535713323985	-0.07589552558631182	0.3690933174042854	0.9039319684921295	0.5958862260866621	-0.3733921305792743
-0.4282429957759444	-0.3866530244309191	0.21566820568134504	-0.1817847019644428	-0.23741832482082592	-0.9926344538472882	-0.7827989960447995	0.06829405505655448	-0.8937857279966769	-0.4201833164171105	0.372606715391566	0.4573917937251103	-1.2739329446860033	0.6657667983432842	-2.2812861673791502	0.9494903071724646	0.46835453260396925	-0.6049847261923504	-2.146109355923064	-0.031193767751543883	-0.9461996692890604	0.9006464607795819	-1.0699662767664357	0.7023917641707127	-0.24308321624253915	2.2555829871951008	-1.123432735578718	1.7744373516543637	-1.6184621527892447	-0.5446259910090583	0.6605085321826172	-0.7681982617483185	-0.9188570068645998	-0.16293596078402633	0.12324048674912669	-0.4709915447382283	-0.6326804188941065	0.5000126091337409	-2.100713918539216	-0.332281010777298	-0.8141041389250748	1.0466602587450669	-0.0336514274632832	-0.497352323372788	0.5927488066887119	-0.030859077254184887	0.3781838455220384	1.066519937414767	0.6315965091223351	-0.31950902116401314
-0.5187503234543085	-0.3195371201266384	0.19928608901427095	-0.14273862495653872	-0.18559353313688423	-0.9074231576725115	-0.8438908995791016	-0.018641531789222038	-0.8675478358234738	-0.4201614608916692	0.3712231256075911	0.4266493476238707	-1.1541745850213894	0.6831035846140108	-2.1849712198175366	1.0964506749914102	0.42839921207553466	-0.46243188152380305	-2.150019359505875	0.057131656827043256	-0.947166877524783	0.7301390148914131	-1.2051006501526031	0.5896733675676822	-0.25253352687619146	2.2097942260667414	-1.0721307737230306	1.5905164191404624	-1.5944675619786162	-0.4564289920345782	0.719291187184348	-0.812001108996504	-1.0707853030358259	-0.1764211752712317	0.06450245332016838	-0.5551378856955929	-0.837321331452142	0.37834635627852686	-2.083286094761296	-0.33764925620112995	-0.5685647160434486	0.9351098048223168	0.019044609525404443	-0.467110887552598	0.595111614242861	-0.034202355481743364	0.4182770017956754	1.159693796310669	0.5913478359597599	-0.28979812363999086
-0.5931409932758772	-0.27341375370956283	0.14424936899208435	-0.0938717543585936	-0.11946526156177897	-0.8394413758201893	-0.916416555986492	-0.12466066798573086	-0.8558063436712775	-0.3884334073790657	0.3721625813319094	0.36441929347436913	-1.0063962535440827	0.7061990658269537	-2.071044008240561	1.1534891195941803	0.4275157845999923	-0.3636877923739688	-2.1460697700607434	0.1525088825409131	-0.93367541520224	0.5738725729433709	-1.3562467733485026	0.49027318154179306	-0.253359584815032	2.134396431001344	-0.9918540259590248	1.3662390869819128	-1.5589085662834994	-0.40489332246928844	0.7623401687635913	-0.8736186291397899	-1.183935527311075	-0.21787312854740765	0.03734938001112853	-0.5901624040899431	-1.025550961465167	0.2497644345469759	-2.0633359667105284	-0.33170166024400966	-0.355044782174759	0.8162810128664907	0.06399235788935968	-0.4445360881521653	0.5946666370561456	-0.04570364493336865	0.4794367504989765	1.174125042902229	0.5258391558007147	-0.23091601435024328
-0.6409917783285763	-0.2464569336588323	0.0935823226745914	-0.05101252692999005	-0.018399174490142833	-0.7746063781055226	-0.9869217839689541	-0.19505012442140393	-0.79817196937387	-0.4001916800662766	0.36918002537078803	0.3168251322675941	-0.8471512089933555	0.7195919601423764	-1.955662925245371	1.1665218435031686	0.41854429949770894	-0.26225139911129086	-2.129463500817408	0.20776877366043794	-0.9113410704486993	0.39789469849811504	-1.484620359389484	0.3911922800531881	-0.27596043766023026	2.0649319847229184	-0.9561745120503291	1.1817413309687115	-1.506700926362202	-0.3922552633821278	0.7932163169626687	-0.941112510502753	-1.2738033724278237	-0.27976905093680443	0.026241172894936736	-0.6354520677597737	-1.1914356304138995	0.1588275061459739	-2.035246793408597	-0.36261344802013046	-0.22746462299976805	0.6788357037884966	0.06652073967589368	-0.4397017500655845	0.5904386771313977	-0.07256575378443934	0.5396995701354446	1.1767336080700173	0.47080868268763887	-0.21694965652776074
[truncated: 195 more rows]
[truncated: 6 more columns]
