# Supplementary material for: Obesity dysregulates feeding-evoked response dynamics in hypothalamic satiety neurons
Source: Sci Rep. 2025 Oct 14;15:35837. doi: 10.1038/s41598-025-19800-2 (PMC12521569; doi:10.1038/s41598-025-19800-2)
Supplement: Supplementary file 5 — Supplementary Material 5. [file 41598_2025_19800_MOESM5_ESM.zip › Fig 3_2/Fig 3c/HFD to_NCD_1st_MPK191_matrix_2.csv]

-0.4559878071314761	0.1880278200292426	0.6113081193904587	-0.585362799485923	-0.39530300815257285	0.05590105757599706	0.6036833561001407	-0.3306740714600555	0.6878105539260895	1.1330727337502673	0.08090520645181208	0.258800249209591	0.22706757428656318	-1.7535171660924256	-0.7915925405227533	-0.1987092675133179	0.08862185374461115	-0.280760135644628	1.0092020442467884	0.015598602972262976	-0.6470983833965125	-0.26361394712141506	-0.3551831584742229	0.26484243000552066	-0.338431560679439	0.6398850142348913	0.2398257698986041	0.25680943442293874	0.7720588530684475	-0.3653323296456784	0.17520459629492724	0.4259672895563664	-0.29519605340976623	0.0195135092229271
-0.4555578666908023	0.12337195156522912	0.5564857398509867	-0.5517414374671532	-0.3971763601563646	0.05530910299273385	0.5567008992246282	-0.2913326399007497	0.5690201925091356	1.1791228801881681	0.08871075578172138	0.17092443598965135	0.2983722291363203	-1.7318534114808695	-0.8287055367063656	-0.12006755568910393	-0.2679993609052742	-0.36145331195942954	1.071205743090319	-0.11550573492711755	-0.7036044621983789	-0.29966391479338783	-0.19281190367879564	0.11661625908992651	-0.0825046899405644	0.7588325377720136	0.3739622444731575	0.1982690086138837	0.8171049983392278	-0.3674432458396073	-0.03651734185546135	0.31555480641426537	-0.3524550108152922	0.11059361170095927
-0.4458094603584935	0.03691369372547382	0.5553589385822932	-0.49748169084560995	-0.45180122027315	0.1461645838691643	0.5025395746049411	-0.2442464253289581	0.5173788800364408	1.2434864016475835	0.14898512483193202	0.10430317052369847	0.4035662880279393	-1.7072264656875478	-0.8508041421173734	0.011969078560519356	-0.46218680772673576	-0.34878580360742606	1.1503179572649411	-0.15496710192887406	-0.683391934796801	-0.3760653267842069	-0.052167998952729965	0.029363897584384607	0.03498488451733047	0.799662600545595	0.47345339490664956	0.09408635497823031	0.7754503527594664	-0.37272828564966004	-0.19726217218979505	0.3040055291149986	-0.40261906026970523	0.16162336319664414
-0.44619784394423073	-0.0047329187895452235	0.48822470025998854	-0.4943797833982443	-0.5144611850673636	0.19315393414214505	0.46240680813248586	-0.24027363504034813	0.5133608217533476	1.3468580024724943	0.20377390909531584	0.07146068211465062	0.4491119663787996	-1.7611240862109816	-0.8579739034238913	0.13480282514447922	-0.5693046796771235	-0.33943187561235383	1.165206179603222	-0.07355965958029886	-0.581557247307387	-0.4470329658966691	0.04402968999238206	0.01946326101134568	0.07724140747609465	0.8565257940188606	0.42078540873891557	0.038506620499092994	0.6308141716908925	-0.36986413504292204	-0.26591768960419115	0.24663142744833172	-0.4992422334606146	0.23000893598113198
-0.424714616409671	-0.03411662994312652	0.4145244617188803	-0.3757998336902898	-0.5421176862254372	0.20508843415557648	0.4344420884673347	-0.29289378861493987	0.39194355341390547	1.3859881964056462	0.2982383943826285	0.019036238355729658	0.5457246765236428	-1.7845709908517058	-0.7776837929095984	0.2551482221728142	-0.5611720162838219	-0.38124932350085944	1.0408680955223244	-0.024057650249103772	-0.517610277294355	-0.5184615941749062	0.08366102395494548	0.03243087795183305	0.10393146835873798	0.9611228856847417	0.38563655331475133	0.03148877294842201	0.5206505805361632	-0.41726520763841685	-0.2654715429565126	0.24507924987764543	-0.5631812165732047	0.23539208607441292
-0.4512988517723387	0.004651246254054525	0.3781235794793336	-0.24451778818525657	-0.5366232326131537	0.1975405131037232	0.39014570413614863	-0.3530202267117441	0.2998141473481101	1.389757173950904	0.30518662003508923	0.027670588390167256	0.6096984450499372	-1.8333872096772243	-0.742497307691921	0.26989936159024225	-0.4719131898990931	-0.4555103056200737	0.9444889383146252	0.008022456768472339	-0.4925117214741778	-0.6020211168010968	0.19130392276319985	0.012491027143616266	0.0883979899815278	0.941843823283463	0.36224379495349734	0.008635180756897357	0.487671235609737	-0.4660807904000818	-0.2591573416722968	0.2039949730210738	-0.6087210525161048	0.1811696757956381
-0.4576947108847028	0.05132200127328879	0.2871613773927978	-0.1396801150782578	-0.5463676941778152	0.14636196701361573	0.3716972178587185	-0.37689348937994327	0.2401020903333553	1.3325075676714526	0.3482772839415187	-0.006397123319436922	0.6167605638899815	-1.8541497413271384	-0.7841996789373266	0.295121035947647	-0.48479333693902327	-0.505045742628316	0.8753165715668204	0.06451566778609423	-0.48730548997537365	-0.6385280108509832	0.22535621196655922	0.009542401203967417	0.09157460992798559	0.933855121573872	0.353357634141083	0.034388265986298044	0.38894904307810346	-0.5496157119122366	-0.22666191493941093	0.1856764623328365	-0.6432805202570003	0.13298046700504298
-0.44648234238284223	0.07143089484681492	0.2594155109520468	-0.05276560367018296	-0.5682104740652607	0.11247199637336332	0.3293214408610157	-0.4071552637369882	0.1594070858953431	1.249857648249849	0.39316561854366944	-0.037268609486704546	0.6284543065275432	-1.8875708095616197	-0.8435428934018999	0.3511685094335428	-0.5327075238113802	-0.4693033363342529	0.823502805103376	0.07286803255060373	-0.47565656007488955	-0.6383525972399966	0.22381582713085987	0.021454891064348544	0.11065522611163428	0.8823057452792461	0.3199106887099627	0.06515238302767931	0.34257880774639804	-0.5837424117900161	-0.21862826337339614	0.162708840044953	-0.6354373115459273	0.11475946527269369
-0.43300896108660125	0.027949374003674143	0.2648075870801446	0.055178863719848384	-0.5701042724626775	0.0474835674663692	0.27767586464020405	-0.42755886283632105	0.08949182640533164	1.1835975567403763	0.45719782126995034	-0.04520098010983577	0.6116549151632659	-1.8940878378313484	-0.8997089544017718	0.33123494657135494	-0.5416004457575915	-0.3858648067806188	0.77234581207462	0.07891304409709227	-0.46053987683274616	-0.6606635248796319	0.21159355964759421	0.04408460252819471	0.14058625978600636	0.8113854954674699	0.27131468272718806	0.05969535565491413	0.3042533608091391	-0.580037545498929	-0.22641825090516873	0.11090300064879505	-0.6652992856180376	0.12809788893934537
-0.43840542825050666	0.035648149269908516	0.30757976491175254	0.10307307542406688	-0.5715012250570043	0.0027107147996997204	0.21509735286847315	-0.4246223472340939	0.031367519062393864	1.1182443294136977	0.4675579668879572	-0.060339797723463054	0.5866432531494404	-1.8778659657923331	-0.9665081018828202	0.31914746746971795	-0.5132294615186779	-0.30581657559774095	0.7027337576603363	0.0684477503814931	-0.4122960383643415	-0.6714838636035305	0.20806065081092803	0.03220577420939522	0.20648014424747468	0.7348746962379654	0.23952718048718374	0.03851012895507455	0.2917904384786552	-0.551582092120072	-0.21908829746194694	0.09235375564673746	-0.6542286501495455	0.1676270697254461
-0.4436805973975006	0.039178676416528856	0.27073311921044435	0.19113626347177817	-0.5809580116873443	-0.018878267125522853	0.1610144424706692	-0.4338072978463325	-0.09405621077233027	1.037992940676829	0.5295986713397587	-0.12386936040107017	0.6223059335900102	-1.873794457343467	-1.0374046179270353	0.32386316619606725	-0.4650320627481137	-0.202249942241928	0.6265770709432277	0.08551658160390521	-0.3197370741211487	-0.7347227762707997	0.24394603392267372	-0.012101836880822905	0.3483490051513859	0.6829693781627533	0.20675002549745164	0.038170042621962955	0.24482615561202659	-0.5285293994119437	-0.21821786091372405	0.03590439844270768	-0.6536267857106309	0.22551924768037104
-0.4076932781380866	0.04090410622594807	0.22418781092063705	0.30529440977806316	-0.6116345373409202	-0.025743758200817583	0.13799487529755758	-0.42824797412242754	-0.1957459129865591	0.9445946137633017	0.6186395102590676	-0.17928164581960684	0.6240952817043672	-1.8950692276709151	-1.0926632030399452	0.31732571297130674	-0.3777001584304209	-0.07017605085718662	0.5427083185845627	0.1295374008493623	-0.16469009540308172	-0.7737675401697792	0.23491076623824983	-0.0404085169125112	0.4307514405650979	0.5688317077649618	0.15215682222258492	0.04607248887402797	0.2139491874243768	-0.48867492970298965	-0.2278872858463882	-0.03301764821925458	-0.6287442665215807	0.2343828603399983
-0.3680647731128267	0.13535854556237856	0.1833601586877362	0.36410211719689445	-0.6437147696152573	-0.051021000904557856	0.1382851292449822	-0.46240822821293676	-0.31416196969457955	0.8421142778265697	0.7083522937854021	-0.23939817107059475	0.6192406647546597	-1.8793187671226153	-1.146699041109941	0.3180700480891643	-0.26382110682619664	0.08500092645485882	0.45588918347748963	0.18398379605815007	-0.018057585962362545	-0.7994201748773045	0.17363739410156956	-0.034792584196670376	0.5088450842749122	0.4438360624453157	0.0999791598909702	0.08833583746606913	0.17579698129135185	-0.438015110859806	-0.229132784175453	-0.09493177599476511	-0.625319814095963	0.24510313389905986
-0.3294261167220677	0.2547462612495277	0.17519071872208275	0.38242745088832925	-0.6836188823564007	-0.0501566653759537	0.1274748860061145	-0.48937007807353866	-0.42451915627870046	0.6938992168086744	0.7800488487829537	-0.26012242477383396	0.6393485726281715	-1.7799364760783045	-1.2185314377033272	0.23338903511771997	-0.18263039188319136	0.22350437562861672	0.36472416275322295	0.1795167176996275	0.11938230629906185	-0.7872790000289894	0.08924249320326183	-0.04640457431985458	0.5743961909378772	0.30298214357668163	0.11787209087442538	0.09976311249391741	0.14164285797808757	-0.3965506413400951	-0.25847059146871676	-0.15118802153085148	-0.5788192765311608	0.25868966813756594
-0.2917973569153411	0.304267034116506	0.16528686353893268	0.3295668197424176	-0.7278337009240698	-0.04496328687080303	0.12061107507012266	-0.5056125767977943	-0.4939630723147041	0.5565063831309399	0.7732011640145687	-0.22839838251919553	0.6422450199617905	-1.6775830885188654	-1.3572128523168776	0.11582744252863764	-0.14653597716704175	0.3706251748193559	0.30738741709595235	0.16924782079754516	0.20881600295562835	-0.7520441703483527	0.015198569102201086	-0.050179819350457	0.6318891136292003	0.11892309229022464	0.12819639641523667	0.11451810789913892	0.10365102272084906	-0.3172356776171188	-0.332520578247874	-0.2138577177142417	-0.5488086342550417	0.2695537907569571
-0.23600626208428643	0.35394386744740924	0.17027035722350609	0.2824807354770161	-0.7729982693144635	-0.04047247934684872	0.1410446360268093	-0.46787095504579296	-0.553690350751018	0.4480655779950056	0.8271674104378365	-0.2113878005261348	0.6410356461884031	-1.532378988044611	-1.503649357550555	0.05032600779177003	-0.12599426429968422	0.5266319823613081	0.263847649633362	0.17834839482315382	0.29651575276906017	-0.6734657903462549	-0.12319007939429119	-0.04618895869361752	0.7058391168593657	-0.03375571831705839	0.11360715978938644	0.15603914739883656	0.048633731603113795	-0.2360370079160965	-0.41798382212344587	-0.26907766246607795	-0.5460998722994317	0.34282120800682153
-0.2158360536141885	0.3711045536096552	0.21705326086610324	0.26014289258672385	-0.7772100077231096	-0.0031041869202644568	0.14079337826894855	-0.4240909684716825	-0.6191669842548546	0.35278226699235016	0.8388469461535288	-0.17249495966121056	0.6779161243555907	-1.4130929523030296	-1.600237248962874	-0.041777563488306864	-0.058911172838999847	0.661868285951953	0.23685034957276757	0.155261896744814	0.413075718344618	-0.6155829222882494	-0.22118617161806414	-0.03760485086624554	0.7262605335737595	-0.2137812730324117	0.11072272288153258	0.18022640951939475	0.037447002431745056	-0.11000347016969356	-0.5177185131054352	-0.34075424034690377	-0.545925785428349	0.3995398337555921
-0.2133888197079437	0.41240089133496294	0.22064072785012226	0.23214753460467738	-0.7427470786318225	0.050557900921774125	0.18651106283603225	-0.3637678015008525	-0.6596670432472598	0.2900593671323093	0.7969475686566255	-0.13392784056217638	0.6698169156636908	-1.2914081452406485	-1.6717132011057836	-0.15202711921069717	0.02537526687736243	0.7294013370944895	0.19591495750007987	0.13856898794251418	0.5382607252455193	-0.579738756782407	-0.29259241398384395	-0.0777892545652474	0.6976082294207615	-0.3563162247857307	0.07545416312031336	0.22312299766078997	0.007762527493315252	-0.002317792800337859	-0.6124355674604522	-0.38885092054785814	-0.565814838469073	0.4424292964695649
-0.21636156992806627	0.4820564708294605	0.17871191519575697	0.09244036867980385	-0.6946047718244749	0.1248039181901949	0.2625541588562754	-0.3102145093012657	-0.704801301390894	0.2398062811238048	0.7320712187064312	-0.10623364079715984	0.6930420857424232	-1.1735521895400753	-1.6978864893709322	-0.19310367467798945	0.08162998143215995	0.7030635716553266	0.1750761445718293	0.1127724556970626	0.6709269333542784	-0.5195961002335702	-0.3475392693004947	-0.14569473585577403	0.6303416426261801	-0.5003474101655211	0.04017978955468183	0.28235535781707105	-0.030728359269733635	0.08892852801076831	-0.6498307805207388	-0.37082607875583695	-0.6012281254366612	0.4409121928936769
-0.21032504005338085	0.48545431614873646	0.0651205891019923	-0.001454436658652264	-0.6050167660480387	0.2071777173979456	0.37305196746693026	-0.2689887915330943	-0.6698418784442454	0.17566265923428076	0.7405532925968709	-0.05055414674016456	0.7217497312362258	-1.0735232841090867	-1.6890700497550668	-0.22762137429552326	0.10009554238924549	0.6256580474892722	0.16795662368296188	0.10476187411280209	0.7995596284730659	-0.44500232687652985	-0.36406687279118255	-0.16393236444228365	0.4821607773063524	-0.6111821510156147	-0.005207696787112132	0.3507362341344752	-0.12818701948763897	0.14479607939546266	-0.6878991813927935	-0.3997566974428186	-0.6452877270013657	0.4242673540913933
-0.19491605183163013	0.4702706001698024	0.032098350934617007	-0.09576990534463636	-0.518805292397424	0.2557603739002599	0.44506024579428083	-0.24550105132541972	-0.6035154487723722	0.1306438931968297	0.7367767937928273	0.018364620400491232	0.7059664047185825	-0.9296292020797784	-1.6737583367848372	-0.19988708840473443	0.04190405932291755	0.5153896261045317	0.1687955046518021	0.07742373972269745	0.9076260133520165	-0.3295236761351196	-0.3787464308651045	-0.19254900979512415	0.3160415224667921	-0.7436934787673775	-0.051044489100377496	0.3307641646852028	-0.24193370046785487	0.19237788485381127	-0.7495341995414432	-0.39050029838215383	-0.7031068870305045	0.391742441235508
-0.21921529698171058	0.4648099447167944	0.016920126365486326	-0.20453771894954742	-0.4067456097615699	0.27682959242236355	0.5012505407384038	-0.23814469410038366	-0.46325991366259134	0.07298345181810777	0.6937278479662801	0.0902474443808994	0.6880141956083838	-0.7535578479489714	-1.6543683289900368	-0.15609944290128733	0.022619441280441216	0.3778519947125765	0.1631798272899883	0.029981678945529326	0.934060095168662	-0.19987592096553536	-0.3836623557035976	-0.1962471635244296	0.1186019837731223	-0.8287601245785121	-0.09380881216850123	0.32108485588937663	-0.3735609101647617	0.2288001474190237	-0.7682005341103009	-0.3354144529212925	-0.7800942019034476	0.3893888068746708
-0.22390781735279502	0.38305909495434387	-0.013794591433224923	-0.28271086953459357	-0.30730185495146467	0.2846291259976192	0.5297174231392734	-0.19226837908904684	-0.2600801963093263	0.003485422377393588	0.652417321634248	0.1781974307524912	0.6384558276334528	-0.5847779335469461	-1.608976696577437	-0.1112796089352039	-0.00989838610683167	0.1700774306068283	0.15091469409000713	-0.03852998338330845	0.9395306399200027	-0.08048599140968835	-0.37982921183747853	-0.22565592342677254	-0.08072764993472108	-0.8877488786683635	-0.17627497363675135	0.2900299214996901	-0.460943362758364	0.23948814077189903	-0.7437277024717104	-0.24443693223101404	-0.758298376851675	0.37984645995330285
-0.2256226384283492	0.2538641599101981	-0.026044781588281857	-0.3014050488379997	-0.22435073917363627	0.2708464501172931	0.5644472649344311	-0.15943035020482205	-0.0642165293714293	-0.01783334074908855	0.6152536160610559	0.21272867131814718	0.5665911739415777	-0.4818747850228472	-1.529207850427521	-0.011300754020621074	0.010435068554243147	-0.053208389043097125	0.1627778484302616	-0.0576322285580972	0.8800277754099405	0.001843170541097733	-0.36586623647465566	-0.24402856351220956	-0.28468614219518035	-0.914758398271521	-0.2895500013333513	0.27806795778030613	-0.5121890911798975	0.28244339448295697	-0.6945621266925837	-0.1313033992481008	-0.724652592398269	0.3684458101357341
-0.2221487230230045	0.20474175511513493	-0.06417641408769581	-0.2891996703244678	-0.1587319672299045	0.24691379905997116	0.5998083645477619	-0.11802747453886475	0.17961812169912933	-0.030050017388583383	0.682571081229179	0.1973954918477902	0.43192572062574286	-0.3731227892260352	-1.4335335974306629	0.11666673141875264	0.06501125083647297	-0.2309519010223406	0.23166441363941023	-0.06522571482492821	0.8594034202642395	0.07917578448995877	-0.3159368244645264	-0.2690503769094626	-0.4512059645955677	-0.9459997210459159	-0.3912314183213508	0.27482423986328336	-0.5664519993868522	0.3187127783599399	-0.603426216291276	-0.04557738636380175	-0.6765294759196561	0.40501692001136264
-0.20366539432306813	0.13715497497030124	-0.11617779814573062	-0.3413680668531539	-0.10637482928210189	0.18575079645207276	0.6247520946528136	-0.1252502862595491	0.39278306126844137	-0.057235537737707586	0.7100285567680699	0.1419837679216961	0.30528836322589287	-0.2661614142601874	-1.3451456393126653	0.2159333523712455	0.06016698386424022	-0.3650265698591749	0.2744937711684832	-0.0970792064808527	0.8392776567224842	0.12641873820674593	-0.2712509002422655	-0.3024090230705497	-0.6102649738682822	-0.941388633549772	-0.4212043605847734	0.23576272824800984	-0.6246246330805707	0.37885436158726915	-0.51259697286516	0.04516728524444815	-0.5540456360326371	0.45744397482981275
-0.15451130320233783	0.06592012931617738	-0.16178665097137696	-0.46361733437089764	-0.10382754290143903	0.12702758330666974	0.6231604408731304	-0.14654940560586313	0.6316859221276103	-0.06306910684984793	0.7702464397250569	0.06843207610371052	0.16826551568118825	-0.1302496771544623	-1.2629820567666685	0.309991366635875	0.0827277646344764	-0.49145621243188886	0.29177483857604947	-0.08374938926137061	0.7697692164777035	0.21539952416786132	-0.24140551373331368	-0.3378212237724729	-0.6972792494751795	-0.8873334447028081	-0.45949028483626464	0.17062734078255193	-0.6647235095368408	0.3816616011494835	-0.4275352206215811	0.11125325499559398	-0.390445951493656	0.5244344822253513
-0.10434470674765725	-0.03411371506963996	-0.16532600239635703	-0.5904760186467901	-0.12826327315387726	0.04249569591122453	0.5740053911475248	-0.19492719292602537	0.8926028790222837	-0.07092835089255098	0.8402523376003547	0.015053903741668807	0.04469217151390305	-0.04825550714178711	-1.1513995453672643	0.4411233639822868	0.1391875223192785	-0.5883280038396376	0.34541418343597113	-0.01754252631256813	0.7052234207856115	0.31225738515519164	-0.22000322534380184	-0.32325548244023883	-0.7414858055896699	-0.8196286105897583	-0.42389886934955356	0.07378553540695139	-0.6962675524246524	0.34991559140388634	-0.3472671574112494	0.16923258953131745	-0.2155980083205395	0.6230602255185008
-0.062397652165004355	-0.09102364657339834	-0.1494117033030875	-0.6438166304170091	-0.20257177800789164	-0.018386514722308445	0.47176300419166245	-0.23166453833873094	1.1449450447936242	-0.04462116957604389	0.8846837751062064	-0.02092863195502314	-0.092792737855688	0.038416787860797975	-1.0772847636685874	0.5452166579685953	0.2172809377576887	-0.653160643262148	0.37522107305505176	0.05606728433185013	0.6271109300965491	0.39784295420416393	-0.21227554281416122	-0.300066430439499	-0.7269676515093317	-0.7018999037463332	-0.3108664416001382	-0.030289636958165427	-0.7160114608824852	0.3015999124468928	-0.3195447318601098	0.19928154706770834	0.02091492681067266	0.7560923944099176
-0.008097822801574655	-0.10838926861007273	-0.10763232946923758	-0.6669820741442875	-0.2923082349111478	-0.10135440536934562	0.36089393662522035	-0.269773012355352	1.2949142647513303	0.030786863932871444	0.9064987479274835	-0.05047576801011605	-0.23217948593460327	0.15321871957571348	-1.0118250235386006	0.6792779831392499	0.2677810594568351	-0.6842547200321294	0.4023194399306128	0.11196245908884409	0.5451074468203376	0.47273764837554355	-0.2600408812382674	-0.265271337318144	-0.6368035350904055	-0.5960336727917547	-0.2166925419149223	-0.12490808365767718	-0.6876974716891532	0.2520657295899985	-0.30027918616209603	0.21353770641012942	0.1809460685599709	0.8456088595040931
0.02219785842119472	-0.13771645592963375	-0.15293266065906097	-0.6556885240049458	-0.3842062864227717	-0.16216178057706784	0.27663232085846	-0.2794103647670909	1.4095794582623737	0.1150402404316067	0.9420817152625311	-0.05281382254065745	-0.34890905297644437	0.27200734755372735	-0.9726914150541266	0.7844117161972067	0.3001116499875815	-0.7252168240787392	0.4264211908307651	0.13610051809453383	0.4538762372545368	0.49659071320088205	-0.2845212195007932	-0.20408627450275948	-0.5323419070987547	-0.4873718696269707	-0.14835935981316567	-0.14236769765800947	-0.6418715247208473	0.18527551668594194	-0.24299500572396782	0.20670617298416055	0.32435674986727436	0.9279946842013611
0.04790826112341011	-0.187129982877175	-0.19910930815903544	-0.6729030168627744	-0.49377547648026876	-0.2146334623009702	0.22218453514302294	-0.2810940395503315	1.4137052051392212	0.2292068833411331	0.9866662540712493	-0.06538721050691698	-0.428896863129701	0.3652549952005681	-0.968858924322603	0.834830559201788	0.3225730258483922	-0.7374270009358594	0.4860375979569994	0.1413100256329883	0.38878356162346145	0.4589065495049797	-0.30729639478414406	-0.14424633774365975	-0.3873634311547464	-0.3776174866088511	-0.09579877630938048	-0.15973303777543338	-0.6300162659177238	0.11998174808038405	-0.12136765528982973	0.20175470872134613	0.45976348969214753	0.9975307113481733
0.032097391202065124	-0.22365592228566422	-0.25744344801997776	-0.6548868919521792	-0.5863494304708242	-0.2543718463116978	0.204272606451695	-0.28084666067336	1.334792624754631	0.35970211090848164	0.9656913755785228	-0.02894185904957547	-0.4568919426284358	0.41884320830555327	-0.97727215397609	0.782691661720879	0.35958710460420346	-0.6854296218641726	0.5361480286232728	0.1535667559114424	0.3052144308964012	0.4139253442996528	-0.26338596747250925	-0.08751877511800595	-0.26352152407515606	-0.3162514632934491	-0.05018568907895769	-0.15729243015876954	-0.6721131076857392	0.07882923539732026	-0.030975378677595568	0.14912480633345626	0.5174171184015599	1.0360521139774448
0.02256022930309966	-0.26450018376691664	-0.32264486285860006	-0.6567273253040934	-0.591202770151068	-0.25275015445068105	0.2022357275088794	-0.23082568382634633	1.248585589570517	0.42771615116227296	0.9391852218104353	0.013874297958781279	-0.4588579882983573	0.4885986134395255	-0.9847814405031686	0.7281649834698583	0.34165695226818604	-0.5442887158079686	0.5740660645225814	0.1248378833824078	0.2306667770896021	0.3490859076099199	-0.19084491359392955	-0.058622566647340855	-0.10395163336304543	-0.28906980254434267	-0.01787736686030138	-0.1349900776606475	-0.7195106857181706	0.019295447246797735	0.04892784498440035	0.09243143476086056	0.5569651173495637	1.0490911912786816
0.009147563888414034	-0.3037140272890565	-0.32057121736168137	-0.6571808927639087	-0.5414417837465068	-0.25557130451566595	0.20432922484237306	-0.16580408186112272	1.1209363938899268	0.45301579430946937	0.8303282326350526	0.04712312909025405	-0.4436881550087589	0.5379786762407966	-0.9482163992443843	0.6554316646134628	0.270091322723498	-0.4283906266404508	0.6028024606740543	0.10939718281597006	0.1797727918573247	0.3079525687868895	-0.1189156371662358	-0.047283802039820924	0.03283473659703933	-0.2598964687366107	-0.0014066061845770417	-0.11792541556219933	-0.6971513016834711	-0.05046683026748464	0.10788458441515847	0.06583194253897583	0.5561531583277696	1.0206439079520648
-0.012236677943869319	-0.365333868463359	-0.30567196950581516	-0.6468052625036116	-0.5031580600397942	-0.19563018800696794	0.20758017656743893	-0.0655059542171837	0.985651845323779	0.4611625695798848	0.7441950099120658	0.08767035128774012	-0.3959600677989769	0.5648709450453352	-0.8527032021080295	0.610882270366932	0.20747200379956027	-0.2893274215764836	0.6400495049609345	0.13859826332111672	0.12582349312763802	0.24168127361465408	-0.01804460518314289	-0.03458632181971579	0.145414165059604	-0.2160578569016968	-0.051776270134083216	-0.07668660294440352	-0.6618464864022867	-0.10310954645171799	0.15525898295366408	0.04239527260451385	0.5210952987219752	0.9387638055792789
-0.05780029873928305	-0.37599394243054285	-0.30453325192876374	-0.5847788139057835	-0.4319849666934929	-0.11909805304958736	0.24445586712863485	0.042138897952856955	0.8311383982980122	0.48325294055875123	0.6158503185747934	0.18311070299143434	-0.34219641214732527	0.5933264804344587	-0.752174746006802	0.6282235706312387	0.1675925257104297	-0.107519782559654	0.6942385687995001	0.1347673423352794	0.13076926585242227	0.12297331594264733	0.07029878738246455	-0.04355082292948428	0.207584954753563	-0.20614883873707432	-0.1357294384679736	-0.024108166553329292	-0.6182120264812344	-0.09047845629219775	0.19799665752911844	0.052162074420082125	0.4449640002405082	0.8660630166883874
-0.05697363538100629	-0.3481955201288284	-0.3357674203146426	-0.49074620075258774	-0.3676256113737723	-0.026456569723514407	0.29655788980985087	0.14466501767197304	0.6778338425827785	0.5097928158513326	0.5482305764753695	0.3039145161761298	-0.26873194928877653	0.6968686521310774	-0.6837357633161749	0.5935092583889564	0.08993544205266849	0.09906393370655774	0.6936074984532472	0.09592967187293659	0.14751891845170934	-0.03238943141432281	0.15909557122464849	-0.06037112765591368	0.2596645763904108	-0.22698021261213572	-0.22584359644780866	0.02181504961451826	-0.5617277233224478	-0.06605636482319835	0.24078544326710433	0.013217308789038634	0.33622681109479	0.7595491589688818
-0.06026560935315926	-0.3579611679971897	-0.3384428220634357	-0.3970538630549894	-0.261586015550885	0.05918711931395317	0.4043205334589023	0.2657652611399229	0.5476053313904916	0.5008126515205922	0.47447107956355133	0.4126810712234309	-0.17907517584179178	0.7636886132798635	-0.6086678206413677	0.5525644289294789	-0.02543794419888684	0.3291699245450348	0.6943025685616517	0.06008061251303165	0.17572326226658727	-0.14804459930774633	0.24997946810378813	-0.06958945287527543	0.303012224693231	-0.2591002585562153	-0.4098480415671547	0.07366100727276984	-0.5218352700507196	-0.061320969153391344	0.3065645006726097	-0.0264245993762952	0.22235361287553457	0.618854127176606
-0.08051617738664921	-0.3012554054560643	-0.3275547802671472	-0.3121582076012037	-0.16578439105118775	0.15918893501211376	0.5379491189389275	0.3893302004820724	0.4603329896875173	0.44461975672608667	0.4204825876518338	0.48661643082737244	-0.09981107230467752	0.7516154415762119	-0.537559491046901	0.46485539237932	-0.1318841987438996	0.542204757602393	0.713625316397267	0.024704155267517423	0.20445482161413153	-0.22296984674188508	0.3471322699173143	-0.10465302259669933	0.31366569311305875	-0.2664403570194643	-0.5584909692482016	0.07376793164553046	-0.4750627672239796	-0.06599102251281964	0.4116113227298962	-0.022782703027395653	0.20159625320782074	0.5086275182362601
-0.06959348408024238	-0.2384978384588961	-0.26608299674249264	-0.2206638046879587	-0.08044883528029863	0.21669564057039015	0.6284510209851653	0.49582457334899643	0.3908489509657759	0.37067287450335945	0.347874621906875	0.5619417649727056	-0.03337564505521664	0.6903826140478834	-0.4439070594104799	0.39151788192565	-0.20231116637559698	0.7732279627918357	0.6631546764606321	0.004446478569798728	0.19832162127715014	-0.2747929824311622	0.43878967922878065	-0.13320749201491383	0.2841362274367585	-0.23653616928641696	-0.6470530310303834	0.040967877885246286	-0.43183001151148226	-0.0639154432419628	0.46017150023914005	-0.03958645926704073	0.22010816006452147	0.4060191403155605
-0.05242543508175509	-0.19435981254499488	-0.203512401417614	-0.08062659903285832	0.020163128681202992	0.3001017230971126	0.6644219260326626	0.5973590369604631	0.35018203255014513	0.3051231843324712	0.25669887037537004	0.6397220002258625	0.04020904747728292	0.6584094670774393	-0.3141171772780663	0.3268120773943639	-0.27103630883515806	1.006737469469502	0.5854380024565564	0.050110278388834195	0.2111558462281847	-0.28795855629687744	0.5040364110264567	-0.1337823908222141	0.24639922923909463	-0.20774659547338672	-0.7185407075743241	-0.014986114174464193	-0.3561342192393104	-0.06730964769475305	0.4683612233907438	-0.08049970401495438	0.2803206946678253	0.29953913689231615
-0.014356559870847002	-0.1886548409054834	-0.1511147654662371	0.056479943692491055	0.18031940192512305	0.3683949141369698	0.6549931524874224	0.6978050055923891	0.3199244904569297	0.2540524146067885	0.1856088320776363	0.640813541534069	0.11590528721334672	0.6181943556592014	-0.19336805523464798	0.3603256283802951	-0.3496535192517524	1.228598736594082	0.5169635378769841	0.12420797158552219	0.20860244052158436	-0.26067910446661635	0.5185262033629516	-0.09784118035297737	0.2355361197068795	-0.11530797639681131	-0.7799774537719099	-0.059054117627855604	-0.23327190215831423	-0.059212904711151315	0.4642027855813904	-0.10800866747569424	0.3416775015307959	0.23452326057314427
0.02904519573926114	-0.147840525503892	-0.13513634693467907	0.16889616926225268	0.2719462489728632	0.40360530023594643	0.6425516373785592	0.7856873288668507	0.2903565606433965	0.24235410573420926	0.11259979326149341	0.6368690571255547	0.14122229153191773	0.567996012324874	-0.08997578754362341	0.4043045455882945	-0.38097767936387555	1.4041563826230663	0.44715475998511217	0.21460954030615081	0.243518170579997	-0.17920957874022905	0.5172362924680269	-0.00937699769020508	0.21874835935324222	-0.023221185132363854	-0.8139307034782466	-0.11258867844292744	-0.11259819862001352	-0.007040541571362163	0.4531399089544378	-0.14227103631976687	0.34850803054563834	0.1428416040211388
0.09429414143881462	-0.12489768959438993	-0.16819984185570164	0.26028222327767736	0.3233816966101704	0.47314223241096176	0.6184363803128547	0.8742560401088308	0.28004045653847487	0.20796941879771982	0.0504103057487014	0.6423784209712968	0.20302416211654442	0.5257464555122302	-0.01777445668621637	0.4427391425552292	-0.42456046602919206	1.553896453869306	0.3498724181837646	0.29813599131388724	0.27802902912954003	-0.09690641012185434	0.4880799651964535	0.10466040976063928	0.16977033218622833	0.08964005866821814	-0.8164091535768574	-0.20713254539243856	-0.05173150779622223	0.025211902076971476	0.42770166815745725	-0.12676775357127906	0.4584357804597067	0.05994130813630958
0.15903270325166724	-0.06495738525376578	-0.23209486210969105	0.37712697287659536	0.3845173794795052	0.5394592999196982	0.5722319825343212	0.9189810800723569	0.31324779764415833	0.2017027639894243	-0.02150477845892494	0.6834906730136637	0.2365051528161513	0.4967605821960527	0.015014948156673771	0.49644654590188014	-0.46070520653116914	1.6584225457391342	0.2179593524312251	0.3201115651764518	0.3044987744996527	0.023188273675270578	0.4159962715510496	0.26187872950399066	0.18533466363831974	0.18525776895209606	-0.8053610293866458	-0.3161351470413446	0.015093951835662625	-0.008187689684502642	0.4252626569317452	-0.0927069731791632	0.5612440469113747	-0.006859114359455393
0.2511943854852413	-0.05401976225557675	-0.31349797037964644	0.46830506691071977	0.43258034365808706	0.5693666458810487	0.5115861993423336	0.9110990194663678	0.3467933735695805	0.18604805171340102	-0.0757789286135131	0.7004292155263526	0.2604730690150757	0.4771396494910768	0.03697756668301027	0.4853930664777142	-0.5208253613659098	1.7227568405354916	0.06482829087671658	0.286161785417212	0.2947131143148659	0.1528204005627155	0.3398115294690429	0.400360422782846	0.1781696208701974	0.299714531654094	-0.7393522315665593	-0.38844353600512216	0.045178371694141774	-0.09252347222432974	0.4469603541994468	-0.056817238479442714	0.6686829497377477	-0.07050576190803606
0.2861495373212907	-0.05545437424259579	-0.37882809174066695	0.5363629042002968	0.48909512532362615	0.5839472783582151	0.4511757596102834	0.9007529423939301	0.37340171976185765	0.17557803441041417	-0.16791673209260333	0.6376099464034237	0.31221423394433484	0.4807891911391474	0.059942651863110985	0.4534493565875735	-0.5830569027223829	1.7184807591663158	-0.055131656233368444	0.22531642791809606	0.2524581507536065	0.3088598911602576	0.25363679959552765	0.5281580274717194	0.14870186134365887	0.4014372678453066	-0.6812539993595295	-0.46381105132189787	0.049380725502173685	-0.18315455860640367	0.4933853158178527	0.0466341787072032	0.770779840693136	-0.1374322187501808
0.34660459048654574	-0.0018907588893307182	-0.4901687943741351	0.6121201040436429	0.5660423489568678	0.5609978993264115	0.372162446351994	0.8616386005486243	0.4015258118597743	0.17728339006608956	-0.22748163145007427	0.5406990628376139	0.36617028218636416	0.557513330870375	0.08136376568339478	0.44072066416289957	-0.6479613731988335	1.6953080210782847	-0.12773734318075428	0.19331516472601934	0.21359022991572338	0.4168043955437031	0.20203850335014373	0.6582916300279888	0.07727176886850688	0.4705834971537658	-0.6038583600486562	-0.5681034138191843	0.03777528566670606	-0.25915398902637227	0.5399766375451471	0.12772568533965495	0.8460125235769805	-0.19111410144483507
0.4084626226471186	-0.06262926015815837	-0.5699581088723333	0.6563918132055713	0.6273762421962512	0.5178573722841808	0.2676195641959764	0.7997817822636037	0.38710654074443684	0.1611644385911826	-0.30087283467221926	0.4645289633125499	0.36644564729168894	0.6646965629964874	0.07921090963985102	0.44988534941326597	-0.6976232785825216	1.6728326337899133	-0.14997057135904243	0.18150354632657242	0.1528225600999703	0.4392949404987009	0.14769790615410738	0.7409611641657684	-0.02160858704546357	0.5090996252547506	-0.5237955747698594	-0.6232650294490064	-0.006086767543893196	-0.30581980564360123	0.5354863874136677	0.23194494623266798	0.818317147410945	-0.25189207286699083
0.4616223611902526	-0.07200598027361929	-0.6335566416750492	0.6836220382336093	0.7047218096864597	0.4798540698987296	0.16854326017582938	0.7420460838703434	0.38168389897506316	0.15889051865153792	-0.359015148128848	0.3749137026550118	0.43936957315128844	0.7740226116432638	0.060309898006214335	0.45153102044893556	-0.750870125244307	1.623528618302941	-0.12468833918785857	0.16487921819111911	0.11458750734466835	0.434616832436687	0.08973377561237725	0.8045015405341228	-0.09416961065782761	0.516320716805767	-0.47377031553828913	-0.656881383967584	-0.07625833526861234	-0.3091929319317526	0.5280437951306792	0.32842004547970804	0.7623917400755726	-0.297803316811265
0.5008349761160363	-0.039758130501600424	-0.7140266406477798	0.682194029718559	0.7316647895005102	0.41927175109520115	0.110394028270875	0.6945080166094268	0.39163930418800147	0.14064140142046153	-0.39106952300026276	0.30065104910634133	0.5100690845315219	0.8725911245298124	0.03048067022319665	0.46650173103001447	-0.7767291149796426	1.5585916282073995	-0.10533504749719018	0.15992010973290333	0.051294299427715885	0.4352474978981588	0.08699829630588136	0.7875024799956423	-0.17496103002632793	0.4696043066732657	-0.41131931324476484	-0.6689959154013512	-0.17008124986287282	-0.29799608688666684	0.4957969220452344	0.4431427129869328	0.6391881402519444	-0.3489252060920299
0.5083353418370217	0.027702717857016067	-0.7689339758449515	0.6628699788271335	0.6574483355914225	0.38624304953021044	0.09119235268676076	0.6443281700321684	0.47502785096751526	0.07997821044966065	-0.39823682309535846	0.2560369932971217	0.5282422797318838	0.9715240156959556	0.012212407371823292	0.4745804291736782	-0.7673155028638865	1.4698472489256273	-0.09856974454535107	0.14324308834143162	0.0018525131483071832	0.45130439043116094	0.09246181312524888	0.7690009677133519	-0.24077764522213124	0.36282862535445	-0.3350801154638395	-0.703037294301652	-0.23257416833738292	-0.30235697316653204	0.4652377328214371	0.5573465784316123	0.5207751053525509	-0.4253363814748288
0.4991623563936584	0.10729093722019707	-0.795009387284227	0.6611928177774644	0.6007681265130073	0.34871508394721895	0.10633246682990813	0.5513065459351456	0.5892482790069342	0.013941185995587945	-0.3961271002274375	0.2124841582042146	0.5829757743892541	1.0499025165816664	0.00820753782280519	0.46637377148363035	-0.7167589532953625	1.395105122607007	-0.06039055441030537	0.11512987193092808	-0.06675391263370907	0.4864771912236308	0.07431437922228054	0.7268570562893368	-0.30791873006669945	0.23366836929086882	-0.2705658445390141	-0.7143178156278871	-0.24712231141157556	-0.3670113914429277	0.4164699498401724	0.6718029299603245	0.43030781255428874	-0.45110939094853136
0.4553382936625717	0.20662366597264747	-0.8027141120081687	0.6406472703716265	0.5287716748582825	0.27886499825000244	0.114977480801291	0.43909863309181746	0.704411966492292	-0.021424749234491492	-0.38468676894049747	0.15934114449201375	0.6392729510968016	1.102242105840625	-0.0002894705343213788	0.4656215918892338	-0.6083539889835639	1.3001437968433167	-0.008098913775589356	0.05546472209330222	-0.17289504741257103	0.49913051369774675	0.06975317987989087	0.6650602919994647	-0.37688825908995716	0.08200249456673009	-0.2095487033555739	-0.6925567009391322	-0.25872364624053207	-0.3965410321768038	0.3835116564483551	0.7030042580236404	0.33367494307184137	-0.4536662144844927
0.41039230070145455	0.2746676229336411	-0.8024724950000337	0.5951878675541911	0.4696611465162109	0.1947634827504997	0.1476732602939766	0.3710726993590695	0.7919871099938343	-0.04192547430199256	-0.36066164141373536	0.10601626337768935	0.5994577867839063	1.1331085061400004	0.020760775667242194	0.42716140301302213	-0.5166590358759635	1.207196815394894	0.09408940586398752	0.018018371881808486	-0.2778674881260822	0.49499168801772325	0.13822140212269343	0.5773558786849087	-0.5043104749825016	-0.055887916927749484	-0.1482530051085254	-0.6707955862503774	-0.29516326125014597	-0.36344397407249207	0.31216592092783774	0.7158228324184297	0.2625729994167386	-0.45801782290275195
0.36092335611392634	0.40801654180850766	-0.7650073097578984	0.5665963909126625	0.4206270083181939	0.11562014155909703	0.17641262324972695	0.32359326591775095	0.8384836867455551	-0.040635778727022585	-0.33177809920933965	0.022337078362490513	0.56965468493303	1.147333917940513	0.054979391584985195	0.4066255648559456	-0.38466631013264296	1.0943480174561278	0.2178912247472823	0.016612814143602442	-0.3873877591406919	0.5279335875645854	0.1541138485275249	0.5021394561224848	-0.5888091801613732	-0.213227908104647	-0.11489187874293205	-0.6942327404821536	-0.29746089203717746	-0.29432489055268785	0.19769810108840344	0.7164490732109692	0.24463238020236563	-0.4473708369213646
0.3205078642162819	0.537538570820335	-0.7144792178823736	0.5024358185403492	0.35059826510317266	0.04484369649594643	0.18055224460199426	0.32358116687561156	0.8520952934077345	-0.023382190507180378	-0.27958403308070706	-0.005876513141680933	0.5717515415840084	1.129378340562249	0.10975176707686755	0.39738855464457956	-0.20861332608975197	0.9694407721107339	0.3564016726611814	0.029111424051810792	-0.509576684295873	0.5452576910824203	0.20162784037196055	0.4383672115214526	-0.634749531579421	-0.368053892605728	-0.08486509559516431	-0.7355382939568722	-0.2852267997760593	-0.21876834956853206	0.07051346757794587	0.6720838382877081	0.22367820565539934	-0.4396033680489122
0.26745209819801685	0.6314672495142586	-0.6317822895043373	0.4540240830135989	0.23820507913850858	0.01585328909337186	0.15644785092051663	0.3287488539124226	0.8412650631132754	-0.0258503526220636	-0.23180139125324511	-0.019387941612218552	0.5217211811076184	1.0534949932405469	0.16395544770970358	0.38843144203228197	-0.07203347386267434	0.8468952580430319	0.4360221861910375	-0.000524960959238524	-0.6304831119975496	0.5549585249513005	0.23741480576302076	0.38720693237161424	-0.6572796514793888	-0.5127557398901337	-0.04617618622692519	-0.7209183908138604	-0.23223491887074127	-0.11322299243277376	-0.06383740150472185	0.6200954257801982	0.2383526724630828	-0.41794993192920826
0.22848316232406365	0.7250601912662905	-0.5839312101576605	0.39314733605452584	0.1321193678727788	0.012524472048956695	0.1474179147678246	0.3296846682871212	0.8167666027992759	0.03682042470176681	-0.2324779158137758	-0.03443150328073755	0.5638793002173569	1.0391580691217102	0.2524092653559271	0.35039274077494226	0.04281419492631019	0.7084397106757815	0.450733763737206	-0.04655064884383477	-0.7809513093371205	0.5707242391254457	0.3100002003286136	0.38145154383475427	-0.6157798073524442	-0.649039431832634	-0.0010808435568775698	-0.7020195079284388	-0.16424310960324456	0.00748285321748533	-0.2285781608104526	0.5862631594136579	0.2750491135835297	-0.3965038058259343
0.17225579391346596	0.7898276575698544	-0.5536542608091735	0.3280629220615628	0.044066796599562454	0.024077497797344465	0.16704732210665685	0.3446004605060231	0.7675573735297199	0.05984412055983694	-0.27262041006075033	-0.05751940995497098	0.5108179260325066	1.0137725254445777	0.33602811078877315	0.28503748201675133	0.1139672448865289	0.5670530766441193	0.4542827328661452	-0.11092925590977942	-0.8673848110126819	0.5962748374648894	0.3401456660027857	0.39172257391786125	-0.5670466995149124	-0.7724447224852428	0.07273358702596627	-0.6733878340124909	-0.06318770132354726	0.06800731510600916	-0.34289970857290425	0.5758929107887026	0.29806947610195345	-0.3947147267239051
0.12105391798969889	0.8117415534861211	-0.46791638753132664	0.26196450219003176	-0.009378251935584373	0.0221771599109895	0.17563314743305183	0.35365287076510366	0.7124135184937088	0.05185759922750677	-0.29487257870078165	-0.05990850414853475	0.44423622105859095	0.9820124560025756	0.378662231901375	0.21870776513614	0.16404218915129834	0.43177582370623363	0.4654453475701879	-0.231890414890626	-0.9357288042384464	0.5774742042884918	0.32295884362685445	0.463501204477228	-0.48748079869844824	-0.8590185214095397	0.10741836499190319	-0.6502453900831361	0.0612160457022457	0.10297270452710142	-0.4364960161863521	0.5790251284609431	0.3223666467860121	-0.3770566047434604
0.07838806472785631	0.8119386376445419	-0.36334870326204194	0.1989696041810877	0.0025965244704663436	-0.014961011307976247	0.14962609360078366	0.35308188904568305	0.6040188696851211	0.024264854418669067	-0.29852253993228456	-0.07489468128943111	0.3952661714758657	0.9567431364318653	0.3959347315358971	0.09006969934875271	0.219948573156154	0.3181800382356849	0.47999107268754104	-0.3805488834430474	-0.9555000266793338	0.4817672616502152	0.2790744625929059	0.49976486117214164	-0.4235915787780634	-0.8976842918086982	0.1556973975132515	-0.5987771828683005	0.13031327458014397	0.1394090398669404	-0.5076371725536822	0.5727140624774836	0.3262668622631569	-0.3624643886940618
0.037971188766750416	0.7752963406740848	-0.280783339241984	0.17510883015378814	0.017842320239321204	-0.05948126991194055	0.0930249499449535	0.3274184711596504	0.4524665695021328	-0.003120394688452538	-0.24247208752490854	-0.09142063354045186	0.3132286240197806	0.9648573590689967	0.4164035763466435	-0.009574652621206681	0.21359200057246866	0.14737788710193594	0.4384735531122508	-0.5520553660969165	-0.945837891546297	0.33289585473418953	0.2034431418967794	0.5416984716408028	-0.3580153963092195	-0.9042222125318263	0.21998783696818203	-0.5563193856216213	0.17866491476862972	0.18260030702734575	-0.5491596119884126	0.5836203462272154	0.3232590279905586	-0.3593515685696949
0.005432107180167356	0.7391155115738854	-0.20212515606638842	0.15590815720084808	0.04725916498089494	-0.08079022731236488	0.04547877302299748	0.3117595185447296	0.2841237243178828	0.019110038460906933	-0.12489552115592151	-0.04851194257757262	0.24966921202225514	1.0205951946107885	0.44017716650895994	-0.15523156061601215	0.1774742863953704	0.003992325355049664	0.39966612798387335	-0.6689874495564339	-0.8771146312649758	0.17251156911226498	0.13258901860299505	0.5887735975858848	-0.2508489001392791	-0.8679922393478412	0.3372162516655236	-0.5260414105038259	0.24231911612785897	0.23793836871686488	-0.5582042702106548	0.5822537064660285	0.2565182877989163	-0.38947238260814443
-0.043685746642665814	0.6777844674702675	-0.11338473680679709	0.1744584871150286	0.07479899704884414	-0.09673471951216964	-0.0013592680384924185	0.2694669444685359	0.1076873691787417	-0.012557031274359582	-0.042402052910912945	-0.04295131447183057	0.26460894468692814	1.0626929271402679	0.45863346093684854	-0.31943258861113427	0.17062111509812655	-0.17395465767979762	0.3208987664896636	-0.736394554518612	-0.7715958923996504	0.04405250880699059	0.06055369661615153	0.6071718452414566	-0.12846550764135248	-0.8533298303397576	0.46870757161928056	-0.4386866037568683	0.3010150501872769	0.2715406518291772	-0.48885328231100156	0.5693575688096344	0.16304743106412406	-0.423035684075374
-0.09059228227330629	0.5176161561541535	-0.06054091478039677	0.20135362944570664	0.0990180111487198	-0.09980268554076195	-0.03948745080419565	0.2659959154178765	-0.049775691588794836	-0.05859826201527692	0.02556183998042464	-0.06986115421407971	0.2614955634357704	1.0916076001029609	0.4706397076822503	-0.47337126098625637	0.09656767265191862	-0.31256100325070263	0.19446465876420987	-0.7706997439228455	-0.6487241876406485	-0.08717271708359126	0.05586549066257005	0.6530455698320783	-0.0006828270392950253	-0.806716303232152	0.6105517605877033	-0.33526229341429115	0.33703108716792834	0.3056849971419253	-0.38835932155929603	0.5612906999714278	0.017863518743034056	-0.46688080158679474
-0.14660910527251172	0.33571009517083583	-0.04502650482575362	0.2666266504094648	0.09805725682390537	-0.10697279226182263	-0.06265988931204346	0.2653914286586853	-0.20270866375848282	-0.14787216464355737	0.06228717857532255	-0.0927219259654763	0.22780448756108823	1.1062874376889458	0.42668793975623903	-0.6113689556111968	-0.015396308924964292	-0.42483212198683884	0.0519664850022547	-0.7426715704255362	-0.5346051450404109	-0.18190028353128818	0.0658604396498287	0.704827802627977	0.10123987560708984	-0.7383544637453985	0.7391862276078048	-0.21171150814540213	0.3857134735952825	0.3417218392672663	-0.27306249211390154	0.5480450425053875	-0.13305098371243926	-0.5077126331407584
-0.20863580024531023	0.1597695732396917	-0.03102518890915452	0.30339127886347966	0.1286141162490774	-0.12733340022924006	-0.06604601737485767	0.2513607279070518	-0.35570057516926806	-0.26846313874860483	0.042918097209200555	-0.0757614010236633	0.24450829648042816	1.0836420605569286	0.4347270453145059	-0.7497377329206507	-0.025603828355956915	-0.5319805539240093	-0.07141656922907932	-0.6985002752489693	-0.42821541260417934	-0.2282562126177589	0.0265404827355063	0.7011778238186076	0.18492484630105926	-0.6795740004421444	0.8459903014123183	-0.08006247804960342	0.4330739306402663	0.3336270987093046	-0.17183474992221565	0.565982560461061	-0.3166086864756889	-0.5659350489781239
-0.2737328596594418	-0.004913231317373123	-0.02199442847604751	0.3316476678146108	0.1837927871648972	-0.15672230854750624	-0.09901297269638067	0.23412983050956937	-0.5055354738702478	-0.40155094812527636	0.07411746018922258	-0.05704197293111925	0.22107783534634512	1.0216647705090824	0.47080891899178035	-0.8904579616159601	-0.03202535269798595	-0.6575942711853491	-0.19826685772611644	-0.6137142613850923	-0.31510417664554136	-0.23945438695247723	-0.010992203409982953	0.6806364494163786	0.2031195560375055	-0.6271312003288988	0.9210004483016607	0.023536740518489474	0.50957799869441	0.2844041287538351	-0.012029143242344987	0.5172757140046059	-0.42484429712361205	-0.626394130680818
-0.31814150046702083	-0.19703011420694172	-0.024926048174758027	0.32695507205697893	0.18510024797177052	-0.17596027328381336	-0.16903056386260928	0.1947031007031821	-0.6429343663908675	-0.4534572215317228	0.14458886453872355	-0.07571287684678346	0.21276944893774652	0.9781273249495938	0.5204351114760412	-0.9990197548444169	-0.046105884241626593	-0.7591059170419975	-0.3231788021497707	-0.47082373367526714	-0.2205985525344353	-0.23484603256581763	-0.03622484499300511	0.6475646240419553	0.1721429459366193	-0.5860738156086943	0.9495281862170424	0.09497024085047381	0.5569534096916828	0.27716898674712587	0.11567120189805882	0.45262493974288376	-0.5132341309414558	-0.6512554832627002
-0.3328398769546629	-0.3300542520227187	-0.046253243738672394	0.31107984147872314	0.2298236241117737	-0.18485301785369546	-0.2294021977943034	0.12543692208159973	-0.7816612445431768	-0.4471131887609549	0.1666096800988676	-0.13528235685582393	0.17123102687526864	0.9120549675123903	0.6408330359312941	-1.094751916150899	-0.08253886617403877	-0.8849058836708485	-0.47807142886686105	-0.2832656967597621	-0.12312796647328624	-0.1694502901384481	-0.07125522803223491	0.6109616856155367	0.08892138596894668	-0.5320794499666323	0.9882840428069656	0.15445360597181013	0.5838197331532192	0.2455686643159412	0.23565714424809964	0.3379602709030839	-0.543998554490144	-0.6738053608601747
-0.30479938034754706	-0.4506686613876957	-0.07978448840318621	0.30544175429302467	0.25443783310532125	-0.19952082951007988	-0.2940263426793006	0.07578850266292166	-0.9013886704170764	-0.4390055396838396	0.14124216819992014	-0.17525399315051027	0.08382343752622648	0.840604889259095	0.7785266716836843	-1.1350254587031277	-0.1181219000432669	-1.0296688424097238	-0.641608474538522	-0.022768793823361964	-0.025439966547032844	-0.05485975933300059	-0.09142453524805047	0.5763968377520949	-0.011772110506890398	-0.5029979247700732	0.9844890819764742	0.20364165093752695	0.6139951082273878	0.20820488973201567	0.33646463163102	0.22197886577474266	-0.5326495040214172	-0.647775591274381
-0.28398268841704966	-0.5633250400745566	-0.1017939272610402	0.26621845467474076	0.2728936989277522	-0.22850819075619655	-0.3872939839540887	0.0897242259337614	-1.0024552841119587	-0.4382554780991653	0.0864089365782406	-0.18844744283593914	-0.0037275759045766964	0.7503228410412687	0.8945790535231761	-1.1825857688933674	-0.15761816138028267	-1.1459707291357715	-0.7687432790705261	0.24716923680236985	0.054869876101121005	0.07425703777750298	-0.09864682076666875	0.4999018653869152	-0.15405997706418678	-0.459542040082985	0.9373395073493755	0.2658313387611656	0.6291780659284333	0.1783202679077886	0.40645625760209186	0.0765397129970568	-0.4544429710028842	-0.612984913073796
-0.2674208998977093	-0.6692572274313568	-0.06659744778432711	0.24333886230231028	0.2969353026847808	-0.2372119995177186	-0.47200883802976923	0.10622583029890817	-1.0981729764065151	-0.4538312007290305	0.03619956058685429	-0.24056590128832295	-0.15561190923130658	0.6338657628738531	1.0183665080624564	-1.1858709911603145	-0.14533558578950428	-1.2426628536879012	-0.8857007131740732	0.4726963725601306	0.08894247437615752	0.1842816428781594	-0.12488813546055397	0.4165327605493895	-0.322570007175308	-0.43812366490023835	0.83018243450736	0.27542335583562483	0.6645536280646837	0.15291462588054353	0.42146276392755216	-0.04126229998895834	-0.3872446204078096	-0.5805843228302099
-0.1894834895042906	-0.719392625323576	-0.04600061107339198	0.17180786863836564	0.3147961437766541	-0.24849067113882128	-0.5723132644357879	0.16450635786665724	-1.1636786163541524	-0.43694561361736506	-0.028288147594524454	-0.3080927791983583	-0.3067748416851903	0.5740606071392831	1.1142310168492011	-1.1463431745905772	-0.13814364387321204	-1.284626367005037	-0.9712888273158178	0.630418566240943	0.07642514889614885	0.27246124158301016	-0.18139960928228532	0.3673872559870434	-0.49465450737007294	-0.4204987067703795	0.7175258186584144	0.23925164246353697	0.696560158578884	0.12165089694079248	0.3537029472193499	-0.12949331948811021	-0.31854086475446136	-0.5362580178494625
-0.10007655910741413	-0.7140674576212303	-0.01961088968095291	0.08087573159533004	0.32712568463691294	-0.2509153480280847	-0.6821667175706899	0.16485769543647208	-1.2046115255963565	-0.413240032680591	-0.11512844971070813	-0.30956927972513826	-0.4566398803693431	0.4810650925088976	1.1991632317620513	-1.1046487247276313	-0.1333724181849216	-1.334655370911856	-1.0103915503644367	0.7621595890519364	0.041262572359744856	0.31678249631274874	-0.2236077883172476	0.29393408121186904	-0.6680290594408278	-0.385929040677107	0.636530322209922	0.19304202936325038	0.7252149160912658	0.08021697836088715	0.2786677255308616	-0.19661015943666876	-0.2721057957565619	-0.5040780511095992
-0.004428546838660496	-0.6614495784179143	0.03267796146005191	0.014341219892664134	0.33095324952342414	-0.2683530479374237	-0.7437212284529194	0.113636865887458	-1.2443664489964932	-0.3795228098543903	-0.15618210607904084	-0.34289099257564626	-0.586758738927777	0.3772000062679482	1.3048899596668038	-1.067877880036616	-0.07789870471058563	-1.3484971432556034	-1.04620124046459	0.8694180456834001	0.028697621782071185	0.3339492793512094	-0.27969447835739436	0.18113207757973382	-0.8218156580411294	-0.3434780586196854	0.5657784078918392	0.16987946360349657	0.7240389490118285	0.06898454841432392	0.2171848975938031	-0.2370193733182345	-0.22912716950674397	-0.4588191680427123
0.09336528386751022	-0.6543726867874219	0.06394192408086995	-0.03938815970622213	0.31509496914716384	-0.28903306041288335	-0.8061425702002453	0.09351429741867942	-1.2547469925663877	-0.3605072284422671	-0.13675871954993649	-0.3784191343368343	-0.7008776224152984	0.3209784271480737	1.3660991710137487	-1.0154593074949796	-0.05644386425048198	-1.3206126788737025	-1.105136974285497	0.9488248663843797	0.02991186978276531	0.2991848546217255	-0.339737225888359	0.08669094746599558	-0.9380536957497118	-0.27708712049327977	0.5021895429650769	0.18203235415599078	0.6911999524987175	0.04533044607338277	0.13562217518623454	-0.25878042265056656	-0.160789145074867	-0.40183744242599584
0.17269596803549075	-0.6313908966279539	0.09681695253948215	-0.04547956469989697	0.27963781112659414	-0.3157658112301177	-0.8522962740522824	0.09055496478095776	-1.1912595295010564	-0.3624441064599905	-0.14730308107557102	-0.4107056572606642	-0.7608132506295563	0.2789393302038162	1.3762706698525462	-0.9131251624081494	0.007403292304202902	-1.233669943302458	-1.113604683484215	0.9687216761378628	0.041872657656782886	0.23996110186227324	-0.38586022247447066	-0.008798887221575968	-1.0048579781035503	-0.18997176552382877	0.49028078614118387	0.22715197351758318	0.6152314705083297	0.031539746885745	0.04277017387715625	-0.28279239230079734	-0.16474106584064563	-0.3344509095015189
0.23167711943836275	-0.5783175570301163	0.13408032262901573	0.006962120703134356	0.2788570369236028	-0.3253684011846769	-0.877045191199991	0.08690910457138488	-1.1499122623406899	-0.4426957809563784	-0.12267405396527994	-0.4196267053362388	-0.8138221691544194	0.2113394634183745	1.378431008377994	-0.8247221956744912	0.07881912553983532	-1.093954852695394	-1.128901129583703	0.9497220888254889	0.03283267408667121	0.1597691637005237	-0.4322487050481386	-0.09930744661718711	-0.9959001381356838	-0.11894581228199277	0.4484392149430219	0.2657424699052999	0.5339902249407502	0.00236204950672714	-0.018922122399293688	-0.2934610335705194	-0.17564083826900104	-0.27745587039750846
0.24035234533144564	-0.4973314278873057	0.17355202021226063	-0.0028180699506805073	0.2890986464240294	-0.34347907434604924	-0.9347353611261301	0.0958392214353035	-1.08643736294463	-0.5859546860339095	-0.13186274925356528	-0.41831846724970106	-0.8431636086903864	0.18390010366243253	1.348819884676889	-0.7153181243096458	0.17056585449827932	-0.9704562138678531	-1.1253365062889722	0.9028201187633428	0.04363180752008487	0.05512516111466892	-0.4404085077275792	-0.2048144644194735	-0.9083966384729086	-0.0584940305927237	0.3902341603992588	0.3139334851916654	0.4426198230291738	0.039298991256726264	-0.03310230917998004	-0.30357054161944824	-0.17870893338158972	-0.2331669699763002
0.24218434205846365	-0.3548879698317685	0.2536780397024411	-0.026030198571720325	0.32012189542910985	-0.3608806295630921	-0.9534321413294211	0.07928265949797779	-1.0039629533730674	-0.676183825581288	-0.1422085370808238	-0.4116862532771589	-0.8447695817252774	0.1776763551167059	1.3324205883993663	-0.6434808004508656	0.20655961764277242	-0.8481343903932554	-1.1079346063245716	0.7445169046231912	0.021514586498393346	-0.07614572172705447	-0.4468422483907494	-0.3094859931002153	-0.7921542985427291	0.030357826876675743	0.3446960206909405	0.30288988154437513	0.34635267027249705	0.09101742992156911	-0.024464926221280926	-0.2907122877368327	-0.21381674996769706	-0.22742822297716225
0.25100225231201606	-0.2502483331816434	0.3579568747355484	-0.03197707013013247	0.30712524107140565	-0.34479196777929866	-0.9213370005905004	0.01585054592641843	-0.9589784750101007	-0.7081557435710994	-0.20828287201199558	-0.4240796829155994	-0.8595657190896281	0.20247763706966032	1.3143890616942213	-0.6023755208471397	0.27486314549738344	-0.6869897792372348	-1.0833173304247874	0.5771269840611717	-0.03066701009660544	-0.21960871689440156	-0.42103439336951676	-0.3849351753884969	-0.6133525615338028	0.11272685510149212	0.3009487855158869	0.25969350419285264	0.23307125776736698	0.1532660236829074	0.0014001465840645822	-0.2802254625144315	-0.2709096701600257	-0.24044754559915718
0.25351051083451115	-0.1725652809718643	0.4325769881971141	-0.044529075242027504	0.32273155939878106	-0.35773651871606316	-0.8936247314156024	-0.04925249189935824	-0.877798412858953	-0.7382518217763812	-0.3604762318102904	-0.4074565643974055	-0.829460815987517	0.21328962015902433	1.2878251103113505	-0.58716725058647	0.3021893254503283	-0.5075870532863869	-1.0429295826822658	0.395928883682746	-0.07555293741198192	-0.32718733154439544	-0.3972229483239459	-0.4612970752524159	-0.4174844953228386	0.19760241850258575	0.22883972702855937	0.25476131811102987	0.09228771376227271	0.207285515985635	0.03595788310547914	-0.24558288018390667	-0.2937266560632878	-0.24186574898372104
0.2128374992504221	-0.11755402830424785	0.507414764808589	-0.04265623708150203	0.35421348864684343	-0.3400270016276534	-0.8211569991316552	-0.14411968527040095	-0.7970920676209923	-0.749912581848204	-0.45538582315033854	-0.3660228073973909	-0.796451589497953	0.1546735626808392	1.2312439737093923	-0.5533146495856166	0.33949008927720126	-0.38313331239407844	-1.0028467453979348	0.1864492395305181	-0.07577826358258609	-0.43714391239966455	-0.3625419760998732	-0.5424158684324525	-0.1961699806960975	0.29775748019654447	0.15757664027682866	0.24276687611341963	-0.02382004967704126	0.27143387852636536	0.09845943721363196	-0.2314822528485117	-0.32925228113999416	-0.26071320916239643
0.13982701924885893	-0.10497533579422094	0.5693214589478879	-0.03126821868654944	0.37416624228785933	-0.37356442950708113	-0.7514476704920641	-0.18740973230142677	-0.7036088349646895	-0.7751202862709565	-0.5476425745647326	-0.3272458024233524	-0.7495131622942391	0.09970830332755112	1.1742014554107372	-0.5109163610195148	0.3996449013219479	-0.2477010642633663	-0.9737193094423484	0.019735417707972613	-0.0539241848974924	-0.5078908570323887	-0.3271554412207618	-0.6167819779418603	0.006921183690423205	0.3818849870338044	0.03685650520394751	0.27334397216401246	-0.13219039776579763	0.3399442370503343	0.15229361418086282	-0.25439281259870106	-0.30733199141500706	-0.2813668657839072
0.07084898717126936	-0.14444798161457095	0.5914107405357848	-0.051754498745975874	0.46712487588393586	-0.411204011718484	-0.6986941807382039	-0.22367079426684042	-0.5723783566737397	-0.7989250829126217	-0.633009845863618	-0.2753286727011487	-0.7689356251928394	0.03771117141649134	1.119068909055515	-0.42746859990228553	0.38794254857873095	-0.11168799237734643	-0.9441800871978645	-0.17969127487319403	-0.002390873745056904	-0.5703617874987683	-0.2762234335645637	-0.6790669490419472	0.20824561004801626	0.4503470126675004	-0.07782350416125085	0.3162809108905781	-0.2404473948962012	0.3729426679425198	0.20288357735791607	-0.27324563786388495	-0.20824553859567413	-0.33008091579128235
0.0225682400946484	-0.09317055467218506	0.6097388351088454	-0.05567410250972986	0.5262936038154994	-0.43920511843365534	-0.6441067949357714	-0.30229716416561625	-0.4418995563466142	-0.7576228880297627	-0.7399875492602664	-0.24712450360165458	-0.7950179194088787	-0.048319796872726126	1.0549030907963137	-0.36036271935751846	0.3434720071777472	-0.016405877591728846	-0.901983623190979	-0.3339958045851319	0.018330523500454953	-0.5855750064459714	-0.22805592820999715	-0.6998976015517857	0.40321250833916633	0.5253233183069477	-0.1382961699227223	0.33153206879927477	-0.28533394044599053	0.4116624690516912	0.27371786499546663	-0.3229374986424972	-0.09729447034325325	-0.38124971926536777
-0.020703665197995467	-0.013675180329156853	0.6188125358205595	-0.094750207404155	0.5556073222583819	-0.43037589304566853	-0.5958716890646374	-0.3680105614394992	-0.3789203834438034	-0.7050512521599834	-0.8613131347122696	-0.21315507552918414	-0.8226222324917745	-0.14803756722962957	0.990674082064932	-0.3006366552948164	0.2986801746744619	0.05170915179705858	-0.89894897828028	-0.45843526419310143	0.04953642367831433	-0.5722751135194492	-0.19784162594479765	-0.7186090719074377	0.5376994865166307	0.6140553081583849	-0.23062096383701966	0.3045340121814556	-0.2815002162226262	0.42778211944805866	0.32131338656345176	-0.3882645619850535	0.07008306296964308	-0.4368550838861574
-0.058006062840536686	0.053574341223394904	0.6496908776963928	-0.15854100046662228	0.5783667356389891	-0.43873527380582383	-0.5477670557978758	-0.42491764762489315	-0.260052729407136	-0.6403747287744237	-0.9973893764163992	-0.17460923699372052	-0.830167948646897	-0.26281688236167394	0.9589069542028981	-0.2714505292638372	0.29769912367429724	0.04361878543568813	-0.8765962126287528	-0.559574117682455	0.05983789636725299	-0.5379580346748851	-0.12489586252293536	-0.7479146243300598	0.6264568993939814	0.7262265528656235	-0.28567870272317875	0.2993048022210963	-0.24160811480859884	0.4358140780726985	0.3502623724129077	-0.42444327631235546	0.20827374200791673	-0.49484166080574965
-0.09284369930045419	0.1133210307684858	0.6566423808827146	-0.1448127307603771	0.5434499059811515	-0.4477809945344086	-0.48180391481170454	-0.4776867264477869	-0.16732763944621148	-0.5198759315458028	-1.0898148664034832	-0.1370947477766277	-0.827285255871059	-0.3978679328414598	0.9248148960259641	-0.27579725385645915	0.279869347331969	0.029052426511483247	-0.8073469611446958	-0.6567118612772641	0.021568809062555996	-0.4880703213565071	-0.06884067607579944	-0.7568470431147369	0.6765634177239592	0.8741028550224677	-0.33228038947789207	0.2808809241788896	-0.18213149647525678	0.3780469500918776	0.31119434480417857	-0.4323842424253204	0.30277977581920307	-0.5676569266680984
-0.09175364447135165	0.03950096196897983	0.6170830724527135	-0.17832045126235624	0.48618049775427663	-0.3982431251994031	-0.4242419776169005	-0.5258979192646464	-0.102214252306469	-0.44130177972796975	-1.1632359701792216	-0.12546464465405943	-0.8237231678428193	-0.5551709785002629	0.8883315233196729	-0.2842533213927851	0.2605397142847664	0.0028059360192076	-0.7478089505836909	-0.6748333691415374	-0.017600361171503508	-0.3815061903254325	-0.009070670281175188	-0.75754766531926	0.708085057840866	1.012798640344344	-0.3942921967641405	0.29618133412678893	-0.10144759350594042	0.3386567579563837	0.2511309276518533	-0.47605854233708494	0.40276157824742337	-0.6144868012356326
-0.05895385691647116	0.007103990458810866	0.5398174346143285	-0.22749515775819554	0.44281592401843106	-0.3642971850064928	-0.41497170308740045	-0.5294626693571083	-0.009720692822116206	-0.4106873337557734	-1.1658559587526665	-0.12004511959911612	-0.7936115301439519	-0.7083632508093816	0.8537655366013848	-0.24537971191258262	0.22226815489491977	-0.06264923553580856	-0.6851643739647354	-0.6888403159236832	-0.03404882837120302	-0.2886271539223019	0.06689398075438531	-0.7617496841364348	0.7317183288185916	1.0844333931271766	-0.42361272906279923	0.3363266245015898	-0.007533313195340114	0.26307486118005974	0.19816321939259596	-0.48085194031901535	0.4373494404993431	-0.6224273454429021
-0.03633154934735518	-0.031043297872470715	0.4539739045570531	-0.25589988483860565	0.34866450811095	-0.28925030137983876	-0.4161745149079602	-0.5587279255532376	0.0032079191981584376	-0.3870733101687898	-1.150111518017958	-0.13345273934688515	-0.7738921171866948	-0.837648433840184	0.8303017964709781	-0.12350547647788497	0.217841716611285	-0.18682838617909714	-0.6660029206180964	-0.6602540608148498	-0.05108769319013693	-0.1781730737130563	0.13519445256590107	-0.7367707309882358	0.755918792399593	1.1107308853083473	-0.39919917407564254	0.4015357229565196	0.09528349473518158	0.178270523439243	0.1722022459059735	-0.5225629744772746	0.4629276896851048	-0.6055337980184622
-0.027944418360817437	-0.059174048619205534	0.404182406812137	-0.26509710849177975	0.21914708542402628	-0.228513624280947	-0.4428480429622163	-0.5967168238057001	0.0019641188351497973	-0.4022660007397946	-1.146749720918171	-0.1505249114459632	-0.7305813889640232	-0.9039094722141199	0.8549460806213626	-0.03741046773590154	0.24964967352813522	-0.30662971992540816	-0.6176714067198603	-0.5725835793090772	-0.06950852943275371	-0.0689297674240386	0.1788232079888458	-0.7181591535863769	0.7230804266327956	1.1133616690947514	-0.35710596625604574	0.5137018626084243	0.18750592593384058	0.07329859777247065	0.16168928503694496	-0.5652473146124687	0.49757901180926123	-0.5247173798828783
0.02801817451549351	-0.04662012857751591	0.38326544055558365	-0.26903436763353794	0.10083342672638089	-0.1745360955714623	-0.4517313794246741	-0.6241196851483235	-0.023468143955652915	-0.42253892403418136	-1.137070578037455	-0.17660533701185932	-0.6737353369135768	-0.9235208871071375	0.8949037886753388	0.022848514456738876	0.2918892800608687	-0.4389454803517955	-0.5136119427571606	-0.5144666167571909	-0.10515049859652137	0.053846904837110396	0.18477608475397553	-0.6980348379809354	0.6906569179485583	1.1150986306377548	-0.27833548858858476	0.5283609936306928	0.2578622189515447	-0.03177785079306723	0.15910548126790186	-0.5659228796150575	0.514713251709247	-0.397368992307344
0.07930284259903923	-0.0370441392136752	0.39546876220712707	-0.293922508905791	-0.02601789244693591	-0.09322845112389071	-0.47703970486322955	-0.6043806097805835	-0.0940173734020671	-0.42447694508997946	-1.1366762963830388	-0.15709753984050817	-0.6112410755877232	-0.9009705833883019	0.9481292146427311	0.030138814890920636	0.36958868462066247	-0.5820838662257426	-0.39490225426193093	-0.452509352728436	-0.15384445564872912	0.18023722101529396	0.16003460155017493	-0.6707642901833583	0.6404873597801242	1.1232355704655999	-0.19379582935294257	0.48796905545902663	0.3271516207770981	-0.1404658630850381	0.14832976867254252	-0.5942205815080808	0.4488388540875878	-0.24178802357694829
0.13569923451718932	-0.09102766920836758	0.43931337950129007	-0.3387591002891938	-0.13234601203183557	0.018635097820381207	-0.4407235793839936	-0.5771818699818493	-0.19009482086598364	-0.46197396622187903	-1.1314840685228293	-0.13667824952755994	-0.5744807928507742	-0.8601156477935676	0.9847433026579007	0.057962561195007624	0.5008696318442112	-0.6761942683808144	-0.2467698381776872	-0.4053940022659125	-0.2264012104912748	0.2975082529749928	0.1860839799834932	-0.6478421718137215	0.5641068975863875	1.1109933512087904	-0.15674648234200786	0.438945326523149	0.329747157750912	-0.20850725104418538	0.13075869251551836	-0.5986990054534339	0.37315972021512456	-0.07486954265753513
0.2221392403428756	-0.12390941418615645	0.5227410148686392	-0.36343540199057944	-0.1439229135515247	0.10475920664974128	-0.3548489190500524	-0.5120867337612853	-0.24493065178560083	-0.4982521658546356	-1.0672430889795321	-0.07444147266447355	-0.5443697258804459	-0.8098660768519725	1.0355888203183514	0.06828222043795329	0.6579880277920294	-0.7195087912367414	-0.07657781055873009	-0.3414012868930635	-0.2850020139955992	0.4284676078319084	0.20591077864773796	-0.5739902481401558	0.5359242503708417	1.081768948861094	-0.1149198248160354	0.4319556000825143	0.32617744408914084	-0.22467773701409258	0.13669269848546217	-0.5477789269517335	0.34311009438325935	0.09996520120422626
0.33817975006188283	-0.11255317299267094	0.6187622119340265	-0.3602041033241159	-0.14440785389913705	0.21600356746271748	-0.2555694025486751	-0.4245858234833103	-0.2991217522523524	-0.49206735828768516	-0.9731362326330182	0.028519508813973082	-0.4517988695879976	-0.6939101758786036	1.081365640861914	0.11557234126427371	0.7468218976421802	-0.6904433017559194	0.0841621814607043	-0.20550950291496733	-0.31179430217227894	0.5705377431625192	0.23753344035638618	-0.45213998875690226	0.5573713425272697	1.0538032425725739	-0.026363418854450805	0.4406692615023937	0.32584112677000776	-0.18727202308199714	0.14374410207079943	-0.47363288021631955	0.3580881865491753	0.3141163213805851
0.5147688462772095	-0.1025630147392731	0.7509009948639156	-0.33024844415651555	-0.07087573719209399	0.34420401720957117	-0.11405534404391875	-0.3028698876817576	-0.2983743007763472	-0.4448962435541473	-0.7804558875707179	0.2150897470388303	-0.34435585488985143	-0.5430625940335572	1.1963192612961442	0.19056242144220065	0.8989149653322464	-0.5691480439732677	0.2772170239161989	-0.016306757281123897	-0.2736421540885776	0.7388055142310715	0.31444251701785075	-0.30804554585003613	0.5949442232630731	1.029883082735374	0.11749955050281005	0.5033168596351525	0.39084437401175864	-0.05555922185220354	0.22471066656865787	-0.36669590748320124	0.4170858551786659	0.6127682722047009
0.6497993358056394	0.047068171961111814	0.9462423756631246	-0.20195221466535013	0.08990779829412845	0.4418913905102184	0.09720052125945658	-0.14336337554231654	-0.2302201582903792	-0.29249954919536214	-0.6054171962684352	0.47944751991859713	-0.15856134300245356	-0.3708320801476084	1.3029018550998246	0.404425550811506	1.1160844484026873	-0.3728628971859809	0.5077393892105071	0.18583821605267578	-0.11882707573612612	0.9307634781753917	0.423075959900833	-0.11253023347908817	0.712905116340295	1.0178590236908627	0.34581460108352086	0.6199785008843081	0.5060748389167697	0.11669153957224303	0.3758194735633863	-0.2207832799411072	0.5316601696721825	0.9207542455728183
0.7847698492507447	0.23153584007576952	1.1821843978249458	-0.026911824066512713	0.3804789071530839	0.5580182581955864	0.36218814086535017	0.024364994148118668	-0.12029465243477108	-0.11123359939696234	-0.43309089083015617	0.7808559892579574	0.07588138464472813	-0.18594727402589503	1.4163025183522195	0.5802622741668413	1.3694721554960712	-0.12882328500059922	0.7568484673547976	0.41926921893984553	0.02513279071767922	1.1850686606957515	0.5129201141807275	0.10513582707253635	0.8458620850029952	1.0875480714128798	0.625702520353094	0.7632977248173202	0.6632714304539026	0.3313664469534629	0.5876550667988795	-0.05493750239228188	0.728928493146107	1.200360935835611
0.947363333492126	0.4818215219227541	1.426486597095101	0.17607758913318375	0.6665813413171305	0.6569069537660936	0.6386254314651849	0.24790275511890297	0.10196491889053083	0.13801899774776719	-0.19321615316851948	1.1055146253575832	0.30402812041785615	0.0062486566282102364	1.519166683648529	0.7263731603783834	1.6308518860797143	0.19794166269442345	1.0197499343198617	0.6773500421009931	0.17872047849728595	1.4220893436445317	0.6493114472833333	0.33316149555531127	0.9940256185158184	1.2023911762267683	0.8997260803888297	0.9222773596957697	0.8537843134754496	0.5170229210878883	0.8107929521068697	0.16041060845452443	0.9539084929713038	1.5057006951102245
1.1525371945912821	0.735686734145496	1.661537026516579	0.3961386444088359	0.9999317204809209	0.7613701156541108	0.9491631091397986	0.4786642957337427	0.35385369252332816	0.43198267222578723	0.026535662408517215	1.4545448409236212	0.537960194412371	0.17765308935414031	1.6136467051585108	0.874070188619234	1.8789488242809675	0.5748427714666144	1.2964429099517985	0.936738931381214	0.35100633464516295	1.681253820839831	0.805532679797528	0.5659189926805569	1.190861967303508	1.3462457218386619	1.1708547449881215	1.06679233225491	1.0383906199145403	0.7402735417468156	1.0459979811340332	0.419272925513125	1.215831564423925	1.7629739470404011
1.3509057834162672	1.0304951151247939	1.9126988417650594	0.6137404792861744	1.347753441629762	0.9151852858681947	1.2668163034828728	0.7076233782884435	0.6422276512055755	0.7677649661888533	0.302352435759959	1.8081485808814985	0.7918963778810751	0.34759111938814496	1.7057137403165463	1.0717181730015823	2.1053722115372393	0.9311741684138418	1.5018732191854443	1.2036896364016627	0.5283455941441133	1.9278349655917981	0.9937194546616223	0.8178429645654035	1.4096811934040372	1.486774121800307	1.4117114355578857	1.2962186223324976	1.2304187194821654	1.0002293063393224	1.3022545547320488	0.6988771879781265	1.5101742238302998	2.004415497254143
1.561348857995402	1.3307368835821236	2.1559905935111274	0.86722896703261	1.7013970335983732	1.0408630634178915	1.5909197722025892	0.9192898848555743	0.972655163690774	1.1152874042180367	0.5434320937607375	2.115432226392885	1.0462340745840009	0.5031474004925384	1.7962597557155089	1.2601074496842648	2.3061491321615626	1.2995263036491793	1.6939703913296753	1.492680978418977	0.7055208478400858	2.16349389538419	1.1744489941793816	1.0914245060318208	1.6424928421057619	1.6262646827930283	1.6542930648346925	1.5708273431579012	1.444452762023912	1.28799646928007	1.5738027811412285	1.0306107396139867	1.8122386031184827	2.2087361286055645
1.7604753264187671	1.681910055683316	2.386348249067498	1.0985144188883957	2.0692195638173896	1.148380065352241	1.8747503797242266	1.1488931283246846	1.293267381929102	1.4905296585988306	0.8145168591512706	2.4245400485514432	1.3207200296681207	0.6496954599920061	1.8784718147067703	1.4415101351343789	2.48804174454698	1.6306024139298612	1.8601912274202674	1.7779418319475109	0.9164812794959287	2.408598395182263	1.3369765266409257	1.3645249840628653	1.8921987004154928	1.7782272140920181	1.912252584048853	1.8169951565139086	1.680056092132934	1.5773017182933975	1.8382014974336218	1.3394351796561472	2.0773624923238687	2.40342654401948
1.9372227469116772	1.979253323613118	2.6029503625671575	1.3157590169642432	2.399099560502836	1.247482901175219	2.126315392168871	1.3142493411993745	1.6101949712453216	1.8603876321283503	1.0686722844075596	2.6671906920521598	1.5542224249750325	0.7474657697981171	1.9859298360808206	1.627104330247351	2.613822089940876	1.9438859690504657	2.0011656661770303	2.0511307757319335	1.100678878859465	2.6247990472292932	1.454561206955321	1.5926772331478436	2.1288674751597796	1.9091417031935793	2.1490784123547213	2.0362103026483327	1.8865687071738342	1.8460879939773274	2.0717687499592885	1.6291309206217774	2.2712028667555337	2.5868938798375445
2.0677177024185935	2.222984849431143	2.785421605536951	1.4905621883863318	2.667305030467482	1.3039995604197356	2.3881722852349285	1.4686922180644029	1.9030994932815832	2.2172311455940785	1.256753309304769	2.8717996610815275	1.7141934680386655	0.7957664666524902	2.0581996613038323	1.8250193606395437	2.789764842797076	2.198004988787796	2.139434700449805	2.231461589987427	1.2472297286531249	2.809711082895466	1.567011669818235	1.800935469032293	2.3183710916443543	2.0171329592145106	2.3456316067348215	2.2019321808238894	2.0926148761892107	2.061087102129066	2.2724446512657495	1.8539741591266274	2.4313324345434824	2.71219547723558
2.151933350496629	2.4229207267594566	2.9530165152961674	1.6027187261138987	2.833023160133287	1.3338564402069366	2.59696932991257	1.5815153206657375	2.132783631544443	2.4915906312033647	1.3732077870651396	3.006647686070668	1.8279025684354402	0.8031079560415154	2.0762956331656226	1.9788946095873279	2.885509158231889	2.4051942961481534	2.192411163686805	2.3472879154744524	1.3447023509693659	2.950920769169594	1.6115508046612514	1.9573325178273866	2.4717021464378512	2.1126667047854335	2.498632865532671	2.343805453098515	2.2317937145062925	2.2201822990621087	2.412371788531556	2.0389565716495484	2.5763467981555133	2.775443417538496
2.2026924099953993	2.5142574870462857	3.0587366867139356	1.6491359931045064	2.879254439840263	1.3488767194444846	2.7373483327561177	1.66126708762258	2.260100497908823	2.670557817129564	1.5102445758749892	3.0562645272440125	1.8900394966232483	0.7774465109946319	2.0852888692289246	1.9973502705968826	2.928258518389264	2.5501620016232316	2.2043246754037624	2.3989297318385874	1.3177464060620099	3.043432013466308	1.6334861115191228	2.037090869555476	2.528323070271788	2.1721340112610226	2.599673626551784	2.4083389900007965	2.292745437607807	2.277139839537012	2.47871138743667	2.203818326863412	2.6830821370759756	2.823734605830402
2.210259042997261	2.572962150404793	3.105506464998398	1.640689772111293	2.8188427036327206	1.340656188860772	2.794541250868171	1.6979853537765268	2.3343772580235678	2.7956553331482596	1.5833059570168988	3.0416309112077573	1.8706061898824138	0.7114516362950439	2.1013260179447633	2.0046111403353963	2.91090498014172	2.6536668984164367	2.1662353867027813	2.411065552620493	1.3098352641361641	3.0771432153456013	1.6513240908372033	2.090153572293289	2.543260998259368	2.1907269764349326	2.634172236389457	2.434803440536355	2.318720159519498	2.3174636083821776	2.507452001146668	2.347293707032821	2.7331380642002014	2.8448345812640414
2.1961596304578466	2.5608985061185314	3.100070861725053	1.5883976980619152	2.767827248975042	1.3116595072851953	2.838752984797628	1.680952229183245	2.3031325125905107	2.8238597976435793	1.5872754681472054	2.9361787000604576	1.875134920836555	0.626480296795913	2.104207800037976	1.9729773150858463	2.8050338305677434	2.6824130850432293	2.10824644700566	2.3615254028312593	1.2805975499514761	3.1000737272843235	1.6166310691089543	2.0859212655667827	2.521069524659386	2.1662794908873106	2.6358399135465795	2.435199060715569	2.291871657650513	2.33732233920158	2.5141388207394817	2.4737981412958128	2.6934760160328084	2.8059376431967515
2.141802844785916	2.520149926013757	3.0418125844086004	1.504807272349106	2.6512627494180467	1.2511551109824552	2.824215648822977	1.6417215503942917	2.239274334436035	2.8023466780380506	1.5843115839506852	2.8066143189551767	1.8344590978873838	0.5108515509761635	2.083617857645091	1.9311551282148578	2.657516944979328	2.6818600775033907	2.04672054599352	2.280126146431548	1.2039726890538824	3.0497986216532316	1.589560924650133	2.073842104443618	2.4724790047376377	2.1078823285357027	2.6031435830768914	2.3943345702784873	2.262811730131223	2.2699571449634908	2.5073760069181663	2.5372476697490725	2.610414259696654	2.7523984050088157
2.0633851643714105	2.436030657853391	2.944942869979159	1.4120551234745284	2.4957219566625337	1.2066498558356706	2.79053299806949	1.5700901021040286	2.1161874297166516	2.7182968023229597	1.5398081757469044	2.6562224986805	1.7333642396517235	0.39349164185592966	2.0438711647057977	1.8505906851197587	2.489535770809444	2.6986046610510646	1.9909646824768015	2.188960749854292	1.160769755661369	2.971449679360153	1.5533342732857551	2.0227081129131994	2.4157603590131425	2.0278206291626413	2.564864736500337	2.2972659515771685	2.2459254926343926	2.1585900421508466	2.4296372737378635	2.527755728035308	2.4411237051004124	2.669875071007071
1.9797751489110067	2.3744993767317455	2.855220862138775	1.3106814980162533	2.3332669402123996	1.1896400272460776	2.7412059540930995	1.4942207316305827	1.9882377481212317	2.628718622959172	1.5512482453222158	2.46377489446309	1.6587272150105297	0.27874693218980673	1.9882145024305955	1.7964498883529636	2.3050048274616333	2.6685311287605997	1.9551355032545785	2.0657943568862547	1.0846010159043742	2.895061334173532	1.5156434490257438	1.9522812946089707	2.3630237266781373	1.9364630277924326	2.497607234602011	2.165670784634148	2.228768911137352	2.051848666557288	2.318228389724429	2.4494821456720692	2.323507192776283	2.674955751348553
1.9084816206039021	2.30351742937232	2.7536320817568902	1.2308573199359705	2.171265149550966	1.1704401485584954	2.6708308231934317	1.4178301716495973	1.8901189649376415	2.5162088137390466	1.5367520382012205	2.250182046353834	1.5653097970767103	0.15896699634913042	1.9408347654510183	1.721197991816218	2.0759109584801836	2.6311772872893817	1.9451891355039723	1.973626029981564	1.0029797667982818	2.7788568993224394	1.470285716884025	1.8767929666265537	2.2837608251827133	1.8504900014674963	2.399473375789326	2.039789388860518	2.238399842841136	1.9565945807186111	2.225442799300877	2.367483180738283	2.236927988891068	2.682325717528953
1.8169358885519444	2.2579506954749102	2.6295801941089723	1.1493524856802826	1.9594731883429932	1.135758975312759	2.5600052651607226	1.3305113845301633	1.7727100281695993	2.405988509782716	1.4802380290712753	2.033867644375813	1.4889446064205019	0.08441739917842889	1.8594034623840803	1.6263260023978223	1.849458701151208	2.587952125859443	1.9282524597438226	1.8631672614827188	0.9102632545896888	2.682475767235176	1.4657834317411633	1.7952579147077123	2.2003936042838306	1.7650018393703149	2.3292571529930663	1.921215605687739	2.24560823427406	1.859964214718255	2.1881356857444287	2.298811599982051	2.177171554450392	2.740792213966701
1.7708381870257184	2.20508795229095	2.5258636252360875	1.117904342913874	1.7878580625902096	1.104047122637911	2.4178853209996136	1.2394465478252874	1.6418625970486918	2.263124752967638	1.3961140973786448	1.8232714814321418	1.4000998655383006	0.042845816319916304	1.7780531434962903	1.5327875739910897	1.6160690965789133	2.540966895862784	1.9160227213042458	1.7496342144106616	0.8367108117322773	2.586431873991571	1.428522371062971	1.6793558006880605	2.1088644544125117	1.6749375918099996	2.2527702365893325	1.8266122620558805	2.224839247047536	1.7972120388058663	2.1904693138231837	2.233779960563456	2.0997326552580162	2.8083106138129446
1.7511215738990895	2.135235678180532	2.412125406393506	1.098078991131151	1.6881478267611651	1.07755238120957	2.276292306970323	1.1370802750667428	1.5098531712629188	2.1338677213948007	1.3063535514800484	1.5893582218290605	1.2953260911425395	0.03998733154033433	1.6953939605863515	1.4501340522148078	1.3900031076999648	2.465890541227122	1.8732202084691199	1.6236548868664649	0.7533907440923222	2.4726676648245816	1.4199022934478513	1.5773495508814404	2.0137927323576745	1.554797417033362	2.1895166765127296	1.7329211169791343	2.188108235218607	1.7038543678386202	2.2295659905835423	2.2433479304929462	2.0011005394137698	2.9055890955895376
1.7453676446184208	2.1212888393724905	2.3186762613502054	1.0996198422771106	1.6395683201390345	1.0630285800095982	2.1119522623196283	1.0230579712502919	1.4153894315867022	2.012062726550524	1.2104617563969946	1.362495061333922	1.146305102894187	0.0763235942897225	1.625436176646911	1.36954512990214	1.2084342994254509	2.3913072371431268	1.8440663678965354	1.5175674150607725	0.7119733155218719	2.352490152861548	1.4054180824565745	1.4952830318743395	1.9497885816603435	1.445226249574914	2.1033523035026414	1.6892879535648853	2.16476306319182	1.6227703881510713	2.2581102298269697	2.282990490328701	1.916686262002279	2.960396918923881
1.7273723031419013	2.127526997308408	2.2756112771904875	1.1286169032951343	1.6141438154115946	1.0348048038038746	2.010190910497067	0.9154858529374197	1.3164537204150077	1.9007605370564093	1.1400848822878276	1.1824861991950617	1.0348385090714536	0.1318174639144291	1.5321617928462212	1.290939024212571	1.0776968313205668	2.3361806135611216	1.8350177571238617	1.4578215093216913	0.6874579677890215	2.2490177814309904	1.3954094901810044	1.4259220050965666	1.906334299722228	1.3499363706274188	2.0205390831883543	1.6457369882621962	2.1220264268376248	1.5049180300360276	2.305955658079123	2.3181176982286082	1.8649653501879535	3.0349365983785477
1.7156769668935272	2.141762341030259	2.2416066710326157	1.1565204892614234	1.6008416947447142	1.0058385837928743	1.8940114959390448	0.8409194562328232	1.2437749200785542	1.8076943770074145	1.0726038473516852	1.0633352569282581	0.9347983571752074	0.1984212063427085	1.4832895516636084	1.2286677891377047	1.0005422181554695	2.306039470198889	1.81059914453292	1.4003494782669388	0.6722011810657247	2.148789244142756	1.3768192695573742	1.3789025974752538	1.8983254069180249	1.2870342744863355	1.9655581876300867	1.5769725875852463	2.086363889560501	1.4511823490206954	2.3627751304473903	2.3522145427858736	1.9004589849421951	3.0882222463323195
1.6915963597319572	2.1462548616395876	2.2321939998447142	1.163898699690409	1.6074100947916297	0.9823163454869437	1.7990279999247036	0.7773715641349455	1.1763711239232613	1.7099891969319045	0.9962305055469092	0.9771894019236406	0.8591602746772322	0.28916542861976846	1.4559938911127994	1.1714342657693932	0.962080063794731	2.2823851626845864	1.726174782451294	1.3758298327708895	0.6686918408615254	2.1456572464716626	1.340451224114129	1.3577764949819426	1.9032631281051144	1.249616527395305	1.9173187774496825	1.510946787405625	2.075035830879262	1.4775579523894549	2.41928524577928	2.400511285805923	1.9755566389068022	3.1816987765232048
1.6855836525253338	2.173963506568334	2.250433745729833	1.1944605784308686	1.6260064100002194	0.9265634986079287	1.7400594224630257	0.7278120261412144	1.1349764390433879	1.6521823323758031	0.956835708337926	0.8967982829621347	0.8436564339249628	0.34880645706891766	1.451287113433147	1.1417888206014808	0.9616883493991706	2.2516674116914266	1.622304740181487	1.337810648048921	0.6571491834259622	2.1602594001636914	1.2946054343405329	1.3656707813875528	1.9189631639184346	1.2210284734837986	1.860825660808811	1.4715832478511692	2.061346807024824	1.4855192991625565	2.5032467629978314	2.470814938926396	2.120995804242715	3.2490434670590447
1.6903184078026476	2.1872834254159903	2.25030124608021	1.2183612468219276	1.6303795327777948	0.865962716459066	1.6632328972501973	0.6912664040116399	1.0800836258044302	1.5870228754036462	0.8832620266825781	0.8274865328759023	0.8014773120050028	0.3961197201975089	1.4668993803640178	1.1222282567261925	0.9969728273483518	2.2338825106149454	1.4766517805014918	1.3090045971812672	0.6436604479096555	2.1803876590784528	1.2360782080812105	1.3745879990705663	1.9420636354815364	1.2401711427171043	1.781449030837783	1.478147067784006	2.016748257003241	1.472953923281026	2.560282112776265	2.55872672680889	2.275805158216613	3.256109758934033
1.6919054672383242	2.1489092285786584	2.274937347600054	1.2361464437820997	1.6339800349180567	0.7908135819984832	1.6250475417252388	0.6430824340395938	1.0757315012923245	1.5256811656012716	0.8594181344587828	0.8136811181923246	0.7431865234391177	0.47542225508247976	1.4995496920276647	1.1194965985838203	1.0815004633994014	2.209378599821444	1.3142147888948494	1.2537779415814652	0.6044648645381175	2.241260711550218	1.1613644605389921	1.364608990151009	1.9654210111342827	1.286030117801635	1.7496727981099554	1.4888963086330869	1.9369439982862335	1.4727189637399107	2.6222698651979144	2.650120606971611	2.4053562927027574	3.2486757612195065
1.7445841808166649	2.109709688570178	2.33026764246308	1.2665994743210625	1.6257370611754212	0.7453676555515655	1.5885129726281257	0.6152457955114528	1.0942875197322584	1.4876785787288946	0.87130049668682	0.7927267817309249	0.6887481525090806	0.5425801037911084	1.520103134508821	1.11633822317155	1.1746044794577726	2.1752324572174073	1.1682441565251143	1.2137813954340035	0.5745831119572009	2.2841747867630895	1.0886079047200348	1.368712144660368	1.9956293673785765	1.3255686438107523	1.7258260890530521	1.4775817051630353	1.8319303081570453	1.515030899467286	2.6641231821585096	2.71740557788866	2.4954402968002425	3.166352129527167
1.780389483148517	2.0705935350030304	2.378340074165598	1.2400370180300966	1.6232252006318402	0.6994693521381754	1.5559244998529322	0.5817858944751778	1.117587047035792	1.466840994625564	0.9273002424661103	0.7769679348399139	0.6566789159226636	0.5666421585446547	1.527879326640416	1.0977879833668411	1.2323741510777457	2.17205856388611	1.0466988636368417	1.1969735201340312	0.5422915969217429	2.372241396043399	1.01279773291713	1.3818170944108719	2.016242540255575	1.4100371565200986	1.7358106661968695	1.4819649361688865	1.7360561218093502	1.5547279028874708	2.65589563002148	2.7561365232139545	2.5993426322801767	3.087534382822149
1.8313230185260507	2.0628781588691933	2.4355315994009703	1.2238625747306067	1.605551644132007	0.6837343627586226	1.5232167538385493	0.5837296521296359	1.1751807596826211	1.4167610674550086	1.0280356655197695	0.8285601064259488	0.6645972036678127	0.5609503185220148	1.522406050814459	1.093476302999553	1.297716508381944	2.208718435111257	0.9655203834019002	1.1992674049155816	0.5172578768211962	2.42781662804814	0.9538333012823645	1.3968638991784788	2.064455693882965	1.502085617689381	1.7644480764770172	1.4668932775509613	1.6485983716677501	1.648649724731802	2.639782163518028	2.7395392016819597	2.6664888312100237	2.9721514602529817
1.8737185599997606	2.0524609403041394	2.471532533613158	1.2015686655708178	1.5963150600064502	0.6719280059090103	1.5327126955764696	0.5860764009568885	1.210152919989821	1.4027634231911914	1.1423944874122693	0.9339410080330527	0.6922442072453991	0.5358542880469164	1.4812803455851622	1.0703256393294112	1.352848177108532	2.2466833275895857	0.900534220200307	1.2173377354402932	0.5038569911674284	2.4552200223594034	0.894801893504978	1.4392035390731706	2.0855789873207415	1.6135440259112463	1.8128890740060846	1.4848953322598542	1.571244977766527	1.7669050477590489	2.6551726760777736	2.665688289239209	2.680386022457152	2.885101540571406
1.9297295112145842	2.0354257598660026	2.472638256179421	1.160792032214659	1.5515857233287789	0.6780703303482529	1.5498096464634947	0.5870629382390169	1.2598199415770206	1.3556696829910122	1.2252144409142454	1.042639768482848	0.7183360897008877	0.48453349208119245	1.4369432184348514	1.0799092530077217	1.3586864931750269	2.2430718758126953	0.8482134716187579	1.2248245436342675	0.48339320928040763	2.5265912912103854	0.8395658004761192	1.467062700957745	2.074376616885456	1.7165986181486637	1.8970382054648038	1.4460998284356887	1.5332631118108146	1.918855676798725	2.635380550902624	2.5861012289395324	2.6939990206070417	2.790986596966012
1.9473138277844009	2.038005870266077	2.4906426203340333	1.138271938489374	1.5058914543267776	0.6945541286361286	1.6139232122898393	0.5922390015357708	1.3266106075130337	1.305657195066869	1.3082555407425842	1.1780857829232436	0.7609084435839737	0.4355570724603347	1.3577800426951856	1.081837547737144	1.3410009490913795	2.217263581606312	0.8319482275479857	1.2777415489213733	0.49252144996407593	2.573357383437475	0.8083437553242605	1.5069255899271496	2.0515115383040134	1.8191172776183613	2.022392675699635	1.4733187640765382	1.5083820809194954	2.0415498133203966	2.6282122103575363	2.4539460880525246	2.657124594259937	2.7361496107547394
1.9667129451412606	2.042648729933867	2.4930463198601287	1.1567561605967736	1.4829894941255308	0.7164164389977454	1.6664375955970612	0.6061608109081509	1.3964194489288406	1.260040831578349	1.4002779293933596	1.3260940677795372	0.8196010250410646	0.4006741345732398	1.2822828268397808	1.0956054385822125	1.289834650464574	2.204601175976706	0.8546656283866276	1.3360812905556658	0.4928274700150389	2.5651010847727598	0.744229602501297	1.5224284277446825	2.0196412953171388	1.90561820345754	2.1742018518187445	1.5111613044284757	1.5001837964879727	2.1152930121996376	2.600705662216564	2.35563436433703	2.5895766563968214	2.681964985420855
1.9553653024109034	2.0290652612387867	2.4688347368255457	1.15306131339	1.4585220493141806	0.7482919657509155	1.7295331391283508	0.5965499833195635	1.4787572213599414	1.2114662855522857	1.4606332109554843	1.5020534464231368	0.8372719220545657	0.38077049458237133	1.2127715965078978	1.0780955655241913	1.2239373972402325	2.1930830558447583	0.9216716819204326	1.4189473477184142	0.5083088265856202	2.5245701640550657	0.6940588903328915	1.5332354966759476	1.9980177149679499	1.9552046081556782	2.3350944653976784	1.587562110152516	1.4852556470967822	2.2057902522362585	2.659646247829901	2.3126183239577993	2.4907697097205053	2.6579087818324445
1.9289066225748381	2.010683115876053	2.415698220475096	1.1347308768149904	1.4396732547270221	0.77507677401806	1.8192596531262044	0.5693466831126383	1.5715558406295045	1.155597442051982	1.510578912480822	1.6889956172419016	0.8894484957859559	0.3817049992218502	1.1623931636553515	1.0284951072706146	1.1802464790298768	2.179592733506144	1.0230912499965532	1.5022930408479114	0.51461714486051	2.482783677180986	0.6642408635782001	1.5580795829071263	1.9706992224306141	1.9855651420666358	2.522741827723414	1.6592188151126375	1.4940737875114323	2.3094229085186724	2.7472164821293172	2.3322270869107684	2.370985295078703	2.61814773504224
1.886399097784711	2.0677906549859655	2.342606217678532	1.1215687325963746	1.3956608695141068	0.8215493006562291	1.8831033142516596	0.5647029776700146	1.6251766547261048	1.1012797012191613	1.534302417355355	1.8414318314996958	0.9771152529643963	0.35722464239158486	1.1103288911298317	0.9570630813663594	1.156753457366487	2.17129953392947	1.1300779172260254	1.608510275102256	0.5465031542390838	2.423645242966596	0.6756131645354718	1.5773684093910245	1.9749098681678252	1.975617105242265	2.685753952171991	1.7168450375345894	1.5147295938441592	2.3530974855953146	2.8567228203690354	2.364880843525739	2.258903852501823	2.6289265879453927
1.8080766241598183	2.122418512621497	2.2424827275395325	1.1023016023240806	1.3567396831732714	0.8492206768476167	1.9783175171887528	0.5691270389630324	1.7197000284085404	1.015947908303199	1.5607444517743787	1.9827650941996313	1.0459993339360567	0.3531248632141296	1.112395128320354	0.8948847560490855	1.1272987656895925	2.160792390672543	1.2220152729974836	1.7165011316103769	0.6014919321038568	2.3612479862168305	0.6737955064426718	1.5710559519104703	1.9792661748362455	1.9638093702378299	2.8460323246760013	1.7988359831220158	1.538858235685003	2.356060207619038	2.914279369502234	2.457229058815376	2.196707969983024	2.6987843577018014
1.7340602655523933	2.206951669687749	2.165935861329866	1.1028753022484838	1.3002365976571177	0.9056918710703773	2.0582087486836684	0.5866920560626696	1.8209562550843614	0.9521978172772524	1.531957481161022	2.090512124959401	1.1034836830768378	0.3814615568367758	1.1454013141233568	0.8186792827188519	1.1585532439444148	2.139227647980051	1.3047589812071854	1.8437022878182863	0.6519404429007306	2.2882735357860016	0.704242364758639	1.5591568038333299	2.0073025237771818	1.9075955314206703	2.970216450805114	1.874055942804382	1.5676014912734613	2.3133403474113092	3.0046001913642186	2.557366907864772	2.171850001506563	2.7336904194589304
1.6264837233126876	2.2773535639187776	2.0591873887097325	1.0909304603933971	1.2174885900118935	0.94828895925406	2.1499500284777855	0.5809403575687493	1.8863394426794238	0.9409937580682095	1.4112920632927468	2.143541155705776	1.142019844734632	0.42733186103689	1.1816308983809087	0.7375340145523405	1.2245043004860694	2.095098666845439	1.3693082108655967	1.9791366894832112	0.7217421038787537	2.2422263099487245	0.7178937150134335	1.5319205442349955	2.0140889710447754	1.8900520534332272	3.037938425121206	1.9720233945142187	1.6014777642888955	2.229531085025227	3.031800745045296	2.6303257559096767	2.192892938038952	2.752121357677991
1.539390481474563	2.3320648079956423	1.9376441610946706	1.047594895694709	1.0888217810353518	0.9571691873034529	2.2010992091693065	0.6171872264270376	1.9891820497148518	0.9204482201929863	1.269274902186227	2.150032008340996	1.178263960581231	0.45192268312145795	1.2088164888854103	0.6858033080243963	1.221459163953747	2.037767667187677	1.4112079372719326	2.102683274298468	0.7631647685337258	2.2433919457468017	0.7369292029556	1.4985432681523196	2.0219558905362804	1.8505806624710295	3.123204818123613	1.996380098351736	1.6322434392993135	2.123701340052277	3.0672456637458154	2.711216881128606	2.2456814338703883	2.783386497648106
1.4827063721217209	2.3627869293553316	1.8059743230031517	0.9889154294321735	1.0059014801126358	0.9492264480026702	2.2272306879487482	0.6647601947710485	2.043099875900678	0.9413406701239065	1.1277517217791277	2.1700946948037165	1.2162396668140767	0.468509224291186	1.2556692583894038	0.641244455898351	1.2583675834925638	1.9960867171233072	1.4463116182080675	2.2304877652559516	0.7991325966909238	2.218557331413891	0.7722572577398125	1.4813305921325584	2.0321294154068177	1.8075757875863268	3.2049431165567848	2.089441057906525	1.6533941921313395	1.979419443264841	3.064993410017933	2.788919165756535	2.3114379136755243	2.791825346665508
1.4908840901124258	2.322903255331828	1.6897539440576381	0.9222055123479214	0.9512157962702792	0.9330631781181751	2.2326271020617527	0.7106541883443421	2.0733823716411552	0.9866764177650665	1.0151699218463957	2.192635247415159	1.2052445815170962	0.43654827561659626	1.2788871944267615	0.6092167377842796	1.2977457065236577	1.9922086481011434	1.5064506481464552	2.2966181047420444	0.7943799773062914	2.220858049747286	0.8028473705830518	1.467858187180172	2.0338865656276153	1.7768336741351831	3.2400224749004813	2.1116559329021825	1.6662481403755849	1.864810642720025	3.0379132365749237	2.890297360839624	2.3713446282356827	2.7960171932362448
1.5168910619642877	2.284684875494359	1.58607998291522	0.8350558503069008	0.8840742756468923	0.8992622076936359	2.2549407172506095	0.7294770404786936	2.0595148598260766	1.0342525200328059	0.916943659034162	2.192113620936083	1.1641795217045698	0.39878486460546086	1.2793457245678541	0.5886647655974416	1.3472762530765403	1.9497393274263461	1.517710959933391	2.344201509569591	0.7918928371582555	2.2491261590422855	0.8408222232997336	1.4510866859906648	2.0340451332236156	1.7407385448488575	3.2578626392895367	2.1562667860498608	1.6241858979481603	1.7958354486711792	3.0209107048495363	3.006839926607843	2.409427991187529	2.763406123098302
1.5554045151355065	2.199463323791994	1.5206625676673897	0.7566152427144519	0.8628738802553333	0.8816276897051146	2.2351049616082963	0.7661027024254972	2.0445814625212018	1.0855532118672313	0.8648636991756998	2.1677600092278304	1.1229341116738323	0.3704575945590113	1.2579550653614189	0.6236311025115149	1.3821322729012644	1.9039047613303424	1.504941812889426	2.349722477303139	0.7627580993025036	2.278056063538172	0.8663221493037712	1.4275866971697941	2.045101228124607	1.750087530485327	3.2762108796294553	2.147828448207066	1.635118703145362	1.7477065594496424	2.989428246275825	3.0386733025712234	2.4192304211592717	2.7820348617000112
1.6111092947361534	2.1333549182993754	1.5043510813891336	0.6821352117454577	0.863119049540536	0.8583545997184079	2.236625835400029	0.7945736099704029	2.013567726490876	1.128928077691098	0.8297779839354329	2.152093808589831	1.0545003355191622	0.3455694062922451	1.2119326688492555	0.6719375003090514	1.417570287146193	1.8869203498299818	1.4740452675949736	2.3455021658890263	0.7460811700993577	2.3036671919264777	0.8725844186388423	1.3812844843826384	2.0736329471522734	1.7604487060599738	3.3114406385655712	2.1155626821719205	1.6406809869674643	1.6589978636771856	2.9254290006024313	3.021803003540862	2.3909145220127543	2.8182418413584034
1.6817175019233066	2.010115844610927	1.5121981782856115	0.6194376490759232	0.8939783275282653	0.8257402663617016	2.2443153195340724	0.77936371795796	1.9119508009230721	1.1655738783687049	0.774060232436209	2.1250119051035044	0.9421612689794031	0.3217199055351295	1.1932737999112721	0.725487457779064	1.4305801917277234	1.8905968613174415	1.4511480638882026	2.309391216802145	0.753298821719599	2.319737055184236	0.8841098965148863	1.3329609822501336	2.1035057301120075	1.7973798675117898	3.3576117246325765	2.099472568903451	1.6266143025140356	1.5712404750705387	2.819987344814586	2.9773721142708918	2.3654978388346555	2.858071357511833
1.7512104894911509	1.9256685086266299	1.5290781140410727	0.6050197561106807	0.9424256901549313	0.8031223273384993	2.290284793828863	0.7466553535776467	1.7498505187760292	1.219635007153737	0.6760263276711665	2.1058998253459245	0.85061869429503	0.28914783794420174	1.1513000420454014	0.7679015966385425	1.4481837185593691	1.909077646160894	1.411278349583927	2.2353847817761214	0.7898240019848255	2.3393130494627172	0.8975534966976614	1.3116891549100413	2.1579485006117336	1.829783716825157	3.2963588715963104	2.084898776896192	1.6489343957721314	1.5028486502253593	2.73295445023705	2.874414704535448	2.296722365342109	2.8669425778784854
1.8178829234900402	1.8485470062765128	1.5649652544365251	0.5855748737295199	1.0057642752833016	0.7874914528587678	2.3487359606191274	0.6878098007419916	1.5665350046884403	1.2505078940346424	0.6176646344416687	2.0614503991208437	0.7619383232319581	0.26004050520149236	1.1105279297109771	0.802187522573365	1.4283834416501076	1.892914135126245	1.3818818380075044	2.1298885173883546	0.8543750337614394	2.3334030107872064	0.8909116958877383	1.302517061612658	2.1891260859215045	1.878442854550451	3.2597091541258814	2.114766095594854	1.6868230194371	1.485601132037035	2.613318686601882	2.769285784143235	2.229613364461638	2.905627768100248
1.8584825377693608	1.805273095185679	1.6506681062383541	0.6051785346798365	1.0598561546183773	0.7807103448638522	2.3992730960034456	0.628372325537059	1.3872763399365333	1.2593875853186103	0.5913528015579885	2.0042663243000196	0.7227675114391915	0.21950028040447753	1.0939067824074777	0.8382493044736565	1.3976538738080975	1.8924727496388538	1.4070730999863166	2.0153058497620115	0.9060720598232687	2.3469352238060255	0.921824286454709	1.299261968564565	2.2457089043641543	1.887261645457399	3.2219048909312895	2.1515153342353157	1.747099175752841	1.4682172257245805	2.5495131253338714	2.660322869443723	2.1865774532157802	2.9481377330287932
1.8906871780358625	1.7447053230905296	1.7765661556710146	0.7083037174355926	1.1467322844504366	0.8208223149583491	2.435478403764205	0.5480258441242923	1.1940980559854724	1.2412521432240715	0.604627469651411	1.9667771583920834	0.6988151761293724	0.21639678264378864	1.0876978052357378	0.888643668260668	1.4048326798413087	1.891602735470066	1.4523677057209685	1.8806839793176198	0.9277541040424498	2.346716162676812	0.9593861196252277	1.2840185781213003	2.301686953370894	1.8560306511517612	3.1417849787047833	2.230571205790466	1.816990430175824	1.4393714474440142	2.50908285074061	2.5496236151126914	2.1969929070412513	2.9325799721628143
1.8946632148884563	1.678078339145242	1.927300874720596	0.8608263111060575	1.2141585613261783	0.8876167970210396	2.4896883709599997	0.48564457889730983	1.0451062547588212	1.2484921463897596	0.6518278161903032	1.8855758058360608	0.6719367156019244	0.2720241529312776	1.0742732517641118	0.896503722483771	1.3872744265327674	1.9036068899103835	1.515396155176567	1.7636382506332122	0.9079238883826131	2.3365949620305044	0.9744712554516882	1.261806111181987	2.377917403243577	1.831871215121693	3.0396819345098	2.2687692696818313	1.8714456872592833	1.4631054608267755	2.479503610455913	2.411058933600903	2.18530751181006	2.9344609777247284
1.8806195843006652	1.6812013744042127	2.080701694563173	1.0090974837614528	1.2302936243298759	0.9941522546006978	2.5456090411873644	0.40949972254130723	0.9490810304731656	1.2438114054735154	0.6587513973310495	1.7794587876368488	0.6533657796829815	0.37812508733123096	1.0911829764947172	0.8725353973122353	1.3946349827964153	1.8849360286576213	1.5682437387353627	1.685440003422452	0.8947510632991449	2.3228771235285093	0.9654418791872169	1.2410600362302802	2.4486668228017883	1.8068671398688365	2.91076777294262	2.32965468064099	1.932143486386631	1.4652442745915477	2.454715369143278	2.273533304370697	2.232116049223701	2.907182276235675
1.871396269276889	1.7267273280711897	2.238976942692458	1.1474247740456995	1.2628184789753367	1.1327460083209853	2.588896827489296	0.3417967401641248	0.8980528482197483	1.2685050285221329	0.6794527871716467	1.6829949475089783	0.6384983012513001	0.47420577610192344	1.1336973893030708	0.8143166967059372	1.3959032975813703	1.8785882419950266	1.6549495854618872	1.6200318465361019	0.9031159992169133	2.323674390743514	0.9719596501033984	1.2056911872415994	2.505627622141881	1.7728336877071562	2.7767083944700626	2.356256128029148	1.9809965824418831	1.4555669172384782	2.4215852480932125	2.102679077601175	2.3017321986321617	2.860153333334322
1.8620685203737573	1.8067174457351893	2.364251983968657	1.2796383903922952	1.2196068301434513	1.276540960530165	2.660332538271711	0.2635513039536276	0.8256519539316924	1.319406800068459	0.6638874880468737	1.5775702494913604	0.6050342041164364	0.5338837135578423	1.1674147530736645	0.7422504365283	1.3775288085809076	1.8807390394856078	1.7643577446744836	1.5804579378966344	0.8884008563480776	2.348671571493367	1.002155347884536	1.1523867526991263	2.5263004115181515	1.7514353956581037	2.644625709497876	2.3498660602020474	2.0041664120477103	1.485271010782038	2.352486318926677	1.9643055527460682	2.3682735572791445	2.751889956589317
1.8419115234185177	1.884116497116312	2.483610785987586	1.4390245122619154	1.1511118176175796	1.4107814384173103	2.6951306457973367	0.1777248871473009	0.7609148978991568	1.361216275248907	0.6137755996372272	1.5143877509073829	0.5921363098716165	0.5584017646928935	1.2151047393029368	0.6770116526690322	1.3301707349990484	1.8720388977977265	1.8609055980463372	1.5507629536190533	0.866914292617724	2.374631468258446	1.0593504930850615	1.086157381452173	2.522523060956059	1.7186562786465687	2.498025575745632	2.345108593891534	2.010065892833198	1.6219312912146617	2.348028215026368	1.8439630243480647	2.4042351434945455	2.619054954104963
1.7846570121543333	1.9783943032755542	2.5742566541300445	1.5924675223298081	1.0619067482705544	1.5535397881304522	2.7066564724745166	0.11895755927255432	0.7534855428719732	1.4140663551937038	0.6153897061080474	1.4558111748291762	0.5914056631964438	0.5648097965064618	1.2440263568590395	0.6129862591169974	1.2935319881848133	1.8141268256269398	1.9414157899986861	1.5414625029768592	0.8143090967848814	2.413940258465793	1.0846265451308936	1.0531189870720108	2.507473275206959	1.6748325857109698	2.3213889270425816	2.300977563866619	2.0069202849869394	1.7870579429643612	2.366213028642952	1.7226516792582456	2.440615579745928	2.440306932544695
1.747666867616935	2.0098742065291075	2.6417306717826063	1.6985261141855363	0.9594794069688026	1.7041467645493427	2.6359912780166317	0.08466356888510636	0.771636860628927	1.4435795982846522	0.6515438590730206	1.4123510982877687	0.5653116119725087	0.5615555215266302	1.3191454564413794	0.5504396328444792	1.2505424815135764	1.7661414620403542	2.0233065662112173	1.541800249163305	0.7251676667305988	2.4440784580322865	1.0958419482725805	1.0370972545059405	2.4630958594347625	1.7077172826253537	2.2283585774079633	2.273091687450675	1.9789376284619777	1.9381356880096032	2.3793459073524437	1.6277387788248028	2.4481169383832286	2.2714608488578403
1.7024314795684454	1.995485480448017	2.6562375647936487	1.809760487952807	0.8968431531184564	1.8074269265712677	2.550891781743771	0.06141479406663861	0.8268770564283823	1.480475724300637	0.7261519559413265	1.4499890596929654	0.5581655199401447	0.5378531332645811	1.4220586684940744	0.5407725672880913	1.2222688382655071	1.713415669346412	2.054201854142956	1.5485939803534954	0.6520253838274244	2.499182132132563	1.110092362914152	1.0379818900463982	2.434914464165702	1.748173320942378	2.1080298883139403	2.1869119795603558	1.9211285810592134	2.0118001537444594	2.399865694078376	1.5426255533592517	2.432091274750767	2.0946374503797633
1.6730884953615692	1.9510465938191461	2.5901062102572623	1.8667175562525746	0.8578477412142111	1.9096177466719169	2.445471037347953	0.055718471957894145	0.8874628908629678	1.5229338735885256	0.8216858603719535	1.5202171654453465	0.5237791254868326	0.50954115035285	1.532184034979931	0.5504301749649635	1.1839825288930605	1.6544154416243404	2.014503769849168	1.5231023292257182	0.5874400266078317	2.555500442546661	1.0393252465908276	1.0313819831621944	2.3897546586659515	1.8117725887245535	2.0295460564814434	2.1243064227544113	1.840921562560548	2.0839562908156375	2.426460311477334	1.4706753463096385	2.3718162995017793	1.971087654319334
1.6461827210861724	1.9657731262866585	2.490517914781446	1.8447616756818372	0.8346657482055537	1.9846632208828965	2.3616404291502264	0.05883583669986636	0.9838412874184627	1.5512023482160335	0.9124500703671201	1.582135744541272	0.4822917265557091	0.4656874914587701	1.636996383064765	0.5559035054750774	1.1144423974038085	1.6551483201286934	1.955644106472469	1.4712571375098171	0.5591820420159602	2.596257918590094	0.9656217225331437	1.0426782304026534	2.3389515676372175	1.8667940632041096	1.9801609476705497	2.0253706371937614	1.784047283783238	2.160158505578347	2.3666958946258196	1.4227037144215964	2.2362985978956154	1.8988252151674625
1.624165207308348	1.9542822312069243	2.379742492025721	1.790984173194601	0.8070757688971131	2.0358409226225995	2.2875963862168964	0.05925232295812347	1.0710030456730122	1.5583343342836549	0.9779335912962042	1.6847574722859644	0.47545782303398376	0.37997797182425297	1.7316606150667524	0.5709788090766785	1.0568000165589424	1.6563130165159425	1.837994563349709	1.4009787048695852	0.5456880704151315	2.6341618351871974	0.9005252529517369	1.0370989689159027	2.3269127224028736	1.904725364713887	1.952343789360824	1.979249477280841	1.784831340026796	2.2467593848869702	2.327388720577665	1.4100620323420618	2.0843341507380453	1.8543410502659476
1.620317930298976	1.9428089872717063	2.217611244289182	1.7131607049464186	0.7899813967178282	2.0416722663130313	2.2159630066390172	0.057230386877534234	1.1193251177801504	1.5564951860213256	1.0836526580418933	1.7890917519802603	0.4817506759010743	0.2824680406637695	1.7642590284184103	0.6171125094111993	0.9677840684093478	1.653874553050197	1.682470111868738	1.3091008881945647	0.5598749505343956	2.6978625056557815	0.8421208162872199	1.0352011170878272	2.312520561955017	1.9284888761082737	1.9223167534389507	1.9209469582011784	1.7805457132295452	2.3309871108357245	2.2828655178900794	1.3767257349546889	1.9193530645581915	1.8482650282553714
1.6389352615067605	1.8848353247602117	2.073191822265146	1.6462305450104224	0.7670670655893461	2.001267956128643	2.1450077486229153	0.1036344016117771	1.1979331594533709	1.5387472338341386	1.1434066571367765	1.8628117792325056	0.5138318977868028	0.20617529130953405	1.7653631507482062	0.6631711586900368	0.8827728586404963	1.629334923199913	1.5240141192196306	1.1833336676809223	0.5304126665024221	2.7122179273391183	0.7835476989672122	1.0416650141150359	2.3051281160453434	1.9508918986458461	1.8906346790652016	1.8465235850958777	1.8240634736797916	2.3702910684800065	2.2322970752025135	1.3629602834389076	1.7506227125855631	1.873697592839708
1.6489789486912616	1.8150372214036516	1.9433239794084964	1.5451879578897274	0.8083179224544826	1.9245270912563803	2.0697726532024667	0.17075290718407626	1.2840342429565328	1.4471550213825788	1.200302110965744	1.9290757483408854	0.5686874712785889	0.1778569213072698	1.7726830939831912	0.6519797054941179	0.8592791808390906	1.5873816791116022	1.3670279835834127	1.0408239988215577	0.5553882078860555	2.741428575966391	0.7012892129886235	1.032151181765203	2.3246104192454387	1.9097742645245603	1.8346439509578314	1.8268207645827625	1.855352419734433	2.3760664855909095	2.1267217233737297	1.3661831557074229	1.6283296614937968	1.891891424189825
1.665872911183086	1.7208756693341516	1.7984686075568792	1.4266597560148147	0.8347990168307673	1.8470378721260132	1.9899262191682798	0.2571489096665	1.3535292821260232	1.3698645013227293	1.2619967017884153	1.9473528888364782	0.5849241274744774	0.2000855669586004	1.7323774961455505	0.646246005124405	0.822588271052583	1.530919417942029	1.213758423525935	0.8787611905966669	0.586246199336774	2.740782922111868	0.5929019694447211	1.0325340666567446	2.3594547265619528	1.8600248995415902	1.7682016455478302	1.8201373230079003	1.9230363535136206	2.278741160103507	1.9924232432326576	1.3710858895043487	1.5511013032608933	1.9352426747202103
1.696549209857725	1.5904875169207426	1.6523698174246846	1.2886547163234403	0.863174550018632	1.716736029073595	1.9073661789504643	0.32919074815917326	1.4215849995531833	1.2810504429119347	1.2741479727150764	1.959008910450192	0.63603383834858	0.24428894523596933	1.6476554408807011	0.6356253627745296	0.798931871023206	1.4740431346339211	1.0762306045731767	0.7104797292484162	0.6124446573499206	2.6957566364320558	0.49434657557780515	1.0056258308311647	2.389207661920058	1.776374688459703	1.7150182266495548	1.8538418901340055	2.011372575048527	2.1953013855446146	1.8712144663190429	1.4081565234138478	1.4745977118220446	1.9436625044700506
1.7073197400660178	1.455321430977787	1.5281610086230961	1.1639765910639561	0.8874025611564974	1.5863314350720081	1.868212638305512	0.4049402450458848	1.4520539239344614	1.1999770383435846	1.2337521285258115	1.9750928614654062	0.7357889684126266	0.2806299197734557	1.4774670173072957	0.6052618587034366	0.7921086917946739	1.4010788733394552	0.9931101276261673	0.5783640022077747	0.6286695379226515	2.6465860600735227	0.3747526109847776	0.9503168795874734	2.41844863290813	1.6602723711632	1.6509783495261139	1.8674339827438569	2.110397647107994	2.0913581363067943	1.7690116441990031	1.446422610505849	1.427416449953649	1.9527809753150134
1.712705424583334	1.3245840902330452	1.3873434986429214	1.053446235480679	0.8771240638003157	1.475334949557646	1.8254904199452766	0.4622510809209457	1.4174337779552324	1.131654795018498	1.1622027863194775	1.9616198503077846	0.8169808103201486	0.3164792977526947	1.2708248772058794	0.5635843217544475	0.7851831550356433	1.3458272777075302	0.9712326450806046	0.46306382100437415	0.6120676592643234	2.555977188741028	0.2524036943919368	0.9013619031189188	2.430709349856257	1.5208409693443026	1.5870999318621812	1.8698150548697683	2.2111057718368796	2.073912855338481	1.6943617737753933	1.5500903409996423	1.357376770994596	1.9390547699152854
1.6911962395676763	1.2026118817927005	1.2805758005834311	0.9747145338447772	0.8531672008948471	1.3518173970516663	1.7729133201930343	0.5031900513904156	1.3644428842350014	1.025912914239175	1.0532299897483361	1.9099653530606329	0.9064002748407652	0.33286208026377523	1.0257988767286763	0.5210722660246928	0.7779636684454386	1.296316072556007	0.9899874673254742	0.3909192042515499	0.5854258794282986	2.4570486063116777	0.1720533463136334	0.8244904463260558	2.451524727148311	1.3350821963827488	1.5302461065736077	1.7992489785118042	2.297934165837428	2.103773175278772	1.632426477546869	1.645269702227247	1.315572412767501	1.890549297875511
1.6730704605952542	1.0401168452993363	1.1664124397278244	0.9260613849903958	0.8452284394992169	1.2499002763819882	1.7243847909541294	0.518245447941694	1.2755644771606582	0.9302626308626099	0.9452340318318104	1.869107232497738	1.0380719145342883	0.3296915704056895	0.7996341885279941	0.5067152049204038	0.7690670930863015	1.2247688882985746	1.0012911581260489	0.38282930385463426	0.5192534068113164	2.3623300328998127	0.10231567810837446	0.7392780993324484	2.453555375742056	1.191709278745066	1.4992629525999253	1.7188377737041818	2.3628442880743346	2.1927521675154136	1.6392720107496506	1.707210975696162	1.2916883636198206	1.854266684929779
1.662081835538507	0.9340690733789658	1.0709599519428763	0.8267588711826205	0.8182255731510517	1.162044122990805	1.6225640824961036	0.5308270557232574	1.2112257531308264	0.8169489229644883	0.8643690641972077	1.8427810978390062	1.1128693138948407	0.3137285558609586	0.5987468868528545	0.5029092429342594	0.730494707538873	1.1615668238182117	1.0535943036295998	0.3614670697902562	0.46476804938399213	2.266298822142635	0.03693455992082856	0.6735479871252666	2.429263803399693	1.028273138405927	1.4677060014081047	1.6289170493219036	2.3871183644315606	2.280577440211116	1.6684692623459516	1.7307036943553349	1.2521216912510296	1.8157482302869794
1.6091699282375882	0.839042310898118	1.018388455666935	0.7518550312529357	0.797942425782481	1.047891910316355	1.506026400245905	0.5578456128636706	1.1403909752196826	0.7200015599869898	0.7522890963127609	1.8058287187060937	1.1801211112459784	0.27656971961602467	0.4799548444514444	0.4704136379571057	0.7041667759634921	1.149773794517094	1.106785147209369	0.33008381541905085	0.40993868120356086	2.1311623174376164	-0.02336443337060915	0.5512238019667823	2.3510352788967848	0.8687378426708234	1.418291191639884	1.531109315893878	2.3734844649502684	2.374516000597954	1.6861617947655183	1.7809363575898889	1.227654748669616	1.7688017042117294
1.5088140031344075	0.7618295095246437	0.930085534662204	0.6749164289804075	0.7502280405944892	0.9474064831817754	1.3724769382808917	0.5236109077827049	1.0052267368136536	0.6104433036835747	0.6553838229470557	1.764217636777816	1.2053210591412737	0.21826008542382686	0.3893873853543409	0.4908782638448905	0.6159773648726702	1.1739141363397667	1.150552685927636	0.32166803300424235	0.4073026035402273	2.017249377293425	-0.07711278782402378	0.44275291222197033	2.3080450222880513	0.7152163437737402	1.3568214584216078	1.4218850667030123	2.346244228174255	2.4873839927220507	1.7256337350613085	1.7915506205834106	1.2389607237971654	1.7197123406577919
1.4272519821836256	0.6856187453655225	0.8672743095814814	0.6334507565505533	0.6793331244165138	0.8564564350600928	1.2044391992280157	0.48929197475453856	0.8738512842007891	0.5638544434010279	0.5865772186108794	1.7660975134752832	1.2063118438843605	0.15660622298168209	0.2883555840641508	0.5661451817196903	0.49520978269351923	1.2020995975590951	1.16349283430073	0.3296207126435413	0.32404827785038387	1.9078819555804085	-0.1122647201591214	0.35806528897077106	2.277915335238672	0.6415852638094998	1.3419867781398929	1.2975411765819456	2.3075521960921783	2.553608486285595	1.7684223862962352	1.7880207391390137	1.2858771355539989	1.6472078496274107
1.312785739798607	0.6194279881538358	0.7951222748875344	0.6211539056034697	0.6450525540389681	0.7714104746636519	1.05804283346894	0.4880378625020215	0.729856581106901	0.5333666460475178	0.533831856936113	1.7385849452855637	1.242348214542893	0.08207439762862295	0.2334379309392327	0.6644726352363094	0.38359466969975103	1.1957551276660587	1.194607091949145	0.32860541243782404	0.2699971081873824	1.8143647595192802	-0.13600695652398415	0.2667208404246259	2.234184481912184	0.5904084068976748	1.325202703961137	1.179498673886321	2.2076193311643277	2.6257212271354584	1.827910937373137	1.7726557987800171	1.3701344371971198	1.6217835267256837
1.1963256072029096	0.5854029115931457	0.7333509382334389	0.6133592759082069	0.6375726415807822	0.7274971741001311	0.9355100190431008	0.5200086506596114	0.5925646245178217	0.5095075550973004	0.4330349316496787	1.766162646598612	1.256609579266534	0.011681330505359655	0.2335345416430903	0.7261780665778159	0.24877418594881373	1.207364675826566	1.209252852844039	0.3151198196433008	0.20978935034320104	1.7535522370963759	-0.13260729713649563	0.20483462965232963	2.1647914913631725	0.5617561902430349	1.3153071664957734	1.070673920883182	2.1036606277084084	2.644136103677135	1.8532230681017228	1.752965939063608	1.4946904688207652	1.6393445236464441
1.0873763256574507	0.559403445247661	0.7028383993118578	0.5989503704091435	0.6198785605880363	0.6508137315503463	0.8147289533222232	0.5557566667035402	0.4468036547950824	0.4715988345116246	0.3894056402861967	1.781138773024788	1.2079292885628787	-0.049258633216064544	0.28251759427646705	0.806000717055609	0.1476632061375585	1.2172640083051043	1.1888948931385757	0.2909709976307716	0.14598126078156753	1.737682987714845	-0.09589258814023952	0.14987673242188254	2.0864646303666214	0.47503314494520044	1.2760297990113112	1.0016796328047968	2.025000492948905	2.6541060755510664	1.8973400715502404	1.7068842238028519	1.618517567468826	1.6760219131892111
0.9641393150591995	0.5375857176359974	0.7184447796115332	0.5801815452060869	0.6482484143956696	0.5776261399884064	0.756488894565642	0.6043692219759825	0.3514440154953415	0.4223664815039034	0.3629747286113983	1.8127479900749361	1.1735554501374168	-0.10249220573685776	0.3355270434224261	0.8487775934117936	0.05083739547053804	1.2346604837742785	1.1220971217383764	0.2372252711353795	0.09167672280640965	1.7510693521397407	-0.05631005994086411	0.07926954561729839	2.020497437414926	0.44076586772693965	1.2639820164297197	0.976553741760734	1.9407270550006648	2.6342963204671475	1.930025659989338	1.5977424617768239	1.732619823836533	1.7509128151181947
0.8994674818817103	0.5580441239132439	0.7404792115405513	0.5703222948081204	0.7112316165234706	0.5290767711564206	0.7435121901291192	0.6554267144561156	0.27374067380384476	0.39539478357223934	0.3327300242254478	1.8936955480469524	1.127650041588649	-0.15050202820596786	0.37741432501305583	0.8920529556530216	-0.06195476351015787	1.2788189331307358	1.0611904718629752	0.21557886337211857	0.05307223519870892	1.765749906656962	-0.01743276571730995	0.0698787507557469	1.9330332723496084	0.46251136846736995	1.240513647014336	0.963003750622657	1.9009073189871273	2.5992960280851976	1.9156374642274527	1.4999571429454475	1.811812685453118	1.8411674813840224
0.8222681967263593	0.6076448747246831	0.8032846689894668	0.5751181066217769	0.6874029614093468	0.42936211253567114	0.7360013358697302	0.7010447567990776	0.1971505195274637	0.39074290436738335	0.29561669814080593	1.9395880098492402	1.046391424442106	-0.18151376099157193	0.39148544020228965	0.8893157340521103	-0.11947293742859262	1.3107045697126423	0.9877755148386683	0.15443601030030207	0.07470540929568333	1.7938883087044009	-0.028528231951747657	0.08109984969286609	1.849511663155705	0.4990116032504946	1.185698634462414	0.9624772149145446	1.8796269652352606	2.5563368687142214	1.8601475546003097	1.438911554265603	1.8745337300330172	1.9602346262726875
0.7525017517716065	0.6200947990921668	0.8511723805922162	0.635693129362123	0.6642344639576729	0.3251559644156411	0.7699029342125269	0.7486926461347971	0.09258547396289937	0.38772511239424007	0.28210256390700233	1.9522945838228591	0.9672941562714085	-0.22058746791961886	0.3747489988026172	0.898483201031746	-0.1666089739058329	1.3412651568559562	0.9155104788846252	0.10664997595188604	0.10609148895982227	1.834636561121341	-0.07778037872709428	0.05478946290927843	1.740960712075876	0.6136547948135549	1.1084491933744656	0.926255247087259	1.860284760985983	2.5134471432973475	1.8139437361868425	1.4169929817110698	1.9496885202014673	2.0500968616511464
0.7086164547176845	0.6827286680858892	0.928052106705994	0.6331864251841651	0.6577075627484827	0.2760937501382471	0.7973709452328025	0.7356633737940792	0.014429203309605903	0.3796759582906017	0.2599434402938114	1.9622869033294656	0.8761385355362361	-0.2297121596910126	0.32452067183705546	0.9485637857571897	-0.2205567728101266	1.3234202987913033	0.8559479497506939	0.08496663440008567	0.1311339358679051	1.9024336747062123	-0.12418070615561391	0.05979638005957261	1.7196407456508127	0.7186345447708034	1.0639506503661023	0.9479141153445617	1.8175850696903848	2.462814292105981	1.7916458190170403	1.4282256075258257	1.988717308776272	2.137909453961972
0.6657612364095399	0.7172169350250772	1.039456211720823	0.6248210414561914	0.6326458298390609	0.27131310310059775	0.8346960215212956	0.743789276633953	-0.024907471487691034	0.4332190622201404	0.2916988750571938	1.9741411317753799	0.814055826559599	-0.23779405946179066	0.2592787335240877	0.9348437406555516	-0.22578931601471605	1.3037065686485347	0.8253311676601489	0.06781218057802714	0.12060533346813804	1.990894594019105	-0.15568064028440384	0.03314250552537272	1.6913265961153328	0.8297450557367064	1.0657091366204117	1.017669237162871	1.7827077615158224	2.41012507997034	1.705712554200764	1.4455057348428597	2.003023678566544	2.2380636489939887
0.6428302407472267	0.7818737469123324	1.1362938664311202	0.5865866676928001	0.5712372780538142	0.25192545387316334	0.912506074984418	0.7558106056949114	-0.06618230938419312	0.47135229834446524	0.32608974592291273	1.966249355496139	0.7804187986775264	-0.2563050257738304	0.2162381003477183	0.8574916385205462	-0.2440191265826474	1.29023857072041	0.8361080234834782	0.04971523056034429	0.1307738096102129	2.058501470307555	-0.1824799654702376	0.026530769212430305	1.6330585360128633	0.9032074373779174	1.0459616020292557	1.1461096673153253	1.761932909994283	2.344144225192174	1.629971561334394	1.4345743255780254	1.9581717585501166	2.3729684549695915
0.6509853104267455	0.8037886775508639	1.2357704465160795	0.532566568528219	0.5318619718436285	0.26936583621878596	0.9825804469321197	0.705814106140841	-0.05569656679556134	0.4814551546722597	0.3604164974395673	2.0049563985118426	0.7293614236104172	-0.27760515913307937	0.15611025591685077	0.7434618796250444	-0.24377655235812706	1.3266272322501247	0.8458607573760988	0.05660172977398955	0.146353720927245	2.105659566660605	-0.18217627827540844	0.07281667796084583	1.585808465420097	0.9342667323665479	1.0218179465926136	1.276367611321509	1.754365623706417	2.291384339210392	1.577871935819822	1.4632594093321263	1.8998645601131563	2.4296262190621634
0.6662985046804442	0.7839272445456824	1.3198329006949325	0.4872229092960546	0.454263362659976	0.26884935357163725	1.0147179772682549	0.6435384748586899	-0.059230952760254675	0.49720439048187776	0.45345956144278743	1.9943930411912203	0.6731606429530469	-0.3013861819031677	0.052111570708008204	0.6609658037254009	-0.22936454645017554	1.3732889241331647	0.8207546188530376	0.05885159234165145	0.16897232613129354	2.152293645733511	-0.22040151013858905	0.15882406543029023	1.5371570997929065	0.9443668960596312	1.0199213192899719	1.4039181633816642	1.7665522151779096	2.270114611252259	1.5417733995026626	1.5179866912460611	1.807817986930558	2.4625587148219084
0.6784501624578925	0.7840183122781805	1.4009473156106513	0.426717017646251	0.42796951913683934	0.30896846167455	1.0307625798059419	0.5528459163734853	-0.031709743096082425	0.5406802780107933	0.5222504630812336	2.013601697648909	0.6253039135306544	-0.3371189693035771	-0.04349983400334168	0.5901991118277576	-0.23094757783451292	1.4297337084785258	0.7971831543907817	0.06317377334162289	0.19794881787704213	2.1878230549852735	-0.28528601263158904	0.2734918042772102	1.479093272295672	0.9760209329694755	1.0430071782911057	1.5083538713661828	1.7491440554247089	2.2796890575662117	1.4854293954490008	1.5699718164383392	1.7079092340317037	2.4094651614705156
0.7096603740980753	0.7893609485269951	1.441164856319655	0.35782486388523743	0.3934834789042174	0.3502687055776633	1.001413467412851	0.46201142681703133	-0.04122310400078703	0.5757858234522465	0.5391452572804724	2.050848298821688	0.5542746352007925	-0.39941660858890027	-0.14119015962453974	0.5338785520056032	-0.17791832359842658	1.5085011811445104	0.7786020368048775	0.07066713029468742	0.21735543429903448	2.2071972824342163	-0.3072901560804879	0.37048433186892626	1.4299988393043073	0.9555679827135906	1.042517428462849	1.5782075640906303	1.742580150013977	2.247124533092027	1.439711805594882	1.578529697216048	1.648702586760815	2.3591116505992686
0.6970498783125327	0.7125257605227866	1.4795180490174968	0.2889662882964746	0.2843927625732778	0.3771980926139923	0.9572011735151351	0.35660257070389123	-0.0518770376457931	0.6117987239478446	0.5724853559564316	2.105680281800908	0.4720796808137493	-0.4486742172528187	-0.22903677842670972	0.4565043073056151	-0.06915550817407427	1.5498408866485418	0.7233555434973045	0.020518067183320127	0.24389016529593915	2.225577664128518	-0.2825611378810081	0.4176151761377772	1.3777866539279962	0.8677895974303278	0.9995112637698551	1.6044848969738574	1.7173941757818572	2.1663883431210103	1.3928493257000507	1.6017856422891046	1.6246146179064513	2.298993647761526
0.6738852695144709	0.6125139496346057	1.500592767798071	0.2060703939978036	0.2518813866153545	0.4189439391953365	0.9276814387934949	0.26048419677131107	-0.0579277470845473	0.6391544826726363	0.5971824280902192	2.1861236195595652	0.4265749236991093	-0.4746205684200409	-0.2777422606376111	0.4258201644285767	0.018386885219155623	1.5657384182782164	0.7043783566564306	0.009692665222828186	0.2495515362387551	2.22030924397094	-0.2289159762991877	0.445013904653523	1.3587137931572804	0.7775905059723527	0.9394208556485287	1.6177796061719687	1.6623184762857683	2.032418008463849	1.3660282724007715	1.6637558788878202	1.5922738898173772	2.180768739438079
0.639120531257649	0.5080963887288947	1.5115190526304862	0.1358979856657161	0.2420904724866942	0.4406915867720844	0.8499776673059509	0.16405296952987486	-0.04370625244032013	0.6827612137699728	0.5674088046361663	2.2950110414700378	0.3930579200287133	-0.45811831590407043	-0.29404374855792315	0.4182238181401954	0.1056936594508352	1.578904717744584	0.7100604416299942	-0.005454875291974413	0.2556009592233815	2.17505352058211	-0.16406458978781735	0.49607771966949255	1.34494195160339	0.6395999829254271	0.8792379006080437	1.6575514631749038	1.5993154227878685	1.8560217920010622	1.3385647652387729	1.7261583901988036	1.5591817611308931	2.1407991146802736
0.6020506982179307	0.35776153002248845	1.4567811091422445	0.13028646143561312	0.23132382958811623	0.4467461637193379	0.7564905184735932	0.11958294014682362	-0.07075166379079686	0.7017094816698721	0.5700363893896381	2.3845982836546957	0.3637224731424021	-0.4405421159975143	-0.2962461760440835	0.34238998384032915	0.20817802142755149	1.5933435086088494	0.7572454922054315	-0.05655544884458119	0.2682815923617651	2.079742790349381	-0.07934522668747894	0.5491028996879341	1.2774034644038836	0.4976896338441067	0.8243500891139088	1.6427918900699736	1.5919592511205565	1.6833640360152906	1.2807921369408175	1.7477149236308342	1.526415487356949	2.1064376379510117
0.5921751957146417	0.2587625904994322	1.380548656807035	0.13946006802488475	0.2697609527925424	0.40719350432248397	0.6496026572389172	0.07847132565298147	-0.12425361515461342	0.6568874153395206	0.5241465638321211	2.4660893663110457	0.3551860293170468	-0.4117687652658469	-0.2539605777604912	0.2939945707061774	0.30883704681199664	1.605903859790504	0.7793153512462643	-0.10102103797829258	0.25643116951373146	1.9927449687889702	-0.01637270702146954	0.6360630304909317	1.180743054833922	0.3505973198462945	0.7424248642301596	1.6156638401459702	1.587322939481385	1.5390177268365037	1.2972271330075125	1.7208856524186795	1.5131595904810748	2.031257009179495
0.5642041119871783	0.15600140082187297	1.316976779816184	0.16055005116664095	0.36895942585446934	0.41459475521415207	0.5382056403984248	-0.024208265762194415	-0.1880782708920013	0.5801035469063192	0.4318061955523147	2.5425068032570284	0.3250892305601842	-0.3702866697339599	-0.20936095921373896	0.28895463361620777	0.40992319179934633	1.6152494958616803	0.7668291108129928	-0.13778825761740038	0.23610329310941996	1.8804455868044312	0.05057447461941918	0.7358584343573905	1.0763875073347893	0.2136946140810005	0.6707150055673589	1.495849199627306	1.5841421458650344	1.4897344981280092	1.3641063918122804	1.6972448597584033	1.5173086609085493	1.9329483170766089
0.5331612462018672	0.08301105754663707	1.2689490342700096	0.1691268750225407	0.43881180463231007	0.37975299951157326	0.43939789715534505	-0.09053070089650421	-0.27396988271118267	0.5245141762153005	0.2972565897498587	2.6075787239099952	0.2942628124395192	-0.34235084457206966	-0.16497249265633787	0.30274644733299144	0.49164242591425167	1.6194241606232047	0.7535048381307131	-0.16844450877453254	0.18490534909811968	1.786296341737857	0.06926888035379287	0.8228297259692419	0.9673014090565509	0.09495452062474508	0.6088078467605418	1.3828811271796975	1.5938962277641417	1.4446129670435477	1.3998329599189623	1.6592155462525189	1.4960477438068125	1.8897156199806955
0.48575078145321376	0.04634384811600632	1.2512621496680232	0.18752161691805785	0.5512525680584902	0.3354879815397477	0.370327772283524	-0.18046169075842283	-0.3373186822377817	0.44216741580125857	0.1457159910961958	2.6789887712538247	0.2608683441863709	-0.3110006483414106	-0.09885745079081647	0.3177922646043386	0.5376434092375886	1.5807244123355935	0.7857848596195904	-0.1831769731726252	0.14147132984202754	1.6994729043658325	0.0938489634568662	0.8135576254240684	0.8685382579509421	-0.009253646812055993	0.5738333580736183	1.274546689253398	1.5817676928133015	1.4174723502876208	1.438690826497544	1.602781611915108	1.460690253913289	1.8690689370906246
0.47132464605428676	0.030005948752255197	1.184685804151493	0.20405732889622624	0.6237587412773384	0.2635906709278367	0.3346618819467615	-0.22088617272830674	-0.4351925028191272	0.3535166403794474	0.04098612887958377	2.691396069755595	0.24295785533234696	-0.2775184727027128	-0.06635707392081787	0.3199064344835298	0.5100623327881835	1.5246153871239936	0.815297991587755	-0.17623935119241066	0.0807746380609081	1.6081387101049796	0.12925466095456176	0.7490270058615893	0.784614022275876	-0.08161728594690616	0.5392852487468514	1.187812311179384	1.5630871569706097	1.3901383103738358	1.4910320195066085	1.579009399053363	1.463384880610136	1.9018080702968203
0.45440551877225693	0.042124007256437404	1.1279458169377752	0.212841358784874	0.654929373010978	0.19695208387824556	0.3257264124393807	-0.2638079435305226	-0.4762787698823724	0.2628717207323665	-0.03245113558923549	2.664336625966968	0.25501261230702765	-0.20200604781074188	-0.0363868024945243	0.3467679249988093	0.4037019010956655	1.4260560488785277	0.8391761268160025	-0.183042541701288	0.02846906843803946	1.5318777662592962	0.13042339464329977	0.6853951485776559	0.6932820370743129	-0.1354366988043026	0.5355606223110504	1.0587471753790765	1.543719149823263	1.355704648653046	1.5170267532611137	1.5504123632138547	1.4530534943762563	1.9419748614616879
0.42721496295435857	0.1044955437230469	1.090380347647102	0.19079477920198068	0.7573139221507945	0.14899371486406687	0.3493440257132179	-0.2687232259343965	-0.4708342430116875	0.19326310235791716	-0.09943164703523746	2.5970456871812684	0.2965996604409983	-0.1273190758403772	0.03326153063079036	0.35299844221600407	0.29604990764828487	1.325708397784798	0.886120254121774	-0.18348403720999687	-0.05940761448926805	1.4634310787786422	0.08480408345567811	0.6309186862380739	0.6292141458910088	-0.15499055585489807	0.5754044565646079	0.9709106075050998	1.5118401970471225	1.3572749719186015	1.572690171834746	1.5073504162738907	1.4683842984463618	2.0140699310590113
0.4360582896460192	0.15917729212876564	0.9951073319365846	0.17466107908250084	0.8299335311492392	0.1369827654165523	0.3612622781463787	-0.22519613074699513	-0.46990678947225123	0.11164864071686745	-0.1822724066117058	2.4738952342465867	0.3252684963941732	-0.08130841270813716	0.07464649359247462	0.3173076873656411	0.20890414968573565	1.2188951509251196	0.9005189432433296	-0.20189672230718125	-0.17899617789542882	1.3939817254505127	0.014993919777526432	0.5665291626154773	0.5947937979287468	-0.18133274161559493	0.6297391351236812	0.9160760468004587	1.4640466031723016	1.376510037043117	1.570673231209099	1.4098438675668414	1.5496486450366351	2.09435076662004
0.45618592767935173	0.2461568771304518	0.8979566662892962	0.15466878012247265	0.8674830628171483	0.14678165969554785	0.3642463489991547	-0.1989658727367356	-0.45452057899976817	0.050537881757503546	-0.2247690754735109	2.3181473375629684	0.3705019862343953	-0.05192742978332373	0.10984133957118244	0.2632170729948634	0.13031101428522465	1.1183401379499578	0.9170626302871587	-0.23533735423810373	-0.30796559397409445	1.3927711244732817	-0.06695387131723683	0.5289484390406584	0.5560945156804697	-0.18008357069982725	0.662115390383031	0.8522734048137279	1.3977874819672336	1.401921934325691	1.551443665079447	1.3051646721726011	1.6698437261435566	2.084560281654542
0.4824642598522718	0.308548681980247	0.8765322523550116	0.15401449258466757	0.8845582038277311	0.1267452700726765	0.3932863029163932	-0.17779254899293484	-0.4299445944776846	0.009575552100610963	-0.2833490362014549	2.170617444267679	0.42923908451750037	-0.01047052661180205	0.14681985639252	0.24310617180095248	0.07294949987949331	1.055072949974996	0.9257711244456444	-0.21703902987837673	-0.4547833095422347	1.4531122042870528	-0.1588012324109705	0.47490852262443306	0.527950058056834	-0.131979129127161	0.7045266828168899	0.8393088246165148	1.2900422442699384	1.4172212721500168	1.5496793211991544	1.244298654897518	1.8050720269255707	2.077025481821936
0.5071601461343864	0.35226521073631617	0.8874199823874186	0.17350685874547211	0.8971412362333323	0.11956452453652518	0.4115433400458083	-0.14693626875548554	-0.40774626989092955	-0.0035048698328802863	-0.28110682182143854	2.0131165681785967	0.4674362904961937	0.01266848885330479	0.1304242728403935	0.21473603823380571	0.015286916545113705	1.0154507570459614	0.9546483452211069	-0.17497871506741866	-0.5816995987010365	1.4535560913120373	-0.20203433247287622	0.3850956707914534	0.5491659107192524	-0.06797177206832372	0.7257025174878211	0.8654799014043114	1.1490135727332003	1.4339746313667756	1.5106955530319204	1.2958486814723726	1.8566218277127633	2.0997852053381814
0.4907237634111469	0.38301615824098034	0.8829577059520085	0.20305045756789203	0.8635371700116332	0.08863267886792799	0.40484405898370646	-0.029810421025968127	-0.3578936881193312	0.0359237713415986	-0.3238932708842676	1.8713633091316761	0.5171535949545663	-0.01662904306896907	0.15889471726886104	0.17037391000167926	-0.041858853119571646	0.9826603439989331	0.9968297208754221	-0.12155866806348041	-0.6807567765511232	1.4847803728981037	-0.27113051806769833	0.2604343505402976	0.6177036810751051	-0.012234655202715505	0.7256667436326241	0.9483000455024951	1.009100876537892	1.3716011184826544	1.4537306156050271	1.343915529649633	1.8761686586992223	2.1727545272677857
0.4609022287771811	0.4190291188702334	0.8661250543852365	0.21137185264195762	0.8210131198080649	0.07848343113128044	0.39772163230692875	0.05679233547270608	-0.32393107943003174	0.07327968442316593	-0.29489654494319295	1.6958615468287082	0.5720504891925502	-0.01931460522534626	0.2045498790441425	0.0934207634784651	-0.07993410913778667	0.9006174338259385	0.9862918268359249	-0.09290245037835956	-0.7778051846804817	1.5500464080779135	-0.2770045738353544	0.091531824011457	0.7078427954405218	0.055826654533402666	0.73644616894932	0.9792765040853482	0.9040165451109473	1.3049527058314725	1.3685279714068375	1.3979614539350187	1.9002677869683997	2.2066132613578167
0.43922443966714103	0.4270518136032925	0.8527379133151236	0.19616231369748055	0.7383039118891683	0.07823225507208706	0.38152623031706423	0.15816436572067055	-0.3142378901531765	0.12940789469301878	-0.2563911616192135	1.4833619245049852	0.5971231646237276	-0.02655070762057448	0.26079138111590805	0.04497372144907744	-0.11111187173577648	0.8839140675184314	0.9718453579312293	-0.08377007242549886	-0.8570701957515932	1.5853795270283682	-0.27461513793240067	-0.03233601016222738	0.8268319194794073	0.1577240566073717	0.703806933830578	0.9605141502583953	0.8279506571803538	1.1852196645951705	1.304127704862157	1.4455761152482736	1.9199343956738513	2.252719135806812
0.3563592181142095	0.3959166554619355	0.84194953203961	0.17779892307981604	0.6805725619930406	0.07700657082496885	0.33035980260316195	0.2201944795169485	-0.28807960701657065	0.19532535736446816	-0.26820345055863076	1.3006556526723883	0.6329162907790898	-0.011031386455091819	0.3067554348004173	0.013602880884639273	-0.11138416901242287	0.8521463612295358	0.9531295767986355	-0.11305333379356983	-0.9240984772943677	1.5939679915421698	-0.23828306115834122	-0.09997696942499738	0.9331999233209605	0.24147772451797475	0.685942503127451	0.8796584073710207	0.7597880327276487	1.0889750910022977	1.2256961464234293	1.3980244487423343	1.8909184292380652	2.3001170524988743
0.24854304415976397	0.3376707392627902	0.8562028570937272	0.16176947756800894	0.6216837431596157	0.0905266589256407	0.22073324860684992	0.317574969683769	-0.3032895787366949	0.29662693528657746	-0.31539583452121595	1.1466180619686035	0.6550611288070228	-0.013801027852421826	0.357856908091866	-0.04479512999035268	-0.09475599134158204	0.8653504208416454	0.9303026596675876	-0.11858382148246407	-0.980055471183881	1.5757775012582964	-0.2296410302520287	-0.1418498554928002	1.0404672758571951	0.3155107884862346	0.6478399032955439	0.8378410871171773	0.6908673249940085	1.0477616376255885	1.1582259820534166	1.3583876887733222	1.8982918265855109	2.331951502544689
0.16923738218151224	0.26682184501340467	0.8746946121163631	0.1919456380768667	0.5296908853601816	0.08278842129271677	0.05627913842177466	0.3867963353146583	-0.3778073065542383	0.3756236111287553	-0.33548010834102826	0.9942492268039083	0.6726641091244252	-0.046439374595931004	0.34609789692042525	-0.07265937827259941	-0.09577356298371806	0.9072643101834649	0.9161626729244766	-0.13379246555778418	-1.011967719163783	1.5831494847329775	-0.18273676936523198	-0.14968004582462627	1.1304117331334438	0.3568812979509194	0.578920032496299	0.8102583412980093	0.6020186813606566	0.97556718789045	1.031117631953038	1.3482366910409544	1.8755846493240091	2.27936576363721
0.0784909258078234	0.22097521052647712	0.946320857024219	0.20834255611553493	0.45210880823383437	0.030054538241845164	-0.1115237499432324	0.3840303081425011	-0.4903693302498395	0.4733131887345441	-0.3660044908591294	0.9108917432687113	0.7059529925979249	-0.05978841998677662	0.35858075837255965	-0.11537034433547891	-0.1265922343683032	0.9912602235701046	0.8767871650350141	-0.15309111286864074	-0.9980457849213409	1.5762325258122716	-0.07506896121998483	-0.12810545368522194	1.1820249324888779	0.3939999784910554	0.5309878629210562	0.8007376614919469	0.5168480649180105	0.9081299559249795	0.9441408251512273	1.322141533798281	1.790070946365141	2.222418272702106
-0.016909690150172844	0.20298299355393895	1.0310264281298875	0.2343445939598953	0.41125472074401703	-0.003964891612231788	-0.2231894843519049	0.3723379799581775	-0.6364810405644955	0.5445132018686127	-0.3808632994418709	0.8524325191109856	0.6640934786596056	-0.0907218323835487	0.3859278039553497	-0.12491022922967787	-0.10811092084972976	1.0576136018351556	0.7481328062288429	-0.1507002094338923	-0.951410144330546	1.4809143302068504	0.0327973567701985	-0.11083934522164107	1.2499414559001059	0.4051537492820322	0.5354160228843389	0.7778611317948738	0.4316712675084188	0.8470743800827112	0.8406465719073746	1.3288377370002589	1.649557918708183	2.1723627303560016
-0.10258036639793588	0.1695172148103357	1.066544647932273	0.24690862230432295	0.37733484949186297	-0.018615540222903227	-0.3048688064917979	0.34861189792731384	-0.7861526115649481	0.6200673499346276	-0.35113377439727567	0.8313417399860604	0.6077882546796634	-0.1495161525114493	0.40206795085959807	-0.14709374126749772	-0.06618308485668536	1.1081813894431285	0.5479386582821727	-0.1300852009091136	-0.899176012354175	1.3231463896521514	0.13506384908779076	-0.07314118456441657	1.3536775449495906	0.3904887237285308	0.5347430434267872	0.7063299293172796	0.3851163476196349	0.7976290354903068	0.7497451675899465	1.2586345352547152	1.4875291673112578	2.0826466263499803
-0.18851567977364023	0.15632042791218106	1.0806442214321812	0.23184478017267457	0.3121597439839687	-0.02459964638643492	-0.3028392631331768	0.35060451709810403	-0.90316547431693	0.727230778588442	-0.3392363637505803	0.8316544912765289	0.5528891916732328	-0.1934348707285251	0.4676020595597329	-0.15272724374893326	-0.03887029668064728	1.1512287847815417	0.34223411824056205	-0.12960774786206283	-0.8394898907037078	1.2022218792385007	0.18571827784179273	0.00604746873325841	1.4421824174192026	0.355751156899538	0.512131135872354	0.609679551982787	0.36147796084207795	0.7680228934177137	0.72698659761752	1.1180017993858056	1.4045842128501458	1.9983997029241802
-0.2734430971661335	0.15996955249014222	1.1139369667273742	0.22201763500111332	0.2752544452212686	-0.016590628176936018	-0.28087733600945114	0.31110626333876207	-1.0295035324200135	0.770444647499475	-0.22801232374822805	0.8590794666452191	0.49365213519027523	-0.17113094117402505	0.4930713614805239	-0.16300132713953236	0.02511661727144866	1.2183853953360022	0.10042126445417732	-0.1374052946748983	-0.7770728426277241	1.101043481364465	0.1869837548476496	0.07405491169893298	1.5075269559852074	0.29100245104352007	0.5040011705513966	0.4950391155174708	0.36436002727034433	0.7799935550834343	0.7082365348942521	1.014708200121206	1.3652748021908434	1.8580711090202713
-0.3616747521718741	0.18174802152176323	1.1444950231756492	0.2231651347106549	0.24872965897924915	-0.007114808342539247	-0.2542363757091442	0.27905357397284436	-1.1435874970102495	0.7792110065583273	-0.15682610642689826	0.9151439255357117	0.4551405148596423	-0.15051121409863047	0.473106702497332	-0.14830901202371702	0.06503168428656776	1.320991001090663	-0.09168370333888211	-0.11360328402922279	-0.71577859724519	0.9634252446561229	0.12728512825687394	0.20602419014865153	1.5339462842087879	0.20284021969498206	0.5221836100365546	0.369145958062837	0.37156487666907884	0.812863588955671	0.7070100014965475	0.8823264227435116	1.3493287423840477	1.7268170260942324
-0.4210056102759799	0.22860762871573076	1.1430863700378955	0.24071196409562265	0.24890009661765516	-0.007937334237136837	-0.2182884293602701	0.23663526292795628	-1.279393987873546	0.7503131751668434	-0.08101806174039881	1.0161131810221466	0.457134640373665	-0.1566886300613914	0.4405625827643709	-0.17405897915760177	0.06417265527324159	1.3931233910662626	-0.28601979840013664	-0.07971407422790795	-0.6548221956717698	0.8439233056860493	0.062374455456294366	0.2983224792507263	1.5314872572646068	0.08312506140769181	0.5504412272240803	0.280449317265468	0.360972857383812	0.8904148831285401	0.6666011801412436	0.7329329193726424	1.3026309063653516	1.6064286760855713
-0.4299750125665745	0.30426865102221046	1.1764102917212351	0.2778137223920717	0.2537133994788473	-0.013566849602988987	-0.17395196250109685	0.20429080050737142	-1.4095528778110002	0.7360534894243822	0.07563859360390132	1.1215159808345072	0.49866655613080235	-0.19471301654464637	0.41064772675874883	-0.22254363016670947	0.05971911848954549	1.4738677923355346	-0.4825135907470788	-0.03905316859800968	-0.6063859214653652	0.6997009524085845	-0.009436992572344139	0.4040229967907377	1.5664767338298626	-0.034676403760087626	0.5714466479128364	0.248833544492333	0.3904405762498824	0.9229835612410507	0.6456663169743295	0.6726320524085672	1.3156941173454548	1.507070754388831
-0.4141736088004788	0.40382207994712277	1.2230844624153814	0.31835633211501213	0.26316658729399167	-0.03326935774559079	-0.122625607852394	0.1460971999039153	-1.5559972648244262	0.7304764923536988	0.22235500291819016	1.2088870123486444	0.5445348673245587	-0.2549695877556263	0.3992887261043	-0.253898375645596	0.0923798973540905	1.5418361822394204	-0.6582581949800377	0.043918760170042176	-0.5522250849209824	0.5745557105116507	-0.03549812283809439	0.4325992506448711	1.6053135027883148	-0.14292940613147284	0.5973020390330854	0.2085817307111693	0.4549753777415086	0.9344619237732612	0.6481907376426941	0.6544123901239451	1.272286523190225	1.4236674622745364
-0.4164935927509137	0.4691483632262499	1.2090109211995759	0.3217148350338257	0.3078563932359983	-0.08378617992904794	-0.03785059638663755	0.10601540003523854	-1.7024240511214543	0.7567280191463446	0.33060272742165253	1.2575908668104951	0.5566080588310378	-0.257861892703113	0.4193072110510695	-0.29956342469783087	0.10727854770575918	1.6251010668585764	-0.8317198686009764	0.14015568556990768	-0.5433882032516145	0.4328149739421779	-0.10610772119636522	0.44009916561219364	1.627970108003232	-0.24566479130391952	0.6645872260152508	0.18456391030757097	0.5648135647369135	0.9802801501936218	0.6796822751729069	0.6273814681891048	1.1816803923924692	1.3493169230960214
-0.40266340152538893	0.5622887804560215	1.1654960097982567	0.3129019403996337	0.2884722186570009	-0.0773819269529663	0.06775388479435876	0.10822300987788872	-1.8327231967677093	0.7795293426621562	0.4514430079147311	1.2948178157477872	0.5399804535861781	-0.3134746302708974	0.4030161027931555	-0.3064065732789029	0.15683297768242407	1.6584727437707194	-0.9485397409367773	0.2536588387694483	-0.5519174940446626	0.35581560961851566	-0.1936517410968008	0.4114842918163134	1.6676630805197796	-0.3715864986083872	0.723809361405575	0.17852495538952282	0.7113401301364848	1.0341188662372744	0.7317753100375735	0.6302706417576269	1.1319907916585048	1.3086276092536582
-0.3797051704300486	0.6256350861620081	1.1249557415112907	0.3280942533672687	0.2702794206022223	-0.09901791243628136	0.1612807689743829	0.10688513502594507	-1.9034259693058637	0.7681885760993695	0.555060595708808	1.2823111330836963	0.5861164364645586	-0.35229589529860206	0.36905983569407425	-0.35858135506738464	0.16934841009370555	1.6923943665892627	-0.9884895492459469	0.3561597128763847	-0.5489351308403906	0.35790578714767013	-0.22775314023189766	0.41258134275107883	1.6982370702855334	-0.49114500845286474	0.7473729950617453	0.20433455428688263	0.9112297863158487	1.0764336599157966	0.7857053876860806	0.6295866050395706	1.1013952472539859	1.2598003946042877
-0.3302164295408915	0.6923479520552667	1.0464166001777675	0.30870011521875984	0.25492195247321703	-0.1033561293449173	0.23842446020916888	0.09546443033764891	-1.9384253412469696	0.7568476380808715	0.6173682460220171	1.2341317125631337	0.6026681348137787	-0.3838754509032422	0.37291445449708316	-0.36726268703993215	0.10054269388577808	1.7430414377464885	-0.9923609690429404	0.4266452197045362	-0.5517664039168392	0.37484342071543997	-0.25104037293156545	0.3891433584238383	1.6980262614272845	-0.5937552699643599	0.7556040782398242	0.2336695900923959	1.099921102019714	1.0975280671398202	0.8192613454218716	0.6549418267236746	1.0591533432512932	1.262220609081105
-0.28155939755044757	0.7390074743962463	0.9534982851033094	0.29392931940794	0.2540234857670308	-0.12128952074695606	0.26278893114858853	0.0536296188673178	-1.9517723581922362	0.7074729654024589	0.6202176313809236	1.2149735904252696	0.6061474101310613	-0.39535385359525665	0.35834243505048285	-0.39034083102802536	0.039150024982779405	1.8144476592976875	-0.9597967835806566	0.4934905260280398	-0.5329564044189192	0.36209936658046354	-0.28748965795521164	0.3606887819594168	1.637014121469684	-0.7049223579868975	0.8079450010464455	0.26058288909648275	1.2420827553534262	1.0368713087708894	0.827398161795102	0.6928937507467328	1.022023715966635	1.2534043543977076
-0.2304030866734803	0.7600032673336334	0.8537648375603467	0.3088744770556624	0.27592657794128184	-0.15475086745897756	0.28299317390380596	0.011964240521714829	-1.9493609442514461	0.6994071172277387	0.5900370463440372	1.1329457209938962	0.5897544884612917	-0.428358693687685	0.37059899134678737	-0.40130325332629246	-0.02736209517636847	1.871300278730676	-0.89985233052229	0.5355549398770953	-0.4453759209751594	0.32195808643444085	-0.29205172550685665	0.33699375043185437	1.5392556804656645	-0.7815636127899597	0.8512828603434448	0.3168994884353177	1.3518960190950158	0.9314666979797732	0.8466750872589497	0.7253360765141623	0.9487683325954567	1.2865418144642162
-0.12597075914609943	0.7841906306635246	0.7515012962176771	0.2898152568343006	0.30225331688456597	-0.19243323225585252	0.29307137063754446	-0.048949131685104334	-1.9486493889733587	0.7334746812238605	0.5128465099782333	1.0649793067998778	0.5615131281835618	-0.4705076276478312	0.4254661206095177	-0.4018729514806282	-0.030803867139371433	1.9380017902313018	-0.8426699890063215	0.5638257934080484	-0.35270600991881335	0.31008693325171377	-0.27036001336029586	0.27279325765168255	1.4258550808208659	-0.8288823447921347	0.848187996576479	0.40109053664775746	1.4401451558489435	0.8193922367597077	0.8659826651629927	0.7671279178045646	0.866974754477481	1.3044964721849817
-0.02022931729087004	0.7999678079454254	0.6680270885225017	0.283008040103791	0.2829448298876516	-0.18216479341816944	0.28899429214013683	-0.08802824670387399	-1.8851038551233312	0.8396248552034965	0.3904611887131829	0.9940352981833186	0.5291549888108837	-0.47634495721630443	0.46264145179863014	-0.37068709591259347	0.011680019576724474	1.9891814580387752	-0.8074820647683358	0.5786758322864849	-0.23935839383335686	0.31864732335237655	-0.29024256346177824	0.2528244961768046	1.3074147358768218	-0.8866202065547599	0.8399825699700487	0.4898531364175729	1.5425633559186784	0.6898445970004834	0.9246795312328893	0.8103098589912907	0.8390235524466618	1.2578524158615314
0.03671180845261255	0.7679188074462787	0.5647281377609688	0.2667157112062581	0.2672029374440781	-0.14466597091412337	0.2537479020246839	-0.13402978214787487	-1.7844898809047773	0.8950232242322189	0.20876704637668264	0.8915320453439923	0.4242797959538058	-0.48393429189461556	0.4959651144041611	-0.3511426493766902	0.1030263731177965	2.0256914367934926	-0.7333039514446511	0.6017939523821012	-0.10844248311433372	0.3819989948535244	-0.3425906824297842	0.20454128267840982	1.158930748315337	-0.9382453362247498	0.8157261140890922	0.49835573580839637	1.551667204786479	0.5673156760928146	1.0191224683530646	0.8229703381420661	0.7945482254821233	1.1815532639646746
0.08298118417762523	0.6931089963675653	0.45035412844278594	0.2782090327466037	0.23648069559122026	-0.11425496344175907	0.23115794249995886	-0.18327268820882028	-1.6235048125711198	0.9030850717736774	0.09050453382852727	0.779861866888524	0.32137955213185204	-0.4551141949896934	0.5118452564684539	-0.3440021339367387	0.18464331531600534	2.0562586574759236	-0.6529710476350025	0.5468840869396543	-0.05198975419587539	0.45298217961980536	-0.44470427689586484	0.20622081582720803	1.0056112480598443	-0.989511264703526	0.7540962990301788	0.567840906999351	1.5090984045556246	0.42484836130233133	1.1051858648792074	0.8326487444854844	0.7600142780829701	1.0591470964627687
0.1479695484745923	0.65879526881463	0.38678048478994004	0.307995492877318	0.1789204468650503	-0.03630632026654699	0.2186673857069441	-0.24960503525072827	-1.455492160300332	0.902084341939203	-0.03696000232689114	0.7071929534886261	0.2543619247001201	-0.47537799359214905	0.48923139397020765	-0.31908727753560806	0.26562938081181625	2.0635236584894847	-0.5821461320656569	0.49187729986266343	0.01626121126154546	0.5056293540999838	-0.551349024462576	0.22739688765621527	0.8744878309274725	-1.0210790818514033	0.6578146993453715	0.6010166662744221	1.4566390192305898	0.30704088727904677	1.1747332944969608	0.8136209044399354	0.8079856413993456	0.9814384012878448
0.1766570737792287	0.6135726105032447	0.3524684274842963	0.32722946938548675	0.16343637579135142	-0.006744190215390059	0.15791188233426773	-0.32578651447659057	-1.273061661182705	0.877071525508201	-0.14505370953678615	0.6076471936423993	0.19221375316009995	-0.4203739405168522	0.5127768026531074	-0.2897074875129058	0.32061020340852275	2.1124192201837397	-0.545212988380374	0.4479269404140921	0.058971847987284276	0.505603412650472	-0.6996720333432334	0.22680461616129902	0.7200737225771063	-1.0299386128295587	0.5501669919657322	0.5732556908914093	1.4141615847160751	0.20933226776661695	1.2216922803368355	0.7653772797999395	0.8711415311764579	0.8783629735533725
0.20981512406401276	0.5440658727632253	0.27593055046654485	0.30507586455881974	0.16831320336389535	0.04632553840469153	0.10350830051320414	-0.3691704686885285	-1.1411275016183733	0.9051456836629953	-0.29526774428622576	0.5521206445118143	0.1397502171194797	-0.36198231597642555	0.5282859573333438	-0.23873897480472778	0.3647434964306556	2.156754861575453	-0.5540359025458507	0.40862504782352876	0.06842205550822189	0.46407430530891836	-0.8634466863863605	0.18841977716724365	0.5524929723309191	-1.0370612396450922	0.39398403391265807	0.5509892248858951	1.3092302879318523	0.12906779472128554	1.2700969723095352	0.7120822246546241	0.9916399251779969	0.8318671787603259
0.1899303262561713	0.4762242770442012	0.2937755575523585	0.25688116136117306	0.14991943959618376	0.044991177752119305	0.0403638717528948	-0.36274266641290775	-1.016156104405383	0.9115615563767632	-0.4473914626200884	0.5137679032273241	0.09654384090281401	-0.36251542862313774	0.5307507279350546	-0.19458013534759563	0.4282407280200201	2.1540899648033145	-0.5724323764171756	0.3537795542574789	0.09704180117973057	0.43054694183516806	-1.01660853552655	0.1527428487083688	0.39305018153684246	-1.075624299160501	0.24575755156944404	0.5540073657902597	1.2128683095247765	0.034148727711154535	1.3383216988421882	0.708681612899307	1.1191732365964833	0.7849068827353609
0.16158344832829424	0.42103979969626837	0.3397526242075487	0.21867279133325876	0.14378908283636255	0.056146734640808736	-0.006726793389008452	-0.3721300340001371	-0.9321346844977356	0.9216168623206465	-0.5639815070041942	0.46240459596084893	0.0657157676693869	-0.3538391577250507	0.5365794786825825	-0.15032268358787015	0.5186736718289986	2.083134696344002	-0.6335569272509458	0.26041692773192043	0.14077450996845517	0.43472587876090374	-1.131918729603213	0.12269626429547627	0.26997210317163073	-1.097011688936977	0.11941245961748333	0.5697871978945246	1.1848104140947668	0.006107081411540814	1.3838468148184568	0.686958831102223	1.1860598154605113	0.7664792411893445
0.12041804568250199	0.36788033468639825	0.3758566223628833	0.17368528042056972	0.07851686554967327	0.05854072264038694	-0.07245799552225808	-0.40306914614146316	-0.8616319464173345	0.9423590027447325	-0.6606408761234489	0.4626735508408033	0.07409668796796172	-0.3645824848265031	0.47695601740691745	-0.08884317873415068	0.5764041063956136	2.0073382200099807	-0.6792963250457419	0.15936035818781055	0.0977199323040703	0.4548455481734928	-1.1976731777709246	0.1497160510625925	0.17053514426554367	-1.1192242086063666	0.009311705936775994	0.567864564016824	1.1616347201939239	0.0029024812491329614	1.410104420545028	0.6769246995985986	1.1988007127823759	0.7682101847301912
0.04984347543159112	0.3383136937663173	0.4316814267025597	0.19282417452960543	0.00435765529479063	0.06898586128512497	-0.11850810524636002	-0.4091617677220031	-0.7896549167501797	0.8934897243510861	-0.6935878185049951	0.42412192893318146	0.0709663617864914	-0.3436939240635048	0.43894478120810343	-0.03344376074220554	0.5775008410893814	1.9191976203559034	-0.6971999127331044	0.05889004204664679	0.07799036582449287	0.4564072234341207	-1.256171132975323	0.1981213991266888	0.12154285830695104	-1.137598554524922	-0.05674315490844778	0.5689839953718937	1.1175295333119863	0.011892318467381193	1.3900716357710352	0.6158702771641644	1.1933462660873446	0.75113818585797
-0.052432258934032396	0.3390537575630488	0.5156203704237057	0.23096214773215723	-0.024722121041669917	0.06448184162584868	-0.15214248113622933	-0.42386233659515754	-0.7468050463243798	0.7995194211849361	-0.689810599993973	0.3642470138801978	0.06230441475548859	-0.30731462698281936	0.42638710064003627	0.0057725577839645905	0.5738248278546617	1.8217316679521793	-0.6504954010397769	-0.03358922964154346	0.053156780510127635	0.44567697520093513	-1.238262543438735	0.22845885490551604	0.11357729502025955	-1.127577644615433	-0.11959094935314955	0.511290423960649	1.1060841887304391	0.059224116868862905	1.3064451051468087	0.5371613789600298	1.1907606891920512	0.7592883794515789
-0.13205885587004856	0.33567219998953945	0.5633214809512687	0.2706173949610604	-0.03357168633182865	0.06367179133322125	-0.13891194308785365	-0.42636227790980474	-0.7402059356167863	0.7421023326123359	-0.677677589996213	0.3216561837890136	0.0747298028431648	-0.24267889373676113	0.41861290459736383	0.08187269815368994	0.5103445246261105	1.744504707178025	-0.6025955875411056	-0.13980415363920906	0.02393826530202022	0.422796674378935	-1.1847661185054903	0.2583411919863974	0.0933803928129166	-1.1263818374549097	-0.17056366912343676	0.4957134808536976	1.182164854684471	0.11434619556490142	1.1632640429699435	0.47730829646423023	1.176055295926116	0.789347063882657
-0.18821647587045798	0.3634349548061293	0.5839557293279796	0.2573524441154341	-0.048873623617735396	0.030343188845220963	-0.12406488866909111	-0.44394177663218704	-0.8230519287338952	0.6648838188075266	-0.6965907697049103	0.27049417156317246	0.06428609838736869	-0.18561092041484467	0.45026688273303905	0.18955555227937257	0.4137013985300606	1.667040023324174	-0.5711307960284153	-0.18805125094595065	0.05198215221565137	0.3870621547330301	-1.1080042653278985	0.3194708393571061	0.07086010656231309	-1.110788144847245	-0.20136501532216533	0.42281989479780246	1.2905457057255996	0.21522939125405033	1.0077526818383955	0.4072880692911993	1.1923860058822962	0.8931901726535028
-0.25771359465802773	0.3926659379101381	0.6147875664248277	0.23493905657887337	-0.05465111654762417	-0.057547881682670464	-0.08804649831322192	-0.452529309117931	-0.8632382202182398	0.5419081243670553	-0.6628384287597274	0.23048418533466353	0.01647514139377586	-0.09910608236127043	0.5026665552286793	0.28116206414517475	0.3366438347389119	1.5955814988683994	-0.5179975396609559	-0.23891230969847452	0.05520653306441019	0.4119536846061701	-1.0165377380229024	0.34310878103292974	0.06317480228250634	-1.0577818693829273	-0.2054289909938039	0.3434739240538072	1.384777050874797	0.30763178740096675	0.8827886612198936	0.3827520262887996	1.1500529592190207	0.9853523446607143
-0.3227643676347066	0.3891086844960806	0.5936084483124799	0.21597185802510727	-0.066124139391321	-0.14560453581979763	-0.0001428489892362439	-0.4908011853521213	-0.9096476039472764	0.4528077920704308	-0.6370881636036131	0.2216810450570886	-0.05352945091780403	-0.04805207830830775	0.5434781901237727	0.3493362956330778	0.30276211425416744	1.5416661340155207	-0.43851838513424274	-0.3278189301193063	0.07470372211289274	0.451619717397131	-0.9121888458043165	0.38645866557130437	0.08252656378728915	-1.0043211412933055	-0.16892417627901243	0.2673711031911043	1.3534795664066128	0.39340520615995106	0.789849266548039	0.3671890794929239	1.1365264837319802	1.1348932377962264
-0.4067023641941323	0.385331248270693	0.6218026590508389	0.1893977679584769	-0.10446231204731338	-0.2497805860954251	0.06588933608328292	-0.5484614508711207	-0.9512605608693294	0.3607134429926181	-0.6050169475888828	0.2073283436898133	-0.14453896514708353	-0.014601995181879306	0.5588390068814995	0.3475887020369842	0.21942983044069245	1.4667090555159024	-0.3344614484705977	-0.3919165469109259	0.0945988652208047	0.517975881462637	-0.8468675720405013	0.40861792294009297	0.09689782773024694	-0.9118727388616023	-0.10745204170673986	0.17576130785787486	1.2971808095421138	0.48347635729786786	0.7215155925373574	0.36609398355517925	1.0652909544419558	1.274893774693709
-0.4668435285428808	0.40035203749048576	0.5951191459254883	0.2082087343918373	-0.1195860011412099	-0.32295440402902365	0.14268780688633	-0.5942681358949462	-0.9978450833059498	0.2978939564152584	-0.5691296358006668	0.21489389285996516	-0.2144287839495421	0.0817748556473868	0.5684200055858595	0.34891836862767056	0.14726182682902203	1.419652387405677	-0.22720183985862435	-0.46140288288445425	0.10833014780792312	0.6018982577118912	-0.7992628399258034	0.4638805565413076	0.06563173957619693	-0.8110909835545261	-0.03740328175498101	0.1111979657866862	1.2393294219293383	0.613081590042236	0.6431115601497146	0.3410150773701523	0.954621549819415	1.42218069443041
-0.5380728866349596	0.4069261210529443	0.5682797259182943	0.21028244242145497	-0.1250007053836349	-0.3946038229749127	0.1972216597231921	-0.6331163546549203	-1.017174027942992	0.27857318383716767	-0.5389946540151047	0.1890025779487007	-0.28133713398798	0.11804108551967515	0.4962828917606501	0.31763387293974943	0.05405755288180412	1.394118938584433	-0.13711393890346954	-0.4574163257878898	0.10177806070916735	0.6397960060087768	-0.7683424615218043	0.4909112881016223	0.01182139565121767	-0.6881563841753223	0.0032544219228501812	-0.02248035524864107	1.1529505847846706	0.7385750308170821	0.5655379967262248	0.3332559273045078	0.8564756124805223	1.5359405127058088
-0.5675140554649574	0.40459610911085314	0.5474545325563153	0.2374316803931499	-0.0637620851534074	-0.43380729281867125	0.2796217730062062	-0.6351225154459514	-1.0453237105561983	0.2484575596808071	-0.5221057090707707	0.12646927692673354	-0.37049297899659683	0.1391331745872357	0.4209089201384414	0.24491382293196823	-0.01779881141777988	1.3171416922876107	-0.045133266986507395	-0.4042652023632852	0.10106455692494447	0.6590460546212883	-0.7455948208748648	0.4794706303953536	-0.05152267133252899	-0.568297430650783	0.02302830821444325	-0.10742782657062813	1.04405854314705	0.8519820040099015	0.49592394169056614	0.3188466978210925	0.8485815465963409	1.6575461592360174
-0.6056288983593088	0.33693422030280423	0.5265696260189063	0.2265831745998637	0.014835420172984282	-0.48245691657013107	0.3375949732892273	-0.6306595138511557	-1.0573660743984215	0.2674672544468454	-0.5199046488443874	0.10779083778249121	-0.4679061872824569	0.11332006231679045	0.3525080855586828	0.17026194539859255	-0.0616029134358977	1.1973638310643289	-0.013642554941463825	-0.3286444375847052	0.09011474061472649	0.6762161812243526	-0.7328802684075097	0.4236799585258038	-0.11083862969539049	-0.4594846769151163	0.028650762629883995	-0.1795332797576792	0.9220135915052993	0.9509396473647372	0.4970423682543624	0.3394661871146979	0.861532784752171	1.8143252023482106
-0.6232587338404766	0.23493982677601605	0.4361593474495414	0.20114564949225752	0.0423696178458926	-0.5434171451809976	0.40275567976009985	-0.6120787356291457	-1.0521810423004283	0.3169882359988309	-0.5262255800746317	0.11469180449770848	-0.5538246888013223	0.04774079350406536	0.2764799100498473	0.09922858580628499	-0.1555635832879776	1.120412034595465	-0.06571349069895747	-0.21771567434777345	0.04822803087791179	0.6891911719076524	-0.7496580774028455	0.38305790025166964	-0.14381528115637465	-0.3436351202012479	0.039173811810678215	-0.18764824488337933	0.8247381905066253	1.0089521948018865	0.5417339620470314	0.4071789434588952	0.898871152610711	1.9657461564220142
-0.6232372892450893	0.13791942230153134	0.3782724328765608	0.15705490795487317	0.023757636544904183	-0.6094233092314604	0.44141894579547464	-0.5846373635007408	-1.0071460776720025	0.34270099179492725	-0.5275617612269345	0.16607448325344962	-0.6479523213286302	-0.04332273094644973	0.23503660996361972	-0.0019988594177039022	-0.2124605913466516	1.0653744854113127	-0.14218177955862182	-0.07257576916355254	0.027612984326916945	0.7113904808561272	-0.7946982248001416	0.3417206187148354	-0.1491266810193108	-0.23733210977901625	0.030069520487199165	-0.19667085759557693	0.6773756698526092	1.0458205581232887	0.6172772690420039	0.48442882399934606	0.9447520822670459	2.0579587294882664
-0.6575497742805869	0.060195285531241705	0.32698649496584153	0.14134064788891423	0.016482631626920215	-0.6371117211664998	0.5108683651676014	-0.5472960432113962	-0.9208645347183712	0.4239001356951756	-0.4813504883613047	0.21791646282714972	-0.6888765824106733	-0.1358635543606336	0.14913308677477716	-0.13502933135577183	-0.2070533251497769	1.0097844708515766	-0.2573309751956363	0.037549861534873614	0.005285156349999679	0.7679888436296248	-0.8635889548759792	0.2977586898199814	-0.1325170326397862	-0.09577533861147369	0.041823516365362884	-0.2023598356760336	0.5055247328585548	1.0427239277595106	0.7318358111949321	0.5998320526490506	0.96626914513679	2.1095823470473247
-0.6754134829336688	-0.0572508042591785	0.2338650657226089	0.1364350192246282	-0.0061327729143738656	-0.6352451546983049	0.5188517206440242	-0.506919161665375	-0.8337142921957025	0.5223725229264813	-0.46559564458935015	0.26141668607819557	-0.6989716288022116	-0.2239210103576907	0.07338031450615874	-0.2587967004619284	-0.22164299354832387	0.8730110997067196	-0.4023468291883511	0.1830978514291083	0.052618313213609734	0.7706537222665033	-0.9424413319126048	0.286665085837046	-0.12445878720783535	0.04132613853504698	0.04220242474861846	-0.18034123373212488	0.3620243782587281	1.0083490369213002	0.8455752152576792	0.6529914227720346	1.0050452399225687	2.166251205712642
-0.6869859688703877	-0.15686729037622293	0.18777468328863553	0.1433345472188659	-0.005088666655738827	-0.621885258055288	0.48088508872107266	-0.4706669971494115	-0.7151613088617529	0.5946664806500229	-0.4623016766009654	0.259414297344701	-0.7338465668846035	-0.3146557043521523	0.02118498448508757	-0.3884201660256429	-0.2917794888803313	0.6962695072702421	-0.5171943395025365	0.3338567738232666	0.07491780815538966	0.7873157999927896	-0.9956378773687581	0.2898862907148877	-0.10149548890733548	0.19763919301559643	0.027434034475915792	-0.12078836776849397	0.2821166499204691	0.9684434836603995	0.9140119858633102	0.7108120393564537	1.0134324329077267	2.163606259570309
-0.675630860585603	-0.22254449058152562	0.1153322405391044	0.13615221362220714	-0.016371953214543006	-0.610987292340362	0.4637801302879427	-0.444845128346131	-0.5803913496618891	0.6416707781208506	-0.4766378601465111	0.27899730081379964	-0.760250866142146	-0.38655450189200036	0.00019502587210012411	-0.48892204167742437	-0.31056498273402483	0.5812296513611772	-0.6075599164394936	0.4592764250118269	0.08948488618968113	0.7676098563465528	-1.0076505446674233	0.29909102066324944	-0.06438895055454516	0.3217082025466014	0.03703148807806794	-0.07169745022988289	0.25394580816846296	0.8902145599714931	0.9699592731435835	0.7244781473370205	1.0422993839577108	2.123935871288818
-0.6996116893540056	-0.26916359788816635	0.0705073492685156	0.13835499664526063	-0.04582409446077748	-0.5861752113672128	0.4037914026518251	-0.4760730446233222	-0.4259549057703661	0.6623567382235606	-0.5009486459161424	0.2772095088769016	-0.7958539967669939	-0.4822693464934672	-0.038945546111158635	-0.5857997691680972	-0.3604665359666822	0.4283514504892435	-0.6866734606943067	0.5655811579640254	0.03672132788940051	0.7664015612759449	-1.0358689702855037	0.27659076143829375	0.012298210870804993	0.42331560417002867	0.019943389844635694	-0.07950740689951034	0.24011498566055334	0.7770666622199193	1.0212511876116346	0.7285777552669346	1.1595587950078243	2.01956833791372
-0.6573676441114695	-0.33970334147126136	0.009806069392643318	0.1361165184023675	-0.09234788474222536	-0.554909279625748	0.3741927684024765	-0.48653991667108787	-0.26667363310176423	0.6249190121917908	-0.5322179513289687	0.2917370028415255	-0.8567538537254352	-0.5264706777606737	0.04777254104524683	-0.6414031435500617	-0.4080740732222302	0.3178860576415534	-0.7607293583621721	0.582254783702635	-0.053363877310646034	0.7970306883625388	-1.0625785598432143	0.2644819067345857	0.11157314196552155	0.48496536199825935	0.0033226077376497325	-0.026324961409485276	0.22154892085656272	0.6708678633819926	1.0551323737447995	0.7393265509122612	1.248040530326458	1.8902701013674534
-0.6034021289859303	-0.3729403248623319	-0.08457744239553668	0.09474216861496168	-0.1820818112285468	-0.580685764640387	0.3171641449776454	-0.4914938601680744	-0.15456419098539848	0.5732596298658266	-0.5974926041327566	0.3289778767913912	-0.9283892457633373	-0.5320189129527202	0.20048041548727596	-0.6714358888841278	-0.490212054618956	0.24969544417725248	-0.8103658261533315	0.5611015641992406	-0.15337227718226218	0.8346885704877026	-1.0871255641736268	0.24737283822353562	0.22556732527007806	0.5062381631519149	-0.009427950049109226	-0.040442787794653934	0.22476032609289348	0.5505749637748393	1.1309268443550295	0.7323194516823824	1.334479720753818	1.7182281467545433
-0.5629828372049646	-0.3633021912965925	-0.19278829546232953	0.0713782317040911	-0.3062468397842687	-0.5918407441233001	0.27929230448159575	-0.4965289510099942	-0.03305035029413802	0.48295802170450636	-0.6708940795363333	0.34501516778463437	-0.9774131150472571	-0.5707510675968478	0.3264051109516126	-0.6985474346068749	-0.5850819349198266	0.2850494649568275	-0.8323971596006021	0.4893391099850294	-0.26815306778015635	0.887805187203018	-1.1167989038557722	0.26746000827979766	0.3294179148743493	0.5264629862231502	-0.05121163597724772	-0.058659092215465614	0.29856170477470145	0.41935408971094307	1.1772353061486283	0.6831977083915399	1.4309547284103599	1.559922414355611
-0.5257724168706273	-0.3333559290373923	-0.2443601728129993	0.05448014758611823	-0.40333556366923934	-0.6095743758592496	0.296501808988701	-0.5119569468709086	0.06727373317767966	0.3593230229024988	-0.7451838630932808	0.36026333729919785	-1.0394204878567936	-0.5882291576045588	0.4741396442961453	-0.7029358795750769	-0.6404217962388954	0.3349789657768933	-0.8105819165093923	0.3680918066139071	-0.4025065634010868	0.9395704849894158	-1.1404963034140465	0.2831760329761215	0.3750492438611217	0.5186008984250032	-0.11623518352993371	-0.08852107137826325	0.3167929593833784	0.3237974516167234	1.1905687154692213	0.5887030355524117	1.5063877599881477	1.432759528036368
-0.46370460682476333	-0.2530686634853731	-0.26087061640827724	0.05612443448172055	-0.508957472003482	-0.6392580339135598	0.35127932641383053	-0.5402468341314993	0.09444692341332643	0.23693022072826367	-0.8609705712013851	0.3582166973463105	-1.1043499907841883	-0.6257765069547906	0.548016195633458	-0.6919301513155462	-0.7233825747077027	0.3407801743298708	-0.786729871557465	0.21360354782747545	-0.5625253789091156	0.9681296861717745	-1.1593229994330858	0.28049366143467613	0.4166334828253233	0.5204152087229198	-0.15944375708743141	-0.07872486082914326	0.3553083002566416	0.22366618845374603	1.185718131641893	0.48582679498823306	1.5307591779787622	1.3529285615507463
-0.3780049071856291	-0.22844032587266622	-0.22632251747191195	0.09072999894260407	-0.5971218089811181	-0.6484515159628519	0.34189507594487206	-0.5436899888504613	0.12972096495530858	0.07864173661299874	-0.9823225895279	0.32398149244111035	-1.182994956588011	-0.6496469526570671	0.6105376472443874	-0.6744282952012787	-0.8893600346042824	0.3197449666541877	-0.6890024862234295	0.07642851025086204	-0.764652786144522	1.0124640845692658	-1.1443927149289628	0.26747066048036183	0.4354411976790221	0.44976681839453087	-0.2057342789190047	-0.0753590152301081	0.4620626304323004	0.1382921823162773	1.1133749147084968	0.37342363973105586	1.5834757327827038	1.3152786534599596
-0.29776470878174965	-0.1789197356037346	-0.15141054781153246	0.13179434605632473	-0.6815624406295292	-0.6715988951644034	0.36725435849500687	-0.5572444992243579	0.10833881511547225	-0.06077175977334094	-1.101782171066332	0.29026259668155563	-1.2206182379482438	-0.6966754143717215	0.7003349011729008	-0.6433405790418615	-1.0832712845021564	0.3643713484113092	-0.5836172590148869	-0.0887475659184952	-1.021274452150941	1.0426128336585614	-1.1267968419634684	0.2225476905077377	0.47015453307806443	0.31321906193414506	-0.27407276927696467	-0.0822882492068534	0.5404534767646971	0.048805268306453674	1.0138461479102872	0.2592908715292538	1.6279756848559295	1.3084678537458916
-0.20922340522665225	-0.112273761461589	-0.08177345519265342	0.15474713634774323	-0.756912127704832	-0.6770115060044619	0.41905797409094603	-0.5392545172300103	0.0488931481415351	-0.19784088506829628	-1.2296432193135238	0.2989030108343719	-1.2070622936983673	-0.7185192116418304	0.7607347269772599	-0.5933366087039509	-1.269258198107503	0.4574578956957088	-0.5038988283636633	-0.25972778301542326	-1.2352703176366238	1.0418885483881841	-1.1387816645509885	0.1791498596374222	0.5034359600630052	0.1572325018270782	-0.38503213339851394	-0.09749857537070218	0.6503368774746703	-0.02962199471223969	0.9309946844400905	0.14511169715272906	1.6287255975313637	1.3008775810495616
-0.145927582777643	-0.08758108847042294	0.029469821227856352	0.2111174229667808	-0.7747479120459059	-0.6690023877719152	0.4770774053534391	-0.4802542362593042	0.01806201954384417	-0.33345143662792276	-1.3244790864877298	0.2502957892218743	-1.1441370181801296	-0.7336946298646647	0.8449847927585659	-0.5148514692933832	-1.4776124629959648	0.49930513072621013	-0.43821601706345953	-0.41660876433635086	-1.4064070859467497	1.0767154055394936	-1.1444536198082849	0.13006387367426178	0.5179883475351925	-0.025038002952972947	-0.4780564164546142	-0.11883900948037755	0.7540706852167492	-0.06813454786733483	0.835202802687947	0.02480269357746933	1.627177414716306	1.3156447743605337
-0.04985483079152421	-0.06534935022084173	0.1076679967963505	0.28164361291891715	-0.718405704815295	-0.6581076046085115	0.5624253035460394	-0.39018566260504606	-0.03288777004508736	-0.45578737265793706	-1.394604521149497	0.20968910497472776	-1.0620792669337766	-0.750892028184725	0.8975385690221472	-0.4608324009994099	-1.6467904329070584	0.5992895317692615	-0.3490343037032353	-0.49229076001243105	-1.5386000683721381	1.0474921320734585	-1.1197782445378488	0.11271589070558949	0.5317356049656717	-0.20528234906482687	-0.5332440180371693	-0.1227648714817456	0.8395061918652402	-0.07187648004205592	0.7399393296545465	-0.08743356164423417	1.5646114116062086	1.375166142774847
-0.0064517708064569385	-0.010454156871717052	0.1816204782978879	0.3576080737184165	-0.659275962173968	-0.644010565381755	0.6295446669936131	-0.36006065778145224	-0.08264626903988442	-0.6056718693600083	-1.4484180588373412	0.1970920220273949	-0.9801737289886798	-0.7858951219036445	0.8561289058858227	-0.43965184144960645	-1.816560239308597	0.681088723163741	-0.2804759730306261	-0.5481240853780112	-1.6080909386444115	1.007694143775979	-1.0999200601089922	0.09596548818801592	0.5762640287159198	-0.37509011030403183	-0.559522413983275	-0.1409892620582474	0.8822785652332591	-0.08025188876109718	0.5981566957851633	-0.16294051235501694	1.5529190975378342	1.4522919924953237
0.0064188030858680035	0.03800808294525511	0.29319973226132395	0.4227202689679455	-0.5588926185709179	-0.5904236721391983	0.6952309596724826	-0.33058858335108005	-0.09185978089778599	-0.7562456414534552	-1.4998464444134068	0.1436246341311656	-0.853309352898013	-0.8308848766733249	0.7626788662599386	-0.4424181043040879	-1.908353947748988	0.8099763471153709	-0.2614989119260233	-0.5703468748962559	-1.614918792861335	0.9498634468553255	-1.1090249085638055	0.05840288021179667	0.615025527234519	-0.5297992109670142	-0.5498373741537727	-0.13633691577170381	0.9006390278540106	-0.07632130701286313	0.43388407437730586	-0.22199027493083454	1.470944491392762	1.5286302606858002
0.025334563540709055	0.0694248072746459	0.4067895514963286	0.46337379400960393	-0.43158728636807614	-0.519092235555471	0.738383838421431	-0.28426572526872534	-0.14458266897259237	-0.8603250876568108	-1.5423753692334654	0.1261076982534644	-0.7317872070986147	-0.825158195595359	0.6533368677233391	-0.46192383473202225	-1.9724232004607134	0.8752841137771267	-0.23787418557919432	-0.5260947874362389	-1.5959904636710853	0.8670803614209772	-1.1088882090164167	-0.009974875305697217	0.6287448202246186	-0.6974727203744426	-0.4839918052119293	-0.11620058375477778	0.9022915979179391	-0.050270493363339455	0.29231960447009836	-0.23301154230587368	1.3339749647986463	1.5923126010598396
0.04121425916326811	0.09521983684702913	0.5186171253913514	0.469170709694826	-0.3055547538832548	-0.43508178649454593	0.7146984129914163	-0.24348790938707351	-0.18411914663926887	-0.9321713173664593	-1.6096607747270568	0.09888968899907735	-0.5874027604253547	-0.8241812325097954	0.5413916555604634	-0.5101554596468019	-1.999988870789504	0.9169361058918902	-0.17826142480483123	-0.45350367265039937	-1.540702123592926	0.7653430117814544	-1.0717194947956101	-0.08092676023432731	0.6575353486114942	-0.8727163088161077	-0.4350356540570622	-0.17111233049100494	0.9062278945254179	-0.06665318685547297	0.17784345889129355	-0.22499418593806092	1.1879140712654523	1.6432082244541717
0.04104901037424698	0.08549767166019193	0.5955171681180713	0.4483530367922094	-0.15195450975901542	-0.36306990220920876	0.649596335197272	-0.20527410855515202	-0.1871589177349063	-0.9984835282370362	-1.6516211310334785	0.0642207873312954	-0.36779440895461263	-0.7698077213884413	0.4981799803758653	-0.5528303021733912	-1.9898371034057316	0.9536918891629027	-0.11885147663626687	-0.35862882850477545	-1.4784860946196199	0.6917902111456687	-0.9901386771489584	-0.16334415609897662	0.6701051764937419	-1.0405889855293986	-0.36175589126091684	-0.19269093864100428	0.9324557041628061	-0.04709767163385328	0.09552858192584554	-0.2070109786451272	1.0513406146218789	1.679076978137747
-0.0029424904826088174	0.09278089908347197	0.6537395042550559	0.411016505907027	0.003812108650024204	-0.3138399592828526	0.605212299034488	-0.19058335852004102	-0.18442420642447932	-1.0656250132308698	-1.7319951276523926	0.07541576750047886	-0.16794296730611644	-0.7177858113537038	0.48957387150133674	-0.6059245511910619	-1.9520573325816482	0.9698905451980651	-0.09716435880563325	-0.23602708409835102	-1.389866178583747	0.5874890968746983	-0.8983961833303843	-0.2523818088940803	0.6660314397398065	-1.2056482447336876	-0.29751335249886546	-0.16308615937410903	0.890184452396738	-0.015078699656189598	0.0732642972460194	-0.18900518011094972	0.8714977917745598	1.648026312108176
-0.05328985401360471	0.1381896856704739	0.6763290385299067	0.35468007207726215	0.14168299995238734	-0.2593712719433374	0.5550703332506202	-0.17047554157571715	-0.1513700662387135	-1.0932345264082641	-1.8126592316118668	0.07420146709957029	0.008199840118561619	-0.684502682585555	0.44270273797925463	-0.6153510528002476	-1.8602957749040416	0.9661467925862114	-0.1135176182663983	-0.0844130029129103	-1.2906499401216198	0.49786110057208904	-0.788553386968464	-0.28216019558425776	0.6550671235175397	-1.328044616129892	-0.21248178663991663	-0.12710390262500626	0.8338733218697563	0.03084088793824046	0.10441774116123773	-0.14019644136385756	0.7136285262589352	1.5762438558720198
-0.12467418527203722	0.15054159140648166	0.7271595881350347	0.2964263121293878	0.281147660303032	-0.21320768922100508	0.5009264983062253	-0.180947169477739	-0.11119164296936468	-1.0889407038803343	-1.8182755631665977	0.04803518933921687	0.1537881244983846	-0.6715885195302139	0.3919756169074739	-0.5898938292911967	-1.7455031167263197	0.9213880653453053	-0.0950246543803858	0.061857836584308025	-1.1969438079383343	0.4283444147705593	-0.6863916378961378	-0.3106329447942773	0.5970608228690871	-1.4416176061885901	-0.12276498955299434	-0.08510694942492512	0.8069368555755407	0.06093684936026744	0.1880019100469397	-0.07912818903494437	0.5476746366917828	1.4967751430359018
-0.18512048947856374	0.2231725208597679	0.780971904659207	0.22192456145046244	0.4027592170144737	-0.20590646137720015	0.4516055579838588	-0.2131281552251107	-0.09004762445372078	-1.053563103946701	-1.801132142919969	0.06357977071417235	0.2894775218854012	-0.6559840668244369	0.29816445627992233	-0.5440429028638087	-1.610429888611614	0.9004166735916075	-0.08214255844380555	0.18845486976608533	-1.1359205590191812	0.34094553840069114	-0.6112114077220585	-0.2955330790383425	0.5436785499930017	-1.522658214878279	-0.04416930517907655	0.004896708173975717	0.7819436993635269	0.10855471707852844	0.3189963359867546	-0.005903169827176008	0.37388981376985153	1.4070045545340946
-0.2447164209003072	0.2549516414458705	0.841113859347472	0.10414082135734706	0.4406036828339632	-0.21201714216130108	0.3884187956231612	-0.28849326088957855	-0.10036400646469117	-1.00101421453461	-1.7623387590340414	0.06988128809778385	0.4129020200498076	-0.5946559041169214	0.2510647819824173	-0.530496348653233	-1.460922936420627	0.8437612743792859	-0.07868849316648945	0.2651252429716197	-1.0652985781326827	0.3082401729904805	-0.5774077423468914	-0.3191485505142624	0.4608332500341338	-1.5902632071266787	-0.011772512023702863	0.12218559452483706	0.7837567048104865	0.16102899392946113	0.4680645970689297	0.05656265488555079	0.21503219608228913	1.3106920676967477
-0.31641425511512977	0.23860815458189039	0.9512678223740135	-0.01618387514594003	0.4686333080268904	-0.253736091635775	0.2920356029483585	-0.35026721934985644	-0.1388746634302175	-0.8924217111005806	-1.7145737696559444	0.09793850395672157	0.525907697522703	-0.5436741998346656	0.25069664615396536	-0.5124818420884827	-1.300851506033795	0.7751079715615834	-0.06792691430013802	0.3702772530404119	-1.0227594639001476	0.26867784834990266	-0.5497338265668257	-0.3299260973059794	0.3419231639520147	-1.6154411449369426	0.05788523798452799	0.20828123312707328	0.8401229362534327	0.2222459355209562	0.7271538050956818	0.07153796874091002	0.051980126347011976	1.226636021640203
-0.36290914091344423	0.2415674115661619	1.0909214138633847	-0.13005507162928837	0.5179606765624184	-0.27650492906618557	0.1955819662665604	-0.4362600715105476	-0.20170221542478925	-0.8241651924647939	-1.625058153127981	0.13567905003116196	0.6042390651163958	-0.4771236482586952	0.28087517238911597	-0.4723367597939057	-1.2150411201614377	0.6628757610837295	-0.00014594812557734428	0.41502724629230725	-1.0331466920178154	0.2749738381464878	-0.5154000016123501	-0.33255817377383506	0.19232039595631364	-1.6187307622360207	0.06106324041846808	0.28267861024424584	0.9248605917950913	0.29563037163913214	0.9738936147333321	0.11392065787923497	-0.005427422386553979	1.1465592438008503
-0.37003803238966754	0.2332207574652238	1.2765313916704764	-0.21706153337586248	0.6103905654821726	-0.3410496654573214	0.0914288220188801	-0.5154161933159154	-0.2641353145219155	-0.756672794782001	-1.5301150626994429	0.20349110995273936	0.6630374596445514	-0.43456675197904504	0.3199714939325147	-0.375313714766209	-1.175692523341064	0.5426409510697434	0.0803639294860933	0.40854797681179483	-1.062201608673963	0.30864088191394434	-0.44286418179528625	-0.3243181480258624	0.01954010360870966	-1.579164119839732	0.03154383809277387	0.3290190319490581	0.9829301311824393	0.38977041448207145	1.1770080296041856	0.1378188603556107	-0.0007658521139871366	1.0882267698018577
-0.41055158308648254	0.2535396229238316	1.4601671246981895	-0.31632844683149736	0.6794149412307281	-0.43195806761907524	-0.002681739476340694	-0.6049734893702327	-0.319541269699822	-0.6923117499050818	-1.406188397339178	0.2739605451569038	0.7070430841067351	-0.3756684583937769	0.3331142053513717	-0.24362553846970955	-1.1753742964032972	0.43069583251078375	0.10812245579429991	0.40713579755050733	-1.092900714048792	0.38118187954725935	-0.38791818848639686	-0.3166390200704988	-0.1681678528549504	-1.5048622632101114	0.057002361229614565	0.4456450941131772	1.0281407494033692	0.5102880445210299	1.347071007714661	0.1691612388610539	0.024013613599069533	1.0329548129414352
-0.43966829388808737	0.259457875168508	1.6549028470009415	-0.3926097108207569	0.795719651315788	-0.50736800763046	-0.0943186971837866	-0.6869745613303283	-0.3661854840397548	-0.6142279614213312	-1.296233855020382	0.33488146448100775	0.7152644287059046	-0.3673618220366744	0.28790769592857135	-0.0847042326275637	-1.1737267338450854	0.32856375939461885	0.1288229211031085	0.40403127341216116	-1.1108623456788136	0.43371997887938923	-0.38422930378968956	-0.31082774176887407	-0.34228137909131495	-1.464240395589157	0.06394705802976448	0.5031212147640937	1.047392834685428	0.6087026771580213	1.4797007218493756	0.18690571755660862	0.10576666816205382	1.0136400493587536
-0.42597679420965295	0.28994231473739024	1.828158349634626	-0.4632225848841854	0.8409048004305818	-0.6045339962453127	-0.18616727249603132	-0.7681756539311275	-0.40948808078752386	-0.5039297594202041	-1.1854751382940925	0.37853070782629106	0.712250982021863	-0.3723583591956216	0.2081970215129733	0.07652479581632574	-1.1692190656750676	0.29984487233265317	0.17998526141607402	0.3839162141346434	-1.144360836375351	0.4860075818102632	-0.408496372649925	-0.30988813081563105	-0.47788565835336927	-1.3902839688590736	0.09795168407292311	0.5141089103299774	1.0506317493296757	0.6839060348952817	1.5137928760310433	0.21849384821840614	0.1674321064967416	1.0499940479554026
-0.4019406448441133	0.29662082003616264	2.029588525803432	-0.4881376386246063	0.9036796648974477	-0.6882198705159214	-0.3018636584337486	-0.8259552346195319	-0.4357148272370942	-0.4171157318807642	-1.0930345998883513	0.41658136617672004	0.633291145283271	-0.34118160912017786	0.12449086144753829	0.20740293254962877	-1.1739032349713934	0.2551154921239359	0.2764977200275221	0.3069644747075028	-1.1124343927885227	0.5296662919194629	-0.41555243330494973	-0.3463494589791782	-0.651754123901543	-1.3169759404453962	0.13797637819854172	0.5192507630777918	1.0819569953704629	0.7419349040852292	1.5101034840152132	0.2699883452326516	0.21124269687930858	1.121287075039622
-0.3595816342575199	0.28357558951678075	2.2100660387512567	-0.4566555082569316	0.9520546013683011	-0.7626058654933245	-0.40014206368149496	-0.8379066032960585	-0.4307549974633626	-0.34681425526209303	-1.0481099105499658	0.47724955775245803	0.5305909988869659	-0.3386212653501707	0.07261565846477405	0.3050959292545243	-1.1949567354912418	0.2171178784382326	0.3669416558088268	0.24953276703048527	-1.04701889509304	0.5897898670909915	-0.4171612870716334	-0.36377569333322235	-0.8524376421618122	-1.2560838790851727	0.19759883825815877	0.5069130270158875	1.096766510073492	0.8090270121020481	1.4811475981588154	0.2832457834517382	0.24977734656619263	1.1628889333396253
-0.28835976688465936	0.25213244933663215	2.371772768002534	-0.4219232954184807	0.907826062317698	-0.8088228787092244	-0.49750760867324734	-0.8599201729420904	-0.4324930103106273	-0.3039647297373974	-1.0589120580299993	0.5281558663199881	0.41894630351646295	-0.32644883197724994	0.04717949732321051	0.3482756000088914	-1.158697892588279	0.18544040103813195	0.459055627033934	0.21406320825989572	-0.9776405890022506	0.6545455474873995	-0.374248184135584	-0.3934593302994927	-1.0131883083213515	-1.1839131298423962	0.24716667746949006	0.4582674494898236	1.086619520408353	0.9092349625875478	1.4248486257294055	0.29892402522656614	0.27122202203184953	1.218803070063509
-0.23597354785701835	0.19559686817504468	2.539496020559619	-0.3358795410907417	0.8527344995990587	-0.8479703538321883	-0.5942851869929383	-0.8339560147497742	-0.47847570983031273	-0.2825858028018483	-1.0998270072350518	0.5876782202683303	0.2959267201283681	-0.3341177906391006	0.06692220262442479	0.402216023252966	-1.1166935771480877	0.1463964103407736	0.547416582422799	0.1903974481853054	-0.9077841818516127	0.6718159233809113	-0.35281259371960194	-0.3883863340745583	-1.1003003058188074	-1.1026573447202712	0.33598056545368526	0.37552008079284976	1.0525499015862614	1.0092031799475873	1.3629287294286556	0.33273734246543435	0.29536578796027835	1.264503827773671
-0.15424041472109673	0.161540220412078	2.65938430157057	-0.2296523343834284	0.8229946780631232	-0.863105659574779	-0.6606303383254717	-0.7862764259236495	-0.522274791523255	-0.2860713259551937	-1.1809710248938963	0.6138443295809505	0.1863473771935106	-0.3346258784556915	0.07455755642474735	0.44531274284052486	-1.0481276006484512	0.11745006942793623	0.7054509184857026	0.12967458461861722	-0.8561735511843998	0.7119570882316025	-0.33259547297974895	-0.38511544559601457	-1.1487513108401988	-1.0074782099100026	0.345610298309034	0.287660591006463	0.9790005585756246	1.0883619792684347	1.267222848932625	0.42808577596324804	0.3197935237976489	1.2913307709400716
-0.09570300245219542	0.08738404947458675	2.7293352832613733	-0.12982080833030493	0.7386944564388293	-0.9047284778072516	-0.6981711703841986	-0.7307920335290733	-0.5315364928689194	-0.2582354912389919	-1.2947891832751834	0.673372073856741	0.10823284649350473	-0.35498127421877607	0.07368828821448133	0.4525867109076483	-0.9393579613887318	0.0756444853690053	0.8028022266319231	0.09850478341177904	-0.7754824634043145	0.712022287741376	-0.2890852219187806	-0.3485102212896464	-1.1354623629304081	-0.9099212320703639	0.3775277685679783	0.19580974804039197	0.894000944975628	1.1591890760645642	1.136693729601285	0.5273538622247451	0.29794296553602345	1.3108860838791263
-0.09104537725686376	0.05525802911933615	2.7616802663569127	-0.03938380577816062	0.6423218405463027	-0.9253364082186183	-0.7315491984047313	-0.6846476828530508	-0.5153283752582984	-0.23619760285333008	-1.3776300737074656	0.6644303067100387	0.05212198982468306	-0.37433800649444504	0.08483678703425683	0.39812812938913844	-0.8149682349059765	0.046903401464610514	0.8379450744166059	0.07514408636483846	-0.725615157989403	0.6925755971767964	-0.30535329285681223	-0.31455273172878806	-1.0844982458933319	-0.8192866235131392	0.42768902026798894	0.12445557222744923	0.7872423338646083	1.1948303306353247	1.0535982103299992	0.6780023235282915	0.2308574738227583	1.3042373321285434
-0.07808123228628845	0.016966512677556424	2.7806692847704855	0.09057695237965666	0.5750974909419285	-0.9356501484039794	-0.7568110464777815	-0.6191010643601896	-0.49467273030504033	-0.22101965747348995	-1.430627195426378	0.6571595410721955	4.899190848589585e-05	-0.4297096366299236	0.11245761617367966	0.2947990710118794	-0.6812892344614998	0.032266688755348785	0.8826509389207777	0.03470041762678224	-0.6716921560397608	0.6682907686305456	-0.3828264574750192	-0.2952188848392846	-1.028196301060653	-0.7564688765335708	0.4352183393373205	0.05317548832205674	0.657799046274385	1.1862990054925622	0.9908527147483575	0.8084172147612548	0.13839072635361988	1.2787523377632932
-0.06355615732053396	0.04274332505147902	2.785377958593547	0.2271604745037772	0.4837488772940011	-0.9321143336620109	-0.7760067583999362	-0.5455806763833145	-0.4841275794509567	-0.20817865343754746	-1.4531254318826277	0.6582072859698874	-0.07373370918321114	-0.45080102939990996	0.18034876370481298	0.12132854220752658	-0.5681426166017927	0.049628829281190515	0.9232023952886872	-0.0413601569614079	-0.6245793452485875	0.6570644852940897	-0.43662856648438275	-0.22128020630693465	-0.9787650041182502	-0.6714655786641451	0.44443799676227885	-0.023081296954648313	0.5614220552720698	1.1629939476388949	0.8911399074141151	0.9370279926389653	0.052490312473432256	1.2177818913534064
-0.06398811094442489	0.08590986849084462	2.767698868088597	0.33187164545785686	0.45656027834284857	-0.8887193343465093	-0.8030465056956478	-0.458529324629937	-0.4531648218113837	-0.23013601479084103	-1.417865882544258	0.6688604820813089	-0.13851948554271876	-0.46014241107062015	0.23385141790800756	-0.04363623737575252	-0.46590887310167367	0.015569943230152577	0.8852152358741664	-0.14443683677507496	-0.562468456852487	0.6274477549809219	-0.48999162207288516	-0.142375345004991	-0.9278568159619341	-0.558009816725838	0.44437391852668523	-0.07914906991252314	0.4649000402540239	1.1300566496236208	0.843555011587814	1.0277971380918964	-0.023683927436235135	1.0899203005414824
-0.07389049783191784	0.1355780771073419	2.702951745185917	0.3618849392488458	0.3889059265540832	-0.8214548803539266	-0.8163692705162985	-0.39079460553452694	-0.4442934817755731	-0.26485379599580455	-1.3706954365589599	0.6783339264218082	-0.19309779911043182	-0.47669223170510255	0.28564695983342436	-0.1955317296026339	-0.37407283063648944	0.016025935260407128	0.7669057659308636	-0.2175571883141092	-0.5494349697960252	0.5982642007564729	-0.5779507700276773	-0.0819018194708881	-0.8221905659231465	-0.44977434979918723	0.4234830234655095	-0.13298094062882965	0.3561360161765893	1.1062432211558544	0.7671038022174528	1.0838585993392944	-0.0897010093356935	0.9214076880125537
-0.056795636431613464	0.2527749205639971	2.603927742335551	0.3837760701188022	0.3257782095035823	-0.7640992095979237	-0.8500138434281661	-0.3655499261899803	-0.46705355291120043	-0.3249498857713729	-1.298490602247147	0.6535255058351362	-0.20082295231810407	-0.47008829421305076	0.3532775778383712	-0.36170083661918667	-0.29519235796372967	0.03972080941777073	0.5811272815023912	-0.3139401267870376	-0.5726866059830626	0.5140410189882101	-0.6438640384743264	-0.04621437596424547	-0.6401684869822803	-0.3029287140635197	0.4121487589885436	-0.17431569782285852	0.2382269172373966	1.0607915068217932	0.6725679234833047	1.1461498994726271	-0.11307150221367972	0.7783236460217745
-0.07375217536841676	0.41161057046917476	2.504891268929927	0.38767118803025624	0.32024142107879405	-0.6988604951147036	-0.8949675353009384	-0.33557723434648756	-0.5401010419385295	-0.40309528400735434	-1.1677362010874053	0.6168522445953867	-0.24998855632731082	-0.5133339753828582	0.4011637282807414	-0.515176072898057	-0.26141942516204064	0.04034155559743676	0.3384217001889314	-0.4533089137677699	-0.6449030444210251	0.444452907729024	-0.7443244694941837	-0.06911423557787386	-0.4902790865457004	-0.18572475081332748	0.4027722109960223	-0.23369681651274282	0.14721640124662005	0.9492615441900174	0.5542462816380536	1.1649816975055762	-0.12288791865198848	0.6428164998424728
-0.08556452789124999	0.6291317109379548	2.427790502224191	0.37640763605580413	0.37174856386257693	-0.6287151409255443	-0.8832630787491043	-0.32406667100291797	-0.5377116810006217	-0.5030220728850164	-1.027844923541887	0.5559903381269891	-0.304137950276376	-0.5429496577081634	0.3894797643496821	-0.623367538403324	-0.24966916778227422	0.06699326603211107	0.09902109676972155	-0.6197338019137597	-0.6927557954053858	0.4018354297555738	-0.7920447230519139	-0.1205263329776495	-0.37000126275761314	-0.07382055440383767	0.3767126542312396	-0.2508155422471677	0.061097059156383825	0.8336705011730551	0.4573327929972768	1.171353245744841	-0.14489130881928353	0.5010952517700922
-0.09210359862635493	0.8777912963129332	2.339794627074186	0.3424131264245839	0.3734261346965776	-0.5732202171149512	-0.8755215175669637	-0.2905281820344705	-0.5219951791896171	-0.6100270678888811	-0.8663937111573874	0.518205265701859	-0.31743189588330284	-0.5894770469351739	0.3883810884910896	-0.7147194163352804	-0.25627144502495486	0.09080748010954803	-0.22594932616374153	-0.7358027346704382	-0.7196130692088567	0.32548576615255864	-0.8601273301535756	-0.1527770131272122	-0.25582644760629497	-0.04912518560604956	0.35540485251948817	-0.23153814708217393	-0.007310939128355359	0.7400501528781945	0.33873091402798583	1.1137597797466623	-0.18743003093717295	0.3501559352882815
-0.04874676216676488	1.13941534300463	2.259284722324627	0.3260505954301223	0.3698834497716933	-0.5229851871363381	-0.8551039549034396	-0.25915415586301377	-0.49999368561443636	-0.7119649179553197	-0.7013571803137069	0.4648089065996047	-0.30525929487996284	-0.6163221978587304	0.3838035433114021	-0.7578591100238005	-0.27336331543171283	0.12451236479425362	-0.5430995816962947	-0.8243873198629773	-0.7881785488099098	0.22695599027370764	-0.9098915095392606	-0.20327055824277923	-0.20025649504817727	-0.02461400783442623	0.3641596836429334	-0.19089468268913518	-0.06588169981066924	0.6982612036122571	0.24757881618349237	1.013078654790039	-0.2636897519643085	0.22157389462109647
0.0024963001303065337	1.4273413601392015	2.178210005343148	0.2795852205302754	0.29402869147627764	-0.4921708139909544	-0.8174948067171017	-0.23031399485897178	-0.4945066043800905	-0.8152590970012982	-0.5722247369736506	0.42982848892472775	-0.3112537879889065	-0.6089291667432313	0.36487371955994463	-0.7847811921660215	-0.3076433116921776	0.17743346418796294	-0.7979647406098791	-0.9000242746293095	-0.8327172655427489	0.16214848462594106	-0.9211732066591531	-0.24214754718996323	-0.13158873613978864	-0.03659216257335053	0.3530422993479769	-0.18246042133805213	-0.06949375368245213	0.6830080517663302	0.11621862262423241	0.8668136907739262	-0.3184222178561703	0.1202658602197795
0.08029937248534039	1.7106592112348586	2.066440575412019	0.233677642732732	0.24427046041460065	-0.4310284979679547	-0.7919087370220292	-0.20612094750465443	-0.5086751695015158	-0.9231808656930438	-0.4728831246272425	0.41918315370750114	-0.2901404162342944	-0.5791610266610283	0.3301579121102321	-0.7596446241532919	-0.332682128907495	0.18197437684957343	-1.0807141809635294	-0.9752729122362165	-0.8735238757643282	0.10616291653758476	-0.896009091592424	-0.24256430882235688	-0.048269269900631684	-0.06276737142247707	0.36953425007691487	-0.17957328283863908	-0.03880478365083538	0.7069697093271857	0.015655211217860454	0.7254328517438421	-0.3490257970393533	0.024856211673859596
0.14801975223105343	1.9362307100407752	1.9503610098196336	0.17842874224095012	0.20096019842320617	-0.3769119372219403	-0.763662818096203	-0.20323462793276575	-0.529770276610539	-1.012189926399397	-0.403317818279083	0.43214689121978217	-0.23713377491629983	-0.5472991302429031	0.2645496059332867	-0.711773010640534	-0.3211090484761928	0.2273822277850787	-1.3537934961548825	-0.9992619869725891	-0.9334507234917666	0.055889194450466674	-0.9119151812855669	-0.29334616626125476	0.04042410133523383	-0.10866995559731467	0.3698505968692057	-0.13580272828816625	-0.03865154962208308	0.7716375655534848	-0.06348675202914125	0.575045275831971	-0.4273910764534062	-0.046391612951120376
0.2274682243937261	2.1974708747722627	1.8499008146886524	0.1660708264542194	0.19916135314026104	-0.33434823855023493	-0.7241234593207264	-0.21920620583613298	-0.5840613653576203	-1.051322406408699	-0.400564283495678	0.4267251201950691	-0.19634399459981738	-0.5113158851284735	0.24362825574812685	-0.6811421656962933	-0.25740312562945444	0.2964459808356369	-1.5457828808804397	-1.0341001726028294	-1.0052489500410713	0.021560234422025752	-0.9050163347223567	-0.3256275400638395	0.1337686043395258	-0.19623511538112992	0.3431580305522104	-0.1416218867924583	-0.0017749273479224891	0.828783321639688	-0.12404863751921122	0.48061456227238003	-0.453116503441332	-0.07843337301336377
0.3065704290431602	2.440004600010052	1.7649945196039671	0.18329524546913875	0.20134515356301624	-0.31904071130523276	-0.7034522310358275	-0.23018054893904377	-0.6591722488972138	-1.074964434428515	-0.36654655452755686	0.4077309538504127	-0.06346046992733745	-0.4398983391543356	0.26267995498609115	-0.6975782912563961	-0.18205060864810033	0.3521129061787106	-1.6393438691247326	-1.0581553412966929	-1.069450327729037	0.020418983586490587	-0.8968699272714401	-0.34795915849552017	0.22304136190387922	-0.2768625853205421	0.2792317753889243	-0.14774370809939585	0.03790418287114579	0.9176306993365438	-0.16667332952485847	0.41482531978603704	-0.4458831939478386	-0.06479465624442265
0.3427157076906989	2.604921677861051	1.711189789334244	0.17976921782845734	0.19165393786157253	-0.29204530905731413	-0.69172481578537	-0.20036380909524923	-0.7491700094271215	-1.0513387518531687	-0.35514583329564053	0.412783262847965	0.035751726077897526	-0.38271079112112677	0.2568695568504288	-0.6983508275455852	-0.12206943040653107	0.37682334966125386	-1.7091136687724646	-1.0607014745765582	-1.1262443911796247	0.04756284810730147	-0.9048926769182953	-0.3877295264739686	0.2996068319183448	-0.34603239796599644	0.21047172101750622	-0.18207939633571996	0.09429536102508743	1.001989853841279	-0.18458711947696438	0.3541365351429834	-0.41641542000432236	-0.0751595230903032
0.3792181585938989	2.7191130183348036	1.6689307148081134	0.1974944983474387	0.23171427292109953	-0.30788500438197147	-0.6764690405342855	-0.1601362623035711	-0.7705639696950441	-0.9847076905116303	-0.35961148424630557	0.414642027429594	0.11460044197001588	-0.27110617410325527	0.2657461871019796	-0.6937820041246505	-0.06601254802494191	0.40470538387161303	-1.7248583646795612	-1.0305468644294518	-1.182870899925502	0.04259650171737481	-0.9161664981399351	-0.40116492874467224	0.3624162372401198	-0.41063691266012936	0.1755261876043001	-0.17741798820858537	0.12858494955320648	1.0677157248219227	-0.18386551056385075	0.31058642189101887	-0.381926065626762	-0.08483633623333711
0.39838072692282	2.8069457221051843	1.5688264501084714	0.19813696237418163	0.24427138261099493	-0.34111594345673746	-0.6579956876663776	-0.11902660227038235	-0.8019722744170021	-0.88640733051058	-0.4036246411413763	0.4021005322340683	0.20198120707774136	-0.20128941101760417	0.2808254982904975	-0.7037383695250362	-0.030150517709924683	0.4297697202876374	-1.7405269901424496	-0.9647178891348555	-1.2896345469753348	0.026731864149090605	-0.917161273701204	-0.3852310311156618	0.4103056179621878	-0.4316172460068189	0.1477037842318978	-0.2067998702549146	0.14850126828449203	1.1032554942294097	-0.20430251065678742	0.24782520221746035	-0.28227970776821076	-0.06087332705598235
0.3908245792502108	2.8528143514398288	1.4756371082997264	0.2055992735172377	0.2911790540108427	-0.3701397676503022	-0.5978662400067472	-0.08234044511288212	-0.8359469257017326	-0.7771556941707257	-0.4303762804173085	0.3509731865516266	0.2610204490492049	-0.11941214570296574	0.2924184690822388	-0.6801655895652076	-0.02054474901479832	0.45854873017625264	-1.7078286440785608	-0.9373519589006095	-1.39535231523122	0.04079097683133368	-0.9138927201128965	-0.37244821899704206	0.4272863022242931	-0.427552993550972	0.12998027509225638	-0.17940416857757174	0.17771132175617646	1.1163349355491679	-0.20966447511555292	0.21676969627190582	-0.17315803958413514	0.031069996579144867
0.3578121492180872	2.831320735361083	1.4072189656927938	0.22790182063063175	0.36899701098066917	-0.38013338861747864	-0.5121306141918593	-0.055124999329040136	-0.8834079522355827	-0.656657248997832	-0.442575313716232	0.3276737769041544	0.2594434804386483	-0.058638874573816224	0.33475705497206126	-0.6604050360458378	-0.04469200589395572	0.4875180460966858	-1.6363494598208863	-0.9143045714668399	-1.4654157804353514	0.111069908891027	-0.9136404061000556	-0.33928330116167504	0.46473683392391096	-0.47545700544937236	0.06968638381648036	-0.12488347100362267	0.19216680896912589	1.0473156633383867	-0.23074177702225968	0.16637841211253185	-0.06780073960088054	0.13103304797215984
0.3447801431965892	2.7276360864952736	1.3505548410235662	0.2714647182932713	0.4982027987642456	-0.3891921123422855	-0.4084718099233181	-0.0383280387313617	-0.9284533962379162	-0.5311700712994429	-0.4677318860423404	0.3004557451900695	0.24777777198690468	-0.06424548358507959	0.38491352273640655	-0.6359895701481096	-0.0687483220440935	0.536189677369884	-1.588625629322419	-0.8870477872174423	-1.5224832838554303	0.17520587688242378	-0.9251183185118487	-0.32106556373101547	0.48753516661029234	-0.4877817376954735	0.020892387249910768	-0.03083439658906102	0.20913966210333418	0.9732503405077907	-0.22262922500092644	0.11643989407975879	0.019264270809192956	0.25175607369235864
0.3542769156072737	2.5800049570665666	1.2981348619940172	0.32045100256067505	0.5978840753772625	-0.44526462378926757	-0.2628498242697599	-0.02493760998278468	-0.9955067412867598	-0.414168122445413	-0.49196383118378656	0.20666449678997792	0.2442689900041742	-0.07286412931472534	0.42858834758217546	-0.6262613899996776	-0.08766031930727472	0.6234159329543447	-1.4931628799729126	-0.8226917369883665	-1.600150707360107	0.2414001951268076	-0.9407426122864088	-0.3672151940315416	0.4824168135764405	-0.5023643879726009	-0.08796543318537207	0.042183047987131274	0.2173958271266589	0.9059247608203009	-0.2620110482469892	0.05986570578629097	0.11673975050612055	0.4241555905354403
0.33431536518930305	2.465842832280288	1.2527643839308642	0.38287589549242307	0.6308110807513898	-0.49860009546151324	-0.10612646787942452	0.0007220385862735795	-1.0677088111663144	-0.31923246647320375	-0.5184422631475899	0.11740033735673036	0.1847209435405092	-0.10203302942191787	0.5046120746642684	-0.594600637610802	-0.14610154818663873	0.6610899702560116	-1.371411190995105	-0.7581123013103025	-1.6447772739554847	0.30788813022630207	-0.9072172699928002	-0.39721022499393305	0.4745769366206879	-0.5020172366616042	-0.18519094825207494	0.07186093679390146	0.2466811195033904	0.8295441255933875	-0.2831327361632636	0.005090055445589714	0.23520085198095772	0.6008813567733645
0.33378438811595	2.3195324953894816	1.2071127987679235	0.4195112542245685	0.5700506530902827	-0.5794839877203092	0.08622374906001277	0.021392279504443865	-1.151160755263119	-0.24053875287274806	-0.503290069286137	0.048833825868827174	0.10842452567320753	-0.14165275929606608	0.5645343789672133	-0.5578483637443881	-0.23937064856984	0.6965026085591285	-1.290924888934325	-0.6721453460813703	-1.6559627140692008	0.34401298221586546	-0.8786004107440603	-0.4347525972178993	0.44489793801374067	-0.49364314371502394	-0.2529928623788439	0.12588160253863562	0.28872518261626734	0.7743007978549972	-0.33327345912227396	-0.11676285093417238	0.3078682829836879	0.7729283831909575
0.3348505363943567	2.203596126249296	1.1760205868694051	0.4591262176328443	0.5361813092034748	-0.6629429915323551	0.33550425899798225	0.04352054341647885	-1.197298949006593	-0.17858680933338802	-0.5232888877163451	0.028879732044484692	0.00017042581965297232	-0.23369266047629292	0.5640573707458079	-0.5157300896099839	-0.34478072995996295	0.7448243818765807	-1.1832751514775244	-0.5791040332078723	-1.6971416099003072	0.33781643464241007	-0.8003668808622638	-0.45880605472154423	0.4021926113953399	-0.49227060497799363	-0.2715957726294558	0.15195270503790143	0.3294330661098859	0.7039045635419163	-0.3532848242840737	-0.2601648819773624	0.335647935050391	0.9156476990274502
0.3342931362912872	2.05337149589709	1.1657256238969569	0.47647776934989733	0.4605699207856649	-0.7589062857429906	0.6393262373411378	0.07326929595040643	-1.1917847140354354	-0.1719199826103007	-0.5234134035665525	0.04817373535343264	-0.1285978607249329	-0.3032622117463907	0.5497794721504077	-0.4733937835354583	-0.4096694465626493	0.8113486375579209	-1.064626004996983	-0.479765845921874	-1.7532648727448865	0.3064487256643743	-0.7391147178374132	-0.4842629282201867	0.33432156246639205	-0.5250227532099971	-0.30786127346042697	0.17831317162095045	0.3541023959511497	0.6811773424936444	-0.3527360518021532	-0.3814558659869322	0.3189209617138105	1.1256242167689967
0.32683806719267355	1.8686510512197632	1.1639532462308273	0.5113947744790548	0.3367476231458398	-0.8281185067326247	0.9159511173077727	0.09581865306366666	-1.2022125595306508	-0.19720107007745408	-0.5775187170065899	0.07853671992746784	-0.19668189443112158	-0.38361087876620725	0.5134629724780522	-0.43949602010286215	-0.47047808045621337	0.8770708154407935	-0.9278971143128214	-0.40565572221024543	-1.7790997137773268	0.2545185555544108	-0.6999661702362434	-0.47661654549509996	0.2753583432522608	-0.5627664208706908	-0.37492988990886156	0.13386654094428588	0.39389492163581574	0.6451882486106699	-0.36400606314041933	-0.47583632272369336	0.2801135089724075	1.2756714028070184
0.32835089049724164	1.6925193491337098	1.2027164084327953	0.5378040943324099	0.19822652715430192	-0.8884160371863746	1.1654068973108422	0.10634109694267375	-1.2106098960626617	-0.2645856792697947	-0.6377250846519089	0.13657993433455048	-0.28581182836408353	-0.43643881868494505	0.4813632391703889	-0.39881171627982315	-0.5017339628463897	0.9353279400785084	-0.8253585562892068	-0.3458708392272422	-1.8093450833389504	0.20587141999936617	-0.6836321836111819	-0.45633204685219664	0.21527585192144558	-0.6349940340720126	-0.45902638116023464	0.10128381097163727	0.4420297998876478	0.6599226916226884	-0.3801450852251376	-0.5687826266437037	0.22779318779042573	1.4086192529455754
0.3380443676847053	1.5021708674605538	1.2556388469179718	0.5827862127653919	0.06526565687151356	-0.9205929970337878	1.3799592397587488	0.10664078090950921	-1.2312055712065593	-0.3348117096603394	-0.7238820577052126	0.2288495157557883	-0.3669774738316822	-0.4874685622645221	0.46787272921764717	-0.373649044519631	-0.49882914142879226	0.9872021777019354	-0.6966088265211641	-0.2405966384093135	-1.83857523429044	0.18480235118230012	-0.6386434280003586	-0.45386381082972116	0.10939713359607865	-0.7393850154058113	-0.5248980490284096	0.030810484824269478	0.46257107653872404	0.6578479058827351	-0.36401346080868063	-0.6838933276824264	0.21126863135933363	1.474775366053888
0.309394631506695	1.3780193513326733	1.2532881472517245	0.5766037347811068	-0.03843079086416355	-0.9495727201562497	1.544508146970408	0.11866592582221913	-1.2701945739578915	-0.39859203404336424	-0.8177427088369027	0.32192963397746277	-0.4199957580118651	-0.5604220150403537	0.4815641882937901	-0.32599772727461984	-0.45066779481765584	1.040010813094002	-0.5456600436934045	-0.1307016695588648	-1.9088085813479592	0.16238481699576218	-0.621150233182399	-0.4617855849417244	0.0015450476845149663	-0.8101648641893231	-0.5247179474786638	-0.07347158620213896	0.4560628819306382	0.6977957580604969	-0.3177968646045802	-0.7959350230796973	0.2548888793232399	1.5062564184551512
0.26224634193067387	1.2547679218430636	1.2369873648667322	0.5612807041109402	-0.14225627749256958	-0.9606690952261194	1.71751286047838	0.12198804358500999	-1.304780560652005	-0.43661565281631703	-0.8998126622385543	0.39540846653611067	-0.4436043435228587	-0.5635104821970092	0.4400924182764146	-0.3087508389017106	-0.39457645862884566	1.050022530481986	-0.3659192892822045	-0.008353932113844475	-1.9899219302553994	0.153972350804984	-0.6224312883429104	-0.45221376553227177	-0.12157064438951568	-0.9006508575572125	-0.49607522894231265	-0.22085654258163728	0.39203844416990674	0.7062880266040766	-0.2787921879367784	-0.872890058958782	0.29532658121623545	1.4883028004543462
0.19770914038078838	1.1519590089486753	1.2491752542061427	0.4923675096929946	-0.1754452260046005	-0.9180670968200868	1.851530063930225	0.11340144644829311	-1.333852428169147	-0.46447034766075257	-0.9684991409370965	0.5296103260224302	-0.5187371029727184	-0.5296236163138767	0.4019423683508073	-0.3146692255101028	-0.3556799343401259	1.0516052036176267	-0.19051436158648455	0.10656108503636048	-2.0762062035220787	0.1516868111019367	-0.6176159517482421	-0.36439871562815973	-0.2629437357146908	-0.9800492397145513	-0.39222401799585155	-0.3324805689808737	0.30626808627603663	0.7057610724881181	-0.199776684466125	-0.8931092198722895	0.3129952826896655	1.3956118357510996
0.15313885773745115	1.0446700998449827	1.2776522867456381	0.43329290448687824	-0.15216077922584184	-0.8681146819632113	1.935565620510784	0.05893582969897371	-1.3249304860736908	-0.5054163147276046	-1.0249423374430706	0.6420725457172796	-0.5550453687070611	-0.46150566225043554	0.38696708191071605	-0.3222799811560989	-0.32868418549204553	1.0502667595327402	-0.0591250502725412	0.2554408773913902	-2.1944503731378107	0.12298190544481882	-0.6420190814019129	-0.2722781022598605	-0.3632967420812864	-1.0407244032308793	-0.31614406790101796	-0.45437310424925903	0.21250440106143187	0.6942900315183892	-0.14805958565218597	-0.8534555816393865	0.3245149680504927	1.2714855656908575
0.10750334952468137	0.9332320092391985	1.2829912432157284	0.36429033471082295	-0.10852508874723243	-0.7730363189360354	1.998990985346687	0.03080111730729764	-1.2813606073941655	-0.5631872878881581	-1.1165377435714072	0.7677518224858098	-0.5891132966358097	-0.4202431412792452	0.3826674493401759	-0.32781655149941885	-0.3721762938835484	1.046390029975205	0.10286123966919944	0.42102327980767223	-2.3333404240245015	0.10505008023641427	-0.7033720745288814	-0.19738610320927033	-0.4402757785118324	-1.0766875576386443	-0.2671197941248783	-0.5701122554724226	0.10866163471796712	0.6525767776613443	-0.03598625652583766	-0.7767226205580445	0.3458744525434675	1.1447690615813024
0.08660147477933552	0.7707527370438669	1.3128073016261166	0.2587179647753589	-0.00797452957000655	-0.6610800168008788	2.019186240611346	0.018816085372757183	-1.2280416687426374	-0.6020612926976088	-1.2052408436337085	0.8840282603425147	-0.655348032901942	-0.37176618166743847	0.36554904777048364	-0.31272099690873767	-0.4258665586165561	1.0023132879611392	0.17153424182134303	0.5734737224203378	-2.4505391220973043	0.1175660225586808	-0.8188953780092717	-0.11875114718236368	-0.5187490994236051	-1.0999851403313297	-0.20762435305297666	-0.6694567594479487	0.02936715916664826	0.6020162741703685	0.055861982077492066	-0.7024712928458066	0.378702698267673	1.0146214182059459
0.08246018913772037	0.6573995824705484	1.3173876326513088	0.18104393811757946	0.15435452834828006	-0.5451620790764891	1.9717675684619889	-0.019281471585072103	-1.1915099923271746	-0.5993360041678029	-1.2678529692559013	0.9373211925368612	-0.6929830712700712	-0.32060379078225687	0.3295632715170577	-0.3307631254887847	-0.4769201983460123	0.9287187639097363	0.219816800302302	0.7265538160922581	-2.5457113579468005	0.18305400125098256	-0.9169731327553843	-0.06554506262471818	-0.5962845974875582	-1.0946751597826345	-0.12554607344870589	-0.7050488090642089	-0.09415788189403812	0.49676723263320416	0.12786570656407675	-0.6134716498080175	0.40440481695785924	0.853335429977556
0.09660238182048582	0.6240514577350447	1.2918770334439547	0.1123993191472723	0.35648816927495613	-0.4215648718523927	1.9293320538504166	-0.05576175888709421	-1.1583431212897888	-0.5491226844539204	-1.2855278276788273	0.9612284177533319	-0.7558231940903429	-0.3090668519761028	0.3269360192770416	-0.3313046169083311	-0.48123128756643235	0.8574772837511432	0.22026901080246106	0.9193092635328967	-2.5896345438546993	0.2789425225063106	-0.9812183231610876	-0.018243514555937965	-0.6446520164893524	-1.051214684664988	-0.03638702242426075	-0.6886980676371357	-0.18993436908677705	0.41031202824007273	0.2171657443581596	-0.5007180406802576	0.4614273435615471	0.7157800988744678
0.10509675675461931	0.5697518140018797	1.2612181733406724	0.04870230030830575	0.5495348018326441	-0.3000174142156487	1.8327582479802147	-0.06548194320270992	-1.1088279637786211	-0.4582172092776916	-1.2556552772290757	0.9691774662617068	-0.7901668980489648	-0.3249590745223187	0.35755744912857673	-0.3205527492619095	-0.4825379208115229	0.7677585396275524	0.25912288793895194	1.1070656550848645	-2.5675016145794407	0.3976560143542134	-1.0242073944070547	0.0003220595119371866	-0.6327705096448393	-0.9952395482368768	0.08513928510139993	-0.6489689803833049	-0.2722774394519149	0.2701291525341712	0.2992684225721118	-0.35458999986027445	0.4592508856925175	0.6024354078123959
0.10980928313391762	0.5606679263739343	1.2043664707360968	-0.03798748307442747	0.7223634030842078	-0.198114201296126	1.7156672050963677	-0.09687607239802891	-1.039793021231092	-0.3642791397852507	-1.2105840529325909	0.9565281645172226	-0.81386485964911	-0.3649428057330141	0.4035233848397842	-0.28297286643023495	-0.4618906681442896	0.6746112763250243	0.2769426724014135	1.2709406019688514	-2.5458765855028336	0.4856978927859875	-1.1041710916946044	0.02208495101218175	-0.561989745329279	-0.8489277795751778	0.152841922198467	-0.6365296661672779	-0.3310281167053012	0.13456910269998787	0.34203609132978874	-0.17881855772892677	0.40305355317659186	0.5306625880051373
0.16442698573897016	0.49871051619067136	1.1566073617344514	-0.061227672562091676	0.8503349839442181	-0.10403711444308375	1.5900113356958423	-0.12430041279788384	-0.9387207104622174	-0.27350868026641545	-1.2107620822681036	0.9247723979395834	-0.8242031505438181	-0.3895988075529407	0.418057763752414	-0.28051799035014985	-0.4768966390544094	0.5730626995150232	0.2788979657241836	1.3669149706384993	-2.486572692204614	0.5220374823298458	-1.2097865957925746	0.025418621183538725	-0.46490372312276557	-0.677836522475704	0.19081750304265896	-0.6283873751815642	-0.37733493586486877	0.0015137277735558174	0.35063917600836775	-0.0003339364872876227	0.32836400645130587	0.4977606378230722
0.23138961171025518	0.5331144836982934	1.0987330787947345	-0.09804952121744351	0.9193312495722059	-0.03184666173829776	1.4316286253632986	-0.16705126136249313	-0.8185315552683223	-0.23655140171342928	-1.1799299007033337	0.9224208675904224	-0.8334363968420035	-0.4180645026042676	0.48364513951122773	-0.30689985510482976	-0.4579991883710428	0.4955243451065562	0.2696094501456424	1.4168826695050445	-2.4545883607944576	0.5213146382511075	-1.3208356944980475	0.03384364776758494	-0.34485809638029463	-0.4999484902739	0.2028566281111573	-0.5753115867533672	-0.41009112853236196	-0.08276099008342172	0.3787072676967406	0.16501903340798732	0.27432007645340617	0.4564691739696859
0.27484542967799	0.6007617902263324	1.0261271158893746	-0.11364811758672042	0.909396101678283	0.0038266855842168266	1.2488046444445986	-0.21243569912261173	-0.668204878655864	-0.19932162288341487	-1.1206039964053123	0.857311888436251	-0.8258267590905533	-0.47523404113630124	0.5894415024038253	-0.30659950456313584	-0.38999947866336737	0.42589387094971604	0.24012781511346862	1.413239133984193	-2.4205538114002825	0.48962744591041396	-1.4560650535411248	9.045872721308857e-05	-0.17538012787017537	-0.2953379092353114	0.21683183220072083	-0.5347828388467539	-0.3929943628444784	-0.12670251591574772	0.4004354299073727	0.3289451347136556	0.24750459782654638	0.44797288042448935
0.31328766649292517	0.628142811653063	0.9574907905260632	-0.15821821062577932	0.8810963685354771	-0.00027898319393975803	1.1106680904914663	-0.1975144055623186	-0.5458205320062512	-0.15195532525430314	-1.0469814401032802	0.809360433847341	-0.814796288624177	-0.5386721949073972	0.6781871026256534	-0.2996985349574736	-0.31286179385908286	0.34166023448337857	0.19004804523698077	1.3116869810322158	-2.3555582942264524	0.45364504130250455	-1.566877887702007	-0.025756368746714386	-0.04573071331721524	-0.13420128770413595	0.24292266976098592	-0.46484327248543317	-0.3456560141917026	-0.16180938321778474	0.44103874268641585	0.4252788938872712	0.22221574202532585	0.4592816735194871
0.326989055933911	0.671874155197322	0.903287262291299	-0.18740320954767148	0.901469036432039	-0.030724498617816946	0.9920118803265924	-0.17540422506480463	-0.3965066492489246	-0.10430212506842054	-0.9787447128388852	0.7656184880998017	-0.7951475889328583	-0.5653442870894265	0.72210083079991	-0.29677424206320796	-0.16881843731364532	0.26516328193222916	0.13059698130766206	1.1709697924273426	-2.285512282637394	0.4601981973352528	-1.6693807809970729	-0.07567918678588872	0.05417295673373588	0.0011366550444850353	0.29021089098462605	-0.35577399012456473	-0.28578167937041654	-0.18625348277045037	0.44849579404827883	0.563813670967541	0.20111314726134663	0.4521417136814742
0.340141433535229	0.7516888570044445	0.8261191545871653	-0.19059515809138255	0.8821642044818081	-0.06513834662863177	0.8810691209372514	-0.1807304095536404	-0.2823987731591072	-0.06849508573009053	-0.8740295064734879	0.7162773397157212	-0.778851006240412	-0.5691136128615937	0.8606520433845907	-0.331396645970435	-0.05093956836379905	0.22739905401218471	0.15819647009296395	1.0420361680656112	-2.208841460553439	0.4579585855273759	-1.7583911443162823	-0.15453701610787163	0.14099166563889912	0.12331934189818508	0.32840240410793453	-0.24544300684789566	-0.23392278026207283	-0.20557441041856594	0.4744971184526891	0.7123706322603919	0.15848373629907692	0.4769297786856825
0.346101714095589	0.8239038889733316	0.7220737787406282	-0.18623508859628674	0.8363782781552921	-0.09114738522955283	0.7801980514504782	-0.18134899635040141	-0.21165605162649506	-0.04971234117380076	-0.8447825318729238	0.7072176591560952	-0.7260793338617775	-0.5592829015262435	1.053425927962428	-0.32180563344861435	0.03683148912801203	0.23606424205164273	0.18154450120090843	0.910940167706739	-2.117342628889837	0.4550034393647562	-1.8580166060914636	-0.16803656588465846	0.20847201138653843	0.23660524069170794	0.32675684468499167	-0.19289382095554475	-0.1449461190685351	-0.20566045892597168	0.5120093491745618	0.8131374156733987	0.11268825056216017	0.5062797037712956
0.3187350047462473	0.8301439337557319	0.6448818730602096	-0.1903148490073441	0.745329434566864	-0.11249916886187072	0.6931008684132564	-0.17678179408192002	-0.15500077559772313	-0.08341944811303942	-0.8452384152105349	0.7277559297176075	-0.6477423731284051	-0.525596872993136	1.1756734284134254	-0.3306544255231679	0.03804048903631972	0.23355275862838765	0.21517857659669729	0.7820204897764043	-2.080565534780377	0.4533157981900642	-1.9336389966352407	-0.19104669634705068	0.27426158404658973	0.33328373635926534	0.3213289441787447	-0.16698270404902207	-0.07238244676408594	-0.19599426060124042	0.5518270699351849	0.8697276785039053	0.056542110001787216	0.5565182748689077
0.2958761481491924	0.8515860328388983	0.5706196125739194	-0.17782775836644243	0.7048037951951359	-0.12694649334874653	0.6672971390558692	-0.17532385950413257	-0.1322698672280493	-0.13870385624570578	-0.8876646836441843	0.7670660156165485	-0.52755270724818	-0.4744419947923106	1.2573550980623782	-0.35495460543306284	0.030565305461274374	0.2695392108219192	0.23487027363090002	0.6294422857248085	-2.0930727953423593	0.4555863033819268	-1.99306798223702	-0.16131105561192924	0.29722106566193	0.4043996505639744	0.2786296093329918	-0.17468460027442811	0.03299447779835667	-0.17186038203636916	0.6260865519543465	0.9531049263770581	0.014320761641180268	0.605732975396082
0.27925438480476633	0.9007304711315982	0.5241012718598589	-0.14614153412583547	0.6765030498855562	-0.12196416802108948	0.6299573915989869	-0.14963582472082432	-0.13352009127357226	-0.1994692462507734	-0.9248174300429188	0.7444226537388853	-0.3980616500822547	-0.38908894810402345	1.2952802172819566	-0.39160245874616895	-0.022550412018010852	0.32147706663683767	0.22694700248742686	0.44843349299343516	-2.1012154885615204	0.4403396487886863	-2.0044725309666647	-0.11610915113846709	0.3865358436392235	0.43153717432325955	0.2848289574493562	-0.15095040345235028	0.1523793852211242	-0.1398941054703018	0.7064981299289446	1.0202363927061664	0.02883633326114693	0.621725516718536
0.22818118484158711	1.0007018122060256	0.4752236579728111	-0.15522676396435056	0.5834905515853538	-0.1156623522855261	0.5663437654343721	-0.1627755240884525	-0.1379008690572095	-0.2937688358255072	-0.9202513472546897	0.6838661430099592	-0.27907119900742916	-0.30280532326633924	1.3249147237390122	-0.43435224105927095	-0.09491213381752919	0.37951766362801365	0.18220184539843626	0.330311827445062	-2.1195580744298885	0.4521232755207601	-2.000359079540687	-0.05264003707753825	0.5081961556073259	0.4562354178781858	0.2618025003628758	-0.10311471122221505	0.28151912517276073	-0.08446014433113845	0.7846621617827358	1.0820224382809176	0.049809426736026244	0.6297407559292788
0.19164434205843814	1.036296988504396	0.43917165164077526	-0.15767244823999219	0.5367321241762986	-0.10330354995655586	0.5002194403846582	-0.1463579149966192	-0.16807602358649326	-0.359244914344379	-0.9542129456212161	0.6172450085589094	-0.16354181700950315	-0.22845985332082094	1.3155439417137649	-0.41661082798379745	-0.21982515005219677	0.4186635493132487	0.1321275010420601	0.21935329160893097	-2.117836566196429	0.47638148813981174	-1.9763481324110308	-0.0010746017078101134	0.6327994329889535	0.4825676653567229	0.2136088422954603	-0.044849147878887885	0.411131245816477	-0.06725664231014708	0.8584802047612936	1.1088803105837495	0.10071056793818847	0.6497885854813712
0.1837228855146677	1.0240241872855254	0.3982042460519425	-0.1648469427689287	0.5372389948040095	-0.05178080507374182	0.4456457178077475	-0.13735837755168773	-0.19520851216546886	-0.43324051284985315	-1.0209578511733621	0.6304788239360295	-0.05090677064960294	-0.17614477059529227	1.2579997207221754	-0.45588906780350086	-0.38042234383126067	0.4331643765250629	0.08501368006438151	0.1211143256636662	-2.105396792946066	0.49086886532966617	-1.9382690945836043	0.05589518418669294	0.7600094264361527	0.5097512770388166	0.15868804378063425	0.005461776752920489	0.4963141772786545	-0.08934631087271133	0.9507968502686153	1.092027780433521	0.09440594494543353	0.6298908179503457
0.17776008847528693	1.0409783550569371	0.3492209286208836	-0.15440880967439657	0.5227272223794945	0.001306882229933301	0.3911369515488935	-0.1627596231549947	-0.22336674617937308	-0.5182767732715795	-1.0922927861277754	0.6455986924274832	-0.008083695719490653	-0.1391260315164789	1.1633482066581802	-0.5010428205510612	-0.4840982852519593	0.4852007850446881	0.07541895265723916	0.040714664575185	-2.1201078633047175	0.4934921223519947	-1.9094079584591384	0.08350185920144435	0.8727471766534837	0.5572047955582696	0.1482831033003578	0.05104330272206499	0.5599172067995797	-0.12558432548114462	1.0311014310595454	1.0827984329360898	0.07955868575878533	0.6058469134882926
0.17649220246206002	1.026133742519216	0.31453802298217315	-0.14785440038141875	0.5369020557313172	0.04657317637589248	0.32259986046291544	-0.20352278523522446	-0.31681004958412706	-0.6170917861658014	-1.1915711296879135	0.6205117715893346	0.04909953704430164	-0.1263652842816156	1.0613237104249689	-0.5385276795108995	-0.55807752701835	0.5414636063093518	0.06881566089112365	-0.009964726749225338	-2.171958481179197	0.45678508658771405	-1.8451504890939543	0.11683376056712214	0.9978085177145661	0.5606112966954464	0.14597533891608544	0.06400005739174702	0.581056524256326	-0.13242666969035805	1.124594978335692	1.0472760955378841	0.06773945194593733	0.6212016753718237
0.14815874575562632	1.0313560466552467	0.2791205548741482	-0.11041802374002907	0.5313452601433013	0.09021423693563983	0.2544060859165954	-0.22480810422793543	-0.42908177725333907	-0.7459701292244627	-1.3249176536754201	0.5908790079367614	0.13167288445246575	-0.12511875456363347	0.9143206980457043	-0.5718067863540215	-0.6118013597722565	0.6225391678838241	-0.0038945443318792296	-0.0924177694416448	-2.2271421577456296	0.3996302508983488	-1.7788025578846836	0.13589491340804968	1.140329564682416	0.5787493502009957	0.1374064863403252	0.09933214712673358	0.5879081319805134	-0.15231143824254847	1.2121961483387464	0.9860035083282304	0.07134654679399419	0.6158264499733602
0.10661729726151832	1.0443034654876056	0.2711903209426133	-0.0888818079094669	0.578096118794148	0.11153760038285769	0.19051595862500012	-0.27428085486170595	-0.5120664918062741	-0.8651051014298492	-1.4532355195707374	0.5188929254961787	0.18222105551739623	-0.12803189608515458	0.7179793463141614	-0.6322212727762697	-0.6242919311141114	0.6892320047563745	-0.04315804006394824	-0.2220539422531785	-2.2940820076386963	0.33107381379195877	-1.7123020699061093	0.11132393268383742	1.3084818957979079	0.5857966268203212	0.1873095292921733	0.1434209687555015	0.5970584847077857	-0.16063415154999425	1.264490063522469	0.915177505161811	0.1166940936203166	0.6104302780215545
0.08315524064321811	1.0891144260696652	0.2574087985624467	-0.07425207537335744	0.6179000832561758	0.11271850885794946	0.1246680927046484	-0.3270575746950585	-0.6249612095697742	-0.96139022815315	-1.5314278409436155	0.4561525460614204	0.2568850014237576	-0.11924257891995145	0.5625779494798839	-0.6720539668739136	-0.5868432475329086	0.7683364484526896	-0.06810424204976454	-0.3880491408478205	-2.3218297648832396	0.26107803553607295	-1.6878439950095103	0.07764486330082823	1.4567604215479852	0.5590178796374221	0.263418125012446	0.2393332671931482	0.6181581595302277	-0.13347112374548825	1.2918676904811075	0.8443966844778801	0.17539698258771685	0.6425687827581317
0.07646140644834465	1.0478577973329164	0.25809847222889487	-0.06228906385747914	0.6695607942321352	0.09743766958071774	0.029211087530407197	-0.3840160492352003	-0.7440987103794365	-1.0327249483243324	-1.6414095358439034	0.3703612398446908	0.2814904784732015	-0.14614195205387828	0.40886256341191574	-0.7193085372001735	-0.547551603492325	0.8251562701374672	-0.07379688887012714	-0.5503783259123981	-2.3196946059725283	0.19662968060965175	-1.6730918794477496	0.009987845731412837	1.5477320035003435	0.5422720865061907	0.3341252098430243	0.32261993569523234	0.6241071349656454	-0.09333625245224322	1.2892321030342369	0.7803657936017061	0.2861494132564656	0.7039509329131833
0.06908279637064133	1.0341172943176618	0.241332797935991	-0.06758835702158913	0.6605293425727299	-0.0006008300829510981	-0.029880290970492707	-0.4258917554679619	-0.8888361926538906	-1.0864300207490687	-1.7756055103506914	0.35971259182205395	0.30279788651638173	-0.1673709656835726	0.2213260169493755	-0.770500795520392	-0.47180417737941027	0.8405433636889065	-0.06887096297243706	-0.6788487286507697	-2.3232981956981265	0.16095667102292305	-1.640422405435913	-0.09969536044461849	1.551158679980072	0.5652948286452546	0.4135813372700447	0.41941717365571163	0.6099930670084919	-0.023827966821852797	1.2802226173619997	0.688885320921665	0.3744020085909384	0.7553633224866949
0.04623425733757093	1.063172904171005	0.24905617133610938	-0.08588279380151642	0.6967111507110003	-0.09806497012677584	-0.04824406364977567	-0.44276368359212626	-1.0420335519006643	-1.0779943997571557	-1.898979578149469	0.3531617156447314	0.2610435578477348	-0.17768330552768158	0.0247312189557664	-0.7861096347958295	-0.35878998129409456	0.8609358196945835	-0.07562709975008983	-0.8384841908093055	-2.30571135136246	0.14657555577503628	-1.5984159610231223	-0.21102725753422927	1.4695034421212507	0.5916713795167207	0.4823226863576995	0.4802053502633913	0.5930879582103012	0.04305065658394103	1.307629767742154	0.6281800099167472	0.4551150652102297	0.7923787668308702
0.011591287306425734	1.126360958236506	0.21825685121209792	-0.07069627774956648	0.7057022675244711	-0.19168949815325836	-0.05366828298668628	-0.45933316823715237	-1.2146279138177904	-1.0739080386397997	-2.0261262845057644	0.3250407872383448	0.2770701859414021	-0.20420952075019	-0.1388317292344057	-0.81960720196538	-0.19937022718476793	0.8816023875690562	-0.07148930766209519	-0.9771122039908757	-2.241726398501411	0.13027208688203884	-1.5609437456523274	-0.27850643364357297	1.3554310198439388	0.6328469104434274	0.574239231134514	0.4979754459111267	0.5781710096225905	0.11889268270974243	1.2846486422826664	0.6018717854096982	0.526689915106668	0.831240455855611
-0.015757219511333777	1.2128141337639597	0.19925065460865654	-0.013323039835360654	0.6960455217248231	-0.29977895017653877	-0.02923056259929277	-0.4284230844900051	-1.4375892152844258	-1.0212785078915325	-2.1530058487169295	0.21157439445934073	0.23208233766421243	-0.2050242883834533	-0.2592924449440544	-0.7902763670397405	-0.06469894921867286	0.8892084673044781	-0.055371112160747846	-1.0615206758294984	-2.1612611605003824	0.13971367919879457	-1.5189391616879435	-0.3712193813684877	1.2257992013773102	0.6504932140753841	0.6446282439895351	0.5172736913288087	0.5615618014222874	0.204108081857768	1.2472734029266856	0.5809848505755182	0.5994831499123897	0.8982220051761282
-0.07343062345387927	1.2598879102069191	0.16443074952830047	0.03810324163880809	0.7353099450649422	-0.4159241675446873	-0.001809700906433631	-0.3746030502925463	-1.6784588230378195	-0.9473256018581516	-2.284148760789672	0.10752512832885416	0.23464827610110298	-0.24196339824340724	-0.3485650696725788	-0.7466261723429434	-0.0014626309113764564	0.8940668330832482	0.0037653596174800686	-1.1108977130080426	-2.025750711279174	0.2050976038547201	-1.5081677855658557	-0.4664776564171741	1.1201419860038757	0.6935992505735229	0.6630465912274496	0.5149486208431312	0.49417043732141697	0.31080699114904037	1.2459035565193033	0.6124583162064361	0.6490117574886508	0.9844511420262971
-0.14844034118403976	1.285115656340974	0.1391013942534356	0.05669940093982996	0.7199255724184601	-0.5362225237202074	0.01692385241243279	-0.30979960336405016	-1.8698444971825243	-0.8436156998643739	-2.3311672177465264	0.0461061163584163	0.2501827079030438	-0.25623702734212456	-0.4025902429246161	-0.6451867426582648	0.004389472583248888	0.9186466341156073	0.0544344365376684	-1.1467636899955993	-1.8087888366265439	0.31031600778043844	-1.5062368881800687	-0.5425343113020363	0.9730957394397718	0.7488558698584449	0.6642846535158726	0.5321213300202539	0.4666185719082859	0.4026918563594834	1.1993266266193534	0.5999678940722829	0.6859805180889748	1.0162125580846721
-0.19745904573346035	1.2407642341764784	0.12662913988167565	0.09418553818562916	0.6870039483976803	-0.6472482432435587	0.03626756394546895	-0.26023016742315375	-2.001005730549749	-0.6863600649534849	-2.3479134905964028	-0.020210239994847733	0.26548542391829466	-0.3331784852110815	-0.4616856930553455	-0.5167815632452968	0.005675411235314487	0.9042524474234996	0.07544350895104773	-1.1154273623342124	-1.5683471954021164	0.4236863104485026	-1.5044514778596425	-0.5840999522458259	0.806851750904055	0.7943477826394314	0.6611473477128224	0.5797113635039721	0.42729859111596025	0.5229709931650194	1.154552824556844	0.6108375901482948	0.7036725055413148	1.042560646811901
-0.20510243553958304	1.1776441698850117	0.1471242272538304	0.12895177357660298	0.5907338425067421	-0.7250723531776786	0.07722969007368145	-0.17328142485407264	-2.0932543274318562	-0.5447689781612535	-2.328438874015955	-0.019382094791414266	0.3065439203526269	-0.433263879746048	-0.5160029226323252	-0.40325195927240004	-0.03254237580693306	0.8876714699126984	0.08523031737322308	-1.0185048364305254	-1.3259537164039705	0.5646192879278338	-1.4570869420371664	-0.5848776086046468	0.6429807448805807	0.7827488244334293	0.6086287247104515	0.60120126452122	0.3480446378431975	0.6196366960884461	1.09595273343811	0.6442488774231889	0.6843477469096353	1.0475791975460127
-0.22707901459200555	1.097990063059975	0.1722943803026249	0.14636325671395736	0.5396444434430905	-0.7672788968244768	0.14414625541653697	-0.09743369305214558	-2.117257883391333	-0.38409253891281325	-2.3077041159426814	-0.03461224039857357	0.30329419205358626	-0.5518296401470162	-0.5556969758551727	-0.32431471653062316	-0.08838995672279397	0.8950621892493302	0.09769756534269664	-0.896720413540636	-1.0846007637578163	0.6925965866918362	-1.4035382757126778	-0.5748140221269573	0.4835121407569227	0.8053778682956327	0.5006120935247003	0.5747773784195778	0.2612266822877776	0.6788179953316137	1.014420475973472	0.7031135424290795	0.6519590556556947	1.009652685907311
-0.24566585446232345	1.0938198523495033	0.1911449235921798	0.13418484059896088	0.4634831110781964	-0.7950101504495171	0.2204745264720954	-0.014882952300705687	-2.112563587057136	-0.2382369542344601	-2.228255400787502	0.0018109657968356952	0.32441668405024604	-0.6437591022495409	-0.5996839319773347	-0.2600567147770962	-0.153645441353672	0.9147226597270736	0.06609809142287518	-0.7451386516940424	-0.8104143613281579	0.7961949759193567	-1.385929131548553	-0.5123521239187784	0.3996353524400393	0.8126629102823687	0.45441442826056455	0.5757765866830253	0.1256859353123471	0.7286746741074744	0.8989418656434406	0.7404346350035251	0.5523660397999499	0.9279727930243975
-0.29554238476855965	1.01120537469211	0.2683746566235491	0.15380328093810475	0.43042016046005377	-0.7558419887416541	0.3600304879684095	0.027601428821218334	-2.0843885455170126	-0.0990303020181335	-2.1477162641307954	0.0012859703631048324	0.3126729170562722	-0.7803179249207546	-0.5861840974377683	-0.1626230865092628	-0.26829843989854724	0.9563694087945732	0.03009826921989539	-0.5822074658863706	-0.5448698255087742	0.8823989891246979	-1.3656274844361138	-0.43724852096126243	0.3361517705559353	0.769547842112106	0.40087035758876094	0.5051807185217008	0.02091062877553424	0.8095324354927731	0.7911326533801336	0.8506441155688537	0.4805430789141695	0.8808524815616747
-0.31106857800069615	0.8585061147448148	0.3839251121445054	0.18128844043733744	0.4372442450803219	-0.7437896661243419	0.5322457638243767	0.047697379397290164	-2.028836863354978	0.009193383035495734	-2.0596005758194074	0.026119770408178027	0.3127293050358905	-0.9421060012578828	-0.5422526896187687	-0.05549018026010416	-0.36523987914357825	1.0103545533762386	0.004191945065522756	-0.37454152481902164	-0.27423465195949254	0.9265817291965286	-1.3546762649680992	-0.36054593354966935	0.2881473299902732	0.7195136122227828	0.37408186349895367	0.43024624691460545	-0.05335738358923916	0.8497533304955835	0.6414791694869695	0.9774760895222865	0.3811135856834845	0.8267248506329189
-0.3259446892074331	0.6842867011359843	0.5141062777020282	0.2056274974564433	0.4650687040682052	-0.7126429436699212	0.7002148507686863	0.06281563047248304	-1.9169478354732477	0.13845870163437574	-1.9721457093708192	0.08931101142948533	0.18601992169446363	-1.056388536864772	-0.4915879605835996	0.0959689087155639	-0.4524673262891216	1.066304054728884	-0.06401212366236333	-0.18215828944137752	-0.06534047815992117	0.9747134254440668	-1.365220350108409	-0.31528932454019587	0.24596798069225043	0.6331676707953394	0.3402819402453005	0.33577495488310555	-0.11261092414019584	0.8513397103630258	0.52327492191187	1.0856660506952558	0.23920377127243145	0.767698553753253
-0.35611152670434665	0.48694057538461033	0.6585001350877837	0.14229022691646093	0.4599734565290297	-0.7195818152903299	0.8447971097574666	0.08401361764833669	-1.7166318820516344	0.18660529420523989	-1.8591994759949386	0.17668597339072017	0.10732632981914914	-1.1906261233060018	-0.46282452451995154	0.18843787014937763	-0.5005226055654171	1.1455414881276862	-0.11459186496170859	-0.07025533765302178	0.1314932476235605	1.0447881982961003	-1.3789262735164503	-0.27705026182522	0.17118527140914624	0.5317490506286353	0.34315994405218486	0.23565451410000265	-0.10185845187901266	0.8363323919113839	0.4115488124330896	1.169481655537934	0.11158343873723328	0.7119501008428362
-0.3430323538971515	0.32855922941965776	0.782090612191133	0.08159282484498225	0.4205759894896473	-0.6979636520955435	0.9642419232216399	0.06344547868538905	-1.4528619879817783	0.21979080429500225	-1.7514979436608484	0.2357041071257034	0.05908812544152694	-1.275110420975381	-0.42868370474219153	0.26708729292712696	-0.4947698892644916	1.1865196721282518	-0.2137456654268577	0.048098869479735545	0.26099965325933433	1.082324726320446	-1.3592712562550389	-0.26773872985091784	0.08229049474223671	0.4123393281146394	0.3573675928892678	0.1648600205507284	-0.09932683572086656	0.7604925293971878	0.3138739685526624	1.1835858308567289	-0.0201136512174509	0.6299292939286233
-0.2863564440717849	0.14514070881540564	0.8829296523987418	0.06123527196405012	0.3672019050916392	-0.6550924098306715	1.0790287135183132	0.022871294336419778	-1.2020722690835934	0.2402644965120345	-1.7049250507520806	0.2720869571747938	0.0034157252652331437	-1.368621981108923	-0.3679698086036285	0.2947923150260038	-0.4916221983602669	1.1460749203487268	-0.29695843279708856	0.14450139965694483	0.35550742998296553	1.0946843350913733	-1.3554707942659212	-0.27809090867223174	0.023260941417112442	0.3043474409095055	0.3453954150424535	0.08856488283806867	-0.10606719776861158	0.7056278026924632	0.2960248073205479	1.2167780120546854	-0.1148999351327407	0.5948840745304965
-0.2170897299092117	0.013321535509896471	0.9363525602467698	0.007743870483500745	0.3752701676028244	-0.6200125083441348	1.1808743405638693	0.007110430558864178	-0.9529034430024017	0.2472877796587431	-1.6616974867388556	0.3000685400017274	-0.02910402576676586	-1.3763432406186638	-0.2762883607943401	0.29750227568007626	-0.4722602216457032	1.0754544351275168	-0.3528781181018389	0.153598505265702	0.4314352516732235	1.1244438471426563	-1.3630266953927286	-0.29386576620375593	-0.008850225979189285	0.18561704473780513	0.32681177881734036	-0.016660662122485452	-0.06277503674760787	0.6418823027728431	0.25447387341270583	1.2145422973799322	-0.18687287855360862	0.5572273195033869
-0.16643065431606213	-0.037126290074891384	0.964365126955658	-0.04129516022429794	0.4152458067959814	-0.5913212153196932	1.2249793445431407	-0.06326231249634659	-0.7149307568460601	0.25843473268556966	-1.6421633307628476	0.2919393647178009	-0.07029658633482568	-1.3766495068450475	-0.14873320286685546	0.3142680917931669	-0.4206183757062174	0.995362487079209	-0.3975545414580587	0.14951246111885583	0.4687289727888714	1.1087162380754614	-1.4094231778945427	-0.3439073928533057	-0.029825400073414044	0.12353537329831306	0.2963632420755358	-0.09253205854589486	-0.007882303256000192	0.5831186115668422	0.23785318914750234	1.187515135583419	-0.23480903763605437	0.509630778260415
-0.1006865494278832	-0.09582154963399343	0.977510443175048	-0.07561092383825171	0.4274807662943797	-0.560973858877788	1.2359842887457	-0.11491033130243337	-0.5154138991077796	0.21025930126407882	-1.659268802823296	0.2636360467213186	-0.10275786776900778	-1.3663835676430656	-0.013936747607938671	0.33868672329880367	-0.41723591861986264	0.8945856332478128	-0.45250285748477453	0.11836826070913002	0.4333872639830926	1.097190452057238	-1.4446805356393213	-0.3433535812885401	-0.0593072954709142	0.06604855070686284	0.30544415179431106	-0.16924421467786668	0.007969472600114715	0.556176334140702	0.2862373626785065	1.128529332287139	-0.2671344401287859	0.47679211088731044
-0.058483392775300944	-0.10419795504334259	0.9562529268386413	-0.07337610049827162	0.40447584623964505	-0.5419983955375939	1.2303016860548315	-0.17899849216660846	-0.292605619659043	0.1461697450754922	-1.703105762364256	0.23016312395604724	-0.14142055994381914	-1.3371275518092571	0.1570225655074012	0.35664918370892673	-0.41543350748987173	0.8146502239658566	-0.5113854048628714	0.08631153922941895	0.31539384463725584	1.070642185922925	-1.4544082002055636	-0.38662911758155727	-0.10433760410059674	0.05395230714181789	0.3181814389405617	-0.2523499136790545	0.09534295282234333	0.5394325840872337	0.36770842125116615	1.0583757081790308	-0.23769895409212896	0.46517736117479325
0.022380095540671448	-0.10699133996197871	0.8921561278045035	-0.09657338482100634	0.40442136355147235	-0.48865667697135884	1.159058212375768	-0.21586404089121264	-0.02028258797879261	0.08717750431431538	-1.7326621651663785	0.173922917931054	-0.17292859915818704	-1.2813138041258831	0.33600957795859265	0.3574154388534257	-0.39477434591764726	0.7322652591753436	-0.5561336236300709	0.041248133282032876	0.18816274462336513	1.0861437584933706	-1.5002761293151932	-0.43533937917211807	-0.12564988798709437	0.08835416430798129	0.2949602257256032	-0.2450421807882836	0.15905060136634283	0.49344542237675715	0.41115395180192127	0.9221010689327189	-0.2322251420925924	0.4803581601576875
0.0873435257246759	-0.07860282163929873	0.7728036649844973	-0.1430193018565768	0.3823990679339589	-0.4064214551499202	1.0586200655494749	-0.2103539974966361	0.19353195697865125	0.026524092034243763	-1.7437345299031808	0.1395937191909797	-0.1415865848757107	-1.2141556412980476	0.45481245627129735	0.32704896945893147	-0.35694615210798125	0.6578049434579365	-0.5849259724223256	-0.02043341586166474	0.01169622405682843	1.1089813873603542	-1.5349220196838205	-0.48636890598884464	-0.143657696925309	0.11007754491115782	0.27860125439777417	-0.25369817655737853	0.18592959756940733	0.47004066232456676	0.4902692363671123	0.7972977551354107	-0.22624815951874697	0.4892377426623119
0.14296641070972826	-0.010657784126811499	0.7005692986455199	-0.17642626287662	0.40418764468405544	-0.31177919261142867	0.9300393139411607	-0.19661790842109486	0.369812974216156	-0.043165910651130075	-1.7182254974409428	0.03249908650014285	-0.026002412938075092	-1.222943126101213	0.577542268837123	0.2708330026572997	-0.3337881545155685	0.5878130052032577	-0.5753882475538317	-0.05680083375827501	-0.14898001095231828	1.101200464028518	-1.5285807433064353	-0.5145364479368263	-0.14224964125694667	0.13498806145119063	0.24520467646396793	-0.23846506213658447	0.22944858952160643	0.4747546760561859	0.5550324863179104	0.6637620142586523	-0.21139304410406995	0.49539846381109937
0.17542471206150964	0.05400918021184127	0.6189577242601577	-0.13805906934221893	0.40668229839248227	-0.1953028080248092	0.8427252551971879	-0.19485931264614548	0.46839771320756063	-0.04151439208877754	-1.688360929195871	-0.051343526505368206	0.07297584143916927	-1.2583082369703589	0.6820770807181493	0.22325024391185785	-0.2581363008099286	0.5108167512655047	-0.558498660027328	-0.05253674267690641	-0.3157789741294018	1.036188943292255	-1.4854918900109528	-0.5148617915153395	-0.10813917002424975	0.19746014900969427	0.15779406392316292	-0.17722646660865074	0.2540924712546503	0.46390651344989975	0.5906947081610255	0.5315447474582233	-0.18772169340272457	0.5360591916943159
0.18840861139239679	0.13937942759024793	0.5777496577390931	-0.14438260061514088	0.40853276418088996	-0.10818487019187932	0.791918775080239	-0.17616187173704553	0.5035348802309976	-0.0476961420288778	-1.6575020530449602	-0.12406151434474073	0.13842025565412863	-1.287951666492242	0.7595027465973003	0.16212541510342215	-0.22296293983375964	0.44705572819530764	-0.4640172822762477	-0.09048571014862336	-0.4915223332447086	0.96674892888595	-1.4510319514605192	-0.49750281917880984	-0.06221295447716331	0.26563043556727434	0.125509123309211	-0.09914057286654464	0.3401130175667621	0.5264244799558553	0.6095245311984552	0.39123344440383484	-0.16692872776214773	0.5672213740293612
0.18455823072556612	0.26954097582768405	0.5303273576507241	-0.14296308026259244	0.44602910086168873	-0.05258803653502033	0.7113593334617321	-0.14603102214540314	0.508011246115865	-0.05474926989971941	-1.570670982806483	-0.18873835768532055	0.18164753765716507	-1.3222838487038568	0.7905775737898411	0.09779870463694557	-0.16811045783298564	0.4417534255679472	-0.3773178480995654	-0.10919151891544816	-0.6660753558119727	0.8834595170870709	-1.421096220336666	-0.4506617101935584	-0.0032485490790779004	0.34916854259688235	0.1267040496966313	-0.029100564422561655	0.4422510919922015	0.6004344416069746	0.5987967689437333	0.26452214098624505	-0.12254773505082905	0.6051202443325385
0.13965166260243883	0.36687638627915736	0.5281315007122716	-0.14014660808367796	0.4570091984865578	0.012210667467644726	0.6229711604021896	-0.1314139831977873	0.4859959921384921	-0.06722472464415506	-1.5086652168571306	-0.20440040327924586	0.18914649248214926	-1.3718644242653075	0.791086234278449	0.010982241557401152	-0.14666320888972714	0.4851219097132284	-0.2534864183243513	-0.1188145747705233	-0.8378654711130332	0.7860171491241009	-1.3438863091679285	-0.4042052576568095	0.08207979036651221	0.41739048871236156	0.1512081736455757	0.042918413678019296	0.5053958268576731	0.6266471696579516	0.6272613151245289	0.1954397906416218	-0.07867166866174904	0.6525348459940574
0.08983468896635763	0.41479973056746317	0.5117092862954484	-0.13638670160784439	0.4600327655657689	0.10794804598517442	0.5972217518857138	-0.05493261990554662	0.47409119179022596	-0.05923183658974818	-1.444196260313958	-0.19526110309127456	0.18606444422776292	-1.4135155839894784	0.7172655620247493	-0.10288289459994837	-0.12321008041771134	0.5416668349856422	-0.16965034482262772	-0.14577054007325613	-0.9904880263398965	0.7057673903537721	-1.259080993351226	-0.37408078874227785	0.15558392241322894	0.49294106295273127	0.18949024309196674	0.11575262329316605	0.576737385945209	0.6722140329515234	0.6595297490503781	0.1263694599958646	-0.08297920277956891	0.697752317775705
0.04280287042767476	0.4651443249552011	0.456761577675627	-0.14185036504298437	0.4345612119527945	0.17961624198504864	0.5724494560631871	0.006583563808474979	0.4563955241584588	0.0039250176753849566	-1.368771361452068	-0.13144619556931708	0.15711495822299523	-1.471885214950127	0.6395932365858685	-0.19276902374536778	-0.013258474135944165	0.6368956901062346	-0.06617190817015553	-0.16897309671548424	-1.123937610871891	0.6510018774598025	-1.200637053165552	-0.39086663382846804	0.23701213203838106	0.5617444444788433	0.20307685123070462	0.23602456598858046	0.6904166158041573	0.6976515278052131	0.6589506528537394	0.061620355908470724	-0.08972715212479546	0.7395120993940341
0.012819022896878344	0.5124079425007275	0.4151198995560912	-0.14324121537842271	0.40173889273881913	0.24165258219585892	0.6026491994396379	0.04858678463842949	0.40946529817704913	0.0960413130842332	-1.2691334326567054	-0.11874226061017809	0.14798444306176545	-1.5078047462188289	0.5041131493864934	-0.23370378334489042	0.12943231950328218	0.6836649984046403	0.07530050908956251	-0.18264854288698434	-1.2341606807868106	0.640966341244551	-1.1242684987810185	-0.4274636289670182	0.34294487397494305	0.6132242870216521	0.1666921042157435	0.35447070819137594	0.7509374305079406	0.6984849832328536	0.6662027888047672	-0.023933253945692574	-0.09427230738203288	0.7592853667995965
-0.03373336444705778	0.5828275487422874	0.3856159323792435	-0.12091926033111977	0.38358907803303366	0.2594725792871358	0.5980607131305538	0.09815911969596174	0.34503220188494876	0.18442044550757208	-1.1767538730604818	-0.02771535180296787	0.16002995423412034	-1.5302946343436052	0.3378588459863312	-0.2923091999541948	0.2564147097425161	0.7136136925916474	0.19149263680348977	-0.1996620370950781	-1.346105776725771	0.6154961037509287	-1.046084704886613	-0.4441962701973837	0.4031761060130288	0.6541142357872304	0.141962076049244	0.44777291586220525	0.8524656768947297	0.6511070966184607	0.7839512055119184	-0.09016881826225683	-0.10544114074113957	0.7030214283406824
-0.09446631658469222	0.6122709603272423	0.40139552869146156	-0.10083476994024625	0.37049770004780586	0.24867427289989838	0.6163016791709326	0.13473191813557242	0.2982114014100958	0.2520224605417368	-1.0854013222381198	0.047097957384056324	0.11826540381734604	-1.5394339326581035	0.19473755929764583	-0.3549310441861527	0.3081554112726807	0.7363576616734153	0.29547106373926024	-0.1982170048923521	-1.423313588366834	0.6049973108950566	-0.9337850003595423	-0.467151991002278	0.4619378546481885	0.7003706847777564	0.13084905210759729	0.5847439729566928	1.0030349699920145	0.5715223323881137	0.8925988291450307	-0.15893985840622307	-0.10468445802071953	0.653155831419723
-0.12033965920642757	0.5650464175463918	0.3837940414126732	-0.07224998396798395	0.2904019123619406	0.21772124507766497	0.6512104364245574	0.1689661578687634	0.2598945260162341	0.34233972832468085	-0.986688341224166	0.18602303514738378	0.06293875098976329	-1.5145452208593269	0.09127392857608081	-0.4198337951496988	0.35500943963063747	0.717909279117188	0.44708637454181266	-0.20553202943350696	-1.4962214110408483	0.6388538586806292	-0.8152524215822184	-0.512066274631094	0.5159481105187144	0.7703798863410476	0.12070585921295192	0.7424623680306992	1.1484125440692192	0.45618180335787856	0.969693265770702	-0.21632255246806267	-0.07599449528967009	0.6161019871743387
-0.11939652481081295	0.5279218121819447	0.3551828984435012	0.0123708048118381	0.2459943491248009	0.16278122185760474	0.6262277885254974	0.19874138869106495	0.2239722744060717	0.39473922266039746	-0.9349580281018237	0.32547249070275563	0.05608521440630867	-1.460532423293491	0.03304293893286896	-0.4223315098605299	0.3552120550499824	0.703655143019685	0.6071103613636512	-0.21649131713541228	-1.581966949388912	0.7089476552623046	-0.6957714482223909	-0.5375632081758509	0.5495215415754993	0.8374652418502103	0.11751395420324225	0.8438463875889	1.20334134590732	0.4117825465820505	1.1026750147625077	-0.2239964785242697	-0.03392372463293934	0.507765443307022
-0.12373032109750637	0.4811703334646393	0.32008940496896515	0.08843095216791903	0.20864421431132488	0.12031093561959935	0.6024438646787057	0.2164553170785705	0.21259144275322384	0.4680284236356547	-0.8702645491522757	0.45246602251083773	0.046047183795780475	-1.4105581516598344	-0.010157272998201428	-0.4021520668574253	0.421328464933053	0.705671432747867	0.7192639720626829	-0.1688143923898497	-1.6702857323860425	0.7914785321597302	-0.5632443594817601	-0.5128842767710233	0.592479408601639	0.9157555112848108	0.05319893246660934	0.8898885303903503	1.2424265613772942	0.3164148866327336	1.189425183909407	-0.1526674582010452	0.0513343533306127	0.43458843097563726
-0.14651380914789341	0.45123517316667927	0.3185618658710795	0.1520947673123923	0.11754959829212748	0.10141592263540267	0.6324512757572018	0.2246929033843454	0.18412842107044802	0.5353162918005361	-0.8035997862436689	0.5806204848631694	0.05309823240460365	-1.3414665851157	-0.05970055365172516	-0.38660937710401005	0.5394425593616403	0.71597478602904	0.7929277611681279	-0.15119465893625056	-1.7934692750676984	0.876019698451346	-0.43386555254147446	-0.4675072910375285	0.6199357566110023	0.9846638816958369	-0.02836033870676178	0.9351624483046093	1.2518662584206257	0.20577987807366033	1.254848480723079	-0.09217158972480774	0.060451818421133355	0.32554298194847
-0.15484599700914775	0.4700481281876273	0.29247216525390374	0.21807485221257156	0.023695309564236617	0.08128484301171965	0.6592609152961989	0.1984387730332492	0.17406752735330522	0.6016233532845863	-0.7257913487221931	0.6475827259730337	0.06727923855000346	-1.2951418551301137	-0.08789633624443347	-0.3408163551530909	0.7042902152084449	0.7247862946332491	0.8570563401305075	-0.09095727489106589	-1.9221221989263568	0.9940844811184496	-0.36968076469402356	-0.4240051040328184	0.5710703431673039	1.0549220280463603	-0.14785760321492525	0.9478708778013282	1.2352582817222757	0.12762545329782965	1.2590097054358216	-0.05264165301928131	0.08725918787322877	0.21371899671156255
-0.17176378216903349	0.47619139600526916	0.26982735160562366	0.23950711301766708	-0.048754182315280656	0.0010694502468156341	0.6565940625424286	0.11413743583510505	0.11916747697767116	0.6736864173170216	-0.6357352911379011	0.6813031546069561	0.07844314534871481	-1.2498469126099923	-0.08532600105426943	-0.29148096231811954	0.8536930382962906	0.7143472727203306	0.9582326399555005	-0.016859636267370547	-2.0246883679083414	1.1319146306454728	-0.3177384715383436	-0.3449804626215204	0.5017694816207745	1.0727130392636395	-0.25992822549517064	0.9120875591939646	1.2351611631325254	0.05608062001194014	1.255931845029379	0.07643919645508622	0.1374695612984656	0.14790872996460433
-0.1910553187895218	0.46387850538524233	0.2801290694621704	0.28142061391087825	-0.05835758692595076	-0.05971673826076843	0.6885469433451238	0.03315473559839831	0.07741006680754388	0.7090128091449043	-0.5335130843208483	0.6759229340229874	0.11921146056485854	-1.1732499911574166	-0.11679953275133567	-0.2453743015047881	0.939904127655028	0.6408997708580075	1.0691816971743378	0.036996309481720537	-2.057869435525401	1.24558764120551	-0.23576711476376927	-0.28445093302865443	0.4456371057793224	1.0772439663661528	-0.3744380546942404	0.8726450960868645	1.2054379017468642	-0.040467844919875914	1.2277966968407952	0.21657976185930203	0.21166412102030616	0.050407278974621585
-0.23311574914031757	0.4515203304496305	0.29930436679491856	0.3054552954087339	-0.02041639170178098	-0.11464526792332849	0.6786160742603565	-0.042485060203931405	0.029492811177572763	0.7255697728100693	-0.4534225148531689	0.6706111593677582	0.11325556582698322	-1.1261373454954071	-0.12056723613954057	-0.23414418227202702	0.9721141397025714	0.5828513922151752	1.1857521716157788	0.07947066352253236	-2.081808232173642	1.3060501442972976	-0.18624786961224743	-0.23285222210450146	0.35175980336040624	1.0564984335425371	-0.49048348658061836	0.8402629161408756	1.195229747484715	-0.11421184972894123	1.2020745873371739	0.3567139553749623	0.26199055235959856	-0.05986004387781983
-0.27171379794794664	0.4263279474706233	0.3158486367713355	0.32854199894621405	0.021454406065993824	-0.17489469638406074	0.661761360042538	-0.1474957182263556	-0.08564702270529692	0.7088818741334381	-0.385376117370842	0.6100691407587726	0.07470445108147643	-1.1132799228394088	-0.12663038475770183	-0.23495699243757578	1.056925883514555	0.5479236975135159	1.302213638996713	0.10402088202167051	-2.109636857834695	1.3444447578238385	-0.1612703079086963	-0.2049914601039629	0.25314230642537283	0.9975116303856728	-0.5502416863345704	0.7573354467035335	1.1516479841186713	-0.1672017976782901	1.0856931252216302	0.484657603761638	0.2962868563005042	-0.14593402154321508
-0.2695693006620152	0.5102960001019043	0.3137426296639146	0.362287637650089	0.056850530430105094	-0.21903077555418599	0.619012095215388	-0.2681901784348639	-0.15544735324837133	0.7067485078706588	-0.3689659607658748	0.5115860615092084	0.05130038043502035	-1.0756233123584997	-0.07705274285915206	-0.26119804605664854	1.148023278608211	0.47145091910972503	1.4136208163204658	0.12593872129644987	-2.1413332045961315	1.3701678379787052	-0.18446372439673686	-0.16812010222447382	0.16492754873772086	0.9391254276870233	-0.5981128046441254	0.6574084053796608	1.0469887906231627	-0.1537826941343052	0.9766469219477585	0.5618195087953204	0.2980995961064951	-0.24984135204086266
-0.2875337901057415	0.591177501781268	0.3442680548259295	0.3648806714337292	0.09526177028086662	-0.27530930265425085	0.5807767457242567	-0.37744573885708943	-0.22970002817225504	0.6570022906660371	-0.3694196378744544	0.40758367999767	0.013879536487444943	-1.0313333942397267	-0.08042577954556707	-0.2629569891081608	1.2308172011795462	0.45720902954597636	1.4584948342272197	0.14598811107308435	-2.1502770187471856	1.4097551644118462	-0.1781233162286085	-0.17039100966030798	0.05626863033390213	0.8767478054513778	-0.6265201904888084	0.5427791959734841	0.9519037917771647	-0.0928441702998412	0.8989793408858221	0.5972106649378778	0.268514499515245	-0.39081577687362923
-0.3075999421683362	0.6967225812790335	0.37251942227589063	0.3031045736993436	0.16185653528250737	-0.2858131775605957	0.5820025890393137	-0.5068440638415107	-0.3093639565072373	0.6055451169191735	-0.3825018170648708	0.2789736114476505	-0.022018090063343643	-0.9626829034147851	-0.08424752561557518	-0.3023223359982003	1.282430132953853	0.45997430962448177	1.4644126118415588	0.17465607407890849	-2.12599904017934	1.4651499015756486	-0.16098436939166205	-0.1855777674278235	0.03388281923835645	0.8110402217700823	-0.6821267019567199	0.47021730937021144	0.9149864126526461	-0.03691989385442905	0.7755585737351248	0.6062848135042748	0.21476056551028638	-0.49001203479609
-0.3342776815031472	0.7558985180229078	0.4073405899999667	0.31300499667848175	0.2067963464176355	-0.26309771606572663	0.5192515043829307	-0.6352761872415527	-0.3754881747906448	0.5701024781190849	-0.44819837125982415	0.13550201707896803	-0.05679406381713396	-0.925066913782603	-0.10670495177339649	-0.327835800509616	1.270712820263871	0.47412795398276675	1.4521024021882742	0.16496521431257966	-2.048051777046312	1.5555028172729566	-0.1599034488676942	-0.19570673007206862	0.010949888476299897	0.7326146666088809	-0.6608867258566681	0.46005815740330275	0.852226299304349	0.03873757434158403	0.6812619086919318	0.5493225192714847	0.16715591544388525	-0.6161509871473365
-0.3395497469926825	0.8056260283983759	0.4374448221581225	0.32512279732713967	0.3025201634081732	-0.25445126915820365	0.453229762718444	-0.7597846378105926	-0.41293942495112984	0.5267684759063922	-0.5763304218986711	-0.02893385216734572	-0.10401134898482896	-0.8978914141601606	-0.07313967857248801	-0.3566387544606776	1.2136072259299058	0.4964354617042573	1.4424666030280733	0.16292334154637705	-1.9355591553846108	1.6384999484896121	-0.13888658337298815	-0.18237364950260454	0.019813595835625204	0.7035367563763869	-0.6197490041536189	0.43583350516614533	0.788443675748578	0.11100291490396925	0.6288794232436641	0.49353960368415767	0.16461208963921214	-0.7252061993985194
-0.32575340240998535	0.851409810507314	0.4722239537188476	0.2948729634124022	0.3909473825895531	-0.2642580879904912	0.3783977324508997	-0.8886011384724452	-0.47261853300572165	0.4647907797192071	-0.6975460884665654	-0.16364756816424214	-0.15208193039065143	-0.8581254408540842	-0.060964505673116356	-0.409807548259305	1.1810883697182244	0.48772045833739225	1.462442953149779	0.12399685050703138	-1.802861007160266	1.6748738960421576	-0.11540400359067604	-0.14470877125744452	0.07160183414974472	0.7287801078221119	-0.5500869885823677	0.3909344240061444	0.7449683727942437	0.17980505722113457	0.6207248699520049	0.45261031336233515	0.14019045428193963	-0.8025689721350199
-0.3019780860949341	0.9471677564332222	0.4515069320316081	0.29939028360740355	0.45295412493810006	-0.24538473908916147	0.3453712525034337	-0.9865644255386833	-0.48107822470734246	0.42303331277116146	-0.8252650927272087	-0.29433139675212117	-0.18943163302588506	-0.8181069157059436	-0.001571221965791142	-0.4226638998036023	1.0675194089403688	0.4979773003039112	1.4756408608792826	0.08029545911356338	-1.6748911014381676	1.670820688675057	-0.09099771117471471	-0.11120610894483851	0.14149664811788293	0.7808094249027887	-0.43194114290997243	0.3776984644046465	0.7257863224418359	0.2143438617867086	0.6154205669547589	0.3608989972970045	0.1165699905121422	-0.876602105096944
-0.29285975115228574	1.0103322553506966	0.4376239824686713	0.2525879486283722	0.5264595373117613	-0.2501647950815279	0.2903136613538294	-1.077039112849303	-0.4967817228311658	0.38349247669445274	-0.9409842262384694	-0.38088337924039384	-0.2312432057669581	-0.8117906590538884	0.10528637586032101	-0.4256185958860882	0.9407605649231904	0.5080720160230526	1.4406101069805703	0.06958680091119726	-1.611632218964194	1.6466067667574726	-0.09549298862857977	-0.07125995679827338	0.17358077297843236	0.841762079946386	-0.315244438542302	0.3530293275499237	0.704114327611661	0.27545347832343375	0.6205092211970387	0.2690115854024887	0.06229699492618118	-0.9279065793463068
-0.27479361273265296	1.0334193011108925	0.4280290852920531	0.1871827120510526	0.5686493363077376	-0.2525521633739385	0.1935532180628669	-1.1261781346730495	-0.49552193997551974	0.34400481474898237	-1.0228166763369555	-0.4418865684371718	-0.21519586022733822	-0.812086454640054	0.19668512044704772	-0.41540386347117747	0.827290261057423	0.49723657636387164	1.3934370013509185	0.0586995374319597	-1.554603695284447	1.6436399872959389	-0.130914003818152	-0.03243238286089793	0.22851221439125977	0.9143198598656372	-0.19483713670165265	0.30444202380701463	0.686950386424376	0.3644149198882845	0.6306562799435628	0.18023879607885968	-0.005699625808516601	-0.9633027042309583
-0.28261482952876843	1.0037014081421163	0.39293631926657374	0.08345816516191679	0.6238441962687894	-0.2259754939763933	0.14064489708536393	-1.1489505795094481	-0.43573016417713983	0.3496403925209989	-1.1084531703884197	-0.4690943866037274	-0.2402148871758834	-0.8129801237826813	0.2850715387250199	-0.39064258968107524	0.6692692226023546	0.4660062569058748	1.3819157868007887	0.04892028760890192	-1.4838374311800047	1.6376835998972994	-0.14909181312581446	0.04706034961705952	0.28376447861459997	0.9904180667336135	-0.10993114269866877	0.28830653450785604	0.6802577831952362	0.45142878243677453	0.6588079720084402	0.10338922219615972	-0.029843466133044096	-0.9578663635860611
-0.3005134543282614	0.9095023017410085	0.36665004164961096	-0.010761387287794133	0.6414891871730072	-0.20940813097853034	0.05908596812117891	-1.1682685616759625	-0.39593517598835876	0.3752669632462563	-1.1287554565378393	-0.4579786891674241	-0.22873657173251832	-0.8445192627160789	0.32073933801306503	-0.330181648380031	0.573394860612768	0.42941189187950696	1.352287920484954	0.031467707592897416	-1.4505091714091551	1.6527985872223496	-0.1638987933110725	0.12793466793649677	0.31381856948449005	1.0674982240784625	-0.014393608869064534	0.28514081792076224	0.7212088003601936	0.48283251998540566	0.6296869163952287	-0.0006642247787472411	-0.0652453749612892	-0.9185142310484468
-0.33758738503465124	0.82704270983344	0.3345185128915815	-0.11209541796451512	0.6815492073362042	-0.17993183888844907	-0.016032553107089093	-1.1918102263837567	-0.3162534906148259	0.4153154739686908	-1.1872408085119601	-0.45876921437721024	-0.2073618519654902	-0.8765433493511843	0.32508735577909037	-0.3137990989256531	0.48230689422240164	0.32183897722288773	1.3224463025077078	0.015260984122802773	-1.437952458937796	1.6348044448874508	-0.26398440599203876	0.2060832458571474	0.36903076158667025	1.094877256127475	0.07655843207500981	0.2767223279146614	0.7016373314972884	0.5229258486959326	0.6305835137884845	-0.07789696638713875	-0.057525217397553674	-0.802757262883887
-0.37569228783687125	0.741405704968589	0.3260243084906057	-0.19166719803628124	0.7264624209777775	-0.15071156033587613	-0.08821186253981816	-1.1822633841141754	-0.20272728925343456	0.46733250776458435	-1.2055446450352478	-0.4084679139164667	-0.2133864167611348	-0.9222409926940998	0.29408607590868285	-0.31168934086908273	0.40698768280674075	0.1772897715252472	1.2875431709244858	0.017223683604330232	-1.4346298724148883	1.5717204314976017	-0.4290541171706808	0.27434619305417735	0.38886584695771254	1.1222221525872462	0.22153895998553122	0.24386038499086884	0.6707674948788072	0.5158462821426351	0.655501570728798	-0.18020053346734355	-0.04557504645089995	-0.6300246552682308
-0.42692452927415403	0.7152299097759934	0.29186262529712187	-0.3292403400474049	0.745681218752238	-0.1501088317700115	-0.11168541837931738	-1.160466075539428	-0.13859299407074652	0.4857434220351462	-1.175009833308737	-0.3597892143160396	-0.21823738104819485	-0.9328769172035134	0.2602303546601926	-0.2951527392477759	0.3387449330165535	0.03207953365461151	1.222851230598013	-0.007846833804576962	-1.4824306698050453	1.4474828520952632	-0.5765665286807825	0.29936772071643686	0.37511477898810497	1.131791019847474	0.3230117119499304	0.1483218540637534	0.6525145423785732	0.5100239475170312	0.6580682791590045	-0.24443583163208257	-0.03735993164215824	-0.4063248674339171
-0.47037019744317216	0.654121403998507	0.253908833307825	-0.4861440238977498	0.8071849704457066	-0.14586624507883666	-0.16254663539359418	-1.1282278054810042	-0.07983943474121717	0.5641704077008506	-1.0659352963418876	-0.2546233643144114	-0.2475503412300836	-0.9601435113958543	0.21594079145735406	-0.2871338093391908	0.31348027309612386	-0.19217778055578436	1.177702667542615	-0.016659814223777276	-1.5592306486405476	1.3380194470190518	-0.713349858262562	0.25117665675350653	0.3631113103073499	1.0732407666367356	0.34824842580971554	0.09491032310508872	0.6006091100892826	0.5153335681867282	0.6232537762973975	-0.2552479852099644	-0.02393723127326976	-0.1682973391451707
-0.5570507786632308	0.516767379567008	0.18852820619800742	-0.616328450130532	0.8343791363141149	-0.1410184462040539	-0.16605534050832677	-1.0630399347559205	-0.02601482287579135	0.6433679724846716	-0.9326233182893867	-0.16114363192141473	-0.2896648566794687	-0.9903890550834884	0.1745346511328227	-0.22976677409287372	0.23098104835330138	-0.3806164073282751	1.0833050930164354	0.007819592785857733	-1.6822315683298137	1.2275534913906965	-0.8295170009213713	0.15005734551139369	0.36794706884259293	0.9756919655015294	0.4043984647967032	0.09358989397754924	0.5249373027837239	0.5045577532808336	0.5909772789131432	-0.2646226262480385	-0.007032056961345398	0.051776634540328784
-0.6296891553002767	0.37242012384341905	0.19552382397355644	-0.7438693529918976	0.8763446953845098	-0.1696355857780108	-0.2563976516007196	-0.9888979817565267	-0.02249265319780866	0.654964665272403	-0.7996092334984038	-0.04550780079235032	-0.3453468736316385	-0.9961210500113655	0.09517654305208041	-0.20962838941378265	0.23225329996635335	-0.5836563977006183	0.9941302259961896	0.01908855190143966	-1.8245559088758856	1.1350413650846987	-0.8978070294158336	0.0451797961855022	0.37578940421068674	0.8662655687468241	0.41420510160937096	0.1496922436044655	0.4518725264702089	0.5152636010790496	0.5276196800841122	-0.2715296810349612	0.007617278844178959	0.2624252297999692
-0.7069421256349903	0.26599236538783594	0.19196540299116016	-0.8376745782577368	0.8914670292995588	-0.18124586108179377	-0.3807387715256899	-0.930045127614288	-0.0240221670322625	0.7106914920071048	-0.6851193595077664	0.02539426433875494	-0.3891549118737426	-0.9427735045717964	-0.004864981414239794	-0.24073496569764524	0.2839401128812633	-0.7212972316530645	0.9085025049289481	0.025514157939401972	-1.9112608142658467	1.0866611958689663	-0.9464935564652504	-0.06159005599488675	0.42120777322841085	0.7670626576021597	0.44924193070991675	0.15768244803547365	0.4210502610128918	0.4970115471597438	0.48321073774539675	-0.30416881126938244	-0.007576933988615664	0.49369293001171527
-0.7644133896254851	0.13565800027238795	0.2119998384441908	-0.9007304911759608	0.9186338104335874	-0.18862014212255618	-0.46064288229056505	-0.8897777935878828	-0.04086018765012554	0.7912953765406658	-0.6037897883040803	0.10487336235576827	-0.4616266495121737	-0.8866468313348598	-0.05590680016245686	-0.292533379516002	0.3157597490547987	-0.7957441016969545	0.834252093249197	0.018943509014908787	-2.0078299211084265	1.0507134951557378	-0.9577209905066306	-0.1794114691112403	0.46969454814936495	0.6504368590808272	0.4676234108446303	0.19096519851103866	0.3739210624418399	0.4610717327858012	0.43968682553683747	-0.3196722677966487	-0.05742827184126927	0.7390186584445926
-0.7877789812146606	0.08140289828941917	0.2636605165404312	-0.9379605705172936	0.9255052981977606	-0.22693907632854415	-0.5303629623207303	-0.8425596994567737	-0.12368858005083619	0.8578644852185506	-0.48300934817493335	0.15009969198398002	-0.44349758874970496	-0.8373505860085357	-0.10058030251490462	-0.3519826058818312	0.35106847786505224	-0.7971546855197371	0.7138945051807488	-0.0003271847964953389	-2.0951759559587693	1.0146675628203565	-0.95742375238256	-0.33803267909720136	0.5201207645662091	0.5404382077766067	0.5370284878575966	0.24462091800599445	0.3013718749460785	0.4097545479821506	0.4359329796549939	-0.35190555217474506	-0.18044125398067226	0.9522671241824433
-0.7951229058231971	-0.013981025970802452	0.29454527555615834	-0.9585648360354989	0.9367624483612065	-0.24200694380436424	-0.5381904786306441	-0.7888528936798278	-0.23025958621099574	0.8796243867444256	-0.4478448511915973	0.20474722469584092	-0.4324014959159556	-0.8086521317663493	-0.14854481370526698	-0.4000049891209808	0.36657820267379526	-0.7111469855574314	0.627852608835453	-0.03953161002259007	-2.1462050903504357	0.9534430210020013	-0.9415126952921724	-0.5053145167418438	0.5873628901579967	0.40477772990086003	0.509683404146842	0.30573162530133297	0.22779719818097552	0.3572100312472915	0.4944686438083262	-0.3642735326776681	-0.25157805964765106	1.1145932761538166
-0.7694504159744932	-0.03282384794559159	0.33701058188987826	-0.950702800343897	0.9082100109138818	-0.2918387445050229	-0.5253050490203555	-0.7498317609937721	-0.3624160706140463	0.8996257241922436	-0.38668591864523794	0.2712643145972966	-0.3685166773348372	-0.8085037104412557	-0.16385520805915393	-0.4360579807567816	0.37354973470774827	-0.5586629062066814	0.5091227396686606	-0.08721670252601893	-2.2034075683937533	0.8915175527473623	-0.885034690937268	-0.6488318321084592	0.6563692953663713	0.2900249991885944	0.45617542329786626	0.35982506644727746	0.1958274661179963	0.3074930945035227	0.5312645663826512	-0.3829149270953104	-0.3916521503219644	1.2268859481294583
-0.7483585470630896	-0.09012520270888899	0.3460957347281717	-0.9499618336878358	0.8769818543685999	-0.3491307642305672	-0.5124513696103584	-0.7410337424026264	-0.4610789706815628	0.8936511213272462	-0.348043620882635	0.30153010482953646	-0.27785426878819025	-0.8284802784412445	-0.1611722079070834	-0.44329503889275035	0.3263408669107305	-0.3920953768226278	0.3900924236813124	-0.158585436854556	-2.2938626738759345	0.8908416338684086	-0.7966213455115895	-0.7789720065695838	0.697254167646191	0.18538831505914477	0.4065380332915705	0.388554916985739	0.18141685249050438	0.2868642822382493	0.581500450256112	-0.3326074187888829	-0.5219040216622667	1.28153090440386
-0.7245505165207703	-0.14566525931979024	0.36933897914692426	-0.8659015132849872	0.8464283013548893	-0.4275976619612213	-0.49037691686496593	-0.7386698687772693	-0.5320728498054146	0.9216863018836904	-0.3508637272530663	0.3576923195542674	-0.16849509009440056	-0.8160058194512285	-0.12645764943872612	-0.4970239728239444	0.27223828504845915	-0.24908744842517733	0.2730833182570259	-0.1687680902376115	-2.3261082277250305	0.901610160151541	-0.7133008535678284	-0.8752258966302768	0.7875686774400831	0.0893808370545713	0.33844144775200663	0.4635896970200302	0.21850036709280837	0.29074267073116217	0.645920145767707	-0.28592537025519393	-0.666650931299279	1.2944190130989426
-0.7205018792484311	-0.2039948662903464	0.37467452699857784	-0.7650891550895683	0.7392747597659773	-0.4827047873222436	-0.41975432983194816	-0.7595541184834953	-0.5410789742746991	0.9243410078123786	-0.432114588684381	0.3875844927152722	-0.015096385663232048	-0.7958417222849308	-0.09114227390775617	-0.527365239751259	0.14234264201812155	-0.06587783642961112	0.18252887286677028	-0.16254696313859568	-2.318586883202502	0.9210516624262187	-0.6290224787546924	-0.9652192301146695	0.8482435846847938	0.027148656873137843	0.34628495871438403	0.5199272802670196	0.2868621195470559	0.2780501873174028	0.7115422381030156	-0.2789560447392009	-0.789673220390635	1.318917668248411
-0.6966353405688821	-0.20547068456990716	0.42466394284757775	-0.6644956566747099	0.6801116437368597	-0.5229276011397819	-0.33548067474761706	-0.7863610354560254	-0.5536215111069456	0.9299361791884513	-0.5254546299584173	0.4196683954763042	0.12422997933629436	-0.7587930947636143	-0.0564227520217145	-0.5744341574660909	0.026467067413248613	0.11680192162899572	0.08889476898064755	-0.14953507604564306	-2.2702525869782515	0.9760083349792591	-0.5716770093229512	-1.0171235631880708	0.8534442945320725	-0.03176335095581152	0.30346559408491636	0.549668408157504	0.39911727573305567	0.30912901115759434	0.7830078292996696	-0.31456744376154183	-0.8749864258633633	1.3536029797067004
-0.6797243499023523	-0.20640247631568848	0.4408669716675372	-0.5871510705827456	0.5917035826232477	-0.5634948579621439	-0.16499105867541958	-0.8465695453886743	-0.5368046634561449	0.9771756567431659	-0.6188129779608901	0.39074928871814	0.23325174331803805	-0.7832544997350847	0.01695695567341194	-0.6177651542927035	-0.07714932948249667	0.3176268718736115	0.003045980287040956	-0.11086235548473442	-2.2001099987191184	1.0192864148469174	-0.5530941312690308	-1.0715984254116881	0.8766310563683468	-0.08022825608809463	0.2829174607099939	0.5140070581821488	0.484934395515379	0.3461425782355144	0.8650677153653078	-0.38248779333858274	-0.8948092663761965	1.3874952511051994
-0.6609727225975004	-0.1341286581229823	0.4777981053807223	-0.48446362736025667	0.5021806423009197	-0.6333181197511748	0.04472657382019159	-0.8824337541184404	-0.5303402792849312	1.019118295859327	-0.6964873144437523	0.3346310950009009	0.30360014250129796	-0.8684478168068424	0.1109818689090254	-0.5969519777274856	-0.15836261557325385	0.5136558619965391	-0.07606885339323574	-0.06472768169606777	-2.120121244409608	1.0124073765606318	-0.5391606564164351	-1.1288477172770166	0.9068851390821852	-0.1541775332225832	0.2442162917976675	0.5066118344233664	0.5579431091685466	0.4096335934141579	0.9407874163973912	-0.38778732201377103	-0.855137323527669	1.3968009983380925
-0.6772799260643476	-0.0926456078083077	0.44714868133091984	-0.4048474641846781	0.42472902784856315	-0.692044151727927	0.2652079161923385	-0.9225021985059862	-0.5115811752104208	1.0013291943014486	-0.7673991271222513	0.30028460229359843	0.37993942208185216	-0.9403938997579164	0.16830047482124122	-0.5501088251601435	-0.2255962250948112	0.7121540594876583	-0.1838990223995224	-0.024234660781863086	-1.998889714037821	0.9569747072328765	-0.56278847520432	-1.1598031035531933	0.9398012521392699	-0.20033356654463916	0.22687737845864117	0.46647507126729326	0.6173025002445311	0.45406214883883367	1.0020189522687701	-0.3947139993211337	-0.8154090628323857	1.3759089668964675
-0.7007041516147043	-0.038243392665702376	0.438209943203492	-0.318488589320569	0.2933969588307258	-0.7397076664365113	0.4967503115866062	-0.9727794889072436	-0.4532879325118072	0.9524277965379003	-0.8376087675005953	0.287697682359475	0.4210575767703289	-1.0011146606263712	0.2596323276166138	-0.4393178336527924	-0.23679062859293087	0.8664052116046925	-0.26055822669898415	0.02354386674826132	-1.8654750367359747	0.9214156670810045	-0.6001317056871173	-1.176775762178257	1.022826815183049	-0.23274441626460848	0.12060539414495688	0.3609324955415049	0.6936454761146023	0.4860037515533534	1.058616158331553	-0.3958073574710907	-0.7266135991653087	1.356419289449771
-0.7733398440074613	0.056402713753761935	0.452838211089653	-0.2371914653943427	0.17706756312268318	-0.7975969737923715	0.7320920916189096	-1.0075401253895717	-0.3678030767224222	0.9378209129802226	-0.8710301080089341	0.2681950846081411	0.4250947392341362	-0.9983441292246225	0.35696706425401614	-0.3512675345558859	-0.26543846735153287	0.986984417110097	-0.3528770034497927	0.08096811611631438	-1.7249010261597202	0.8801413335974928	-0.6376590089352181	-1.2089278066079987	1.1128775987930504	-0.23354768423198652	0.09094077309599428	0.22001372377696632	0.7654012244947797	0.5302859377229961	1.1211577943513755	-0.4030199008695809	-0.6714890658330164	1.3789116020640897
-0.8638596495040259	0.1289825157539683	0.45006735763248457	-0.17695417166084287	0.09827583423870186	-0.8390428876251914	0.9724965446817897	-1.0507805663478265	-0.259755289400492	0.9435766240538985	-0.9201336869405985	0.24415439263808958	0.3635104115343991	-0.9846362288168968	0.42693582548487796	-0.2598108966996505	-0.26872001041102483	1.0947902072601363	-0.39123014971634684	0.15445277269810737	-1.5721608917459755	0.8335519314654132	-0.6995773985343074	-1.209311262969528	1.19761052920772	-0.25148134881691303	0.09319109456492713	0.07782509143043057	0.8570901807758877	0.5505282911388159	1.1934055194927957	-0.3915432606862586	-0.5775104259657928	1.397326944483749
-0.9386944090302769	0.18373699296169385	0.46181470901919075	-0.1364228462009931	0.008264292898929168	-0.8731884829146412	1.1254377074596449	-1.0814143312399005	-0.17347194584725528	0.9461512030135444	-0.9472287245875115	0.22151232219304395	0.2696786446815246	-0.9594019858909177	0.49560821370478775	-0.1952349989252375	-0.24681358296139902	1.2099777869826116	-0.43177927996323495	0.2433641227782827	-1.3903061144052995	0.7465032646639582	-0.7490614191960061	-1.1731314980687608	1.2322816413748037	-0.2989670577306581	0.10406603689651421	-0.026071517232175816	0.9389171521296056	0.5162580626872255	1.2749578179132688	-0.36109193286911834	-0.5020229364437176	1.3932490664360515
-1.0007967493624357	0.22059818238395068	0.4985894931458209	-0.13369554965871774	-0.006793088024988153	-0.8773544428581488	1.2548548276597598	-1.0755098590715826	-0.08179838289695843	0.9682249827947548	-0.9359092059312306	0.1992104038696607	0.15655556834823003	-0.9815328357626104	0.5697270389093113	-0.12864557423659348	-0.2059859198253265	1.2484439135036525	-0.4484309744642133	0.2657725211074267	-1.251851822108288	0.650193269796024	-0.7791748851575929	-1.1075445733816158	1.207737528624702	-0.36706552126411046	0.10870589517265597	-0.16078740564967808	0.9784668373576844	0.4512324641310089	1.3835897719399735	-0.3325638292785349	-0.39176494224728337	1.3837089384292323
-1.0294743345749406	0.2934093361093442	0.5148244777636298	-0.15367019324074166	0.016577820288845663	-0.8937436739007716	1.356806618527591	-1.0515817230369922	-0.06976296670594488	0.9380516352156174	-0.9216374165319591	0.1546228505037271	0.035298252005333694	-1.0099493680169203	0.6069514738859211	-0.06565926783578269	-0.11072970546062662	1.3181113186138447	-0.44242379836089524	0.2392224571099178	-1.145456329979082	0.5533665789014746	-0.8074298871913379	-1.0134516399311855	1.173529667387112	-0.43028722613283854	0.10793169358866564	-0.30865786550924235	1.0724991424697645	0.39578661862666514	1.4858825766066805	-0.3040821391034555	-0.30922842236832737	1.3469263723368454
-1.0622139782812279	0.3573316534402927	0.5379035265381437	-0.1621968870075117	0.05416935687786636	-0.9143757007736688	1.4488025718859503	-1.0324851068068504	-0.07368218307115806	0.936194769863129	-0.9078798446838068	0.09395050388391504	-0.04213569632691037	-1.0379293740452116	0.6819939863878537	-0.01263550227433546	-0.01888855824167738	1.3541202738131495	-0.42530970872177365	0.18002117770789514	-1.0643831243863109	0.41044798522882175	-0.7813979969730375	-0.8878463655548824	1.1754003962580684	-0.48385181271384925	0.16988795376536078	-0.44324684806182413	1.1210071834063111	0.3048873435968695	1.5505442363967936	-0.23836146682691411	-0.23417168625803403	1.2766008236947415
-1.0800346761137154	0.39374245869372665	0.5642804811996365	-0.13771198338447327	0.13079568428178057	-0.9190940607315126	1.4774807863078063	-0.9480816909208725	-0.08974057879820511	0.8796850249142933	-0.882735540090299	0.07378775946794222	-0.07763958296617329	-1.035241037169176	0.7046971025764994	0.06369681791057465	0.06853527101205872	1.3768749069468882	-0.3883373309190389	0.11325015735441198	-0.9517352819078851	0.2879294592141516	-0.7813013156708655	-0.7709592544355897	1.1598422722971384	-0.5033846685446389	0.22179517940148835	-0.5846201820660609	1.1613568523032098	0.17826950672777198	1.6114772427280684	-0.11071193178257681	-0.21303181160897008	1.2222826133652551
-1.0546571176062294	0.3726514207891928	0.5548437262518917	-0.13997063349590047	0.16397354956763882	-0.8800441535452368	1.490867387509995	-0.8841905583044583	-0.12635145843746148	0.8045593618161823	-0.8968698392853639	0.09770582148855349	-0.08774849806120141	-1.0293486843863566	0.7245291014898909	0.12124284074499007	0.07731670071076573	1.3298626325215221	-0.34855033850773004	0.024609792499950607	-0.8806393771934127	0.1874162001056056	-0.7965518453606315	-0.6397844335623211	1.1441562494341624	-0.501813019882128	0.2823497250148911	-0.6952423337753044	1.2106535236334266	0.038593250908413035	1.6751762842982711	-0.012022898134393212	-0.25033498267319054	1.1668924200581539
-1.0034388048803258	0.4003247025628922	0.6211830792578614	-0.12292959374228285	0.17450587023493944	-0.8235406336920075	1.5214836520766168	-0.8163882707121779	-0.1299915644947328	0.7804532031860998	-0.9045895275726444	0.06362333691278695	-0.1169850947646198	-1.0488970032014193	0.7545029430638002	0.14469198396571897	0.12030876632026459	1.2445276691017113	-0.27993039706212614	-0.04071406124043574	-0.8579315258376191	0.10482859790524754	-0.7714414352378931	-0.5379080217368328	1.1377434808424147	-0.528358905998864	0.30920356121081705	-0.7729137084553112	1.2817668971376186	-0.08863231904288947	1.770311347260963	0.07728708483920463	-0.24442867639316038	1.1281802858740109
-0.9529938019633295	0.3894605204990912	0.6737205932707229	-0.12977415838780088	0.2641158625229611	-0.7559491043329115	1.5545217793638726	-0.775810968533119	-0.16784944910111793	0.7884595562290279	-0.9594250491710765	0.01592960735498123	-0.127871524762413	-1.0812088753829234	0.7621741979491754	0.11259833886796733	0.08828663283222618	1.1401272764197452	-0.19022360274564193	-0.08843971360456733	-0.8138139066577971	0.027813622593745528	-0.7294236420898252	-0.4113187331892673	1.1300363581530812	-0.5485648337103123	0.3584010610810489	-0.8050458190245073	1.2820597600306876	-0.16625049051247962	1.8532432435606174	0.14755294107528832	-0.2016393882146704	1.0539882722906277
-0.8676015741191992	0.3463949416063557	0.7462108917760594	-0.15688360185647185	0.3881748947248741	-0.6582284597293435	1.5019094016113064	-0.7478311890295143	-0.2390197696171564	0.7877091517329311	-1.0592423420312582	0.008489046402528459	-0.10426773337114377	-1.174270878578695	0.7414576464874812	0.08640919231705871	0.04862125257772091	1.0360314971297062	-0.023760095651210733	-0.1436190726109346	-0.8122159467475745	-0.026120207428866817	-0.7018174900422061	-0.2740206685482651	1.127996490513057	-0.5639026098143342	0.35099035626044467	-0.828522401618739	1.2846848589156745	-0.2517712378725922	1.9021209827928545	0.2730650985113261	-0.10871646618680642	0.9808599302649353
-0.7897718270865465	0.28315285677883256	0.8203170624790298	-0.15885210660143195	0.4978869689919357	-0.54370587080166	1.3636336955457864	-0.7092305445925773	-0.35183885640752666	0.8224095587591579	-1.1316434901615327	-0.005056790324884987	-0.049601206288312674	-1.2539948567324506	0.7457794641606188	0.05275071323620069	-0.01897080514198492	0.9086378801336557	0.1222864185583263	-0.21697093491116254	-0.8244189907988181	-0.06486802820243073	-0.6487655882481356	-0.20946170407441253	1.1296835759821338	-0.5353897242032255	0.32028209412584807	-0.818229594185879	1.3073246148950601	-0.2924266778378026	1.949388047890043	0.40197080069900953	-0.04099347430332402	0.90045642042813
-0.73763767956827	0.3216106652617545	0.8570268074639218	-0.13536486165459038	0.6310730463818884	-0.45410472895696	1.2757559727521968	-0.6817408228303925	-0.46242205008550724	0.8848805330275157	-1.252027600742767	0.017101835127173864	0.013706856860793409	-1.323597914051247	0.7533748676669326	0.05711585844004337	-0.05517476209990786	0.8322352258924133	0.277683247723807	-0.26603357101668657	-0.8393393067307195	-0.07289719506475166	-0.5945049903335632	-0.2008959404336355	1.2008610051289297	-0.44323906857363077	0.20218868644151566	-0.7995024585742037	1.3385241304507172	-0.2753924830745387	1.9280424123800444	0.4408273011919877	0.030878736799831503	0.8499709348592676
-0.6873764635024138	0.3512344167642464	0.8427012571105991	-0.13054837866872285	0.6710259680541228	-0.35517611509735086	1.217445525985446	-0.6426023759703627	-0.5238641825317198	0.8905008512412337	-1.4283901603194953	0.01036420656347806	0.07466808425899504	-1.3993493313061989	0.72717152400572	0.06566934213537703	-0.13901791497265115	0.82665749744524	0.42428105261538107	-0.2969877967761189	-0.8595002683962079	-0.07098986440129168	-0.5409953314106561	-0.2241832281252051	1.3327549501493097	-0.3019570748412893	0.11297895420903714	-0.7669760643804532	1.3891019156699975	-0.23468670349260418	1.8677789891785488	0.4655701264595968	0.08111512654080319	0.809278070753626
-0.6633973962693257	0.38946338728842467	0.8332137781793397	-0.15047953290051544	0.6694253050254825	-0.26893423822213647	1.1726967824955068	-0.6254073568863013	-0.5738982137940851	0.931364462414798	-1.6201310260621966	0.01655482918969664	0.14742734352062445	-1.4869467073720668	0.749241138601423	0.07084725299709996	-0.24944141571553588	0.796849287584241	0.5276973755497726	-0.2731539458211977	-0.8621811436715644	-0.10271354771429927	-0.47772979112068015	-0.22781754865692108	1.4764612345829864	-0.15638199568975358	0.023973803434493856	-0.6890823271017442	1.356586100455185	-0.1455270093904097	1.800316962243624	0.4508420129170812	0.09773514060620576	0.7805918483686232
-0.635336474240826	0.4452292202974865	0.7916642782474234	-0.17706149199308874	0.6459720513214535	-0.21492288353646555	1.121071628783745	-0.6017891005882872	-0.6014308986621726	0.9316393630717836	-1.8629269038685752	0.026955241403507885	0.1997569980606501	-1.5820551971984949	0.7349742356044308	0.10247200980923239	-0.34443661837746525	0.7853103100744936	0.6311341934964059	-0.22447482445176523	-0.8287184328859283	-0.12162140554868031	-0.4407539991980953	-0.24682252599808968	1.5864332094562767	-0.023425241246772532	-0.06518347817121677	-0.6082624707069775	1.3457928654793494	-0.06102415139852295	1.7491139341223074	0.4272207703694195	0.10391157912080864	0.756127586394664
-0.6139597399042873	0.45804961175534764	0.7654851013962672	-0.1967566753073248	0.585077005479435	-0.16728599769112396	1.0677275965038313	-0.6011998493152357	-0.6170212658654606	0.9337237501530582	-2.1092993982224764	0.0541641544803267	0.2281408749617651	-1.6829141626327853	0.7350318940587398	0.10923122249133474	-0.44933261563204085	0.7668928819080107	0.6784713409525654	-0.18472331710395257	-0.8464208201533847	-0.14969063039742098	-0.378662401852394	-0.27529250929337	1.6763208774074467	0.11556450377200247	-0.15599516629354235	-0.49644343430014626	1.3335442297665936	0.020031825327358005	1.729448040068305	0.3588449321315762	0.12198082918992707	0.6901139276003939
-0.6215080864919326	0.45262419772535534	0.7664567551013708	-0.21210378739381333	0.5716187299719564	-0.16231939871449266	0.9977044056550115	-0.605998515566798	-0.636142070451671	0.939599023009357	-2.3329330973336964	0.04152561093104029	0.22532216085510934	-1.798598507552094	0.7025471437134498	0.1259370645213811	-0.5223396557316893	0.7578277871358508	0.729245960898983	-0.14089354577764043	-0.8609081933455055	-0.15840407505020498	-0.2850995212833584	-0.30994856376679697	1.779998333322597	0.23898304929284953	-0.22216660529207827	-0.40687449110425006	1.3278887036537461	0.1451355432369622	1.7600084801705538	0.2730893840956635	0.15477760536435992	0.6777451273265894
-0.631395953295476	0.49105390436888874	0.7273429957088623	-0.27634519703136706	0.6025847353228312	-0.18228699975944718	0.878340899582061	-0.6126242767857287	-0.6877636979126058	0.9237164518083161	-2.5351511497697024	0.07754204392648575	0.21739496974475725	-1.8971963382312533	0.6755794120570787	0.13298218333777448	-0.6396249166184474	0.7438675997404637	0.7655603626794265	-0.09113931826646013	-0.8051098004561694	-0.13162904029379002	-0.2080678410719286	-0.35747760832285136	1.8695964002999859	0.3807070268934902	-0.2436074104184784	-0.3115804828520915	1.2935961829781193	0.244614809171995	1.7435520308659012	0.2010109427888597	0.1563027253888036	0.6316047012081897
-0.6453435382673134	0.5160377238589391	0.642279155942743	-0.31353553180004357	0.6340007050361357	-0.20056966709812243	0.7249163722029452	-0.608893909420291	-0.7081063048611809	0.9226294225991956	-2.6978566151353776	0.14608673918702803	0.17976094727342712	-1.9485904286785047	0.6446041041551107	0.1570160460508932	-0.712169431907847	0.7439018708997663	0.7994052349342493	-0.08262708354484186	-0.788524619089596	-0.11141776874059006	-0.15864025401188298	-0.42546459266297754	1.8850235523434438	0.5070688991081485	-0.27413185522398675	-0.23134808232681775	1.3045426519827066	0.3013980828210209	1.723874233291151	0.1641550704868297	0.10209140416870928	0.6045906274682425
-0.660917104217013	0.6174609689554093	0.528018576716766	-0.3528404675694504	0.6566507481736881	-0.2588212170148241	0.608055532270417	-0.593819433610254	-0.7225725305192787	0.912041003697232	-2.792978323750594	0.15056391147573495	0.15525865794377053	-1.9582527354719041	0.6301190571544274	0.15015830451807458	-0.7717924309678539	0.7079725054130577	0.729272132903879	-0.07538057842750764	-0.7341408417020021	-0.07429728391875226	-0.10173572325538616	-0.4797423548879484	1.871905464091359	0.642855212161584	-0.26613218673894995	-0.13196862744694482	1.3064858389147127	0.38693913341324804	1.70113581860216	0.13810487126238793	0.011747794884624185	0.5943599478947708
-0.6646211935701112	0.6818766722951808	0.40218017810675855	-0.39590096587270407	0.6415370176762154	-0.33444575192889714	0.5468113445980183	-0.5857409962433884	-0.7274258122719959	0.8523781310671982	-2.884158655235603	0.1606886870495266	0.1227282156252751	-1.9467722020046054	0.6151028794069776	0.1410762922615894	-0.8381676151230607	0.718630835956222	0.6461255656805498	-0.02615343506815468	-0.6705529004051682	-0.04335489941738367	-0.09132959036439128	-0.4979227010373332	1.8419915027249114	0.7662092621330819	-0.22739607180661986	-0.038482803896992566	1.2551160806536032	0.45539724288675504	1.6825454782618035	0.06547416823733664	-0.0714711604081969	0.6066524175080918
-0.655303762230964	0.7106520550128331	0.3208209765834428	-0.46243402959470786	0.5985986538732487	-0.418389681116491	0.48983793404353515	-0.5770993019301601	-0.7607684241467376	0.7898733800237302	-2.9036339260951234	0.11680743502700489	0.09315106520284797	-1.9630948830408332	0.5741664034075494	0.10450233836824921	-0.9179745021833916	0.6367902232126799	0.574004497757281	-0.01097713458634473	-0.6281263038111434	-0.015537767810235349	-0.08517045188596784	-0.5166703454431866	1.7997000498241345	0.824445185611318	-0.11819816403511345	0.03972025890933904	1.192211605954912	0.5018262711221125	1.69635019975247	-0.01016210393412199	-0.14877577464232278	0.6656319903871128
-0.6396370655868424	0.7569501975595605	0.2884976610776647	-0.5120481882354244	0.6183696448542901	-0.5068781620302572	0.41127119547188284	-0.5996542897514932	-0.8311944485783626	0.7331829207552711	-2.856278515416148	0.09851631336959404	0.06843714973106198	-1.9781767932111989	0.5386811892248163	0.06270490888775668	-0.9695466877869038	0.5348100198718734	0.46053304519750593	0.007139958929208176	-0.5610776888068074	0.026521853703373965	-0.099522819100196	-0.5243446159036574	1.7733722974602593	0.8725846120028793	-0.007096671353727979	0.09195274817511945	1.1251748675022122	0.5264972027235878	1.7277485939141215	-0.04576183081515334	-0.22128710031103932	0.7384049066803569
-0.6350452882592171	0.7362716382953322	0.3045913537847877	-0.510417512358046	0.6237050008447996	-0.5802425261432866	0.3121774764388773	-0.5858849981122349	-0.8530091470241414	0.6748306555817856	-2.7687778494325146	0.08160685616542586	0.0036807830131506624	-1.9758418404425293	0.5146875730321094	0.02709487425732767	-1.0113794231359068	0.45674463715897495	0.3553180649004644	0.003153759588927582	-0.4828216712231203	0.05587143320470038	-0.13207880575925826	-0.5599889705732519	1.7308546706241015	0.9121875015864667	0.08836940955577184	0.12546064128307874	1.04201685365167	0.4848103709658632	1.7961326393205082	-0.06277737994146229	-0.22128479403197807	0.7856898172243204
-0.6026010791899516	0.6978003601631634	0.3361722555675031	-0.4820442513953348	0.624874519964928	-0.6427408364401603	0.20220945379816269	-0.5745993280411692	-0.8476383463122128	0.6253148177011371	-2.626919023861438	0.0938723216762219	-0.041110186747348246	-2.0019027404137395	0.49431548948735626	-0.043350188538750514	-1.0542022707510754	0.4134756561004461	0.2224349438139265	-0.023789727174630588	-0.43629353326543746	0.07558289949730042	-0.1960275647189161	-0.624193052184945	1.7061187402510858	0.9401363552567984	0.11685802435906678	0.12881612858350275	0.9543676342778179	0.4676087287829279	1.8598020834925126	-0.06722141017017771	-0.2443179006021182	0.8381537187037947
-0.5748711160939817	0.679589796098326	0.4179133158849665	-0.4703921712579803	0.6202916424929341	-0.6919330806797763	0.1468247739890501	-0.5715791418749645	-0.842195579513168	0.5877237273932778	-2.481963495442209	0.08330374247588417	-0.0671925951090949	-2.051017372485478	0.5213367733579662	-0.09769084699007968	-1.0696527462969727	0.3601819367820564	0.110261655388418	-0.018308161141611417	-0.4150620832087485	0.10744937607795572	-0.27025327943523514	-0.6488895620065845	1.7128093094373764	0.945558284930742	0.18875169403160313	0.13128489206062344	0.8614177959254494	0.5003568006748915	1.89542273044	-0.03205184369293863	-0.2741185226914563	0.8945640548048921
-0.5385694802166274	0.6608226914469076	0.4977390911691025	-0.44508067039834537	0.5805902161482394	-0.7032270467341979	0.10827174330516313	-0.5477651975307809	-0.7982980032849061	0.49681162259621525	-2.3298377226720595	0.15618952671677117	-0.049401274373939486	-2.0714869505801428	0.5687870578231824	-0.16737837814464704	-1.0202801977783467	0.29877652172267427	-0.020066190322205534	0.03724166965565845	-0.43425023854873174	0.130465783038396	-0.37586392776286515	-0.6509329100934458	1.6650558789177707	0.9782970061533616	0.2654211133390794	0.12307984983364603	0.7381915406957973	0.46675510899108047	1.8598446537107787	-0.020784679345896163	-0.3018027989595581	0.9202713400296549
-0.49603570435618305	0.6059638472822819	0.5272519259499511	-0.3951110075398956	0.5140607061008192	-0.7236833512980084	0.07810444448964432	-0.5191555698142704	-0.7625795494435692	0.4384570599161991	-2.1789531173016456	0.20761195913744057	-0.040988960581368646	-2.082662264885079	0.5771386938756276	-0.21774798454116295	-0.9067886350408605	0.25850698467347627	-0.16569633515575202	0.07028000161376391	-0.5452061275818896	0.11562381505754371	-0.44265909216448807	-0.578648831474345	1.6095178857200871	1.0220115042220463	0.33376939869360395	0.07790817835083917	0.6209629931931411	0.45688525839918165	1.8201649061883796	-0.0008312696298700628	-0.3065128159716337	0.9246964262182628
-0.46327043450520194	0.5315535607297799	0.5730393882045633	-0.3623756099648672	0.4122575343095608	-0.725107724964604	0.04880533726209151	-0.4608455857323895	-0.7088916905127929	0.3609836080428605	-2.022787825540477	0.23924026693063408	-0.02987873650900235	-2.0688624846094386	0.5554953925458055	-0.3233630123972796	-0.7682358414134295	0.19566901219298732	-0.36052537926910544	0.16106393297397736	-0.6859388147906529	0.09068485844992898	-0.4791131523390435	-0.5110845063368821	1.6020430829969867	1.0934845654002932	0.3889129291109684	0.015696544299691882	0.5559734684017259	0.46320078488056077	1.7711069328566882	0.01484259147157529	-0.31992792049884	0.939037778128515
-0.4457735236400354	0.4100357779616918	0.6448553414342909	-0.3226079694783637	0.28913245088240325	-0.695522912414093	0.024345699717036755	-0.41511195100221937	-0.6357797620204911	0.3047674981450566	-1.8300124529857473	0.2818621475538885	-0.06410167430884721	-2.033129330736622	0.5510786180710607	-0.404536209125654	-0.6369348098052107	0.1940031646822658	-0.4941152136427811	0.2441513139393341	-0.8568575292697883	0.035371923323588225	-0.5374528453990267	-0.45819798779617776	1.6065167788546948	1.1216512177865168	0.39766586442862684	-0.044229821863538174	0.48877480503506165	0.45200440479498927	1.6911688729023353	0.009664461754944648	-0.3513677118320109	0.9489765943617318
-0.43177781520106046	0.33976699770671803	0.7634426317678881	-0.30080617402222276	0.2286591411961237	-0.6538050268211286	-0.011658680232989715	-0.3696464496597674	-0.5603456390083541	0.24072707544811506	-1.6537106759348152	0.32766898175869597	-0.11325266766746425	-2.0024953786500914	0.572316890146028	-0.4923656389185849	-0.4915770775860923	0.18167299730796588	-0.6003871959055068	0.2816179167946826	-1.049106539445648	-0.009440489516912768	-0.59092442094306	-0.4122892320953297	1.6115036068282986	1.151800018087957	0.38327379160460334	-0.09600939285185223	0.4145335924985087	0.4140069089917522	1.5968335920308192	0.013619594352633413	-0.36381417915344816	0.9517394346039281
-0.4156863159275982	0.24596492032518316	0.8528811942793728	-0.28428870909691517	0.14529092273712085	-0.5898624746431519	-0.022375128788457203	-0.3064586902046444	-0.45971361247607356	0.17386272003551312	-1.469183236961791	0.4003008928066338	-0.1878403242900651	-1.9380731941112845	0.6277166842924384	-0.5498285436824358	-0.3543372161287062	0.2317170095970366	-0.6843752531253078	0.3121996151804978	-1.2188944342041435	-0.0703704402346084	-0.647432192472463	-0.34749522201566857	1.6173189812211592	1.209056401065364	0.3591691265736434	-0.11147377800815308	0.3293235679933593	0.3739201765068648	1.4857660767818734	0.03633392889842678	-0.35327299592108385	0.912580791414981
-0.40192346148653363	0.10397180991885943	0.9277696325215867	-0.2786820281124747	0.039499982551657584	-0.5433887477284085	0.017392025074823604	-0.2560734856544599	-0.3787351480042017	0.1444352333761248	-1.2334399445008004	0.4647059850348959	-0.2528266147070546	-1.849830303075962	0.6671060202834622	-0.5991365309206472	-0.23239323885153915	0.3193558202873418	-0.6868592423221409	0.3185268382404519	-1.399230683036798	-0.12108528225876325	-0.6941025887931135	-0.2768586742260726	1.5760317897617193	1.2638137536466523	0.3180948448515734	-0.10570895045076975	0.26252178838474644	0.34635019133779493	1.3732704732833247	-0.007246240841487494	-0.362819503313115	0.8282088480037381
-0.3788458683388739	-0.007158456899774052	0.9181934676777864	-0.2831582356427454	0.011394979049828193	-0.5026036679868133	0.06050802991390995	-0.24287062463338688	-0.35896574543928594	0.12220971529048623	-0.9839011778050128	0.498955283400403	-0.3160865426112117	-1.747332944213521	0.6682953470947001	-0.6500831180387256	-0.0837570474216052	0.39610172190746357	-0.7257248267628635	0.3163150554941704	-1.601375369351128	-0.11212337616731907	-0.7312477435356033	-0.23209005829703858	1.5460028976183258	1.2976239961224203	0.29622230155399226	-0.10324421000317412	0.27719674097435243	0.3190230948194202	1.2419049870286822	-0.057574602601370664	-0.4093877413277827	0.7528770160551005
-0.38495293512050727	-0.14066836638582644	0.914522603855475	-0.30810844036199847	-0.06905582028386334	-0.42854105206965387	0.11364645528831782	-0.23195799129886482	-0.3283737665756608	0.14331191270812918	-0.7616281828799967	0.49827043106829416	-0.3844023263478025	-1.5988921437290413	0.6914938925539518	-0.6854462908868868	0.04116933434444867	0.4247001847208464	-0.7275926390747942	0.30143058105751414	-1.8000723267224692	-0.057323793502989925	-0.7486720986617885	-0.1788231693327363	1.533862642874912	1.3195139232843018	0.3054239488239757	-0.06100747889717788	0.3154233239610571	0.3030207382098046	1.0901539951773533	-0.09388900919178686	-0.418977398457091	0.6851169954337462
-0.4103012605300367	-0.2458891517526279	0.8565963187003304	-0.3039948321547047	-0.1010380860607969	-0.34980386355710497	0.13816008497291546	-0.21261776550872521	-0.31825019346518535	0.18248542492672065	-0.5573766507163403	0.49512343437585316	-0.4124362610454481	-1.396534498625687	0.6715233080382148	-0.7250815155871674	0.1422886011788468	0.44425088288301195	-0.7031053116115219	0.2722186405268746	-1.9868863393430225	-0.01570667547039193	-0.7641325241407355	-0.13524603975388158	1.5007267477545336	1.3030907570888068	0.2619815213033237	-0.05756700008595537	0.37606740614606404	0.26984332890199914	0.9484784929946988	-0.1466861881358375	-0.4056022446349153	0.630251981161843
-0.43234502957231	-0.3141291033703635	0.8135621108317771	-0.31673489999638826	-0.1680580060926129	-0.26710801286774527	0.19007015053491053	-0.20223516328945976	-0.28324914250837013	0.2747577450327773	-0.38580308680769837	0.4450391507441328	-0.4627484358596495	-1.1886558524654935	0.6314543893156908	-0.774412496599518	0.12072246002708646	0.5221350105179445	-0.6250656487881502	0.2279067531944922	-2.1115526829826434	0.04781217426094525	-0.7180434497305628	-0.10907797185595021	1.4831521725311287	1.2610518809347855	0.15771005444939756	-0.05676673798357619	0.4328173911905231	0.280288449722776	0.8595589307295949	-0.1822519702287429	-0.3452802510515158	0.5646004936002502
-0.46591465000091825	-0.35873719752252325	0.84748461916753	-0.3079083593927151	-0.19434902510813637	-0.18992818321042812	0.28583672296183316	-0.22386347616638683	-0.2585713748960604	0.36581931348849894	-0.2613062106933254	0.38647610663379023	-0.48448787741638377	-0.9710022877763531	0.628818582408863	-0.7793900116846861	0.07813546778315394	0.616690051145936	-0.5242250962419139	0.2058936391768059	-2.134258672619496	0.15561734423667822	-0.7286340274765422	-0.11648955470732399	1.4463868003509741	1.2275291141727525	0.059335365108262296	-0.03602401111763238	0.46721324074432113	0.2830067270312965	0.8016286648461467	-0.2652145964172412	-0.3086520013951861	0.552454535744718
-0.4824102916109617	-0.3694252698568696	0.8174395701862058	-0.29349188944295135	-0.20483085552287159	-0.15083481600985577	0.37911606757323707	-0.28580717022744573	-0.24034096970949975	0.4407746524830863	-0.16150980896391526	0.3457120922042573	-0.4888707701070457	-0.7897248266226309	0.7023527816834931	-0.7666728356191863	-0.027492412060005206	0.7704153039358681	-0.37824893147623606	0.1813119017427101	-2.1455435983391338	0.2712889417147927	-0.743033340005552	-0.10458198887726929	1.453278959349235	1.2150397002303606	-0.03557332362250763	-0.030698509076828667	0.48796264122549377	0.29673510924512747	0.7330497917583715	-0.3341591836349701	-0.2563995294552671	0.5493372143936945
-0.4656558259395148	-0.39816985437064234	0.7857743362735545	-0.255273338613071	-0.2669907724431827	-0.16030981292735894	0.4635944694630273	-0.36501448028801853	-0.22911252320652314	0.5236285788909101	-0.13061026282588353	0.3175476312888036	-0.4694047606209465	-0.6564899610419018	0.7694863849529181	-0.7701557275680038	-0.1444430491199767	0.9092341013537973	-0.26880399817633827	0.17524114142881939	-2.1214878624698974	0.41268137108881636	-0.7150214365635426	-0.0925946801251766	1.4533074769323917	1.2439439200465923	-0.05203062407714526	-0.03594114472874297	0.4926592964603735	0.3372085950538277	0.7089908260332293	-0.4158042263633809	-0.17712103792901687	0.5347076571823146
-0.4458888161263655	-0.4650439543391499	0.7132759994561406	-0.2310699923332627	-0.35664951743080786	-0.1865782294773984	0.5607123404937768	-0.43188137231859736	-0.23317249898524955	0.6261205166641004	-0.13308526969974627	0.29444334026509783	-0.4192312500124943	-0.5303131969726909	0.8118873058482402	-0.7516609554449227	-0.2827105539380449	1.042393852064745	-0.15036759746703854	0.18422361343515709	-2.0509845661659023	0.540040629230109	-0.6763301933820972	-0.05176709267008271	1.417790056316885	1.220308940707848	-0.042516333155507444	-0.1159289958479666	0.5259269142961597	0.38619490681609064	0.6901070807193294	-0.4732691033060294	-0.10404680905830306	0.5354115856338201
-0.44133006758588617	-0.5062913923075479	0.6335666004328917	-0.2255698627534069	-0.45029970835191613	-0.21381364157516738	0.6365533215705783	-0.5198778919369428	-0.2779081645892592	0.7198639839243087	-0.1680811478434633	0.2849215514253004	-0.33117788132197634	-0.39522466160092423	0.8119937259033747	-0.7496554955455726	-0.4484123702540962	1.1295871121705026	-0.07274456177901412	0.17165488329535028	-2.019893859847531	0.6676726184772727	-0.6569882275724928	-0.018130083478144845	1.376193762527769	1.1891657383866445	-0.01882141494860092	-0.2172887569390971	0.5523106707851743	0.4577385992153215	0.6737815701428995	-0.5146552435557556	-0.0768403789324945	0.5509664302121065
-0.43352101377170393	-0.47048330668670824	0.5276340658511993	-0.2062007746703527	-0.5406717497576146	-0.246916105591455	0.6844721013721431	-0.5875734752845092	-0.29781399586510154	0.7926283875434806	-0.2669910014302066	0.24802700601396438	-0.23442603326669734	-0.27926703297191935	0.8304143758862157	-0.7539260619542616	-0.6120998481100886	1.2038194127375743	-0.06678735955677191	0.2131987132423426	-1.9202511713904307	0.8110135389479822	-0.6538636106758732	-0.001988414219943874	1.308741135379275	1.140714891447947	-0.005695740390160783	-0.32410039131408713	0.5421334800007068	0.4997562465675852	0.6596802714240353	-0.5456001755125157	-0.04476450095498209	0.6170869772900767
-0.4324069810916664	-0.42488778316393266	0.5155562811225931	-0.18395869323219355	-0.646556090443702	-0.2818052813117251	0.7400210478700645	-0.6182742269887351	-0.2876601541541879	0.8788767826916128	-0.38258283186241204	0.21907280597814452	-0.1260590090644863	-0.15560536903633287	0.8599945316934627	-0.7348821764734373	-0.8019907172969175	1.2976364721388152	-0.0170810892745343	0.22580131501944728	-1.7876083511258707	0.9191493182858302	-0.6482461665568765	0.035439441133252404	1.2757516387138086	1.068578914716652	-0.019161269732648353	-0.42086153561598705	0.5124895918480785	0.5597196573091181	0.629696493013052	-0.6042526855926205	-0.0426553715553238	0.6680837831878401
-0.4386903733641437	-0.34338672752938815	0.4944530203586706	-0.1832485935294193	-0.6715198905946127	-0.34089490161396296	0.8066472898294312	-0.6560997416375391	-0.3295606859392401	0.9000275592274345	-0.4897544635760254	0.22151979004252906	-0.04111011825992378	-0.08411120938771877	0.8885494391989152	-0.6541675867593035	-0.9734202248099637	1.417382632699202	0.06825415665175956	0.23705698864320693	-1.6291092975146615	1.0014745083124574	-0.6390100169557993	0.062373964578252374	1.2781726831873195	0.9814421568647209	-0.023820907582499797	-0.5383474301236598	0.47684793146120963	0.600332848573095	0.6014675961921396	-0.6540171352152938	-0.07913773046199868	0.7164613823520375
-0.45880698083110216	-0.26309921851330675	0.4926919545253736	-0.20463529287402654	-0.7170011547222225	-0.396926858261538	0.9041896168005833	-0.7036029543501393	-0.36168333657918755	0.9022564263213617	-0.5874885580418687	0.21919846798677406	-0.021971901002710053	-0.03771523716608744	0.9431504555895867	-0.5464435074058509	-1.1398987116955717	1.5359856558744702	0.14632852268604313	0.23812951166331336	-1.4311352688796828	1.0760861524458274	-0.6172417299931408	0.08939749447378628	1.2783861348388348	0.9319049099398274	-0.0563038967076465	-0.5712933688250293	0.45253380196902854	0.6714869730935884	0.5763920966957692	-0.7049220080738495	-0.15249064711864277	0.7233818598423812
-0.4825662755630553	-0.18569286321031558	0.46558682335807183	-0.21424703843950663	-0.7166637657976311	-0.4671684755412614	0.965588624497259	-0.7513679298394232	-0.4308845827378457	0.9112407055891717	-0.6616245271317619	0.20669257141210218	0.006793838949041375	-0.014162579059158858	1.061888090310076	-0.37670127470644554	-1.1961500143326862	1.604005583274572	0.2505637030880513	0.20639032435275376	-1.2509699782066772	1.1088149170434982	-0.6407574877720295	0.0856455082716703	1.2453432414573193	0.8666588538849345	-0.1086654206038176	-0.5979488798491638	0.4449072159299668	0.7122844426916994	0.5123245167431002	-0.7051290944519206	-0.2605615448039257	0.7250406569616086
-0.5010732591657856	-0.1105678270369578	0.46863592607944804	-0.21473640597293392	-0.7599875402154556	-0.5151544872886678	0.9945322638739315	-0.7767839036997961	-0.49596919502215986	0.8907939833555136	-0.6846874064272165	0.2190279427319887	0.03876912220342629	0.0033727591739453446	1.1442876105667321	-0.2655835412791322	-1.2420242317913288	1.6192666140691785	0.37986202020829574	0.14027012331592043	-1.1085161318367562	1.129228531902892	-0.6353978273841878	0.07526130427226373	1.1901454925276427	0.7896151675108739	-0.16581701378797128	-0.5994855835689312	0.5255852546042685	0.757319987263357	0.45816302658107694	-0.6907119725156343	-0.3247223026868997	0.699644736166108
-0.5066390858337936	-0.056369379141282705	0.5560547262848613	-0.24096455348723794	-0.7974987220089366	-0.5532456235496496	0.9958269104889845	-0.7575003153873019	-0.5141666567625666	0.8987586726606155	-0.6810759168051513	0.2221442257878253	0.07576669674488737	0.011438502746866488	1.1439328770496175	-0.15979960682178884	-1.2884649325674775	1.551610255639904	0.4942850448701705	0.08268461075525495	-0.9536242750315944	1.1537449311217878	-0.6644044505740141	0.032500473852776664	1.0910625634367659	0.7177539280485129	-0.2072131970132871	-0.5345015214903007	0.598265215878873	0.7777304080448667	0.4328500888341342	-0.6769081448528678	-0.3748046404261831	0.679696377383367
-0.5219485053689611	0.014444212819071323	0.618295215619915	-0.2764205569352753	-0.7948804152596469	-0.559265056035086	0.9846173202752533	-0.7038996973190393	-0.487576316566342	0.8863532804349743	-0.6695790558063837	0.21506998250485498	0.13445944942053986	0.039443277074594045	1.1295262478280388	-0.028421648973392645	-1.3182627844267478	1.4677957823049161	0.6085783763401644	0.027065084182993963	-0.7971077903559513	1.1812174622783838	-0.7177016834979083	-0.03012804785962116	1.007012088287985	0.6301933013148738	-0.25771070146634945	-0.4775113654308078	0.684780515168549	0.7766197747522321	0.42436993995174993	-0.6461254064229889	-0.40288686142651653	0.6622815752326028
-0.5403269388350542	0.1028053918562523	0.6648199838659987	-0.2728577256205925	-0.7829576529794702	-0.5589299788247439	0.979673024534651	-0.6321561002150997	-0.47895474459152954	0.8443194268804456	-0.6207844928804624	0.20220372008059137	0.145587571539878	0.054693973965277275	1.1371655652906514	0.12327478270698311	-1.3128417721384382	1.3854024426712679	0.7185783761823303	-0.024218490804207245	-0.6577391613439333	1.2129882437341721	-0.7610558987510534	-0.10223115907781972	0.9681786381861925	0.6319852906441985	-0.3431216812567634	-0.3921803430181818	0.724696009255393	0.7824042058782477	0.37568514535806957	-0.6126795082079833	-0.411276658275131	0.6511609460913542
-0.536073019786607	0.1947096668722698	0.7157156453577705	-0.23510292804552985	-0.7044026024260892	-0.5591214774963802	0.9874496957266379	-0.5563568111165071	-0.4494244652578452	0.8357563571431943	-0.589383210873169	0.11065248963058094	0.14145692374144042	0.03297927968905899	1.1385017449342407	0.2751579796904946	-1.2484956291839544	1.3144809797478387	0.8862963540567097	-0.054076745347788356	-0.4919937565514287	1.2282172004940792	-0.790082912455411	-0.1959561230033786	0.9472938537677186	0.6928974351381159	-0.4932333528743717	-0.2947703682568248	0.7910601834413666	0.7387621759675913	0.3278186673771361	-0.5476439587668652	-0.38818983772169136	0.5863629354821087
-0.4990859789066677	0.22573053689618838	0.8046747150195621	-0.24536786268072636	-0.6434767417289576	-0.5279614337905852	0.9476993969079563	-0.4695039301889919	-0.4280409843638309	0.8017666911918686	-0.5337761633929403	0.045972209956253014	0.11962478217254495	-0.017047816324498873	1.1187306552485468	0.4274626086582928	-1.1464280460750111	1.2745620954033996	1.1127703886201383	-0.09209113977375635	-0.381981759021469	1.2134619922499288	-0.7859562518457496	-0.3056474291950115	0.9749603345719366	0.7496311402160406	-0.6187695044971042	-0.1546339487622282	0.8514620702422377	0.6926302568617312	0.32687163133664543	-0.4159236992738073	-0.3826458404425905	0.511622983140011
-0.42620987888480666	0.29251929662426324	0.8527549408191163	-0.2668454602596569	-0.6014262731125399	-0.49273754458014685	0.8986108490128017	-0.398302602846781	-0.4050754074951223	0.7455840837400365	-0.46841660871964363	-0.017781663337205645	0.12461671640865035	-0.1414607486957448	1.1042116747361777	0.5809674981711733	-1.0741124507780184	1.195602760375266	1.3392369230149765	-0.09402326625219452	-0.2797693166383168	1.2132750985181109	-0.8189287370894947	-0.41798494202140757	1.0033925493600981	0.7929992329186949	-0.7420550186832735	-0.03890831678944466	0.8831608073682602	0.668785012764282	0.33389262378027623	-0.2401715900316014	-0.36350074838940005	0.44126297792484054
-0.2937252398813083	0.3208312820189633	0.9234436234023067	-0.28373899072809966	-0.577710643288154	-0.45191795688703895	0.835708354538839	-0.32373011008633795	-0.34940283620203394	0.7067677109103163	-0.4031943414240409	-0.09190658278973259	0.17134003602614947	-0.2817623017129706	1.0699143045557684	0.6405484672351929	-1.0153684142042645	1.1066121811162137	1.5054785810321154	-0.050908437508630236	-0.2088572973943918	1.2376646728727256	-0.8403470253352998	-0.5370337412325473	0.9737707703003895	0.9177935878583451	-0.8541704451736132	0.062336834739632876	0.904927270126838	0.6427515259860371	0.3663455959034777	-0.1155596066697528	-0.341143976753026	0.37590275776645254
-0.142053274589458	0.33499596029673556	0.9699241367654162	-0.26278825838870806	-0.560610085645252	-0.39795081693502615	0.7366029601676312	-0.25167724285140675	-0.33557867773050487	0.6945628075629924	-0.31019330176562104	-0.15494460936825638	0.22882609735254675	-0.43429230602828495	1.0149220547362543	0.6868943022437842	-0.943583634562227	1.0293083988563638	1.654115953982378	-0.017053293381918792	-0.15169554445291308	1.2545899121923956	-0.8851500821489126	-0.688030512940937	0.9439102794023613	1.023181610709478	-0.9327515950364991	0.11395899968569667	0.9186868062645408	0.5849949990821367	0.38766778753024134	0.00826110398595421	-0.30767837965080014	0.3589917126158554
0.018287541515290374	0.33615042427388414	1.030699128014996	-0.2459163877137558	-0.5259840290089253	-0.3307644718498204	0.6490874248440316	-0.1784505777363746	-0.33699069520357966	0.7180802444326566	-0.24300250502585224	-0.19060547727449265	0.23080133745922543	-0.5665420414240802	0.904934133230501	0.6796011644457476	-0.9032206483690958	0.9479614362343703	1.7240184053964565	-0.005452292776699485	-0.06321188297205069	1.327444807129573	-0.927835045118561	-0.8028635780552053	0.9459587391935174	1.141040025906376	-0.9786831776391047	0.17749433074052595	0.92176975353213	0.5881846833433335	0.4124535405362802	0.08240172013453084	-0.2542688251869709	0.3472669047417106
0.18163945059217249	0.3242532485402109	1.0371349737413744	-0.21286706293814445	-0.47869683443095373	-0.2506378950049171	0.5321385019043456	-0.12716646089001624	-0.3198381486257325	0.7577837291122174	-0.2053014400507614	-0.1971710084045642	0.21081585085725268	-0.7169098585343262	0.8346592563079172	0.7107926947414916	-0.8712319516743543	0.8634469650624791	1.7521581829400463	0.05124654205772573	0.008843854214053915	1.3793352003502846	-0.9896597921478743	-0.9122661353204361	0.9773151248328562	1.2231349073063886	-1.0257465562964305	0.19628876856208097	0.8891829803476308	0.602247600827815	0.43477310597347635	0.1700584876591337	-0.2328754830294535	0.3832095292604986
0.3233784118351124	0.28493532413144335	1.008894881751793	-0.16506717413668864	-0.39893325674968716	-0.20224087946083597	0.420181192023157	-0.09788366108278483	-0.3514112863726469	0.7690780883291678	-0.21491711786148643	-0.21371291265587625	0.17503265537846258	-0.8439250067658122	0.8106890799022739	0.7364480274456375	-0.8144282464415576	0.8099015667186344	1.747403465836334	0.09441193571060386	0.08268860439885237	1.4050479615730116	-1.0146844355990898	-1.0229891882854965	1.0466878334800538	1.235944618541009	-1.0538177525815875	0.17360819849468925	0.8503806877906742	0.6318549827924455	0.40340558026393303	0.2258066692130479	-0.20652215296804913	0.40246083188708076
0.4513721969021077	0.2503699399505262	0.9497805527774841	-0.11232278088668743	-0.28977258844838216	-0.157834856270536	0.32897508509363227	-0.058317001200578256	-0.41763872938390617	0.7431064915610365	-0.21095899118703393	-0.21392818885832837	0.10857640795191179	-0.9747924605931951	0.7947831027442105	0.7303432443914111	-0.737692912030073	0.6873141082728242	1.7460505435558649	0.13408171697042848	0.13127827726456726	1.4421096861293219	-0.9932872138307361	-1.1226415532141154	1.098973101309234	1.260234193277415	-1.104035120132887	0.12142362471345147	0.8183567637774578	0.659212952622555	0.4095286101082564	0.24990486210069357	-0.1996857466614052	0.42344418117202826
0.5665950187046784	0.2054063517478201	0.8870773019210422	-0.12556501341502874	-0.17937870739620912	-0.10874030272316695	0.22667218796769067	-0.04005628917793045	-0.4570722660184887	0.7781906736208721	-0.20769237206386207	-0.2190499544710179	0.06838850083042732	-1.1097281246177755	0.7680412142916616	0.7009131050689361	-0.6621530545223866	0.5410206517348236	1.7504645153640321	0.16486561435683983	0.18541206070558555	1.4817626329001956	-1.002884895068337	-1.2457133296953855	1.1814583053204402	1.2044919638197722	-1.1404263760810496	0.10544040908664946	0.7972136368746696	0.681604844869272	0.45551809789673836	0.2458818833714483	-0.1902329039577045	0.40268566498869046
0.6645042551387355	0.14279500317985852	0.8663201354379986	-0.1661175093507659	-0.13492332490215733	-0.05854378616448349	0.16036716956028724	-0.017150941017109456	-0.48635291045449003	0.8115891031280149	-0.2164259246584465	-0.14549287232558378	0.0502161046500196	-1.2382362290847804	0.7858634961278431	0.6462282020570823	-0.6091659072873398	0.4161410886584367	1.6895867848310568	0.18649931874019782	0.2113131672965891	1.5013839382438248	-0.9913178795808786	-1.3498094452458382	1.254163920454646	1.1157098808948647	-1.1109289019089563	0.09677405501894312	0.7622595650783561	0.7615279756366663	0.49607077027395735	0.19787759555455614	-0.17212234322287037	0.42588948840251584
0.7020044060909812	0.0916451331463057	0.8068996543320903	-0.17340035277752275	-0.07151400056259785	-0.023997416708254112	0.12862452884047354	-0.00624784265848885	-0.5108308636180017	0.8637850795345157	-0.2755813761726098	-0.09648328522879586	0.052012872235379516	-1.334330582040958	0.7842683359230709	0.6142499987240033	-0.611960464711346	0.2999083757128908	1.6190543946971683	0.20200724716963592	0.1981878684069667	1.501103136464772	-1.0033171330465358	-1.457375526559638	1.291409789326868	1.0353702022612876	-1.1317789739521902	0.054452118553403	0.739830571861824	0.8529641859133221	0.5031701107496266	0.1282778188960521	-0.13901392179076028	0.41644261820431056
0.7034950004975339	3.929029123686534e-05	0.7379954718339535	-0.16812156451749963	0.0075999122517730385	0.01788386562639911	0.11958781147216366	0.03820915698687396	-0.5532108991307281	0.955330427425009	-0.3590156322953619	-0.022188289715437327	0.07209532561606788	-1.3757024374373072	0.7813375070734728	0.5463557761043397	-0.6100970327458654	0.2124307472663189	1.5267664862009933	0.22557338121472337	0.1807937119817164	1.4972198167681432	-1.0309916937820491	-1.5576542225944208	1.2806762381250285	1.034058716250687	-1.1144348787440133	0.04245920022810453	0.7381652293633516	0.9088529518507784	0.5462166985013621	0.10719129189363627	-0.10359334400549391	0.42781132199212984
0.6770711319545875	-0.04330501843320619	0.6572528353468815	-0.1340547986540253	0.09477108869838766	0.08618714990108634	0.0948851757010695	0.08200647962697961	-0.6377135596788521	1.0563092113947994	-0.4303392809357819	0.02862116140576217	0.019490848162829387	-1.3593551503965666	0.7983293566054676	0.46019110000986513	-0.6171833233188192	0.12529639809064114	1.4450963771448029	0.22493707831405835	0.2085965644711762	1.497468854683459	-1.0366362136268503	-1.5936099712601364	1.243339905824685	1.0210046793495837	-1.0819534062634955	0.04890052492639716	0.7398539293488702	0.9563319516608338	0.6457884323018638	0.1196907432835042	-0.06412636240903244	0.4412888821672598
0.6563282148007115	-0.09968758243164716	0.6206057704903578	-0.13497268572881843	0.14724080208402895	0.12087625679311938	0.09116343458193805	0.09066716012941113	-0.6750819648883677	1.1662590725426356	-0.5152412158730225	0.08160779947272874	-0.0526469653392979	-1.3109300099831995	0.7967838134682017	0.34640552186596085	-0.6763545057409985	0.04866074078791936	1.3531957363645994	0.24012904730835963	0.22268279541018096	1.5372780266280612	-1.0115502497961681	-1.6208165144191273	1.1627867680723454	0.9835243876421919	-1.0483641512682245	0.01957489846568658	0.7429804782363278	1.0035324717192555	0.7402176501099916	0.10790673912595972	-0.041437040211232276	0.48540970298126396
0.5949454197031843	-0.13445773814875156	0.5543234183140493	-0.142068405116699	0.19023927734706056	0.11515298345940173	0.0958834070379425	0.11361252819884679	-0.6603885510357039	1.2518337610494892	-0.6226597725084392	0.10122517189423227	-0.07586220474145791	-1.2884652513949473	0.7742409204858232	0.23757487617267198	-0.7186530990813715	-0.002398694123060932	1.2647955933807022	0.2675959145366593	0.21068692576986456	1.5560285063354022	-0.9833032160629462	-1.6434084374300575	1.0829197117440976	0.9331743074402435	-1.012575129625002	-0.03736052568049916	0.7299406734765893	1.0316387163940257	0.8264575819014581	0.10365656346946583	-0.08181983778334814	0.5568677982886572
0.5182997599323717	-0.1914322850146409	0.5103361014952756	-0.13496637453034607	0.20539894896976482	0.07350680529875106	0.1423100954162934	0.1865247531691112	-0.6409105908596268	1.3184625934667817	-0.6660941541363491	0.07744096967191146	-0.0766120221882431	-1.2537812556719987	0.7238880660870429	0.10238109788960155	-0.770457163859743	-0.03715398059171231	1.1862984391337716	0.2700443500327546	0.21323806250650518	1.6051091523356267	-0.9095861107318977	-1.654389233237485	0.9941606886066628	0.8951482651817745	-0.9970383692669088	-0.1078461481307345	0.7230596035342445	0.9983332944328034	0.9141140393870348	0.09488478997818307	-0.1092191769932243	0.5973871305970596
0.43657957827514293	-0.21907580330672602	0.49098413796303075	-0.13676941003688398	0.13148704479660725	0.042840875449400656	0.20015050482635063	0.2912916154924287	-0.6005198415795919	1.4546555800774148	-0.6624349675699295	0.05261275086171714	-0.04659055959848172	-1.2417588665734058	0.6933071283250816	-0.005454250634619828	-0.7996446761365167	-0.08532497484071921	1.1268490726441178	0.2840372836831795	0.2262712586693823	1.6659626046010945	-0.8785489197336721	-1.6255591438443595	0.8375736510483112	0.9026039277343368	-0.9460791097177077	-0.16966066506144958	0.7193044139497264	0.9761455504100691	1.019384876289576	0.06481068520434327	-0.18357956561918662	0.6728088602837078
0.34302653479106343	-0.2671983620639969	0.5022400091788013	-0.13935520391721373	0.08461152093812419	0.025887314370733234	0.25705263142144985	0.3201059496949809	-0.6042730206603057	1.5591161723268079	-0.6589251529156659	0.030561499609436483	0.033710591937061364	-1.2497045119030237	0.631062745262841	-0.0784646074723949	-0.8299694002612666	-0.09548321945371094	1.0661995534437685	0.2787073092957827	0.24546965346354305	1.7178051502593727	-0.8784161891428838	-1.5369898678509082	0.6835447144514861	0.8788905667938035	-0.8675301885531974	-0.2208380112512831	0.7220102055341252	0.9404865033885697	1.0494190933477943	0.04503321202028861	-0.2729478792466641	0.7251831429744285
0.25531516182283814	-0.34359750654131144	0.5689218867692079	-0.13730002005399738	0.005846220853235495	-0.010855574856081279	0.3326171561687309	0.356707878905281	-0.6066049418918356	1.6305817703575531	-0.6434168414980714	0.01489131237509538	0.07775251473430211	-1.269273614938919	0.5481637693390661	-0.12931673262794885	-0.877492820623161	-0.08434588998068264	0.9967447231559408	0.31094957894973535	0.2824637541870886	1.7316659549720117	-0.8395113602829183	-1.416290834757223	0.4892016874601356	0.9741902577866182	-0.736970151595443	-0.2729950520065341	0.7383569490010021	0.92764047794434	1.0925790402779032	0.10239831098077512	-0.37818867493927066	0.7936698137322693
0.15736897508849504	-0.3867709278404365	0.6075628687060302	-0.10879881751719642	-0.04958082454257062	-0.06254370784853767	0.3782902728620721	0.4023566342013659	-0.6113188074436063	1.6909444680488743	-0.6012904029919932	-0.013045238757950306	0.10284271153161628	-1.2960344772087187	0.4748315115291869	-0.11612048714770422	-0.9246560868280657	-0.12590437470751048	0.9703690255003611	0.30918214163510055	0.354089899727507	1.7678617712379077	-0.8175134803436535	-1.2476586135324115	0.305189523729153	1.001463440244987	-0.5897550184459611	-0.3138592751326833	0.7433400750473839	0.8594263916227428	1.170372179945691	0.13058479445536536	-0.4785939682321126	0.8293322717603525
0.0751844191693263	-0.41569384977983387	0.6492398281048188	-0.05073664039003006	-0.09037588584003042	-0.10522254214133804	0.4444286839133439	0.4234196705225893	-0.6660761530633883	1.7595719025399283	-0.4766527391068901	-0.01580896070914525	0.14366041759549444	-1.3415320266170632	0.4530486493650033	-0.11581616596565196	-0.9098888477982445	-0.1772218160197187	0.9411956958057068	0.2876671820195916	0.4865006509081725	1.8015277773473841	-0.8303668408665905	-1.0872198432516014	0.11716473937503383	1.0032923538501177	-0.3763545879576419	-0.2999412703518848	0.7288942052782593	0.8077163842237558	1.1854722331488907	0.12572731554875244	-0.5477026618509754	0.8926187577788618
-0.004311593476177528	-0.44515178399610394	0.6810094509571144	0.00044900667024228984	-0.14168670200859396	-0.13877801508790083	0.5020078121337022	0.41153515370736005	-0.6861817293115168	1.7344336376802194	-0.3176983210893541	-0.018154651536904515	0.1471630357100075	-1.4054725617058308	0.4302481240369314	-0.10436601194769583	-0.8368880213256078	-0.24715571080712437	0.9677738288582715	0.2545929774144661	0.615553727981759	1.8385491081844194	-0.7948056470911096	-0.9286190347441895	-0.0842288912899611	0.9704642167782547	-0.18387854509939838	-0.32111653971951176	0.7102719605280212	0.7857979447515774	1.1476204292783712	0.058603517208259515	-0.637564816781978	0.9476682526063633
-0.10644058775597647	-0.5036184612337273	0.697329458781464	0.048210973357461245	-0.19383229710067826	-0.1774065524525414	0.5725148715552155	0.3957803394508741	-0.6904493819643278	1.693217399260584	-0.22390450456487626	-0.0012604107779279256	0.19841260361250518	-1.482376796448812	0.3769901333045441	-0.0072001529393169285	-0.7693694510636955	-0.2997660544068203	1.0165953370062282	0.2098832529673141	0.6855305068976904	1.8444700999163905	-0.795339775627018	-0.7924044771992522	-0.25305600127880606	0.9396492302419933	-0.026196415426885798	-0.35195720434895916	0.6947968131549748	0.7922970248501958	1.0844240323659045	-0.032096674273399343	-0.6793641160743575	0.9711115919963571
-0.19992812309701788	-0.5578516636242943	0.7364537163030744	0.07395413937162461	-0.22356995372434732	-0.23852425507671296	0.6569845676072822	0.41651204815658993	-0.7383591688692481	1.5877844245209713	-0.1484091398469236	0.006970956130532287	0.2942168174265909	-1.5774957569154586	0.3531738325423934	0.05945458619622277	-0.6272893119532134	-0.3394666379086877	1.0353866227698094	0.13547758618338065	0.7313328653618816	1.833228805127817	-0.7717929979717046	-0.6428222080036156	-0.3864720108398663	0.92944078403007	0.11388006735175064	-0.35037291928331304	0.666689997775947	0.7922738388690935	1.0637098887192917	-0.08378797575463676	-0.7082997347234903	0.937745209685712
-0.2883519951586172	-0.6488037506927117	0.8033964883016201	0.10963249772595787	-0.23697402207794144	-0.2581119640393804	0.7341535694073799	0.4259623307629439	-0.8019492834812072	1.44887666533082	-0.047354101466553264	0.021040075739726914	0.3715420876305061	-1.6707378551229841	0.35462069474643393	0.10046021869406621	-0.5103902407799212	-0.3457570189443101	1.0650006580957883	0.04968938721659928	0.7688662827912116	1.8015681307132911	-0.7181089096077328	-0.5162616072494163	-0.4792524925928028	0.9056606667531376	0.2712226582078473	-0.3488731712998809	0.6543527818869835	0.7197275077736988	1.0294760355646577	-0.13708761141893003	-0.7242681133599118	0.8564598588288673
-0.3896792811637607	-0.7283076706243263	0.8178866915528747	0.1009290354785641	-0.2211472482040892	-0.2500596403966592	0.8206768969726694	0.36524938384264055	-0.8719141575637706	1.3042366787842394	0.013111818686660396	0.05128031806583354	0.41991081191763036	-1.7830579833401692	0.34944269750325213	0.1263599652587229	-0.37127579301078206	-0.3349997147218417	1.0458585681349475	-0.033833213363338846	0.8068948011014723	1.765191300777467	-0.7031863769719693	-0.38730020393125214	-0.5820559214603845	0.9047264797062269	0.4409146543462155	-0.3047516308130483	0.6189598086588328	0.6738589417366143	0.987935875351865	-0.2095435147148553	-0.7507769312677104	0.7695326768206263
-0.47604102449190533	-0.8035624122768669	0.8387557500929758	0.13281077355772458	-0.1715234103973743	-0.24379401481841353	0.9681909033800947	0.24732490626237316	-0.9389005156755308	1.06288424644529	0.044245884615288514	0.0980780516734551	0.4266037454903107	-1.8571288628400922	0.27651269723618066	0.15244129198315717	-0.22276216816223965	-0.28412295727269454	1.0485486956619587	-0.10477137284531728	0.8257557593375366	1.7314362866723318	-0.6642703358096101	-0.26825341057976765	-0.6509916473139523	0.8998936744141016	0.5907252088113534	-0.243318967548554	0.6071654212379691	0.5907080000278692	0.9545254499262302	-0.25241879428325786	-0.7439310022604253	0.6495478522720798
-0.5683890939382742	-0.8638148984113563	0.824974227712809	0.2077147632785123	-0.17711045852562884	-0.2746380311579825	1.103035907909376	0.18182006390062794	-0.9384232120374068	0.90605182138159	0.01901723690659941	0.10771184141075693	0.3828115221360119	-1.8845928286005473	0.2722407817861093	0.16860061322713812	-0.046000555062053604	-0.24878405330822212	1.0762333079030113	-0.14498486482866121	0.8354908040386089	1.6736127957098763	-0.6375206845962199	-0.1764185264904563	-0.6577780945815459	0.9304588267672098	0.7035489083436418	-0.14220193146636353	0.5878254571493865	0.521306779074921	0.9695386141531264	-0.31959385012271474	-0.7238381039091173	0.5347569361045685
-0.6744805780252727	-0.9112106560766889	0.786531974466162	0.33222567173670603	-0.1721979633206069	-0.2599641953862159	1.2277849087142787	0.10722211661691428	-0.9036114845760629	0.7332214354231997	-0.005590853273385094	0.11168742688566062	0.3715962212323962	-1.8387501668906097	0.2486962627885577	0.16263753146188592	0.1583903737544754	-0.2214180893059458	1.076356089372052	-0.23642894748722912	0.7789137472021073	1.6392599753126516	-0.6069294331585557	-0.05689483571980765	-0.6050758800193159	0.8884925367963966	0.7433503397411012	-0.07311555477193873	0.5898644549333538	0.42857909725195376	0.9138922774680243	-0.44292826982907635	-0.7091582657031035	0.4448900727043369
-0.7475371095929132	-0.9764243311404073	0.7591112655059118	0.44655857432979784	-0.16787707959485548	-0.2380017846861992	1.3048976169052886	0.03305531869983505	-0.8530656430078969	0.5603637880067256	-0.0572672538001882	0.0892677635970873	0.3974548469341407	-1.7499245847271419	0.24745378298086487	0.09575868453315517	0.372898950777944	-0.1712589659779889	1.030506609471628	-0.285638748762323	0.6695385157287619	1.6234852681026752	-0.6251476881308514	-0.0003755967633521318	-0.5742055962521826	0.8836048758590958	0.7521643831986204	-0.06182701411774694	0.6022628647408034	0.33790263082130545	0.8357455965088819	-0.526937058747522	-0.6898874442430195	0.37927638910690153
-0.7984583561645631	-1.0579026228851285	0.8173804545582156	0.551467769122014	-0.16409515780669243	-0.22392385895458916	1.3264887050494212	-0.029714646869784006	-0.7401547314273688	0.38772708985010784	-0.17042625873030898	0.060479113993011854	0.37010564950801883	-1.6119364673129364	0.2711783263867961	0.022983083391867547	0.5246083614472858	-0.11456963366172293	0.9997238555028092	-0.34783073729515884	0.5242537511725655	1.6058133762183815	-0.6394378357488837	0.038211885488226995	-0.5119542935540528	0.8646613165512701	0.7396423963962236	-0.0768752763463566	0.6575915499238564	0.24591473058254168	0.8720140101899311	-0.5834245748750632	-0.6630103656463919	0.30687181262878144
-0.8196134516113597	-1.0734867575120428	0.9061914363763114	0.6520947059040941	-0.20012717032327793	-0.20415854997743557	1.364481991461506	-0.11841156142366345	-0.6126476731111168	0.26342735725570937	-0.3123508393481288	0.030988503382104793	0.3115547799470735	-1.4473756973868546	0.27027609419374976	-0.06226929677147426	0.6132661632222194	-0.042076914944018294	0.9166095396330995	-0.4284823436986633	0.3474459077096433	1.5848545297379093	-0.6728888903376353	0.048286958512662424	-0.4098976074350785	0.827913932986869	0.691615190076888	-0.0695744801742685	0.7307485715979631	0.12779715956066623	0.9402123001462801	-0.6389237241981728	-0.6239048002976745	0.23695673147945215
-0.8341119357821295	-1.10272922603319	0.9945325900250394	0.7427059904045524	-0.2403760945453534	-0.1935584710850546	1.3822643434976771	-0.19596324786484803	-0.483186066818223	0.17038302923394294	-0.424550239334393	0.003470432566449566	0.26223995325415267	-1.269235501808525	0.2705638731852861	-0.1723370386688286	0.7184805186421658	0.029966764202698736	0.8029583470733309	-0.5201521645085594	0.20696162035061233	1.5573646062806066	-0.6654562997311868	0.02512567995330902	-0.29260245241982497	0.7600896329185306	0.669637654527093	-0.03663154872088334	0.7988927352499597	0.004036715886701886	0.9680826857877964	-0.635908662385974	-0.5858638431221175	0.159656849121024
-0.8494507100450726	-1.1289070906703147	1.0352549595951699	0.8414424436341765	-0.2783794986640691	-0.1582493063158602	1.3649691638469281	-0.30727043355568195	-0.3328470002277735	0.12291157210195099	-0.5106713448089654	0.017401677706389878	0.18325899955963038	-1.063635214606621	0.2829730390343956	-0.21218647877667332	0.7650387468597432	0.1283297752039175	0.7230656459499203	-0.601954594048967	0.08584993813566659	1.482710302874705	-0.6792213233835966	0.0048183796579098935	-0.16838465409328113	0.6990940745633242	0.6851439492861926	0.009872183924664695	0.8509181686081504	-0.13386922208144453	1.0034822097058036	-0.662130431950569	-0.5347113175022675	0.09974223199083626
-0.8542184731388733	-1.1151057216394882	1.052844158180964	0.9168332544396401	-0.35875414391925753	-0.13119796845167522	1.3526358629401176	-0.4455940357871656	-0.22570472344687426	0.09985706565257493	-0.5796742982946721	0.02440938413492496	0.15934764255888578	-0.8560067120412412	0.29640636959417027	-0.2219650360421705	0.7837910598139671	0.2103303965650416	0.6206387417353253	-0.678679370464282	-0.016952727330569822	1.4178468789913234	-0.722577895204723	0.0052089793942810825	-0.08473090523604436	0.7099897426581034	0.6645332543203063	0.06857621738958922	0.9233723545246619	-0.2460730040410267	1.0537813772686628	-0.6585810003935569	-0.3763973121082953	0.05013554435920277
-0.8302917906107312	-1.0781691800899538	1.135172259495097	1.0022432426106822	-0.43346833083934866	-0.11634306368426255	1.3024218292413035	-0.5432547583838438	-0.10695581634880402	0.07072005354394176	-0.636762568166182	0.04129402337313392	0.18774812195319016	-0.6460430577650278	0.3253393363415762	-0.2112916632322678	0.8016392605117847	0.3070530098834968	0.5058327243907086	-0.7695458283163712	-0.1600366492046602	1.3109752726063315	-0.739100103395034	-0.0029554294449619725	0.00889957258382534	0.7414132309311792	0.6704845868042888	0.10149629375829713	1.0125291492681872	-0.33902640820943003	1.0769421719147558	-0.6303303635864588	-0.17228343160758053	0.0031421040906321252
-0.8130616684630686	-1.014669492024727	1.185330027840088	1.0277790306818415	-0.5044232460144147	-0.07984291220860391	1.2221002621392647	-0.625847706178439	-0.04087500930604081	0.10230619618351318	-0.663651998614694	0.07683537199806187	0.24998452812528454	-0.46720307265367245	0.38191452459854486	-0.19589256634372945	0.7383485155560601	0.39505979064269814	0.38465571304142215	-0.9092467465289952	-0.2883931466827743	1.1863260312240684	-0.7485994909418432	-0.019796472817233336	0.06980489452520575	0.7658305343978784	0.6631865370828898	0.08218194285696738	1.0821017965429836	-0.4240257189731511	1.0732711879876211	-0.572837754447027	0.0469269052521664	-0.02100222210415012
-0.7947836425098987	-0.9304376217355536	1.2637460224404324	1.022656674263694	-0.538422940112238	-0.012356634374873304	1.1413186811123708	-0.7078097121928576	-0.007032768673953149	0.11862620805577495	-0.6631081029648648	0.08221267282132974	0.3362435205830198	-0.31102651082274974	0.3835701948132305	-0.17392997924447082	0.6342862728784328	0.5131403588284835	0.24286794921298496	-1.0802019206860665	-0.42689910168040496	1.0473146233815958	-0.7583035960297702	-0.04899686904747833	0.09893462235484418	0.7117249081951511	0.6685223772601296	0.08730491008744323	1.137222228881449	-0.5006597261379373	1.0249537212488735	-0.5019058186333637	0.27215216669612297	-0.009520290276776259
-0.7583504786623999	-0.7956872019861388	1.3104302735000795	1.0084300146065863	-0.5599440236766207	0.048037554715130534	1.035131676150792	-0.8006522704662183	-0.016253575565624307	0.14274389994003167	-0.6686584831891306	0.08990714627120265	0.43221406409803614	-0.20750669394299726	0.4005062679176149	-0.14194838220168327	0.45791079700067117	0.6112574823941682	0.15741544163996551	-1.23445430287191	-0.490589670233874	0.929514212908853	-0.7611801320538218	-0.11849144836130061	0.028144638993005087	0.6280194971857959	0.6767551666634166	0.10455682349368775	1.206878676932016	-0.5575503124428133	1.0448773635154012	-0.39688354772585843	0.5034109517489775	-0.016171962118905748
-0.7521901380198998	-0.6769550741527095	1.2991661878256389	0.9921636994306043	-0.5912772768719133	0.07087478517776899	0.972316900704618	-0.9091256324676145	-0.033968175546938914	0.15866653462559427	-0.6441012959209538	0.08325362927539179	0.47894645829929977	-0.15644577926749065	0.3740091569980972	-0.10882637630077	0.26346488647906796	0.7098592370195639	0.08244867898787264	-1.3607407550901367	-0.5009754438836196	0.8146672825811951	-0.7461080813811514	-0.16725686823504274	-0.057479404435003253	0.5405138408580968	0.7023523553548567	0.13817190828533857	1.2903394995199728	-0.5891799583206861	1.0758523285960888	-0.3127187923534385	0.7021430184658738	-0.014592094960061813
-0.7530222537493878	-0.5458718318414746	1.2221264125272464	0.9639350667708545	-0.6438763789101355	0.10435795510023323	0.9357004082511973	-0.9892234832178961	-0.08836636465330565	0.16753748166828938	-0.6031491836646066	0.10766251991460815	0.49735462243902184	-0.14294231811002628	0.30464289975311193	-0.07220780346995188	0.07330296667782346	0.8039704045829955	-0.0023380990356774074	-1.4294354188535694	-0.46035518009231324	0.729350985778158	-0.7123644650790402	-0.1657075045199692	-0.16119428967804628	0.5099186670891358	0.7607653545160222	0.12992262609913063	1.3398394859583735	-0.6035174498968832	1.0191155083577579	-0.2286569284996335	0.7988274444447574	-0.0333752700143773
-0.7507698087405613	-0.4721106204790259	1.1650390683889298	0.9335164881855762	-0.6338313546897707	0.10518295429201403	0.8627787656964182	-1.0389137374015096	-0.17380021889310066	0.1732394470916889	-0.574474618195833	0.13865630194331377	0.5701503055959878	-0.13378532441355917	0.22581512398356662	-0.027952382372592677	-0.09309100963132191	0.8938871343356128	-0.06082728048863943	-1.4388692701439108	-0.3985583985888272	0.6325973921235668	-0.6842169907616752	-0.10553154340829271	-0.28258946187516154	0.5606066316703904	0.9245979205155999	0.09494838550868116	1.3618200365350783	-0.6000060756465444	0.9328492812181993	-0.12522879549711263	0.8694002532870868	-0.02846005730068784
-0.7694613760794543	-0.353024538505244	1.0902250897537402	0.9122776076944238	-0.5987993522616903	0.07450964546963264	0.7881599713419412	-1.0903850729645406	-0.23497579312122455	0.15271505542084934	-0.5826741285834134	0.19623780111493416	0.6217469049864078	-0.14935773172494818	0.14295684546136936	0.04042168854601087	-0.2716071357863302	0.9593618238037998	-0.09731871265242671	-1.408401774840241	-0.3664253972854711	0.531507656359197	-0.7265054791528358	-0.062250749591391395	-0.40845955913615484	0.6161940890237106	1.051111071858949	0.028940495161497593	1.3772806639136663	-0.6064745924064374	0.8620491506325566	-0.0736650114356026	0.9184654475642138	0.015497273889350432
-0.7942408094650536	-0.2304283925392765	1.0027026280577394	0.9099548469909223	-0.5447304153734873	0.042889359348601226	0.7285270475376598	-1.1072332683522008	-0.2891848416869348	0.14836465250821765	-0.6619946835539536	0.21592456838740587	0.6800007103429893	-0.20392238438348653	0.06988516280256686	0.0951188868012347	-0.4063503264789811	1.008075473444581	-0.1229297451733716	-1.3565889630998442	-0.3547806873989966	0.477857279908254	-0.779019488103723	-0.05960164903261169	-0.524111019660152	0.6662590575836627	1.1400335263212007	-0.06378724527802	1.4199096318113784	-0.5767434072218578	0.7417351553208972	0.012170047632393821	0.9430692588803871	0.04752635443988608
-0.8103805412530782	-0.1581230354032821	0.9183385683038923	0.9118836570935933	-0.4744961629413484	-0.005495244244540298	0.6494544952372399	-1.0787572419817746	-0.3245445651374645	0.13749378889797492	-0.7512166923483218	0.2532957647331743	0.7114165768983661	-0.2380405467090406	-0.009526611554639252	0.11472423651775762	-0.5414354634986772	1.0039563007891308	-0.13242855466586162	-1.2800218419959761	-0.3631761380537858	0.41577737355752004	-0.8372244846991015	-0.0691146241774639	-0.6349664864685229	0.6622467056833197	1.2570084717848469	-0.09924150947443117	1.4106278602328115	-0.5230356237773701	0.6715162864311471	0.09731621865809294	0.9181519967132192	0.08044521972454563
-0.8078603504258937	-0.08861587160115342	0.8217203797779525	0.9234500267618244	-0.3818690814414681	-0.06082333870430188	0.5684240699156816	-1.0717649263208	-0.3491312027247372	0.15590785223843298	-0.8896538346561431	0.25189512183537577	0.7201264651266153	-0.2562069556634187	-0.12296405987432343	0.10889619101815018	-0.7110622318127245	0.9581554126609511	-0.04554340801629349	-1.1831387117291539	-0.3781890919566277	0.3700342795095568	-0.9129111227278376	-0.09044751308570786	-0.7518301901179135	0.6015337284952649	1.3868761415112036	-0.12519526247459234	1.3784960976985574	-0.45442619787960065	0.5998409444386761	0.1798155216591777	0.9456019252702479	0.13516745635485852
-0.841811636839297	-0.031242104539131232	0.6921589488561358	0.952688750759318	-0.26902823098221	-0.10860199812698527	0.4914431614538179	-1.0515772091635787	-0.328487432465338	0.15233322355196743	-1.0102704433056413	0.17007084956365034	0.7167351961499916	-0.25800527241494225	-0.19267529831625785	0.08307903399549668	-0.8716327207745366	0.8829374574787563	0.05425269104414578	-1.08075856520879	-0.4119318809033555	0.3396349360179748	-1.026288523001638	-0.13260148238150132	-0.8374130551392085	0.5391877630163593	1.5479990512577646	-0.1400661037549265	1.3278828921373844	-0.36302817627770084	0.5594206150016195	0.20716470277359206	0.9707820288543111	0.19693354212443545
-0.8487512471518521	0.0393800029362351	0.54929003253592	0.9658329200455767	-0.164724894796757	-0.1446863037811524	0.4033657539790312	-1.0260305470341904	-0.2867985724538158	0.1277698496919713	-1.1092087776603918	0.12213999613245527	0.6795853341125644	-0.28869801714629767	-0.23550138615210797	0.05347136471106022	-1.0290749405173976	0.815386534051022	0.22800072902324126	-0.9786725064809332	-0.39305748338368396	0.331199756646957	-1.1357733628887219	-0.19427990095168787	-0.9265563158334944	0.573982021662751	1.6586828600082026	-0.19706342374739474	1.274714789166854	-0.245138993369142	0.5306485275757477	0.2596652268606643	0.9928017861633324	0.26578007644382284
-0.831533141191513	0.09268602113839892	0.40775650484131354	0.9547588638024644	-0.05499460152776756	-0.19968161246766813	0.3242671575548804	-0.9718484024659346	-0.25405979252515054	0.09741659935024347	-1.2339449890593308	0.059559305148341436	0.6056029351051964	-0.34033060783644026	-0.2581389165618658	-0.008551673351489075	-1.1239265801814224	0.7268382268773774	0.4111381859386925	-0.8686272799913446	-0.3969682043737389	0.3424182229599601	-1.239892415311213	-0.29736885779639005	-0.9541913289597467	0.6307722464169288	1.7876995214749223	-0.25413116680487235	1.1386089000807897	-0.15274044088754174	0.5102289819448156	0.3295783049349998	1.0333915536821796	0.3251598058366971
-0.834945067330316	0.14035769784283966	0.3323959932101793	0.9520176866179796	0.05902401743575005	-0.23798080121470794	0.24862866100057138	-0.9266689504005228	-0.2656409481212189	0.06925939947931596	-1.3465790004620142	0.04286102525179515	0.5646765623275605	-0.38931912104675	-0.27512745828936025	-0.06437445941129212	-1.2275858228896137	0.6513696642414316	0.574609201207417	-0.815104514488333	-0.4009395417689454	0.3393284810277384	-1.3357961740798026	-0.3734756305991449	-0.9325818844815188	0.6675680475476471	1.8714398350544232	-0.31717451208953723	0.9799445341442533	-0.06684177443438466	0.46977013890176017	0.4102002902702617	1.0518693127295526	0.35425357942678043
-0.8515160816811589	0.19611218542659933	0.25237712696605824	0.9547239125451028	0.1751262941660555	-0.2836046322917567	0.1633294240496878	-0.9185202455196947	-0.26041510783590227	0.030301061320707468	-1.4184047755763012	0.01552960013894902	0.5428322699480773	-0.45626326398852457	-0.2681290342221273	-0.13177468585695212	-1.3084141528063753	0.5618471197940277	0.7747872989190399	-0.8081573725527734	-0.4665648435533599	0.3298399635111983	-1.4232538691741932	-0.5028340855498381	-0.8866513667128352	0.6817395788639428	1.9660258197241636	-0.37433741783877145	0.8378808145372977	0.026475054489144466	0.45012986768055374	0.4805263174085052	1.139151559747986	0.40169092940025586
-0.8782975704130322	0.2540176780006539	0.15743686360111211	0.9519123335422188	0.2994773364822024	-0.3259540725019344	0.07578152256071215	-0.8578255867669323	-0.2513933314663839	0.014389234060142263	-1.4332961018289248	-0.01535983974916765	0.5135179400176961	-0.5332066589259219	-0.22594574405048856	-0.19796956675642569	-1.3982643804433323	0.4525595628437598	0.909412433177953	-0.8402899504919537	-0.5197336747956571	0.3317411835221068	-1.489178678602455	-0.6385260337913204	-0.8267681297022651	0.6157449096555105	2.0328833066014753	-0.4150666355787645	0.6788616587523303	0.12072501004153646	0.441079829335939	0.5408805634208018	1.2515692726912302	0.4150858825566065
-0.8471972534116803	0.30338906740561483	0.09827260044512158	0.9272199193111899	0.3884627549553358	-0.3640182389120105	0.018290309357033612	-0.7845912015323196	-0.2117549549152943	0.01790134999429803	-1.3961241065398902	-0.09417726384209801	0.46468543601278356	-0.6023529345651975	-0.17293458397116676	-0.29498749340226726	-1.4722032611919438	0.3760975001570039	1.037541780182814	-0.8758509250885185	-0.5637103851231149	0.3734413718408094	-1.4990247917172224	-0.7516872634575205	-0.783265908723499	0.5341050948508894	2.1130089062453417	-0.4247948154957153	0.5519594874781782	0.23151047949936646	0.44679681461971155	0.6223970750199422	1.3117624122315887	0.4051578248890745
-0.7995623606757037	0.34418987055174954	0.05128953409721957	0.8836921226970142	0.4775276954356805	-0.42342715551553856	-0.02501578790697127	-0.7175659051192705	-0.17761882863702627	0.036779223894361314	-1.2702696013509522	-0.19097693259982387	0.41612602561361234	-0.6634389637176659	-0.1483792683556213	-0.3940198371157063	-1.5789293586007869	0.2682656861227375	1.113591163565893	-0.9018870934073693	-0.5656081294894214	0.42036612773788146	-1.5057608552463901	-0.7893159276495803	-0.6914700211131715	0.44563268237146686	2.1765468371899654	-0.3989157759010206	0.42335725707906297	0.3317149582871613	0.4718057155987879	0.6736067848196449	1.3623934412861243	0.40525989495832554
-0.7830077453798119	0.4179626221107505	0.023019538755340806	0.8374271433277671	0.5675863587619209	-0.4720907324821756	-0.03374446673594673	-0.7068714687027755	-0.09513515553051641	0.03401701523473966	-1.1057753370022108	-0.33530070404847806	0.3729419648828076	-0.7299414550550347	-0.10397984612159031	-0.4403591350605147	-1.6713877348514008	0.2274023197545206	1.2129614818904257	-0.9050007858084431	-0.5183946171571434	0.49302368895100457	-1.5032172501855143	-0.8159932896002612	-0.5834428347826133	0.3928575924661585	2.2523076599773537	-0.4012588230468688	0.36485704386578416	0.43461180063989185	0.45122103114674667	0.6967192899923658	1.3834739999256525	0.4157296847635907
-0.7808014945375404	0.4627234108361743	-0.025020609797250952	0.7542827455892568	0.623073577472428	-0.5103420465613057	-0.032394444859750515	-0.6721902624320918	-0.05517875024529073	0.06352414307198861	-0.9477039994482606	-0.46336955003317826	0.30157778304646904	-0.7750381726498647	-0.01003346472730599	-0.4555067302423649	-1.7279002460326904	0.227734634550663	1.2659327899402975	-0.8989252958352087	-0.39562269471551925	0.6048858133921007	-1.4993506182480847	-0.8650348837748023	-0.44406169049490385	0.3991395966856434	2.238405084207483	-0.41518659135945535	0.30669777490040534	0.5138642428068747	0.4219017852756659	0.7618117519835412	1.3330254101922066	0.40024292916317716
-0.7286103487694466	0.5137463569674556	-0.05027904398514695	0.6654749958990126	0.6754458979218373	-0.5302591814321111	-0.028206772631169153	-0.6089777464753605	-0.0009210102240173213	0.10453321155575912	-0.8189790411142944	-0.5448604080925509	0.19344892386343432	-0.853513422251192	0.049984480750590414	-0.454538593877882	-1.7930081652237668	0.21955021863710206	1.31394150110892	-0.9226712175720037	-0.23110375545426048	0.7025583108360756	-1.4621459911715449	-0.8725374846510651	-0.3066911403022664	0.4175594452471115	2.183734468862989	-0.4291594015640672	0.27709898317644555	0.5946999961085068	0.3983659019481192	0.8853886437718079	1.2680218933025547	0.36891464522475464
-0.6891314190630412	0.5308882720504993	-0.03882748897310985	0.5635635205203142	0.7154948067431182	-0.5689173710839407	-0.019116415903319493	-0.5441225528743301	-0.00616550263694878	0.16803920680083553	-0.6738025626524238	-0.6315598890305417	0.09750745896746107	-0.8876092297598804	0.08782016378021125	-0.4737996767800465	-1.8646564681584732	0.2236138354024487	1.2599635484700666	-0.9299197236990594	-0.06438118093248366	0.7910286267184592	-1.4002490587440728	-0.8452453924349639	-0.1739448637232289	0.3995655312611026	2.1662342856450327	-0.4670547358250549	0.2757827421602405	0.615473829246222	0.3775127493897259	0.9734862301319696	1.227789599038217	0.27962176430028574
-0.6518842371643443	0.5429934573923876	0.030838280726799217	0.48232987806352917	0.7401858841799849	-0.5941999695672433	-0.007962016172405226	-0.5239508716014216	0.05459518101975339	0.22737385604769517	-0.5022178759995564	-0.686885760762179	0.031163456722605058	-0.9170312785356289	0.13434420595419666	-0.4831674449574413	-1.9236104688973525	0.2742359351119414	1.1463777387714358	-0.9427928862452702	0.10255212271982417	0.8509749929659876	-1.3258252521635598	-0.7605108514978017	-0.07003330549289834	0.3925444103412965	2.175583135915009	-0.46711621733939185	0.3320988573379853	0.634979004851117	0.35259315642447536	1.0172681280709417	1.1648371081950963	0.22356533492613456
-0.5717276278052671	0.5194124279190955	0.12496785044139629	0.3993543448284421	0.7228278987876198	-0.5782595237543744	0.002610744527775566	-0.520051443389475	0.09550370400621026	0.28632713064090287	-0.37430540141729907	-0.7296417819299446	-0.0016107437547455638	-0.9446973276522963	0.1646731403412261	-0.4927183860794126	-1.9301948138880551	0.3224551373307988	1.0580725266724609	-0.9758477477564146	0.255553595929943	0.8941068437651303	-1.2429528182109446	-0.6840432525450176	-0.03353141365540053	0.40879396071502583	2.2513174174213826	-0.47729073968488545	0.3754606275408213	0.6150040341531946	0.3517968310619242	1.0442708160227743	1.1391921033899233	0.19691807312015114
-0.48376114258219366	0.47507079873130936	0.21730555724727235	0.316604047481865	0.6947755841895142	-0.5753626744281652	0.051909734094384874	-0.4902016638536845	0.13327900998825595	0.3573406571130704	-0.3459444319077737	-0.7089005879997153	0.019931062499255952	-0.9802421670607881	0.2001092473145949	-0.4790854814288621	-1.884707389789852	0.35066962028376325	0.9190126552601561	-1.0004583482398368	0.4159169457995312	0.9459271950721597	-1.1939306848735431	-0.5821291808473614	0.0073722654788281935	0.42288634899186456	2.2737315292387263	-0.48865212256802043	0.4414245049490441	0.6001719186459182	0.370539025356223	1.0214874131013463	1.115705924578375	0.1707791329385495
-0.4058208382379013	0.4292588295705605	0.26688028400658675	0.2115540490528506	0.6438147865376195	-0.5792168352524695	0.11597654257109409	-0.5598792099080038	0.16583183950611208	0.42531166198334625	-0.3701420273979358	-0.6890628354094578	0.025656040470395602	-1.0202452480146067	0.23114637694205425	-0.4446949457831413	-1.8120204203757955	0.39996540125246677	0.8447139608521809	-1.0489197718788243	0.5328163725525332	0.9875765381498189	-1.1611311035031704	-0.5202709835338466	0.06167797949053753	0.4581099047040992	2.2929069728369527	-0.522200312798963	0.509632395894973	0.578516631380005	0.39155156403987984	1.0336324426718504	1.0951205984494183	0.19010543487688608
-0.36363377866278745	0.40520896256984446	0.29488057761067454	0.12341301956195846	0.6543514426526007	-0.5613565379659079	0.19115552917198042	-0.6445530068114513	0.11162406467645698	0.44297575518217613	-0.40957120697215643	-0.5901288215793276	0.017940932085003296	-1.0303099938647944	0.2587519445558853	-0.4068102633119798	-1.6914852422819173	0.46846179535644383	0.8110386439593664	-1.075697526528058	0.6260918076945112	1.0329208660006493	-1.108149067748245	-0.44898033119670017	0.1463326709324518	0.5174827056905618	2.3209800649278955	-0.5320265958279219	0.5385550989109029	0.5596931856141155	0.40077928092582144	0.994579427343178	1.1014750668283384	0.20916749579122315
-0.337349910236022	0.396898012473641	0.305613402562511	0.028894683792175302	0.6600797442772839	-0.5028934756749928	0.2614400012104989	-0.7344943543841369	0.04423734237401348	0.4330165730251917	-0.5093058447571621	-0.4894099355729999	-0.0014610987319136042	-1.0377232071393145	0.26661767553344007	-0.382772394908713	-1.571314876924942	0.5343681815178694	0.8003711158240362	-1.1108758838110735	0.6911683736388727	1.0677917486741642	-1.0726649957606935	-0.3962655965342011	0.19718683547757268	0.6047837435761096	2.3058553263608	-0.512328252772916	0.5793913518224092	0.5136189152885411	0.4129980694466804	0.9723583348978819	1.1220301137451028	0.26536144334550854
-0.2703012206822315	0.40880069049512197	0.2849439768278411	-0.034640061351899114	0.6811063843726782	-0.46547762683565147	0.30036350689461067	-0.7859766163129154	-0.0249828013959359	0.4132945940828514	-0.5996073093358095	-0.3732856060189668	-0.030245204728038246	-1.043985697053849	0.24675166896791736	-0.3656433127703549	-1.4053775070611412	0.570422423378453	0.7536186608904165	-1.1605051694879323	0.6748073548685651	1.1230338924671692	-1.0483344235948617	-0.3842664412092698	0.2642975036154508	0.6700396977468945	2.254440441487505	-0.5381110604321262	0.5702872097398585	0.5035416307587605	0.4342149855289346	0.9555797041733385	1.1648899517440414	0.31502280503162833
-0.20928150233897486	0.4297026462963025	0.30827228082558605	-0.09928865313771298	0.7002104699127777	-0.40498182342202294	0.3246801285462893	-0.8422955634064395	-0.07350965552248775	0.4014365913608434	-0.661788932414155	-0.27893230368393934	-0.06516645229478402	-1.065512862163758	0.21842816519971428	-0.32546883316086067	-1.2830950334306164	0.5592851959598731	0.6937752369261354	-1.2049669991488323	0.5753328610820606	1.16476359639065	-1.036940355391238	-0.3490241728227927	0.32598793797605224	0.7318151874681258	2.2728853679225507	-0.5534246354434218	0.5789812909934577	0.4937490688370222	0.4477489523612411	0.8935464727673075	1.1800352863399548	0.38091949533039043
-0.1578523044770104	0.46471576088776334	0.3618316009599492	-0.1657813231922805	0.7243399634846618	-0.3386967769281091	0.3006083194178087	-0.9595693917282763	-0.14345142866477822	0.3868162199538833	-0.7163761551047334	-0.16173047013276176	-0.07869226207782047	-1.0388136719648442	0.18403686477771555	-0.32963610283486633	-1.1339161502476367	0.5882572826585685	0.6315054172641441	-1.1893215285874885	0.4538877275511271	1.231121766594919	-1.0336406020831597	-0.356824395268481	0.3821093738825868	0.7674016396681725	2.273711307310333	-0.5148326220661659	0.5694896304319945	0.5100642502077115	0.4405026672932927	0.8187971964459806	1.1798834439023993	0.42251754977688105
-0.10698754027697817	0.522276897892121	0.37694756628195075	-0.2360342492352549	0.757819628786715	-0.30365879419163166	0.3079643984503805	-1.0927534604633116	-0.19048471147246868	0.39486960901358814	-0.7862643481749643	-0.034395607068888875	-0.13231420583332656	-1.0236263224474809	0.14345188292823557	-0.3196121414132387	-0.9348424326852836	0.6059851352986446	0.5816479679759663	-1.1435917864026075	0.2669181450415477	1.2742749066769608	-1.0582769699520134	-0.36918226230448836	0.43428997480634546	0.7800561369695294	2.2904165159683574	-0.4965919923505509	0.5801011309053024	0.5555332858335367	0.4438356531026043	0.7949410629156399	1.1133395342131898	0.4978937600164972
-0.07929733754953412	0.5449801469045296	0.3013629073317793	-0.29908988254341984	0.7629558128487413	-0.2857922227320681	0.3384403349712703	-1.2226358402028603	-0.27007972489715726	0.4430752966529184	-0.8830822098566398	0.0805864784093808	-0.1844585847678518	-1.018581253871122	0.07527883061010933	-0.300326551476212	-0.7544475209352203	0.5959003379961632	0.5383995767193108	-1.056702426328395	0.06503066683469108	1.3224335359138595	-1.1082626084338731	-0.3893206932186179	0.49315254661923175	0.7946055640054883	2.30227604503532	-0.5186631877203112	0.5678183591312619	0.6451144936328164	0.4470535715446903	0.7617313590241548	1.0359383538428817	0.5495190893096372
-0.0766579704700639	0.5938101452741862	0.1817346893586175	-0.34932058136399163	0.804783773469391	-0.3135143833527577	0.38942650890256586	-1.3146802805080235	-0.2758605180864043	0.477899151791222	-0.9703797876163	0.14852880457761664	-0.31553484044986096	-1.0037710044612194	0.02728941393310319	-0.2686907495632242	-0.6065932688631104	0.5897611187331661	0.494497688795033	-0.9509569452752252	-0.16616224558334078	1.3572130066840602	-1.2033557078169603	-0.4237172431707775	0.5540303343423919	0.821718942100035	2.277945905502783	-0.5362315304421943	0.5753624228108671	0.717069644204708	0.42423640531448203	0.7510615592292407	0.9102497160118146	0.5953791080266099
-0.060885543959890834	0.642589272193224	0.05752463350150305	-0.39771838631816514	0.8815258084049935	-0.3590592416870163	0.4334569811065501	-1.4308194978858573	-0.2818896898064071	0.5019223830089785	-1.0151360746814384	0.15090901596074002	-0.4586461629719679	-1.0135474412329981	-0.0412884070076953	-0.22935298073715987	-0.45432783371623814	0.5990332245745933	0.45330009258874143	-0.8270580614755433	-0.3802942492666002	1.351574603808774	-1.2510507212913142	-0.46791856084334393	0.5802105205054928	0.8318756753903038	2.196442055051912	-0.5553101799293196	0.5183738489237069	0.7743415593057323	0.3980733409812707	0.7605599365504467	0.7998081866397557	0.6215204319564124
-0.052180120318560466	0.6616973847834827	-0.030650511076409526	-0.4109056455117133	0.9138323724162435	-0.41220285096745124	0.4457681072702995	-1.5098583520520283	-0.2624462247185876	0.485395709852796	-1.048491156348148	0.10593772742975774	-0.5789942060216671	-1.0033338552321074	-0.0939274961118323	-0.1907152062644017	-0.3269981758706479	0.611956149696208	0.39130205187742223	-0.692425579615958	-0.5686815889286351	1.349377452561924	-1.297556846219197	-0.4814309686948467	0.5965207342618726	0.8524270559534421	2.0601140289878166	-0.5757307302945902	0.45581327407760364	0.8249428738431238	0.3728423828489677	0.7434586565599284	0.6986274092444164	0.6025374277975759
-0.08776455967503519	0.6102533066904624	-0.11553441112227655	-0.3797369130827249	0.8728368065040477	-0.4681223726162239	0.45581584173074274	-1.5761829743208784	-0.1857054222051369	0.5114754951747054	-1.0877254916147039	0.027533224879036755	-0.6517771048593672	-1.000953355178489	-0.09978111242422547	-0.15205103874433695	-0.21873868391837986	0.5920841713750844	0.3006530528110595	-0.6055708430736055	-0.7413246042196416	1.2997857081234128	-1.3474408632882167	-0.5011938866802716	0.5849472664836983	0.8846706418599309	1.9015286110514196	-0.6289155815830023	0.4099896728273046	0.8195013782563132	0.3627063668036118	0.7575814406896199	0.6040172208948756	0.5926027133863973
-0.1305803950865071	0.5593838646504516	-0.19081982870688868	-0.3436472932690935	0.817245008473215	-0.49141233012600233	0.43948563858186385	-1.628267954687305	-0.13172984945833716	0.588948421250529	-1.1016980137664065	-0.01016612449489818	-0.684106593659406	-0.9948515895913044	-0.055890881068144084	-0.10254577126635271	-0.12916803669004706	0.5722849004697234	0.22584129154755783	-0.5232474840021828	-0.9171761757484068	1.2557696977829325	-1.3710898167699954	-0.5217149738979483	0.5272279854760692	0.8939324666961685	1.8536361333299993	-0.7293505136774876	0.3459102866222789	0.800045866526982	0.3395722441141772	0.7728658635477725	0.5262883257095585	0.5742967317552206
-0.19423842274921896	0.4621163198063406	-0.20600948461833926	-0.3296097698446784	0.7693267841432834	-0.48532397266758354	0.4408592967182766	-1.6865667238878177	-0.1357932984836978	0.6902194229041381	-1.1343279317663675	-0.021354029859305845	-0.7314797048400073	-0.9947594479573839	0.037980219258199485	-0.035429208881192276	-0.08651207121787127	0.595457555638515	0.19346527041545244	-0.4565338198637373	-1.0727801575022002	1.201325974158244	-1.3850784043058764	-0.5020472628124201	0.45998861945213465	0.8975037642904005	1.8441267715034073	-0.7663770874097958	0.28425654876447115	0.7447077490423212	0.32602980358913464	0.767227162141059	0.41261949357357863	0.5541566333964273
-0.2456118512419545	0.3919502205196355	-0.24590133599250516	-0.31666037892265764	0.7394843401427846	-0.48063273259521766	0.4526533873893463	-1.7061815979345198	-0.1422800135638421	0.7333816950764749	-1.1880708204000079	0.0012702974245563936	-0.7476004688988386	-1.0058818855292189	0.14887034444144215	0.02047976627828819	-0.033790266196500815	0.6495687119497889	0.18146405764917992	-0.37723926187184015	-1.184685232301796	1.1610923424519581	-1.3703899222811002	-0.4712482192953898	0.4029455862192326	0.8535724487103551	1.8277198362891727	-0.8070015326300297	0.20661091358545036	0.7052559218736411	0.37739078537813375	0.7449155599151376	0.336105895859448	0.5503298299677709
-0.2848521944112405	0.3194265369857861	-0.2666979613908123	-0.2570521578912946	0.6896120716245955	-0.5084514609221167	0.4878265896533337	-1.6963846312360975	-0.11479076309523503	0.7724447926746373	-1.2437262191036629	-0.03774320816626012	-0.7598817480305072	-1.0509832259117045	0.24472122279240033	0.11468766234132613	0.0893005694697531	0.6860964673136589	0.17914849847472633	-0.3050172181700973	-1.2933462327569578	1.1051522007240808	-1.2983690187694037	-0.4307669426526461	0.37124909152456526	0.8413578867976609	1.832791748704127	-0.870271022963084	0.15802335280849542	0.6319563563654353	0.4488955371405011	0.6919237487388292	0.2653372876446144	0.5363707653355221
-0.33024893070626976	0.24079440099520116	-0.29117255882792853	-0.18102476984943486	0.6178089606931081	-0.471736564509197	0.5165942892428681	-1.6626683235760242	-0.02363798450021782	0.8062020218334552	-1.2908024489025816	-0.024434321249578728	-0.7290442577761926	-1.1256948562397837	0.35259711112463343	0.2017498355672213	0.17545004746878676	0.7223158141358195	0.21723106091386774	-0.25349970695537233	-1.3727077623194273	1.0641459173559942	-1.209117845209999	-0.3905560856079282	0.34769313761496684	0.8445651058682117	1.864179973180923	-0.874274004168306	0.08363447732345458	0.5409808031774895	0.49521092584165316	0.5915486916563695	0.21860339109289165	0.49919031616573173
-0.3984115396985416	0.2111101669330365	-0.25387172511197265	-0.10403693623439456	0.5441654494094628	-0.4008446382907856	0.5304410331626117	-1.607394780258114	0.07529523709645938	0.7866343530312109	-1.323290414515064	-0.010990844594431831	-0.7026433258170284	-1.1988980337848207	0.4619783356601192	0.29242984799224164	0.21928616902208672	0.7885277449360095	0.27284454570628236	-0.2799019387800709	-1.4102559571428532	1.0293158895830774	-1.151363697278375	-0.3771313298230891	0.31450358149921287	0.8180363191053066	1.8839089920688952	-0.8487337811797969	0.03535468061320178	0.4512055522743337	0.5404560266239299	0.5067382033050547	0.16792722369336013	0.4605779697387322
-0.4638612584826241	0.17027350761712842	-0.1778292409018694	-0.028042222625130807	0.4473992693364008	-0.31181548733829617	0.5399111603637873	-1.5606566458217164	0.15197669508915823	0.7742444489714824	-1.323034918537417	0.03421530499539641	-0.6607314760717157	-1.2488286428487672	0.5283428173520839	0.3783332640737506	0.2373904275806534	0.8526919915084672	0.35911829973607523	-0.27777492608202115	-1.402163297620238	0.9998731514541699	-1.0592301682123035	-0.4050213510869817	0.28615655069867085	0.7748712955744894	1.8786392839168518	-0.8052690236526457	-0.014367738535132799	0.4379761460126339	0.6123832188697762	0.42637956522750137	0.1577521436629613	0.4226325022300273
-0.5325833227024988	0.1299271240566488	-0.10569139146452919	0.06050563950144729	0.3414366544198081	-0.18496944058955594	0.5631855690916183	-1.4776288305317677	0.22717147151711176	0.7522299357144495	-1.3135094658107325	0.056851771745865386	-0.6473764282674417	-1.2364062752938372	0.612118612405364	0.38966091073469056	0.19982743163430092	0.8981964178437503	0.425053834655018	-0.29932883262312404	-1.3875994194153771	0.9883771519847535	-1.0007243991245987	-0.4224368989522616	0.25784369182967015	0.7797433490478911	1.9274556509917056	-0.7533605820640619	-0.042976701767738774	0.3920412643499206	0.6962136695821984	0.37909406988442573	0.12026603259190712	0.3941492724877175
-0.5813539863031189	0.10437196745163228	-0.04504126164947569	0.118787819814593	0.25315534301507214	-0.04783966056981321	0.6291487660746153	-1.4001656439303547	0.2917701534963829	0.7753634260947933	-1.314084904254626	0.14277118807827427	-0.6137881463098547	-1.2079355574763977	0.6622529520982244	0.3680558314811118	0.16810735784331535	0.9221968812886991	0.49904133179123117	-0.3274760661989052	-1.3779318620259238	0.9938712308739273	-0.9137506066606452	-0.4540614765836553	0.194085505287066	0.7855709006420715	1.9719811776357676	-0.695197064668988	-0.016770633417691236	0.35575255055607224	0.7862254034139247	0.2982560920086796	0.07796649393151016	0.3467329705036779
-0.5968794036208905	0.12542406145342283	0.023468077088850202	0.10056598178924228	0.18882663385600137	0.11334475316062265	0.6468868246214909	-1.3153532199248572	0.36209485801452884	0.7937950865064131	-1.3157278644325252	0.1817790225954214	-0.562715133280787	-1.1905739271645142	0.6655667448654146	0.3299653900593646	0.12516897744628683	0.9536189355407855	0.5268880809542792	-0.33601795224640735	-1.3631486500583005	1.0197212454236404	-0.8488245541532411	-0.4532454174416826	0.11374274617081555	0.7629546526050509	2.0636667690322823	-0.6484704454953112	0.006061002294597698	0.35833202815044923	0.8652824010783707	0.20168259052814336	0.033494886771909524	0.3397224684802062
-0.6037040947248365	0.13813099865825892	0.0777804628788924	0.11490962829777543	0.15747561151068046	0.2233287326404773	0.7002566882371969	-1.2399352367927623	0.4754850243652296	0.7411056034111241	-1.340099759867489	0.17869341387171828	-0.504180415337485	-1.1482503324548872	0.6155472601291649	0.2922258025868855	0.10590483090991074	0.9805940947914363	0.5667291902568071	-0.3995657764576858	-1.3137253064321524	1.0526352377355939	-0.7515644044666813	-0.49336135332149683	0.05017127604551774	0.7426567154510927	2.093602174341126	-0.5761447949281061	-0.021270717483655034	0.3634992844163946	0.9615904921217797	0.08936292149261489	-0.012986902976006482	0.3083639439063598
-0.6035353228651862	0.18928081999899932	0.10849523263825003	0.15525810875125748	0.1161725718252072	0.3117681113307467	0.7448186263158989	-1.1623668815942922	0.6330795225352684	0.6937132445139069	-1.3668772431667684	0.1731925285618582	-0.46843351819375273	-1.1054022738473677	0.5264883252744793	0.23884903558117432	0.10079839743199881	0.9703086137954615	0.5642967026367471	-0.4641547320910952	-1.2615704138682169	1.073789740393053	-0.6043941294184686	-0.5389808309147346	-0.011658408936114067	0.7310682882665963	2.1114916296806396	-0.5297249150487863	-0.030874087000866544	0.372718811634599	1.0239586662711833	0.00044424488418215446	-0.0341101128989502	0.2900809121913756
-0.5917162052079188	0.256786100548983	0.08403314732491002	0.1817290626504505	0.06696237284004077	0.38661242555296627	0.7686500522701101	-1.133912726569272	0.7875938206483086	0.6833373163900462	-1.3671168401629645	0.1559622121163521	-0.4570653584949033	-1.057398770409629	0.3928115555655328	0.15488965881675104	0.1021827830319874	0.9558662382687121	0.5665904465681095	-0.5805049583053893	-1.2077005290871168	1.0569630670519958	-0.4670630776244261	-0.5648891199858046	-0.060417330103227494	0.724812059314698	2.0825717443382583	-0.44347820567338586	-0.026813649132206446	0.37760522615457953	1.0650029675055814	-0.11553585690331791	-0.10481144100187575	0.2547939579025318
-0.5952737885077414	0.33107404641018673	0.036340599911957816	0.17110303159634346	0.01851692208394836	0.43047548726744644	0.8120496922317983	-1.0959073084708115	0.8952477340437269	0.6932194520656	-1.384910744663055	0.19839088319014414	-0.4421709416761984	-0.9939124621641697	0.270874335731342	0.07820211180416199	0.056573317262806386	0.9165758026633982	0.5404049250230507	-0.6738673665389783	-1.1651678145134416	1.0458268063101133	-0.40054128751160156	-0.5935895428387947	-0.058167575509582625	0.6584014397172724	2.0649249521394553	-0.3337343768731328	-0.05490948655096599	0.3761274608296267	1.1348006064393867	-0.2119802552327698	-0.1772560668482539	0.25685342759173835
-0.6240603372618393	0.4280101757995112	0.012311970315148368	0.14969307468648096	-0.032278442531922205	0.41053695655740247	0.8226972624515232	-1.0754636500375663	0.9607530845058978	0.6686401328244611	-1.4340590762832495	0.162171532440906	-0.427532097097098	-0.9170426548862258	0.16464801528480197	0.0025297290710810994	-0.004707893475412434	0.8558578263654185	0.46353511184028084	-0.7693634332483604	-1.1251740191458557	1.0539518988879633	-0.34687541913902054	-0.653222378874469	-0.06260144508736556	0.5934236025199203	1.961172999264639	-0.22491535100670976	-0.09878320970864629	0.4126166155702653	1.2075157848581077	-0.2884316946924534	-0.2495291985275913	0.23563743462596826
-0.6107095772310613	0.4602269230375725	-0.012455383798792881	0.0915414722708369	-0.02002091733761748	0.32245997955555056	0.8288432892739452	-1.06675745852278	0.9830845724075111	0.6716507236577334	-1.4825208728731112	0.043855641734577844	-0.3965951859313511	-0.8410764324471962	0.06006920960392006	-0.10938741771362012	-0.07460293001752696	0.7667164935515319	0.38047461109473774	-0.8227833589789817	-1.1185812069452614	1.0572990376470106	-0.297379615637416	-0.7202241603857595	-0.023770207556679447	0.5772955837952303	1.8739412875965815	-0.11337037513280965	-0.2020413058390762	0.4591558392104603	1.2723102596941207	-0.33557302605694916	-0.2820388057608367	0.21660865742986507
-0.6174320992867702	0.4994003028325613	-0.08023092908537907	0.019591817467107704	0.026301907230897682	0.24031741544845103	0.8101137509274963	-1.0326559359749017	0.9977805916293786	0.671114067281622	-1.5024973215018445	-0.08196757137561547	-0.3582713352899324	-0.7855135613034516	-0.028187862111862583	-0.2454793996873456	-0.1198603908638769	0.6980312668268297	0.2916807878450278	-0.861092265654064	-1.0817325530139987	1.104222277410478	-0.21042452067994458	-0.7623066387861318	0.04729642709193394	0.5563075614773554	1.8076127305337881	-0.029178591815307207	-0.2734684191265915	0.4930060759324418	1.30621141953159	-0.30397729257357936	-0.31639343624316457	0.18633632322650262
-0.6295275976407415	0.5163026371051125	-0.09898622850914697	-0.04753152306136153	0.05359501240144229	0.16685494236497428	0.7482036602007343	-0.9744276669622387	0.9720192799137821	0.6866881325062788	-1.5366203305154538	-0.1820380459093515	-0.3066918235119592	-0.7132886556740057	-0.15456156352157588	-0.3479556911398326	-0.1641075828842092	0.6674263497826869	0.27361003378481374	-0.8471640252543244	-1.0358291381185283	1.1230601682731414	-0.10637361028107609	-0.8168825940505157	0.10765751800130392	0.5274428652682331	1.7329698012253492	0.06628168383649402	-0.29963724920329154	0.5360810412197252	1.3140594645616681	-0.2547810995575852	-0.35212885831835566	0.1858931742923005
-0.6796780466883734	0.547191470481452	-0.07416513149810591	-0.10537466565168105	0.07091747242699277	0.11300321537068851	0.6687607392940591	-0.9052553489867913	0.9321218138696545	0.6826977865872041	-1.5485125069295722	-0.2915049280204772	-0.3200819083412206	-0.6352899772622121	-0.2871291858894415	-0.4674566107966184	-0.22884180522964465	0.6548864732746525	0.25525316683898575	-0.7968828955012915	-0.9731867755076834	1.1630126523143822	-0.03981495228233652	-0.8694646905289451	0.19868730286583802	0.4811973988828185	1.6603320025040826	0.1823328537449201	-0.3586182759648824	0.5734139920875971	1.312747319966724	-0.1603175620829917	-0.3490205893124402	0.23656246840264097
-0.7345458873080762	0.5536597871686519	-0.06061676173669308	-0.14418264447177703	0.0862264948803163	0.00754077776949541	0.5847062557863418	-0.853317371982358	0.8871780371633594	0.7104042293933401	-1.5600785906541657	-0.3675418976874261	-0.34820564146713584	-0.5365971255230718	-0.41405688752186387	-0.5815395563557477	-0.2996642403663543	0.6086760278900364	0.27688936147969445	-0.7621850230982391	-0.9348773354449357	1.1756761150128745	-0.014159988911120247	-0.9556943683940788	0.28993588642872964	0.4393096052745582	1.519696389724745	0.2978038921033874	-0.3896253253581342	0.5671155885152561	1.3062234508302446	-0.08616325361480195	-0.3230822406898822	0.2868234061589064
-0.7675919542764424	0.5683566170205652	-0.04333594959031489	-0.22297221540379572	0.0842583365887138	-0.09149145087469579	0.4682831430419566	-0.7589071501259618	0.8516853819863461	0.7700416694262099	-1.5610692345972017	-0.39067931676523887	-0.3992819076488741	-0.46145196880739664	-0.4728880098543429	-0.7243779272396451	-0.34401516780701885	0.546147586550185	0.2286376272456733	-0.7134022251705329	-0.9007856545507524	1.1866945439263064	-0.0005758628587345174	-1.043818469267364	0.39738202700246994	0.41226562875202	1.4094823300515138	0.3870591793345636	-0.36951431203233764	0.5586470577047346	1.2597940842366468	0.009108934443812434	-0.31297329879127556	0.33954855629761693
-0.8026081726700589	0.5862692419391805	-0.034591648203627284	-0.3409052472962117	0.07620126414352717	-0.22870352258381682	0.3577685913803542	-0.692562704041914	0.8016686619549123	0.8209831615456343	-1.5712916908193724	-0.45027303640302224	-0.39703467544253324	-0.3843373789024313	-0.5180894378050576	-0.8838852321696447	-0.36435767061133434	0.4703515630827767	0.2154842490166929	-0.6470584446474041	-0.863679559797149	1.1837433869821452	-0.019567816308197542	-1.1292930638381788	0.4764581506202791	0.3856465826482555	1.3040442475099165	0.45704503726651646	-0.355047682658859	0.545878959475065	1.2419289642165467	0.10250547021656739	-0.31800649245633555	0.40316356846448553
-0.8430730714391419	0.571867600089585	0.026219663538143666	-0.4479052462759313	0.06719708475552602	-0.3508039303616606	0.27021749807230194	-0.6124011983695461	0.7595288414827702	0.8649678381823989	-1.5952055909038807	-0.5172777600310854	-0.36376382699085463	-0.3220130028373103	-0.5263233553687544	-0.9765973757142488	-0.3717653375845319	0.39082352964343203	0.1762378094098421	-0.5495189225550392	-0.8595062840755372	1.2320602705906007	-0.117481169430154	-1.2357114619763319	0.5333184623559293	0.35430360478914025	1.2511451994796612	0.5016375929809057	-0.34864739107905673	0.5642741837279461	1.2173221002793695	0.24801681359528077	-0.29296528638864505	0.46897733475667563
-0.8668810180988273	0.5534646385495259	0.10201909143019186	-0.5167162831616464	0.02186983867199151	-0.4102154566574373	0.17579553822819263	-0.5146504775132625	0.7154488894102469	0.9235302509059335	-1.5865769585012954	-0.5472523602826481	-0.32977072157352205	-0.2903101449734601	-0.5308604398259795	-1.0654399669416144	-0.4106992551787843	0.329956528337831	0.1414348267668058	-0.4432265976822186	-0.8485873024852829	1.2889560953185033	-0.2126153227080702	-1.3465972124467984	0.524592635052754	0.35761009192052107	1.1656098548296328	0.5042045858744498	-0.33646971333598685	0.6122779678428943	1.1533962932763495	0.39819766516820343	-0.255375913532521	0.5129623706797966
-0.8532726507242524	0.5145877492895892	0.1669561824579778	-0.5869609207635892	-0.01164693941176724	-0.4494233093292935	0.11395684345446613	-0.39336502563102627	0.6576351678084355	0.991389563810732	-1.5691037816023385	-0.5482000472270878	-0.30909353481185387	-0.27047175801243173	-0.5545554981469673	-1.1586953265779116	-0.48235619945116115	0.27417571023084336	0.14724139064907443	-0.3264557349696525	-0.8481044191349042	1.3245795855604963	-0.30247956983075064	-1.448870338737523	0.531188309522679	0.3721531153058507	1.12191702928066	0.5002998548022485	-0.3222634586611914	0.6369075552443771	1.1149415996180025	0.5570471814903202	-0.19690779633395686	0.5924581542734114
-0.8473122988636531	0.4616770436853592	0.22330584129210082	-0.641334092536998	-0.08458673049964896	-0.4611702433954707	0.05373024130188038	-0.2770080720294622	0.6341926346841629	1.0362339765354458	-1.567525660480483	-0.43966338964544055	-0.2938896119066421	-0.21786621449192892	-0.543579090707882	-1.2280267574418098	-0.5632027700047673	0.24767376469853836	0.17444468444313493	-0.20847256354871932	-0.8538769114270236	1.388571146149609	-0.33076917620485025	-1.5309882900434872	0.5293870396752266	0.3555183704278707	1.0659683880617572	0.4720027940280809	-0.24530572874465642	0.618008376872834	1.0783546154410153	0.6748524311060907	-0.18129651897155086	0.6711481422184576
-0.8272059208839135	0.4231761846696228	0.31483779434633086	-0.694639952771326	-0.13071353210297681	-0.48363851156705195	0.00016216572149870822	-0.20283801202448332	0.5900055729888193	1.1171576431159997	-1.605579120163796	-0.35199117358514964	-0.285493852666063	-0.16496185984087788	-0.5333431467124384	-1.2645538725777143	-0.6869837316362647	0.20698870658610186	0.1999696944939881	-0.09439827366513406	-0.8810982094622206	1.4416732933008638	-0.3647464214163106	-1.6215085645738392	0.553905996721048	0.38470861767699566	1.0198400208184815	0.42181048862230364	-0.1863455202303705	0.570544503745637	1.0583433847822747	0.7128955600248903	-0.19590121711782388	0.7423818799059301
-0.7950011757641193	0.38991392970888705	0.32626529157884837	-0.7724108942727315	-0.12293590203458334	-0.553952350033835	-0.03939707192717562	-0.17859720882014649	0.571220861029891	1.2125584584327431	-1.6208009227757265	-0.29299241976181895	-0.2625825033815895	-0.17028837922630324	-0.4685527807448902	-1.2718336024406731	-0.7983117842480265	0.16558845090241986	0.1837517901294053	-0.025040305497118796	-0.8963548798280842	1.540897665902318	-0.38718652994171465	-1.6893363373754824	0.572739893666179	0.4065217813638607	0.9876695868740523	0.3459251920304356	-0.15416696062189317	0.5647044262649761	1.01902672826844	0.7298838114013628	-0.20583160837942263	0.8291378885061104
-0.7446085575520692	0.36812456566047924	0.28967703058643385	-0.8662145766902098	-0.10742185957808366	-0.6261246621949408	-0.06285050250744277	-0.13837436204099166	0.5554404292483361	1.298606364702558	-1.652975619568497	-0.2591718770253998	-0.22063578212256543	-0.20102112703861233	-0.38399292196278584	-1.2444825275740121	-0.867293017375238	0.139314278141137	0.12993811821597542	0.040080858085740106	-0.9232176806096615	1.6309330006099327	-0.36901261565643206	-1.7682374841225084	0.5912897210652959	0.4247699248702827	1.0089853952055763	0.23636566810323303	-0.08783533327325464	0.5751006110268143	0.9509212386978507	0.7026269430224036	-0.26629108595331863	0.9174089085627463
-0.6890987631342038	0.3474069060678472	0.3005329347226081	-0.9557532570326153	-0.08509985406876264	-0.6403825384826616	-0.09769631932874392	-0.10459016014060593	0.5372821638401724	1.3853932450877215	-1.6804795489215063	-0.26002422255310426	-0.20726834950900308	-0.2736430269919333	-0.313386123967918	-1.196661930976052	-0.9927410944778245	0.1403737946629659	0.11482879283561327	0.15140333514468077	-0.9294632007775148	1.7182260935134568	-0.3030744792160873	-1.8379939681315451	0.6302294360405325	0.45623412452437473	1.0262661705004739	0.14852321938875415	-0.03562258260368196	0.6203237512637533	0.8932451230700924	0.7265783145643094	-0.33256848724192506	0.9723394822499365
-0.6784834577401666	0.3038256215983778	0.29773282742122953	-1.0038871300633432	-0.054487151153422064	-0.6164581165942773	-0.12928569673604023	-0.10752092042496768	0.5064803311717503	1.4901521131227295	-1.7038771573902367	-0.2950109850925815	-0.2079829587122394	-0.3634779265192395	-0.27964782977919234	-1.1179635831439154	-1.1682764512398818	0.17542764779750297	0.14915093482948874	0.29755284068874377	-0.9885577088735639	1.7818184440184113	-0.2529541851994881	-1.9209782679383718	0.6809978634552571	0.4714781984646185	1.027717858504306	0.07729805451432062	0.015282195705656584	0.7434398230458036	0.8967893459340257	0.7338495589861219	-0.42080969997328876	0.9924380298488611
-0.6742733883386542	0.24460216675614724	0.2698687746333414	-1.043654670689111	-0.03007380103298158	-0.5598168831901489	-0.15562509173008773	-0.0824073109346117	0.46621637652629755	1.5810773628576524	-1.7510801210454179	-0.2643596853791752	-0.21086997761040033	-0.4559521079731583	-0.2568580833313026	-1.0588162300383814	-1.37551161368961	0.24445963640113583	0.18215051985244254	0.4279107413250828	-1.0565235404393933	1.9141471038759064	-0.296245951401134	-2.0110127929794546	0.7700939226325942	0.46789026055961147	1.0006991971616641	0.02454246448590203	0.046864180582217765	0.8830912190298099	0.9235257699083969	0.7399877874924988	-0.5141931710504855	1.0165176905339315
-0.6853275257325723	0.2630969872869068	0.22366775758996504	-1.0657303841422299	0.008160281516626011	-0.5265814976362551	-0.17192464781614608	-0.049829476605070665	0.40643878551580437	1.6460259293050103	-1.8103735076735568	-0.26958931369006744	-0.2322816292211643	-0.5603635522206967	-0.2548142023367144	-1.0663463711701557	-1.6044281941791319	0.32431481813019564	0.2903009391420338	0.5211155912658777	-1.121677885510396	1.9697177240674004	-0.2808363533726426	-2.1148123156064598	0.8238598307545081	0.4868288851545861	0.9692385655425179	-0.015249868534416363	0.052355506434634304	0.9559655015691362	0.9604712719899329	0.7365970738867909	-0.5993293138081808	1.033113840011255
-0.6951745081402938	0.27434654861490004	0.2026363055567423	-1.1142232565164263	0.08013472979031902	-0.51884706087915	-0.1466871471630021	-0.06928780766040091	0.3494275176287439	1.66766592613684	-1.8935749058745555	-0.32307770140364606	-0.25060640992139027	-0.6984593078163455	-0.2650191214071881	-1.0548171604063683	-1.7897655311486242	0.429114148027608	0.40552735571014065	0.5343144278462431	-1.2056169746983068	2.0064744521194138	-0.22551143633537976	-2.186679809748863	0.8665198611255238	0.51132560306995	0.9372585905667832	-0.020764025265409602	0.047851845148711	0.9912435297674967	1.0104921527231125	0.7336773007716342	-0.6798854095383222	1.0445397385404878
-0.7051521834665393	0.2842741609506971	0.17564508771566362	-1.124939312023423	0.1531809502144632	-0.5231054057468656	-0.1226986109143334	-0.10688116030446278	0.3016751529208229	1.6347767200920138	-1.9260120994310448	-0.363544186602826	-0.27509840330820995	-0.8311126863925542	-0.2554299672538008	-0.9910444591411489	-1.9255690408751538	0.5444747738233908	0.5131141621630955	0.5148709316861614	-1.277263482789645	2.042774034183357	-0.19746796728541294	-2.248131120431366	0.9202487086813956	0.5331281341720335	0.934859701117692	-0.015238551926114901	-0.0006746096741840346	1.0267492021439515	1.0272370774641864	0.6917386888209699	-0.7285920146194578	1.0537644002960072
-0.7507940541770995	0.3182947334262344	0.15016270313958216	-1.1039196258462944	0.23425202244149515	-0.5111660637086168	-0.07086217053901356	-0.14283989047420353	0.255580034614851	1.5997248860096946	-1.9177151865180035	-0.4291669201120296	-0.3223160309130284	-0.9715984703244207	-0.263511475443896	-0.8799580479854068	-1.9554239767418178	0.6376562253659828	0.6238538684900196	0.443639230141601	-1.3614731030112022	2.0530964251825474	-0.1780531959281811	-2.2858738557476066	0.9545406018699977	0.5702634550229443	0.9081366123275292	-0.0016748009578183899	-0.060333842154305664	1.0468583911549387	1.0076454896252913	0.6286515253254223	-0.7224007712812031	1.0463032177083786
-0.7588985887637527	0.3455272296017674	0.09454090385132143	-1.0776337837921601	0.3034056575102097	-0.4651866506964142	-0.01206091159315642	-0.16282657739280235	0.21455531216190718	1.5147681238860693	-1.8650417955411658	-0.44072448964087735	-0.34132785462807413	-1.1176589592268054	-0.24988474667995958	-0.7594216574254469	-1.915091829035439	0.7286523084737487	0.7335231379306585	0.39175589796766136	-1.4679581321857376	2.0753484240973643	-0.1586703622685878	-2.2910330867936364	0.9229529533817322	0.5740347370196786	0.8656012899597452	0.040768848857789516	-0.12274753400315805	1.0805587187301204	0.9959721708637315	0.5338170570474782	-0.6814159604779746	1.0551796810531218
-0.750319429457282	0.3721945726495165	0.041542550861007985	-1.0029969714687168	0.33414341925359864	-0.3985176975587926	0.03838338105380233	-0.18657760671786186	0.1850414582336247	1.4240571937901687	-1.8017558017314759	-0.4683944245099917	-0.3538361695724152	-1.2242777191387517	-0.235841867594314	-0.6270378819078872	-1.8767169410308309	0.7954272991769004	0.8212710868747044	0.34674670119275014	-1.5794849289679638	2.0881375587068267	-0.1430965486607816	-2.3192408453705093	0.916284940128671	0.576837022734576	0.8083036818138917	0.09562940555055767	-0.19736247806104243	1.085227780175918	1.0064347603370538	0.42164640331477204	-0.6337868340950841	1.0244155656484002
-0.7648118321370856	0.3670751685994114	0.027109493929225913	-0.8820761563059476	0.3550875115254431	-0.31799746182301425	0.07879399444362196	-0.23118682162029264	0.134906390753538	1.3627526327252246	-1.6931546356732763	-0.4888598672557426	-0.3707113568573387	-1.3594095977257017	-0.18170132040254663	-0.49613359691945325	-1.8422126111826909	0.8226924206277942	0.9608356385332314	0.28785874353123003	-1.668987881569144	2.0554052141891233	-0.14000076251296284	-2.3312434295153652	0.8863243918483598	0.5944805721081972	0.7305195413424823	0.1470079032166468	-0.3000052337155072	1.0587973115844973	1.028921721556694	0.3337522394967617	-0.5852158531019753	0.9555556734634283
-0.7657727496511124	0.3686511114745877	-0.011228656161334746	-0.7619182272306421	0.35948890187175064	-0.2260617320296602	0.1790298247378998	-0.28768046026839744	0.07475559507888292	1.2715193342291475	-1.562193613182572	-0.4767382280340908	-0.4030242374569026	-1.4561445444504315	-0.08743288431836754	-0.39615591033116343	-1.7459407607830024	0.8062069278098578	1.0818790299468808	0.18540086081499108	-1.6817684657431848	2.0655880978376033	-0.18099189821557485	-2.3405989646786964	0.8403422474205133	0.5946451849480294	0.7052376441114454	0.1977495325874814	-0.40518664268213644	1.0301869888018615	1.0451030381284072	0.2371497459232951	-0.5360705342264912	0.8587776520139585
-0.7547291814690812	0.4130890851132255	-0.008298595282031779	-0.6407225953242774	0.3555100461683035	-0.2176462019676361	0.2992202359390725	-0.3422171207317681	0.0015750585308827558	1.1557701551050814	-1.418868809922594	-0.4319009789789804	-0.4354129678792525	-1.5256086040203305	0.0023228509605545122	-0.2777125485079487	-1.648203754193554	0.7705044548745577	1.166495982275439	0.07427769645171449	-1.6214354433036173	2.0991436510198236	-0.2936065580533208	-2.3209129665535713	0.7842800592513998	0.5699864822143279	0.6918995697920041	0.24969646695025874	-0.4421326395663291	0.9788110703123921	1.0518605498391251	0.1481037836001739	-0.4454943255396541	0.7956909317024123
-0.70870883650795	0.41001218629405756	0.05099718027129015	-0.49503871446024184	0.32206665017564334	-0.19253328803853126	0.40553412970816494	-0.40920621774143173	-0.048810350191426474	1.051172455438618	-1.2775356321580262	-0.40485601046552055	-0.4768018590646054	-1.5646142517869588	0.08281565004716564	-0.12434858139984684	-1.5840583894719704	0.7068628546436732	1.251338668932076	-0.016214693855638916	-1.5411721436289942	2.001700648932532	-0.33291144533555334	-2.287498544921716	0.6579033446672145	0.5418539137750018	0.6889181788484722	0.2515227953819683	-0.42941486025234116	0.8948849295033909	1.010349206906787	0.06617585074222192	-0.37979959449648504	0.7051898391265353
-0.6803597776315881	0.31641175802211063	0.09918044403366841	-0.3505468212633317	0.30917761726173465	-0.18455748657392734	0.5389236087415517	-0.45982180201438216	-0.06539989385347472	0.9883933752572014	-1.101887087332658	-0.3480293255843433	-0.531320788327872	-1.5454447607349924	0.13660517074410405	0.046726099619513684	-1.4972952912003608	0.6324254884202484	1.2622343455318963	-0.0744907063621118	-1.4401472975763174	1.9238455741904972	-0.35461689379284633	-2.258387863764789	0.541003256515175	0.500763650095921	0.6293818389263965	0.22073797200619466	-0.3701481250376003	0.8483172193436334	0.9572690070138886	-0.030529867425851842	-0.33027262363439547	0.6053170658568832
-0.6550982707482701	0.20729055664545948	0.08587498598383028	-0.21349720415015017	0.30741133001001225	-0.1798253961795136	0.6287009006611411	-0.4878230340503954	-0.0732858253593399	0.9474468938232159	-0.9500204417890059	-0.28751528614376765	-0.5831646273212328	-1.4599977924039478	0.16125846581019648	0.15618631184447054	-1.3757247273172117	0.48900811757761603	1.2613064118488233	-0.07899748232805659	-1.307974328629548	1.8846339202996567	-0.41464508641578063	-2.268064565061024	0.39286381544329496	0.4654021863736286	0.5990710135169446	0.1608243031122299	-0.2803363295909204	0.8576786522055351	0.8855428295901575	-0.11035782855764094	-0.25190518673347895	0.5265090088347122
-0.670897816514022	0.06402735509220636	0.05627326524194939	-0.1175659887667174	0.2832794747156552	-0.1422637728409159	0.7204952094493963	-0.5144794110178463	-0.08457697441448611	0.9357044636809496	-0.8462732936530755	-0.1993547344913163	-0.6028382678496907	-1.350818714898594	0.17904093764890397	0.198904104270977	-1.2279634959316328	0.34808604177143276	1.234372445148143	-0.048560663109794636	-1.168548509938804	1.8798923998055017	-0.4538300988057111	-2.2522091302612806	0.22385226921459006	0.4857136251314671	0.5557158183398958	0.06159889684930285	-0.14119562678432374	0.8632997647523648	0.8454306883578921	-0.18290952740537889	-0.18927170636181218	0.4796347559761987
-0.6615121885934154	-0.027455301033947617	0.021248827467158123	-0.046012521444289446	0.2706873328090896	-0.07453221121481121	0.7913735731841258	-0.504162734617807	-0.08244358231628128	0.9236865613626597	-0.7906356913401809	-0.10155359904300905	-0.6308459147908464	-1.240234357063589	0.17284456435293283	0.1913817519811573	-1.119630857713339	0.2765902036581255	1.1546632561128691	0.02857704894819469	-1.030181567167366	1.848017276075009	-0.4971616165883015	-2.258163847529737	0.026851022419120674	0.4982280913486326	0.5522578685847711	-0.02482439812771171	-0.016182814078231654	0.8584661696331842	0.817604096912482	-0.21914189593063527	-0.15870435807872119	0.46882097101828946
-0.6771289960409529	-0.1452039010083598	-0.018003954714586125	0.01881462133627341	0.23767770088732987	-0.08111681938569701	0.8368023981247499	-0.4512443629218696	-0.05302896400611419	0.9545501896351596	-0.7865529245024971	-0.04376072042648743	-0.6860249772183362	-1.132381715967043	0.1683336885432625	0.14871191100379377	-1.0216512112855687	0.20863278460739387	1.0211820264436313	0.04640388690804269	-0.8739159770448366	1.8081060677623264	-0.56146596925332	-2.256079696485777	-0.1385304321467225	0.5273250518679446	0.5252284302181667	-0.1494162391864362	0.09089452146687506	0.8627511001268291	0.7909678306412147	-0.20680932285389259	-0.10409367860051921	0.45332372312193786
-0.708874756358043	-0.24922489547621668	-0.04826115901724749	0.017563366322736362	0.20796343093928318	-0.0850878253159142	0.9016989675678022	-0.37852492688113937	-0.018881026720788525	0.9943347728661266	-0.7792896678386902	0.027519498634787875	-0.7497705037923137	-1.075922453314214	0.14870893498804447	0.06882209289106607	-0.9037597051175339	0.13929042291392774	0.8819705359484361	0.05093720475203596	-0.7705074965993836	1.7795024490536366	-0.645758370607139	-2.1989126962986307	-0.3087485671524364	0.5418368373733229	0.508891740927685	-0.27767215796814504	0.1971169014416872	0.8464613985375115	0.800645258505907	-0.12367275858937946	-0.0053121456315368245	0.44353451244736675
-0.7158322756129614	-0.3364648616405559	-0.08432969403106527	0.02578505045258699	0.2089201534664488	-0.12715915598801023	0.9614828588147383	-0.29276063400272007	0.031882803193799485	0.9837548124459167	-0.8006980258450419	0.07554029529437592	-0.8044501787484897	-1.0389668521959166	0.0944751989591443	-0.03603229891367538	-0.7822805018917344	0.07103302757024813	0.7539759442777427	0.04571141627084178	-0.68239326997092	1.7643555249218532	-0.7558383121258955	-2.156021016396134	-0.46930225302314543	0.5321866621118255	0.44372725917280736	-0.41097544176601486	0.31260883180425453	0.7993067544844787	0.8011920806934677	-0.017376406842746182	0.111269070582341	0.42489322112906686
-0.747671607008302	-0.43451605643514946	-0.09208752253615037	0.054314209501544156	0.17727805444958558	-0.2173453917441912	0.9879297677145342	-0.1938189020521534	0.06538316148926349	0.9438692418010429	-0.8023865892742649	0.11878972794598212	-0.8382426160116347	-1.059507630644066	0.006394866659685408	-0.12757768506051564	-0.7023125001415714	0.05559008472216807	0.6374677092906538	0.029845107000156468	-0.6815291414886102	1.74991132583352	-0.831446873336521	-2.1024114168804027	-0.572173288230108	0.5230869942350723	0.3734837367732179	-0.5172188399275159	0.4612338765321347	0.759888230815927	0.7655827992544901	0.034510156818821774	0.20362301868654892	0.39338463453415295
-0.7821099998774652	-0.5772276901552942	-0.14155333094622946	0.052545975461264695	0.1751850341401408	-0.24707910678745532	0.9979504557080625	-0.1278072308151919	0.06719109086653804	0.9294498164876301	-0.7862374115055684	0.13277908755372062	-0.847657353985109	-1.0952386903888396	-0.09272192855080809	-0.2557708967031697	-0.6249949022932958	0.061970209887958136	0.5560029904338262	0.022438659781082837	-0.7065377923800384	1.7327934280154735	-0.8235867454848462	-2.061425589385805	-0.6571763981610637	0.5210188331272638	0.2960401335759386	-0.630803665522754	0.5060621896324208	0.6858726276560365	0.7385710165820396	0.06625584690673199	0.31954062169954717	0.3568867868771746
[truncated: 8 more rows]
