# Supplementary material for: Obesity dysregulates feeding-evoked response dynamics in hypothalamic satiety neurons
Source: Sci Rep. 2025 Oct 14;15:35837. doi: 10.1038/s41598-025-19800-2 (PMC12521569; doi:10.1038/s41598-025-19800-2)
Supplement: Supplementary file 5 — Supplementary Material 5. [file 41598_2025_19800_MOESM5_ESM.zip › Fig 3_2/Fig 3c/HFD to_NCD_1st_MPK191_matrix_3.csv]

0.9472789995808549	-0.17276513878946434	-0.5682116410396855	0.0045188169787027405	0.35234540829832106	0.31137770624156663	-0.2190657497345958	-0.06184702489875771	-0.9960043280942674	0.053665990978595826	-0.9530370668352257	0.14505357790067697	-0.8828082331804243	1.0439783286638695	-0.48379713687496	0.0394660679501516	-0.7914753256732661	0.13588864005161988	1.022600502716291	-0.18643949964024556	0.6887679222967537	0.5610630013315344	0.2772401501572167	-0.9768940242232231	-1.1036963837585259	-0.23568375948671236	0.05026487059371827	-0.2238940783432272	0.831561563021858	0.19710243573237046	-0.02229441396855436	0.5376135011374424	0.09204206999031941	0.323408543574936	0.18544412422726045	-0.16875465103134507	0.177989998309153	-0.30167060853850447	1.239217363847643	-0.2442373254321014	-0.5416774335684826	-0.8935813226963256	0.620724515891397
0.9321818605302408	-0.026665359399501612	-0.6255328400063975	0.02141408327781707	0.39867811590974955	0.3123336917528217	-0.11964901831783686	-0.059973085259570846	-0.8986838474541349	0.004420364414839995	-0.7879099347460451	0.12273474653017444	-0.9643595196110868	0.8357370669910656	-0.43993708814696986	0.013980993650337404	-0.6492859290548489	0.16094972631435484	0.9279347786815272	0.039145831794898125	0.7410769447702827	0.5091729158310154	0.2567701160383713	-0.7901171123772859	-1.137302771271184	-0.38237325477409284	0.06804136293680255	-0.32905761912331594	0.7693248022728254	0.30685723487627103	0.049522359601633335	0.5575035175157872	0.19302597519934583	0.17534858106844292	0.3070666958232472	0.022947051283914083	0.18493465947716697	-0.26591882021721847	1.1767019837528796	-0.34355903978750774	-0.39486235080698795	-0.7460582312026166	0.5986269551613105
0.8988990896926984	0.07863327543082263	-0.6061109990889718	0.07106210474455756	0.43140003547384304	0.26454079550232845	-0.1168431522539108	-0.015443639468668715	-0.8377483358654071	0.04498419393236424	-0.504970804957425	0.10257453764056458	-0.9405488485697382	0.6786543235354839	-0.39711614581469995	0.040098388255563895	-0.5868057816072852	0.1451284206085887	0.991341980356878	0.05104026962824496	0.6794370340214778	0.5017717255415038	0.28586013273650485	-0.7066952251735361	-1.1401527247220111	-0.5268934245200806	0.03775081159651589	-0.40538879238295994	0.7573887323437566	0.36568777329893903	0.1750953056263402	0.5058592169283621	0.2200433070234178	0.14482086136946706	0.4392102572623496	0.09912784122827066	0.18761066239998092	-0.29693869499713005	1.1692568138490713	-0.3049121170969516	-0.2653498331346454	-0.7657657747815808	0.5986385422190966
0.8903857384571727	0.08882993064244785	-0.5944740792801492	0.14107680876282647	0.3983790024743423	0.27163796267678386	-0.11789317583967263	-0.03919745977964553	-0.818853118612104	0.013563795206482075	-0.296955687491013	0.09600425340388266	-0.8523442780252946	0.5729095307798461	-0.4019340453026985	0.08516647485757659	-0.6031243399871488	0.11580794865697902	0.8823039527339068	0.05499326655482929	0.610711270770914	0.537552999025886	0.3096256192938427	-0.5540012254506964	-1.1821663719538655	-0.6113799488003362	-0.07622319978751711	-0.4589971856706925	0.6932238334858699	0.3177115066023952	0.25748011491245515	0.4315276993312674	0.17916941069055317	0.078106299416213	0.47788704160638396	0.19570848324506893	0.24696501180191158	-0.34818934335964813	1.188838695173019	-0.3503886517971496	-0.18597456923104544	-0.7703184544248266	0.6989551223921556
0.881483978556654	0.09764388802001964	-0.5255402606038299	0.15376728362771092	0.3212193663027161	0.2812596333253041	-0.15055885804394992	-0.06848217632492778	-0.7336138793512899	0.01676779218851208	-0.23961042494687565	0.09549987997261562	-0.7146263679344618	0.49791140897776953	-0.3838365065741392	0.07808371951243398	-0.5966519217806194	0.04780338527897672	0.7183836684624062	0.11099347783336984	0.5957082345156691	0.558388397911824	0.33753854568012365	-0.45822504492100763	-1.181842354486028	-0.6804153884339932	-0.15937362545372252	-0.5437286127498446	0.6771681245462534	0.26545228390241143	0.2831643465088811	0.3567887126602575	0.15682172544930098	0.07619160928810965	0.5108046024107243	0.31237823564225675	0.3152375592604145	-0.37381730439857597	1.1750369344507061	-0.2855953157364474	-0.13759848819250806	-0.7723458778952964	0.7356697018380572
0.8882860654290022	0.09680805841504035	-0.5004199119306952	0.1504290750760531	0.30191478397341326	0.277218714162012	-0.1790654873748959	-0.08112736270183085	-0.6533936551964984	-0.02471117960921945	-0.16681962627473934	0.1109725738438101	-0.5655763478246901	0.49467614729435133	-0.3550616037806731	0.0840711522432273	-0.5755998528789673	0.012914720252191453	0.5813654419310027	0.14572011619918954	0.6032643047759957	0.570524365749703	0.2761063777031858	-0.3500104452801767	-1.2065654947504711	-0.7396615341732451	-0.2152878338419637	-0.5971648917949389	0.5748653988676473	0.23438957006397623	0.26934070429528084	0.2658459634775469	0.21628970810729045	0.007327846544959965	0.47511690124844713	0.41720974961731566	0.3993659329371922	-0.38414864249657016	1.1973257880784065	-0.280892507925027	-0.09650000637303853	-0.8246291030916874	0.8073932406161776
0.8710887569903784	0.06512348749274598	-0.46038164708753787	0.1354802352571783	0.29547265188489796	0.2587028134383605	-0.21058128725590672	-0.08879963236169638	-0.5440654835135964	-0.07099208291550678	-0.11313701815682418	0.15235938277675334	-0.3681256837729438	0.4566552649521637	-0.33404736736354285	0.11361290967777564	-0.5484660056139782	0.006894149069161544	0.4578583824567067	0.1666843709622526	0.5507199004614999	0.5842680358296446	0.2680873212797677	-0.2665754490448568	-1.2311314874990773	-0.8310193325369255	-0.26491708374908357	-0.6790356638774934	0.4773599123843689	0.1963653309919178	0.255150396057627	0.27447224445879626	0.23261873589812468	-0.026707066419514265	0.44929235924005306	0.49897518389127676	0.47479094894332113	-0.4013316363247942	1.2450320125782277	-0.2937307368205783	-0.0565664123169569	-0.8834363573768075	0.8505415578898977
0.8424580655638962	0.06439481962105954	-0.4430570177155272	0.12424350312479396	0.2786012671803239	0.2570870817297224	-0.20617763852506762	-0.08207587193353601	-0.42493707381967477	-0.0953510375264533	-0.09537016181755595	0.19068819305148327	-0.18571443629717457	0.4033356976671316	-0.33300987173055535	0.1483968501466687	-0.5221799952005175	-0.052581189134783025	0.35488083861541053	0.19682709064753562	0.5248007710656997	0.5856531613506063	0.2529100272110493	-0.2055285413883308	-1.2391628669517802	-0.9164583918958593	-0.33647602379575436	-0.748854721519106	0.39187110613663184	0.19234978389588234	0.2908801941161625	0.27408733039847355	0.23753110840371705	-0.042395579939138575	0.40617201795467367	0.5588318274567688	0.5287414173533111	-0.4185274064789531	1.2690179943021123	-0.27344384235836233	-0.03687111632406069	-0.9598742246767487	0.8513963619250132
0.8124739072188636	0.05442954783578606	-0.41168007554954866	0.11845833659491128	0.26837599146752644	0.24779064538196394	-0.2212721181384904	-0.06419800756858848	-0.3434552722517475	-0.10742071756616407	-0.06445484936639169	0.2061999609979953	-0.05065440517787153	0.3621750860260667	-0.3165007730026264	0.15038916559552884	-0.5158161993727819	-0.0510124882920495	0.2323471900766648	0.2176678765495029	0.4931434839847525	0.6075459326345932	0.25090131449827624	-0.13954184032596573	-1.230290053059166	-0.9670195337879465	-0.37829254693133024	-0.8187516891888443	0.3179956584141222	0.20440834467053265	0.28225333321536267	0.24193637975836838	0.2130618038484809	-0.0571569528646449	0.392968416512223	0.5815081212387926	0.558158153689793	-0.3983533525192869	1.2949664723159815	-0.3046725375342094	-0.008458401563736855	-1.002245953589239	0.9005942476607071
0.7844967408837492	0.02880494924733923	-0.37664093126219333	0.11604677997901676	0.2637407546060045	0.22956366421764224	-0.22000339932743573	-0.03656840349350059	-0.31368558757906395	-0.1384437865162877	-0.04761919844908501	0.22863269796830296	0.06998642967830242	0.3216040177208005	-0.28278381209448683	0.1812180625813076	-0.554478249584325	-0.07821108454453338	0.12901140156927177	0.22764824273577283	0.4456946390048181	0.6332142825473073	0.22448290982284985	-0.09651597219754152	-1.2299309946174204	-1.0183710120308196	-0.3935134087149284	-0.8832442168895209	0.24071717759913355	0.2157131514481126	0.28821370010014846	0.23494919138826495	0.19165051307063735	-0.05117259144013686	0.36771483935975635	0.5831720722440092	0.5640597857557006	-0.36838579474429456	1.3005897288301662	-0.3068023262559942	-0.011183042623972515	-1.0520378066604297	0.9377013601707136
0.7457507642039926	0.027385558865796644	-0.3253672539486516	0.1443696003627501	0.29065731709402914	0.21670174037085793	-0.22186770655626403	-0.0012825088329218026	-0.1797808702387233	-0.19798997281060565	0.06746168966783825	0.24047946697275896	0.2827985756129885	0.22264219656397638	-0.21818695514815847	0.22177063619209042	-0.5451887351853133	-0.11815194715560592	-0.09703564081282741	0.23016062904937518	0.35835494155739467	0.6804423963182253	0.1648260857695511	0.05448895730544867	-1.2150391641508733	-1.1295646293937398	-0.44690619242986973	-0.9852842920510589	0.09965223722822489	0.22494872920734527	0.3036075548838551	0.17371618919438842	0.1591677449915248	-0.08346279519399602	0.35013888367667506	0.6419676652609559	0.6070418766089759	-0.3642634057987217	1.2998678915530453	-0.3281736654606077	0.024326859612272926	-1.084219264717724	0.9852421469226826
0.7253481029048665	0.0008930836959024857	-0.27410839589423797	0.22618146067402453	0.2908536777850021	0.17402714862643137	-0.2661810671155858	0.013481053663620322	-0.04766665187124848	-0.2363918112776111	0.09314199970474733	0.26523763115205967	0.517985686167316	0.1647452801602521	-0.16157050367073933	0.2875878697183129	-0.5616087572397873	-0.16925032563950454	-0.320333352782911	0.22575032983564963	0.24591042077448888	0.7573175105420568	0.1235769257416317	0.17078025927947554	-1.174466246638579	-1.217227870621758	-0.46975465644485564	-1.0146794521934435	-0.04131188419414178	0.2221805422013859	0.3165893040644674	0.16810802417906806	0.11731844094479035	-0.08741321311263411	0.3241330237699354	0.6650332876574556	0.6180385875701787	-0.34653533330906244	1.2861452033445304	-0.3497868982558222	0.03209341685975526	-1.1627173641844837	1.0546331042114359
0.7175534948981451	-0.029001861750017215	-0.2664087728410208	0.2785772586346958	0.2798465389948781	0.14998244072721137	-0.27946712116450684	-0.004098331470109469	0.0737909956901301	-0.2925606310493234	0.038402861698519794	0.2692028089939731	0.7528282500359358	0.12808893219071554	-0.11580941994931246	0.3183241712369345	-0.5483736645912594	-0.22588714092610154	-0.6121696287667493	0.26531650249335814	0.11969399709665285	0.7916007321050337	0.047212964951364296	0.27746879665823565	-1.1418291315892921	-1.2758403243545366	-0.5080558262278336	-1.0503018848365915	-0.21221748502812754	0.22600480055065866	0.31962781444544114	0.23229492349276928	0.03508943764402733	-0.07735910906104763	0.2535035429007494	0.6622998864544443	0.6041633475315931	-0.3190741238051816	1.2636387470625805	-0.3839544599169048	0.04142342327229431	-1.2150556369796193	1.111502930627268
0.6814520808962725	-0.03172324249859827	-0.2596855298190651	0.296456433689711	0.25828049115876034	0.10470507134707871	-0.2495325556299776	0.03633731418442391	0.17996567590871684	-0.28334671643425435	-0.05280282747409407	0.30195889109623547	0.917425401281687	0.10492818458867877	-0.055405320286925144	0.33875358622282736	-0.5092641515394032	-0.2861458292063285	-0.8575270777430051	0.28305471637084956	0.0017914784110561355	0.7935942348000659	-0.025109546069402605	0.33242818353067577	-1.0386334291108565	-1.3151774147777275	-0.483733185106568	-1.0476232148443168	-0.36009784459734995	0.2743176643451261	0.2492261678866548	0.31813812425997623	-0.031798642654164135	-0.02363426921097774	0.214170504272518	0.6586886402883813	0.5288314835995623	-0.30302819310262646	1.2001318485680552	-0.3636991281054942	0.044718752505225105	-1.2708529342553354	1.098111864286483
0.6386745405493479	-0.012826862947568334	-0.3359998253508807	0.31998185379959104	0.25913349322095736	0.04212179881835772	-0.16379930550517727	0.08570940375234763	0.250181275117355	-0.27505453750799896	-0.08874271369031231	0.33665922979514507	1.0171134424040142	0.05613805861156542	0.004277529797475666	0.3972374082145951	-0.47397918350274965	-0.30131577713660035	-1.0742669332960753	0.28380410237960224	-0.08629296007148199	0.7747865146658321	-0.07142093899656474	0.40085670137036633	-0.9309972355765197	-1.3488381383680152	-0.4473593383113236	-1.0305802940347564	-0.5025180713655434	0.33377768118989115	0.18984651692616294	0.40351495859880115	-0.07230578723175804	-0.023221477964314337	0.17307349972927358	0.6529938116637626	0.43334049942911923	-0.2802207869769183	1.174825178541664	-0.3803823531667506	0.05705407326223246	-1.2877957128862858	1.096455107706825
0.5889833177685209	-0.021623797323037163	-0.37673493032306066	0.35650025802415924	0.30245991865359056	-0.01240259331355767	-0.1044175997193549	0.11654889537102571	0.267981276867493	-0.26589329024167385	-0.12517969935031076	0.33663579617271244	1.0783994984233947	-0.0012588834144769746	0.018800899462452978	0.43405738588490345	-0.4567137696177248	-0.31133535521354533	-1.2318011950873924	0.2790038351537966	-0.17165503532231924	0.7733036492283526	-0.09394333234139586	0.41185899757516325	-0.7470751601529274	-1.3403903116315294	-0.39588768440291955	-0.9924269662541245	-0.5937576171830483	0.3922695710939995	0.20329700996322977	0.47327660591003784	-0.1561399454065232	0.05601338815504738	0.191354578252641	0.6156252825407857	0.2970413256387725	-0.2635482966928009	1.1220123070876278	-0.3928136378940478	0.027945109386353795	-1.302439240823511	1.049850685415579
0.5617216328689822	-0.021651811145055044	-0.43200269748566916	0.3840549114405807	0.3221368307746065	-0.07760384446781073	-0.036433294196222196	0.114466859910373	0.2747926804196084	-0.2594468204559656	-0.13976357530876266	0.319050754166608	1.093259574136846	-0.04738999214692212	0.01889055158013238	0.4449659113281295	-0.4208280270553737	-0.35998015117563	-1.3638690442361636	0.284407006842901	-0.20304969141594284	0.7731885792015574	-0.09553033639258546	0.4199722342093851	-0.5260482969871882	-1.2690780538272364	-0.31076850205439965	-0.8833388997829077	-0.6603612370483403	0.43023373577803864	0.22101410223911166	0.4893452769216746	-0.21915064152243055	0.13005947273611004	0.19398846919260698	0.5428096196529035	0.14026065325698867	-0.24691554662460655	1.0503546449905894	-0.39154500278350174	-0.0179972720184912	-1.2811535169758157	0.9852329059186197
0.5492360419015446	-0.05375302964705185	-0.5075374843426388	0.3831528824024928	0.35304776243840263	-0.14601517922990845	0.032835208557254865	0.12371848257942389	0.2506490658164671	-0.262346892698439	-0.1025726778393355	0.2973636989035507	1.059559708504377	-0.0733935329342316	0.008170732813755277	0.4306122778550385	-0.3925909932128579	-0.3367287234023016	-1.5006074032403751	0.2728351281211955	-0.20365875568332364	0.8007277140829456	-0.12573730937298158	0.44271685994897736	-0.2907078309047536	-1.183234388568155	-0.19712918909712776	-0.7447463465233408	-0.7044659937102826	0.45505721581489444	0.21739162488158897	0.53596770331091	-0.27273619970930757	0.17016877596685576	0.2062388901967204	0.48511987320345595	-0.014479734833347802	-0.24221438530695188	0.9668705214635954	-0.39517855801194973	-0.05188378298804832	-1.2231178596463252	0.9370337191087842
0.5368575748891421	-0.05188914707657429	-0.5792645306006875	0.34677510095934555	0.39593950140427614	-0.20627489206464494	0.07675565682538796	0.14259778043847107	0.19294152718584062	-0.26151041463519425	-0.07280859004242626	0.2613965668092003	1.0210944708009204	-0.12006610666095292	0.00020849699258403408	0.4594174720371444	-0.3592529443510974	-0.37902821258479097	-1.5781821765963593	0.25739077325359466	-0.17564179938380325	0.7907188926816033	-0.1688556610359687	0.4643011654072905	-0.04036668425504266	-1.1122044886337663	-0.08798386964534835	-0.6044918276457516	-0.6835821352571896	0.45619249250895655	0.22428884994617385	0.6284910294891644	-0.29702990319223566	0.21261976829600115	0.20121577473005609	0.4190834689607513	-0.18292379832029482	-0.27365128255287763	0.8666852999205735	-0.37126641621862994	-0.09483743626576323	-1.1748647113692945	0.814639393376367
0.5313714230406489	-0.005908923066094795	-0.6848964731536714	0.2848557903887719	0.3875171986470653	-0.25971512007504965	0.10087753399865955	0.14144166131691008	0.204094852918892	-0.266056155997112	-0.0660862844154266	0.23043280108372355	0.9642408393338501	-0.15348827351464273	-0.007662987418740189	0.447249406125844	-0.3035775250802141	-0.3795208844404873	-1.6108969383003973	0.24747614664516315	-0.10419613167265722	0.7573559611210832	-0.16822418177213744	0.4844453582539974	0.25209537413176475	-1.0215412666297676	0.009695971587137914	-0.45675822945448424	-0.6348741701424138	0.4154699876380099	0.22363147817171894	0.6901576648212094	-0.3095069568148819	0.262967203057519	0.21574204437555927	0.34865701943116695	-0.3487051106560905	-0.32439543475745214	0.7663393093872881	-0.3721812994307832	-0.11903745910748456	-1.0702671390938705	0.6908971152676899
0.5124032303313102	0.016771065302892824	-0.7847098648844387	0.2135518271970148	0.35899861343597383	-0.3289420043452714	0.12788111542089306	0.11921217529362169	0.1658581613062632	-0.25940657497486386	-0.07841489369890825	0.19505988918771053	0.8532362965955116	-0.1716440863780026	-0.017580425427701017	0.45861709107122406	-0.2734993528743278	-0.358296056914036	-1.6077035670356807	0.2951076322830649	-0.015782810335232954	0.7373062435904696	-0.13144175193463464	0.4756241199234371	0.5224121822295789	-0.9457737109147539	0.10560360058596305	-0.3292689171057316	-0.5225246225597813	0.3713979949526388	0.21563531799356195	0.7704216419182285	-0.30608687942303414	0.3318024334402062	0.21671416429381668	0.2841671296043882	-0.5009431734208853	-0.34733587820431866	0.6744054178218852	-0.32763207255521604	-0.11254215614663414	-0.957211085312184	0.5766214373313714
0.4575129258120533	-1.803240016642338e-05	-0.8764932416895048	0.0899049398097658	0.31906215897229734	-0.36447969491305854	0.19507597325213988	0.13873098257115013	0.11052548101229816	-0.2884526235159023	-0.01142910799680862	0.13661388819828035	0.7352491695818377	-0.1930483290178294	-0.03097111406180354	0.4043859846197752	-0.23128737868872767	-0.3395815554383042	-1.5993013154665818	0.27653438465111196	0.11117687319029743	0.6718171116082756	-0.1089737363705953	0.45298026273956254	0.7912782940076142	-0.842551004673169	0.15003570728167057	-0.27474133301685566	-0.3925127024526533	0.3359630411304319	0.19415640313996446	0.7937333936653848	-0.29130333777532685	0.3603597869298564	0.19911033442898798	0.20887237233314754	-0.6090099667628941	-0.3957756508432765	0.6214711410611986	-0.2068102568365476	-0.0782180312479238	-0.8139545573467833	0.47681675774827276
0.39488943143440136	-0.04254745847916523	-0.9251574942867515	-0.02572374475224402	0.26301661003952836	-0.41923598871620565	0.2316282430626702	0.16420681492978664	0.05734226080621553	-0.3748656654497166	0.07461157840658521	0.10809902636353423	0.5622390796356547	-0.20930981158465115	-0.02818893659028563	0.40940593544251663	-0.19462323004402898	-0.3152546844313345	-1.5711168898379717	0.22707821175904738	0.24492294274487497	0.6448664062668573	-0.08785262045803538	0.4476648354170319	1.0457706326089578	-0.72882149290746	0.21607782923594782	-0.19088505403702558	-0.22842898954720497	0.27099690462528525	0.1261533241289025	0.7672897280964552	-0.2403396940650456	0.3635641639337519	0.18622252171430348	0.1341768224923469	-0.6516156095920389	-0.4227765883223391	0.5613292801887441	-0.12636196792716697	-0.0018785177025016254	-0.6719928948400985	0.36850922175974304
0.350445896159801	-0.0814636485777501	-0.9754277756005928	-0.0844567424115895	0.23025916976148814	-0.4426540431004809	0.22967115078633019	0.13978931117602375	-0.00341481777689574	-0.5137613093895073	0.1367215174716932	0.060953344890049575	0.44989320465071597	-0.22012947111243336	-0.03840231772061779	0.38189955264034314	-0.1470929332603132	-0.265463515824477	-1.5751529388291006	0.2315273565063273	0.40034186513373804	0.6479736879352079	-0.08576132077202292	0.44076207535879003	1.2759533830784666	-0.6310987514218397	0.24084892916914447	-0.15896635406667128	-0.05894592659409724	0.20665561033159974	0.11149596043861573	0.7397245352279408	-0.20033232115240834	0.32184526293798743	0.15714990524525224	0.04331943620416033	-0.6738776088958804	-0.432952724700706	0.500303334859694	-0.07780409253708814	0.0977115263430962	-0.5128974785135217	0.2772171317106146
0.31610115777370434	-0.12801843733653265	-1.0140326764017877	-0.14156802086482861	0.19585356760830833	-0.45381373859912555	0.18342544657562004	0.10549723213708925	-0.09009013428708953	-0.6622227333293547	0.15687806650510666	0.01946335407409682	0.3508996793675453	-0.18671286600359502	-0.038555819917025655	0.34499877432437265	-0.10705195080393101	-0.24737587698225783	-1.5530967926362262	0.19517459287662794	0.5042486438813926	0.6386387865209209	-0.13197634032931585	0.3733357144847019	1.5042673960070598	-0.49914598873399474	0.2483579895100684	-0.09951044513729103	0.09801752091660655	0.12752547697208863	0.06680506475181289	0.7347771440723951	-0.20588853455691442	0.3064499888257778	0.16095438654137614	-0.07459874506458386	-0.6689614458813823	-0.4508177779749122	0.41728907746701543	-0.022533651610092853	0.18416793883181995	-0.40002569020838497	0.19026606385921488
0.2799935332891609	-0.13531793452700172	-1.0365665857520732	-0.18294622421853846	0.08779532561397312	-0.4759315888949713	0.19803577502006645	0.07010417491978828	-0.12432610882922926	-0.7731536134880294	0.15296315507921746	-0.009580503435439066	0.24158192978157644	-0.17858159503019816	-0.014689588906057368	0.30394238171687993	-0.04424681279600553	-0.21806068746126628	-1.5813189501033325	0.19079988996724698	0.5831141718576593	0.6381245215248269	-0.15881115885594774	0.35035358729054183	1.6665775989905274	-0.3984414221407021	0.24909704663240734	-0.0503315083944473	0.24398995473072538	0.07391250128032847	0.007464879484865683	0.7435885058573362	-0.22033006846543707	0.2694621054461002	0.15041731945485648	-0.19694605590466635	-0.6462235858387133	-0.47235629835970105	0.32430998589364735	0.042156134565810875	0.28186457012671495	-0.24357054570782707	0.11639810178716274
0.23980455346672525	-0.11961471312923003	-1.043401117313631	-0.22714309303858848	-0.03494581509939082	-0.47958966882078535	0.19480344852890547	0.05767233476759052	-0.181467969438135	-0.8605445920697278	0.10070823700695328	-0.03454188511780924	0.10772874215418944	-0.157876543171746	0.012563743538191513	0.2645077951704454	0.0071328010413097	-0.12609146593580645	-1.579005988403524	0.18815942230562727	0.6217666463125816	0.6181514010201438	-0.20408934266410833	0.31314971682840487	1.7837094502906177	-0.28318872425935304	0.21102835549775523	-0.0599053798578499	0.39102827211064783	0.06744141796991046	-0.07410178161252232	0.7430769143958751	-0.1999651806971079	0.2145884235294396	0.15900106410631526	-0.2497521315051328	-0.5974408464407515	-0.4724530587279857	0.20360289378416466	0.057036094202060905	0.3679807288673815	-0.07535059150017334	0.06987777028943978
0.21091658058302118	-0.08441383166696884	-0.9790063518680221	-0.2659903367234156	-0.1557979098625407	-0.4833162807870631	0.2150872877633409	0.029212245337113706	-0.20924632256301773	-0.9326526203604389	-0.010323760171009022	-0.04860916207078737	0.017262781625546834	-0.15458557928941136	0.0698101065148736	0.24762720297920335	0.047399065726927786	-0.08274899490783337	-1.5283377890790835	0.17516434488636887	0.620665887069034	0.5633716291734907	-0.18198591038009765	0.2405063033643474	1.863017435998108	-0.20911358610703618	0.1602843910057414	-0.1196236058710974	0.49720152269650697	0.05191593837081434	-0.18534777602323455	0.7164057856428256	-0.1767816624378616	0.158729745463349	0.18514353882292153	-0.2964008659486039	-0.5637617435668382	-0.4737848870921126	0.1066128454120618	0.03741357133058833	0.4162190131977179	0.14359990454222915	0.03275727407673304
0.16541499474808333	-0.11377182333521088	-0.9260817784157513	-0.2784555847730711	-0.2703782441560145	-0.5043285051322364	0.2613960340795035	-0.022666609679716555	-0.20952427299838164	-0.9774121602115727	-0.13160743156861104	-0.030154399519719276	-0.11856689263622325	-0.13090049157034184	0.09231633654473977	0.20752367361867394	0.09942021487498995	0.007600761190644329	-1.4923799758563088	0.18134210377538673	0.6084182445249702	0.523809904302925	-0.1694602691918785	0.20381680280310718	1.905279012706466	-0.158458641519617	0.07730338727921628	-0.14878152384841506	0.5290780732194325	0.03748450191100113	-0.25869157959513844	0.6711525203696513	-0.15897017171256927	0.08909789002625541	0.20798790277204127	-0.3487893214943398	-0.4979507584956986	-0.4902435354344109	0.004252196146411713	0.028807399183833276	0.4660584620439351	0.3480211055008705	0.0445466236642579
0.12892773897067172	-0.16605875857536218	-0.8323962450260769	-0.27538972769380593	-0.32058464327284847	-0.5024224577568404	0.3119389189620581	-0.06763221519485396	-0.25230138041629646	-0.9896975928186095	-0.26163624408804564	-0.02584109968826138	-0.24415861639963038	-0.13946875678209808	0.10065444484988702	0.21536907355586998	0.1418857211435928	0.12368561826867971	-1.4794480170757576	0.20139977114982927	0.5659351231627021	0.463994802614751	-0.18433589895304908	0.15990747460700852	1.9115442564725664	-0.11662042164841076	-0.023011243214759385	-0.16824975767070155	0.5627798080274378	0.07388314545103025	-0.36499626036082694	0.6199776993341882	-0.15836843509733303	0.04834797733039409	0.22873531395183852	-0.41967911372440386	-0.4127537749799125	-0.5385668958700027	-0.08291117569120283	0.0033602964800324765	0.513701990231585	0.5411905045875813	0.055415544250305926
0.08178560870426828	-0.18043644787741292	-0.7751683586050321	-0.26424707496370964	-0.41366269646202153	-0.5045866850133982	0.38438324999441775	-0.0753761618582715	-0.27336444811292093	-0.9865643822146881	-0.3735022487681472	0.02798954489987991	-0.3196486809607703	-0.14770702513264433	0.08479148800239444	0.19710250867624546	0.22001165487370983	0.20248039819051328	-1.408654912825466	0.2494470976193559	0.5374773062392924	0.3810960843817232	-0.22187296049476024	0.12362964323368549	1.8984153404921398	-0.12034605642270517	-0.1041789134843438	-0.191483575632154	0.5527125406622664	0.11085665244156957	-0.421987854037661	0.5561608291003013	-0.12596939445288807	-0.003616442297908179	0.2550365524910427	-0.4725154721864918	-0.3374666739447879	-0.6369149083357436	-0.17816582992909033	-0.06256762869934487	0.5826488986538936	0.7144756206795095	0.03485770821241175
0.061510301994501214	-0.18778417589858293	-0.6911594319221221	-0.27541276418933813	-0.4729703013993422	-0.517562935249493	0.41206046223257875	-0.0755065723200001	-0.28803541236143093	-0.9071984610277269	-0.4810106602113926	0.10668676381601785	-0.42233199269860455	-0.13376717377397862	0.09619462222326788	0.22555915314687333	0.27907064006012944	0.3071808355705098	-1.3333855548015914	0.321600860983928	0.4582397039829512	0.29985267852365827	-0.23642938123275375	0.11140079764028873	1.8626061284097646	-0.12103104630588042	-0.17793576439020023	-0.18845746756499557	0.5462354185716343	0.14295384231828517	-0.48222837218997705	0.4799465463225112	-0.11540358611224222	0.01669483723280297	0.2607866516731163	-0.5606900654529732	-0.2825509046988922	-0.7079596753818075	-0.2996986187285843	-0.17639270726561074	0.6175941377557486	0.8723098878521375	0.009188065873736186
0.035923321010558985	-0.20833958709787556	-0.5925275256443894	-0.30797284745013276	-0.4972929279390037	-0.5435217239009269	0.4501453073653156	-0.06852367652379396	-0.2867994175234366	-0.7508439677454198	-0.555871926738268	0.16748686698846207	-0.4718282096650908	-0.1098054819442775	0.05943976013301568	0.22015719732445813	0.2998951081889662	0.4033382343420956	-1.2346761850988806	0.40919868878220533	0.36800736599794603	0.20643128208564482	-0.25007994985646553	0.08154127351418428	1.8544525639688492	-0.1248689369473172	-0.26072159854180077	-0.17639623102314447	0.5281011784018509	0.16043163103715904	-0.500899473478625	0.37420466550568016	-0.10648697646309127	0.0164319228938626	0.28469572793478215	-0.5949074614357149	-0.2825502940181704	-0.8190330695855479	-0.43766544414052844	-0.2748590146485734	0.5495774600154202	1.0071842489025875	0.000580574430753469
0.00378132690048954	-0.21479910775982836	-0.477794573577191	-0.3996268000807144	-0.5413673753981345	-0.591396639880698	0.5131670676643707	-0.04374819924685438	-0.22313759393825597	-0.5583912188314395	-0.6175563247591965	0.2153635645487321	-0.5592314187099314	-0.0861640936490444	0.027298410827663495	0.23350977934911224	0.2876611661644366	0.4886461234161657	-1.0869837074016844	0.47876970822193454	0.24354881555096536	0.09934710940092806	-0.25048504405135635	0.07937600347362103	1.836158086766646	-0.13200463005307173	-0.31221374431815746	-0.1396513781480864	0.49575588970042245	0.1554845522199239	-0.5091161334285301	0.2593282646202106	-0.07742305449002226	0.06545969624756118	0.2821564221738646	-0.6308224877891758	-0.2595141958314079	-0.8939639670104548	-0.5290918005010886	-0.36052698751359824	0.42313811840306315	1.112204080153084	0.031768533510988094
-0.024755095156254858	-0.240393284615651	-0.3310482958793905	-0.5179419907357847	-0.5954400043141161	-0.6326944393361547	0.6143547192688669	-0.01810031665401162	-0.12980991553209442	-0.3651588492998568	-0.6495685267001436	0.23422810492629503	-0.6220708431775693	-0.06775879680233055	0.024740591482918	0.2522199049358676	0.32170849870628626	0.5408444189755646	-0.9295469824128793	0.5739357592864509	0.10144102827420924	0.031021442329042796	-0.22469535383281974	0.12128990908166708	1.76686030721254	-0.17801865363517386	-0.3356326059457785	-0.13374386101185284	0.4825202848928215	0.18244728446710984	-0.5265903174928408	0.11990878687100662	-0.019454408555473972	0.12384302714858315	0.26648186151760134	-0.6217967778476314	-0.2199497185694693	-0.963028053173885	-0.6377399806226121	-0.47371398066580195	0.31927020992813526	1.2086299440298538	0.01726757805668544
-0.04965527012161462	-0.25511911942463106	-0.23358804563917163	-0.6569065451129174	-0.6361277908845093	-0.6741166809475332	0.632317538811844	-0.00937341581864588	-0.013072245809769168	-0.14629022247787796	-0.7183569386792843	0.24043920066876626	-0.6351907524286801	-0.04626132872498724	0.08453625286609648	0.2724364737146904	0.3289410135134931	0.5467600596646666	-0.7212445652548971	0.6371019065814074	-0.03540350762192594	-0.05424996063984856	-0.20636927212060846	0.15040877292408822	1.692985189415736	-0.1927262340732929	-0.35858906004256824	-0.1252208626787194	0.47294714692920553	0.18430630236148532	-0.5782782648715334	-0.024170073502085766	0.06891595137810955	0.1345498185766725	0.2220736547372409	-0.6036606256226642	-0.17858637742582206	-0.9925991538303729	-0.7288041452629951	-0.5600900754919449	0.22111202292621107	1.2902127498971585	0.007948302767360036
-0.0752125546054658	-0.2832896220492588	-0.1676882011182555	-0.7524704420666553	-0.6484945872019848	-0.6940670687641662	0.6609932911786488	0.016628210935978372	0.07672355319493376	0.08846994622945452	-0.7741584071429264	0.23802610222378143	-0.6296014395271929	-0.02901578810237924	0.12920277194619845	0.3010402899872077	0.3319546818790326	0.4806270358947565	-0.5035541818037135	0.6543566448338065	-0.20017672104730888	-0.1450791803621842	-0.22752580147687787	0.19354385321779125	1.61618032358991	-0.21249606156828343	-0.33921371454390087	-0.12481431466191875	0.428106580362997	0.2091208402557893	-0.5827838967490515	-0.1603882076376107	0.08749417101636472	0.13440303686458915	0.1530755338442844	-0.6069386335107282	-0.12217844647711451	-1.0349920400807724	-0.7604586124144977	-0.5888080852579629	0.1595826446870791	1.294709179784857	0.0006891542756186905
-0.1475663752722815	-0.3491134500783071	-0.15888536769581216	-0.82383550205091	-0.6488777149616003	-0.7082464572957418	0.655350158768387	0.03361858138566877	0.15243530799732571	0.2502014070443549	-0.8169626741032247	0.21454520598681567	-0.6194310327497555	-0.014617754905918889	0.18865966907581255	0.32030444503587197	0.32176744406092317	0.44881666471082793	-0.30828925120332434	0.6972876756947357	-0.34756381577632567	-0.21731515863690193	-0.3000145554657307	0.2656012929706873	1.537761115634524	-0.15684251785519512	-0.3113407744948425	-0.10793058949683165	0.41052224053913644	0.23120682459081818	-0.5671283363901074	-0.3054549941400849	0.1127213339958226	0.16309235354018065	0.08244022758430639	-0.6471941785005345	-0.06345471652252374	-1.0782434663309917	-0.77806745298718	-0.6021721358084612	0.1485524442845509	1.1999766795728684	-0.01798673527126608
-0.21088373815994216	-0.35013815855541913	-0.16638918982111045	-0.882729304464936	-0.6569897117240198	-0.6766433442744693	0.7145712771927517	0.0460899517816924	0.2281665589043759	0.386968110702481	-0.8105673150356768	0.17449934744488815	-0.5855521514014781	0.005567353262383831	0.27870073682892504	0.3465429095005218	0.31174898219019614	0.36570362555886815	-0.09619921588091887	0.7460108660424505	-0.49990097961773633	-0.2778263549358312	-0.3665938318133607	0.2741850298466795	1.4664532416720277	-0.05857774089680133	-0.27648853794944667	-0.12965081849310353	0.3727608355406286	0.25176833670875903	-0.5331886751942089	-0.46251350590749024	0.16685771150851503	0.18402747381499934	0.0360441343835186	-0.6111173700612179	0.007260401152894713	-1.1181430942158148	-0.7509557654074468	-0.633691672805539	0.15230143247765332	1.1350056957728083	-0.07212394288631435
-0.26920962141481064	-0.358394168733132	-0.15649594485478097	-0.9521272480481201	-0.6687114912231767	-0.6437934812449979	0.7073334191971723	0.07411775176733583	0.30280119757240553	0.517999405160156	-0.7528757295857549	0.09946923633997307	-0.561877565825546	0.06441177911286777	0.41232728657986745	0.3125101045887404	0.30626580193951847	0.21503588802648038	0.10078550676356195	0.7341672138028152	-0.6503096374374298	-0.29215563471520245	-0.4332576374232728	0.29221125915805274	1.3812793969323884	0.05128237985658922	-0.22033272675087529	-0.17731202055085843	0.2930237119069531	0.2829018245591292	-0.47581001146128427	-0.5870258962113653	0.20452197650771117	0.16355678062818563	0.019706544033337742	-0.5652567359032034	0.0904956339180532	-1.1275382866036678	-0.7216975207671004	-0.6622059744635964	0.15310789918402398	0.9860040352822471	-0.1231680309926245
-0.2870470922288462	-0.3751944799530401	-0.11289178273447564	-1.0590937094967596	-0.6378732691180953	-0.6196881106426734	0.6581273000769261	0.09620700846596239	0.39435135500969765	0.6288090864806352	-0.6740100027081255	-0.01116964748240581	-0.5139520074942322	0.10891686141732718	0.5326244802254985	0.27818005668978857	0.2209366485728689	0.07362417665522555	0.23452978149671294	0.6838146893000532	-0.8150798884879714	-0.3193067568007673	-0.4597261207680674	0.3015063718811176	1.2990584663896325	0.2232835686155379	-0.15508671917859398	-0.25992217636603465	0.2042884679774457	0.2952480493824218	-0.4396922894498488	-0.6841491300809543	0.19225098218578102	0.12612101726845756	0.00027034062678654296	-0.5268221157921467	0.20624045490685555	-1.1001246678636758	-0.65264684691567	-0.6773615241225779	0.12109040184674122	0.8076549315057132	-0.16907308972194154
-0.3170452372850606	-0.3549194369327154	-0.08140065123628656	-1.1600671765534414	-0.6011165955294527	-0.5887347761433505	0.6396162761952005	0.09167692495625443	0.42379565260550456	0.6677753264328987	-0.6046994922379214	-0.11875064121025532	-0.4454011017555026	0.1428173807034745	0.5606048833699872	0.2542932000567001	0.14544820060821265	-0.0717156182845615	0.39107729282496073	0.6428683505670099	-0.9430941774570206	-0.32032091381933625	-0.4910475598274403	0.30464644090835513	1.2116170553631558	0.35588065707142047	-0.06798046932949162	-0.3749830216288127	0.07967962763630475	0.3196764688846543	-0.420175912354481	-0.7659955350994274	0.19951745157194117	0.046828310142270804	-0.00778309301903716	-0.44928232649126604	0.28894219699347257	-1.0401079125971548	-0.550021679580607	-0.6973856330372226	0.11183941473470937	0.6649954421360407	-0.2480687544965232
-0.35610038941777145	-0.3344924395637208	-0.08185352483096855	-1.2414290740117722	-0.5543477539924566	-0.5015799738809513	0.6109580373823593	0.11807169965717557	0.4355021139690951	0.6802611301586136	-0.5732864891482973	-0.20356314905637857	-0.3957154698200075	0.15153454177026415	0.650527552230457	0.22670433092084705	0.0981405103054244	-0.20955395065327412	0.5017358578427545	0.5685851621831801	-1.0202972206723235	-0.29002038575433847	-0.5010909626265079	0.296421492526844	1.0971153980975115	0.47270533800657466	0.06646418279069308	-0.521730406547088	-0.05748111352151264	0.3537434176753601	-0.393248963839974	-0.812083590258322	0.18690626022524381	-0.034007111929548715	-0.012901795005580008	-0.42711094566103147	0.3811336732241702	-0.9371899208154268	-0.41257582745724514	-0.7078053815900515	0.14252179627520162	0.5020398947221243	-0.3603753877209509
-0.39708921766672967	-0.33637277629087003	-0.08313958291404787	-1.27615709181947	-0.4831394008119213	-0.37588101142085434	0.5332401088135728	0.13664580904611637	0.3921719922678885	0.6564214197274534	-0.5231673503260758	-0.24835383617520038	-0.30245485284062124	0.13739208399199568	0.7580572192012576	0.23252959671833723	0.052364491967004635	-0.3450089333972667	0.5827307079264199	0.4704891171672377	-1.0641391833743172	-0.2560892445531374	-0.5149312997568826	0.26608764944107727	0.9640408989566268	0.5956558674304143	0.19354269894326628	-0.6412585993431632	-0.19827517727119673	0.426676960114048	-0.3527371858006732	-0.827944999492626	0.19544774778994298	-0.15260038238517998	-0.013382263842320627	-0.3701515681303051	0.4680883179933658	-0.829321427327961	-0.22711075125701993	-0.7026135371066694	0.23487234519202355	0.38323849873676546	-0.4969847680211893
-0.4264134478784694	-0.34373169967424816	-0.06524469452346646	-1.2682115040344943	-0.38371070625835574	-0.2407293571811569	0.43709365177956744	0.17542109078639978	0.31802394145372787	0.6146623089354983	-0.46730112748690084	-0.3063913185424263	-0.21454636579549602	0.09466442940418783	0.8122416149145131	0.21238264685465733	-0.02679788333777871	-0.41544822868781733	0.6306180267332226	0.3760743459825011	-1.0460290010192292	-0.2281485287888297	-0.5246485422366671	0.2522766007330181	0.8526759284642871	0.722505570035406	0.33218679037185933	-0.7230190163100663	-0.3673208141966978	0.46167150879989804	-0.25769139850510137	-0.7936335830877963	0.1626069652561945	-0.27711655716547734	-0.040715921358341865	-0.31325641115094854	0.5370606139569138	-0.7411465317990616	-0.018605090309548045	-0.6906228416482879	0.30202945136559667	0.2609669904710986	-0.566453996536242
-0.459715647658287	-0.35100789840823055	-0.007692488853139401	-1.2506762237942997	-0.3082320971312319	-0.09582008914831167	0.4209872578087337	0.22077807381748218	0.20853742592834568	0.5643946754949039	-0.35074061092269304	-0.3451445445910204	-0.16774881788716345	0.0560579747825992	0.8622844701063546	0.18738737730326663	-0.047560546282705375	-0.4495697484679634	0.6177902977544685	0.3100716760448946	-1.0144720067843	-0.217155503645941	-0.5263893695234756	0.2515587387651082	0.7491272353640732	0.8216563092432013	0.43746380885229613	-0.8155984917747242	-0.5151225582967968	0.5045824076625057	-0.1514227588965869	-0.6990466975230176	0.12899376816621252	-0.35372996248126987	-0.05974634558112648	-0.2630767397953742	0.6238098867993774	-0.6695540453361638	0.17484340998724607	-0.6817454866961281	0.3964311955234275	0.11920853999132779	-0.6465187431502708
-0.4974821078314572	-0.3638566098615914	0.0883429129861029	-1.2424597067901337	-0.20946031324355255	0.04088264930507231	0.38392106384942204	0.259968188934028	0.14772185903126003	0.4978855642836292	-0.20811361409655388	-0.38156259604753906	-0.1378051967939587	0.027407149383808914	0.8909964436444101	0.14179457909995086	-0.057045634872972886	-0.43398189211534915	0.575973233104435	0.28168133918782656	-0.8884152551104127	-0.19865403708439558	-0.4737753158780301	0.2595335896225869	0.6384276095680366	0.8761833596021749	0.48477640099387304	-0.8571722390789415	-0.6305637230158604	0.4866648280026139	-0.11215564669850435	-0.6208811820310969	0.12245020840411085	-0.40113439806066536	-0.08823587024786786	-0.21267479521902954	0.6638665727230666	-0.6002249031371962	0.28524211976888203	-0.6584518771903038	0.47782470328129334	0.08252503266220736	-0.7225055744971288
-0.5179475912681688	-0.3595905717056822	0.2047007034629476	-1.2210613064079188	-0.13316603302673793	0.18270250753509937	0.33526438092515776	0.29064946590383867	0.07217117697174043	0.5285657506147755	-0.030204036443121994	-0.3903421297417732	-0.12236527129257531	0.02790082045065844	0.8593242984367759	0.11961828562102668	-0.06591288068751973	-0.46465662591672974	0.5175918662000699	0.25252371228247605	-0.7918910107048782	-0.1871775051089574	-0.3906210212169955	0.2622016195217395	0.5216536292290866	0.8976982675526365	0.5030322243134787	-0.8361628806873093	-0.749647743253728	0.4766125796882662	-0.09368869510856445	-0.5322937048484191	0.11629211352721472	-0.45761288351329943	-0.1415963872648555	-0.11950203801837178	0.7081642164144162	-0.5088533212281214	0.36063415461057874	-0.6573444799431611	0.5321062246818964	0.06252036065284165	-0.7914790852456219
-0.5126103048262933	-0.40759701103865276	0.3642335583291364	-1.208790866983522	-0.024008002853790917	0.2860715166794375	0.22594056312749458	0.33033544202913406	0.03824126217406859	0.4877394786975547	0.03813487712667653	-0.3766083894658702	-0.07417227502387183	0.01178161261404701	0.8145775253326519	0.08762173564536302	-0.11351629706015683	-0.4969595411556136	0.3998699764794898	0.1910669318329587	-0.6737005491847022	-0.19018375627114378	-0.3202177811958631	0.23988697001763076	0.39019285445328594	0.8845193142033093	0.5403782318219912	-0.7515696999938027	-0.8166965399675254	0.4714568467753223	-0.10474298714743155	-0.426459902144829	0.07966172300328757	-0.42425590839346494	-0.2103776658154024	-0.07207862918868349	0.7227321271684819	-0.3852039239705865	0.4045882169025042	-0.6066026814799276	0.5541295123011907	0.03777217359696485	-0.822643844171953
-0.5337628920974912	-0.48430932732012516	0.4979337828739593	-1.1642032290881774	0.057551307790692195	0.3616471791043142	0.17401768599918424	0.35271212200653623	0.042290864999520755	0.40646265069066023	0.1366805735404645	-0.3271081089036426	-0.0069224758490327555	-0.02170655361188462	0.7102269600471378	0.08309864136592138	-0.11979453614617046	-0.5340121709254882	0.2660557091859284	0.16452575128576835	-0.5262471565067363	-0.21110218207648987	-0.24826690485990527	0.22862032734144339	0.2488956012501362	0.8530499855051665	0.5871968068358762	-0.6006642248740889	-0.8468006117874877	0.44016790226917013	-0.06971165057664869	-0.3240690290267347	0.06793862189267323	-0.37268773290387097	-0.27551981647426615	0.017339426112519048	0.7082529483232907	-0.26661439040808865	0.4601925673465505	-0.5198733425332368	0.5581518758090196	0.06368348929589247	-0.9046004578815229
-0.5868889947676397	-0.5666452797912104	0.6086642072336149	-1.1011343122556878	0.1279608656803493	0.43930642060861025	0.1328640671125269	0.3601868040114766	0.0013741282656727694	0.34361062636709805	0.19102355467414753	-0.28583110995230887	0.012903350117115672	-0.08961122073301893	0.6139487591530193	0.08072406884459478	-0.12475446625458539	-0.5476708750960679	0.1234802976527734	0.13857941566127038	-0.3672369470977087	-0.23441974463834833	-0.18806094092779663	0.20555481530734254	0.12109928179506364	0.8082664809565111	0.6027378794879354	-0.3951140156448686	-0.8855331538509086	0.44230995466866785	-0.03347783539014578	-0.23201668544148135	0.05826491633126035	-0.3189238891564784	-0.31009902302309383	0.14433770713240063	0.6449979674131365	-0.1667528737833433	0.5255570192291654	-0.40623631838784763	0.5389874773342525	0.08305650059359075	-0.9460599921710516
-0.6401367765069295	-0.6450064611217513	0.7140414083895894	-0.9979423305206092	0.17777950853556637	0.5070135248618206	0.06595961544344414	0.3498660381246379	0.013422429957718276	0.2932311047804615	0.2201006021534905	-0.2682158583365621	0.05815989440352385	-0.1534079725127808	0.6021790423213551	0.06912417531767454	-0.13666713440108874	-0.5523969464900151	-0.053636725431604214	0.07482459516390529	-0.2092837130320735	-0.2392507885312251	-0.14222893716027968	0.15730947543433144	0.011191815387032017	0.7487227502589818	0.5898096918591293	-0.17875003036745368	-0.896848186827202	0.38387240689720203	0.0225629552524838	-0.12919335797971895	0.031045460492473163	-0.2194657238884342	-0.335766158378787	0.2661185196128339	0.6230230491166012	-0.12129740801104619	0.5850897034749718	-0.2767013071428044	0.45713215623417935	0.06707297599467699	-0.9752156333923875
-0.6673750190403502	-0.7082608627508881	0.8161693958924484	-0.8668216027134074	0.21947372780177804	0.533208985998739	0.0042466895193919605	0.30993178021910434	0.024869717078024472	0.2729831750946304	0.23318946374177854	-0.24678222499513996	0.10613499774829982	-0.19724368558207156	0.5643632778525153	0.030975931678799258	-0.1834292218730389	-0.530308505457761	-0.19155439304801056	0.050592848144264034	-0.08538238529275013	-0.2506014132577591	-0.10749679555055333	0.1323941650541801	-0.09012464755439079	0.6902783366865064	0.5877823780549118	0.05168713606982382	-0.8883013041721591	0.36405796063220347	0.040741884540427	-0.008236685550194267	0.008025485959418276	-0.10071532977824856	-0.34265458276866323	0.40824493980335796	0.5981627865458273	-0.09134753114785835	0.6200902534777961	-0.150526607773029	0.3728060146923074	0.05414065117005422	-0.998896194522619
-0.6765800831660119	-0.7674543131566696	0.9020851777235108	-0.7758319525028919	0.2524521131293011	0.47706024780828543	-0.01997948304160039	0.285100838825176	0.06276956256002383	0.2549769244147595	0.23740986466376923	-0.257302171004135	0.1478362316372282	-0.2543617458305432	0.48729694480403357	-0.02532992520413866	-0.22478235316902162	-0.504663369809673	-0.300995276173859	-0.0042061587950674275	-0.0016798916755324579	-0.2892566634281104	-0.049704214009711804	0.11614369655838441	-0.20025043192835962	0.6472296892911358	0.5652713205512994	0.2598517566327422	-0.8824934334139319	0.2821992614048932	0.0676476733180075	0.052159004592655434	-0.016275880466925248	0.0003787091757947891	-0.33498332607810644	0.4721955037987848	0.5530410414340582	-0.07371850361597518	0.6147769058936587	-0.05503677636942426	0.2363105928076708	0.02050501392045029	-0.9586224458770184
-0.7025700516125089	-0.7871707983760289	0.987500740084084	-0.6526533069269975	0.28497219260409323	0.3948667278369009	-0.04107880061623874	0.2470730721221685	0.10990177385351685	0.23703389053740218	0.22805428524496288	-0.20185816386141045	0.19180741680030702	-0.29634550380216684	0.39126090715230755	-0.08217773078485718	-0.31507334319693525	-0.49900371400434756	-0.4135870382256382	-0.10955000588178357	0.0358522126143936	-0.3067769733185164	0.00609933329874503	0.10599781908560982	-0.3023113010637669	0.6256686017969612	0.45328754304370433	0.43769712271245576	-0.8864737421916459	0.19516365860367713	0.04999995783353124	0.10028901013558209	0.01605384602961748	0.13671350807092614	-0.315296151682123	0.49471357118275766	0.465629778475577	-0.05323905052706505	0.6037169386148955	0.0488066040237055	0.08779008712921278	-0.024089831417975015	-0.9181705950398393
-0.7266582527895606	-0.7732938745997622	1.0577084983577927	-0.5603625955123119	0.3405211453493913	0.30036769674885316	-0.05400455035955003	0.26269749466790426	0.1780674886013464	0.17452809152289475	0.18560376003198173	-0.15371379334907193	0.2745395898567641	-0.3388012155512181	0.2324442368721972	-0.11082307679117795	-0.4159014563623602	-0.4531174970319419	-0.5211132129183638	-0.25242497347094484	0.059410202302718776	-0.31522121030356964	0.07540926145524388	0.08578118459053294	-0.3999026442128859	0.5826078296224713	0.3562464306480668	0.6059813219542912	-0.8706812989167911	0.12973683866918817	0.03210579475385576	0.08847644557861331	0.04868892778410429	0.26127090287907506	-0.3154531240404564	0.522156482173385	0.36036570430615006	-0.03146691267740992	0.6165643832113811	0.14801344284064966	-0.07207917189065742	-0.034875517957214226	-0.8111214135268066
-0.7233839796563061	-0.7196211840822233	1.106442843436398	-0.44537702981034694	0.3779513080565436	0.22424140398476874	-0.03393073999632954	0.2805238548356609	0.2376225595856294	0.09991942025392384	0.14145788062259887	-0.1301945111445642	0.37575277859682255	-0.3946575542532999	0.12300246794070195	-0.12119680085382005	-0.5049040229572996	-0.4349084474859842	-0.6232390245149805	-0.3564208200362784	0.07411780091503675	-0.33256076567774107	0.10605934671425468	0.04109232498235767	-0.5018084544647328	0.5444637441546772	0.27222570991288647	0.7732361790628	-0.8450342404982859	0.07279828447051288	0.049434088000406176	0.10500806839483294	0.09847188429414248	0.3635155568041333	-0.2647716791933101	0.48042311861876896	0.2780728251763754	-0.020750514538987668	0.6816270864599472	0.22659493433856528	-0.20308063795219855	-0.07313078380116178	-0.7229010941579253
-0.6923209300194605	-0.6021011673983783	1.121463322536371	-0.3544004808554758	0.42323403017089645	0.15446539762702816	-0.047398010834849735	0.29477581916477436	0.2920134499904897	-0.04997416053810957	0.07606764220419025	-0.1558147446499385	0.4733991949053791	-0.45562752007916296	0.062137793339318924	-0.15866981406229347	-0.5067192847964848	-0.39526785271536813	-0.7139400756197711	-0.4543552506906593	0.12785587301203286	-0.34391139040427554	0.1430116860000576	0.0036639310069064303	-0.574020797397032	0.4691335281343062	0.19041957953177258	0.880902464204867	-0.7809121071346606	0.005236735708196133	0.1072111673062617	0.09436928076885977	0.11199900742180788	0.4657428510400427	-0.23329408609030394	0.3893403263999887	0.20278661573510467	-0.015794345014099386	0.7539189695281197	0.30152329540417	-0.34260670322551995	-0.06219839778762517	-0.5819418021733787
-0.6727003928460862	-0.43180796821533984	1.087895096588756	-0.2450456356135607	0.42866031760829726	0.08017713054285884	-0.06571533770822263	0.30337884607967747	0.3174737331487532	-0.13387873874059897	0.06597040695511112	-0.21451167738570528	0.5744895924634168	-0.4970556332555883	-0.0005932857043255857	-0.18677866176209204	-0.47997284656592126	-0.33116875217478203	-0.7513947737620821	-0.5278603787692402	0.14079493384406674	-0.39751395821962376	0.19004211574074523	0.016273337486347794	-0.6332922100790525	0.38761618108553436	0.09798545651368105	0.9694158242702431	-0.7109291293571867	-0.0640229585422364	0.17193560076398656	0.066896879499279	0.10278500603672007	0.46405556312575486	-0.2267877509616393	0.31614374091530195	0.13994764885304428	-0.015230611643540217	0.8035505514735434	0.38229838719068515	-0.4829732003635122	-0.05802218892380782	-0.4874721815505044
-0.6549301433359817	-0.24009132391133567	1.0767616109667726	-0.14969071973776776	0.44476694354298896	0.03163557643011995	-0.12088377403842292	0.3310744655578727	0.32282713069854757	-0.2083033996779607	0.07405788398934607	-0.30181010859934726	0.6362624135268353	-0.5491744794172302	-0.08114554256485099	-0.18882413179270818	-0.45796257488249514	-0.20452396909775836	-0.7736110916093721	-0.5652752228513881	0.11607984054271189	-0.4697985171451742	0.2175706686133479	0.021869127097100077	-0.662497025697819	0.2726752223291123	-9.8653839277274e-05	0.9953065806276772	-0.5896584801621872	-0.12819492447380115	0.20468989906557997	0.02291186196954002	0.09313063890528671	0.41655320412535446	-0.23385193302918778	0.2825696245182023	0.0916206971185855	-0.01722466537803583	0.8623143014950572	0.4408506184045183	-0.5941882085766685	-0.05243140494507079	-0.3561719650892149
-0.6233033707389544	-0.0777137904484983	1.068319120829552	-0.044389396281378585	0.4577758393199464	-0.020849030601159217	-0.16973059217569234	0.36455611371056046	0.3053187324767671	-0.2981528919257864	0.06114486416690314	-0.3778936598490998	0.6911039397745354	-0.5508832593117111	-0.1428942929887001	-0.21701557820538753	-0.39807288489678183	-0.11044025875598906	-0.761975221481161	-0.5503127341210405	0.08470355117310478	-0.5422791234308899	0.24001595325141603	0.05757123260220169	-0.6758808930776302	0.11277504422791566	-0.0800233757657022	0.9893440992694357	-0.4772821252290752	-0.2051726687355143	0.21943045393210192	0.008217740275390384	0.10534977436629915	0.38803684905050334	-0.26077338150805723	0.2153182509824995	0.03706907678708362	0.006853889250794496	0.8700917126952126	0.46525049921530837	-0.6988959467512073	-0.07735720647508934	-0.2340433865742321
-0.5817040198878363	0.05500438429855574	1.0351847272004784	0.037199450721411585	0.467346010573531	-0.05599000540838184	-0.23558885703908433	0.42786304980917134	0.3058423920281502	-0.33888645652200056	0.036305093654070905	-0.4548496194520763	0.7164060998983488	-0.5535290607912317	-0.20336527290304346	-0.234276405423885	-0.294670859641932	-0.021447363122344743	-0.6832766682019688	-0.5001667383716738	0.036935849331358385	-0.6215104279660599	0.26716530072067773	0.0945361368179832	-0.660484349033918	-0.023769315611785313	-0.14537768589108804	0.9452839230170722	-0.3651106716965848	-0.2449530791936721	0.23635938498591197	-0.0036616195146048913	0.0858557678042291	0.3167644660532983	-0.21285401751760827	0.14452952593839014	-0.04322749927682626	0.04690936397287204	0.8218323995706406	0.4492658734408093	-0.7566640800704534	-0.07756103076325944	-0.100292585506322
-0.5391584653661939	0.1904398247421369	1.0023699182331065	0.13447005151803362	0.4690055389275251	-0.07701494281159357	-0.29934215101803147	0.4607917429161151	0.2853218398169658	-0.38446426406975304	0.05368490464850113	-0.5618696179055394	0.7255119259834525	-0.569734396219549	-0.2777073264327529	-0.23697519194066893	-0.1682823813476598	0.05012034880889995	-0.5314890282999993	-0.4508706671646305	0.00391188707499418	-0.7081081689405286	0.28275576273103287	0.10600790734033991	-0.6346741492126159	-0.1786174642309565	-0.23963396655567576	0.8758966745818846	-0.24655708733711768	-0.28910812364348415	0.2642310036911343	-0.025460199189778144	0.11662009547252081	0.25012103234837474	-0.16803547146262504	0.057636360166151666	-0.1201677740938655	0.06726956731095982	0.7748602851241683	0.44104112340542667	-0.8269984835029287	-0.04232802905891459	0.11196507574678302
-0.4912445664584544	0.3143333913886536	0.947028250333911	0.23147267777641387	0.4521705270354328	-0.060611890059643	-0.3544353214286984	0.4774781894888074	0.26519714582633136	-0.4206681055763859	0.05797631731861066	-0.667158408093534	0.7011293912473338	-0.5265900874888403	-0.33323801330199976	-0.2709760811593098	0.00012803383340356244	0.11223380924002843	-0.35507947718742294	-0.37768156746884113	0.03771910123941047	-0.7560541092583148	0.27026335762284626	0.09793257290609085	-0.6165952718126537	-0.3511407458642407	-0.29001996392467577	0.8011405851327245	-0.11511254628871996	-0.3098645904701284	0.27699860798151693	0.01760085619597208	0.13712810210841248	0.19013673181719662	-0.17534323629547713	-0.01681064644436176	-0.19128574562782416	0.030515077027508764	0.7190007666879211	0.4504132305965907	-0.8285686860634648	-0.001085523774046901	0.26759975397238456
-0.4509309294078423	0.43164650567580365	0.8886276271542745	0.30520899442030947	0.40444512841812585	-0.023634689449898	-0.41234738251747416	0.49864096780696093	0.22658956846631328	-0.42969412231762877	0.01908967518743827	-0.8135903714854752	0.6749644130849027	-0.47504595496188884	-0.29143423898722565	-0.3025535129041028	0.16811283410103578	0.15504386238192264	-0.10549342735955307	-0.2231809001266714	0.07760333115336539	-0.8096630011820558	0.23967368169228326	0.0768328114520639	-0.6252303836628729	-0.5280262675853198	-0.28405019970926626	0.6941531950588449	0.04058256388321186	-0.2918182636511327	0.3218087081599688	0.022860942328746435	0.10933609837079958	0.08552931339240087	-0.15484343554364904	-0.11887388494587423	-0.2587235719281555	0.013222116975216441	0.6480954958268238	0.4653810349168618	-0.8273956075485789	0.06792579721390511	0.37696456081292007
-0.4027983485366812	0.48412503834478027	0.8115619216956464	0.38963699935459584	0.35793240293551865	0.021865937633330286	-0.50008359905901	0.49647757685634913	0.15743484833771015	-0.41235063193711385	-0.019465468484900928	-0.9501389578574868	0.6255377911206046	-0.4111594631047176	-0.2518866109066019	-0.34505869817344753	0.30517412950111134	0.11279421548833687	0.16448856776736392	-0.05750790639343535	0.10931259145513983	-0.879077737211013	0.1966072113500103	0.030387854575665906	-0.648103113399199	-0.711240104997092	-0.29108852828388593	0.5564343188366986	0.19266124592176448	-0.31434132366682643	0.34018224368763955	0.030799340553597277	0.06095098804109951	-0.022228703935436033	-0.12159862558173642	-0.20308112498658576	-0.3161802615212094	-0.008962047316724862	0.5481010172734815	0.44461967672647695	-0.7946599330984137	0.12995121727413683	0.42935667941048694
-0.3830574086480381	0.5329362729318181	0.7263769131650933	0.45478330729068056	0.2891414742730786	0.04139150881881741	-0.6124072400496352	0.5059999629608944	0.09901800068149384	-0.399910553928225	-0.028400639162478626	-1.0375642694316265	0.553587586637904	-0.33590328163841493	-0.2320858528165644	-0.3930828260136557	0.37625199755068683	0.06789909326065954	0.40373672271128697	0.05224361390053365	0.11218846495111885	-0.9392090845631346	0.1611333895958775	0.00045434991487710576	-0.6223058866319003	-0.8700947571520201	-0.27999229740159104	0.39816363796788184	0.32782530568365226	-0.330310427081257	0.3908227840884396	0.014078588789875201	0.001314413385121585	-0.12242779551057263	-0.09792893529845903	-0.26161953744473393	-0.3452897138357741	-0.034554542650321526	0.42626250923982634	0.38425118303536443	-0.7590181643364533	0.151756952219307	0.46982869610265227
-0.3542862651142126	0.5495810533386971	0.6790634589898018	0.5413956031844911	0.21667090896066368	0.04780955263484812	-0.700347465526588	0.5023032762850129	-0.00027379802754149416	-0.35469341439409285	-0.002712916902093443	-1.0257294431046275	0.4485270170461921	-0.24159028464275384	-0.22628272364066762	-0.4356678005158516	0.4226590322875817	0.007647434021175436	0.6539642137935899	0.14427624627248956	0.11676355665609477	-0.9905711932507252	0.09904830449952001	-0.042220415284626826	-0.5779954940377754	-0.9713040742336428	-0.24238443331792708	0.2292759021471574	0.4105673001986818	-0.31766032942202393	0.4313961620197818	0.0260049518398405	-0.05912165687191802	-0.19462622558511736	-0.05278384790220468	-0.30375000926357215	-0.38206002145523577	-0.04391553895343558	0.31420082952265915	0.37674234088805086	-0.7151775752823116	0.1773065305489337	0.4319048027759349
-0.2891951532504801	0.5305253365514873	0.6723454909159657	0.637152706224668	0.14734930150510536	0.06795545725947373	-0.74623899684778	0.4708279425678673	-0.06534073788395897	-0.3049446907736648	-0.00699268179245643	-0.9955723473631298	0.3668486540269676	-0.15691150098645337	-0.18704089813603395	-0.49535688944047385	0.46669705019744406	-0.04006761155175423	0.8784787146687745	0.19235354794033774	0.14866240894771532	-0.9926236538835429	0.061629102152006524	-0.1141332567197308	-0.5309206054120489	-1.0326053423514914	-0.2386201369194309	0.02837431539754114	0.4848547808641241	-0.31883599653698474	0.4605364607795027	0.019175302835701895	-0.09488782961864199	-0.1731384762272124	0.0006986891283625285	-0.3603715016633956	-0.41208788261408325	-0.048692222688023305	0.2152632916188646	0.38968677560234455	-0.6615711647593133	0.1548660651986767	0.44811053990962435
-0.1805682489859922	0.525682888530551	0.6133473833688001	0.7177866003448532	0.055344780265007956	0.0910475652395973	-0.7292700798532761	0.40813189861406796	-0.14660684560744158	-0.1780138685252901	-0.07411923356002562	-0.9109755022499169	0.3213342082611875	-0.04201676396105529	-0.07994916524223569	-0.5814694751845193	0.49348542733123135	-0.11397989197292975	1.0942388001488967	0.2084409839601471	0.19197884635285428	-0.9520613975733992	0.0569755504040409	-0.16498755605572668	-0.4946170581957098	-1.0122423571454564	-0.24711620660987066	-0.16852464564719344	0.5204391842409333	-0.3432373372868244	0.458559417464774	0.020847826248348633	-0.13148939356904182	-0.13355280031802186	0.015341140868931824	-0.4779954618091019	-0.4293666050921036	-0.013556327680164182	0.10734306663890165	0.3690662116977937	-0.5868191336249353	0.08873802504527939	0.4561585014455658
-0.07285742644064724	0.5235603083714118	0.5330679736639117	0.7904482143928485	-0.046968811898499496	0.14028692498243014	-0.7185288421831629	0.3375930823872866	-0.18354117414998072	-0.05051795405361207	-0.08321985565446915	-0.801526460324234	0.2879231218906699	0.07474786346493227	0.03461080549520275	-0.636807241438732	0.5354365587897996	-0.1831724910371973	1.3274680979887226	0.1864136677234769	0.2434281876474263	-0.8866614930114336	0.07121366935372368	-0.2285177417599579	-0.50241077482916	-0.924337536709476	-0.2389846409420726	-0.3139953494331046	0.5428086944022292	-0.34058633727440196	0.47908205837850126	0.032350532427796654	-0.15553321846235002	-0.08578839126958762	0.023832449722627873	-0.5402209394698616	-0.4115735062421333	0.025389011167571383	-0.00906108033019759	0.35990457474365983	-0.4911075577427099	0.12158567367163572	0.43221094325795884
0.042700674981207665	0.5619490238357582	0.504898721445622	0.8333676193928472	-0.1425724001919123	0.19167163377413177	-0.6750370356399892	0.2535161412225644	-0.2205308134324218	0.05430673899779566	-0.10005420641777515	-0.7027366324019941	0.2719264420856591	0.17014338788475653	0.11294573879210561	-0.6943122405880596	0.5252126625624272	-0.23727322842380763	1.5033670115536524	0.1527998167446381	0.2669423341880997	-0.826373767706335	0.08690251316423588	-0.2768038906182031	-0.5028673027771718	-0.8119965040188355	-0.23644556164023736	-0.4220538731716438	0.5613325153066983	-0.3703807192763361	0.4872299283020741	-0.013949102294872447	-0.16966751034850475	-0.000779692539190091	-0.036598776305139656	-0.6527976267255005	-0.38327309596138953	0.08275687222837869	-0.08714288201334218	0.3808947862008681	-0.3853200385258142	0.17400607334644205	0.3675961321308586
0.12446390402860996	0.6303315065108097	0.4398339603944262	0.8536782965512526	-0.23053548179345906	0.24421866693269526	-0.6275410242078789	0.17007182446940144	-0.23519712189474493	0.14921774270932153	-0.12021598371596125	-0.5717512117115001	0.2776004346203506	0.2863415860274327	0.19132447290126747	-0.7208067610626409	0.5008273256774123	-0.3036745954091278	1.5836773432006015	0.11412971131443769	0.3060427197190342	-0.7439947819485665	0.1312942972249853	-0.29735468572714713	-0.48338918883830984	-0.6298381638525508	-0.25647178485995664	-0.5096550076910982	0.5818137972878084	-0.4174853783731381	0.5026586360958842	-0.06950912584614166	-0.1949714476192664	0.08348714984800215	-0.08730049100669854	-0.7353317013674442	-0.36176692397327337	0.1802748656841245	-0.15538012743794796	0.39445951938646495	-0.22412472057654384	0.2890449393983361	0.25337357239202923
0.16947945856356103	0.6812998150756819	0.44154613135977394	0.8537629807120013	-0.2517090551010709	0.3157332454919487	-0.5938531011647555	0.08099065419172835	-0.255878706110672	0.23821545790250473	-0.11408707422819135	-0.4611209108062533	0.2796599438640761	0.35287707816194913	0.24446710417211107	-0.7058844888314855	0.44065060087311386	-0.35790211113058945	1.6387916108278282	0.0918877148130323	0.30661149568857277	-0.6771903504045345	0.16236452607853788	-0.3083083987210312	-0.46552035136030223	-0.4519496474132339	-0.3244816010941226	-0.5735458339254619	0.5887240900305428	-0.4412012081976335	0.48384762996768504	-0.17777263676175162	-0.25379815490199836	0.18143391409479803	-0.12408564150741044	-0.7973552535036175	-0.3418010841833023	0.29880158031138154	-0.26890631073915416	0.3877594275226869	-0.1082310651639947	0.3653799953329157	0.1374549017384019
0.22973178526273505	0.6951760731817634	0.4235783714907756	0.8152588305725844	-0.23470754056364465	0.3716082565058908	-0.5727649873595211	-0.017330991600930535	-0.2261318464297702	0.3364982451464927	-0.07725821754915133	-0.3200874611239645	0.2955385750036351	0.40746221386689363	0.20572641919618834	-0.692227606405826	0.38896977140860806	-0.40369503356222747	1.646318483743818	0.05138731312405772	0.30414087507088927	-0.62756334709225	0.19751650469998874	-0.31220586199572914	-0.3773820402280709	-0.27517242969458666	-0.37166014304735046	-0.5940272950665941	0.6063428131952361	-0.4735903501049751	0.4554922878435622	-0.24607421127430967	-0.27093120714932784	0.27601925155416085	-0.15158043371744365	-0.8409677954220237	-0.32856885430390137	0.4208826941924664	-0.37542257423866554	0.37687377439970504	0.0306797246205577	0.47640870951553793	0.01821792166468599
0.267257440005367	0.6877634725752595	0.39111711270470606	0.7560070560417943	-0.21725495185722102	0.4356244729415756	-0.5659328618887767	-0.10514087111063511	-0.17682840924797	0.4050276509661933	0.007698570150124967	-0.1550482980553658	0.2804042218439589	0.4625357767078267	0.199716953450085	-0.6690516437426396	0.3224777546498222	-0.4216088633969896	1.6465662561499428	-0.0027632456867002332	0.2942530603254424	-0.5803728502678884	0.23168694279221821	-0.2899854835273431	-0.2881762320807317	-0.06636105299118472	-0.3465700724095686	-0.5448373922259292	0.5784245311457819	-0.4947719041100892	0.45496114364449297	-0.3098077898422475	-0.300601573595119	0.3586345293124934	-0.16311570343970308	-0.8839150094447007	-0.3108142894074742	0.5400514657758595	-0.49188676822405686	0.3847081389408922	0.1209965563277843	0.564906125616405	-0.07940160806924099
0.2773338283743891	0.687723532364139	0.3589596394674326	0.6614143977714159	-0.18557962168530018	0.493839616191468	-0.5233121623518021	-0.2029118615435357	-0.18535584829262233	0.47160537929560187	0.06761706549049991	-0.0453289326372852	0.2678526660635062	0.47408254167924024	0.20157796395616834	-0.6261722357333034	0.28105348920960915	-0.39421924763729066	1.6425402689824125	-0.03797030810480489	0.2776655386388062	-0.5105299721007637	0.2642242642749292	-0.25420147507282626	-0.16867031189808307	0.09565990189797997	-0.34229290274019597	-0.4917775267174438	0.5742155440131085	-0.4997005201416013	0.42597819258640807	-0.3818079157285964	-0.33489034823428443	0.42660805427422027	-0.1356026332830768	-0.9336258931517699	-0.32058591377272566	0.6324329162733651	-0.5935444571839029	0.45125650977355714	0.18731817753698693	0.6255053963078422	-0.18019751664940856
0.28100802572090455	0.6551117448299929	0.31452841694483985	0.578234319863562	-0.12788772300605394	0.529760976826213	-0.47785863710014587	-0.30568712324249075	-0.11133728653178807	0.549220302374209	0.12893071335845718	0.004621346882181782	0.2813071284322769	0.4686390766012448	0.19456310723801495	-0.5784020848878043	0.2211650220474481	-0.342498287844695	1.595983582326093	-0.051576924345054086	0.2215030589716518	-0.4658570453355363	0.29218844004591366	-0.18684285939405837	-0.05460498168207449	0.24925605395810338	-0.31414628720147786	-0.409646535883911	0.5587617475070282	-0.5194122025412695	0.3776806058194998	-0.44123367609398423	-0.35256509380676443	0.46583001884087816	-0.10284514544829755	-0.9642458940211653	-0.305977575954879	0.7355461895262387	-0.6859864497682004	0.4635620127773813	0.23739463550173484	0.6340918991265323	-0.26466185608539583
0.24381290408602027	0.6155627057171411	0.22335446390207161	0.49697894115739727	-0.10139159680892944	0.5544778045103083	-0.4764226037113118	-0.3871902567888605	-0.06168006779710281	0.6064964151912198	0.25810432603466915	0.0760105167798137	0.27162513800886384	0.46316473059707197	0.1690784162787309	-0.5063023988788153	0.1709725200544362	-0.25924952430602927	1.5704290658406583	-0.030225730956796724	0.15753412912258055	-0.41515666835337217	0.28546821978825815	-0.13070776337719212	0.038316062025947416	0.3843004348644945	-0.22548833449133948	-0.2900617072045743	0.5276772259817042	-0.5255168426349337	0.30124919988486404	-0.44608459609908835	-0.3776079984870934	0.42985800969601023	-0.06518130051713886	-0.9997782822462528	-0.30294646219235327	0.8443278639914787	-0.7999428144206348	0.43479750542617956	0.27484937843371254	0.6631956121098876	-0.3852554749229614
0.16933272041339703	0.6185648782529898	0.15466326607855346	0.45350146202933733	-0.040893933878203934	0.5683519885159354	-0.45099773930438225	-0.4702924308510899	0.04150414275624698	0.6192202666562188	0.39319990818449063	0.1087096241229564	0.27248050515397954	0.4347522656919323	0.1350012704250382	-0.46490190115725244	0.13193465920323963	-0.1746438364021605	1.5060969100688428	-0.01687135655498952	0.07307326754597794	-0.3767952017637965	0.2828238804274407	-0.09099767976168145	0.11554341697713906	0.5013117125420723	-0.1597859625831975	-0.11640619289011116	0.5048225610535788	-0.5143156551650889	0.2357463804466927	-0.4430577301278166	-0.3791941843168572	0.37285770676175345	-0.021083468052637343	-1.0239926374110206	-0.3109555398584204	0.9140132275327444	-0.9259542718161757	0.4386421196195931	0.3043628676498343	0.7703148788190941	-0.45782939177770493
0.10180534682370894	0.6451823057682187	0.12505541971643014	0.433607945757411	0.012364437745062119	0.5621141192618712	-0.4205824902573112	-0.5369741444243792	0.1486200483498628	0.6191632379532107	0.4775069350794496	0.1168981008755483	0.29108694040227956	0.3263424384133871	0.07224763595661589	-0.42362783003703797	0.0689304507805922	-0.09769564938381878	1.3923297572274331	-0.020534612593389453	-0.0042002801905493825	-0.38413116749902276	0.2634324547116184	-0.047062959941389995	0.16353692137917647	0.5930724074675935	-0.10977705558086337	0.001765012166992075	0.5638810190190269	-0.5028544501296554	0.1625333426569112	-0.4565424434521869	-0.36947173432332414	0.289648860602349	0.012197033389633512	-1.1033769960909825	-0.31566559812931944	0.9740797417404409	-1.05650171901486	0.4573148771487195	0.34442190510136494	0.7683173974401716	-0.4995856068232051
0.02118232723539216	0.6528363025901129	0.055352064847670766	0.42229812819669393	0.06268270635269585	0.5468954496273066	-0.37386806715646015	-0.5815347522874285	0.2341315347079615	0.6201801641948428	0.5903974811133537	0.17104914237223473	0.3122939317544985	0.2433093485742485	0.018664689758376773	-0.41119307142441325	0.04603404620452596	-0.02936647212424261	1.2171837070360154	-0.039615151429884685	-0.047320015906222826	-0.3719382865184052	0.2603723827947434	0.0013239004767829799	0.1641404772725565	0.6437960973189572	-0.05033713975625818	0.15891822092120855	0.6026827939789037	-0.4711427078304638	0.11157164756472356	-0.44305508085073064	-0.3438247753133041	0.18812555716470464	0.04641775916960999	-1.1372490481099093	-0.32732392058449233	1.0491081343856663	-1.1585080908843872	0.43632841883210166	0.3499476384704547	0.7408931254683857	-0.49910715247082943
-0.013311561609686318	0.6237846402380672	0.06951023145304322	0.3900239478771851	0.09562187564507857	0.49348923702129455	-0.3076604787962774	-0.594933725146688	0.30345456150722494	0.6280739870697146	0.6511243058959699	0.21472277073164037	0.30207158013593705	0.12766732491675686	-0.028731149636186875	-0.4327198693100101	0.02952415319334003	0.03525213842760398	1.0681233307091813	-0.06249797217010079	-0.10415317723745825	-0.3634904275439994	0.2403613406930536	0.01926844912231998	0.10999403868621609	0.6633569685355385	0.008854111406602633	0.334814429979584	0.6135268917394914	-0.4643400328884743	0.054608791455604044	-0.4156594283355092	-0.314406532743011	0.07839739979597292	0.034838936821353216	-1.1401482964627143	-0.35364824133126144	1.0430692513360902	-1.218715656913656	0.4294351138189104	0.3322655569468884	0.6500328841488838	-0.4878664045023635
-0.03332036563095659	0.6005612229359627	0.0385275020277932	0.3712737679340427	0.12308645277008172	0.42842664477603803	-0.2684461264871772	-0.5913704296253278	0.37236578401824827	0.598718990239706	0.6954297995962315	0.2923440758120295	0.2817268525764234	0.041605341142393226	-0.07607629628314247	-0.4317500368036664	0.008805051693854819	0.048576643661051085	0.9504310038840634	-0.09487285635257914	-0.14661289583847947	-0.3578677202641782	0.2775854374901789	0.025967221250181083	0.07680402443060864	0.6374842591859055	0.10478886291439829	0.4991581224487103	0.6265437252564401	-0.4520029040642811	0.004036184947042798	-0.3478442905322853	-0.2486820899581068	-0.040314433642996576	0.07467103605235723	-1.0662543846891062	-0.3599712295245106	1.0651752011788953	-1.2581769434506769	0.4312130942621685	0.3052520131433602	0.5921421566070478	-0.5112516909465581
-0.06502023075972668	0.565527061597392	0.049313613017491695	0.376529243913614	0.13832617430565552	0.38072073500509646	-0.2271113632731109	-0.5628217718404968	0.41839323544689366	0.5280204100743964	0.7489589913909166	0.3062940118651698	0.22286102275381542	-0.03691012874508714	-0.11416733945893554	-0.4491924126217004	-0.0012895933989920713	0.05240108082881366	0.8568175579385571	-0.1545202336316968	-0.18254946503885577	-0.36298449887260376	0.33461828178439706	0.026027716581085224	0.012259374178587168	0.6052658402135133	0.18784535970736926	0.6533347711753154	0.6057742059808264	-0.44757909136572505	-0.04229473512875871	-0.30088431546790984	-0.17691146893302617	-0.18705625537656775	0.05672999749086068	-0.9812139184238207	-0.332059761795465	1.0725579176010704	-1.242909158519059	0.4125214238481064	0.2546402685523206	0.4891192112484995	-0.5087934120128014
-0.09318936071720663	0.548140845634996	0.029942305245338956	0.412819391522998	0.11574092471850103	0.37321775243677824	-0.15527067572899877	-0.5112010717975051	0.39338578569264293	0.4759147284061111	0.757373162174839	0.3106956931564637	0.16541944493739302	-0.13795024153054897	-0.19413636201869738	-0.4261170293435869	0.04729739386551201	0.08034790781830142	0.818281402418551	-0.20819731258394042	-0.17261069744613777	-0.3207026599986615	0.38342207413120244	0.013014494933510631	-0.05858894478996313	0.5935852735969308	0.2318685664579167	0.7441251010338001	0.5853667024903837	-0.42679005618506655	-0.08453228460677922	-0.22298901285853684	-0.10008644141140036	-0.32578824266566464	0.052693502780823645	-0.8616354009489168	-0.30629544748417725	1.0860369955982332	-1.1938863217670685	0.4207282176814484	0.23179385178589165	0.38510080457242124	-0.5249843072971924
-0.07815859206794204	0.49340526742944313	0.03967069907691341	0.4754389464546013	0.08472654463239444	0.3571355061859448	-0.0974110661178807	-0.47530652847396243	0.41389781781510465	0.4156667865101089	0.7051674824442342	0.32398867240435625	0.09592997802794354	-0.18278055348634487	-0.260292009562337	-0.41350527348907445	0.08837517290985036	0.08475575536771246	0.8181267018807169	-0.24724046220108836	-0.17005179805818268	-0.29792437140699424	0.370311842079711	-0.01393298322014106	-0.20247617556014957	0.6139940717969085	0.2690312783009613	0.8167149180980442	0.5278681817323915	-0.4137932581812788	-0.12333705655300393	-0.13917705832552074	-0.03960293043662103	-0.4675015903563532	-0.004008051243540577	-0.66697985162394	-0.2655657728403995	1.1191975937878644	-1.141332805329219	0.37617229034606203	0.1471444604176712	0.29308813660113403	-0.5253748822787234
-0.07621470512071782	0.4563651392451088	0.015818412937018467	0.5340216560202707	0.046051735659746226	0.3474750402054759	-0.036513395573446635	-0.4166486113352511	0.4004717525956716	0.3702397311134117	0.5874016125998162	0.33655873287017857	-0.014602541464849805	-0.22161133181695797	-0.28774828387144646	-0.414881918703757	0.08502377251317347	0.12506468411222385	0.851253369488337	-0.30490487180357617	-0.16304874393323912	-0.2627715274481626	0.3442379057926702	-0.06923719461865174	-0.36453192135581375	0.591970627586271	0.25411633564287406	0.9015217705329459	0.4894131540232817	-0.3750528564428567	-0.16422852658223117	-0.07159052102233743	0.030128406068565684	-0.6086978409234474	-0.039619980566446625	-0.46442539824539947	-0.244433777144129	1.1344148514965258	-1.095851964544132	0.3454225372022729	0.11300319551618052	0.20418424612359645	-0.48448871206208166
-0.04382824669901024	0.4083251138255145	-0.019465452575976705	0.5724091213018843	0.022607447321723227	0.32913975755788266	0.034596756039392454	-0.3853746617287429	0.32403031970312196	0.32216436321999475	0.45852515066829636	0.34974720945533233	-0.11833332083823926	-0.24685413184653254	-0.3321553358251975	-0.41141249181475353	0.0908381670139729	0.15839865738747722	0.8504962172625158	-0.38855403901468444	-0.1624432345156677	-0.2145340457334855	0.31017111771960926	-0.11302939646746549	-0.5160429835284585	0.5716818515266929	0.2610813209536025	0.9460596407050504	0.42345022983444913	-0.3408267165902437	-0.1832532878160326	-0.025673845992489792	0.13855373913363	-0.7447506002731672	-0.1022370184966297	-0.24515115042350763	-0.17661540515202445	1.0990170290310943	-1.0220691048669521	0.3674862167797777	0.08937149453326301	0.11392386986616823	-0.4442868292130829
-0.007615109188198863	0.31339213979814323	-0.0502633272339436	0.5844337713348229	-0.016109663354065808	0.29700255939945996	0.06756616072678168	-0.3408698833095804	0.1708537902042778	0.2404785840393157	0.33822694099983386	0.37327682504033416	-0.26243154416946524	-0.26551648724339916	-0.4238765150210197	-0.3510146272681722	0.1146199221385783	0.24509788756624254	0.8266364891895293	-0.4493137599623303	-0.15704045528001961	-0.1741275924573738	0.22332787470341317	-0.13728047791756373	-0.6474303678844701	0.5508910340106811	0.29009396882779986	0.9470800227340599	0.32789927532238466	-0.3121564105257008	-0.15945443054245018	-0.013634955567321569	0.2445222514198317	-0.8384424456126711	-0.1319212807039415	0.007464751808955339	-0.09405766157960146	1.079582739255524	-0.9677714666131317	0.4154172073047723	0.04579918144669709	0.008187458106550582	-0.4162974448865985
0.01001771955500846	0.23223235997752192	-0.09922076402083824	0.5363086742252714	-0.027533098029663926	0.2563409550874537	0.11041018594686883	-0.32136470553555135	0.016746103468034023	0.20448174702001923	0.26216190952634977	0.4295798014949829	-0.4207116062059574	-0.22607259275411812	-0.5035866457316787	-0.2593200542213914	0.13538162523276026	0.3402050262401568	0.79631269976139	-0.5191283808321032	-0.18227455665357856	-0.09725828491488483	0.1374161741901697	-0.16847578386271683	-0.7096973205122421	0.5430703510217509	0.30315464428844835	0.9707221272400159	0.17785235734278074	-0.31428086173614367	-0.16050844993813157	-0.01480538745149228	0.29103688071907063	-0.922845461095101	-0.1439872623189435	0.26117993683595514	-0.03582827766928731	1.0463521482286198	-0.8746059393095569	0.4007556739748762	-0.06546788736591821	-0.03921724703858644	-0.38775031948648825
0.03277425819215837	0.14091916728395057	-0.13494005205624762	0.49780747876680326	-0.055193177468904966	0.19615733833488092	0.14238704257134036	-0.3211051360909032	-0.14878746454438108	0.11739674826627347	0.1783650686204395	0.4214656076315067	-0.6006232576745183	-0.1973746249465836	-0.565237712939632	-0.15097825563257752	0.1091488320626923	0.4193110648661532	0.8144534067848884	-0.5571290542847637	-0.16383199584129143	-0.012943052639793068	0.03204021890018777	-0.23278897772217994	-0.7943977723336657	0.5724706036315526	0.2984716368926704	1.0074762745516421	0.06125110569725443	-0.30489616005663217	-0.17940291173927653	-0.006332985951452053	0.3191104867628995	-0.9274709170269565	-0.17942286395281978	0.5266010142346855	0.040418385983960824	0.9434949090655227	-0.8253369734448504	0.3978094586114148	-0.11707235822531588	-0.10192990939050832	-0.4098036671286656
0.025665392575793422	0.07513721596110629	-0.20434092338779566	0.48005245039096983	-0.05378098504126024	0.16615809833638803	0.14395711763436364	-0.25549608786139194	-0.2843441712185242	0.012300498117557684	0.15012873273464739	0.39135483423257006	-0.7524241849958361	-0.13413612933365043	-0.6162499957317937	-0.014566087982455112	0.07523922495406539	0.5095769197783103	0.8241315541840919	-0.5999308420620924	-0.12155061220571924	0.04890780828585349	-0.04484180428215758	-0.2883117109773771	-0.8489476111230536	0.590219974428823	0.2646694289088795	0.9994821229726	-0.046252488794573145	-0.24745796964329808	-0.2319866468361631	-0.01959367479983967	0.3383503486921815	-0.8964920272559214	-0.18311995135095377	0.7451211740491975	0.13239349803493322	0.8512141551239285	-0.8008053979432452	0.3910035796966827	-0.18982908113409128	-0.1630983314355472	-0.43918115493951093
0.00936252456732547	0.020688602120902632	-0.27159198318022626	0.4608088487452705	-0.0787502105053791	0.14165633093911242	0.17427533702178258	-0.21841856920561295	-0.4053038242498756	-0.030318735671362194	0.0979117559812988	0.3436106975687416	-0.9032695066561605	-0.07495833249674715	-0.6254389390869305	0.05688674334443518	0.09014464855364963	0.6418547761065778	0.7585156637927237	-0.6433263251279433	-0.0989998299634522	0.14455787801325562	-0.13723629230360612	-0.3370410818925696	-0.908324043766051	0.6636265487095445	0.24157092535842234	0.944259395268155	-0.13690492449815325	-0.20042085480178234	-0.2678577604662402	-0.04038427813495996	0.3212244668739456	-0.7969603603253093	-0.1799508322744154	0.8730652947529544	0.21277448849501343	0.8353559027204864	-0.7410087543694025	0.36936302256615033	-0.2372229166252459	-0.23531857237469017	-0.43944127787721066
-0.015442562034561808	-0.03949759249000075	-0.35999856978203787	0.45307669909933124	-0.11636310086124577	0.10926541841812139	0.18273369240852777	-0.20440654970958003	-0.49777559456288534	-0.055766381515571596	0.056228124557719285	0.36939416234733025	-1.0191291864477834	0.0031019853796573184	-0.6367685973028446	0.14797969433759894	0.13766626723474235	0.7754029142878388	0.6721838338129827	-0.679446015556319	-0.1004496162108068	0.24994954681647266	-0.22749860320129342	-0.4270501548676286	-0.9671704344883534	0.7480101545962331	0.22487995831679447	0.8656093380955772	-0.22060271761147326	-0.14596727463034923	-0.27178490462540267	-0.08766678261423039	0.2720343237784946	-0.6604400713048427	-0.14185136086150787	0.9913306101054126	0.264579138697024	0.8408636550922083	-0.7541773691672805	0.34223875907808887	-0.23333056741389835	-0.2837681256754145	-0.40767659577924703
-0.010738772564543902	-0.10548932069443184	-0.3926998834802919	0.45323495982363526	-0.13294895908802035	0.02302262997878134	0.16141405075765441	-0.23706062939756664	-0.5029723249074872	-0.09321209010601306	0.03604751227023699	0.37239547294865977	-1.1379333405027414	0.07737384394518064	-0.6127783399346676	0.18092655655235848	0.09862013062931674	0.8804357613945972	0.5342033426854809	-0.7151597036012886	-0.0935004773079756	0.32610060812126396	-0.2756654541046996	-0.5038068404634938	-1.0165397003791907	0.7611312045365397	0.19310225189550706	0.8037260098602912	-0.2928394942420848	-0.11288326885812894	-0.2985875396854636	-0.1543368439882196	0.22964836019269036	-0.5439079499838579	-0.1545763946186506	1.0475703594368124	0.2756432688099101	0.7831712222568935	-0.7648910582460846	0.2819505899547094	-0.2783344326504367	-0.3290571746321362	-0.36144072004057376
0.00775031944633354	-0.18605913518443415	-0.43416313714464766	0.440838120149842	-0.1290338074252924	-0.053913744311474554	0.11776344053770463	-0.2844921446368597	-0.5128417943205426	-0.06984219571665364	0.055127766746651985	0.4202503744167395	-1.2184966978793608	0.1398606882805363	-0.5947304687071353	0.20864648793160884	0.0884998982823711	0.9311765534058012	0.357546232980532	-0.7432628134368919	-0.09470438644349878	0.40439296653421924	-0.258918524169499	-0.5705966324641409	-1.0509325020702236	0.7787523459149607	0.1804677872901233	0.7359104506488034	-0.3613162893775001	-0.09557297330047515	-0.3004805008876664	-0.18036893499576512	0.21958433703143285	-0.3670274917566849	-0.16142979776130206	1.0659818917728825	0.25402795205484174	0.7722226545303839	-0.7999361661055211	0.21956651626411908	-0.2649367707707734	-0.36820152769078907	-0.2742768044472392
-0.006175126749683371	-0.24903262399536064	-0.42201449418985854	0.3969767328158096	-0.12835294636541267	-0.13581901050096185	0.090211125245333	-0.3681285858689013	-0.539400959413593	-0.07738567168851943	0.13312328535213194	0.46076230794556033	-1.243861733487909	0.15831868928084603	-0.5974828001115223	0.2617549879716444	0.136932753240237	0.9273528191421135	0.15903840178875997	-0.7795602131052178	-0.10169381364417211	0.4720605813819243	-0.22650152080031027	-0.6411000820181433	-1.0563187905393945	0.8083717322866368	0.18982374050577053	0.6545771163855366	-0.4236354535908342	-0.11034294339929192	-0.30111891242416455	-0.23937810322953057	0.21118037684817498	-0.21033790330144284	-0.21313931759761556	1.1058820233744435	0.22117601621857158	0.713679685034231	-0.8271192877093471	0.20243200916281393	-0.2665798734152362	-0.37429450009346105	-0.18085548707479435
0.003527247389681554	-0.2523735016246015	-0.3650161117555005	0.3645309306045884	-0.1596195152920881	-0.17633443287213582	0.09982307312565328	-0.3984756355638999	-0.5065175489561039	-0.07048249846669721	0.18198889805960763	0.4771839694143529	-1.239812881390185	0.23183404460852092	-0.5707250035146755	0.30462523145712295	0.1743300503472392	0.9369012917383678	-0.005989654673466083	-0.7906069873434431	-0.0634572566169743	0.5014026229796131	-0.143843164514223	-0.6727359369177197	-0.9887779825771446	0.8602221617677417	0.16634245961095945	0.6062400282498508	-0.43212994535874455	-0.13283358276325785	-0.3114214073625391	-0.2799835129101771	0.17957206794701105	-0.022251211695806378	-0.19871630143793753	1.1740890971711309	0.1754815808327295	0.6842875681404171	-0.8518955777885383	0.19699392922030473	-0.2870665196481403	-0.3549932743312106	-0.05560410535247744
0.03195739171400795	-0.23168235422297312	-0.24201312175741974	0.38478652049107004	-0.16262125312346395	-0.173317473830181	0.15942127363966066	-0.39211496641369725	-0.371778165547089	-0.0036461030110905845	0.26017138338420276	0.5252136348858777	-1.1889141937104806	0.35060325200470965	-0.4827919395605972	0.3467648471849688	0.2476213539370442	0.9010724435219546	-0.05886876994050292	-0.7521977702107887	0.04503166428777844	0.6214754794482944	0.028903739037272214	-0.6972718605250888	-0.8748825993685756	0.9395647232108331	0.15687145446209497	0.628772684615222	-0.3783484560583322	-0.13023168391403686	-0.3408685223077038	-0.22105663282831353	0.17679496800197367	0.13157269837149416	-0.18486338432939067	1.2477210547328774	0.14140962705049864	0.662685828653438	-0.7984445388103536	0.19372648917690083	-0.2638959703880991	-0.2833820404372737	0.11789476949339028
0.08041208175736096	-0.15920351877379985	-0.09715141576839735	0.47337972914280746	-0.15610279630226087	-0.11933058432413617	0.20681923815444944	-0.3372819844267488	-0.2266538182586614	0.09836359845746682	0.3393944853222629	0.5652362292050522	-1.1029423218773027	0.4881759242100059	-0.3782240789580905	0.41995584761679733	0.37811950551225537	0.9184560919836017	-0.029598516329571622	-0.6570258499612963	0.217710911087745	0.7964678130672072	0.2223487367823854	-0.6493392565486971	-0.7200578485448671	1.0099691975997143	0.175520991621607	0.6563802370797868	-0.2426784366945689	-0.07262693086388358	-0.3072312226157901	-0.14226719920253939	0.2537212311181125	0.3435766093637173	-0.10136621026726647	1.3669669082599172	0.16381306000950285	0.6640856853989056	-0.7109740006691394	0.2492115950274678	-0.1548016503127692	-0.17988640422789148	0.3340155297738237
0.173765880317399	0.002235607325679867	0.08242310271589008	0.619175806349259	-0.08376415732265265	0.008681890413109305	0.30862235573222047	-0.22920774974707533	-0.005013370906710435	0.2635699283222396	0.45558697837284967	0.6710544498603496	-0.9602663392681263	0.6844155761205128	-0.24325965076893424	0.5275315796668809	0.5444310689793158	0.9715306533221406	0.06317214498264696	-0.5146206652491847	0.38175538030215744	0.9418464972811925	0.42770166139467136	-0.5674686237459474	-0.4719290400378086	1.1575742082117235	0.22529548265354604	0.7094360906012643	-0.07343629023468287	0.029900481569532723	-0.1897792304940332	0.011523134915617784	0.40972123133244576	0.5245729612429532	0.02710558021218008	1.5335912684425153	0.23480127410369897	0.7388359256357153	-0.5483561210457872	0.3675790996502901	-0.03641965831529452	-0.04446193063275026	0.6207936476631281
0.32070824710058066	0.20892541317025057	0.34123217947406354	0.8055069511729528	0.016345774181258266	0.16432895357049432	0.4586935158678786	-0.1299250974984116	0.2519912643751458	0.4732262218054985	0.5937465222213337	0.8097746255058903	-0.7607595235546664	0.8728338521838681	-0.06614670910219902	0.6504552089347397	0.7651209251992462	1.050805900128927	0.17050746574761977	-0.3556208138197835	0.5484049619520501	1.1072800675471044	0.6245379030664749	-0.4450913113762546	-0.17007504654082298	1.3450927087606588	0.33266474647465427	0.8653321432265555	0.14075158453073086	0.18818024868283337	0.014470698546698534	0.21710884308598538	0.5688172562436058	0.7244278526067719	0.20913751696081206	1.7576379759146747	0.37415745451917537	0.8708008721282793	-0.3258193325045828	0.5392153702185631	0.11617294665597996	0.14985301765054587	0.9633029096671086
0.5345851636449842	0.47522658926604855	0.6014351805715041	1.0400681443750814	0.1703755884247957	0.3728898147758655	0.6093521080276377	0.011328008958106017	0.5127141269005946	0.6860219596608156	0.7449109445189046	0.9825899340827396	-0.5221452305444888	1.06625143767825	0.10324829022031996	0.8440756946430248	0.962802850075761	1.154261622194122	0.33119984783353945	-0.15165634969578665	0.7414173097900547	1.2529953438064927	0.8449829612195577	-0.3029210142143413	0.1766119065208201	1.552455068403497	0.42175343924907727	1.0653528313621365	0.39238402472272477	0.34895256941234154	0.2626597957781382	0.44176292378300286	0.7881146176375746	0.9109905851181587	0.37552245404187456	2.020753751825365	0.5221640922423761	0.9493332720948009	-0.06764120954641414	0.7378699111691652	0.2924379406745806	0.39979525587184134	1.302348552734871
0.7917691925213892	0.8172592952953446	0.8901487873592255	1.2642952758561503	0.3943597403732607	0.5897014506479923	0.7831037870546336	0.21490445567737543	0.7410199141525103	0.8934535057830717	0.9140804518055266	1.127056352984884	-0.2828669852145891	1.2364139112996089	0.308463354583946	1.0745597611516842	1.1791732596067952	1.3104703525440233	0.5161087471129445	0.05588589698123814	0.9970329326752696	1.4244392202064096	1.0849897049171247	-0.08643333725272115	0.5412399755042022	1.749199512123101	0.5262075958041091	1.3132886803330728	0.6535155912802715	0.5394937491888008	0.4930453409349414	0.7192158925798191	1.0261249158224635	1.1406637048235966	0.5602726559390421	2.2830618853083684	0.6784913402950499	1.002905440507254	0.2456556893088609	0.993073852973481	0.4616601188686259	0.6483237442728422	1.6636311918011266
1.0481555002277254	1.210901150576932	1.2191021490690388	1.4702695803246768	0.6549582605124673	0.824430934312201	0.999584117559921	0.46053829972252514	0.9826901938515361	1.1310848613237456	1.066056909657077	1.2903971148594204	-0.03371116350685131	1.4432474688659116	0.5378046923621397	1.3322322559885649	1.4502383313258789	1.4711870048134013	0.7103329455666552	0.2969956462279084	1.2381945362345863	1.5890435158880105	1.2887697345445752	0.15105044862026337	0.9348646734778256	1.9904768319859447	0.6357875315891632	1.6099849155022525	0.9498032496861848	0.7388289522797247	0.7676817427757417	1.0086815935356295	1.2423915758529323	1.3606635625089747	0.7790458335223078	2.519208386118328	0.8631785338920335	1.1021723090456832	0.5954681052917815	1.2597808542460966	0.6457666739851733	0.919306801839547	1.9666638686968116
1.3240323271929964	1.6670117653802854	1.5480145658596016	1.6819806332279057	0.9272828800860324	1.0564237841425215	1.2539377203246773	0.7632456381501209	1.2350627874559457	1.325093026725082	1.2558387515402951	1.4176800819307436	0.21033473944419026	1.6219019906069565	0.7715249152452095	1.6189875384913925	1.725578887254887	1.6976607166334703	0.8981863494813365	0.524455607445871	1.5028495497106866	1.7730751735933261	1.523609606750568	0.3945102430153077	1.335953201854536	2.210810987084512	0.7771670467866109	1.9376499191046368	1.2714372579704414	0.9374853879777897	1.0238731880163026	1.3109297888258704	1.4475797780768613	1.5441997994269825	0.9813327855961393	2.7408107594569704	1.0581190055104228	1.1700071550992024	0.9763394691362415	1.5593925957576142	0.8091564414809028	1.1776657116717666	2.2325430223593514
1.6407837912808017	2.1246488224340774	1.8648214141497785	1.9070414855298765	1.1965341799409033	1.3025598882570188	1.4911458937736777	1.1394330490269824	1.4840925265780895	1.5201489446940024	1.4294842490976833	1.5589503805992853	0.43555113745190643	1.8499929607489982	0.9947777692449886	1.866311909247664	1.9881641378469912	1.9426553757073635	1.113350900777196	0.7614551119973414	1.790336771038982	1.9786458361113475	1.7677873658699927	0.6568789605126756	1.7136822020875677	2.4387343833561297	0.9049135640875589	2.2423067656414726	1.5712873801476814	1.1770688839040804	1.2787092268187654	1.6191832128796881	1.634982274148804	1.7750752438157948	1.1991989247776318	2.88858217357178	1.2727594167616312	1.2570776626063007	1.332020791375824	1.8349288970646338	0.9683908660810789	1.4180210289568125	2.4608914354715843
1.9735069095472617	2.5424670018880717	2.1523538957248256	2.0931171756498577	1.5076817766542185	1.552448258286452	1.7010000196306545	1.5017689500589848	1.7363017602846629	1.7033999611002428	1.6236426780404145	1.673574278966133	0.6532063641628146	1.9950954939177117	1.1944021070451938	2.122118892487768	2.263476483368153	2.15231550066006	1.323138350655379	0.9824480784703755	2.0345051850622653	2.2042544176733987	1.957557374163287	0.8838019965616015	2.0073266616820815	2.636398637905483	1.0311272846660642	2.532700068921566	1.84401423304773	1.392130797111384	1.4978705059973074	1.9141327166999482	1.7812068790800353	1.9216419912375209	1.3829807337538766	2.9939568355328023	1.4726585327882482	1.3560986103651205	1.6935745562098947	2.0063768482844595	1.1537206547263394	1.6202510055912291	2.672839058304351
2.2948258059664144	2.913154152766732	2.3661102324146137	2.2030888981786454	1.7785119791633703	1.766856078159495	1.8863170543906413	1.8252820768539753	1.9111878715895236	1.839834653810724	1.7720397599394808	1.7530057890295416	0.8187367055364237	2.077438450674234	1.3559964038411656	2.3526199844454094	2.467250824171101	2.352768789956748	1.4781889959300099	1.1509724069749443	2.234058219559976	2.3510733083391617	2.088232981451879	1.10259461744537	2.2677687517314613	2.7651939179629386	1.1374775170786784	2.71265841482544	2.0366166543765236	1.5986914590902488	1.7108495921688465	2.1120127750035693	1.9048545261104652	2.0540402774727653	1.5523626778009467	3.046948859837759	1.625203157275374	1.4101146003029044	1.9914211951017102	2.1826493513467513	1.3432101081353653	1.7801723875131885	2.844925614017003
2.565197931406918	3.1967671713105834	2.5582037724060678	2.307633522836151	2.057278800286375	1.940680034753934	2.0757226288808996	2.121332934384976	2.101230080063581	1.9043884054983296	1.8987034084412646	1.8112262004647999	0.9892355586787035	2.155918908053647	1.469932512034168	2.4974340706939437	2.6262836290628853	2.474886934695809	1.5848325663225549	1.2752783563757593	2.3729799252968666	2.4144374249177076	2.2069969077979943	1.235555078984368	2.482729167739584	2.8654097706203507	1.207474838273249	2.877327078242206	2.15822528598422	1.7721473000445571	1.872494878137631	2.264278503679694	1.9989655388191259	2.104344224366189	1.649245190534567	3.028550156694298	1.7293987233859127	1.4851633650837193	2.217965432394527	2.2742502667797773	1.5097084422274318	1.840873897447191	2.9770196350707567
2.8023870259741304	3.344797696815366	2.689337438778849	2.3767825721089144	2.3135926235527497	2.0676588786362062	2.1990075696391855	2.3385979926220584	2.248091035599759	1.932781735130261	1.9902549572556958	1.8763056049528786	1.1183074896615322	2.191754554359046	1.5510257003823693	2.5973004097350816	2.7712618522970573	2.536753995298718	1.6342914602231964	1.34228448147382	2.480440072666717	2.495627478297698	2.2563360938512016	1.3776373746473962	2.6279099973232176	2.8575919513015013	1.2550860904848122	2.963416295457733	2.201691073712735	1.9060966567382072	1.95140162527075	2.3156845142814406	2.0178476687652216	2.107639610463836	1.722804216586071	2.9761175448577237	1.7749469557001554	1.4788145345426824	2.364591101209851	2.3185571953142885	1.6947148148792763	1.8767498908900044	3.0673869685476136
2.9879969587641915	3.413691535223696	2.733437548948239	2.3824230079605586	2.4912996099138036	2.163615126914432	2.246120813486732	2.498946056899348	2.330201644740236	1.9206384461373294	2.022366430046762	1.915203724194636	1.1845524467111868	2.207954592887504	1.5740863438924488	2.668266189603977	2.864098484837668	2.5557752185523155	1.676317810804088	1.3820152333391085	2.555732384109352	2.562134101828341	2.311362703991347	1.4548313319397916	2.7082631787482194	2.8082154063112696	1.310176655769395	2.9490587312854597	2.2127636749977353	1.9685716464914194	1.9958461213893883	2.319424276632119	1.9901596724637518	2.0061297515514056	1.7014544725260934	2.894426169158152	1.7649989667424548	1.4666028944096592	2.4381716823633623	2.3163023673203713	1.8162606888128063	1.8459414077308025	3.0879608962747467
3.1238631266451975	3.4362081318199196	2.788479188090958	2.3493325845091495	2.5642335808466092	2.1880228313521806	2.2423745182546724	2.593897796242634	2.386184563772544	1.8876948082803757	2.057116522034012	1.8920755858517975	1.2076005058511667	2.198645291385488	1.5928101943656094	2.6695012370251496	2.8952239462465004	2.504436382974644	1.6800079846090032	1.3919740906095772	2.602739940566809	2.6192931182360173	2.2922144172194385	1.5114304306784325	2.7590860444518746	2.7049720816451077	1.3043678142742647	2.881246789548925	2.1453245399502165	1.9984665891329207	1.9722279571324601	2.2710716247725005	1.9054362724385328	1.8655554210819603	1.7040282930384294	2.811786775795494	1.755721505217263	1.3950806918145433	2.41875435862627	2.321411053982829	1.89149016061604	1.7365370310467356	3.062093896397904
3.191030398262434	3.424480233463792	2.795737516703903	2.303562573440962	2.5512199163100147	2.1966121196682744	2.193366109433312	2.6317990567980423	2.444367341778208	1.8590354588726492	2.0283286373049547	1.8475421039141366	1.1782351860856661	2.1784911171123613	1.5537443125658752	2.60880073528974	2.8390167959603367	2.456932847627701	1.6415139629753177	1.4044452010781128	2.5816656059454686	2.62191302386732	2.208557351766402	1.5037126308312971	2.7590162370660485	2.5762753118384096	1.2766984805252721	2.764532738173091	2.061313217389984	1.9842225499481887	1.9610947337065034	2.1934217147982307	1.7857292180092732	1.7057384292232207	1.652629554668944	2.7304355228766997	1.7326817429461703	1.346901318722989	2.3524713642112784	2.2590691810465833	1.9472308270465626	1.5987270869536396	2.999845618141399
3.2472814406628006	3.34893150866628	2.7449781061763514	2.2408271850003034	2.502129182536234	2.18325429542497	2.097015922164622	2.6026778193558995	2.4526133210886583	1.7960932390027875	2.0213651180718886	1.7989255250171485	1.1603604697191543	2.1228826733236756	1.474418706281171	2.534314115047293	2.744004063443737	2.3833253719732794	1.5730438822484338	1.384353831270353	2.5322964442644897	2.5960382218391382	2.097662592938595	1.474858512430792	2.7456564625008144	2.442106068508517	1.2628160055416449	2.6023762472877725	1.9347819403583713	1.939247819354927	1.9248468514712074	2.0828157344918035	1.7244003206872331	1.6052280451796797	1.599127411753237	2.7129482891150567	1.7007297062215063	1.2880600429557125	2.258456408561807	2.2802346862466614	1.9951654524953137	1.4311570522624986	2.943054453526847
3.235933378385865	3.2184946461598307	2.647297903465261	2.1820125079404957	2.4466589704280164	2.1798026318178394	1.9873382659183192	2.5172245793584485	2.445964276440349	1.7286012817657919	1.9704358629321235	1.7358653647175024	1.1288078784563222	2.058612209195733	1.3521739997971067	2.396672069419253	2.6239543474269555	2.2915407969580945	1.549936904353444	1.3249800669238376	2.4932677482047163	2.560154655901508	1.928975096150142	1.4207142223430345	2.7169297965867316	2.288111064479627	1.1829077196056792	2.4107684284419575	1.7946488468008686	1.8988610910136496	1.8621263286257566	1.9196891739814421	1.659418125956367	1.4850664930192052	1.571543246773503	2.7159765752772347	1.6479351364626926	1.2210080689698253	2.1933616236564797	2.3183033063919978	2.0900079738544464	1.325341532993786	2.881891973718999
3.16905711545147	3.0553679311611375	2.5197090022290345	2.1262531712989494	2.3707908097415293	2.1832255885197225	1.8710392376943878	2.3922139302016996	2.4397336705755963	1.6538451579043578	1.8808353172253784	1.6698892712553666	1.1021543639484845	1.9751860364180647	1.2216384659627149	2.3016582642858703	2.468714925272772	2.196028274334435	1.5029752292972671	1.263668261393939	2.4349214058045208	2.50486240130749	1.7793101246108822	1.3410221395997861	2.6617702242592007	2.141839951390959	1.1192054452513935	2.231924746261778	1.7007899023188493	1.7965618724574988	1.841618088861931	1.7899910044149692	1.605638459183929	1.3380218001132425	1.542335489005263	2.6954834318521486	1.6004876871037332	1.1776954535552127	2.1366316922456745	2.361790431275979	2.1709610626611093	1.152677233040873	2.8124774257013607
2.9948748043297053	2.896526921846557	2.366983557971631	2.103800100056078	2.3088244249453815	2.1492767112410895	1.7378169436557633	2.25843965080531	2.411860060647301	1.5763631876278594	1.7564410003573319	1.6311633750218508	1.0384635091958703	1.9180425510502708	1.0766693968470837	2.190391055283135	2.2849159988717758	2.1053760138825375	1.4397957811915063	1.1899797364116174	2.3897060861260786	2.4371156776129848	1.6558873908113747	1.2691686877772723	2.637129452591602	2.0158098311629105	1.037897912827252	2.055619983193098	1.6034261881458831	1.7432776574368336	1.8874330955729868	1.6254662143316352	1.5973033785771138	1.2653836897416073	1.5329459612661753	2.6838991184568792	1.5283931638139712	1.1157008622292774	2.0810956284850564	2.4277169214310126	2.1890359234950845	1.0299343674797097	2.7457336294074333
2.82490148282687	2.7459765321129344	2.2036660178895233	2.101421331495721	2.2651246336846267	2.096877040196129	1.559955710863345	2.108262193692459	2.3914892501593563	1.5053324823433283	1.6470590832500602	1.5783456840549703	1.0179335549380053	1.857104896313548	0.932973000487125	2.0680061719058216	2.0957248150680408	2.0108219968147067	1.385933581738374	1.1072469789021302	2.3322703777521125	2.3549407880806084	1.5449676048148682	1.167979503133543	2.6171052348556585	1.8989417369893402	0.9545374439521692	1.925240435403854	1.5120824724610256	1.6595643098411021	1.9120396422784836	1.5068388117381546	1.5560748598612881	1.2180855545566192	1.5007747708272463	2.6783601891366	1.4616414861590108	1.0873363013030437	2.032164029248986	2.467188921793189	2.2312248271470785	0.9134613087912934	2.6475079273021693
2.762194217090079	2.601711279238276	2.0758980257317634	2.0889585874129715	2.204564191435845	2.064150712548906	1.3528208680430587	1.9387978182086925	2.341396482626877	1.4553064930467126	1.5546498342905946	1.5151810606191771	0.9480505734307991	1.7937502661712077	0.8067912901745224	1.9650010817752068	1.9425898328000024	1.9359965801006773	1.2971568543968828	1.0142798149636	2.2777229848484604	2.288779690835771	1.4374052134993853	1.0643605879862814	2.546504021677643	1.830704488117128	0.8914688613973517	1.7839696802171638	1.4312495692380773	1.580296801047294	1.9494714953201289	1.3854109359425377	1.4828220459568713	1.1901549227807653	1.4758502412564627	2.7119010689742438	1.4429851901088122	1.0050023153203729	1.9770947620814492	2.566153351882589	2.2224667555837003	0.929855652305652	2.5661003839016363
2.6042930759609555	2.51902172881629	1.9772034890944028	2.0683068699620177	2.1256322429396346	2.0203471647974798	1.1680311350669625	1.8071658532111126	2.2664290134438048	1.389473448832163	1.471881108489091	1.4028295460295965	0.8766722707353709	1.7021530956712017	0.6895173208631918	1.876555840951882	1.7843853922495305	1.8857510798603567	1.2518566379624825	0.9417645219059052	2.2128523080976827	2.216927470956685	1.3798733837724306	0.9242176310545036	2.494346166940627	1.7936520336838928	0.844278195557625	1.675460810936988	1.4006408199069142	1.4768424275311196	1.9836924974918808	1.317876447567956	1.4410017857693946	1.1189122359326586	1.4305293272800637	2.754382105939935	1.4363483120245712	0.9529447424313299	1.9756986159075942	2.6664895180622827	2.150859420949237	0.9220044500936547	2.492305928041108
2.5189275508351665	2.448231335534477	1.8904329083533788	2.0807661084910998	2.0711140996673625	2.0166266587443813	1.0121917192702594	1.6654372831643123	2.2082852276474556	1.3248928668238231	1.4260404771264643	1.2896395030228396	0.8314738022783741	1.6506614024528532	0.5782499579991667	1.8077089709215861	1.6308204494424299	1.8417889030403543	1.2085769614795467	0.8721214990628601	2.1437187739502077	2.1567495551700375	1.3120591417853291	0.8280252672703743	2.4400638201694926	1.7436838544550988	0.7620501226792256	1.5948345826972192	1.362935115920555	1.3605188769403316	2.0056366759820423	1.2354350925211357	1.4382835412857855	1.1277265257594113	1.4251480442376014	2.754881101861732	1.4228449399047025	0.9482918921780719	1.9703346986925392	2.7560416602789037	2.096605111311454	0.979980558725671	2.4483248416708143
2.464845033663517	2.3693633371310123	1.7684138377026521	2.1053455484302397	2.0975969855436096	2.0543283943026616	0.9160394095208947	1.5762539618655682	2.1547320470314886	1.250460990242757	1.4196494197957548	1.2302965363732066	0.8065138804346139	1.614509001535892	0.4876571765818368	1.764160906665118	1.538225094452027	1.8536897080215418	1.1923730234374115	0.8161294743897548	2.081293833868446	2.110179395887079	1.254840151667117	0.7357832816518524	2.354683827424099	1.7357331608445292	0.7706274599057625	1.5597236783975785	1.368667809543742	1.2738539453338007	2.0197635845567983	1.1825773315972117	1.4661193643123034	1.1046174553059847	1.3938381346953528	2.7706170016556917	1.4171882043789092	0.987237594813943	2.0097804253431244	2.8193277056421064	2.084005379114532	1.080357856101146	2.480212945462942
2.485521966391708	2.289534958196527	1.6862157363806596	2.1478994644048237	2.1415930009324606	2.122196074959192	0.8176325223344465	1.4992304058536372	2.096435202264243	1.1739020971711085	1.4757738494251196	1.1769294257767555	0.8299681961144586	1.5825766407365163	0.4494633239572442	1.7568506396271495	1.5178249789671483	1.8150836602475189	1.1923648482057374	0.7435506489173688	2.091819744154719	2.1174986889729075	1.236270618171382	0.6712389698662384	2.318353098570802	1.744895186899008	0.7779705354913227	1.562162966498382	1.3919505762036553	1.1816366386343913	2.0233280257674466	1.1448993931664702	1.552759876334235	1.0742320896134112	1.38392557455719	2.7996445416984246	1.424346603799545	1.0671000042039138	2.0666907099830754	2.9453397689196312	2.071462052252309	1.2272661701969927	2.48056446294632
2.4966219905661626	2.2492752253876263	1.6480256266218656	2.2373046043574503	2.2387904209029736	2.213552839085554	0.7530865477351281	1.4493843608398052	2.039263893807704	1.0982879739040532	1.4803740606196687	1.125557843413503	0.8601380295341501	1.5658940546309126	0.4445410012063837	1.7452918768878678	1.538113988441168	1.8017904661955626	1.2369311803813896	0.673839979179443	2.1548827797773065	2.1654733752379323	1.26020034552331	0.6220595829959978	2.275359779840224	1.7349467970405157	0.7897538282713846	1.5686349702066267	1.4518580113034183	1.1311249186030203	1.9882042545564034	1.1607161125751886	1.5832653442693947	1.033011323051009	1.3743669225692994	2.8349263131376756	1.4602326457338772	1.204121533022532	2.1062503067116696	2.9857780190063545	2.065141605829025	1.4008279780536619	2.5146140086862405
2.5461670697224603	2.211259406258008	1.6517052245786548	2.350262557817904	2.2914229405113598	2.267057498149958	0.7056845699298064	1.4275406225512914	1.9719848735391885	1.0392116036515355	1.4732622969170905	1.080525761750342	0.897342214940165	1.5648362637290907	0.5155097086944391	1.7414035565263961	1.5703242126779107	1.8039145145072824	1.2895803012268738	0.6245277525869499	2.1954098450318336	2.1964218369536823	1.2836151388792483	0.5744196523983447	2.2527372447168132	1.7391048459969152	0.8448037722867706	1.559451531945543	1.5271347997552516	1.0808519839336568	1.9654109024132456	1.1764311425604175	1.6068524345580226	0.9976765991754613	1.3665026449999698	2.863622680999126	1.5022145026329585	1.3507805371272572	2.0869058315337994	3.043975247274931	2.0970822699536362	1.545974153932714	2.529555064029732
2.653439932709155	2.2039672919550495	1.7133752863344427	2.4465410869265116	2.3523486136453515	2.288895251070318	0.688990396116359	1.4165049400272989	1.9334821037459722	0.9857005269488525	1.4992983936808286	1.0560356499783934	0.9507263812735367	1.558848118438605	0.587476892435938	1.7301364178142258	1.6417456546995262	1.8359560772312762	1.351792556539185	0.6063326740900624	2.247955857492672	2.2388267084818043	1.3015158212914915	0.5501554049208874	2.251764883431061	1.7320052351341704	0.9116351342544096	1.574295883874775	1.555781950353503	1.0768326354819187	1.9047715510616132	1.2011142430842592	1.6065866216815288	0.9936343770893075	1.3848689120338449	2.955022473616657	1.5342172258575295	1.4653497897980585	2.0923029903244226	3.080391749650573	2.131657215655536	1.8065130409337613	2.5587856956475217
2.7906717992333188	2.2044901456278927	1.8289393643736993	2.5299306967850295	2.4054821335309917	2.329950226560595	0.692969127758442	1.4172412142369464	1.9239487995548168	0.957328889916664	1.523974479797927	1.0131730135534756	1.0202568166694959	1.5477728305236318	0.70050440432575	1.6973992327130627	1.7446548031712947	1.8304529773334035	1.4182119118438077	0.586982515787031	2.2761932144803887	2.269963743611439	1.2861710384826741	0.5202280558053575	2.2583286309921276	1.7224589045549332	0.9927983049372525	1.586478951088766	1.5801154485985136	1.0775988410893929	1.8502539064953063	1.269135770276604	1.6062643145152073	0.957647372127855	1.394730734897367	3.01753122283374	1.5536930554363484	1.617365210410132	2.092959334624999	3.10829966153481	2.218474934802376	2.063558348435412	2.554287834160209
2.923528750135179	2.219793298033969	1.9472217132392156	2.6097897133065953	2.4530805260533772	2.3762471740820836	0.738364460297373	1.4245098144020358	1.8969336002047494	0.9927466258600864	1.5271524706130937	0.9768130661872776	1.0964850567916085	1.5829098157376418	0.8261615870959702	1.6717778986317953	1.8601846740717842	1.815564191032842	1.4676135791227305	0.5829820309015922	2.3095856961670167	2.3134028943211957	1.278752985680173	0.5088790542134394	2.242710927265887	1.7139606772250366	1.0776092655939595	1.5933374428787723	1.5930878751566253	1.1147305803078336	1.764829821179843	1.3322614869354488	1.6151382637326819	0.9589231246027797	1.4023406997073853	3.0664686255678584	1.5996730390208853	1.7574731177704734	2.115019717253529	3.0959334312444136	2.2405751547247936	2.310209892085746	2.5717949671323606
2.9842023587024085	2.251062247257886	2.0476320232455185	2.6615707473284607	2.4752793826831403	2.390841217911677	0.8268775829978805	1.4338125360000133	1.8582073526745575	1.0393725855759433	1.5357532970674683	0.9860809226930766	1.1921244743712267	1.5970451227011009	0.9569546286965812	1.6417338810873567	1.9470932421158706	1.806561906852485	1.5327852683010832	0.600481157175836	2.3598814886983686	2.35808386995165	1.2377171885222078	0.5329922628488989	2.3061238329972618	1.6769328503544911	1.1595273669412582	1.6394973593981708	1.58732779141447	1.140968045097753	1.6969613570741	1.4149483684192459	1.6518501364053981	0.9701057192555925	1.4408978965038868	3.1098678448649886	1.6080155483610412	1.8879762907769038	2.190480215595545	3.0769484271363643	2.333876438424993	2.4500344273243626	2.594324894367002
3.119639671682385	2.285694646381873	2.1272204404781574	2.6988432963056694	2.5019036482568877	2.4184235415376603	0.9013558942643716	1.436234465986074	1.8344471298424772	1.1159297660739276	1.5256991453673403	1.0342113245077829	1.3172486317118897	1.6420391088625372	1.0854886533726154	1.6347955892053552	2.051643998333877	1.7817033847638815	1.5958100158690105	0.5979313895995703	2.399942276152868	2.358194254389046	1.1983713509306697	0.5767861175756063	2.3511471257970777	1.6328008307490727	1.2290309834794384	1.695104836656673	1.5464623166824643	1.195435109257025	1.6253815864783785	1.4811267748108539	1.657853016842423	0.9944750292702353	1.5079086821961891	3.1004257082819793	1.612711072430762	1.9981410149757508	2.217419329889351	3.0537510746480345	2.41675340648544	2.5988407513129284	2.586868817969573
3.177201954960699	2.3102264081755126	2.189023276537841	2.724003155773537	2.533484618701338	2.412925030019872	1.0256330096265953	1.4759525253068912	1.7934319814281015	1.2153766353059094	1.5135556731750257	1.0859601034923643	1.4044640828115833	1.6423134882752286	1.2210247419678004	1.5986263432995875	2.163559308005366	1.7875643267359311	1.651694013001557	0.6092692028041415	2.4505828891157524	2.3451004754219777	1.1468322767487853	0.6344624367345333	2.418739825975339	1.5986882200201349	1.295775478425257	1.7357776922782662	1.511786426068774	1.2414923745198028	1.5337912475630058	1.545116851569355	1.6663416460318445	0.9885601768864936	1.5307767861787522	3.1260870770316314	1.5970489439594222	2.0616540579793323	2.2787146734340142	3.0152261903524935	2.510113382223095	2.6784976181096853	2.5663284796908505
3.210479904016947	2.3378202528216803	2.2785270523485868	2.733654946608015	2.5560397297275808	2.3922123143861134	1.1064645827670652	1.5212427565565747	1.7732375088419896	1.3110838145137893	1.4808154849998671	1.115105318477243	1.4918818050999012	1.646890009753318	1.320227885919817	1.5574938699728835	2.2534933781912967	1.7873170323025271	1.6874832906790491	0.5985219385208883	2.4968178582145866	2.317323266605562	1.1378681705998794	0.7214471307357464	2.471202856363665	1.558112305920265	1.3327220851161756	1.756261560611603	1.470572455780535	1.2876013355826021	1.5051392932581549	1.6050734708659171	1.6800530998872159	1.0464255611472182	1.5317245083581548	3.1272170902177647	1.605850685202352	2.0713657460450845	2.3476258741215714	2.9542928490025258	2.563309710718147	2.7115874034819667	2.5218404269945287
3.2232944968929367	2.362299366155207	2.3435699931265837	2.7303997896306837	2.5636585245373307	2.3574254688733536	1.2353685761924162	1.5627026757919467	1.7870518084320917	1.4093604250754304	1.4614139900524648	1.1568736329678257	1.5621287604691239	1.6521959143419782	1.402716377906387	1.513219274180667	2.3122520221351084	1.8306625705482786	1.6878071556261407	0.6360689905326548	2.518066380476597	2.2518750688522355	1.0898792002980056	0.8136970957647884	2.513708141157937	1.535709814883137	1.4149414087981327	1.7782592853759205	1.44245387620152	1.329429392062598	1.4700851264448986	1.646958140184148	1.6436707772384918	1.1144792361631015	1.5398819346254087	3.0889711785793756	1.631786295456098	1.9976891901114393	2.398232282952215	2.8721233551001903	2.5872164258194337	2.7246252133725233	2.472512369127073
3.2254855710400596	2.3690129525516412	2.382679745060032	2.6717523775601726	2.5395330890138497	2.267631180589744	1.3579283376474873	1.6290324577869093	1.8065275440255852	1.5158591017975254	1.5116165825693537	1.170958651713981	1.6197503367879211	1.6409956195903352	1.4412998242316961	1.4765746642538289	2.3567200663272354	1.9065123101996384	1.695836490858103	0.6963750476844642	2.5015748397348205	2.1576470036428193	1.0409842464892123	0.8940736979391284	2.5522980347011948	1.5667204981812404	1.464187510859213	1.8281162479230986	1.3986559104344556	1.375206638408588	1.4572187535140566	1.6837329159720607	1.6206877412795553	1.1451113310546472	1.5534269077961915	3.0320580458127027	1.6272562658619776	1.8547619247008431	2.459756073920463	2.7740670378516823	2.6495191669313423	2.7278341333237135	2.4143276329784182
3.1990267552712077	2.357131950052886	2.394633034814206	2.6046625906706073	2.5610216809728366	2.203623895191248	1.445119304078028	1.6929581077728895	1.826815714308711	1.6302852820098823	1.6247707919811756	1.1993641547618217	1.6869535107396196	1.6313859838663192	1.4302157695300353	1.4765128556931697	2.3754660828575545	1.9962265132142307	1.6952988121595336	0.8197152438749151	2.496913839159446	2.039564401577133	1.0253253727132177	0.9817554504451081	2.584496536972284	1.6353535062585318	1.5064261315125589	1.8959669722007106	1.3441274284852478	1.400477268652851	1.4730321766471801	1.7160500823605869	1.5852853772736029	1.226902799224077	1.5813593434512376	2.972879665490724	1.6445739497700476	1.7304315087778588	2.566382317526375	2.671290594378311	2.6140394491715027	2.7221401036455553	2.3321108182161527
3.1713809304012925	2.3629874270649553	2.389277289928009	2.5409651781448015	2.5784590713617797	2.155048621856472	1.503517697943172	1.7993473892278764	1.87430473341611	1.7422567733039613	1.7215168534795393	1.1878895850881275	1.7110872062027265	1.6255435033219534	1.4542555235248096	1.4792431083862891	2.3648715659049664	2.0697317482760305	1.7118895015462534	0.9172278192957476	2.4922101803863557	1.9158573674747905	1.0155628998828008	1.0914398575038402	2.601407221747495	1.7419318611000538	1.528426610909499	1.9530635653036446	1.3327739327887012	1.422579069440982	1.5018616221663865	1.7416631059018592	1.5809794983886953	1.2942753834571696	1.5942979748707575	2.93948497877815	1.6464878231520879	1.6041038959908878	2.6393348450819203	2.5546621184866978	2.5836727987786903	2.638277924607484	2.297429322156115
3.1582429945443686	2.334392656521932	2.361404978691686	2.47478733600227	2.58420682930183	2.093798110692053	1.573508927433427	1.9073768947809462	1.9174603795299592	1.8332401034888761	1.8335102557506275	1.1921573276989132	1.7224183924784775	1.6301798797684484	1.4566318172666048	1.5145003970743303	2.3583879713541487	2.1554355640450287	1.7522801769283416	1.0322729208888322	2.4922018857368	1.813171094749963	1.0208936868157723	1.2265637652181394	2.587007749568588	1.860513002715578	1.5536124227540644	2.026340502009442	1.321836533793075	1.4343989448603796	1.4989960091095145	1.760713816581271	1.5724307534806108	1.3994485061351774	1.590632989760591	2.920221796900215	1.7113445585273834	1.4637871742407598	2.6781256419670596	2.412619729428662	2.532933913514302	2.5424296830962096	2.263402429765123
3.1399953886860947	2.323126491212539	2.3566703911109226	2.411114963145521	2.5776607248953383	2.0418736984117443	1.5840488316951455	2.0591379034859214	2.0044287195832973	1.8705810596568753	1.9517994153363099	1.20972238054275	1.7213950373970455	1.6149851928332093	1.4250542225769807	1.5520148220184447	2.3578653129007012	2.2754410986386695	1.8292424367727396	1.1463178407534955	2.4902319064673044	1.711666855375577	1.0302150557978624	1.3272912839674604	2.5985580919826354	2.00012665560188	1.574851722060518	2.1109767112636066	1.3612549943676773	1.4462606692607487	1.5123565732646411	1.7473570446078739	1.5832624471263281	1.4700403893177325	1.5916759226282085	2.9344815936609363	1.7807007894607096	1.3433893080627108	2.694106352604476	2.315353779433897	2.512386364764609	2.416173863741119	2.2332789437395535
3.126402219948117	2.309745915332645	2.360406598267047	2.383216765469647	2.6178456597876774	1.9968380320604922	1.6000378926580414	2.1983119954542114	2.0723805009558345	1.8511330731294584	2.0504905236913533	1.2110787073158522	1.7329662064389613	1.6019956053092301	1.4085147169024261	1.6010408104373384	2.351428396023085	2.3809048259429586	1.943751020240597	1.2345226148867883	2.487824088196257	1.6364565339401076	1.0476458531177741	1.4196569504490515	2.566349705479926	2.156235620883946	1.5874236924055993	2.1953681893102908	1.4045593552248266	1.457980230211056	1.5391897646553296	1.6916840922757828	1.5777687395835152	1.5026248952059356	1.6058046876504135	2.933921435309262	1.8305671451586165	1.30059181664799	2.6979043794300086	2.258799102106058	2.48178265951921	2.321588725587527	2.2376166694844386
3.1046361319157247	2.262886970368245	2.393656783440216	2.3849640335764017	2.6534065809228764	1.9423978924171519	1.6376346213297286	2.3398775735004023	2.1223632755396453	1.8014050716503642	2.1728980999456704	1.1795020422539637	1.716374255096354	1.5850402288608927	1.3788890777864196	1.6107323927487056	2.3309382123518896	2.475032627540296	1.9851491357105293	1.3185741843111372	2.487185992655431	1.6055431422799873	1.1087978627970965	1.5407137273733689	2.5553763550867767	2.2709949084104823	1.5903484237877623	2.223397267876485	1.4692017842951492	1.42978078672505	1.5787466399613979	1.6259753304584463	1.584684944372746	1.5570050448536343	1.5791400574752816	2.9779389918547774	1.8645631302590586	1.2913166743448572	2.7394181564414612	2.154866544148861	2.439929138938399	2.193975866901275	2.3044877932223455
3.088400910662479	2.247818617991175	2.4478194361059833	2.397145832572339	2.707318250175315	1.890108492341555	1.6397750429472118	2.4310547365997	2.1921511825896802	1.7435349241151301	2.2565979863212977	1.1781722547640987	1.6854656175893976	1.5652986830867741	1.3757427099461332	1.6341454755264206	2.319794082233161	2.576072532202576	2.0242166812893543	1.3890165054380574	2.510021755357436	1.6095997703542633	1.1982649854636984	1.6271136445749979	2.5139459804813287	2.3678568306700054	1.5776377161848087	2.274709244378529	1.52929220870036	1.4043513765235747	1.6079561254925188	1.5898903033259093	1.6136469593383969	1.5988241666590532	1.5827843718439278	2.970953794832906	1.9016674802333307	1.2597849739108158	2.762330796486149	2.111622269538376	2.402405108912852	2.0675380465975683	2.3268482109150024
3.0618119067986718	2.237100722852611	2.480411925308694	2.4313279855946073	2.7802600755357596	1.8398208293255123	1.66091672303303	2.5279548860652086	2.240939166043252	1.7267225884564776	2.3449119818104904	1.1769881509992377	1.6741864275796499	1.5358161384721398	1.3963837715254497	1.6921522478090996	2.321364029889554	2.6151456916841407	2.0487165928888245	1.46326109031658	2.532608086097799	1.6189261054762727	1.2541043529073561	1.6850971710389686	2.5142369475496826	2.4436232409169873	1.5252319043228266	2.3441460408532646	1.5895067627936599	1.3602191643854398	1.6153620334170065	1.5218808183021362	1.6188074954283824	1.5796472504754726	1.5974656094122228	2.915251230647812	1.9077168834632245	1.2732924273825492	2.7472737772889837	2.07191551391182	2.368157161705356	1.9378820804881314	2.3467175413754546
3.01208856355157	2.1923440853644327	2.5171847465677675	2.455458213870876	2.898796292309575	1.793052724025836	1.6743551149017581	2.616749462075144	2.2822202762435606	1.7339976013807874	2.4093103058945022	1.1580616893918918	1.6398426081913047	1.5088586260202423	1.4225275593366649	1.7450508235012965	2.3356132114241737	2.655038692917792	2.090851108073405	1.5029531176624384	2.518139847372662	1.6114055907597762	1.3485975567280137	1.6878643166159453	2.505208319728038	2.472460398624246	1.4299494054098099	2.3938492105651408	1.6618341599242619	1.3717805608047255	1.6415757456673952	1.4606958978113256	1.6399711255405762	1.5604001568251187	1.608488125731418	2.865916272119496	1.8983691936550287	1.2944794483950393	2.7232118274507213	2.0192111172837772	2.365740879124337	1.8287385438732797	2.3610172725992724
2.9523637113626098	2.1546278178182154	2.5484258197936205	2.5264496819928093	3.007830895762482	1.80060127311042	1.6925158119640595	2.6892701298863417	2.328206640359106	1.7365995716341622	2.449546766865036	1.1451517397609845	1.5993843707536024	1.4840956191798869	1.4728762797584545	1.7737019008468784	2.3528615978199605	2.6362858512198266	2.0955065880798447	1.5183376431475186	2.4796230496854728	1.645688582355175	1.4463367843289834	1.6887642801310938	2.515882672114641	2.4796218647607224	1.3381203393211165	2.4298106561104555	1.7452860247353574	1.3855211813654311	1.6494132008581595	1.3903736474125439	1.6668109832088707	1.5933769178170756	1.6105602109723052	2.8349852379176794	1.8995746773998103	1.3387983017924916	2.6881299416778903	2.0287566048520187	2.3591406927303167	1.7062191956061556	2.3587425639068353
2.9233058136588506	2.1420720678134186	2.610541550336902	2.558885067701703	3.067896509070013	1.8051770626738264	1.6946016082381798	2.72369235429082	2.369062328096577	1.7027408485827906	2.4565777902761834	1.1835331899780173	1.5223041918116051	1.4629588699829343	1.5272240314269223	1.8014505732068362	2.3831725009598355	2.5567413921525928	2.052306777321725	1.485141653936161	2.4478231407135533	1.6997142905138714	1.5271732878695978	1.695961708420705	2.545059688331971	2.493227734045601	1.26702936857125	2.473593470327673	1.8055635178254348	1.4331127041217293	1.6661586268776454	1.367239303568814	1.7121230250791293	1.5741490306313128	1.6014713485644225	2.8150082457300876	1.8818490587695957	1.3766046199879243	2.602013750197424	2.063548954034915	2.41748515136802	1.6039162107743454	2.4020487367090437
2.848751431281128	2.0870943672068187	2.6459773652334944	2.5835676710773554	3.1160430284354863	1.8135353287524527	1.6982743264771383	2.72576722372386	2.374699321222487	1.6892149417851914	2.432927502943656	1.1962534119670585	1.501142282936173	1.4674151518342262	1.567988405062235	1.8009139625211126	2.3631109629636686	2.4689442002496613	1.9832971313043473	1.4365320958501504	2.441727758239998	1.7575183659775757	1.5726370168497033	1.6433203973002979	2.5649121675434934	2.505038654924232	1.2014241439907485	2.5172485696251394	1.8661854270923253	1.4690228223515471	1.7136622362790028	1.3375259216290964	1.7888089535191996	1.572683429641012	1.613124635693041	2.781986500663102	1.887056333284163	1.4565485179202513	2.5414193088099495	2.171351662259739	2.441347656882651	1.5422992444559402	2.400311459191193
2.7701790869140024	2.074772812076317	2.666279482631444	2.5827068072551964	3.1353424792053977	1.8272171309264067	1.660323090475056	2.7040939713210403	2.3524789996717566	1.6722267818970444	2.3856798727319988	1.2051446365171294	1.4855948280139208	1.4392483571445418	1.5719857275646119	1.789266420212885	2.3071529794119154	2.3879734849153524	1.9045815986978318	1.375942139565265	2.4850222740713113	1.807190212967552	1.6560087725795665	1.5672754751228735	2.6205054105334122	2.4795966644640166	1.1199672502844833	2.5366017262867486	1.920453411527091	1.5179701290060508	1.7790792334947034	1.2999128771067654	1.8668884077750079	1.550629237319718	1.6411422598585943	2.777234478215014	1.857570225314023	1.479782210983157	2.4696076038371944	2.33264471890683	2.487566493028603	1.4828797089457217	2.4347890751108716
2.683019008244025	2.034579646285949	2.6499955891281255	2.60380723557564	3.128996662703698	1.8479029623155685	1.6478752010058773	2.645100702824754	2.280051843826966	1.655424721680376	2.2932884925255546	1.2180596681384437	1.4665104842284304	1.4321028392348865	1.59279367650403	1.7751544020223715	2.229858697183196	2.29019186013919	1.8260000141179773	1.2809291108595617	2.5252211081934166	1.8309228670075322	1.7520117403520152	1.4913616432611452	2.658281708261335	2.418129704395329	1.04824508750556	2.513285395125835	1.9687462706473773	1.5663844765793713	1.8556162293007818	1.2479796871253526	1.946639513581088	1.5094756933833826	1.721402990865435	2.7236308296112917	1.8182118527956832	1.5629885609147973	2.4551397385219045	2.4734905184354568	2.48303348592787	1.454495948101965	2.456780008871
2.608823281304366	1.9901534232715807	2.6362627119984863	2.584269282604315	3.073091651922611	1.8714927477863466	1.631612455924704	2.607348851603237	2.2339036911414225	1.6614826655875305	2.176097930347863	1.198627830818389	1.4608063224317072	1.39995277585131	1.6147857852443095	1.782420279275866	2.141672081298226	2.1969273525458033	1.7810236626306686	1.193958680783123	2.5507372276518723	1.8359608817205246	1.8440929507892694	1.4079232272784596	2.6810648621485917	2.308409903475867	0.9512752435643715	2.491785825414998	2.0348351311066146	1.599625491419939	1.8789566720105424	1.2726453934057023	2.0492331439073044	1.4870920363233413	1.739574451820134	2.661486817323594	1.794316526833385	1.622005182563393	2.4276029831354404	2.5819761510657484	2.4522834317059554	1.4232857209133272	2.4100117794325002
2.552568835293675	1.9752732740105468	2.61274982374006	2.5484390185647543	3.005523377128277	1.8975034822663237	1.6068376331037926	2.586113054742282	2.2105782023445526	1.694762538740499	2.006923988963269	1.2043100607591586	1.426229948315198	1.359131687398715	1.6487715702360215	1.8021338387501238	2.095720213043922	2.1325464513718027	1.8321087987704907	1.0855864189585653	2.576312002132186	1.8142111231210454	1.9095371199005382	1.2908852234670702	2.6972033413283834	2.2257580848881373	0.8450368758776996	2.4874548854399694	2.079362140253024	1.660286820189033	1.9120131926073252	1.3066584985346519	2.1939077772971234	1.4593505143526873	1.7802450753405634	2.5831161140363426	1.7795533203844962	1.6437480718469524	2.3933493076815475	2.7283162540547483	2.4325773895712284	1.4723261700680843	2.348646981784219
2.4899849504311873	1.9219918220671168	2.5856329880003206	2.5065301244650633	2.8853495121917483	1.9369577060401846	1.5994994428448934	2.5907836186218023	2.1674336137228982	1.7304303104388534	1.843287706501188	1.1823677201779825	1.4412922952172735	1.3173455037918282	1.6416187665904176	1.799837369773631	2.017761924478118	2.030195311109146	1.9154012033865784	0.9704463817858132	2.5608525527851347	1.74219901828342	1.985699174007323	1.2025713876562776	2.7344841919462852	2.140593109438055	0.7544670691341044	2.4494747417651785	2.0862131666059955	1.7367344461768603	1.9627861205727164	1.35312253695671	2.329031254277308	1.458868875317568	1.7869442747514732	2.5782745855933125	1.7872863703643211	1.7172427337128398	2.3381300997901726	2.8102701263506153	2.391244474985002	1.5207417772563923	2.311262706851985
2.424318245516262	1.8794458147489557	2.5825452134911258	2.4625534544946954	2.719335524462859	1.969735068185625	1.563895424403025	2.611265343296032	2.133793812602004	1.7587990931816027	1.6667856571413213	1.1569543801487385	1.4275687093178746	1.3052378500943551	1.6287029379976699	1.7707109284069786	1.9296246159944173	1.9574888306772054	2.0132291699193003	0.8571565295429868	2.5369467802904357	1.6847824381884877	2.063692591183686	1.1322687912642375	2.7829663480491043	2.0604515840425974	0.6808550799236297	2.4233179238026703	2.0961814216049404	1.8156967035800602	1.982214100082895	1.4118408199185482	2.4918463489877976	1.5251799330269393	1.7989326784471635	2.585721484372423	1.8147902087115824	1.7774183843611908	2.299249479924243	2.888404626163314	2.3864591683466303	1.6162134361596987	2.2631462125772392
2.3578504158209412	1.877563783588607	2.569783956073713	2.4445849879798254	2.499463726413913	1.9967733276073951	1.5546782338127358	2.625751959901885	2.069922827822372	1.754179711152137	1.4852113306043024	1.1552999099384182	1.427435576021407	1.328997094411449	1.6224848174849242	1.7351058260912275	1.8179058784959854	1.8504288721206072	2.125236132494869	0.757623320799673	2.5203035659567825	1.6588024259934133	2.110466492445205	1.096684610047473	2.8028818392372115	2.0261614257686893	0.5785542880958452	2.3963707443996056	2.0708385683375283	1.8310614338581346	1.9787213514019666	1.4732792949587155	2.620419385491094	1.5412801213251344	1.7546841374853952	2.6176960092985966	1.8456808823418036	1.8625455356483585	2.266930181261382	2.9601941106484837	2.3578647125913164	1.700228261154675	2.292991609215959
2.3039117011855494	1.8792703198819134	2.5435296386802078	2.418561259929512	2.2875697827239247	1.993096109744749	1.4735579267144905	2.6614509549778003	1.9763642224213354	1.7664885489325806	1.298901056530338	1.1603785123519414	1.4180196807746674	1.374786674931692	1.5774326348159993	1.6946015524992237	1.6845070053757412	1.7705105958865999	2.194396705866231	0.6877242320718919	2.509942363711688	1.6359218018295778	2.1354104458086764	1.0779518039344975	2.832373297572997	1.9772098494183539	0.47412731654404494	2.372297485023201	2.0425241785463153	1.816758929185281	1.9898239488928973	1.5449736835652321	2.718574592637039	1.5252552814649492	1.7130645390133505	2.642303444957815	1.8653557938359207	1.932518000786174	2.244519701188039	2.982707802821426	2.3297893383620822	1.8591880574195403	2.3607946448597987
2.248108233543004	1.8867802898818904	2.492370361353715	2.4143741264699017	2.1079446329273375	1.988890775958583	1.4342399423254109	2.750294241240791	1.9032026163055449	1.79038523098096	1.103887614373583	1.1183758616370294	1.380100689558005	1.4608951977979063	1.5390610727840621	1.6624122160039032	1.5153249622364249	1.714578857286872	2.273877565930242	0.6484636200753162	2.485710729984441	1.6079203746247028	2.1348692332855523	1.052274630836994	2.849843059199293	1.9153545756867962	0.3734684989114522	2.3589128277003435	2.033883470164594	1.7784160312234594	1.9811568092805174	1.6233661939347166	2.798356842731101	1.5171893050470553	1.6704057659903289	2.654777597119458	1.890423016103303	2.016375531480389	2.256836058569759	2.9291718279841374	2.289740788491634	1.9680397215453656	2.4318902275979473
2.226727178928699	1.8678474195016108	2.441104041177571	2.430240262370797	1.9212953806993756	1.9582254218420594	1.3933896613148564	2.7728929884516664	1.7919450397146282	1.7639316764523556	0.9344145368272947	1.1184746781171682	1.3243549785280628	1.5306739080891196	1.4853051162253073	1.634016801341048	1.4012046255802013	1.6531751382696498	2.3183558571494034	0.6577054686657003	2.4116809826991883	1.586315495599305	2.0850376376881843	1.02994539041079	2.8743151811648517	1.8412914764034967	0.287408277991295	2.317462315263719	1.9990234247084804	1.7441078673681443	1.9721924588895892	1.6845517834348915	2.836444858361147	1.5036878991500096	1.5978840353314818	2.6361588584051003	1.9006739026990036	2.062199740182609	2.1966093963162288	2.8398492896624585	2.2813653585231055	2.0953053526153633	2.474565231230002
2.2127936491581583	1.8170422606476169	2.4268621958829995	2.469915117197276	1.7821760752672315	1.8993152069530492	1.409922188704067	2.7821708865552983	1.6838365205059431	1.7316205491352747	0.791382184029833	1.1281948317692008	1.2587551180093615	1.6200967011970477	1.464355341508874	1.6121275805315858	1.2691448757352117	1.5781330993000027	2.35831953389251	0.7091128732805799	2.3025873818418203	1.5750194881725235	2.024356138780411	1.0125103784232063	2.857563879624535	1.7866927426550767	0.24657890290777357	2.2500957040850613	1.9883564302916035	1.6952245650374778	1.9137164122211618	1.7700826237295526	2.847224403431639	1.4870203814362142	1.5478382909524186	2.604526693909577	1.882738209900499	2.1593071623486115	2.2119740769042884	2.742347112583474	2.2841231220493285	2.186226987803246	2.5050769487872135
2.2121073962262536	1.7878756188999225	2.421835813611117	2.4756026276267464	1.7038887508679579	1.8267432391572427	1.4287891134198456	2.789709266583465	1.6046939750596785	1.7113653695542663	0.6963056596887831	1.126595134122157	1.1910634077122557	1.6859186272936622	1.4256437393609604	1.5891994140070425	1.1618500640218041	1.4491751228149081	2.3728217660184727	0.7840381626022201	2.1899679624482813	1.5663301632413158	1.9043665068472435	1.0055620217334178	2.8107756337158274	1.7395561604015495	0.21748220025346993	2.196710198964434	1.9452939183572586	1.6390909267536753	1.8752871281592352	1.868192847115413	2.8324482494987544	1.4423276770439644	1.4801535138093316	2.580659174475206	1.856419092153479	2.178115736531093	2.1656756348137423	2.648197741098577	2.2789917610602375	2.244983100500763	2.5386187470511437
2.207388715961061	1.778651245595358	2.4164502202379983	2.4885816896854394	1.6109652615941077	1.7575049176914377	1.431935644677839	2.7692607960243025	1.4984425325663329	1.6775391854025092	0.6646689001029891	1.1300757328854387	1.0878216789330577	1.7413946485858744	1.3752352128886218	1.5271048482807648	1.0704724046131309	1.3550009295486682	2.311789888387113	0.8407907610397691	2.0725054749216185	1.5239586370119906	1.7963911672482205	1.0139728903800598	2.7835736105293405	1.735239464122709	0.2699017608527175	2.1479137383163436	1.8538429732704826	1.602009652482875	1.8483453539079993	1.9448124826674924	2.791332719362584	1.3773551621745255	1.4334714628231235	2.510612976247463	1.8079719584529748	2.208485497660294	2.1134559486667035	2.550551325675334	2.2605967618401333	2.296568208079963	2.609590908095128
2.1496732702180936	1.7769356319813425	2.3990835471401226	2.4708475944729367	1.523577460714057	1.6867492312339838	1.4069869126005072	2.738883864462525	1.4098912252094145	1.6548258917558942	0.6572886418411205	1.1132870952426912	0.9898139171451616	1.7555034710500395	1.3085862109944717	1.4772006164045042	0.9610112886607858	1.2526873627038	2.215089474961448	0.907054343477746	1.9821802961090864	1.4934074442870742	1.6893118002886367	1.0097808500672554	2.7724513788973946	1.7387394416946858	0.36040407379518585	2.1154614440739388	1.7873193675186865	1.5367818613784725	1.8163294190581254	1.9959702907948025	2.7062979488861254	1.2898002772075496	1.4078622932377425	2.3909345104115416	1.7627840277645794	2.2524143701764725	2.0734458224990284	2.4796265353457954	2.266525419857536	2.27145375459892	2.6854819704565154
2.092191822685013	1.7985862521819207	2.3668559299585823	2.414933512676622	1.437591675167553	1.588049423011397	1.3372108400749263	2.6848412438008284	1.307322509589986	1.5948915220977549	0.661837430735307	1.1084659803431296	0.8603386436989146	1.7604327660587313	1.236883882619687	1.4572246514954479	0.8737983295928679	1.170113898279403	2.069417537215716	0.9584580571618673	1.9232876917881463	1.4736946810007991	1.5380306993306134	0.9936801095103004	2.7693149886510384	1.7711275503013486	0.4502077009074708	2.100706024523382	1.7489836907960599	1.4591796958568128	1.7858969842578947	1.9999736428353134	2.568230250263023	1.20215379217868	1.4293899309520164	2.2323627062404894	1.689228145507612	2.2452550196695045	2.0435107227987124	2.413191531436258	2.2820635650985683	2.168836335870168	2.780044079235017
2.0631671101819284	1.8077610027999416	2.32785785253655	2.335966409166845	1.3580330555518665	1.4736510386049348	1.302089531299918	2.5871312863782707	1.213907651587473	1.5071495230007428	0.6526528255016621	1.116133009870683	0.759266473403355	1.7359176541317727	1.1745944570198077	1.4170979720194712	0.7793283072062309	1.1134836008305862	1.9512539963255402	0.9978082801166883	1.84805403536737	1.4263023876268242	1.3896020699251044	0.9622509213432083	2.7350772458435655	1.7966680510123214	0.5432254078271203	2.0448324187933555	1.7060651226784191	1.369729345310981	1.7748382375375695	2.0329651706638177	2.3757274062483336	1.1233976841247488	1.4337289075129678	2.067917966211369	1.5947582805720477	2.223515040691029	2.0188419373894435	2.3558575255034726	2.2852725713023823	2.1280236715353755	2.8801336051521464
2.0610024140148298	1.8090590596613396	2.2896569355669745	2.247891877227876	1.2949238515342552	1.3619834555182788	1.212765389470911	2.4941832245597126	1.1593610425938554	1.4017948454861426	0.6170144844197678	1.10318296898212	0.63462165306873	1.6733935778873081	1.1028009956156157	1.3728930513319981	0.6995246069689468	1.049942714755604	1.828894046130627	1.047496376575906	1.7883485553899638	1.3780879026699382	1.2345387380973851	0.9424471643467852	2.726089390477359	1.8150505219909145	0.6564420721019658	2.0090434886893798	1.6626086592457239	1.2915431403343065	1.725293131149133	2.050269097891062	2.2150648888374143	1.0946190130662	1.4656414004898395	1.9272196141701319	1.4742825770997334	2.146112566673422	2.0312657994410857	2.309093393747132	2.272018079882401	2.089998892699213	2.891706341854914
2.069736929012973	1.813976546866804	2.249425292228519	2.1328826740783215	1.213793224329694	1.224872896744317	1.1811796781749908	2.3836357736179243	1.1539929211202444	1.2945175186048543	0.5533999103155084	1.1050661287607613	0.5228065971070462	1.5904564149046148	1.0607903778031584	1.329877214972407	0.6066038494274514	1.0248694618623468	1.7340135650484219	1.0657823366793322	1.7260708453378175	1.2938927479656506	1.064499398791634	0.8983489521045049	2.6689189947793563	1.8288184750023304	0.7271821375802328	1.9417002807682675	1.5947505136548414	1.2187517613456804	1.6839752645790653	2.0390993175320418	2.0850534208008247	1.0621844653438408	1.4906605143627314	1.7922773926635642	1.3683288611912074	2.0694427619607447	2.0469367268849106	2.2526277615195753	2.243214009707598	1.9985555773728982	2.851381037311751
2.0644860091831103	1.844781947579844	2.205000965735664	2.028145243969082	1.1388131749969506	1.1080207554369443	1.1040227184384528	2.2441413180622307	1.1308117616951718	1.183047811394302	0.48973773914764446	1.1145203249148217	0.4747216387941198	1.4743450329506254	1.0120626861419504	1.2556763188490074	0.5378543300520314	0.9784162569034823	1.677788723641461	1.0529518142648304	1.6508332193347535	1.2307774103128843	0.9213933098670097	0.8306750015211188	2.5699672107004505	1.8046805998966218	0.7701987492800861	1.8465098710253183	1.4981752852470653	1.1378379874916362	1.5936644633082024	1.9470657062090098	1.9638825848364267	1.0633612306551055	1.4929674943936222	1.6238059270986955	1.2867773362440518	1.9982508789926772	2.0029227590302066	2.2184285557319456	2.1666277609345808	1.9544727669613422	2.7897772077747716
2.0652071491208526	1.9183518164627766	2.1633710751736284	1.913876714230216	1.1196186369390726	1.001455255176564	1.0163778042565372	2.149167097063688	1.173132858135001	1.1263484933872978	0.4382362140291658	1.0870086875130345	0.41810747584443064	1.3570032870974114	0.9413579226903156	1.1927095781422268	0.4280810653780554	0.9642845302411007	1.6469555229504267	0.9941601278510083	1.616755362604832	1.141900805625148	0.8306909400052884	0.7657744660515475	2.477736209912496	1.7685983568865467	0.7896557122827089	1.7663590632459854	1.4118241472047655	1.0139939288499762	1.4382132030940449	1.8483319660949153	1.8437409589469584	1.0208063535138296	1.500906938295753	1.493533680878188	1.2272573396963402	1.9662484367112767	2.037757808422756	2.132012861593025	2.086511605337368	1.8616975737253327	2.7668942007568256
2.0821575539937713	2.0068901871949785	2.1134438198763044	1.7850295883733345	1.0913668217524324	0.9059720192337378	0.8978095389370495	2.0952752908393366	1.1569004595940258	1.1046975662701988	0.37888599136127316	1.0618759862873839	0.3937669380923909	1.220149541922364	0.8600541600860405	1.1404442592487842	0.3149101262974593	0.917733877217394	1.615169593337367	0.9114542354768764	1.5597083355843004	1.0392886399523014	0.7424684810060291	0.7002737649192454	2.3848593363645323	1.725587750484521	0.743324592499185	1.7051689060659896	1.312752921359955	0.8869806714964696	1.2922586973094845	1.738338798366882	1.7514915779452582	0.9420731454753722	1.4866034115497841	1.3659264756570557	1.175381233743075	1.8741249120018526	2.0036668045088764	2.048862399767749	1.9688790420571358	1.7792645634266304	2.7025133831011603
2.0830965249923543	2.0581734182729834	2.04951813884155	1.6570092723886958	1.029913779905542	0.813726348064716	0.7820512458722643	2.033392661274783	1.1074880188181222	1.0496971213377981	0.35852221111920624	1.0253116299736997	0.34398805571061475	1.086529575298775	0.78221544613426	1.0791685445720394	0.17118687504037697	0.9366532432805921	1.5642762607099	0.8170583787996002	1.50865032400627	0.9394851028035663	0.6988891726931448	0.6538980009312186	2.3337121443108018	1.6655984441771987	0.6821397744326696	1.6757630472915834	1.2163635961000694	0.7453403336971126	1.1810461826141088	1.6112999410265183	1.6573670210927545	0.9280561198750854	1.4667137735044704	1.258752743197715	1.1429950030252298	1.8066203855753826	2.0172916068863573	1.9664257705645678	1.8391917440706522	1.6886876397128567	2.6354329111731523
2.0693863571494333	2.066372054337422	1.9685021405274934	1.5140282549362403	0.9889781861431404	0.717446167422357	0.5930184057402387	1.9858013389360423	1.0873238088422257	0.9884920220210338	0.3026010881908865	0.9856320700070066	0.2954411991393261	0.9939970252526855	0.7090513439677826	1.0190825716415044	0.03366577168767111	0.910840560861345	1.5421735785828807	0.7543313130986325	1.491590481274929	0.8566421574573704	0.664913852664888	0.5939617987212699	2.268478439561876	1.590732944537437	0.5438088542413055	1.5987322280753946	1.1234496107224516	0.6008402334746141	1.0922393235662191	1.4389831921782525	1.5746028864958896	0.8907630753214694	1.4586872619335116	1.2129453651066915	1.0837131719590103	1.7078278967656675	2.031691574515381	1.8719290495975796	1.7270708966716017	1.6203332834394277	2.552805992680279
2.107813968628357	2.062091189891021	1.8520029814410368	1.3782714824825846	0.889693732542858	0.6047939374857145	0.47099993684577657	1.942226270635296	1.0796138269165536	0.8927594967229284	0.26956546996577135	0.9524395578618918	0.27700229471731064	0.9042021249296701	0.6440887018246709	0.9506814087610825	-0.1330037635126004	0.8932484693914902	1.5095418269235337	0.6777489168806662	1.4474047527468457	0.7717391453007167	0.5854508401424956	0.5440836434725795	2.1562927813180135	1.4568810015797669	0.4099607098357093	1.5191805436892414	1.0083222971385064	0.457875867768494	0.9872307880543529	1.282041890851605	1.5096742889117816	0.8578013101460964	1.466535253464067	1.201883766721879	1.0091284758900707	1.5676261320663625	2.0203696353304395	1.7537757683523771	1.6303845306552183	1.5710772847740961	2.455962926009636
2.1612519270945905	2.075565564751576	1.740168420379802	1.2537972343503745	0.8216764650028512	0.5239287725965087	0.36272676506550755	1.9132886333777477	1.1083126749464944	0.7903441150962842	0.28573775033934534	0.9244471641675907	0.27069606187128264	0.8681503651100284	0.616499316334483	0.8540931496668595	-0.3338545041363264	0.8606369025835543	1.4822346665399566	0.6106537641124342	1.3668088400083513	0.6712553870532912	0.507606204916592	0.486731630355527	2.036418488178126	1.3441682072393197	0.3130802326867537	1.4916930833691133	0.917444796244596	0.3484411764034472	0.8613291561424194	1.1136004122009093	1.418229227254352	0.8196695192838076	1.4174660450253134	1.1870295009780905	0.978749552704697	1.4643976107321572	2.037303035378282	1.6467935996880037	1.546638615546709	1.6021876211195067	2.3526527187948005
2.2180403144751146	2.028335054792817	1.5621216812597551	1.129121767437627	0.7395712716374635	0.46683688953908326	0.2500569537981668	1.871539731198768	1.1362316787901126	0.6583276843310422	0.30836197416503475	0.8882588751440338	0.2630734664140865	0.7968780826687016	0.6013883208958875	0.7594439644707256	-0.5266789859815431	0.8346504750572198	1.4515926404973023	0.5474345944793881	1.3067223630778508	0.5664378898002125	0.43394423982703356	0.42422400610951455	1.9325237913723616	1.2367721027697063	0.22639694399137933	1.4835721530006212	0.862267110198994	0.2356806357439624	0.7216255289845974	0.9436214563679979	1.3636410402801955	0.710376979306195	1.3824084674068169	1.178511178145368	0.9257742214522381	1.3279785150659549	2.0640469438240716	1.5616274805927088	1.4651664452139659	1.560085853291514	2.2615596970022596
2.2766700550418038	1.9938727041434465	1.381131263774277	1.0224089578365285	0.6769636289276518	0.4215984521904482	0.19996952722495095	1.8163903573835107	1.0767029129977865	0.5795044834467544	0.36823828601216557	0.8537482076204302	0.29567643938892024	0.7227356803357301	0.5888074061862122	0.6808156481008243	-0.6821662600061039	0.851566711479585	1.3746335249727788	0.5047177586165599	1.2361550454319143	0.49909159715073786	0.3740955199577323	0.3287249334084705	1.8546755831224526	1.0887976787173554	0.14812413284753395	1.4816443932433254	0.8163228080881059	0.15953552865445736	0.5960822622751076	0.7785981205058219	1.313310712044593	0.6132880791874421	1.3233941267523524	1.131618166924036	0.887535892338897	1.2414987994909361	2.050210668444573	1.5057270271834704	1.4273786821369892	1.4805103417575036	2.239732804734374
2.3377167843909796	1.9439438093152355	1.1780455038446354	1.0105035967869742	0.6440614315482259	0.42556729575719476	0.1647105402886092	1.7669630331988295	0.9489343472599294	0.486543073594229	0.45590545911420455	0.8300165546834648	0.33145004181482285	0.6515526559539259	0.5736776145603016	0.6511404253809594	-0.7844692824555574	0.8453526816209156	1.326660636644907	0.4733137465418582	1.178987728218575	0.42709731480040036	0.31741223638553057	0.22262590347981703	1.8313457076736377	0.9658713759423943	0.13106132495710526	1.4575042674167888	0.7540697298213885	0.07268687386720364	0.45292766299590853	0.6118682755552542	1.236668841907731	0.5361276589859042	1.2604310480813965	1.0870516402762145	0.8477940123272829	1.1668764671625744	2.0095314671601465	1.4735361195666632	1.3934722158746964	1.365852260270964	2.242762885441093
2.3965588251517294	1.8588802369504684	0.9977827204222486	0.9534326822802541	0.6112691961557453	0.44850502438020967	0.14819339717977473	1.7303497841424864	0.8419236042368119	0.40235135387409005	0.5049478070251772	0.7751503133834714	0.32176798853878047	0.5761983759022365	0.5366206464775647	0.6268399402409793	-0.8457633004156515	0.8763545086382422	1.2609827119667316	0.42694797182154903	1.1177098789228797	0.33757834167729706	0.21724116885637756	0.13369430170651725	1.843077796396622	0.8622043999245725	0.07846109345132178	1.456406988970128	0.6823446822006909	0.0019595727797081077	0.3470089803785854	0.48969325010074033	1.1700050729115847	0.4119145769910511	1.191475959913969	1.110811304986681	0.8157033510787762	1.0963801471096157	1.984901581466967	1.3912621264557332	1.3629698877849057	1.2275013456163104	2.248944906248768
2.4272598157401863	1.7383110272095013	0.8180092463337523	0.9057671682644974	0.5410023644368983	0.4908882638196329	0.14421923622968735	1.6933056366937287	0.6739669323033731	0.307644945629613	0.5774966716054768	0.7311739305275514	0.29546987707988137	0.45513301538621365	0.5069108801837865	0.5903806436169179	-0.8280984965803505	0.8878642114024655	1.2136122753268466	0.3788857001078051	1.0316905119422441	0.29189562727748103	0.12792436562177673	0.04863110675446204	1.8588443813616595	0.7841469390666558	0.05276851564996249	1.4562598827798383	0.6370121121723741	-0.018670417810476705	0.25054508073899423	0.4348271632034715	1.1094296500729706	0.31888149122570086	1.10762791567419	1.097392118695116	0.747877486034215	1.0230666517352158	1.9458575827934594	1.352214746117215	1.3571913899152832	1.1462400188439585	2.229041205189941
2.4381781722135107	1.6124872590874066	0.6115681562336952	0.8634641497738587	0.46024538357573075	0.5356650804619344	0.15433512519858844	1.6438029052903744	0.6178961353067867	0.1666890584463963	0.6572296484839221	0.7098786967248839	0.21839981169731487	0.3647163861453601	0.4775287371307271	0.5515583495292534	-0.7551673539723718	1.0027486425124161	1.1708960609654517	0.3152562925970402	0.9624597941257237	0.2754428268837177	0.026593551608678823	-0.06886172345660321	1.9090961238069422	0.6867011144777871	0.07450251952097176	1.4786534569289354	0.6157795250556517	-0.07165510490410779	0.17721301942899723	0.37372988293948434	1.0715484904579846	0.29399227698879205	0.9879180766935513	1.087350291946001	0.7138888291024343	0.9770292631855833	1.9122362045429242	1.3396748410857724	1.3903683979977546	1.0705536243548186	2.2331766130943924
2.434700958814591	1.4772878289822613	0.4498819388877034	0.8498180309315039	0.40283961608506463	0.6031289460946666	0.17860377175105252	1.6158202700134052	0.5670815463233406	0.031298693156169996	0.661769059591801	0.6923767170286564	0.15858942113483288	0.2823635188892012	0.45415909569281354	0.5035032780759954	-0.6512722547048355	1.0892597755609053	1.1649652448178451	0.23418288074515853	0.8994934504179577	0.2642901122547303	-0.06947016961578825	-0.16635644102927888	1.934219369530559	0.6333962441449866	0.08673339619332135	1.4865537280119925	0.6258322814854549	-0.11451606193133654	0.09590366769308253	0.35548238490376216	1.0377178265664564	0.2916372689459088	0.8407295561535427	1.1022388683211837	0.6431796960980893	0.9358993765840706	1.849192495576898	1.3223978839013137	1.4358074685032074	1.0411046966689261	2.214832087361839
2.4535207966588612	1.3809387263572552	0.29684560720013276	0.8222015796118518	0.333062474267671	0.6416713383115332	0.27304212774218783	1.611076172386484	0.5623314804660541	-0.06584676250045443	0.6420777533245592	0.6791514016597071	0.08973288020176622	0.21724904673774068	0.42103079846223823	0.4928259222685944	-0.5924925071932805	1.1999485083511359	1.1339672817653779	0.17686203023849414	0.7710510982843337	0.25403930746953557	-0.18725960058066976	-0.2592513134157565	1.9645605011270972	0.6089846021796149	0.09868542347620042	1.5268340775713125	0.6749739429095095	-0.17242692796876505	-0.012437874406792	0.4024368138805012	1.0076035453740613	0.3766450812240943	0.6879296809540905	1.1187571996875878	0.6098163762254055	0.8612893402946892	1.7542876558767961	1.32095476454881	1.459532771852355	1.0186783217146917	2.17446694417056
2.481206613950102	1.2103233428045161	0.18306564527228877	0.8212113107800091	0.29426395805971023	0.7034722474259261	0.3255941048835558	1.597749702865426	0.5122899265816321	-0.1626046627369349	0.5972167928914804	0.6744138008025024	0.01266115779533859	0.20434864629482535	0.3880506664500355	0.4821016593826134	-0.4977625361871555	1.2877173923899854	1.0776066057398306	0.13626784260402336	0.6609456805256544	0.23801754105623277	-0.29578691438535776	-0.30180254594124367	2.0104585484254045	0.6665987747951083	0.06947123161252775	1.5524218620432	0.7544772015486758	-0.20487576621660905	-0.15297910696669786	0.42057037962135413	0.9640399293453783	0.46696843031977614	0.48953650777975055	1.166237295647405	0.6012448616145841	0.8400863126042367	1.6699820693634368	1.360481958154963	1.475330838973554	1.0199120700806616	2.122927450757676
2.4905137863855322	1.0046642364687257	0.0816013749001808	0.846984692219096	0.2565963672256443	0.7584501630942346	0.36443879969049914	1.6198290301663143	0.4425194205324708	-0.2127824488545415	0.4653483075373511	0.6336459664700587	-0.060125158072431	0.16716856735173996	0.336029654938622	0.5287856866005759	-0.3815329603910636	1.4368060431394394	1.05790869945296	0.1256730173915092	0.5970997508498953	0.21955263933957414	-0.43315403120164947	-0.30489029283378144	2.0328709818504125	0.6792429091202641	-0.002855688123344374	1.5297581474355706	0.8042281474276496	-0.2464703853881945	-0.2351459013580655	0.45371474932940103	1.0100780676970704	0.5439312603232859	0.3426686342877502	1.1966603833279297	0.5824383381068292	0.8509526642121195	1.5642764759472452	1.3993755333202664	1.4689753297746462	1.0443505200382703	2.0670791341485395
2.4709902521064384	0.8419879260205227	0.04940216524412501	0.9459133698212943	0.21805211623230186	0.7672524748738704	0.3841130329132393	1.6414418631206324	0.3711641430625822	-0.22030560685245856	0.3642748311405678	0.5749707168933627	-0.14261232015238431	0.16619581288025256	0.25725278340723734	0.5773065810807221	-0.2981590755859215	1.5588531306666276	0.9772495369591148	0.12779621018342052	0.5425203998464543	0.19640237819064255	-0.5494051046745019	-0.3106527381328354	2.046740035272293	0.6938171570794515	-0.10040804106481378	1.471009284349882	0.7834005261337145	-0.26247577433083136	-0.3082632887844092	0.4910828762132777	1.0229209580606364	0.6234537801854019	0.19356210696137466	1.233373691273773	0.5595683450763895	0.9331833343643033	1.440809908705081	1.475754887974515	1.4435624397900488	1.013392745778359	1.966109252223038
2.40123368393398	0.6806857524843538	0.05901337803307512	0.9625604930000584	0.18193369343359805	0.7473567668767567	0.34496786527371237	1.6495657029211017	0.35902959293142206	-0.21813092372823095	0.2204128387583717	0.5200640455363519	-0.24686323360205925	0.18211267914225399	0.17158143049791755	0.633450066874808	-0.21965077939476715	1.6511211758841733	0.9516952091328722	0.11280734037421132	0.49175832359032484	0.1556474665421075	-0.6564932311431312	-0.30360007344880563	2.0018635850885014	0.7234568869633768	-0.2081280539218712	1.3918414133874841	0.7786859290602584	-0.29087116336170804	-0.3244816633434152	0.524800680608491	1.0050137891855213	0.6706945175896706	0.09810800510542052	1.279284523377283	0.5772847485345125	1.0331712309873267	1.3432628588346196	1.5064143670484564	1.3973275967247905	1.0163257288074532	1.8477212884211744
2.2816525151072327	0.5308081132462165	0.09892569402437143	0.8683957626738537	0.1254380857971195	0.7215365004347701	0.3096264944011567	1.6274554633442353	0.3893443479522162	-0.1578642576935036	0.08572095806570382	0.4461654960621438	-0.34518754408627733	0.22095214438863628	0.08352424905360105	0.6338901775404621	-0.1932548839156222	1.7221008127067308	0.8921974451683651	0.08363150689402218	0.4352163637059931	0.08224589759876882	-0.7220660399015146	-0.2893432093753799	1.903641319079701	0.7360126484298586	-0.3265256173643255	1.3411234784284098	0.7698779078454356	-0.3081423239678923	-0.3735980762458843	0.5287804233085096	1.0346476299000817	0.6842061915581704	0.03916785988529187	1.334250900753985	0.5858764766772244	1.102194863910087	1.253819185639798	1.5046386164122554	1.336177201356095	1.0366569960674705	1.731948614695644
2.1718545987102127	0.3835333654636715	0.11386954485360797	0.8008966007325048	0.05188282963807567	0.6497815402756083	0.272033333098832	1.597021859276499	0.42503496469115687	-0.10164177728032238	-0.02611523226907859	0.425197824774495	-0.4363304102901403	0.24464920310138663	0.018276987068021396	0.6461821583779639	-0.2039697109273059	1.7588435384602943	0.7817164210279752	0.06666950180569461	0.3685354389371656	0.03230119407760622	-0.7438947990090499	-0.25820277327671415	1.8019257802865654	0.765272827481359	-0.42538022570198064	1.2662178087303055	0.7685626168495296	-0.30059498333510426	-0.4016647967741463	0.5799498052978347	1.0804483473773456	0.6885551261096337	-0.007038012382620505	1.3461402804153448	0.549626224760426	1.1068862757057094	1.1932788502210667	1.5458664978428018	1.2927874586177328	1.0110742885329123	1.6281001951562586
2.057087836689066	0.2639629635780598	0.1445009370026204	0.7382097892498158	0.0020672892817757997	0.5655566877923547	0.21232008492288507	1.5937971468506575	0.5181004059403357	-0.03834397003204311	-0.1592328758205476	0.4331757027152846	-0.5306488370195288	0.3257084985523037	-0.030592017746911376	0.6407202819654698	-0.23608105738870505	1.791645004388951	0.6863451744997323	0.059838641795065727	0.2978237292167115	-0.05564576667644181	-0.7496992251096574	-0.22123570322093392	1.700163600275467	0.766277460218882	-0.5408684313503068	1.2022169804988299	0.747348561770748	-0.3174719332486919	-0.39243661787384737	0.5643949428446946	1.1315327295249884	0.6804305699747382	-0.02294433589835407	1.3528151899880876	0.5401653147464132	1.1193125508386872	1.1677387111713777	1.5852877204205202	1.2640702831477353	0.9539342100648653	1.5161500006599775
1.9475477437742121	0.144103721347485	0.18698737621350628	0.6664612216942933	-0.053230181521440566	0.49430469083973394	0.11459768673286112	1.5700616709458797	0.5737393787680782	0.03556779792729205	-0.26280056541687313	0.42047631688691245	-0.5918328432245357	0.38908303974121294	-0.07332287128240284	0.6326167694789606	-0.28848921046784426	1.7449008610437065	0.5735913101811339	0.058341455062575695	0.21343929691101554	-0.16098661264494163	-0.7146722071415225	-0.1617659260538113	1.5456366119293512	0.781989959761533	-0.6909640210321629	1.100779372052979	0.6956843869434235	-0.30830300614591605	-0.36052301540959897	0.5488670682293406	1.083718801815443	0.6413949849404679	0.018202278424538903	1.333139534650131	0.5452999182550895	1.1356008008183103	1.1618705121822805	1.5748444227502618	1.2360429296764202	0.903705386974184	1.4435413304433777
1.8279839333601253	0.06625480953384023	0.21462146564644424	0.600174311761285	-0.11608204082776741	0.398779046140219	-0.006719069459972771	1.5516787024634	0.6580593330462688	0.12543418756860167	-0.32255585947965093	0.3928704932629132	-0.6636596851376764	0.46282998082761895	-0.12926459659334819	0.6429097434665818	-0.3240368225952557	1.6772360559350616	0.43341576934912346	0.11627139990494213	0.12249634444906818	-0.259494604446781	-0.6755992908246509	-0.13814470507273804	1.3943038983610248	0.795481167696402	-0.7971958268215033	0.990500681570718	0.642152899496972	-0.2943721881209621	-0.34660589448977136	0.5241342603096755	1.0671033966057992	0.5669259075252036	0.04082765779076473	1.2968194936695618	0.5738751348606315	1.125950956735595	1.1578362579899455	1.543087701986069	1.232814105382036	0.8401449524616073	1.384546541783027
1.6873593480633748	-0.05496833039100899	0.24154536694226797	0.5601769710370281	-0.11398420174968911	0.35325269903688483	-0.0969151543973725	1.4951485803211448	0.6778679573521331	0.16900080569124126	-0.38758064219042876	0.35763327051077026	-0.7184890619721456	0.5532801606321787	-0.16639587796575256	0.6009011056977329	-0.32965247539734166	1.6341236262404881	0.30371244874610526	0.14901851747974224	0.05688033418820819	-0.3602278775162351	-0.6302679180262125	-0.13932582881716032	1.2584873280390294	0.7851251744933794	-0.8695700547124243	0.8687806065393264	0.565881791449746	-0.2710807069635073	-0.28874091178995226	0.482479730213025	1.0577252720659058	0.4460996639478575	0.02894480015404923	1.2468148065340976	0.5997673867831309	1.1435834038759516	1.170785195482048	1.521471819915144	1.299198610917085	0.7685243081960412	1.3587967144006423
1.5097953799025814	-0.0860569483514102	0.27373037283558166	0.47393384049284304	-0.13883282808771755	0.27909912247381075	-0.2055283968101481	1.458910493886893	0.6682910051654747	0.2106762858026082	-0.4462877022565091	0.30746069343758364	-0.759106430839317	0.6195576857982171	-0.19919805565059417	0.5552712335959413	-0.37079785817597877	1.6071379886223862	0.17524308503470415	0.1506495942381636	0.01159214008866875	-0.49208835460136796	-0.5496372316641894	-0.15737634403441123	1.1466596025327565	0.7511600427735698	-0.904926932409764	0.7312699390696002	0.48443476679342207	-0.2385519617790573	-0.17782680506876658	0.4581391892444685	1.0440180190679837	0.34220377116512757	0.01734649093401422	1.1662001133653397	0.609657177868046	1.132434025098637	1.187008498894354	1.4705946876176799	1.3422724685364482	0.6916856044750819	1.3012251028579949
1.3647488240707752	-0.09697585773130406	0.2805836883587374	0.3594960425911563	-0.19162613905048337	0.1824717249775064	-0.3068570709847537	1.403175660299334	0.6648679547661379	0.24142097907509524	-0.48646857155097595	0.29621548528427544	-0.8056557165760525	0.7011289636987958	-0.2422855810799282	0.4837631678916624	-0.4055472820916527	1.4901175214912308	0.013110632745063678	0.14698401593873905	-0.023726477719802318	-0.5836732874541122	-0.43931440620908485	-0.20485423560270605	1.0514629615997046	0.7200582374935159	-0.9012671435379207	0.6397163286828627	0.42378977989438027	-0.18922256777403076	-0.08322113403688278	0.429090267406127	0.9902397936242229	0.26787985029955774	-0.020337467255029485	1.0982940780649713	0.6309290194496027	1.0971160177501385	1.2285302680292949	1.3939489335725048	1.4229869780220201	0.5532389086760408	1.3139742514051342
1.217666398722694	-0.12048205172813761	0.25024100312633424	0.2167983289623391	-0.22936829701540007	0.09773349733874503	-0.3863945251488407	1.3569702383335869	0.6595013464230375	0.24959292391298668	-0.5308194783561393	0.2869158719850883	-0.7813127218575976	0.811357010119807	-0.26300948258297563	0.4166981262859715	-0.39304903924768314	1.3877779471956153	-0.07914849174402425	0.13703456751635112	-0.08263626381482181	-0.6771280866828164	-0.35188243033319605	-0.22594508291526516	0.9747227139381038	0.6931978712425947	-0.8721698784352736	0.5770401181418507	0.3887725297246009	-0.13597866316885904	0.018197067428358405	0.3909862770513416	0.985277349691516	0.19959444190128586	-0.043059610747014476	1.0311688333938065	0.6560672638849276	1.0308461882556113	1.2506772202078154	1.290109836175107	1.4911505383028418	0.48887741837533544	1.3926368338354667
1.0944446006562676	-0.13571549031116842	0.17964344419858513	0.18501112012663895	-0.27076050792858963	0.06335141918997347	-0.43024738291558406	1.3544761797035785	0.6317596698358167	0.20395135153914787	-0.5710076275129482	0.28438825935626344	-0.7390406035369088	0.9032771855732085	-0.2823781505015222	0.2986207376906013	-0.39007613166719224	1.2554687157854874	-0.19196436205055073	0.11413821134645255	-0.11408246523068499	-0.8020023787187192	-0.2561643843628048	-0.23240207890435044	0.9493194998248699	0.6715342643595501	-0.8406308938389164	0.5107034508945707	0.3293923660703448	-0.09117100232359836	0.057644350610111285	0.3648067363797368	0.9766080112032235	0.1331357160276198	-0.09725033990979107	0.9611482189629514	0.6487696292597274	0.9792362930461348	1.2755001899463145	1.2000727293214137	1.5406225902392634	0.3936774189524761	1.4611249379969125
1.0193989496731706	-0.16907307051477272	0.13820056984599002	0.19367339331934708	-0.325901114591246	0.01922531518320518	-0.4908791729622218	1.3769405053507333	0.6367822155796974	0.12064035136857112	-0.5688944820167329	0.2713387526221209	-0.6801388220103792	0.9425029007573013	-0.2745863106620855	0.22565455185077074	-0.3783037595130988	1.123971338581147	-0.28657851923937055	0.11054705068210265	-0.0897536656086413	-0.865953487539872	-0.20238775616335086	-0.20884833523838692	0.9594299938633426	0.6528626772496642	-0.7974225872450111	0.4468413772337638	0.3386519163102003	-0.05273519346976023	0.191211779346988	0.39565341349377053	0.9513803629523017	0.12253227015323212	-0.1408774118958193	0.8596263425541746	0.6328973044839524	0.9437320261722514	1.33114142439389	1.1001798752773386	1.6074661132412806	0.3194149931756026	1.5381244521558848
0.9404275319953646	-0.21912227010011462	0.09495989024832556	0.23294333315989527	-0.3334463582964631	-0.0166873513602361	-0.5611604741737631	1.438827818593465	0.609726103508512	0.02722562326720751	-0.5596656019839341	0.23383846985111112	-0.582970542794029	0.9890001470986929	-0.2374301214935811	0.1552326311260762	-0.35130302657839196	1.0022875885599893	-0.35245610822958695	0.1014211033682332	-0.031987356202381724	-0.9143656871218638	-0.16658138590512422	-0.18144618457369038	0.9914392130988817	0.6186219516486797	-0.7394356004781824	0.42175665581279703	0.356024635412765	-0.04917618380869704	0.29693160219983566	0.41776049345745314	0.9090785251583362	0.12895446868623722	-0.20827912515729832	0.76114395547461	0.6299682354700352	0.9444203133246489	1.4165252403105135	1.0279760735073853	1.6495760646693811	0.2792212998089166	1.6041081895357532
0.9059144978422047	-0.26885784341372015	0.04450369917757664	0.277716264606257	-0.35629762612713656	-0.044896670250035305	-0.5958820703597358	1.4825794615615375	0.5357791244603022	-0.07095653885686797	-0.5311271518109434	0.22333694323401407	-0.4803983545046804	1.0328629379200625	-0.18610906860615878	0.12663703539212584	-0.3442442447559747	0.8617462641337988	-0.4248445774978899	0.09423023844243414	0.09849411702953496	-0.9441453386229034	-0.11046693233670705	-0.11986485589754481	1.0326244587601199	0.6239524386819602	-0.6705564390877983	0.379669160198928	0.3629320621000721	-0.05024298763089372	0.38221255303169066	0.44830942126347306	0.8691987713978474	0.10063926439246514	-0.28118617722966704	0.6768251014582064	0.6439481828251763	0.905235238095608	1.4701502671097555	0.9532142488566062	1.6867334600193857	0.22449762361294953	1.6787490994962553
0.8682946481838112	-0.30027614482103704	0.008128848309266006	0.33467324861877046	-0.39542608439898635	-0.09352243128483348	-0.593482122621132	1.5291277287699445	0.4871937259031919	-0.18179345009860368	-0.5387954940798594	0.21001935585923953	-0.3948025013828306	1.0404534536837633	-0.1312567247454912	0.06007726753190397	-0.3091022024397987	0.7662428153627341	-0.51432456342255	0.07350596477022898	0.26388717776672194	-0.9482399113475335	-0.09508652961003855	-0.04413606086621086	1.1043871309300948	0.6764832017186905	-0.5595033885988903	0.3919357436091335	0.367050230591469	-0.04922810060826514	0.42664731845551895	0.47045005204681356	0.9077777658636382	0.08923424115064742	-0.3591000900492316	0.5965175033580924	0.6107635481316838	0.8544988709571333	1.5361100402474155	0.8894631084241622	1.6825830945135025	0.21716940154616027	1.694557231298747
0.8597112534841258	-0.3495722959319007	-0.0561706644390253	0.3714977327499504	-0.4335565815362575	-0.1221131874822933	-0.5718901178934479	1.5643424315222112	0.39637010390038124	-0.32526624970988716	-0.5643441709695097	0.23493313623146292	-0.2790264155880887	1.0235746820605658	-0.06779003128009987	0.011251583801227042	-0.27680225188138696	0.6985583928403798	-0.5778028476891997	0.027153761783838527	0.4558345873977608	-0.9378425022314228	-0.12183813280074499	0.08468593640205002	1.1714892087388953	0.6846072046425111	-0.49847603107063376	0.39447546511803405	0.3356825068913833	-0.059735087334952405	0.4651386200358726	0.46965647313798076	0.8970444302250815	0.025027177766163276	-0.39474075796671176	0.5129160697264743	0.5622921704065253	0.8155116237161865	1.636918300861365	0.8636172161348844	1.6913381171398698	0.16856743209618075	1.747823847279962
0.8615638385843652	-0.3568697355963425	-0.07181338156550968	0.41905354797557115	-0.5223099868674427	-0.13670351991913698	-0.5531960433713107	1.64354342951929	0.30705371701908624	-0.42305723146623003	-0.5461394853911508	0.27073163659079325	-0.16734312159278036	0.9735012867484372	0.018392993718641733	0.0037750517350852164	-0.2538334837632195	0.610040852062057	-0.6410720975705807	-0.02907139659765164	0.6710842982198181	-0.902104965705764	-0.14027843851090016	0.21453932947589277	1.2223925691538169	0.68829834937436	-0.45508615302790245	0.40964510895386647	0.29499448516418203	-0.08085669882908816	0.44180396145156875	0.4908480137855806	0.8391976598565487	-0.03045350230257985	-0.37878989839879323	0.45154638125984664	0.5010331383674178	0.8033920219814489	1.733898687958527	0.8929137900375679	1.657273868387271	0.1677532084974835	1.7713544276172866
0.8671854541238184	-0.3319575081928123	-0.08798868833192151	0.5449378800310235	-0.5445833820154999	-0.12382797669630648	-0.48186732907085916	1.6693326983053047	0.2763812812244759	-0.48301786058721596	-0.5052273208341347	0.3392042917203667	-0.06472534800561103	0.8915763300770699	0.10985619239565506	-0.0011954803339287445	-0.20028740790328287	0.5308230516882502	-0.6675409822755698	-0.049088875181772726	0.8449128990602299	-0.8128060830530964	-0.1753536087516123	0.3069059705854835	1.2985109750935384	0.6963500732653576	-0.4320939522142206	0.44059124978034525	0.2520512134903069	-0.1105269272130068	0.43088511957079445	0.5049842887107694	0.8034524913970682	-0.1130870262022738	-0.3463725507476624	0.42667221773570363	0.44685800270088893	0.8266962899426457	1.8423921179367682	0.9541194180578193	1.6006101362767442	0.1790069897345689	1.7975698984926525
0.8290072421915055	-0.29170596312719055	-0.09414298316910416	0.6951408388327243	-0.5601038432361098	-0.08044088412029074	-0.35295374834034654	1.6927126830363401	0.2596809121546472	-0.542735304247926	-0.4821150815092567	0.3753207552795027	0.014145799464773557	0.813960406208127	0.22745522183125294	-0.0005405905389437249	-0.1624620568100676	0.48623366717273486	-0.6518608879245549	-0.06945627820459917	0.9587215282853293	-0.7418478621331229	-0.23307620807197865	0.39300905371574535	1.3616484196449148	0.712422822504093	-0.4421573342070677	0.4157674145012124	0.19120150002119	-0.17552879536278834	0.40486316743630796	0.5396533575221596	0.7374011132597906	-0.2219951414040024	-0.31872793324477344	0.4342120535728946	0.3516763771704822	0.7597431935719917	1.9070243498544042	1.0452618616108813	1.5246466328881727	0.22666028972380792	1.7345849958209798
0.8099613195313555	-0.2434337398438581	-0.09125843568552364	0.7632520388945048	-0.5668132075313822	-0.01442338629021402	-0.20768433648435822	1.725918087850065	0.2099762044008545	-0.5712883028311236	-0.44436171540305136	0.37410381056329955	0.023950581070208123	0.7105298819698413	0.3263636301745377	-0.003018664304574284	-0.12997443570810713	0.46758114905627907	-0.6414723694906257	-0.09926637090741412	1.0700859079535836	-0.6158153958829875	-0.29107685923659476	0.4288716137672588	1.403108990577966	0.7384368024261205	-0.43866752972324774	0.4213261629202039	0.1413863068301809	-0.2582138888790273	0.37540547262267987	0.5394645162486841	0.6440673098791418	-0.3036051084830501	-0.29051863493057606	0.4484833369362994	0.2814318928069135	0.7235946579101087	2.005850139482884	1.1259668947730421	1.4425864750529065	0.2729891763583882	1.6852620935432803
0.807933661224992	-0.21357104914419178	-0.0684892173324741	0.7689068475161871	-0.5550226456873302	0.018624048597133784	-0.1167561047254569	1.7390262979680084	0.19774552974413134	-0.5716954957626136	-0.3835166259476589	0.3917720842789604	0.010911072045331422	0.6200256208177221	0.40450499691697983	0.04310485029536219	-0.11373524690420618	0.4736910468713623	-0.5879359970401862	-0.14880658810805567	1.1476353712828342	-0.45401187533271276	-0.38543405290895616	0.4488490084361896	1.4522111326381777	0.7478113700739497	-0.4453428291397695	0.4385652030280003	0.1235676299693353	-0.3608526380646106	0.37259962190174795	0.5043468432075544	0.5765598203929988	-0.36611284297736846	-0.2382009756148733	0.46706739207761866	0.2201246963792794	0.630920648994021	2.1064716814596007	1.1830646736216082	1.3828928617879475	0.3129233715983356	1.6194900478034018
0.7983467120207951	-0.15765158256557243	-0.0739402715251883	0.7774761233780195	-0.5297110793842637	0.04584597753266741	0.004434455776179869	1.7338320988681406	0.17170798729600678	-0.5870549980963774	-0.36634833658184324	0.40313125889047663	-0.012762896432059268	0.5530704759652946	0.45672460438691465	0.07475987987858307	-0.06227476235449005	0.4922372347714908	-0.5102804649725404	-0.15288518761003295	1.171053833116132	-0.3512382149282809	-0.47198876395400935	0.40868076986690066	1.4686175548042903	0.7225986450403521	-0.4656915352415025	0.4769136471101157	0.051617575435156125	-0.47659750340824375	0.3480586425389662	0.461075986484922	0.5090367370342923	-0.4325056020322681	-0.2027165910310092	0.5152992638066138	0.18061852691265567	0.5624384055745365	2.191236284622825	1.2231140689067703	1.3236832672734447	0.35598815089730496	1.5363082784917659
0.7667051762639802	-0.09677041617808815	-0.07871736746836207	0.7042279300427092	-0.5108312233594339	0.10613673027828412	0.12396736006733891	1.7021573200831237	0.1671160028389669	-0.5847952000610526	-0.33335123544657463	0.42670201488182113	-0.06438728056889531	0.4937990405326859	0.4790043517512606	0.12189278446368552	-0.017968117722516122	0.5131626890626706	-0.41863347667665407	-0.17437115442732196	1.1645626773637734	-0.25477273766151554	-0.5522796752169776	0.3228935004058876	1.481565404016704	0.6978428414774057	-0.509478201216805	0.5303250429202333	0.014869057036091135	-0.5808731631759638	0.3325181452100029	0.41104639575084717	0.4574560018505144	-0.4640599027082355	-0.1308724848623662	0.5510702451788825	0.15121925774115197	0.4901759668812714	2.2482172960193028	1.2605475987914179	1.2559714603671632	0.3934449525795354	1.4433716099909035
0.7267395158240346	-0.04221344212449753	-0.04692934645111378	0.6278205117101565	-0.49403579778264195	0.18603640903759258	0.23013071157043657	1.680006800873923	0.1899686383512192	-0.6029600407707811	-0.3411854923963248	0.41379436908656525	-0.10411912445666864	0.4200569461096511	0.4927653252754739	0.16353926901875168	0.024230770278786794	0.5387335724803672	-0.333936378599755	-0.2160447880409233	1.0878003170298687	-0.17181595836425595	-0.6749313594896097	0.18215778726400517	1.5008570766366076	0.6634200952787858	-0.5686493167289967	0.5323741184780031	-0.029071850185878333	-0.6796299270355824	0.29343359142643477	0.3674544814339233	0.3693608342941085	-0.4427398036249013	-0.05027794017155546	0.5780873015632462	0.09342791511256625	0.4380776715483389	2.2845234619476273	1.2489106552314295	1.1457411063616283	0.4361953650786858	1.371429729382774
0.6835729300533521	0.04788961663606396	-0.0261108579488467	0.5495034981042896	-0.4488529222744962	0.273555606730569	0.30755594863106117	1.6524855078975285	0.18050825541121718	-0.5582291008998345	-0.3513982789149438	0.40069345519612637	-0.13253634087955715	0.3978826401683373	0.4976591689546449	0.2493513415408716	0.04447548855782733	0.5362151310826084	-0.1999871885403712	-0.21289147462650587	0.9821755386167238	-0.11735273688859234	-0.7991758103190243	0.018686453717261364	1.502642415973218	0.573986470206468	-0.680211695439371	0.5012680117055444	-0.03852188996163026	-0.7464163957447539	0.3108127654877664	0.3226937408553051	0.27284338212453907	-0.42580537441139965	-0.04690873458096141	0.6245511389976675	0.03299873710627747	0.42291498206000533	2.320575718820017	1.2599919868020555	1.1018724670869882	0.4565504098819907	1.3392809558479726
0.6512816025402456	0.11554582893272969	0.009141599751099395	0.4929666296592036	-0.3585946647107487	0.3206689239574742	0.36883552278779164	1.6340196383112915	0.20250067622809365	-0.4734675965045533	-0.3563552033642567	0.378889773899881	-0.1959630774563808	0.38809220959895774	0.49713373008196865	0.30302252986026923	0.06652780959305532	0.5421874514002453	-0.08498456953380493	-0.1989492250499259	0.8302818067405647	-0.0928203705964415	-0.9190680865659513	-0.17015256579036478	1.5234765167599922	0.550779917884231	-0.7989268797103879	0.5099544985092505	-0.04462481057799318	-0.813843104628679	0.2802033267039648	0.30079612772382214	0.19646626740695125	-0.34266435662040673	-0.031102520092796914	0.6693742644153204	-0.0318211864351093	0.39427025115635617	2.272447575538101	1.253172898304265	1.0134242526502248	0.49501551359383944	1.2677781596340796
0.6316482592830213	0.14390694924070047	-0.0624336309269141	0.4545519212176566	-0.24636948054480395	0.32989154128314524	0.4044175907600513	1.5955094995926884	0.23185269032194172	-0.42376585448830495	-0.39940010286524485	0.34995582290288285	-0.25592785693176257	0.3641333886889798	0.5050292679172423	0.31615780422356526	0.07433758258271471	0.553416663488647	0.046677913896723114	-0.1939064939268348	0.6610359997797158	-0.05541844372568171	-1.0426891606774011	-0.32645115022432203	1.5458416294261133	0.5435521291486982	-0.9187152410419681	0.4647171517756088	-0.01874819965179534	-0.8633573418900944	0.2735316755717274	0.2447512061847584	0.1677213498571067	-0.2738539542867538	-0.037861877625392365	0.6779957578248778	-0.07405612774571549	0.3397934144085003	2.2849046791653107	1.1415068837740672	0.9465853030537232	0.4432702116312946	1.2236359220264061
0.6155257783672983	0.1074011726687738	-0.14747346259262675	0.35272560303291434	-0.12157064809920737	0.34369979053973604	0.39653493632621917	1.577715269457236	0.20810470056806735	-0.38043383612330584	-0.4090711352644769	0.2922150948954976	-0.30796794835834984	0.34684629865418876	0.4926226451263084	0.31331668944846297	0.026471127660110293	0.5184258430697338	0.16020691595082495	-0.21251550123219953	0.49605660506537486	-0.05290794516956789	-1.16979195193039	-0.4623006143381049	1.5153048456422749	0.5301503249937322	-1.001384523398104	0.45727038233063483	0.02710530130087114	-0.9095140452550673	0.23292747681304507	0.17490395243516874	0.13715366577455954	-0.1625459174634069	-0.08810375602217849	0.6512547230112473	-0.08096121680295923	0.2952278398975415	2.2583467820891885	1.0247717009440995	0.8800704554614646	0.3454566031020313	1.2208502631431297
0.6240859434265114	0.05109552055790698	-0.24111706915075665	0.23641824328079997	0.019384966411861194	0.31105254358149204	0.34729429343156626	1.536963522362441	0.14671316054205477	-0.3422367187120845	-0.4069057071205311	0.2664785967429199	-0.328508484713428	0.3523609805507869	0.4483287462201955	0.3172571593782503	-0.00961071372424624	0.4729480133644823	0.2680628103142483	-0.2601596691502157	0.3615196466004046	-0.07316751386421111	-1.270861044326814	-0.5865930422285391	1.5260962643971439	0.5171886669300874	-1.0535676119657933	0.44528093360964494	0.09231074300811175	-0.9019430107139353	0.1795411821283608	0.09504283270750684	0.15186832784582413	-0.017761529955692468	-0.11739977159284934	0.6109360762950073	-0.050165247539071235	0.37476145757063206	2.2182574419542025	0.9011966033656138	0.8213840585380062	0.2671024437403485	1.2509615632292759
0.634631902385083	0.01364709448807896	-0.296361008986736	0.19231722631389797	0.1607779042332536	0.2693350081614527	0.2526378819881495	1.5038471074341064	0.12890058816921207	-0.3002807418688837	-0.37994850261075824	0.2903121718208284	-0.3524785347855121	0.3584350733383834	0.4192488800340513	0.322386202310555	-0.02766691313649759	0.4047502791667961	0.41939817124544465	-0.3130423085356323	0.24440411241516027	-0.1306362965993278	-1.3796453871540444	-0.6696761464598989	1.5316086534222815	0.5080437083492859	-1.1087972894738098	0.40352653990375176	0.17480418676271717	-0.9044410871647773	0.17596055093478685	0.022745532861199215	0.1815963691672426	0.14195573602921135	-0.10572280706939845	0.5718312897433117	-0.04507972444000332	0.4462025354115278	2.1752018216504476	0.7523916436916196	0.7797749102586063	0.16984658844076103	1.2562440117394875
0.6553326603855533	0.008579528913557934	-0.32794149553293	0.15965718469422985	0.28838581662085444	0.19919000415499255	0.1944623929680136	1.4818043128230098	0.0965164351237531	-0.2802251570398252	-0.3720670589169183	0.31252126043181827	-0.35007810145307283	0.3745305510636273	0.3972624671081098	0.32940484532141345	-0.06629843366613537	0.35595378372540903	0.5269742337173021	-0.34144244753668107	0.1539096635041931	-0.21452220240322525	-1.4497446096434006	-0.7216691703725571	1.5135374363018266	0.5260831689256769	-1.1412203741212428	0.373765566785987	0.24430931769020936	-0.88149744489033	0.15931301654034796	-0.025769387219914335	0.18572070582464725	0.2959260584535069	-0.11652940809762184	0.5486122412422895	-0.035498953678004826	0.532816561566179	2.117744819182538	0.6538880403939267	0.7535974230951381	0.11333755842312618	1.2579219218601454
0.6969576659495008	-0.014347568331319008	-0.3876343008817555	0.07883594377016508	0.40544371790691613	0.13147592822479348	0.08633096837975714	1.4775342034277446	0.03457050153779147	-0.24764504148593208	-0.3181953410617438	0.37545621178114497	-0.37764503607993777	0.4194938099089818	0.40625513270116065	0.338322247315723	-0.1160537367935784	0.31754576319921973	0.6225317371776413	-0.43571783465429165	0.07359346056811825	-0.23158234717024015	-1.497645984854827	-0.6927525845868343	1.5049704700509916	0.5823980428797384	-1.1604784303921742	0.34293933087788464	0.33481442951985024	-0.819345738515115	0.09290888975523784	-0.08986095269909475	0.16899035646377877	0.39498532022620725	-0.15609910166081672	0.48983967364254155	-0.018067854146287563	0.6005828699349668	2.013664031544055	0.6344997576498898	0.7216996727589522	-0.0041125182608836575	1.2850803969709197
0.7227983435380895	-0.0467325983426055	-0.38847214430725835	0.051603450735823786	0.49736531883236823	0.04580919168408483	0.014535764795015893	1.4570023633970057	-0.025353499763681987	-0.22579654045380612	-0.26175920096300287	0.4530076282001243	-0.42834570369430375	0.4364268599244139	0.3929098397073316	0.31519820384349045	-0.2103225849830391	0.300136490689047	0.7263344145634208	-0.5399593398897637	0.030835727058057462	-0.26621414208942895	-1.5392549041760082	-0.6238075139075115	1.4736299808610858	0.6260991374114938	-1.1255189411972464	0.3233883431369144	0.4385444348722702	-0.7364028491218364	0.02160314471316296	-0.17406942908278134	0.1523789348258545	0.468503973128305	-0.23606831257360947	0.42660107762504174	-0.016944751230872447	0.671149328340453	1.9421904004675021	0.6043863237363547	0.7407714826390451	-0.12091393349945415	1.3348326739488148
0.7546493715104471	-0.09770848344449587	-0.4512369765152807	0.022331496688574155	0.5520000779138563	-0.07300413248336612	-0.040351780215992145	1.4165943982805074	-0.07323127701769563	-0.17435174096242567	-0.16131973439565075	0.5058701536157079	-0.4587118087334659	0.4402631714286209	0.37503472252866976	0.32017273661206724	-0.279014602658789	0.32869084405996835	0.8328668646915949	-0.5978366435885285	-0.005936231847578297	-0.28765401937767854	-1.5414841992279071	-0.5059690612293232	1.4295270953545622	0.6741523861850215	-1.0722308478671645	0.3212626118807135	0.5147064486584148	-0.6714277520113534	-0.0027587286132349778	-0.24611605112000143	0.19572157850987848	0.5349328920463472	-0.31061456697626355	0.34574738853212467	-0.005528313302787448	0.7536777736330829	1.8765453613963903	0.6378076727388762	0.7710859962089738	-0.20290148599248967	1.36472447089534
0.7506454068685071	-0.15755326186888913	-0.4964905248525806	0.03789799789367286	0.5975341585435705	-0.17839497352093123	-0.09823000703597011	1.399531758676524	-0.11099156530873988	-0.16447732664523695	-0.02191063526642619	0.5729429406077022	-0.4724668209474815	0.42311933128330415	0.3663303904490353	0.3312686768491325	-0.3468727828716851	0.34104323295869227	0.9375746974396956	-0.6594429853929344	-0.020055502816404676	-0.3084091682027107	-1.534948979801277	-0.34570602066976824	1.4229125675535412	0.7352803507169591	-0.9753479834374656	0.3053334601217448	0.5728033444452189	-0.6195361849177188	-0.05734507272015699	-0.3097645316967031	0.2805499275427378	0.5872953132048674	-0.3523708428967847	0.24366704692674515	0.056313430281036615	0.8119991233970791	1.826649049201284	0.6132360820665259	0.758464311665574	-0.29198049996344355	1.3899933442454668
0.7350972213775403	-0.19156716866904247	-0.5284232595684932	0.016272237316425592	0.5989983921646289	-0.23590119291076111	-0.12634631785053432	1.3662144139543346	-0.11824138096715406	-0.16576795640983683	0.09929060161723603	0.6399632362854468	-0.44643625598960446	0.4074065545728661	0.38947909124877966	0.37323539155697405	-0.45083704398740093	0.38042294807715954	1.0500321781669066	-0.75865029166658	-0.0011952471514869501	-0.3120966983144457	-1.477230071988295	-0.1931117635784358	1.4127239571970356	0.7465094311087022	-0.8403184225374043	0.270555035872094	0.6476878481165789	-0.5657286730070651	-0.06481501669060863	-0.3644766527786962	0.33599908749386165	0.5699121330720173	-0.4077659246268692	0.1858447420987905	0.1595284996383096	0.833537325831038	1.7889368353531907	0.6280272827242704	0.7815440026026954	-0.3629469808194091	1.3669342660258468
0.6981576683329819	-0.19069253856098695	-0.523455802326828	-0.031118040657063008	0.5955160755678599	-0.2568407386624906	-0.1659573504847122	1.3313823677092447	-0.09276003037639452	-0.16032037375650127	0.2582094009204935	0.7188731421467793	-0.4177220894629644	0.36141192046528575	0.37787443911662916	0.4836289646495917	-0.4934776967196301	0.36760503220008023	1.1304157095805385	-0.8371774574531813	0.05106756227451886	-0.29990525463118967	-1.4231882809364709	-0.08527607194575612	1.4265822676946727	0.7476152086734571	-0.7064140582952397	0.2918604187251038	0.6881765047438012	-0.4909525900948329	-0.04194752194292928	-0.4226857527127885	0.4154731467512004	0.5219094235077257	-0.440126634446235	0.1177664077581598	0.2476919441486068	0.8353259993357464	1.7074185903145849	0.6890237651453477	0.7529801657973113	-0.4018379835253021	1.3453482804065697
0.6612651319105589	-0.17704375811187464	-0.5130566821163662	-0.06290489893739654	0.5662275881389917	-0.2725232708759885	-0.18865752506076047	1.2736752372407527	-0.08481860931936677	-0.16626394057722202	0.3670694180784025	0.771645942198397	-0.43427518645295465	0.35227153709977016	0.3479489153757286	0.6281940747778701	-0.5162767816342324	0.3780914663830843	1.2386807428460545	-0.865833601831904	0.1247803354517476	-0.269369239766415	-1.3388176909038143	0.03384170822204727	1.439271094439803	0.7626645967723451	-0.6156051485117261	0.31529395339980937	0.7167496437439902	-0.4551758347205494	-0.004007765610635794	-0.45900620424088967	0.49917457955915995	0.42899224136907865	-0.4084269749406896	0.06903539093070979	0.33611051274403975	0.815815772424768	1.644432170021346	0.6966215935201496	0.7192495469771135	-0.41051944554861225	1.2724532406135107
0.6031185338295929	-0.1078933946203063	-0.45644144618198174	-0.07024537307202136	0.5117697556503751	-0.26177720087209455	-0.17744743639635913	1.2316265796583536	-0.026306143454335074	-0.20796840885214088	0.4623055103839345	0.7962515280857081	-0.44699478730847614	0.28934632662899157	0.3313783105548883	0.7613425200478231	-0.5144226918601282	0.3727909306593438	1.3834608885889328	-0.8806051907828705	0.22026613120614744	-0.19289524649034778	-1.2243775833580508	0.10234506153326403	1.4399008435469796	0.7684369538263347	-0.5410284978992195	0.3574759446810039	0.7011882098980501	-0.44283420097664006	0.06125603232553674	-0.4619890493959404	0.5794519514035532	0.29620295583737966	-0.39013232263039055	0.01687704038030164	0.42053077144980106	0.7325094535134885	1.6458601432356386	0.7436532285322968	0.6774441005106192	-0.4244951222629596	1.1763043038000451
0.5141953424658119	-0.0475186216974458	-0.3898786719128139	-0.08958961916352651	0.43705030500607966	-0.26274965867897976	-0.15389710753510208	1.1747428398136275	-0.01332691731419891	-0.26562417641612585	0.5135985534810483	0.7523231418058554	-0.46964018965008425	0.23818907437083445	0.2816756663534531	0.9051777834539175	-0.5428860795460683	0.3665766196390449	1.4576303635206471	-0.8724113244995797	0.3086873917081464	-0.09766578746293664	-1.0656876896499459	0.16195275597174155	1.4650442259214664	0.7771436563380676	-0.5193617378522958	0.3985527204679076	0.668770582144121	-0.4101838721939469	0.08887600398704551	-0.4548188077240504	0.6324820360042761	0.12366759086875087	-0.4203197294778905	-0.039971359413180745	0.5201154538386563	0.6010093604480061	1.6415033750335373	0.781741865427448	0.6349967537129096	-0.41707535455773004	1.0706147137977229
0.40510580246781325	-0.07467899402201986	-0.34672443456253443	-0.09775842558227218	0.3751268951497268	-0.23191871584234694	-0.13688025401478965	1.1126091650987104	-0.020430948667632724	-0.29903789290950894	0.5648065611679497	0.6764773034807243	-0.47827739795937285	0.2287454964573953	0.24267984307007606	1.0339224867750618	-0.5498532153453268	0.3322725365006981	1.5098581455029247	-0.8807528280132007	0.3813370278023129	0.03284701637457867	-0.9046551278157337	0.21159296519870718	1.4451680245540537	0.7996884145047785	-0.48162123532562273	0.41181075279415	0.6127174729301876	-0.38046001803347207	0.1267637379924333	-0.4257744351493916	0.7608973592818046	-0.06270012215602325	-0.3878808654639945	-0.08239899113522349	0.6189491797012233	0.4694775910399273	1.5955189597419739	0.7830302965148338	0.5752029066437219	-0.4330794444251228	0.9642621227642513
0.3038232511090951	-0.08702529998032196	-0.30845050201839785	-0.07866522721272662	0.33091033865338604	-0.1800815178741711	-0.07063955600771189	1.0551685359185703	0.020149232922222534	-0.3306193496741848	0.5445152023200737	0.5662607895277377	-0.4353931347413821	0.2194887454988792	0.19811535311220954	1.162312914664427	-0.5376997955942296	0.29889577553743196	1.532785268301084	-0.8994979157001269	0.43525373110224275	0.1673435543133627	-0.7337994022670086	0.2255926129740006	1.4759029810042557	0.7870912615509573	-0.45011437902848694	0.4263473853198755	0.5340130150584608	-0.35515904727800496	0.21150319445126864	-0.40841444493735635	0.896963783902067	-0.2645571101629749	-0.3684779544790123	-0.10111370265265789	0.6932765959820801	0.3533586736694516	1.6058323353788317	0.7305758590501108	0.5006875187554333	-0.3875648652606456	0.8298358792897306
0.18929372072764494	-0.12034179623039727	-0.3062832172779617	-0.05588078098956354	0.2729498802622491	-0.13983908450194546	0.004077100124309718	1.0316222806122006	0.03840561811334142	-0.3770343203146476	0.5119557532726999	0.4336417325289303	-0.32243301815256925	0.2166954783272868	0.15707051757889604	1.3126969074515678	-0.44555741126348136	0.28336651582446465	1.5223379510854982	-0.8924167742798528	0.44417166432463234	0.31854263743551636	-0.5632690111409989	0.21920384094486595	1.4658956567221535	0.8051857045928875	-0.4384275023932201	0.4189731258534245	0.43721225524556395	-0.34636447777279594	0.3170094014073085	-0.3896633835525537	1.024323496888458	-0.4429016919600957	-0.32405358693710035	-0.0946853820959789	0.7784485415882726	0.26090005643264075	1.5777156205888407	0.641168470314692	0.40850797709320236	-0.2980544503314868	0.710526314761447
0.104843341328159	-0.13089908330788286	-0.28844102690567064	-0.05994476935675501	0.24942070800267135	-0.07568872024237411	0.07261295439496862	1.0137428075339008	0.04873302483601768	-0.41386127604031653	0.44635036183179844	0.3467287985209483	-0.21968473965160978	0.23446382296596813	0.08556196080788915	1.3989975035992186	-0.37038236114128875	0.2418771938779857	1.496504847859168	-0.9440032797970991	0.4358592405198136	0.4522595852851964	-0.40391295677003736	0.17385787688031645	1.4608775558808795	0.7674275273050968	-0.4435724736105808	0.4479784278449624	0.3494417262722248	-0.32535007352108747	0.41503069944737325	-0.38049594822315447	1.0930859490802516	-0.6432731338019785	-0.28382833020237996	-0.042433878181335385	0.8337773691675696	0.13918008958520872	1.558038729655291	0.5685921509433943	0.3173530688251459	-0.2604359621936191	0.6167358259164588
0.020814243796727683	-0.18795754788288907	-0.29378272241785075	-0.08734147254076827	0.23771611847943327	0.013749647982683156	0.16457633641059605	1.0229757423270198	0.03721903280625739	-0.4311957183233073	0.3589827219748539	0.2352068906320511	-0.15377587275209387	0.24145525405872773	0.014539245608280882	1.4747258578253102	-0.3205695524353255	0.21940081369710196	1.440747252385583	-0.9858082137343953	0.44454314612973694	0.6083236325179683	-0.2601657693892925	0.1106649922579501	1.4376622139659772	0.7457123170872079	-0.4491554483501251	0.4837889491256858	0.27268616278035573	-0.3159422010454949	0.47701842719292753	-0.3610164025407404	1.102726120210651	-0.864580434628856	-0.24656802199272673	0.021343469337382164	0.8054155244062157	0.04041692209921548	1.5087885063810642	0.5298523073603127	0.22357531249359225	-0.25987415797508684	0.516806279511764
-0.03825662168621419	-0.23767252051972285	-0.28902636602679693	-0.13093999342904672	0.2227996627442556	0.08434940582147574	0.2463771805288936	1.0394814925955889	-0.036181706127562496	-0.4606560155993312	0.27003041491939117	0.12547288343494173	-0.08379101284677577	0.2352130164820101	-0.09702780252713572	1.4996388096118223	-0.22287620661295504	0.19438657918593555	1.4152669418491908	-0.9966474487512966	0.4540387424461897	0.7516216045821895	-0.15764435039324157	0.024625345441327516	1.4416889572638516	0.74096881941962	-0.4773900989283889	0.555498649913362	0.1927349882807866	-0.26626684520734345	0.5170439489092924	-0.33822505979847584	1.1074982073580713	-1.0683534152207588	-0.22362408144422868	0.030302571901024165	0.7869115321280272	-0.021859241243609905	1.4742381321835387	0.4763065522801922	0.12568111008040037	-0.25907087221404435	0.47840303351021457
-0.0954991783195646	-0.29098253576565114	-0.2445888650293686	-0.14380983245131537	0.20410113179177608	0.1499445020457686	0.3076084669968944	1.0358300970876926	-0.12403161929540932	-0.440939782950357	0.18806790078199315	-0.013432087498441946	-0.008676635592191473	0.26915511113514984	-0.1946802610256443	1.429979943663266	-0.1304696923950907	0.20478324612861795	1.3908487825664622	-1.0256956788892555	0.40726758350107267	0.816790449220254	-0.04871496260981383	-0.04643233116912214	1.442215045491899	0.73100622575753	-0.4864269314532268	0.6374326588714514	0.14950306554678108	-0.23469802087072247	0.5136901166854666	-0.31221190175596103	1.0388796635053266	-1.2069960185784918	-0.20100083179076572	0.1483862646720806	0.750912819600527	-0.06693441017480099	1.461913994858601	0.44328656854786697	0.03316418829324475	-0.26781840813012925	0.4230381159327208
-0.12393208807728077	-0.35484414963475397	-0.21363855209017424	-0.14628825889451744	0.18569012899393508	0.16765273930637664	0.3790496593385413	1.0342142281161377	-0.21308255070752008	-0.3990000527226478	0.1059853880409702	-0.08779465093010069	0.08290981589942566	0.28960209803247683	-0.2845354344862093	1.3105490150169794	-0.01935099309849688	0.21176883461950843	1.3369582842344578	-1.0763685277761832	0.3711894127832802	0.8928180179357101	0.017957896578375588	-0.11753543342375006	1.4528333048640516	0.7002207414745306	-0.4984818867828246	0.707818758338706	0.08247291742462094	-0.17347819283352958	0.4729114057806535	-0.2870507940407855	0.932875103516501	-1.3371087355274494	-0.1632427783891634	0.2705022771035691	0.6809153983365659	-0.10746974327491352	1.4412617819525355	0.40474409600524497	-0.011074058370524293	-0.2544761198783911	0.3965824883127119
-0.1210879461989279	-0.4908480119011374	-0.2157228359079159	-0.1511872250739972	0.1846329230337369	0.1816329201421415	0.42611959309242115	1.0158532729210967	-0.3259783238656601	-0.3220075359992958	0.09420093880519904	-0.1338599577095903	0.1813724593067113	0.3514523556458903	-0.3449464374755743	1.1736348663319833	0.07770602427470108	0.22222382982028158	1.2225874219771113	-1.1216023968949451	0.3029385063702845	0.963708455912095	0.06781998152401152	-0.14238103225384624	1.433771069970659	0.6842529743809338	-0.5341974815343017	0.7804953011887712	0.05885906250323172	-0.15135066723062526	0.44084702626991945	-0.2819651855504181	0.8325883233582296	-1.473116876782505	-0.1238924953514157	0.36068739878141803	0.6119247819513649	-0.10375349467959441	1.3670798819150272	0.3245420646322885	-0.09906292757959065	-0.2681917784632892	0.3591112713895893
-0.09400095159935247	-0.6127216326279992	-0.23983052217004824	-0.13185432696050864	0.18977168231649866	0.18364071754835928	0.5025338098056482	1.0014561145684524	-0.4063407434902461	-0.2211324945031862	0.10388024377527501	-0.07876666437151818	0.25890517717919104	0.4280109918184973	-0.39478509772340015	1.0392245093928112	0.15925606117851726	0.2598692633262521	1.118382774738554	-1.145088212859052	0.2597864807688401	0.999081493826772	0.09184643888296246	-0.13035225784018087	1.4010274523256518	0.6536824772655327	-0.5288310162847478	0.8560066471921679	0.02868053618115481	-0.11701130126743971	0.3766579898399687	-0.23617229732338751	0.7306887514568285	-1.5732756347820014	-0.058086456849668434	0.43859035865677304	0.5469958824351775	-0.07180635314231157	1.2826928889049043	0.2551719575990771	-0.15839931213968597	-0.2951300156437222	0.3439093119584343
-0.05670095622130994	-0.7037833169709102	-0.2621697473375293	-0.13186442796300574	0.17871051628482978	0.15952103905992696	0.5984079204848866	0.9805744037777859	-0.4310909610576652	-0.17758642669365546	0.13964746489285146	0.005790157243910421	0.3229212657187123	0.4314890951728466	-0.43074751255644134	0.9174797042317655	0.23465970041299186	0.2819334222177586	1.0584646152068031	-1.148659944705919	0.21125176083317224	0.9901325412492963	0.086952219623991	-0.11162401139036023	1.4017515155354303	0.6283101312616672	-0.573383580667189	0.9588050213314239	-0.010702387171007802	-0.07436251241946966	0.34867781541991427	-0.17475449467260096	0.5719926699033562	-1.6375345556208802	-0.0646900384213945	0.46096924421861285	0.47315548402993607	-0.04295967835160322	1.27964138299452	0.17197005567041507	-0.1862344301324731	-0.34255988221032757	0.33411286340267227
-0.05661922702836578	-0.7747536227491777	-0.26142707992961095	-0.0954734255745968	0.1540925520453339	0.15054940210584736	0.6314370786090974	0.9630832076204776	-0.4891719519378167	-0.1592159167331904	0.185256722376076	0.09939370102255579	0.34447597495747817	0.4020240779998452	-0.4678133945886171	0.7878363606282368	0.2590785005876677	0.3043630912278886	1.0170929120238172	-1.132763529479614	0.15054114707209817	0.9600564212960089	0.057484355246417	-0.13404609795755043	1.3748439188983657	0.6165091587728945	-0.6285733868371324	1.0092579645486255	-0.02108038669434568	-0.04228625318750108	0.30806991370726966	-0.09136789629388917	0.4073762764902991	-1.67641952060499	-0.08328848172957123	0.4503112432826565	0.3845102918186532	-0.0011460737766744889	1.2215962875460833	0.12658291440119435	-0.16980341893252776	-0.40577225039259934	0.35337987021765505
0.016240199952322433	-0.7907712208105304	-0.24702580254454815	-0.06443306493197429	0.14043706856453014	0.1429627184038007	0.6774194106285931	0.9098883327090748	-0.5165447156670455	-0.10617598046260879	0.265022637322591	0.15993037075226266	0.3469148283880055	0.40902096489946	-0.4769996039528713	0.6506074153248431	0.25259924508816156	0.28978933375334276	0.9858160477984663	-1.1131761834950693	0.1292434493877207	0.9016390797939209	0.006807197984163693	-0.12067055407654932	1.3766220396570696	0.5837795277270035	-0.7000834690942925	0.9893359883690349	-0.051334346569597254	-0.006346969910504571	0.23247679529781579	-0.005784364821635829	0.26794482019648314	-1.717542777424086	-0.06167056298574201	0.4203012257687857	0.30222124776381143	0.012920896761127579	1.203876405965653	0.10453982926279229	-0.147687024399268	-0.46255553990423304	0.3767024303198157
0.12066764470679196	-0.8247107177870575	-0.26229603628569725	-0.014876870608908655	0.15787855447645602	0.1404434186258932	0.7371038411489087	0.8444171157609981	-0.5622163020784879	-0.026020739782528012	0.3492032593350647	0.17494790650484598	0.3510103628476245	0.4467298598399587	-0.46572251810329685	0.5473260409280815	0.1906142535213383	0.23979036114198093	0.9613011063499958	-1.049648609368995	0.14348891752478846	0.8409794394234528	-0.05186071566441073	-0.12356569509785623	1.3193899910643279	0.5808562360357697	-0.7697154300948558	0.9583200657151977	-0.06888575997384741	0.054352146026701506	0.10703199096943487	0.049007288093676084	0.18852390902872748	-1.7419268616422605	-0.06297575745236353	0.3869955303916822	0.24015501794666264	0.027430535615870277	1.1866678788349172	0.056142117307633986	-0.10150882296132693	-0.4797745565556245	0.3913576628918232
0.2382403856255153	-0.8714400991272042	-0.2761740902801769	0.030836150172506422	0.1814119120239042	0.1235401138751188	0.7695340156611017	0.7510534243408871	-0.5847345939451861	0.03536440811210248	0.4382117801639218	0.19904806021288765	0.3711120050066391	0.5155089391898005	-0.4626705299065902	0.4490815023290408	0.13289779710802097	0.19623778569617006	0.941314362839438	-1.016869513812134	0.1461876410052552	0.7407355373597844	-0.11726848526152334	-0.1288556453025104	1.278175278037569	0.5444333308329582	-0.8504556646216741	0.9306919986237325	-0.0805165951941588	0.12120180669713901	0.023906242868882377	0.0689337989328868	0.11251055235190781	-1.6687102673313585	-0.07488553090008292	0.34331302462056307	0.23702778303852962	0.0386437010048663	1.1916650778173763	0.02504221086495944	-0.09479361846751319	-0.443716226678574	0.422964240237263
0.3630205692246594	-0.919400425670973	-0.2764026885196739	0.15130550355649847	0.1980151621975939	0.11240055877666393	0.7983042921679828	0.6677551446733274	-0.5957333650360275	0.08595788723515105	0.5216601142053454	0.23067486758012645	0.3745346163621811	0.5658707506992466	-0.42322883827683766	0.385834993600877	0.06035254079669061	0.11850013516182427	0.8550759820463719	-0.980281498726893	0.14555132288933365	0.635709344529755	-0.16259619157974808	-0.12095107025340257	1.2064497088020438	0.5047197594316682	-0.8903369080350139	0.8517369635721037	-0.11316829773925297	0.174967715797299	-0.043420768626478805	0.07756470882178997	0.06841989529913976	-1.5614282009702811	-0.07976951974859284	0.31157352751943995	0.21663483315175042	0.05413474566431814	1.196530725032694	-0.04020604263079547	-0.05040772702899889	-0.44179902600195753	0.4397177587825496
0.5146590673546261	-0.9375076229595555	-0.27505135488347	0.23826201427210006	0.21971632863032262	0.07578855101153055	0.8865506425283527	0.6175559503248425	-0.6045805809352015	0.11544966732369696	0.59598451073866	0.2930781523863711	0.36357266071380145	0.620832141091868	-0.3845508983916615	0.4105014977991612	-0.01754195056619154	0.03326956553592482	0.7621744730068886	-0.9463255408217084	0.18969189297533523	0.5603624223530085	-0.2215629665376671	-0.1106579156607324	1.1215833872187235	0.4705141252438465	-0.919082017980856	0.7485742675793053	-0.14642887680132458	0.2005769535317084	-0.1262918342355299	0.07898347698227018	0.060384668999868864	-1.4881727505040918	-0.08914900025452946	0.20895065278455713	0.23133428453328606	0.039226853386100234	1.2232498791136988	-0.15265506531553805	0.008946219408277906	-0.42743864792764985	0.4420013803960652
0.6089794912471428	-0.9631226116911448	-0.2767555902683289	0.33562075470380043	0.25057592599919287	0.09240597599590529	0.9244160387051512	0.6077188210467075	-0.5687490684667768	0.15470864890949174	0.6320548520880489	0.33415283165294096	0.3745718136909367	0.7200416982550927	-0.32519464630139877	0.43862101028515366	-0.1077056617556302	-0.02166149326351665	0.6571305690619429	-0.8972875927394954	0.22445008871132055	0.487803627090804	-0.30366094574619895	-0.113580631244967	1.0326898590141713	0.48037700591374505	-0.917293519742959	0.6211246070354809	-0.16059498805480757	0.19865066955468447	-0.1750029407296879	0.09754625237137018	0.06854292972238214	-1.4000896877608735	-0.13509272993679702	0.09136267404881679	0.25123255860819976	0.046374853703239724	1.28708784955553	-0.24779165995769298	0.005422029340978063	-0.40104726908139793	0.4325847269523445
0.6911622152671787	-0.9688268000247289	-0.30260166270139155	0.4156676188226275	0.2815660751760331	0.12271692286221714	0.9491646636573072	0.632960567853665	-0.5079598067616478	0.19946955881955628	0.6479395117185424	0.3722151328724058	0.36938418622900643	0.7981869148424362	-0.2782389145065888	0.48166031704091516	-0.22932447076718288	-0.023991556369369706	0.5258806203989714	-0.8389817780304055	0.29274147893889796	0.34716517257318047	-0.3852871377975782	-0.10872191688274298	0.9858990184946638	0.5040746203813291	-0.8464495138109566	0.5090201949988247	-0.19941061542166022	0.2002906326507266	-0.2306991965637136	0.1273470403846326	0.03374961761791343	-1.272751418493052	-0.20384029638708273	-0.01959253752013231	0.2675160547139452	0.0026964493183653736	1.3632076627218952	-0.318863786812252	0.06819773680667861	-0.3377214228883059	0.44556743933843956
0.7754528377070052	-0.9802745117483038	-0.3484814014165741	0.44944531107856156	0.2868711800155764	0.16505049479891065	0.9135708456622101	0.6769389008455727	-0.4652667130054769	0.15919925453315714	0.6274847530513691	0.4318697949336757	0.3811128296765295	0.8348508373787711	-0.2046559991118418	0.5104235488292934	-0.330039702855304	-0.041823402028923075	0.3916241988446339	-0.7979452837755625	0.3227844626399121	0.2330634242648489	-0.4836306463867947	-0.14637163120814184	0.9334988147535815	0.5319693041738245	-0.8007804163499245	0.44678720203586525	-0.2177622865145712	0.2132578471175258	-0.23679153029317374	0.12169384434894989	0.03790286052027999	-1.1367437204641027	-0.2954320012874895	-0.09695413530275131	0.26828286817585545	-0.040779943514856476	1.4667976773968325	-0.3625793381353038	0.09665362599719739	-0.31425554154826185	0.4237006459304409
0.8399028795659058	-0.9864168320947799	-0.41247249180801404	0.5004756057427782	0.2953759542629961	0.2175283579857828	0.8499637023468309	0.6996608287925409	-0.4195248649607404	0.16548771028461687	0.6051731662229899	0.4407693765346384	0.3634352420107957	0.905962406581479	-0.18876665925233604	0.5093436071816151	-0.43457270840885337	-0.05296213119285472	0.267620102653174	-0.7530570309927194	0.37958865194519953	0.1468996321098903	-0.5464501850325971	-0.19728557093820048	0.867127947689551	0.5416945568596703	-0.7129801677401606	0.40484669225267583	-0.2194668843439725	0.21556758469121534	-0.29384451504885484	0.07461016276288092	0.05169108866695497	-0.9731740070374035	-0.3754278962484272	-0.11315919568686121	0.2563254343031577	-0.046049123627307134	1.5436978188679675	-0.3922468842285013	0.12206390151830782	-0.2279683885805303	0.4086026653708699
0.9217785128443119	-1.0287032280406612	-0.4311677581120912	0.5208869423707907	0.28456904727460997	0.2409505179131739	0.822452317043879	0.7267849458594052	-0.37671673254762184	0.1471282749671786	0.5612364902031496	0.4372663605470052	0.3369399847094926	0.9914199987209329	-0.18691197679598265	0.5124361704193993	-0.5095759715450262	-0.09451334703809253	0.15147225946185522	-0.6581482438527582	0.46872971028614885	0.08729650303665201	-0.6022357440635511	-0.2276691029531947	0.8079056472833989	0.5717755210295478	-0.6164700940720182	0.3995881808814207	-0.2351025046185223	0.18325647882485957	-0.31928181808369327	0.037143162984942434	0.09186497487742866	-0.8062764781363055	-0.4236595450323601	-0.09889753421791217	0.2967738719098644	-0.052341858037847314	1.6511886970724299	-0.4079863784087528	0.12049513958050966	-0.165796025818927	0.37046356522932933
0.9604333153124707	-1.0809238437705566	-0.4521162496406316	0.5360548020286439	0.24738478425561078	0.26148592967549067	0.7768082162320625	0.7887846673784192	-0.3381741965206363	0.10359312253132391	0.47483153934232664	0.4651035841342087	0.3018565784329553	1.067550910229934	-0.18777010818413895	0.4942005154390648	-0.58318048232201	-0.11442789746972397	0.055714010043437366	-0.5717430344416478	0.5399516002017799	0.041119128376758456	-0.6356157303163711	-0.3020433645507563	0.7701287565015786	0.6067611513645927	-0.49766269327049883	0.39837530371577234	-0.24856766193381627	0.14671038532379072	-0.34168410487832734	-0.03255039255311892	0.09739489670859228	-0.6520158426126208	-0.5147808903414022	-0.061989297132753376	0.3239334695342618	-0.06269161012116085	1.7175169566115986	-0.42547335692519034	0.09567506204125524	-0.1149871061563053	0.3757622694702729
0.9018099735331934	-1.0800554467560552	-0.4362427697447194	0.5248755563261881	0.17885016800825038	0.2737270735312768	0.7623564685038071	0.8771773369638648	-0.2810342447840667	0.02195034036676647	0.3632802232571042	0.5236182710473198	0.21873420482646488	1.1110536072050956	-0.17625277288578972	0.469605091085539	-0.6063733690147441	-0.11302272832487689	-0.02929645095217222	-0.48630222288272257	0.5923007924781589	0.006883740069986268	-0.6592239455199228	-0.3248851852100684	0.7813476682740713	0.6637197210792735	-0.38548047773816496	0.44038862437651005	-0.21271551140256592	0.11075577178038198	-0.3136051339760555	-0.09976554937757112	0.05778958206808342	-0.5125939738896321	-0.5950899783556779	-0.08713115817010013	0.3259776011142563	-0.0816245998459897	1.794831910509768	-0.42844826541642006	0.05775665963571025	-0.11645284282820842	0.37907465777364135
0.8570509533629981	-1.0478497180349615	-0.3993008928312675	0.4983289398907715	0.10856886170132554	0.26151893350322214	0.7827885765273705	0.9501342425606006	-0.2214041574448457	-0.08212601507929926	0.26853347668015237	0.5982040467909715	0.11759575357644059	1.1498560471214638	-0.15383729426577036	0.4141308964810714	-0.6008910434256884	-0.07929739084114065	-0.13511174460333122	-0.40669417104892336	0.6288822114339998	-0.026285173594243243	-0.6850663742397016	-0.34287983885409523	0.8100415308944602	0.727007918045544	-0.30571969075536565	0.4709269199770561	-0.2385173531316655	0.0737321690979165	-0.26670401328149895	-0.1289662694408444	0.02776880616821009	-0.47876813942073254	-0.6571694141459444	-0.08329135098712183	0.3004345364284673	-0.09721827641423302	1.884824635515514	-0.4748091332549723	0.04087218308309325	-0.12130740361479772	0.36614690709894776
0.8012140239764387	-0.9731570814050701	-0.39235123874342515	0.4650158486783112	0.03315934348589678	0.25548647354783205	0.8054341257600559	1.019897160660345	-0.128128682041306	-0.16923556072222762	0.17601926534182666	0.6394718078130763	0.0009207037673957697	1.2007451650118641	-0.16094521489439156	0.3985064059543463	-0.5985334922130306	-0.04574714037226918	-0.18039347243686873	-0.3224838916019703	0.6806107150841212	-0.017094576835092773	-0.6910640100826688	-0.3564072035593251	0.8855028207607039	0.7727426421573882	-0.24529055328442984	0.5296778091161837	-0.23719563419932993	-0.02567688498127013	-0.22824175761634127	-0.16621686475946756	-0.020803101082231656	-0.46366380631156234	-0.7239729161478252	-0.09398291667118124	0.24601354070335227	-0.1391036418367732	1.943275348912636	-0.511113291622275	0.00402265414775001	-0.10275989410361344	0.4022872788300004
0.7168455779865166	-0.9099704571038941	-0.42398242140076975	0.4231165698115376	-0.041596742453028406	0.24928452301154466	0.791242684514968	1.0901345353595633	-0.06641225543543228	-0.2835909031792665	0.07605691433432031	0.6418836075271791	-0.10303565940618867	1.2321181202171414	-0.18766427995373994	0.3308766363867915	-0.6046568140185786	-0.001956855548612703	-0.19907895174457327	-0.24516839182553066	0.7031943796871273	-0.012419335976247928	-0.6839542294306223	-0.37994065102467156	0.9763408862074172	0.8254251338896454	-0.21245732505605702	0.5593482718070509	-0.2683711258857383	-0.07745333045166428	-0.14487175376307665	-0.18118173454365663	-0.05448260653418362	-0.42240218907639626	-0.8055616733948758	-0.1289977364805199	0.1742968455761516	-0.13636082481023204	1.9470663030625164	-0.4811389373244623	-0.04075813561239688	-0.06510645591261255	0.44024512093411217
0.665030971465091	-0.7748147796845671	-0.413644114909267	0.3520816829034601	-0.14731593589649358	0.21920996156166472	0.8098281214919888	1.1124016781554067	-0.022829283806142374	-0.3872124561459852	0.023172486711163613	0.5945955173891744	-0.21470843987078886	1.1890569728142175	-0.21443791091444592	0.31292673362030443	-0.6057297430701847	0.028060343441468443	-0.21879593776444306	-0.15499145052610644	0.7163413399855268	-0.03705150819721037	-0.6473803384763073	-0.4078129884542962	1.0668340105034788	0.8393237275301184	-0.17165229773634946	0.6158569750804279	-0.34016499846495	-0.12267755482265244	-0.06090917634947683	-0.18944501709636644	-0.06984999493868226	-0.3853533621071519	-0.8545572814660956	-0.14076523881210207	0.14618388374295677	-0.16827072666571924	1.9021300583026926	-0.4078475784388013	-0.025160840993356377	-0.07799495792817897	0.4676497363982473
0.637266232959425	-0.6196282996874609	-0.3674756281071483	0.2551236773353383	-0.25694018245286554	0.17550647787995746	0.8682042192986174	1.1054731130260704	0.012810776914540214	-0.47583825742515495	-0.07954233392149908	0.5462530836413706	-0.3266425672816176	1.1470821136343567	-0.24723589875826035	0.2835205242322684	-0.5556584057978899	0.031641959201753875	-0.2288569438402262	-0.09246472975683698	0.6585343867964437	-0.025761249959876685	-0.6177594329621365	-0.4469136958875037	1.1295688190264657	0.8367960804971597	-0.15553079089345062	0.614038207636846	-0.42378429266284473	-0.15548473112431827	-0.005523147316385571	-0.2023756635546891	-0.07710183375234914	-0.3602265195806473	-0.9034098855891607	-0.10486483177114851	0.11040232928011984	-0.17224813876352668	1.8730083163024436	-0.2976685434923211	-0.05134396869029347	-0.09358535209093947	0.5115527936987305
0.5924348392701682	-0.49044132372718086	-0.2856519194443948	0.18787258489771094	-0.3348437619589235	0.1275431628586306	0.9714253271798686	1.079492281802558	0.03815414164218276	-0.5307518269207325	-0.15341083238466738	0.40276873115212364	-0.4113956237841981	1.1033108108673506	-0.2973989356326326	0.28713639807731395	-0.47785520544487686	0.03950266326511703	-0.18241156610747009	-0.06746793145019218	0.6190888253489952	-0.03573494381369382	-0.6113612372841359	-0.47825312708539636	1.207577460710879	0.8253841261340966	-0.10556650479297255	0.578254680342041	-0.520986638241294	-0.20280496170721385	0.03746285825103368	-0.1833849228747609	-0.06995240894613887	-0.360640788247664	-0.9427303714398143	-0.029293503064012627	0.06067946523140796	-0.18359680068147768	1.817803961029939	-0.1942084397035615	-0.08586861455385822	-0.07975840034531842	0.5440485071781263
0.5700274685072987	-0.3587591738503895	-0.20460550655142268	0.11289379987523696	-0.4079101922035543	0.0930547324608946	1.1151684066100347	1.096797535936183	0.054146234107009236	-0.5725846354660247	-0.2775449934448341	0.24638402834718304	-0.48825684702144756	1.0261825460839176	-0.3057321967997781	0.3345298650783154	-0.389833973158082	0.07906012365385753	-0.15969468511341148	-0.0572009298670597	0.5677662144501355	-0.04443461728590723	-0.627989913847232	-0.5044687394056742	1.3140011555522215	0.8148099098162854	-0.04559701260656279	0.4941032528513297	-0.6185949986258097	-0.22732303034265167	0.09148025601044893	-0.15085306469089385	-0.06896680087438409	-0.46781810550570524	-0.9543996940527638	0.013306800639937855	0.04537495139073894	-0.22155854371992864	1.7288954772017622	-0.1291110992550367	-0.15670850887568838	-0.1309283444702997	0.542608613451214
0.5508401854012998	-0.23235451771838428	-0.1390801730544356	0.057413355067640726	-0.4447931818195472	0.07013462440971921	1.217515397517188	1.0720246253148855	0.07543605605013878	-0.5510732260167455	-0.35601489435275296	0.117486682323196	-0.5853126028898428	0.9093676828596685	-0.3003257070469335	0.3967660285981037	-0.3109906561854273	0.1530512251819077	-0.1631174030697871	-0.0831250715013584	0.5303505907389718	-0.08536315445576188	-0.6874751140911747	-0.5078406787034836	1.3784241679788527	0.7755516275937011	0.010886174774603708	0.3568825985491145	-0.7149846735467884	-0.24488986261535906	0.12337780770056798	-0.09286467094633533	-0.08286526531479853	-0.536746782725728	-0.9682854212655789	0.06871093692023099	0.0046268051207610985	-0.2682751247185703	1.6456705955281445	-0.028048295620645203	-0.22357657582064228	-0.15113339365309414	0.613092977589265
0.5632695321335579	-0.12049874915700376	-0.1167831474719135	0.0056315548319016695	-0.4175147546295867	0.06459601435761755	1.3272991272618784	1.020065773074768	0.11925437767118222	-0.49502802552067326	-0.4199569696096148	-0.01525863390394846	-0.7001325459193055	0.7919465894465683	-0.29847023856820126	0.4894258266039791	-0.23246697608507697	0.2126563532538734	-0.15826905048223502	-0.1056894012213753	0.5018562181100199	-0.13680603925509288	-0.7547362556500197	-0.48777164050472266	1.3999759134024965	0.7568599947932533	0.04524033206538809	0.23191288090777365	-0.8005952876705174	-0.2624691424982005	0.1673506435384853	-0.04681695705215352	-0.10095799620342358	-0.6313676521445841	-1.017191769316597	0.13487840031602846	-0.043560237828297016	-0.3195940789115147	1.5534796122027639	0.05992311208849073	-0.27878916636090356	-0.1652285032480079	0.6256858258402946
0.6067361716815223	-0.04568909981162515	-0.09430368382028964	-0.02783847000240238	-0.392955620053107	0.09676756966930551	1.3624349284749218	0.9618050318455864	0.1644801609157535	-0.47438740269370633	-0.4527988111352957	-0.13133248060051003	-0.7579743921341899	0.6738004563807817	-0.3260626997981317	0.5761903802837778	-0.14067552896495805	0.2845910450122601	-0.13194215068550635	-0.17497664254215062	0.4591945840398125	-0.15880295550892726	-0.854922514670573	-0.4735562066706353	1.4195966691589448	0.7289948812580059	0.09267720654242866	0.06501950382867695	-0.9011278055007036	-0.32643001724634013	0.15324496430505435	0.041163126527988106	-0.08118796433554472	-0.6902457341863588	-1.044903090675986	0.2855796439985817	-0.08367756434765782	-0.32286982372929957	1.475978646934927	0.08619730027147568	-0.35343781566358895	-0.12107725377006029	0.6234244748122263
0.685551589134566	0.019672523150011067	-0.09422036537145026	-0.05350261838919777	-0.34141985905838634	0.16972498462620442	1.3649371036418192	0.8908369096769713	0.2045561790588836	-0.4084095318329778	-0.48232262376657464	-0.23635819308509554	-0.8270100059218187	0.561604066081504	-0.3411151365695185	0.7002263950747006	-0.018413882927265268	0.3320158551028841	-0.07747052544290459	-0.1841032251801677	0.431615822226824	-0.144502421676794	-0.945191132414773	-0.45228408424978433	1.4133368617202362	0.7147858657808428	0.15779217614970809	-0.050909267956810125	-0.9601721604687258	-0.4044186273359525	0.12107338706128938	0.1290862774111628	-0.04095084797761077	-0.7144704786194486	-1.0878230667054922	0.4195071658758319	-0.10562200967617688	-0.3306552754447798	1.3466909139967564	0.14283028577386828	-0.4030074335843546	-0.08145744210421212	0.6350873093517331
0.7471929504801939	0.04457887752704222	-0.10871015895910993	-0.1384293484279481	-0.3057763542268698	0.23881434915033636	1.3190406671877537	0.7992601819922729	0.2410574845676358	-0.3247383203350908	-0.47715656872634316	-0.33231573740694664	-0.8604853162516622	0.49777213229287887	-0.3379667751942135	0.7698356624628077	0.06013809304709333	0.3885459312107833	-0.016520651673875862	-0.27247760060715454	0.35656631887568546	-0.1555235603560823	-1.0422382336653606	-0.4443812920289708	1.347406195089108	0.7299280940637298	0.2008006011014619	-0.19672956960394522	-1.0137894256090267	-0.4389312357718323	0.08481782746091751	0.21005367102488579	0.01398673445055434	-0.7115657963341844	-1.0968098281779866	0.5679821716992095	-0.11581317169728718	-0.3320072940504276	1.2703566573045995	0.20665126405769024	-0.4169798734469423	-0.09415584370959124	0.6050438130823811
0.7948241880594158	0.03892184284876783	-0.12302901334994058	-0.16528604610909126	-0.2943771616811485	0.29874263529600953	1.301111849134013	0.6796441465246464	0.30799078943283614	-0.1777272293625812	-0.449072646685768	-0.3995605215409422	-0.9004861008260512	0.43735738751022596	-0.3263034561743823	0.8435315489318611	0.12086969047366809	0.42728029092854725	0.07039411634471024	-0.3389786732619531	0.3283185935760245	-0.16209085946215493	-1.1196965074070095	-0.3781883770340039	1.2996207599403449	0.7912364068099762	0.23571292587813955	-0.3350147511655465	-1.0309437988419359	-0.5043897870807155	0.0408265116553874	0.27917404609933977	0.03940315330093307	-0.7047407791418993	-1.0952438629112942	0.7352345656129785	-0.12718465741744195	-0.32111918791204136	1.231891203499487	0.20765553088868854	-0.4459424883463045	-0.12488877550726656	0.603318682446456
0.875373774754957	0.002758644360401691	-0.16722026433026058	-0.172133644405944	-0.2579087175353273	0.3643289143994052	1.2666872921876127	0.5839732752338456	0.3742888530109495	-0.111642665162591	-0.3989796690415816	-0.4442979606936094	-0.9492286576292714	0.3916815685082526	-0.3115049900685106	0.9096415021824061	0.14566138608833842	0.4917626339405401	0.19678753718845549	-0.4398504192222144	0.314307153051423	-0.13317858817308575	-1.1340606631782626	-0.30720576387823784	1.248773412230493	0.8750385043955065	0.2320177802535877	-0.4841974790640676	-1.0152230360911894	-0.5498312568970366	0.028333869097801667	0.3622540441761384	0.05763914791427317	-0.6742178360660428	-1.1309939730093328	0.9110786399811568	-0.1697910880247183	-0.317241126354044	1.224163032267227	0.18849579232930908	-0.48236615700467206	-0.1351225043309076	0.635530651013269
0.9359825020003536	-0.061928037445685	-0.23472174263538603	-0.1449223850109625	-0.229626101771731	0.4075115728001946	1.224821425711679	0.5330953222437437	0.4128101120950606	-0.06216561281104871	-0.34767990199888654	-0.48932896949212845	-0.9874626033710238	0.34640506000997245	-0.2719746658718451	0.9570806400907749	0.1592614192494558	0.5026928561958937	0.3512021305729186	-0.4939836004048783	0.34949080506212243	-0.09183697174141622	-1.1342118272772068	-0.23485394087292027	1.216960928123381	0.974311293222119	0.1823186822972775	-0.5843111317973114	-0.9519367092940346	-0.5814719790138169	0.03178289925648078	0.41448788027611433	0.11473980254277252	-0.6311913515738449	-1.1420559516532478	1.0546429739804126	-0.2272749529098906	-0.32019952422969206	1.2053214243282693	0.11672411686419581	-0.5102538691608948	-0.17267613555008574	0.6348769769126792
1.025139538411557	-0.11207587724939896	-0.31372811437304265	-0.10950602670090444	-0.17014679904622365	0.4655643625526323	1.1771541248100232	0.49657527838315146	0.4758122689748706	-0.020262702917113472	-0.30777231873674227	-0.48458877117315957	-1.0306901847915149	0.31239792472346556	-0.2520571435878794	0.9989182198585193	0.12647791429396255	0.4984310209928207	0.4541128272966504	-0.5332552246866676	0.3980600662884405	-0.016489883413095076	-1.0971128663235787	-0.15610512134605295	1.1465612914939936	1.1073347248795362	0.143892961453516	-0.6852570712353441	-0.8949553547759548	-0.6223677386659808	0.028981788595038353	0.40425788413256647	0.1115110090219938	-0.6140738707173012	-1.1704769684715015	1.157912678705404	-0.2320080949120727	-0.33492122974015254	1.1943092683369185	0.07040911093183869	-0.5143615495486271	-0.1661669596877759	0.6696081072413704
1.1334923669545733	-0.15784033939817063	-0.39372941852046967	-0.10253473243891317	-0.13672794863732105	0.5180204449447292	1.1032811515322272	0.4423274189436766	0.5151252421721879	0.052104723197892035	-0.22308422413845638	-0.40139336961455213	-1.0730225733554564	0.29953763452504195	-0.2120947406113513	1.0345610815858728	0.15512759191621486	0.45208567985917225	0.5390873109842536	-0.5605259207235768	0.4244945219477135	0.039166409856749296	-1.0389713685103152	-0.06352178794461678	1.0923392756016186	1.253175542901959	0.086553227740641	-0.7685112846981884	-0.8047959412138017	-0.692469335945348	-0.003628080581148821	0.40284924477387385	0.12415573479970443	-0.5984681011402805	-1.1901141729158244	1.2182691816857958	-0.2574864885094261	-0.3553740389860168	1.227057878411903	0.05728231773944668	-0.5372445840485547	-0.13634555909275464	0.7286661690487286
1.2264285680547342	-0.19481438468774304	-0.48321713790376697	-0.07463653476303803	-0.11170817937031514	0.5450197905616082	1.0791674068462989	0.4305489050605863	0.5693149269572447	0.05901792639280552	-0.165766691251785	-0.3499844628550876	-1.09753567014412	0.314232505989595	-0.19059511476198915	1.0787109364647591	0.20100649179096147	0.4036068012088017	0.6808391622558352	-0.6167145328398549	0.4302249398408143	0.09730643345663968	-0.9268049041593853	-0.01782655368242133	1.0387210256425452	1.4348492928172778	0.02595573073245013	-0.7575411748895858	-0.7303838063686293	-0.7409361338312015	-0.027207927617095905	0.34091871334570695	0.11897781585131036	-0.5922609411396732	-1.159120650996058	1.218117245259383	-0.2586966268626694	-0.3713805859850211	1.2705845389141326	-0.03277576254695828	-0.5217849489355497	-0.12095217718265876	0.7388030122935443
1.3030737882554893	-0.24441704060966957	-0.5231054207167998	-0.04580000904243124	-0.1206600949626083	0.5535491406822058	1.0353762757175553	0.41477240348439715	0.5167727503117849	0.05164190016521888	-0.10487366059384125	-0.3312353062463909	-1.0972636896757995	0.34060020864220364	-0.1889541506512245	1.124153152157429	0.23175590208611893	0.37249165327462774	0.8119256062853232	-0.683895402331847	0.4611301523631507	0.16067355686126722	-0.7985782678959505	0.0043728845329274405	1.0559488398116827	1.5713952677669039	-0.03839737759690604	-0.6915032000750433	-0.6592808058327531	-0.7877010776707131	-0.03727756104267503	0.31165570851054647	0.06132611736840815	-0.5452016309547681	-1.1222440481237712	1.1972807717553677	-0.21396292232717165	-0.410248699887349	1.35224430819255	-0.12513444442428373	-0.5080372919540801	-0.12205597519388858	0.7522526805045584
1.3472428649024566	-0.29879454877098544	-0.5391366313394494	0.0022196660524592517	-0.11935045330840044	0.5130139561129272	1.0367441389074787	0.4047446485044005	0.4579229145401782	0.06580043167426823	-0.0682671375287853	-0.32225712319379873	-1.100045775600696	0.3443557795018618	-0.13336678929015253	1.1398328602046637	0.2585567756876839	0.34401304740276506	0.8836951350522165	-0.7362769706386556	0.4714137403874015	0.22944242894767308	-0.6443615801581631	0.020834978394888116	1.0733803247510239	1.7048857067409942	-0.11756048197302307	-0.5666513345520594	-0.6122251642139436	-0.7888249689802471	-0.027163067582721558	0.26640016860553073	0.0068975629773018856	-0.543450887836313	-1.0960560977758202	1.093470950562736	-0.1451078770622052	-0.459047116697587	1.425651608792568	-0.1495907879236614	-0.48705389765869966	-0.16717639230393266	0.7651995381073486
1.3538471452880474	-0.3628569045617955	-0.5561972545205555	0.03040742246130238	-0.14604826998668147	0.44555692090098287	1.0362212963352913	0.4195044172216183	0.4102557534137993	0.05283054045955325	-0.02794120043201035	-0.3335474424819541	-1.0550975748855569	0.33551170471445313	-0.1049119305071268	1.1457327682675895	0.2423190595315004	0.32978933615720846	0.9602941693533321	-0.8270918378886389	0.47089532479016605	0.28758927108624854	-0.43783037644350964	0.004552267381010172	1.0784328968500776	1.8546436245192717	-0.1901488401974452	-0.4613652275688798	-0.5613809446501973	-0.77130723171648	-0.032152450024856054	0.25108440340936866	-0.12251803515876339	-0.5215945664229137	-1.0257442573013305	0.9741456604651864	-0.08121422793279771	-0.5179830355861992	1.5035818147457716	-0.1564777346751466	-0.42950498291052686	-0.2482305231576376	0.786988177461543
1.3415735988184452	-0.4281485250415874	-0.562476758614086	0.09523600203673016	-0.10932949401139687	0.37745379805490675	1.0757722745358582	0.44861446067291466	0.35010055159001235	0.05583148329083095	0.038469992353482516	-0.3039649730424467	-1.041295708893385	0.26758913407179585	-0.07898640060552822	1.1347633220593933	0.25673086344982426	0.31659125141653843	1.0406105380944402	-0.8807053299698359	0.5120083477883115	0.3725921121684709	-0.27070161551920024	-0.01345883581780528	1.0913754950644419	1.963394932217622	-0.252570857135172	-0.3239832111492068	-0.4866941510163083	-0.7782849338671166	-0.018780067042985966	0.2167735891129677	-0.25809542202913693	-0.5204194114998335	-0.9770178073401501	0.8596618242223372	-0.02112464947588713	-0.5378455767549001	1.5823490718624795	-0.13890539796712423	-0.40570520927489157	-0.2534717311207816	0.8014603451962566
1.349077623593616	-0.4821399565985042	-0.5397283312760648	0.09994295902595189	-0.04369649969454351	0.3203525009552209	1.093638106224293	0.4967224395515172	0.29396119814182226	0.0046328320121647665	0.04109041189381065	-0.3022393549664262	-1.004871467477406	0.23359691485529108	-0.05038334812505772	1.1285070033598654	0.3012388860828995	0.3556434515766153	1.1062771432210665	-0.9280030949601313	0.5566669187390713	0.4737104659471301	-0.09464699621654946	-0.09843414326255447	1.0770239675865434	1.9852012071440606	-0.318773176876309	-0.18447677405575563	-0.46133031808330377	-0.7666096836025431	0.0008439880557572256	0.1793545292081103	-0.391625253036157	-0.5229849519430373	-0.9128196769187984	0.7204430808658074	0.0405687597606183	-0.5421223937639998	1.6413790373955628	-0.06660303578162774	-0.33376257541501386	-0.24473644042981144	0.8315314551168032
1.3163931790878995	-0.5799336240411528	-0.48899398318494625	0.10987444296379074	-0.013558365166140701	0.27606403433769433	1.1168265644818296	0.5562671643165304	0.2623158776261108	-0.024297389463404432	0.05596358759632062	-0.29758763974710184	-0.983109030299023	0.207766651553066	-0.030641940420421482	1.0699390318222404	0.3510867622126447	0.33163049113918	1.1521634608801057	-0.9577360835143363	0.5918799515834475	0.5325858338741349	0.01519343056187405	-0.17572448043488134	1.112620421583269	1.976956700983266	-0.37765222171332086	-0.0409221685182374	-0.4190457438045037	-0.7383093102212551	-0.011994960742357032	0.13162661167377115	-0.5430761592050196	-0.5507615921954854	-0.803891734298336	0.5502168502701157	0.09035981852553063	-0.5472331805222463	1.6810502409459585	-0.040116975453215395	-0.29680976373843093	-0.2393222980169197	0.8678757851032118
1.285482441013126	-0.6611618468599205	-0.45505712842384194	0.11446646787204377	0.0405942106025942	0.25905054519393816	1.0952947033719913	0.6053358124263087	0.2518273807013646	-0.06343346534591879	0.08695232030864675	-0.29850973867319514	-0.9792224522622291	0.21487057449719957	-0.03926802909849569	1.0359247076700961	0.395386372322038	0.3652811290899319	1.1751943462341283	-1.0198502126811904	0.6319116307427557	0.5826467860059298	0.11536753263523118	-0.2653392451394842	1.1707110392452216	1.9561710380733985	-0.40305053904061944	0.04969747803964093	-0.4221489860067476	-0.7135931789748508	-0.020667592141722015	0.14340934510315173	-0.7077021059473435	-0.5995754129207456	-0.7082853767714317	0.37077858808674313	0.1565921122266224	-0.5615044435633106	1.7030413113530916	-0.02269321895797783	-0.21852922066854047	-0.23906271601877732	0.943522816216138
1.2329405255102428	-0.6972906120450633	-0.4188996594541238	0.10499994054097983	0.056625074972402836	0.24433287940571508	1.0822983308633325	0.6293026620331001	0.24233801549234874	-0.05666377582404096	0.1520510598027634	-0.3101055420513793	-0.9519798372022104	0.19839576458546043	-0.05388667834571824	0.9632986318637329	0.43903433581626505	0.42918092437527633	1.1628799318769627	-1.0662119334283715	0.693531397342639	0.5739835687189228	0.2354754805084256	-0.3619131957338678	1.261306798931382	1.8801165426163524	-0.43430932437148373	0.1354384815294625	-0.4174664412001697	-0.701437588568403	-0.04378458385326829	0.2103280103571969	-0.8621655339069532	-0.6166174714682615	-0.6217109870023412	0.17996075747153	0.23861088731442867	-0.5970224616287163	1.722445904274009	-0.024004909214285462	-0.15582466014798532	-0.2786932967730138	0.9842978287930352
1.1526740341035353	-0.7195210309770659	-0.3918197226197691	0.15944189512206508	0.05441017126067181	0.23808110780753816	1.0485326224460638	0.665333355197611	0.22504857889494284	-0.07529766191742153	0.24232684583202263	-0.31819607077952694	-0.9494937300222501	0.15950449565845817	-0.10822383579951789	0.889639268635069	0.3833432236431387	0.5448818871981281	1.1903028032319274	-1.1461374053073783	0.7724888774339814	0.5639552575653523	0.3017606187991241	-0.4783367849351686	1.322657273247931	1.8123575266475274	-0.48612094080650775	0.1976764359830215	-0.43540510426515	-0.6494667422728778	-0.01972095145050585	0.2880158933030271	-1.0177131452312085	-0.5794112992314098	-0.5398696959325229	0.023313332191714498	0.2920515572768795	-0.6175315998294845	1.7283968535682432	-0.006084030850101782	-0.08484197648359945	-0.32657665602587327	1.0353014533312594
1.0814717824452666	-0.7110586079728215	-0.3648006149432458	0.2003945242604921	0.043660718849433275	0.2438524260582092	0.9850457106262299	0.6721392079586729	0.19168102487133323	-0.03480260174680201	0.34650908817115555	-0.32118857259748435	-0.8923532620108597	0.11664198200024353	-0.12991805344992188	0.7924445765336261	0.29187970361305676	0.6384182269671482	1.2033756275428635	-1.2008291332264742	0.854797627011093	0.5358898188851666	0.38571580788570825	-0.5784857394259539	1.4162244368217516	1.6933760439547967	-0.49086784858344573	0.2198989657526821	-0.4581926925402285	-0.5820615733056289	-0.02640862551511401	0.3569638646641048	-1.1937158179017864	-0.5215542623956801	-0.5034538476470417	-0.12365439267685212	0.3068756485937292	-0.6429309964207486	1.729335397627364	0.03297802353221464	-0.03813778767724913	-0.36908175473028215	1.0849791843870293
0.994014781319508	-0.7079913813052243	-0.3295390019918803	0.2624028193045784	0.04813763039750749	0.25666547525964667	0.901130648333219	0.681528109235133	0.26761794513319404	-0.007351758487911669	0.47203546334174096	-0.3092419424815281	-0.8859125816770257	0.08290835743485067	-0.12046955183540438	0.6729168781571869	0.20199014157467143	0.7145768610089677	1.208006581854281	-1.20132529113168	0.9276059279017618	0.49548150862086304	0.4367688544514506	-0.6371939103567775	1.4366275789321894	1.619610193625818	-0.4993302151193036	0.22546904134832507	-0.46641135998244465	-0.4928425614648974	-0.04590384983399502	0.4311626898287194	-1.2894055562968108	-0.4931561748200969	-0.40453244813618794	-0.2567039353320573	0.26422247037720087	-0.6062543859013492	1.748380698625122	0.07230762532493183	0.04079423700841327	-0.39634303940094007	1.1331084114061727
0.9182645404538767	-0.6940263470026077	-0.30124186444600104	0.32564601223370027	0.03664825780188076	0.2820928079619182	0.8054651451514656	0.6853640416632586	0.3126155948546022	0.015698112969451127	0.6340294750400075	-0.3351900208347217	-0.8995270325565734	0.06512421214388986	-0.14796596568731676	0.6107691570687414	0.07548957112151444	0.7875958142521098	1.1887180660150924	-1.1650204490947764	1.0247764078617114	0.39556755253959636	0.48462215247180673	-0.7030847476677492	1.4578342967181552	1.4978062777020764	-0.5269996738568163	0.1482448109251301	-0.4872132811860285	-0.44162719389834093	-0.0514320747215945	0.48889697374614843	-1.3808386672390842	-0.4212682246327617	-0.327240530456693	-0.32522075208307216	0.20220130879731957	-0.5615338158173714	1.7469520181432638	0.10212616688727003	0.1325680032662265	-0.4006930801385381	1.1823660095469593
0.8632832574306153	-0.6681419433923732	-0.26432530728352416	0.39338137187087774	0.0559174129223281	0.3050165932309562	0.7162629627625383	0.6981645341248797	0.3473774986438908	0.03489381456185771	0.7598200695052716	-0.3353038574198414	-0.9507696383956936	0.04087918914073627	-0.1470067278988475	0.5508643562674187	-0.005430974626105362	0.8132412668460349	1.141585402844131	-1.1118214303856107	1.0796128278291346	0.2982267611794225	0.4665625475383225	-0.7622748179982297	1.4819886406370872	1.3509120872773654	-0.5296672788543902	0.04240103774785183	-0.5151278917940044	-0.3955085091017275	0.0018780936332308095	0.48056044804815173	-1.4356613055160232	-0.36542250354316763	-0.21463384728716028	-0.3955968544905026	0.15966762247762142	-0.5139758146885678	1.7664563357908858	0.09688634107712452	0.200522711361812	-0.3716952673006989	1.2027486102136404
0.8273758492173033	-0.6630749224570949	-0.21389922201424	0.43785450335962717	0.00047149343673622555	0.2906095088176009	0.617946430353224	0.7269972569912316	0.39341215490166026	0.014051404888650396	0.8360663827871884	-0.37866241705531084	-0.9803635131765901	0.0724000337900739	-0.17095290535986313	0.5376942443517513	-0.11039814828362535	0.8550453364569004	1.0547000090618144	-1.0421481540117603	1.1247911770695564	0.1945499778522245	0.476312675717779	-0.7995025520274446	1.5404105036112514	1.2347250883956622	-0.5734696933832883	-0.08246892852318279	-0.5802613615928925	-0.30900424188740383	0.05625240882361511	0.4764624044221099	-1.4879192478919607	-0.307082512768205	-0.12090193139290344	-0.4905428746276049	0.14062397164560195	-0.48032390607039666	1.7636293873324764	0.058862258200128005	0.2696919177815739	-0.3782311981411697	1.2150808066884458
0.8000309035001741	-0.6502107856100762	-0.1725640080661988	0.4911315574489364	-0.08883851029877558	0.2957194564245844	0.543998152137792	0.7603605017595696	0.43684703179207407	-0.008302470923118088	0.9414167783099641	-0.4086845577182194	-1.0499093760360885	0.07487003116327717	-0.1686461404236914	0.5308289427609288	-0.2408088679749072	0.9087235645945014	0.9506395603327096	-0.9957374225446742	1.1007199263162195	0.10323111748711822	0.4649649820219426	-0.8208360760122522	1.5937257895158405	1.1643521143776625	-0.6145067993880552	-0.1722280640476715	-0.6174524810037441	-0.24597339919871347	0.11196369920756406	0.5060038790534003	-1.5200290088010606	-0.23962874428670805	-0.032015055659043314	-0.557602630745804	0.11011002695264391	-0.4856783799491001	1.7670539768835436	-0.008125796732251628	0.3143192926536823	-0.4025362338550161	1.2010508846618695
0.8138353513491149	-0.6289166015360083	-0.1399841787389765	0.5206143154620381	-0.14523051803469694	0.27402970354905537	0.46776776085301053	0.783788260008025	0.4797432342206527	-0.03332300089554696	1.035669685497854	-0.4172132669525818	-1.099270974098507	0.08770066401939088	-0.19639124947787912	0.5879118231547142	-0.33736722316327505	1.0165825333824394	0.8410770549141093	-0.9375351354179994	1.058237818086147	0.012006612819227084	0.449945721339606	-0.861243867884529	1.6001692583333633	1.114736739302745	-0.6580627365543197	-0.2742144721963332	-0.6948412807354176	-0.18074690048931125	0.19519608124552507	0.5046977252393405	-1.5433560804993296	-0.1740280302831196	-0.019627042682736733	-0.6055196651375928	0.09631166551012252	-0.4690940064271665	1.8015933884338071	-0.04933270473008644	0.35660126510792917	-0.4067293008712169	1.1219204012151627
0.8119454967158095	-0.607966145339457	-0.07328624228695976	0.5034244824961454	-0.18270867129472285	0.28482564154835044	0.4225279433222256	0.7867038496740916	0.46127900134876143	-0.013815359718836953	1.1305617844535516	-0.41551814081900407	-1.1310852608539663	0.035447329570331455	-0.2262549736332128	0.6253480939833558	-0.43652269779126457	1.139478792931723	0.7527639889813373	-0.8638508459299892	1.032277656413223	-0.08298402487852784	0.411768733864628	-0.9024603730130719	1.5823201275421508	1.0842483894272634	-0.7225118798134824	-0.3105947290654033	-0.7615828419019808	-0.12927185384157097	0.2776147878733608	0.42557626226568795	-1.5790611959558942	-0.13174324774370116	0.04707827329692284	-0.6486276170095187	0.05963412639910528	-0.4673262143614365	1.84889402866435	-0.07278150291977399	0.35799748007794713	-0.38204183671248204	1.0600190316572538
0.830902287330557	-0.6481285087548856	0.014314393997626202	0.4657041040457968	-0.18922183254860553	0.27243829296847427	0.3747067996168134	0.8166330216020121	0.4534943522521157	-0.022883591400895995	1.1791340848892067	-0.43519504300980205	-1.201807610655211	0.005280107679935454	-0.23897144872413162	0.6704914428093982	-0.4946030691232254	1.1910358482742711	0.7033271053198181	-0.7531406093969208	0.9807813377784169	-0.144781084889323	0.3379625497154388	-0.960424520908636	1.5524875581954662	1.1315882922564824	-0.8204357298853205	-0.3822857540535581	-0.8543677440593545	-0.07794838051034873	0.3720680183136521	0.33041737369378427	-1.5706152996267269	-0.09442772423941241	0.1529898285652387	-0.6677281963299777	0.00836772407845924	-0.4173571491583948	1.9138247274945333	-0.08096359520075122	0.34643632253968093	-0.4010178259408395	0.9856663660331213
0.8360434407274184	-0.6528029658272319	0.15249662616836052	0.351223082667384	-0.16693634158198462	0.2590577310335533	0.4181066349186109	0.8396678192512986	0.42140940912569685	-0.02649807116842378	1.1569076724502303	-0.48113211423135177	-1.2060347356649435	-0.005734371824657447	-0.2385762161672207	0.71314448539376	-0.5010629501011933	1.1712198194337053	0.6299400629457164	-0.6270934077444101	0.8882295195401346	-0.22671807296235486	0.2913363087492457	-1.0010431402060256	1.4918198124675843	1.15913049835349	-0.9203351797609759	-0.41033890454180016	-0.9610598334306895	-0.0646006664925993	0.4317261564696877	0.21082626310993624	-1.5543891255882778	-0.0977782919872497	0.24705028397244763	-0.6525696102033891	-0.01549218240197638	-0.40114085647197706	1.943123993653666	-0.05597628901477013	0.35942770441585087	-0.4048744008806112	0.9372276473986123
0.8240814522379981	-0.6876846886933612	0.26753202574873464	0.2224530789911962	-0.10693244163447435	0.26371649722307977	0.45962579768462913	0.8708095954596116	0.399072460130982	-0.048961477483157184	1.1016901151269924	-0.5468984344227936	-1.2286182567361332	0.023918362182443517	-0.2850819706551918	0.7662925991022181	-0.4757401809032594	1.1428275237921264	0.5506122054868079	-0.4993271926056277	0.8283067256691176	-0.30116202744445003	0.22231637039646657	-1.01918888968784	1.4419076551549435	1.2099056598108744	-1.0926858192091147	-0.43492850664612204	-1.0550516491281283	-0.041250781389642645	0.5074586576857095	0.11533226774707435	-1.466528192048925	-0.12811276054865806	0.3224293851008561	-0.5842924979656599	-0.033780750948751694	-0.3867722437258489	1.9701790998281776	-0.03542272234930813	0.3451295237453779	-0.3937259201923681	0.8787293576547842
0.8194862804824968	-0.6912518941856148	0.36152099988571823	0.08970477269532828	-0.0598190600187918	0.27001734395927496	0.5642003877980615	0.9054453955890255	0.3486635647164055	-0.06393302479625532	1.0012237792495415	-0.6009589543770175	-1.1917197636632095	0.02759753585543645	-0.30368592423653823	0.8234318039516444	-0.43022524196739687	1.121860981562786	0.504538486363238	-0.41403940340551476	0.7356890834618607	-0.38312707156198683	0.17957904048358875	-1.054852865009811	1.4500574265219743	1.243002813129386	-1.2502273125324326	-0.4528615202066103	-1.1847923487806225	-0.05204794156526504	0.5599205294029515	-0.00857428774608504	-1.3939496881935995	-0.1727396458641756	0.353733030782038	-0.49664427453776144	-0.0350656537213998	-0.42200847150148313	1.926684973633952	-0.03460026942306772	0.3260479267774807	-0.4030663011339358	0.8171950504645185
0.8279849593211768	-0.724107135461179	0.42605327422280304	-0.017579241836284436	-0.011546925914150524	0.28218478853165296	0.6599556326153395	0.9440201690664907	0.34417113842724156	-0.08525947628983152	0.8981578707102885	-0.6294644032361982	-1.1440923267801018	0.0019458151567555814	-0.3128527564404151	0.8518044618262571	-0.35717849651356304	1.0597988331290793	0.5374085774690848	-0.3381348677987703	0.6839538273745259	-0.44311066474530314	0.09771473369241127	-1.0641124009611111	1.4684425915493031	1.3037005914145412	-1.3531836066565306	-0.41845070763984876	-1.2338055097529232	-0.0026413115733010307	0.5850414804498505	-0.11279027193280947	-1.3546948481928918	-0.25200147490498237	0.4343962712371683	-0.432611089050171	-0.012298474897277908	-0.46326119480483496	1.9065801858234106	-0.03356675900368108	0.2590911357655143	-0.3590415297345665	0.7489474623766994
0.8259312633958222	-0.740030087325272	0.47970695872363905	-0.11092277117611522	0.020224682709707436	0.3156034538270177	0.775897477981853	0.9768401071661318	0.3162895554651011	-0.06744880152237955	0.815156255494404	-0.6700527924873663	-1.0691103400181854	-0.007021306614375056	-0.3504810773552069	0.8329031230286625	-0.33168515000452004	0.9839324180370627	0.5583025201498828	-0.30488948667302057	0.6511575769474667	-0.5114949735495542	0.043897186072133845	-1.0604014051111226	1.4844211994602634	1.3303968120964673	-1.4747930001129794	-0.357420628741468	-1.2642802223316882	0.06501052021119802	0.5543493307601588	-0.2093210311087025	-1.2387917426119985	-0.35008911118244923	0.47736510538299504	-0.35860483979407853	0.015395773699032606	-0.5054402245618898	1.9107339682342779	-0.011141449612093502	0.2129130029286559	-0.3449413334228181	0.6935786937298873
0.8090686716693044	-0.7278906232481939	0.534637901150203	-0.1680943952317802	0.0966385578079359	0.345205376586931	0.8878971015021021	0.9908396212414281	0.26874735563998114	-0.05243099188603969	0.7387809430517851	-0.689694685410915	-1.0087625023370013	-0.03371460970131023	-0.37863674070687464	0.8071678926269801	-0.24696504165834066	0.8923449756645272	0.5589951886637139	-0.2639171299034847	0.6360796222324838	-0.6002992534340388	-0.02412678358866892	-1.0690545058628556	1.432917001315658	1.3671141025835198	-1.5228881453820664	-0.29142444545825763	-1.268891086614158	0.11669651157092917	0.49269431203602576	-0.27580334169448245	-1.0632439938316824	-0.4931944104588354	0.48571808939275396	-0.25446625562319525	0.02142546415522751	-0.5453458695024734	1.9227433714926683	0.060112402838033166	0.14382505068023047	-0.2964753195201701	0.6609419514361599
0.7964682935181836	-0.7375569410403477	0.5691093526046659	-0.19097514402213428	0.16495939897618664	0.3902701599420769	0.9674656586678176	0.9823663790488488	0.2181384942086738	-0.03590950832130929	0.6807605063656995	-0.662179660015523	-0.9059422518616935	-0.03233715089300283	-0.43216258636637583	0.8032266023290232	-0.12185553160977489	0.7476962632304932	0.5479686248408165	-0.256636920250512	0.6584508134623693	-0.7159936422031639	-0.11621694123873265	-1.058940033070058	1.3973232654826286	1.3760624988500187	-1.5845487322522658	-0.21820107546566128	-1.2440208585910688	0.17024277506361218	0.5107106447546949	-0.3767439430010963	-0.8746540022732873	-0.647193320966964	0.4571639655268306	-0.13091535766913903	0.04625452094111819	-0.5023147533471238	1.9106568760696632	0.13420802295671996	0.05566839084512023	-0.259052066399897	0.627606595484468
0.7639048856501595	-0.7160173062143057	0.578692775423034	-0.20332711260897854	0.2500573536842202	0.42566550071305037	1.070136945746078	0.9831190461321213	0.1452700786623574	-0.009744693712441087	0.6156433951462538	-0.6440420362524834	-0.8019416632926303	-0.054090888282420244	-0.43298187230074675	0.736275024383822	0.022462301163405207	0.6081318476668051	0.5232767210697986	-0.26404715957888586	0.7343040209574646	-0.7880450714966114	-0.1792704964254585	-1.0506841929706745	1.3487004444085482	1.3811827409533535	-1.6431977207184807	-0.130528407217856	-1.1858582323464262	0.22818398161224382	0.5300299021955308	-0.4621116119116194	-0.6494610995929655	-0.8253787107210359	0.44280920039733546	0.005547376761823375	0.041540332025816466	-0.4575132258514694	1.90411889469625	0.2069768563630067	-0.0052991445263553425	-0.2619126600194291	0.6481991458267209
0.7493816378455752	-0.6826637200318131	0.5642231552955008	-0.17152998806433223	0.2955760845182062	0.43828300576658474	1.1358595948335493	0.9859966980049422	0.12913815373321713	-0.03328367620821758	0.5662634932545907	-0.6337493116812474	-0.7111051008065248	-0.05098902372504864	-0.4371848137007241	0.6804211735049851	0.16653589794230136	0.45210823029988295	0.4889432006078822	-0.2856457602913626	0.7620983192391593	-0.8405886386156987	-0.20041282286349116	-1.0263526904616866	1.2753337467757675	1.3758523054661347	-1.689967175243768	-0.07205884529436743	-1.09441970022846	0.2529456543967629	0.5696354309756517	-0.47599757029277806	-0.4046561390134086	-1.0013739503823278	0.38426893004553203	0.14817980417708285	0.04981034745749061	-0.39051531078252044	1.9467324727717075	0.25937084618692674	-0.04121325958680216	-0.27729526277656763	0.6363444139872885
0.7392278173416451	-0.6239718823684156	0.5168711039388442	-0.12207157865686602	0.3041843021386608	0.4541428418515251	1.2033826506461436	0.9732074463709489	0.11222601040893976	-0.025780679769188	0.5007389082856872	-0.6110751644814453	-0.6070067478296258	-0.029689553764430644	-0.4409210970319929	0.6140744878481557	0.29030312904193145	0.33938631552462545	0.45920860012649933	-0.3761097289389485	0.7845557215016776	-0.8583904288214633	-0.22215730298043085	-0.9926026337488787	1.2205063321985792	1.3334642609395366	-1.700215608990797	0.0052461263673619805	-0.964202121121675	0.2884678633442935	0.590305925551158	-0.5044716123837245	-0.18600091489476095	-1.1926620863124593	0.30487229867285226	0.26177274921223403	0.012412626464478549	-0.3453401801474519	1.9208903304716451	0.27988083226694516	-0.05577399184561295	-0.23795487708325913	0.6535498668437053
0.7109265422132723	-0.6156481003091345	0.43081946002937765	-0.04878146891555525	0.29152681345426884	0.43704838100836485	1.1819277109381834	0.9472739202970386	0.14740856448022416	-0.0248996959124231	0.48334605971960753	-0.5634495737138472	-0.5210977171979306	0.0001006877630076647	-0.414926795868078	0.539815547867337	0.38857304274313653	0.26033976814346055	0.4235437117432497	-0.4869043105006899	0.8115617377628397	-0.8359904368954526	-0.22857583323299946	-0.9460152443946868	1.1980759836037569	1.3015211666633317	-1.6717782207826855	0.04609350342379863	-0.7949367629928853	0.2966042653098125	0.6447050338280345	-0.5201916599391916	0.026884199746665494	-1.3335890770201961	0.2768350059835484	0.3086998472999729	-0.022349701873717598	-0.286769853783508	1.9508480627340496	0.28081088994164194	0.0013752697636592592	-0.22309387059314706	0.6425693980429313
0.7041545914740153	-0.6031513528889473	0.3431571814730066	0.027941744715203266	0.20100874264483698	0.4341143985925293	1.1494111391992434	0.9233398564374957	0.1497938401384788	-0.0076818456444716745	0.47158148450803017	-0.5052805468482614	-0.4287162370852621	0.013903720198318223	-0.3784209206057956	0.5004934866150622	0.49486763738601036	0.17765123832210394	0.3782473125131767	-0.6123034893892705	0.812884556624495	-0.7777988660629745	-0.2515988137493636	-0.9080067472743856	1.1479091219975233	1.2831472866949791	-1.6086615176474353	0.0939904765847177	-0.6104489849310777	0.2575372568919627	0.6793840329372218	-0.5375704493143851	0.20918989687611997	-1.5168318982560727	0.22917034311179588	0.325437393765654	-0.040781731535651275	-0.20354793371966817	1.9705044429082057	0.23935531798194543	0.08486896155795495	-0.18881560225211616	0.6570866795314617
0.6974162684047756	-0.5842707073604793	0.2447629823695731	0.073848522455777	0.15112196262985259	0.41638432221200505	1.0626097963912602	0.8848231605694432	0.14027729677759654	0.005389155919360597	0.48168083753524576	-0.4412747975335285	-0.3524837686953653	0.03571148066939614	-0.3633219433354537	0.4818405058521161	0.6078222813330412	0.13528414254774385	0.3060673430957632	-0.7526303170421235	0.8312744464121037	-0.6746773222050639	-0.26330900158232184	-0.8511560121253975	1.0722011217100096	1.2649291903789877	-1.5334534250288312	0.15041131734262198	-0.39199514575785227	0.22830264193608013	0.7218409754770655	-0.5436477303865785	0.37046617404600857	-1.7000782653007966	0.18809313236952235	0.3114835583309734	-0.05778018209641368	-0.09099814174674703	2.07113235029301	0.25032486483577104	0.1492562380370847	-0.16794776767929856	0.7267526016072134
0.6759139525144967	-0.5372358802300189	0.16098245322081794	0.05754349123566127	0.13321263334592032	0.40875922138009446	0.9777370626448636	0.859052626496142	0.0777044033842278	0.024609365011755355	0.4894402442640053	-0.39988989098588346	-0.298604163655121	0.08507238998150457	-0.3444404042423464	0.4659041237093445	0.7064224888795437	0.12185950543389783	0.23573909509574312	-0.8666300986388258	0.82231923940451	-0.5571107098923057	-0.21328019189560293	-0.8359140271278308	1.044978094531328	1.2530787508532497	-1.5307024276903092	0.1615881782150316	-0.1871158903390406	0.16757463789348098	0.8048027425768719	-0.5411750717733215	0.5556162862396855	-1.8350981600816465	0.10066308665098841	0.30206864648809323	-0.0683839444403839	0.027988080950243122	2.1681814837975164	0.22692559338367838	0.25670619015909085	-0.20947050410219248	0.7919239430254973
0.6648550694798527	-0.4732462761389177	0.09591774363253067	0.0312583490403996	0.07074154547091649	0.3769824999318494	0.884456708192874	0.8250121218632052	0.054856883417048655	0.01477531034724606	0.45524381889815657	-0.35285098777750834	-0.23437129068349724	0.11350111636921074	-0.2952788624030164	0.4594637503540939	0.7972946093644897	0.14882769825088324	0.1878597188409442	-0.9657271301271084	0.8183190439354947	-0.3894707271985455	-0.14710660595259006	-0.8085367836231162	1.0294970464848976	1.2753077034835205	-1.537814274512749	0.14883052759505916	0.004867281193677009	0.07526224784760197	0.8611194520127669	-0.5625291816966305	0.6606351512424646	-1.9719722912766862	0.0007145078831000407	0.2512422122719066	-0.10629837460570388	0.1274288402174493	2.2385220722344967	0.18565915027334007	0.3220943793024518	-0.26125314561419477	0.8425851114199144
0.6910025399941679	-0.42856534955699993	0.03058980126733482	-0.02166148913015096	0.00026399067912757647	0.3731193706828391	0.8009489391487941	0.813148365037268	0.021113782040129675	0.032292792503435995	0.435716474985029	-0.3380014118078809	-0.21812862854316734	0.1528958026588027	-0.22602636073313026	0.4444222437904665	0.868654778722129	0.15436977737469296	0.18338962793431554	-1.0567600043200742	0.7959035237284837	-0.21683869456142676	-0.10403172022484171	-0.7714903925271824	1.0589577154391834	1.2803580720368988	-1.573353510461652	0.10271380680244588	0.18603193850245997	0.011420451913108554	0.9445799972666714	-0.5685834488466655	0.7016613769435622	-2.0371176643274405	-0.07953651413908723	0.20522732944927746	-0.14495743830911878	0.2031650699894755	2.2991667296191056	0.11863251158387114	0.3634462735215695	-0.27937255618438434	0.8802923137468784
0.6560104051425464	-0.3352088580233623	-0.02086871743313449	-0.09489716263093301	-0.0510458994179193	0.33613047770502014	0.7372786422476703	0.8077841484195236	0.0012072116323556315	0.07139199096638713	0.35991159931942496	-0.3366140284267352	-0.22806661772544948	0.1843333800423585	-0.1729334539214571	0.45820682832140813	0.8932129544843912	0.1335663727909548	0.20257236885291988	-1.1020489348649023	0.7678990805002932	-0.012522045245730829	-0.025436718737658737	-0.7398843464254797	1.098214238628854	1.2901913423581681	-1.5500256529758838	0.04339531511473079	0.3343173804481664	-0.05233203275715781	0.9400966387964453	-0.5878288412513093	0.7591795605881727	-2.091336036446472	-0.159465949534106	0.15582051252468962	-0.18271607160869907	0.1800885334011125	2.3291089019950744	0.02544813877665807	0.3826655376178448	-0.31014220688312155	0.8921284464056909
0.6520463563407003	-0.2735884951528023	-0.04707193215851239	-0.15857584548428422	-0.0985589591943138	0.3108420180743711	0.6364735910072996	0.7794305658308238	-0.0016651098927340853	0.11372552179953503	0.28887185682070177	-0.3372114446323731	-0.2258156365175767	0.2391965500208962	-0.1202313369315117	0.5197917937029708	0.8660731089349053	0.09810230622894277	0.21710339037165544	-1.1141588181756235	0.6945318979720557	0.17379987106633724	0.024076969249305174	-0.6898064779306153	1.1426014193473872	1.2718598447070015	-1.5327622385098838	-0.014363309337667917	0.4797839712141075	-0.11840794269502197	0.9158023374194191	-0.5912711620382827	0.7247706486688321	-2.0721687234951873	-0.19616953829986689	0.1025507361997646	-0.22737825871418899	0.115969201090879	2.3140985624572172	-0.06713345021534008	0.4217345478725064	-0.31862564013233985	0.9220510597182591
0.6198871016717671	-0.21271519577659953	-0.053945626993428794	-0.22293285297237278	-0.13208659342601525	0.2850553979479955	0.5602756962278042	0.7400286547870497	-0.0012878166196051161	0.15964926922739825	0.20173084569652383	-0.3596179403373997	-0.22550800146685496	0.3219361916078515	-0.09665243127482144	0.5998257154077034	0.8567448717900972	0.010349205581579545	0.25454274423297774	-1.1245345691005888	0.6895220125868657	0.37771154747733954	0.05438749839698692	-0.6371188862291889	1.2013650914063085	1.2502809451849284	-1.511691673706247	-0.06197509708877504	0.5927940286018148	-0.17388498277592163	0.861790953479973	-0.6063688301814356	0.684760675570292	-2.008109993114157	-0.19277268653206908	0.0662042909506868	-0.2765090494827188	0.05711526549648688	2.2317315963402793	-0.14200315926034568	0.41973281401215506	-0.34748174795417164	0.9434241819726011
0.5671963292712923	-0.17006570700235507	-0.028548681655309733	-0.3014446902273	-0.1801910355005655	0.2782046818334151	0.47624491739109776	0.6954669790453759	-0.025760549330278437	0.1824702095459476	0.14733041983090484	-0.35473505102111125	-0.2363191108050743	0.4098063574291385	-0.09824266846309244	0.6869713750535671	0.8151895144057114	-0.0432862093078606	0.29222178330970705	-1.0902415868622337	0.7155721297342221	0.5674508969808914	0.10402392087061052	-0.5634993856736161	1.2347804247526633	1.2209595408671143	-1.5289613375982776	-0.08066888368563686	0.6828192305810241	-0.18716809550642874	0.8287107673879424	-0.6062752357712639	0.6237985420749536	-1.870294449670104	-0.2517297128577721	0.006167257988622327	-0.2805311148524673	0.016739446218035265	2.2053653687743475	-0.19199808274609065	0.389807725921924	-0.38677113983330547	0.9657049692380235
0.536924065948478	-0.10006709814825902	-0.04697577886029608	-0.3493740221962346	-0.19964413009570517	0.2763551597214465	0.392339375515073	0.6724050160626549	-0.06790973086515281	0.18982519966036232	0.10634014896901478	-0.32564991645615715	-0.2776124311302765	0.49406896366352493	-0.1601547178840101	0.7758885242375246	0.7765392767865523	-0.07576548956901799	0.3299317373394439	-1.0313660376610194	0.7830405129833766	0.7163949180340912	0.14882574380653907	-0.5117041542490279	1.235612491725839	1.1401214563613582	-1.5652523794986217	-0.08730223613804906	0.716965833370237	-0.19426669813223688	0.7797306398963396	-0.6342123978467509	0.5582775511620042	-1.7249462046846187	-0.32116667985706654	-0.008660827251645943	-0.2665029847883782	-0.00032966044294872876	2.1241972211805535	-0.26496547936690745	0.300149388385594	-0.40397995856057634	0.9697464688562162
0.5075911565304074	0.009853930277189005	-0.05326167979335126	-0.37647191699353033	-0.20059486928925807	0.24392934324899612	0.3059595396933249	0.6520858150212164	-0.08804971911341161	0.17405470248157395	0.0787594507218666	-0.26020698025428846	-0.36212361928781517	0.5558143426597322	-0.22319237983020906	0.8069249231750275	0.7011639071288053	-0.08687776397960915	0.34437129059302485	-0.9471982946783781	0.8171948641564513	0.8344085298264059	0.19029432327923848	-0.4367361675129414	1.2370166086041023	1.0744225646482033	-1.5530759978212556	-0.0945429231837175	0.717652392926756	-0.12499057200251189	0.7491941465214184	-0.6051412648974895	0.47467295536109483	-1.54345058075835	-0.31596107932594397	0.006759877181128482	-0.23290956041972985	-0.04854497580229241	2.035185405561089	-0.307216937904745	0.17791933298685228	-0.4751806838632663	0.9364597160552259
0.4831091236025773	0.03764858946363002	-0.06744187252355578	-0.3810131113735989	-0.23745087333600515	0.20625300555555198	0.19032381921022892	0.6654900336000359	-0.08936716693074721	0.14179534055777393	0.08239402126701705	-0.19248657263809016	-0.46079676186428004	0.6149116954784783	-0.289462439196455	0.8476964345074816	0.5776689252017	-0.16332516379521483	0.3552239420836546	-0.8122979157812317	0.8828982644751309	0.9317005105681684	0.23894999107673787	-0.37021307021020944	1.2514847144163306	1.0063425312633916	-1.5476196239542321	-0.1297830134650128	0.6835553837359308	-0.0798430666604611	0.721521247675833	-0.5823947457826839	0.39757751574835326	-1.3015927321745728	-0.27108233130224757	0.05460928979373948	-0.19435343916558442	-0.13859468986638995	1.8951092960892215	-0.3430216783641523	0.030734566612803625	-0.5215322157771671	0.8715260348263039
0.48629036670570364	0.09752935038731361	-0.0797927389772423	-0.36741757266273783	-0.30445021266431355	0.13225503363320862	0.05542541897270516	0.6607688859961887	-0.023696604395185013	0.1268164343156415	0.041170675685159086	-0.07446750941336061	-0.5274977318806511	0.68002685622692	-0.38314403225018673	0.8508016965950012	0.45228316221962694	-0.24082672802112262	0.3056923515075103	-0.7083004355252345	0.9164790287819251	1.0348746020176312	0.2391993305016978	-0.3195306473768288	1.206538827505399	0.9486560166143336	-1.488376940015142	-0.1218437592415285	0.5948641971041683	-0.032163882597553144	0.6949755224480029	-0.5755159914911504	0.3077455109226445	-1.0851264207477664	-0.2169083767594074	0.057541729953001094	-0.15523237717572583	-0.24020813739415553	1.7357109903677899	-0.3880188904033288	-0.09580782907051658	-0.5522173073254911	0.826393064720478
0.45977254084283115	0.11619515388923851	-0.11598099305881697	-0.33405231380376577	-0.3332468614447384	0.029529879363705647	-0.06016091574077931	0.6569071933380812	0.05369967786672332	0.0955377034889574	0.01319350289874617	0.004945197285541469	-0.6182092176345817	0.7331585014229829	-0.47304830363034467	0.8537024285363394	0.35442874555311255	-0.2974868669429113	0.26032478374139423	-0.6129744642968815	0.9720833140824745	1.0835432729408834	0.1996084143606708	-0.2724074976019662	1.1364398444913544	0.9168744333306493	-1.3677834532541735	-0.09928007684329587	0.5095141970485794	0.025189284225824237	0.644651055617551	-0.5360872555520503	0.2064074661878379	-0.8198177743828848	-0.14306882369002868	0.09058764163862068	-0.15397033218249312	-0.30761579431590047	1.5965235625916923	-0.40398335224602777	-0.1777908487994104	-0.5074182351161529	0.8036312140618037
0.4219738314618257	0.18216791654493447	-0.1775158617540107	-0.2844384380990621	-0.3540774767798026	-0.05412833070652492	-0.20876347686453553	0.6409583324049264	0.1323849669120976	0.041708773114252105	-0.01745610735345743	0.11845184829466202	-0.6789562837889075	0.7417289065822819	-0.5764785392351316	0.8513295417030315	0.24828023230439739	-0.32704590027730573	0.1856598268838286	-0.5195021874080273	1.0384585810151712	1.1201760445013866	0.171397602098946	-0.2612135359564644	1.0553277641177523	0.905667174104917	-1.2505286973521694	-0.037794704285968914	0.39764147064338873	0.05553140169178091	0.5694065438739715	-0.530536752453904	0.10956155042292634	-0.5908697725867617	-0.09556871244850024	0.09653091429104749	-0.17648597772412317	-0.313968248186767	1.463856010139336	-0.42493176401979793	-0.2536881902548489	-0.5013941630726004	0.7905084414873318
0.45229395805484474	0.14170194700952324	-0.25892222166781015	-0.21394746288222793	-0.3952453371880978	-0.1575768078552306	-0.36319824097476455	0.6355669504537474	0.15754943305550514	-0.034895503159489985	-0.06684242876009498	0.19699113024225892	-0.756925901714941	0.7178255336200272	-0.6676465409424516	0.7729787289136103	0.16519716255193748	-0.26829270472343536	0.09569266003778681	-0.42225178182430545	1.0979636113064621	1.118877302605158	0.11074388960522066	-0.24612304576721106	0.9698329907326559	0.8666000132234835	-1.182388643079533	-0.00950437849910984	0.26696251372411284	0.0978514846415877	0.48609530005331825	-0.4950537668489833	-0.043557023724489385	-0.3536104687231079	-0.03672136633007622	0.059741414367010935	-0.20436385190666423	-0.30195103025731324	1.3683511953636105	-0.41133420925178293	-0.24450325226528044	-0.5150900280059438	0.7914431108526349
0.451574898573914	0.12684219146234896	-0.3552362385473081	-0.15041968910634612	-0.4133121196946633	-0.2818713738308042	-0.5078945326466128	0.6299015733291307	0.19480381198000413	-0.08543354627303815	-0.09510801645638911	0.29001815044249607	-0.8644573795780894	0.6842871527834329	-0.7797972961312213	0.7118639862046627	0.12890172150528562	-0.19945737263001045	0.024839448968770484	-0.36086815441227527	1.1534777337663404	1.098384259327045	0.05591737167882731	-0.2501477464422396	0.9101421406817825	0.8692521153581255	-1.0914364964514063	0.045952742859626985	0.12347809341873325	0.10644410819656566	0.43273704202006213	-0.5072250542274962	-0.1666434724140628	-0.16236224530381635	-0.00165865860936635	0.016593512986010056	-0.19745625905846093	-0.24973044390474466	1.285152624043421	-0.37428372048033226	-0.28907041063142686	-0.5039503169117959	0.7760947639184028
0.43543390201801974	0.07663807227023894	-0.46025752222818966	-0.06961076769945693	-0.45110616681371624	-0.42037450913497026	-0.640358203294249	0.6249289122071027	0.19893861569267904	-0.12095523543786027	-0.07929562600478282	0.3779540326528723	-0.9624530850889232	0.6228086316021171	-0.8532002237928887	0.6212996501170568	0.02387445856141981	-0.05719438052443785	-0.05962773643889233	-0.24871988890085403	1.1767587532564991	1.0204030815421345	0.003789283081603495	-0.283891647609788	0.8501329318856738	0.8485933130328093	-1.0165871208869384	0.10254482859631794	-0.004093425365180892	0.1743554036630815	0.37806220288179426	-0.5369845978134027	-0.2930359741871822	-0.03501020647830384	-0.0017533493971122153	-0.07944104922623582	-0.18252004676109343	-0.2036383634468189	1.2230153491890532	-0.3406658835292552	-0.28375981788015914	-0.4764680227021053	0.8015197891461459
0.41561930800193003	0.08013138837192055	-0.6004265314439563	0.028466561154823933	-0.44489679294071527	-0.560504697148741	-0.782854821573109	0.6293533394309905	0.23524196881222464	-0.1445201177560141	-0.08398207047780257	0.4520859245399514	-1.0212885170944836	0.5245016132058502	-0.9058495747588082	0.5578541234425303	-0.04497984292054523	0.10710522941300371	-0.14049819722831539	-0.1659356338312302	1.1572849305144424	0.8920739865833387	-0.06225144738772655	-0.3434517688027414	0.8235710918483697	0.8252357880239458	-0.9018635325134156	0.14866221805343266	-0.16510420002979678	0.18057311601077092	0.3582628143050265	-0.5770541778232927	-0.3837869527940806	0.01678320174412377	0.04774626146326142	-0.17352303815883915	-0.17069632143242847	-0.17195162378518253	1.1673519772666843	-0.32931160296941775	-0.2936501884259036	-0.46693092138036185	0.8063801823313153
0.3927538112892311	0.03485704102596748	-0.6921804920505319	0.11126072768318045	-0.4306240636536022	-0.6728519731752749	-0.883987056324165	0.625809668521198	0.286242381861859	-0.15387631869966026	-0.11604720363603357	0.46042829412605213	-1.0613474117815367	0.44769561180983236	-0.9081518229142096	0.4892116992740155	-0.11197071251944586	0.25987190880158567	-0.2268486415817148	-0.05463682695775771	1.1329938715478776	0.7719998078010846	-0.11608425532411822	-0.3992593898118409	0.8364560526370923	0.7987299154922481	-0.8220333644028279	0.20742044244213914	-0.3331491069065296	0.22288255885716562	0.34124323048353944	-0.6109783047066895	-0.5007622185958871	0.03340979491413706	0.06838092314385692	-0.27478631683056454	-0.1447903291936889	-0.1469838763682343	1.15488355735843	-0.3335689890367833	-0.3327837522994253	-0.48002920255384557	0.8356428551582897
0.384639221366772	-0.016680524475211483	-0.7898611424889266	0.16712407910998692	-0.3924317802223406	-0.7640668431699849	-0.9613667536852726	0.6260527514186578	0.33623224488013964	-0.16704606726095403	-0.11191065349211074	0.4799001662372026	-1.094635306998756	0.35927944155109015	-0.9261312304533995	0.42785181257557375	-0.1285124252402507	0.39540018527041443	-0.25583820175743394	0.022327973889586766	1.1066688104667461	0.6249315172970819	-0.09671472838090762	-0.4778513398274521	0.836173097973996	0.7427700850820655	-0.7637821519034395	0.25049559564432217	-0.4689681984496984	0.15862514099901606	0.32299734246096945	-0.6708165093456361	-0.5766381782627042	0.025635682887003762	0.077934858444364	-0.42928330091125383	-0.1438453618448158	-0.14775232787417358	1.1726834309004932	-0.2953420010767308	-0.3481069474811995	-0.47903951997611305	0.8375867312183708
0.370896778788938	-0.00682620931962479	-0.8814678985920669	0.21664673530031875	-0.35592399717569	-0.8149579982407544	-0.9874776678127226	0.6169237942810999	0.3633013116763903	-0.1389819513730153	-0.16754660435831945	0.5116900998498546	-1.1002954719550155	0.29929258033903905	-0.9345069254373628	0.3095863011973974	-0.08110375995398439	0.5815469484415227	-0.3303920383506284	0.07023413133366942	1.0665115088399162	0.46899889653508414	-0.12494768968693068	-0.5862905655740179	0.8619153437029015	0.689416646904706	-0.7292410117858301	0.26230715286138157	-0.5890654782588415	0.14292233865158163	0.2817392869499197	-0.6944608390283505	-0.6537644724491197	0.03403797188698127	0.01844039283913153	-0.6123162282751268	-0.14951336015516137	-0.13189247480293562	1.2110841697233834	-0.2800810691172503	-0.3436654084907894	-0.5145347372407147	0.8098254083105036
0.3681776344997937	-0.06375347635264882	-0.9616407080283167	0.25632648287813176	-0.2947647053121899	-0.8582874263904356	-0.9786071809323487	0.5879243324715959	0.3542036726776829	-0.15125048658656803	-0.17809327183617446	0.5276961109699048	-1.126333602083902	0.23435311775891718	-0.9223475009886961	0.22313213887130873	-0.024123154048559754	0.7890065299491071	-0.3539794073226622	0.10633476203763752	1.0221569723438735	0.287082469112976	-0.1157728610343676	-0.6567301798438552	0.9085598914167681	0.6196629100411712	-0.7138830473164572	0.234211542177305	-0.7088212557336154	0.13668505575102666	0.20138706528796813	-0.7163046638068826	-0.7565448960746488	-0.005188203327683017	-0.03928014731199166	-0.7373029963176965	-0.18173867650281897	-0.08767613690207253	1.2304901771794323	-0.21673195627393035	-0.3560890645753408	-0.5653097309200572	0.7807198466133002
0.37835725436999235	-0.09725905924464132	-0.9755591655522491	0.2768397309592038	-0.2570169824852905	-0.8445040108852087	-0.9493430913214675	0.5655539145719188	0.31319812682231796	-0.10883848562813987	-0.2086029763702757	0.5557917820025905	-1.1367859943254586	0.1948735433521863	-0.9232109864423302	0.1486336401472949	0.021337796570073734	0.9764512374435507	-0.3860235484838304	0.12623293279767467	0.9379471068628286	0.11757164268104976	-0.0802681307268908	-0.7503099136361605	0.9907051458111729	0.5410992668598846	-0.7820051032421268	0.18463561932002984	-0.8562412281967774	0.12270871465074365	0.1386020191657699	-0.7503010437017059	-0.7979610048041305	-0.058913988726779075	-0.10422021954898002	-0.8600130302022784	-0.16806144358146108	-0.0279663096854876	1.2570183690178123	-0.12529301461422804	-0.39356964724848453	-0.6517913816757346	0.7551117979492113
0.4301162544077233	-0.15026437909210172	-0.9609517792186978	0.29186781417645025	-0.22920225497614471	-0.8454267328395902	-0.8752008284785273	0.5354269040777421	0.29453959809929714	-0.04659672551255574	-0.21243463264319734	0.5338820790931411	-1.1312618196033588	0.1706536753264626	-0.8963512347688344	0.08306925420480864	0.06687055191359448	1.142059271365071	-0.3699744367523238	0.17169927004714436	0.8285624230535497	-0.0807306070777559	-0.03174847808312164	-0.8229051371602519	1.0386323640849002	0.46165210700344506	-0.8711561902860353	0.09691914017409878	-0.9549245050586711	0.10517140683411072	0.08887225231000567	-0.7611550516404186	-0.8466091069172623	-0.11377755031402119	-0.12556758334175283	-0.9792671630338493	-0.13765790996299998	-0.029978756548114927	1.2779800822104428	-0.0407198917322157	-0.4022557638984086	-0.7378209739461816	0.6921181463979522
0.42286469242845637	-0.11686407496569369	-0.9347669882145582	0.2866702299117378	-0.19178179809743226	-0.8115981055973822	-0.7926319408845186	0.5013374550078407	0.27791425120413893	-0.014449491495111048	-0.16535702030751126	0.4785241269879775	-1.1042557589842739	0.17277100510706053	-0.8829979676349315	0.05509698094822637	0.10474079903924527	1.2202418218382103	-0.3346635547664834	0.18923473565245	0.7126241520346057	-0.24418316763730527	-0.0016943522787643106	-0.9016982823125611	1.0777699243693633	0.4010092539104274	-0.9771190207790331	0.020328502799126614	-1.0440192005919984	0.05348462280544565	0.007695566556272004	-0.8177753881343696	-0.8429333566496581	-0.22325233009219175	-0.13706509075118506	-1.0664154208916714	-0.10022740152203577	-0.03536040612811808	1.3296562332335669	0.04979724916208883	-0.46243400570122717	-0.790903353845524	0.6601710657836135
0.42032296132753555	-0.1723592433681825	-0.9251604070873715	0.3060696333862401	-0.22101544479046442	-0.7296286817529928	-0.7100927683624962	0.4641516262941859	0.24985504999896452	-0.030946913399862896	-0.15782805431216296	0.4232105011324759	-1.0605731816668857	0.20054577623818787	-0.8675617411976395	-0.01767972232046322	0.14036053145891134	1.277029441998924	-0.28561189116576957	0.21101509957800468	0.6000979408030747	-0.39585236198059504	0.04126034672809732	-0.9619844386696291	1.0659825827916147	0.33923971846106976	-1.088839884933535	-0.0875746500558869	-1.135812988380667	0.058176736706118296	-0.10910679380006379	-0.8285698542395921	-0.7911845871679322	-0.36113908519726495	-0.12157105457086584	-1.1822422200002847	-0.07665500352541169	-0.030072178068891876	1.3793847815621898	0.10120747460537297	-0.4426318534495787	-0.8448082555803641	0.6024728298319536
0.45716865981736465	-0.2003229948847928	-0.8865944122449918	0.29017715575349756	-0.2718279252057497	-0.6448100747795384	-0.6450391125107813	0.42834940295121776	0.2410806389562894	-0.03291660145652024	-0.1580293755962058	0.37796037384756953	-1.0380925103526233	0.2283613864672271	-0.8564292720741058	-0.03904743058988345	0.1776372884056122	1.2708785776563842	-0.235209135325149	0.16464091437613143	0.4920865250989984	-0.5220892924042473	0.020888606814318846	-1.0039800762397224	1.0312445125347582	0.322450708061883	-1.212138560740224	-0.1987003378619659	-1.2362729515340118	0.012348680773820623	-0.23494006027249145	-0.8274907421337527	-0.6846085801946461	-0.48952162471908345	-0.11120762797697788	-1.2835727027565451	-0.00480658456652489	-0.06726051480699662	1.4360506345315809	0.1564250772001347	-0.42755077435582745	-0.8883459857315229	0.5086305507444144
0.5205946829646704	-0.26718938345501436	-0.8313271597114682	0.29498567364041156	-0.33416010191765344	-0.5327944090751282	-0.5433991296191529	0.38188094093529334	0.23021568679992802	-0.017848173851253812	-0.14885476362813907	0.32777527249135774	-1.0435904012479527	0.30974009557343596	-0.8503495598497721	-0.06189468970852448	0.18348264795440875	1.1889842463684774	-0.191825696286349	0.13804495678606482	0.38691587874903177	-0.6324245742297268	0.029636978769036048	-1.0290493322471328	0.9610295257073471	0.29624915774960464	-1.3643974517367163	-0.3397133228833991	-1.3199649169624452	-0.01800678528621357	-0.45296845827265936	-0.8298750915108218	-0.5982732821949341	-0.6217534795515475	-0.07043071926196773	-1.3441429012998594	0.04699822441247311	-0.11340979731135167	1.4756187184709586	0.174675128071394	-0.373372017377172	-0.9252761588624315	0.46270888476688377
0.5867021554167646	-0.3007104159468528	-0.7719082785587892	0.30687265557287846	-0.3885977373066264	-0.412564923148654	-0.47407438505807065	0.3303858992941503	0.2004616048307038	-0.02171189987725439	-0.132314036185317	0.2924285610792214	-1.0192024383302187	0.3943600836413026	-0.8224238365229283	-0.0805579531683806	0.18280753101623837	1.127421095927136	-0.12484319329217228	0.0710992782425525	0.3134632613303697	-0.726669024629069	0.023998601675956643	-1.0686331929873645	0.8740374765609564	0.3099705131214763	-1.490830214697582	-0.4912913407585366	-1.3550102827979613	-0.07854299791072974	-0.6448467763628954	-0.8150672382246128	-0.520700827976037	-0.7743319242611618	-0.04296475334056411	-1.4257402957047427	0.03000271995871699	-0.17668637802684714	1.5263340465066548	0.2192797321684182	-0.33002474633136897	-0.9148391173661901	0.4282459544665104
0.6231644797485412	-0.3484799493124114	-0.7058059789558866	0.3162116508615048	-0.41603336525547396	-0.3094162736769772	-0.36086531184365	0.29209786059476794	0.17709588422144576	-0.029227341018241416	-0.14457875117591074	0.23368664143503987	-0.9648536555543711	0.4877201683523474	-0.7448377888951795	-0.08828031473714454	0.1706669311894707	1.0645631322806088	-0.09817138047111132	0.01897885841365527	0.29534493244446747	-0.7814697235253113	-0.060669999367987816	-1.0970821853165782	0.7662301807996096	0.3774134314595129	-1.646804951917409	-0.6265855057660077	-1.3809475599238308	-0.08171850474103182	-0.8602903454468626	-0.8424912701170992	-0.4865239554878754	-0.9045049938315446	0.00039663697831748834	-1.4589686504433836	-0.012779922570827301	-0.17227531591997905	1.5577190447157867	0.29477834983078705	-0.31305055175827395	-0.8886236839531213	0.4376711693138263
0.6503122883556101	-0.37324634169173965	-0.6352409137085558	0.30405612348634153	-0.4552964815178572	-0.2493806341859774	-0.24404795599938095	0.26620929783137065	0.1990919132726175	-0.09066072640440517	-0.13811521950655825	0.1801426775724206	-0.9477731678663568	0.5981062901558472	-0.7041033182851413	-0.05584778965043126	0.13360893474639818	0.9736606379782694	0.0014097959373303493	-0.04482289741140067	0.2753758006289367	-0.7995020562279274	-0.1281635807561286	-1.1104129305070853	0.6285940469890153	0.4586890847535182	-1.767728783338337	-0.6917987497846256	-1.4013642711563947	-0.08419200722407802	-1.048498709019845	-0.8851386101114969	-0.46905056135862566	-1.0882487122768432	0.06963516485901673	-1.4913310346809687	-0.06222592046866575	-0.15035417045001648	1.5656878283737534	0.37407218741275994	-0.2743038217679914	-0.8311216165015569	0.5020922161925884
0.6407804350935596	-0.39919864366087854	-0.5521660954238764	0.27192288144808335	-0.49756194208563614	-0.1640757048977222	-0.12368379890661985	0.2743457835629216	0.19603882328316527	-0.15357035028886348	-0.12942074755023747	0.10107291487950365	-0.9016564796350108	0.7013264480162364	-0.6386805967388808	-0.014963000083168958	0.08016938917048198	0.855752952544489	0.08237106657132541	-0.12435283462866002	0.28634043862921277	-0.7912122999633324	-0.21596939996446435	-1.087852800137888	0.46170738916605075	0.5480963611974279	-1.819945237591602	-0.7367390222536219	-1.4030001023041312	-0.10140527468849925	-1.210788114085746	-0.9302586087191516	-0.43383433879479644	-1.2526958656512635	0.13083402706051683	-1.5416639850528795	-0.0975920899045516	-0.12347997675736755	1.6017315980353595	0.4331490488083368	-0.2739127955963633	-0.7451721298099228	0.5678055897587408
0.6328502357604913	-0.446779907343383	-0.5106104606924963	0.2526516009522088	-0.5040373903052108	-0.09138047511876532	-0.07228219805238616	0.2917041974438721	0.19669953754042818	-0.2724226771356084	-0.0739921337815884	0.051973264561038	-0.8659281882409099	0.7952334906067113	-0.598173332162784	0.055337326345828594	0.021478079413841878	0.7217021165394171	0.14067505805221486	-0.17773028866251464	0.32201169753879816	-0.7633183826011287	-0.30502207271740434	-1.0662006696901498	0.2843485053154958	0.6168330341316213	-1.8237936341410381	-0.7352392077771686	-1.3431282160821776	-0.12512749879111645	-1.3083755679144076	-0.9581743624949567	-0.4106716799656402	-1.4075930625082962	0.1625687453964527	-1.5382627572451124	-0.1808810625732264	-0.11414073498475667	1.579637266563696	0.42292225583645005	-0.28617211397603537	-0.6826463329481014	0.5985266711290531
0.5732985847919764	-0.5031345769860787	-0.4622176234746077	0.2282006645946662	-0.4894530197706066	-0.04632311910577021	-0.0315945701331102	0.2935300825449474	0.20143178337608436	-0.3841504520715763	-0.005719334597969894	0.038501020924862135	-0.8349728683720592	0.8976259919734482	-0.567625996370609	0.1481670978935174	-0.05685842979129243	0.6032817584340084	0.16131147464663737	-0.2932454091101899	0.38867247815870437	-0.6918467590634789	-0.406349364156508	-1.0399318802983308	0.13420041690699042	0.6469613805866448	-1.7755205677128703	-0.6581416558437481	-1.2952310567657084	-0.15559555091848462	-1.4202117380139514	-1.0084283389700721	-0.39845080621878715	-1.5708118147301096	0.20248300769306948	-1.537712295376224	-0.25575534344043155	-0.09306745597071778	1.5740937033870606	0.43511937402730316	-0.2968365334053844	-0.6540111256324763	0.651470672175524
0.5578566940514793	-0.6204208224039292	-0.4114869652740271	0.17316552526156895	-0.4266684280267007	-0.014769536887678758	0.006003323507634361	0.2954397118118525	0.25080721065180134	-0.4607566692621382	0.08509191839683469	0.1059917169280028	-0.7733702636563561	0.9570544540023743	-0.5268179927974681	0.24059533855532345	-0.13562571475119048	0.5042306249993344	0.1369826329142692	-0.37923960010248686	0.4536780614597564	-0.6363636313797982	-0.503375317449545	-1.0268684453602652	-0.03515787951992446	0.727113730655005	-1.6808306081289128	-0.5433719471048434	-1.2189390856065876	-0.16810762140708466	-1.4395304386196048	-1.05563698481544	-0.4075768068831831	-1.6912336144857876	0.23667460902462994	-1.525917642892843	-0.3129357610749547	-0.07290722697072337	1.5635052006673102	0.41516664837486744	-0.2961169842708471	-0.5887147207814327	0.6727184354837943
0.5287288521555276	-0.6571785248832682	-0.3238694388628761	0.0836989880404165	-0.3442625222888521	-0.004927533906407313	0.07053664509374488	0.2719412815433627	0.30874363937084665	-0.4796229516017119	0.19360402431535745	0.1448086767829586	-0.7241427131104671	1.0021349915075048	-0.485114037628966	0.33851042628813	-0.25567681137520715	0.4407509746492953	0.09044894066919287	-0.4568999296230441	0.5328828406028545	-0.5787837743045519	-0.612237000484849	-1.0085476618091014	-0.16254579487969165	0.7529943780981003	-1.564646653880638	-0.39068381242461936	-1.1251541527226314	-0.22916186287339677	-1.4359562527932659	-1.104504104876789	-0.4503878899999373	-1.7254218601673081	0.24783079613898956	-1.4886749442810874	-0.3532469787234788	-0.06336748700510395	1.5358701350892727	0.44274295924929447	-0.3529217983192042	-0.5678742702223125	0.7214744572332991
0.5037659656699185	-0.6989433016719231	-0.239888147761824	0.014992039164512427	-0.23036901842026297	0.037717795021273134	0.17350998802474366	0.255322607793912	0.3798700849496443	-0.5173073358751146	0.2788809935965536	0.22477890606280213	-0.67106281064134	1.0285674222763892	-0.4420266261159186	0.4167162923838449	-0.3271053865342065	0.4158649817914618	0.07171978046978984	-0.4919309769989238	0.5920924190318188	-0.5536017496048141	-0.6368208754586572	-0.9734844221077555	-0.2591122667625701	0.7367344908832965	-1.4056781041233095	-0.22336055093762583	-0.9996948783259535	-0.28978973707476197	-1.3834508713669684	-1.1758064539953812	-0.4930101880315189	-1.7376711523150785	0.2787364423518498	-1.4045266290203788	-0.47940750903478807	-0.023537592940402228	1.512004805634157	0.4441535513833479	-0.3953287771908921	-0.5146204571713693	0.77054650101186
0.45084335635211376	-0.754959689829527	-0.15986733917208076	-0.12830032153298956	-0.14241990647930242	0.05442750587104036	0.25964963955613396	0.23049626108827628	0.4008439361434607	-0.6144911588903896	0.3254069247278406	0.2719385065433465	-0.620690999410875	1.0464703611404846	-0.36590394710787744	0.48379470711447903	-0.36835161938423894	0.4260298309704478	0.07202736098425055	-0.5246440472501555	0.6799847771296439	-0.5322331622657159	-0.6726502081441649	-0.9620197190632886	-0.36965813098044686	0.7176633645238252	-1.2175498824949957	-0.023825246363550344	-0.8621224112308802	-0.36514744327878396	-1.2932811582104187	-1.1948002988787638	-0.532988299799169	-1.7021015186033843	0.27064917132854316	-1.2967024863311318	-0.6161160831810119	0.05948642637771732	1.4504437416652194	0.4779509650730268	-0.42264937181843043	-0.4675850378219749	0.7563324619389902
0.38986869845158284	-0.8114274628882578	-0.12258123972948971	-0.27721699253526333	-0.07282885849389663	0.05982317376161618	0.3887408641328684	0.2125689208189935	0.4105505519754276	-0.6837878262544179	0.3844633321516053	0.3312524493810984	-0.6066561215805084	1.0406411228457657	-0.3052603270609501	0.5766831406051935	-0.3387414730311938	0.44528582418485324	0.07848374391026872	-0.5676905860916992	0.7613776848255546	-0.5286169221031315	-0.695924348812012	-0.9100864096392197	-0.47584504905329955	0.7129729850725541	-1.024598478845045	0.1783936094536593	-0.7209740184123918	-0.41696528231476754	-1.2011207592771735	-1.1908303973065046	-0.49908694561678013	-1.6520140137916937	0.24107262247613576	-1.1874514689058635	-0.6873601568031366	0.1844005039853251	1.3848211229759264	0.48970830349587524	-0.4084721196121467	-0.43348409879230826	0.6914229619883248
0.3326092088568624	-0.8311246436722428	-0.10220130526761795	-0.4255572503558588	-0.04992501088048571	0.09792161141050579	0.4769861554304585	0.169159795236109	0.41605446527291534	-0.7209058452914274	0.4087104358350525	0.3648732999110058	-0.6030039267120031	1.0577217709757663	-0.28878956986545445	0.6496505064266367	-0.34039143016404555	0.47076690074399796	0.08374702094848238	-0.5992724284204738	0.8160351714278111	-0.5493709210902747	-0.702201100153899	-0.8694795314744532	-0.5344962262010793	0.6933395484561414	-0.7941677674293562	0.38180736873472243	-0.5794620402383621	-0.4598385786371201	-1.0892193002525066	-1.1247936870984165	-0.43284355207980907	-1.5493262815027327	0.18048918462444585	-1.0826287605803135	-0.70517072112175	0.3073826483204573	1.3532784040997377	0.46415589208256824	-0.4000719170304052	-0.42141450039983275	0.6256387303090221
0.3016411454751796	-0.7919476657806139	-0.1135882457138974	-0.5696845638259804	-0.026334293570051175	0.14300614785045332	0.566289171744022	0.11273196462527064	0.3555028814526325	-0.734598556763892	0.48084969565164537	0.36187556364292933	-0.5958507261176748	1.0089946887007737	-0.24779137165994025	0.7412064035391385	-0.3476235110661209	0.4921390186241948	0.055379281471178654	-0.6127365565813367	0.8686930668616576	-0.5874978207503854	-0.7030482698143734	-0.8429704478343838	-0.6027956489402687	0.6228344447006432	-0.5936250109965157	0.5191630263997536	-0.4592650312577506	-0.520919997324015	-0.9396041251773573	-1.0487927514071442	-0.34520185984213186	-1.4491624264030178	0.1362896270562201	-0.9508020935809933	-0.7072243793210042	0.4157741236315419	1.3285615244960294	0.40546701711484817	-0.38587583763807937	-0.39548805429946243	0.5195762583718311
0.2709853803589245	-0.6750092632923349	-0.16068241128983693	-0.6894668787704032	-0.003349870749676001	0.16520443216081115	0.642121968565327	0.06105817040644822	0.3133510810380278	-0.689020121272463	0.5578403947122131	0.3615671884650248	-0.616752653663095	0.9859192741554637	-0.22438541940562212	0.831885237175886	-0.31521219152404384	0.5461296620626633	0.02414398515457133	-0.5917407272166233	0.9180005518984394	-0.6346210520582096	-0.7261089287332145	-0.8506085105721024	-0.6460737570944365	0.5525776669598165	-0.43467635941166727	0.6689186660430028	-0.353530080852231	-0.6021742434095636	-0.7690792669741485	-0.946325336927593	-0.2489652856930113	-1.3337995355494978	0.08006903107614598	-0.8060573992734502	-0.7190690204643905	0.4791796308622648	1.3308134644238687	0.3129307601739023	-0.36122716371522656	-0.3813944460026968	0.40017483060789133
0.2492816039225687	-0.5450359492967632	-0.21641246975938055	-0.8397503651477891	-0.0120497377590361	0.16827483616969421	0.7409061050618568	0.017053351214441105	0.24947875771986722	-0.6152800331143568	0.6105637983984187	0.31758631087092243	-0.6491508984828891	0.9751146578232804	-0.17381864612353198	0.8599043725593679	-0.27693005666547577	0.5934976647240117	0.013548193154503951	-0.555114411161383	0.9556646003637983	-0.7211601513003124	-0.7218441114830721	-0.8314131836278772	-0.6978337715086926	0.48398652001175674	-0.27440170461171726	0.7942930594405404	-0.2542603797949236	-0.692560084845157	-0.6235290235319322	-0.8594225591280059	-0.16829629253439263	-1.2413758118087945	0.07070199059828748	-0.661669542991239	-0.6826885714177098	0.5062541990599564	1.3769032625826592	0.24168621698426027	-0.3141978438883922	-0.3912193939860321	0.27992310548615823
0.21940603138320608	-0.417160646178945	-0.2971580819522487	-1.0027178962030454	-0.009205761717093754	0.2167734210575946	0.85152280997867	0.007779855768297189	0.199213097567334	-0.5479533963217177	0.5606121824448026	0.2962456214873907	-0.6922813440218366	0.9455463034309309	-0.11518781294735163	0.8543168786757738	-0.18557284339252902	0.6798313464439316	-0.019751845962365327	-0.5022734732428279	0.971311991065434	-0.804102557623953	-0.7051572467527496	-0.8228061354740064	-0.7545618478416394	0.45234816032346226	-0.12934315231025334	0.8597224826924343	-0.1613308286709735	-0.7568495110194874	-0.408767264326483	-0.7463538215469252	-0.04365979263197223	-1.1293939974334037	0.06795760514910372	-0.4554883066976802	-0.6604908157257989	0.5403752706849779	1.385567290257293	0.15215468024539017	-0.26779485194699176	-0.3846910115720016	0.16885639159809976
0.19815100395023255	-0.2273653680916959	-0.3562066385886039	-1.1528938121621652	-0.05523736423467934	0.24297122431344906	0.9669863491498806	0.0014823225999392674	0.16180955889286835	-0.4487106487447375	0.47857660496171706	0.21260481170287854	-0.7524320530022421	0.9531531813182965	-0.04880423600135016	0.8088326331618554	-0.13549427436804834	0.7448756612633074	-0.02666444454763966	-0.4488074973778363	1.001116325849229	-0.8851281841857406	-0.6291028094713722	-0.791132435370247	-0.8066437175480662	0.4174967227138417	0.013462575648690822	0.8454270107057535	-0.09346908157083085	-0.7822983126848063	-0.21981972293032684	-0.552098389082255	0.09411536696983308	-0.9956858303130772	0.0560844564970414	-0.24979152160174004	-0.671248567320571	0.5647573846856089	1.4323212126598772	0.06509771420245483	-0.23784300943449174	-0.4123515492913695	0.06652838672381964
0.20561589997019727	-0.004599445724934426	-0.41273825244298906	-1.2834501458288365	-0.0710301721233633	0.26865263135376727	1.0395049483531555	0.08147832344734438	0.11881511937574425	-0.3752387267880846	0.36180053167355963	0.18823394601250465	-0.7782299718099484	0.9586951687336672	0.025351621357651268	0.7726351351249059	-0.08199192431155636	0.7778228839368209	-0.030645782372949338	-0.4572645088720714	1.0165840105983397	-0.9363408139476922	-0.5510070562021969	-0.7592939604392362	-0.8919156015101002	0.41565177462799463	0.1051832766900197	0.7544556065003123	-0.022309057138336884	-0.7932239123064364	-0.038184819565624604	-0.3393514039654891	0.24434932819295616	-0.909436615583177	0.02980083819901778	-0.04386336350887706	-0.7071344871187594	0.5587352220663165	1.4764257107629368	-0.038461516652485976	-0.21138745921564323	-0.40238058119211645	-0.06925766151535159
0.23402277210892247	0.24282350546125162	-0.48879758528728995	-1.4101779140967845	-0.06084318705698934	0.2499674069745564	1.0996296145488587	0.15315663173815355	0.08818121021183181	-0.2852626753464953	0.24752866485052305	0.1099528291775899	-0.7597322716102228	0.9833502777238972	0.06410343595479073	0.7015379839698099	-0.00027728615366492406	0.7988069987680176	-0.08448620426662996	-0.5053470504514548	1.0467685365692732	-0.9307273053709878	-0.48640311171208844	-0.7631445959733363	-0.9777379136205496	0.46307543694338776	0.1660201642117255	0.6608565714639819	0.03454612800194272	-0.763545895088648	0.10674893772539654	-0.12169402391106501	0.32220045136071296	-0.7961325690885528	0.008240315214142827	0.12091396587977969	-0.7040841369134978	0.5487981628851536	1.5341245987381709	-0.12247424413065718	-0.23874892484381038	-0.436945552188776	-0.16798389327094676
0.2746014227685136	0.517439688872978	-0.5753438392102209	-1.460263261730151	-0.052915040004375316	0.23299481377914888	1.1408160086415344	0.2123448817570072	0.11255692797783387	-0.13195753364436646	0.1785900891654349	0.06661382955853219	-0.7479242052948506	0.97744778330413	0.0751304242925996	0.6474034281090706	0.10666224929780257	0.7890624862254481	-0.15488715208647258	-0.5877029094741701	1.0422897220466407	-0.8940423024243526	-0.40958595895101235	-0.7794522312459333	-1.019099098604648	0.5181877985573865	0.18552462285217833	0.5667610329754883	0.15727827897897315	-0.7159559108978266	0.3207692360834242	0.07812502423530679	0.39622875803587354	-0.6854619652765623	-0.02192011318374233	0.27387963664601667	-0.690659542606738	0.486827233794705	1.5982452640258433	-0.17704330403139795	-0.2769787075639202	-0.44166143160737503	-0.2597618273511016
0.3169724997158387	0.7906379947899469	-0.6354786594800376	-1.4871518599496718	-0.045732816724018265	0.22348552382969517	1.160434310529284	0.24523470080343762	0.13716136124027226	-0.0025783019144810402	0.11563522942273104	0.03463161036884258	-0.7186479648465995	0.9656102185304624	0.05156194197614744	0.5381338717868416	0.16437741714436693	0.7687141161792479	-0.20857430096354204	-0.6412988545075003	1.0248206746289656	-0.813870430495544	-0.3567391025823254	-0.8309392636387416	-1.02621821642994	0.5853749768389139	0.19471902840494368	0.4798298401065481	0.2344340295920218	-0.6552651832196007	0.47211703863047416	0.2502604648555483	0.42657776575964323	-0.5831641980898097	-0.04291127625309229	0.4712187248759901	-0.7099106416799448	0.3916022115086454	1.6738240882315296	-0.18601665843258003	-0.3098086703911421	-0.4157623611335611	-0.2632698937202171
0.36362825406671007	1.0287494303927611	-0.6506141056368488	-1.5002801584359406	-0.008322851116508994	0.19863176876422162	1.17728845856258	0.2842623859607561	0.13020375436241954	0.093758704801198	0.1054776507328921	0.019728617033380153	-0.697713411072731	0.935348552915582	0.03170747235690267	0.463885439261335	0.20564396464372114	0.7508713064941432	-0.2532623749161011	-0.6824987178286915	0.9973711790045542	-0.7034658709372198	-0.2876522791211971	-0.8544388556051647	-1.0209381834506994	0.626987883148213	0.1533843809774496	0.36633092825239505	0.3031138243796489	-0.6084628830103106	0.5816325981078149	0.38887104338146034	0.4451690225417047	-0.4884455973145948	-0.053193015834808954	0.6699757372424913	-0.7367949444349662	0.22335769286778495	1.7039098359232494	-0.2353888549442872	-0.30826750895563426	-0.3831982817271466	-0.2863827931722926
0.384143983300853	1.2261377299129284	-0.6580745290914205	-1.4668662224603226	0.028738377903832536	0.18576911585317724	1.1486486139980143	0.3290828442891441	0.17189474833916565	0.19594813516720425	0.06538169110556102	0.03520917857861266	-0.6405380312827388	0.919182096732229	-0.019898895262336187	0.344604413231527	0.2446835400776175	0.7512164323946123	-0.2837833446435808	-0.703729738141884	0.9654050571050361	-0.5693361312851974	-0.22248591158249215	-0.8239835088954844	-0.9828801851215673	0.6929202785197044	0.11200969347737984	0.29918484262627076	0.42161237791072964	-0.5431154112054469	0.6657324945575879	0.47159565699344663	0.5216522233955877	-0.380881786892176	-0.05923482929062296	0.7888796032805262	-0.7675637261931205	0.06241803998809923	1.7256307301204472	-0.25580194376518084	-0.3559554754002162	-0.3677246617214183	-0.30708650896578915
0.42159472032570494	1.3798258468383229	-0.6805420512897585	-1.4091372654507996	0.05036131984758337	0.16918222043470116	1.1058630351083185	0.34542611307802534	0.17499474537445242	0.2423267992459921	-0.021299298899161958	0.060041144551937195	-0.6030006698030324	0.8536086693955942	-0.07466204267047147	0.2181669672901913	0.2278122698353732	0.6965847404404049	-0.28288740213849156	-0.7060206565085803	0.9418360473823014	-0.45497267987320794	-0.1305827694505351	-0.7734329743188516	-0.9444842696238801	0.7435796446137269	0.07562166048504662	0.23026900266451195	0.5627812841800198	-0.49156546719029315	0.7349810746626421	0.5660951030342118	0.5918509415062301	-0.2638977226851703	-0.03151141867937472	0.9266344760897919	-0.7777978190689716	-0.05794533907470294	1.7123001510501212	-0.23519308082835413	-0.38272620948255043	-0.3661213088483672	-0.30381364685055035
0.4404984571645021	1.5483578037419143	-0.6964790847898772	-1.2775578109064845	0.06460341686690506	0.15307204190939705	1.0834850385778187	0.3691792698679267	0.20561660769160608	0.3017804152251974	-0.08457043557034696	0.040349990201375294	-0.5498018615871455	0.8130682742603221	-0.1588629413670472	0.14569528364939446	0.2149647991040185	0.7144919246366465	-0.2672695275262705	-0.731302624596595	0.9505463181283129	-0.31160146313542303	-0.07819596249688095	-0.7658040879032317	-0.8648754326164145	0.8206243456384327	-0.009235374065068958	0.12748543944396054	0.6453545829523244	-0.4186180161196947	0.7973734823769265	0.6372311364246508	0.6368341069382601	-0.121767373099812	-0.01506308326553354	0.9939379943263807	-0.8065276600332665	-0.1308981748915519	1.6781780273633697	-0.19092022492312496	-0.38491984343835983	-0.32273253431229787	-0.26212992252162237
0.4841566051019505	1.6963768313071328	-0.7112206349258532	-1.1435675370254197	0.04519220881230297	0.10247826303708112	1.0513592052643617	0.3927144248570137	0.1922480414315816	0.3738224523440592	-0.13770167038107148	0.02841801315775979	-0.4971458143940682	0.7668685759716045	-0.27706641062018894	0.0851264341481891	0.14604080982826004	0.738220752077148	-0.23983143766311205	-0.7390497067369547	0.9453173568289565	-0.18257142699916692	-0.04080149324883492	-0.7232156941230342	-0.758267199170701	0.8372878299233252	-0.13306881325716777	0.05041022090488404	0.7046045328154696	-0.3738713624727218	0.767064212558579	0.6935685154076502	0.6381015780591068	0.04129972192275244	-0.029813348582784498	1.055566153729901	-0.8408181153777479	-0.19708821109643407	1.6470868988276106	-0.14460683799259144	-0.3761092539349708	-0.24583520447931834	-0.19061040969852056
0.5329163735023281	1.817324262744312	-0.7480258778172731	-0.9978957567361645	0.011088227901068625	0.07631622493984382	1.0024767691736138	0.39746943545409086	0.20383114860728763	0.41828724114189697	-0.14122168236518431	0.08709890939046397	-0.45937138422464335	0.6673284922571846	-0.43611496319781223	0.062400797420045964	0.08243386773250522	0.8576184663476514	-0.18871322327820872	-0.7690679860866532	0.9711886057833923	-0.0579250903248645	-0.06921483787325933	-0.7235394302070142	-0.6142588865631525	0.8239126922641455	-0.2537899257965265	0.06839516295054518	0.7525577078390718	-0.35838176222054546	0.7161107307853298	0.6411963214808856	0.618147287892099	0.13711708021458663	-0.05135827455360285	1.098853415945025	-0.8557004045673825	-0.193678912378338	1.560965119933378	-0.09904135175079273	-0.3262849701965521	-0.11201284246043627	-0.11311845860283298
0.6075733194227	1.9034710620470285	-0.7846147191785076	-0.8357533328556542	-0.015559951599687111	0.05341878349651987	0.9808897253189498	0.371392588827921	0.15051075730067115	0.4666249753206255	-0.15015592651482787	0.10499612677396597	-0.4388817242159929	0.5529933197328805	-0.6081896153337655	0.020752110232636213	0.060393912993515285	0.9586305104484429	-0.13009058642122012	-0.7216166541739903	0.9977518655007668	0.0562587104152639	-0.10046598812933978	-0.7245291620905203	-0.427274552630365	0.8071051768289011	-0.3411908360829558	0.1204724928407958	0.7976652418154833	-0.3396403730617251	0.628522366325092	0.5503294558004226	0.6001847835843839	0.23563627097720108	-0.07843448424784898	1.1045634508923008	-0.8661222817651792	-0.18406936219708894	1.498049284943154	-0.07290428198359289	-0.28101177710916947	0.016723473694352554	0.02849637443071564
0.6239207321813047	1.9898708160201721	-0.8392852747270021	-0.6816701267782979	-0.06441943419286111	0.051225393669551866	0.9430845285001433	0.35759868822465696	0.09126372884379867	0.4776222671034541	-0.16897192198822458	0.16815662815087312	-0.4283714789861645	0.41677517075950216	-0.7817872712655449	0.016686399302072913	-0.017263712187992396	1.086822577094059	-0.08006609226152261	-0.6630797629966098	1.0272221628974514	0.15784902268712078	-0.1792985037042722	-0.7202527680093549	-0.24181115483831483	0.7488797767441573	-0.390316324221652	0.1574020843442777	0.8315165150176851	-0.34802088998006414	0.5212965827217355	0.450285193241114	0.6153628074750963	0.2968533827607403	-0.1131517462945882	1.1445780755790576	-0.8716324539177466	-0.17567483455783842	1.3916859326912552	-0.023085263045950648	-0.18332238703967496	0.1963241619298209	0.11677397552638871
0.6383864589713861	2.045701784773426	-0.8459865688184885	-0.5757157687529179	-0.10181480739587837	0.04295088796112534	0.9311316115300075	0.380733435566271	0.02129999381691292	0.44919063290723915	-0.1992118083517008	0.2110690342018445	-0.40989956550605094	0.2520449221946378	-0.9746842884470057	0.013384001619810612	-0.12151500812229368	1.272731247485099	-0.025036721270911954	-0.5908133354833186	1.0830327716809507	0.23773326266786224	-0.29701005012016213	-0.6762069918933526	-0.06674535094746996	0.6768328157440966	-0.4136323702922227	0.1828735211929361	0.8171034847555465	-0.3631740982763803	0.34883150193022705	0.3164043771242946	0.6157730284478184	0.3023328393664158	-0.12265976122961515	1.1232784085512215	-0.8466678260116216	-0.15978174725769206	1.3703943499061801	-0.009749471436368111	-0.14031255709753754	0.3127975141681543	0.22912888381853333
0.6679822547419823	2.0948984423977715	-0.8781270592959609	-0.46395295869652575	-0.15509817854025804	0.010368473042224135	0.903291638064684	0.4009597728520979	-0.013974919412855873	0.42310368331428994	-0.20654607111968065	0.21532583359328727	-0.3948095063083588	0.09023951579386091	-1.1596338732287597	0.03190212734131821	-0.219867100825613	1.415149709191827	-0.010400289572698423	-0.5179587188241119	1.1233317162984446	0.2721389419660745	-0.4355920403269186	-0.6217142751456326	0.10958026003996661	0.5741817553239137	-0.4280723565720102	0.20844049013889782	0.8212484839081619	-0.37454044767303457	0.20054072453396202	0.14138483713128527	0.6191178670341886	0.33693409790765383	-0.13318010380708664	1.0617100913641528	-0.8279706143530643	-0.10206939338407647	1.2723744209415757	-0.03013259400533193	-0.1288574720778758	0.3722297142605108	0.266338571734022
0.6927269272605895	2.1042075373622877	-0.9486658795406843	-0.35398504219743393	-0.18444942284596175	-0.04285545071546674	0.9127429372693852	0.4212553213187354	-0.003412686474373322	0.39221184000402054	-0.22312992181979424	0.25623380663453516	-0.35757092908640276	-0.06619070256810189	-1.3284402670975946	0.04849131464489227	-0.2913594140186518	1.5558891247662225	0.017854929789025736	-0.4312138590733575	1.1724179119345781	0.29541091345561327	-0.5861685138637946	-0.594230620502047	0.23602923517215105	0.45429420741781856	-0.44344850062170504	0.23089103450350784	0.8059670703210345	-0.3838578586528503	0.09597000068417301	-0.048545583590153284	0.5865739692363402	0.2943619349482463	-0.17024413393021304	0.9517437718626457	-0.8061463509905902	-0.06425434427339145	1.1918791677093856	-0.06588618872532112	-0.11813664731382714	0.4363469710301697	0.30908715969259754
0.7085823481466249	2.056219978856391	-1.0016670658248192	-0.2518640071078974	-0.20907378283367767	-0.07632022932529266	0.9044638533411333	0.4217304804699361	0.0003555904707299995	0.37582908632322537	-0.25430176292419443	0.26868971994915747	-0.3401176910237802	-0.19868401859170332	-1.495747978297827	0.06642265236734128	-0.36079667361865586	1.6748886758288346	0.02926742743334044	-0.374185838542064	1.2023870702921708	0.29522918157717243	-0.7476857268198701	-0.5981139032243344	0.34480952851666047	0.33149888891232415	-0.4313947326830533	0.234447928451812	0.7810199168574394	-0.4177310811255296	-0.0021937775581603704	-0.19628666812851286	0.5118486099390037	0.23761939015589864	-0.21822160775977886	0.8637626607218953	-0.7717547058505106	-0.012042892640905708	1.1415181099971357	-0.06294810516647224	-0.08523549180740364	0.45346660929261756	0.3350429763202417
0.7543344822466579	2.020422656908072	-0.9883114118143869	-0.14937488888323255	-0.22469933068579112	-0.115112098218715	0.9083394657125824	0.4403875799525208	0.03466815269564587	0.383012014161627	-0.23035842804211287	0.2973532582365923	-0.31936872392241256	-0.28722230357979284	-1.6497639371590058	0.09779561015555369	-0.36348361799474904	1.8090137640642976	-0.016779187652909415	-0.33429897845782	1.2026480140424458	0.2709158594029778	-0.9201125328836997	-0.6551197809121596	0.43695589557135783	0.23711290725879178	-0.453328218232949	0.2070134932266377	0.7169248239516888	-0.37909591726572434	-0.09530163155407542	-0.350262317840791	0.43117498135147575	0.1757570150331319	-0.28225774847008334	0.7231945399032974	-0.7524871794658885	-0.006181174413326271	1.0870128179861502	-0.08047630199751152	-0.044730592289872126	0.46476231784500877	0.3417184495595825
0.8491223920173996	1.95523297050376	-0.9898794866359722	-0.05935242092969019	-0.22592439698524372	-0.14088274272448784	0.8526734538185075	0.45402635713451567	0.055611741279246375	0.3616779988010353	-0.19118416516786038	0.41066137282047493	-0.3314954530679994	-0.3998264068550095	-1.8130663517167878	0.10285789984234635	-0.39565387036486344	1.9052026721085222	-0.02971962987136866	-0.27653763654263214	1.1967447712011008	0.24789012569748312	-1.0912065170784426	-0.6665547321545426	0.49118202577514547	0.1236686170330669	-0.45388802619317525	0.18292418590220055	0.673850714924419	-0.3444946259157589	-0.17640676398688387	-0.4653487207659525	0.40737782646184073	0.09110851138482694	-0.3636046956245119	0.6103158445030606	-0.7178679946888763	-0.03722307050170762	1.0394602490488563	-0.0850989937490085	-0.018369025554379793	0.4568393217104238	0.3676381770589331
0.8813984075385536	1.869553350640204	-0.954189676554544	0.04168990521689674	-0.21790766320947305	-0.14215154236990749	0.7656127521098433	0.4241473005631045	0.1054107869006526	0.34910314124479636	-0.09766580932640358	0.4687323455044834	-0.34166392284168173	-0.49521707931456327	-1.940644618746914	0.0784331794954414	-0.4106044003751282	1.9350808877930086	-0.013920302910706644	-0.2122747200968053	1.188186298466709	0.2312604227444152	-1.26494649868393	-0.6759186273962953	0.4819099987498244	0.039931753851963174	-0.40995243639557133	0.14700466562111753	0.6061210464745515	-0.3138998267644072	-0.19712312090009146	-0.5625333362447856	0.41458063112908017	-0.0048996557456139015	-0.46317409156272316	0.44945596874799454	-0.6343982605265563	-0.02919385890814343	1.0166706947785527	-0.08027265070179737	-0.037116863010053305	0.42095009335991806	0.37621778144823464
0.8838903736020012	1.7409718924866908	-0.9183513702506781	0.14495930960869757	-0.18041578714230105	-0.12440684733963459	0.667006800138955	0.42950200931414645	0.10785364299457542	0.3360327504989038	-0.012310879337580072	0.5143388324030516	-0.3792469381857136	-0.5394599650760077	-2.0217416232907213	0.06281520134342583	-0.3981022786822587	1.9037236980358763	-0.040732924664394835	-0.12269794834149539	1.1454674609383146	0.24200456547611435	-1.418257303023474	-0.64308021833547	0.45236973702040767	-0.037853520892173816	-0.4175641623073202	0.040318662697916195	0.5925791385492979	-0.3022478457641063	-0.2592490829796488	-0.6048405518779874	0.3984066056658564	-0.06132981477849725	-0.5304618651913982	0.28008302863740964	-0.5556803551965046	-0.09612476420253094	0.9940277358565037	-0.06352798908398752	-0.06826252016294262	0.34991839409950776	0.3962599725840117
0.8433319318787188	1.5902066728296196	-0.899665033790481	0.25097221038033135	-0.18096690708334973	-0.1095535364118008	0.5935843187234636	0.4028773596882286	0.1588440693828384	0.34591715482913266	0.08798530630276555	0.5422213986379988	-0.4168483979194878	-0.563515306095214	-2.1147531322666637	0.04126233148315067	-0.42145459263909507	1.897871702115681	-0.0953937184792967	-0.03856820379354566	1.1066812648830533	0.23804186765903473	-1.564768225627392	-0.5986051442338785	0.3910096626438967	-0.11499437250349134	-0.44836895808421645	-0.0641321485902185	0.5791552995198515	-0.3131862462505041	-0.27351817941820333	-0.6286760108462058	0.390238110785455	-0.172323183227934	-0.6199998755470102	0.16299464253009951	-0.48146652552989744	-0.14048778147963434	0.9870330718161917	-0.03969177111708168	-0.0618526484171338	0.2802057404238443	0.4057499291402665
0.83295287746149	1.3805709738375957	-0.829492659662909	0.3307124387118934	-0.15402116539664643	-0.10315072548215783	0.4965193755589147	0.38317804345370393	0.2049017211505589	0.35906857885222243	0.16223922715055236	0.5922565304572968	-0.5093372131812612	-0.5828643515897882	-2.1838758263277875	0.013528605556952445	-0.42414677674836276	1.8734278934309008	-0.11795132080578397	0.004346974217241421	1.0588989289095907	0.20371224260577722	-1.6832512220048563	-0.5410256894190937	0.2974634412858236	-0.16136280389471502	-0.5485928781593626	-0.17012203164767908	0.5315624619081727	-0.31191413569719206	-0.2901478533241702	-0.6661739188568101	0.34054877545366086	-0.2556906083009417	-0.6934497851387305	0.007367585592613579	-0.4212174433752671	-0.16123265439221732	1.0031865679198053	-0.08917389049349221	-0.10866366435399862	0.1723674693219161	0.4313280597607694
0.8242435491797565	1.1647293285324731	-0.8170681755186321	0.45879535386917364	-0.16070831849261713	-0.11926012937668529	0.3895993515699492	0.36961345573405524	0.23676444581377037	0.3841360333430428	0.23266967826152402	0.6532361972907929	-0.5920391426953058	-0.5516052267624787	-2.2344056736455244	-0.03157900106414895	-0.39194016838771295	1.8073638565008623	-0.14216824361653294	0.024851425734615927	1.0186760403037733	0.13229598376250787	-1.8006236377712845	-0.4712879782961251	0.21504562920445966	-0.17084109367284736	-0.6369345770403886	-0.2642158984749188	0.47912447542620357	-0.28006699963603654	-0.296989269582609	-0.683513972589767	0.33851694383430997	-0.30747242616069925	-0.7818727906412908	-0.11473022728657015	-0.3857100234884345	-0.16307174893250811	0.9632163535681055	-0.12215825618570501	-0.09033909557884226	0.1307857880756625	0.45610293387425527
0.7833749497641248	0.9448759068760492	-0.7386593396114132	0.5694148526364511	-0.13756504548355025	-0.09290213247624678	0.3386326799291764	0.380774192465412	0.24207908394355782	0.34124930696497735	0.2510241966429967	0.7050420075010544	-0.6782103259296587	-0.5048632636476059	-2.2252542087487317	-0.039192523376552005	-0.3957355891645662	1.7268545018407597	-0.1487800565625958	0.022567647201189905	0.9764286647313798	0.07628427560100837	-1.9092083889281377	-0.3879329585525376	0.15110990939676205	-0.19968541055530578	-0.7462950954775203	-0.34922166522567244	0.43325300189334587	-0.27160004610920774	-0.2662869089277621	-0.6857966325433479	0.3431351202562385	-0.37970712690491354	-0.8656471718749248	-0.24322043152429695	-0.3394868937104393	-0.23150691816725658	0.965814642422661	-0.14765827081273059	-0.07801849356525421	0.10164282327481718	0.47710704088604716
0.7180371186969132	0.7678872759379949	-0.6546062062901141	0.6453411888153577	-0.11702141971380157	-0.06118883961864402	0.23445273005146777	0.3697902177485089	0.2412340005532901	0.337580842879558	0.28405509619370184	0.7099751125292217	-0.760137751063034	-0.49411744290385684	-2.1885082321288465	-0.0643484895666962	-0.3533079509801377	1.6647650679488972	-0.1749421650701488	0.00600898218555844	0.9209172558068562	0.03796610040797325	-2.010607839951393	-0.30898512682770646	0.09155988493591401	-0.19476997813610472	-0.8724906302262777	-0.39152826882333286	0.429920032352863	-0.25708075756066595	-0.24383113811386906	-0.6677628160988254	0.3905051477048951	-0.4570151413997281	-0.8952898921556418	-0.37281541571641597	-0.299541363891728	-0.26520359455338466	0.9697442210153355	-0.10928380650477296	-0.07543017471340367	0.0876339502584136	0.5022549922218909
0.679513993403227	0.6164358592476951	-0.5928989883143989	0.690736005482404	-0.09447294006860815	-0.051077629659274405	0.20570976621626808	0.39423812794100577	0.19995887885796496	0.3171636538299427	0.31987011291658307	0.7686872912362095	-0.8774547319160687	-0.48671820349096	-2.1042050536942036	-0.08788457138012354	-0.2711201524253526	1.597459446822207	-0.20469478879305317	-0.022383849377659866	0.8842115978125445	0.012016616408866265	-2.0680264217399835	-0.21433546807616244	0.023504479164877298	-0.1807954972385078	-1.0137595930772503	-0.42519425600207816	0.4168374625503902	-0.26418616064588174	-0.2543207296734939	-0.6428388722035627	0.451644209727401	-0.5226821915771722	-0.9125980051395077	-0.4820201137893022	-0.2836367341057716	-0.30109463733506825	0.9619379674438697	-0.1302508809541067	-0.0566668639024009	0.059979744830115325	0.5667217363734918
0.5963785988530479	0.41695906188187754	-0.5415038050154042	0.7085736647661237	-0.07973095361251295	0.024940533761711053	0.17692644651515507	0.42332049085426754	0.18476175257299632	0.3127961970950169	0.31608091147722905	0.8270184335957828	-0.9364907209476387	-0.4963161860352859	-2.021141854040934	-0.09476330228548938	-0.2151883741137933	1.5364430918502818	-0.18315655610401577	-0.07749870317859812	0.8814174680879374	0.010756394081936838	-2.130209550769721	-0.11259296830861716	-0.07157688691689017	-0.20136679726085424	-1.1686486175128388	-0.4224934532148098	0.4473598455915299	-0.34234313287849555	-0.2707460450675592	-0.6491596726846374	0.5173006420787825	-0.6022359810410618	-0.9011754160139782	-0.5545665128090699	-0.2726990942907865	-0.3128991257868214	0.9742933518498417	-0.10772408958459452	-0.07673016523136193	0.057136789367032995	0.6208486718665254
0.44576118382076946	0.2304227234756014	-0.5066793180087235	0.6851679543060688	-0.039190044838967535	0.10388297393056707	0.2100951779656723	0.4241958703058145	0.14379845215754533	0.27419852582954285	0.3045093585066243	0.8300772271552731	-0.9288281855015026	-0.48007853951782964	-1.9131184567958766	-0.06619441346870406	-0.10546106393779917	1.4487029565880702	-0.16641148061144997	-0.16257886239679414	0.8966751204607967	-0.012266177569361946	-2.163448759198607	-0.028648207432186858	-0.16315861724021638	-0.22567534710334036	-1.315410450878851	-0.3770445370209643	0.4693517217721583	-0.4037643283652992	-0.30808901329323113	-0.645989906312989	0.5600402381903321	-0.6943131019669223	-0.8877757017813334	-0.6482408019347152	-0.27208010831119606	-0.3067033772932105	0.9966584253454928	-0.1537403896805512	-0.11949005856204398	0.07594042285833624	0.6233645215525601
0.3718419576749385	0.09646537342081525	-0.5154092542212959	0.6450812019315453	0.019515574322884234	0.16999133139407735	0.30707651091078836	0.479196443665343	0.10720228500523321	0.21179064035998046	0.2742508224594394	0.8743320466189435	-0.9076036525518518	-0.47372702689702295	-1.812761625649707	-0.0011519165365848406	-0.02265487167926352	1.3529967455517244	-0.18401960902321615	-0.2949815642470159	0.9181671084615187	-0.04102327823523843	-2.162180507424765	0.013371653348415512	-0.22512533633248974	-0.22937234517683316	-1.51065983097439	-0.32990101502012936	0.4882561138104773	-0.44109515180218334	-0.32002176851568265	-0.6629496282219103	0.5838487426379368	-0.7801027650959823	-0.8448345539014216	-0.7228070529069905	-0.2900424878572424	-0.29516644046360435	0.9848949178015227	-0.19748942048948864	-0.11811270126743831	0.08287671385006315	0.607670828219658
0.3368088646275612	-6.339963875925947e-05	-0.5152998955407624	0.6244172651220923	0.08607865068860036	0.20627713758256708	0.43386133643643576	0.5198432763689415	0.018346314639703244	0.12725426518997832	0.21307529343428144	0.9078699373257807	-0.8285870412419192	-0.4318688054520554	-1.7252858786288225	0.03516322566713927	0.06350652487759886	1.2523040818921722	-0.20781085380933276	-0.4559070529121706	0.901160618101071	-0.10187379169536863	-2.1779163397445105	0.06908281468347843	-0.32289088906393504	-0.2544890227159418	-1.66432046822947	-0.2583139272420601	0.47632270519084113	-0.4653527843822226	-0.320128959288274	-0.6879485011660597	0.6060610661121921	-0.8336915936283434	-0.791835649583819	-0.7796978091749288	-0.2848610451372064	-0.2908535138441733	0.9957427048107039	-0.2548713267989465	-0.11925641089656805	0.08909414303045461	0.5690545313771823
0.3144449749866012	-0.0940988142459643	-0.5003277915747669	0.5572550434778805	0.14282386081483323	0.22559799663707875	0.531721970189255	0.5860534372232272	-0.07964427330632397	0.01175886815345038	0.1569537095692867	0.9326398409029221	-0.7818062749855913	-0.3932268616014116	-1.5947418010729237	0.08510701502222175	0.19549520632156006	1.138064258548591	-0.20910191154987312	-0.6659161724910542	0.8950242956072085	-0.2034187928229394	-2.2152512443310526	0.059519257491762026	-0.39975932285437604	-0.27528614030613	-1.7894824104070826	-0.17514015411872413	0.45014480295599385	-0.45242901900449006	-0.3296964457069024	-0.745077886885883	0.6251572732024441	-0.850440421171273	-0.6774097532446647	-0.8598132826569014	-0.24330935173854287	-0.2957944115431336	0.9638538491880689	-0.265390643963908	-0.14178306277165179	0.08313991909289689	0.5155590384567896
0.3322441977296028	-0.1847184935858148	-0.520108488533669	0.4982724003180425	0.19072986638539183	0.24197060639951223	0.6525885132205158	0.6477864232699801	-0.16589085010602292	-0.11088926404778383	0.16740678448964857	0.9086291302260452	-0.6775533616795322	-0.3452480723694854	-1.4849265006371453	0.13200322990513597	0.30341530162625635	1.0098488682677838	-0.19456565788286667	-0.8446097413193115	0.8845248689520172	-0.26529708888063047	-2.2402784130304485	0.06996644320537451	-0.4732677356580279	-0.31234203114346143	-1.859046021435153	-0.07600895007732955	0.4838281222797569	-0.46708363361811384	-0.29730361696389335	-0.8083380744271048	0.6654004735608217	-0.8429917109769157	-0.5817059112479779	-0.8918213723311773	-0.1418457207981256	-0.3464401226782369	0.9432234908497703	-0.21400524076221433	-0.15982148880834907	0.042590803873697514	0.46680022800191673
0.29689145036398096	-0.25053340163437987	-0.5208124239274023	0.40207900608422664	0.27500018883250166	0.2706378687777823	0.7769384809539386	0.6769322031857776	-0.2676245737517437	-0.21466209435481468	0.2273318647964148	0.887614535226971	-0.5695589830014457	-0.3009036980067447	-1.3646531154954469	0.19468792129274856	0.35736923516084773	0.899950774760373	-0.19376020890377124	-1.025178787029247	0.8589099246688547	-0.25971807544061126	-2.2404930210020457	0.06911065142703696	-0.5209418558258	-0.3709053442976652	-1.9286796260347618	0.024413090723921976	0.48524845729574767	-0.5181889322104559	-0.21171770142357582	-0.8580882868503311	0.7160304460610958	-0.8214034896478962	-0.4954273009984599	-0.9148177000814531	-0.05140921882566252	-0.36294060665612005	0.9425475333123418	-0.1319019051616582	-0.21174610567621727	0.050905060112106736	0.41432265159839127
0.2660213465888958	-0.34688300048625165	-0.5620654516105906	0.3005248190227892	0.3401630115005842	0.29401845837238405	0.847870715593839	0.6951666990700014	-0.3843620688820867	-0.2770359681114118	0.29815486593904256	0.8495751594308976	-0.4807589599800181	-0.2752794152493323	-1.32156200170308	0.23471638134687742	0.4160003372933783	0.8848210009929645	-0.2350894637684485	-1.1851118993769283	0.8194320140881388	-0.25974394679312607	-2.2416592870634373	0.05900147924265716	-0.6126409613996294	-0.4026992986360957	-1.9555096618678895	0.16340884867778255	0.4748833544390645	-0.5497791709168094	-0.16449919163555246	-0.9141613067827267	0.7563278374805611	-0.8125587649618694	-0.4249432669832445	-0.8990579320221755	0.038812167198471484	-0.3925865021532704	0.9329517513472133	-0.1053307736465302	-0.23727386436269468	0.024694910597547144	0.37551457462848425
0.26623096643982536	-0.45623482038776897	-0.5434102244785736	0.23247220677866642	0.3618604190286575	0.32925167347848355	0.940156833056478	0.7507524043443601	-0.5123174480406968	-0.3337099400281903	0.3445512155206406	0.8113994168922336	-0.4188223335370663	-0.18702529304797275	-1.2741027678949348	0.2884027335537883	0.4464297096827014	0.8707722170113463	-0.2563786474574931	-1.3658995571004626	0.7705515257609884	-0.2574873899349154	-2.2703304115254657	0.035570795185658755	-0.6514303928687429	-0.4473710627782236	-1.9475385189662884	0.3033327129594713	0.4309156282112462	-0.5900836660104796	-0.06649515548613893	-0.9694723250483204	0.7652499517015416	-0.8086354752141428	-0.36144626932267954	-0.8274224056775937	0.1230787297801765	-0.36938050791900173	0.9376254815086928	-0.09579367545137249	-0.2695515122504204	0.014175004153272237	0.3504858267770038
0.2659769294741463	-0.5725286604871379	-0.5097247145625172	0.19183792698468824	0.3661943912143143	0.3639343539350607	0.9713936110366317	0.7619164196504415	-0.6153909032603903	-0.3762882889751734	0.32990133371213803	0.7333402994676015	-0.31468992586287414	-0.1075099803431266	-1.2153578475575653	0.35852441076664077	0.444048155627106	0.8662452591715313	-0.2778021564915837	-1.5780269484319374	0.760704532540855	-0.28473337364636675	-2.324025576290802	-0.016109737912274616	-0.6409203658328451	-0.4690671436799767	-1.94938084976001	0.45397814445462253	0.4000703914273753	-0.6062760829724831	0.014099011062518619	-1.0643686274444393	0.7656234658715914	-0.8161644093336745	-0.3021255005848289	-0.735038792999	0.2385926523880762	-0.3693375809190103	0.9283652272765315	-0.052465904501400026	-0.3188278986541767	0.0740643201765753	0.2883438630304721
0.30160384616052316	-0.6450695121913956	-0.5166697884515041	0.16845463704430613	0.33663637349071057	0.3246613026298725	1.0001328960221767	0.7455577368766753	-0.7263324101665372	-0.43606738528778444	0.2898296623528026	0.6080240965637728	-0.26809172935284437	-0.07646961747998976	-1.1705426107650985	0.4168300555349075	0.4575353668798007	0.8665695152110313	-0.29522843630771767	-1.763053488863655	0.7241458053762994	-0.3035544951412031	-2.36183161732811	-0.06525766310674773	-0.564314481944847	-0.46807287742814363	-1.9324786521185593	0.5836604089018929	0.32388291065827557	-0.6009036584977786	0.09603460748619808	-1.1462105501001667	0.7554217415003085	-0.8352430770637724	-0.2696961325843105	-0.6420602638073643	0.3666707384861777	-0.35580560812694273	0.8838916911032623	-0.05115900207503058	-0.34682552498963726	0.12420278021562518	0.2182121802892448
0.36931395107956855	-0.7364196132709698	-0.4756150679398778	0.18121853823473097	0.27341356078760853	0.27871324881012793	1.0018307408781286	0.7534778366763826	-0.7748876566883537	-0.4418879664851204	0.22430760548154885	0.5220825003222739	-0.25568222051446016	-0.08082578792394861	-1.0955492408658434	0.44008831910609186	0.4222354751363633	0.8662201143757834	-0.35825882478549986	-1.9341825858634933	0.6939165475452616	-0.34558112749556275	-2.402676582324742	-0.1359028668886495	-0.49559992147755977	-0.48055446983954947	-1.9318499598599153	0.7173199660307482	0.2618270121097047	-0.616194045292011	0.1694165055450103	-1.2191064795263291	0.7181705967897605	-0.846138313457903	-0.2456636394680463	-0.47528614517756307	0.4903115390713745	-0.3147964264287947	0.8480852804365625	-0.01815822559160951	-0.3635946023253343	0.17181255094572462	0.15805277514896474
0.41939533286036196	-0.8424896186433276	-0.46049341276182004	0.23167817383321934	0.15735373284223528	0.23175709049782284	0.9766406539673665	0.7423030489104908	-0.8228974254807688	-0.4364375980452914	0.12945649215083757	0.4255354112332597	-0.25219744219473095	-0.06403514506122317	-1.0518777235924381	0.44820973921831186	0.4207388048525752	0.8834130905222277	-0.37909452208493943	-2.0570760584180734	0.6572666207088402	-0.40522666833935606	-2.468421077460403	-0.2223413132439358	-0.39664208330678596	-0.4709663296771418	-1.9483340708999415	0.8583988145055615	0.22498672515672657	-0.6390867302778651	0.22184202984572793	-1.2815540882927505	0.7064344150781942	-0.866969940436985	-0.17025188859021378	-0.32600506328141077	0.6039644732477399	-0.34898438341283633	0.8542410897810788	0.02575834688510354	-0.40850209066296267	0.21093867036095287	0.12421757695890809
0.44172534381504247	-0.9449962309981295	-0.44462853025939914	0.28671176070683496	0.011612976601319946	0.2152266519929995	0.942640279534222	0.7097126110415926	-0.8347766639368996	-0.37401679977030283	0.04723309421932477	0.3148686329302019	-0.30196301124686026	-0.0891260300028442	-1.0063892415452258	0.4370906488657994	0.4039356971618453	0.9211909831059775	-0.38263125307997004	-2.1598097881852745	0.6753566589150072	-0.43866050465333417	-2.538243124056413	-0.34538587532052156	-0.2542529313917137	-0.4294179132180481	-1.959563039591119	1.0044914431441474	0.20118342968272068	-0.6611714222178933	0.27800533118890175	-1.3418345081220004	0.6922626776178846	-0.8934521831696516	-0.11635737741728451	-0.19759804740714954	0.6852915119615716	-0.34970206464658316	0.8635787898116378	0.0703222551635688	-0.4444867352588095	0.2592207039498296	0.11064767414557955
0.48180225976750696	-1.023100705699018	-0.45280639812118173	0.3215815731524649	-0.106068285723999	0.18350925814893224	0.9181346816198849	0.7104493536190583	-0.8296931273939693	-0.32552452865272163	-0.012785135235136746	0.19948317006756594	-0.32608026217661	-0.10309872214063498	-0.9948757224424829	0.4529111680521355	0.32624443775835255	0.9164467576168033	-0.3955707582282206	-2.2297142015344766	0.6804290806255733	-0.4181456719472142	-2.5725591264185903	-0.4507172289613003	-0.13420461399884234	-0.3798661116189097	-1.9955791067461308	1.1263348867760317	0.14434695141092752	-0.7100045673140147	0.31156146519255684	-1.3923146097625057	0.7053067962961004	-0.9070494736476148	-0.10835134867201394	-0.04313261418967729	0.7117351475077612	-0.37806167805417346	0.8733479937837721	0.06600586383884302	-0.4451275837067561	0.31089893394988133	0.09802655607738706
0.46954619934595243	-1.0679481163942872	-0.45920017045671563	0.40555030047691903	-0.23383783101179767	0.1532883142655487	0.8982583028548194	0.6876206378096221	-0.8262827640119916	-0.24505538463720314	-0.08444264685221121	0.05356510883890549	-0.37079973646009234	-0.14737868620109168	-0.9774658963370889	0.4500950037072835	0.25806525321455764	0.925298435014191	-0.42396855740352646	-2.2449287021764315	0.6819822537548914	-0.4229318721623988	-2.5889100014091233	-0.578194467573677	-0.004162102907813386	-0.32735098422081743	-2.007455515974044	1.2398456807983724	0.0679855142479555	-0.7253124322120642	0.3593041100167923	-1.429728289494049	0.727167334173317	-0.940525750460964	-0.11273937126511832	0.051743501765376156	0.721694556194958	-0.35523411806575733	0.8711616882859902	0.09133885635049672	-0.41091522521651774	0.3877307602156403	0.03428805460184963
0.4598377837982598	-1.1066883057164891	-0.47073143862984546	0.5155565777490054	-0.3713441736252354	0.14810577919815407	0.8742103315415118	0.6764168112390243	-0.8352655214865352	-0.19685850964233156	-0.2062919900260219	-0.09125072513700863	-0.41435240002123797	-0.19694739289466484	-0.956163550713136	0.4408121220748352	0.1900158457509013	0.8879927597775767	-0.4571479238122459	-2.194180824533107	0.6824952778299158	-0.4448000640645001	-2.5601131154243806	-0.7112975325778371	0.08774827811692347	-0.25545862131370417	-2.043014750086244	1.3147869234479466	0.024616638005267033	-0.6786102618440074	0.3389610902119922	-1.4887743870447663	0.7223537309657325	-1.01755416315395	-0.08953533641354469	0.1509447487844785	0.695215256894617	-0.34073381401457215	0.8431000406413636	0.09494076745239743	-0.3738853897687004	0.3981564790722211	-0.018419804810787414
0.4756269023551519	-1.1135083993425756	-0.48979829183539153	0.5797775697547795	-0.5204627264722672	0.1284085862858037	0.847578247046263	0.6757868565240269	-0.8223305835125029	-0.10619891296568532	-0.2923578978434024	-0.17537957540028506	-0.43740485884526514	-0.24362314476130167	-0.8937807137581142	0.409927339536629	0.12410828605515353	0.7937038206162297	-0.48055046777545546	-2.1352899065382434	0.6677739930458307	-0.4278526034106592	-2.4659371309669877	-0.8383048409063381	0.14749722273915117	-0.18400481229734783	-2.083483533287819	1.3252775339426552	-0.0011236633714275662	-0.6631551870011326	0.3609190294915967	-1.4822080601267154	0.7454915467930809	-1.0676630905607611	-0.08048587369177186	0.21658755041442895	0.6962276433951742	-0.33427177260576274	0.8334439994796734	0.13337779146262801	-0.3681167247209368	0.41468676135962923	-0.054347313176905644
0.46955145792390596	-1.1164754729050164	-0.5630409979427331	0.6142881230446562	-0.6809490485441589	0.09086139412409061	0.8569175085569244	0.6687341739229625	-0.81996253426314	-0.01960844840028953	-0.3783325426592403	-0.2395542161962147	-0.4756090752933897	-0.3129493250068691	-0.8386740517872575	0.36082740728903484	0.09393738963760066	0.7091330542647786	-0.5222787368322283	-2.0733748456040884	0.6900723809516158	-0.39615553973692746	-2.348694856477796	-0.904952468309402	0.16038131865760666	-0.12648783837171548	-2.0757629923700316	1.331559035134474	0.0012737879141703685	-0.6202732193237522	0.3046645185455632	-1.495079800310445	0.7932471839840967	-1.0964683551856655	-0.15561987244218173	0.26173057025800195	0.6782832178623482	-0.3385196029762246	0.8062469800681897	0.12844395699708772	-0.37046364398496096	0.4045155083454933	-0.09600432217709688
0.4551983055453447	-1.1300369900443785	-0.6289079113485088	0.6486184157569959	-0.817656708072828	0.030763852520743585	0.8880862835586051	0.6586947097475198	-0.8289761363211721	0.08660639777990656	-0.3460669293719701	-0.2887058451125646	-0.519949833916362	-0.3778504910010115	-0.814998829910112	0.3360137088130209	0.011315561039568933	0.5996342741719259	-0.5616437350711978	-1.9462180454884332	0.6640430596756459	-0.35189276014689697	-2.210832697697172	-0.9614455548796977	0.10379223933183537	-0.05469677493001855	-2.0191194447169285	1.315233591334826	-0.014993431020730016	-0.5692519941033276	0.27461088479896706	-1.467879886555253	0.8540140355509325	-1.1269660048250767	-0.23401109147503413	0.2601045446832362	0.6643175604360965	-0.376574170195334	0.7821795913423502	0.08171957909460811	-0.37833676158096924	0.38409500191066975	-0.08708390205891155
0.42735604130548666	-1.1590045358911873	-0.7059052226017581	0.7089315617638807	-0.9028694945129423	-0.01319548714979582	0.9137156028221213	0.6712174600931602	-0.86782925402496	0.19392608231648278	-0.25372773254240544	-0.32092343951128793	-0.5643007632375194	-0.41851796935769814	-0.8034989807617805	0.3253541482521298	-0.0908844155155529	0.5012163678476559	-0.5751988351645115	-1.7910839902253257	0.6583281646267137	-0.31731368529494286	-2.083543892012825	-1.0019032180677288	0.02238014781794595	0.020191175883171725	-1.9352990180860172	1.308884621894824	-0.02526286077462591	-0.54497533254547	0.25441817569118724	-1.4099369854475179	0.9245730278878043	-1.1333809639983516	-0.31173255969104446	0.23526021649073953	0.6600464594680084	-0.4485810841022123	0.7988602139623632	0.04837696215075393	-0.40082648320651026	0.3232952953358189	-0.024034632630282514
0.38723900529630895	-1.1845136225478377	-0.7957545512578277	0.7459262705732398	-0.9998442414598923	-0.05638237412329471	0.9468971545062855	0.670270420365484	-0.9344779972384109	0.2855210867283592	-0.15692702575007894	-0.38091006847926356	-0.6494437345963638	-0.4703852127760424	-0.8054412534510235	0.3376083696780288	-0.20832695338285387	0.4328202229999124	-0.5770673158068362	-1.6326093400907034	0.6056316042764378	-0.2463105632053832	-2.003533910718508	-1.0289049619124992	-0.044960504453970665	0.14425928119249626	-1.8051560333852439	1.2945638342701238	-0.047937869833059935	-0.49680161661272965	0.2504816989743701	-1.3363339131224887	1.0355792786821945	-1.1264437367302467	-0.3738869112596695	0.15401571438857728	0.6758856853486629	-0.5883067228897529	0.8146126186297085	0.007169612606967052	-0.4187359392076531	0.2255895538203884	0.017563555777689956
0.38307972115167194	-1.1659626047920524	-0.8029989334225727	0.7791421928459595	-1.0871361061166394	-0.08539033734368387	0.9553077851797784	0.6479925051098301	-0.9911221543039263	0.3780236410105329	0.0030243227555574624	-0.43827614086052336	-0.7134185689556064	-0.5488974515546085	-0.8148159942698646	0.34011150962448655	-0.3231468371509957	0.38913677959554577	-0.6142539418139129	-1.4628216846467699	0.5588032122493851	-0.17985338270399107	-1.910245765070726	-1.0280751032183537	-0.14582476379871623	0.24942813762056115	-1.5907126036401755	1.2521163430620357	-0.04672076367212816	-0.453423855441825	0.21506889550151848	-1.2635222788763236	1.1114453156340032	-1.1629360194524683	-0.4273248433355807	0.04477364756280361	0.6864150423534917	-0.6757933101665431	0.8695122476717136	-0.042276690033652385	-0.4232300723614978	0.15776097899709157	0.04287929812560055
0.354646215762149	-1.1322482253691097	-0.808322256676423	0.8031907918011039	-1.1429115188416836	-0.1274773944273792	0.9775676126001468	0.6405510772199569	-1.0336789499194723	0.43893783114758633	0.1631092236448884	-0.47918876109966585	-0.7479395184808825	-0.6222711677800564	-0.8003457779442893	0.3920531314667971	-0.427223847857613	0.34340182118988716	-0.5981471632559053	-1.2667319120560685	0.5345683791573095	-0.16166007269684063	-1.7625554371418495	-0.9913002799603321	-0.2720402239588461	0.3822457286726163	-1.3744277180210296	1.2252226568190767	-0.0507545705971029	-0.3941572055061912	0.23578287890476174	-1.1850655436077937	1.1543451961857933	-1.2674635094361602	-0.4670110384507561	-0.048442594633730456	0.6982530881450824	-0.7294323428383047	0.9041121305988084	-0.09352957793610772	-0.4107893422296865	0.05346538571498292	0.10595536099796281
0.2915400894403229	-1.0662240306142763	-0.7972192885591725	0.8424597535921791	-1.1746568712360055	-0.13856354556877057	0.927021556103268	0.545976884490955	-1.0547068082330577	0.4971577376022017	0.23735262178256206	-0.48685183796801407	-0.7810811384882488	-0.6850256591683829	-0.7920862775728202	0.42378032535406734	-0.4842377789919746	0.3336201697520477	-0.5383041466805192	-1.0903495919672088	0.48919160353278873	-0.1759404843659078	-1.6450973033226255	-0.9114587542571906	-0.3834892598411258	0.5125341263098696	-1.1176523636919835	1.168307271795999	-0.03227393283764548	-0.33795413483954917	0.24118784136432087	-1.0950744178762857	1.1091202858933067	-1.3443500897752454	-0.4720448338005386	-0.1457383112323644	0.7081058719782576	-0.7468364765448111	0.9364746433099089	-0.13536548286049682	-0.42113011699534464	-0.07930355145844784	0.17030822910794896
0.27297838948672276	-0.9956786584245896	-0.7583076585308155	0.8540147595922963	-1.1786710447900384	-0.14147775211654673	0.8584363718031434	0.4779797599012568	-1.0472799563048825	0.5353533365314407	0.3135389820890625	-0.45070601179763675	-0.8037920789805215	-0.7118073145449648	-0.7631925505992403	0.46537205314334934	-0.5381555537656354	0.32894183193478116	-0.49626848891279796	-0.963784550914105	0.46857880691173026	-0.1717223040681525	-1.5493020610503812	-0.8091138659911266	-0.48427135651051795	0.6143879982531357	-0.8886902673934067	1.1048249995719397	-0.012553222011117336	-0.28104955216660377	0.2254336515737136	-0.9996315348289146	1.0700148298320453	-1.421939035750207	-0.4759119599711914	-0.18446120031779473	0.6741930005240491	-0.7915878012777658	0.9914967357308416	-0.20819466823929753	-0.44093983061077885	-0.20968349553491716	0.2520827723841275
0.28983716491516254	-0.9108846582786942	-0.7071656212786662	0.8265252093154221	-1.1920471350591149	-0.12140991204758748	0.8295217283173747	0.4250870946406386	-1.0026943436610236	0.5784553619619548	0.38640530822998886	-0.44817461590928626	-0.8541022374955831	-0.7363955236899764	-0.7468102494004133	0.4864390178134821	-0.5542457421772228	0.3637845951955043	-0.3991410768481525	-0.8416327739207464	0.46197537715288456	-0.20176699320272898	-1.4872484476186634	-0.689037536336216	-0.6072009274210184	0.7180311657179107	-0.695293460900853	1.0685824474702708	0.014498369655807813	-0.2987643488966469	0.20190682916800046	-0.9007412465233958	1.0313687520185135	-1.5077261872646663	-0.5001150806629144	-0.23281416619911188	0.6570587101435353	-0.8519136236684585	1.0492737350432522	-0.3092431216302551	-0.4259099507917812	-0.3426370336705161	0.3373284961281665
0.27286924846711813	-0.8122810517669101	-0.6433645216527766	0.8523456653323352	-1.1665236114159068	-0.11300455753105218	0.7911868328883871	0.3755049280553787	-0.948498839143233	0.559590849281834	0.4055265748036163	-0.49497353623732493	-0.9218508008527678	-0.7383506094278959	-0.7514620209702213	0.5277670871398727	-0.5545889216900527	0.3916901425457214	-0.2863284766342956	-0.7216545618480898	0.5049947476089329	-0.25819873714527536	-1.4117752663303293	-0.5733537524817567	-0.660596782168611	0.7864760020342343	-0.5177479235707971	1.0463010752244937	0.06861076003245803	-0.2910995849466652	0.1668036887004612	-0.8291445332841774	0.9555663797856255	-1.6011951859052065	-0.5243736991636896	-0.28914386905542744	0.6001981060030053	-0.8594935132600835	1.110421188940016	-0.36167737308588155	-0.4166014698745376	-0.4150910913122191	0.3948840159815747
0.27173439969429525	-0.725243343694333	-0.5764732905164841	0.8808264559802115	-1.099013683798319	-0.1322558911950456	0.7239933685607974	0.30161133365974047	-0.8391958197909458	0.510256511402285	0.4395044719380681	-0.5331596121564833	-0.9656286284728228	-0.7056758351442969	-0.7685468439094914	0.5817979113789461	-0.5694404950331317	0.3922743836321852	-0.18460595550480494	-0.6016736572111921	0.5424086294436897	-0.35426372587511645	-1.3140266535410974	-0.5006954631166571	-0.6743167134235484	0.8577150186125578	-0.41399165916884195	0.9969584494117285	0.09495463473288294	-0.2688215814858628	0.15062786330982217	-0.7182643929399497	0.8708327159068026	-1.6862295917497487	-0.5068809275555753	-0.3436023744991675	0.533639464524198	-0.89176028400075	1.1413277913679951	-0.36959804514244976	-0.3755333783347231	-0.5021863452660914	0.4530946863090032
0.28710608246280034	-0.5954923393344738	-0.5247039718727922	0.8858963880120747	-1.018536657179425	-0.08563947682801797	0.6270511651983759	0.2286363584325918	-0.737038268289157	0.4255038952643188	0.39654785731311953	-0.5741630870907936	-1.007493564891528	-0.6767007335361448	-0.7456303045021622	0.6022291581458187	-0.532390979463078	0.40266720377257004	-0.0571317061473402	-0.46770158370397985	0.5837470654682624	-0.49531640949244443	-1.212632082815738	-0.40983841818557015	-0.6419575923886125	0.8528661951594216	-0.3626370007651508	0.9873069459997227	0.13165843730581175	-0.2657033892967042	0.15227596250500755	-0.589288285181185	0.7882568738807889	-1.767188533550192	-0.4965723034821606	-0.3826672659912683	0.4308802805393441	-0.8426758787856571	1.1834721822859993	-0.3005297031231751	-0.34658524588616163	-0.592124755974418	0.47340977999587636
0.2933548982950081	-0.4227286565472522	-0.4338367377646037	0.8817197712134675	-0.9637304808250224	-0.019379004663257683	0.5232072169224949	0.1537305134579991	-0.5747720146281232	0.3423795656231093	0.38195227599782744	-0.5508799480405372	-1.080630027042883	-0.6471964716320888	-0.6987903651953543	0.614939526749383	-0.5154712433325472	0.3952336736852553	0.03454609648331826	-0.3917931756452921	0.6183346284133859	-0.6015286601055279	-1.1042079435140133	-0.30857251720926426	-0.6291618367902729	0.8309309405325728	-0.3128558165979335	0.9829405668061246	0.1636140811680216	-0.2329360126067937	0.11086549723711389	-0.475274103565403	0.6717318241117591	-1.8713230297199517	-0.48613921648934877	-0.4158560889154764	0.3043339832160905	-0.7811187827093755	1.2248645214564944	-0.26792203941611076	-0.29719094184351424	-0.6590944121273498	0.464217754035534
0.3122063046250482	-0.2618078515118082	-0.36472282361077674	0.8463054160769342	-0.8831889805758234	0.043938412792278704	0.4317790517915306	0.08185624007220442	-0.40665541643916037	0.25206413916712134	0.40825893877259534	-0.48939430130213946	-1.0998206489105324	-0.596405028575087	-0.6608430558943792	0.5975650335878329	-0.46768612589907493	0.3383515448767364	0.141053392052495	-0.32031890658260526	0.6547148428700023	-0.726183793039685	-0.9805423210422779	-0.20570469257515173	-0.6257937848652915	0.7690400026538369	-0.32491358416924476	0.8964810766229938	0.21090491066580935	-0.2171419610180576	0.060252241760244775	-0.4054833142062243	0.5569680200423811	-2.0030520445352287	-0.46421282137956393	-0.4428077611705346	0.17350773005428316	-0.6567503654777547	1.2544735000824612	-0.2169973526196367	-0.2710478314448427	-0.7080493124491178	0.49239008524566685
0.26784348596932067	-0.13528113567400168	-0.33406688365441567	0.7976151285653754	-0.7937145948904396	0.0706146918088334	0.36638571548833215	0.013052740661562251	-0.24003769041577488	0.1413247304526516	0.44464150679978065	-0.4335433396609246	-1.129343671636656	-0.5501487911772756	-0.6291538802018743	0.5750386170886143	-0.4530812736433039	0.23304629049101105	0.2641399945704458	-0.2691534092000446	0.6869285956072584	-0.8228213435466196	-0.8744128602706794	-0.10693536676422548	-0.6043054653204329	0.6947219737326602	-0.3566829913527639	0.840115527732704	0.22576728457114825	-0.1842113056054812	0.024864294017842476	-0.2930534738786806	0.48407524859274753	-2.0749654802236557	-0.5088380145711376	-0.4539818387556567	0.048198366532982505	-0.5542122412671329	1.2369898458688333	-0.19671177491052655	-0.23279983132609336	-0.7882053734606549	0.49569614623433517
0.254853734796948	0.027155097796087345	-0.2801434305872931	0.6845294227133953	-0.6821194480272453	0.08373025711175902	0.29313686462853017	-0.05368399207928902	-0.09475667592215449	0.03696019452758047	0.48364628124259584	-0.36953964008232326	-1.13661172112622	-0.47982926741046894	-0.6189297362607691	0.5093269357271171	-0.39915745049508733	0.11165915959916042	0.3263121912475543	-0.2163157386628169	0.7100876896736971	-0.8872450357403714	-0.7713531694438267	-0.019925594615662106	-0.5645047534035579	0.5832811070950187	-0.41304987691550743	0.7655447452767944	0.22668862406870316	-0.12850981959281804	-0.04171369759249792	-0.21285611004414023	0.44450505456908135	-2.0968194820871005	-0.5688690425153496	-0.4838626692834961	-0.09116752370596942	-0.48466237425482206	1.1990350392458506	-0.17724320439425223	-0.2294822829646967	-0.8370576990542385	0.4618813360583144
0.2465144640478682	0.12828201791858068	-0.26000401832081466	0.5941803873960191	-0.6009304113715468	0.09858535151303928	0.2940783714394916	-0.06825662911856639	0.014972115076934137	-0.06051175758949066	0.5766312481883026	-0.30622044508496976	-1.1315280861962944	-0.4499870632954147	-0.6378136391168261	0.47569778004916097	-0.3520606643833254	0.014869971475504585	0.3521048459430172	-0.1706255857924501	0.7507539865457675	-0.9487889589397854	-0.6428385956045052	0.05633112391529588	-0.5068562080008705	0.42978209072401413	-0.512893331933931	0.7125186473256251	0.2184895959245554	-0.05665580854383538	-0.09901680575162537	-0.14463100330200826	0.3913020641243416	-2.14560464085751	-0.6391972629865297	-0.5615762493912207	-0.2142038114446823	-0.432405692843448	1.2249681361548075	-0.15748137377498272	-0.302021067855944	-0.8699358768719756	0.4278435700598367
0.21122330543653994	0.20102554198808337	-0.27061295280917597	0.48685665994928246	-0.5355303064444931	0.1251579667050895	0.3147573525709676	-0.08616767018778874	0.06273611655600286	-0.16424240149860023	0.6470275633629458	-0.2500549985840498	-1.116002344000505	-0.42299141316453326	-0.6646534554401391	0.45094111963671535	-0.28709908361671693	-0.08413413767660008	0.3629378454344298	-0.10962346569007408	0.8101392219533242	-1.0275718266980374	-0.5022669955404846	0.10450151432520238	-0.47892831155469	0.2998367607623646	-0.6427476556463663	0.6728402295503901	0.20335911354831296	-0.0021803745883692714	-0.1700014587462715	-0.10639176601398219	0.3887292200084608	-2.1873565400368613	-0.7169632797824466	-0.6483278465147947	-0.3218754332916312	-0.39475245669544023	1.1861056223385484	-0.09662427269269439	-0.36444485176717933	-0.8677732526968203	0.42849940794582453
0.15918485622753675	0.24638567606628464	-0.26081008185643967	0.4081835722335655	-0.47116299142829127	0.10272128749493248	0.32692096729407477	-0.09757216426626306	0.0751995979812741	-0.2481422986664083	0.7493564189303432	-0.16244457833265835	-1.0677750644794928	-0.43951297351442664	-0.7034402423373136	0.44174246621556607	-0.24213789966870225	-0.1374207843444592	0.2768878722882542	-0.08131650756390477	0.8647508983910337	-1.077335085800232	-0.40708873554460234	0.1093592711581639	-0.4289511654191388	0.17124844386894258	-0.7596814847734384	0.6076089315902367	0.19310734750730885	0.06026630556006868	-0.22568087031603357	-0.060696686956122944	0.37260285254870684	-2.19086467466536	-0.7700096015283245	-0.7488817901766103	-0.44088141757765903	-0.3570048539050802	1.202548885963655	0.010479762654380165	-0.4194102040052389	-0.9053007579733745	0.39501783634404675
0.09691452896629776	0.3010350802405731	-0.2628184218601278	0.31592285834240974	-0.4205662160371926	0.09493109917459157	0.33877667344908347	-0.10304790581858507	0.07146914929894024	-0.2908404706840768	0.8822060510406586	-0.07901501559605875	-0.9881376977477467	-0.47629941334449793	-0.7449712725825147	0.4321627012093915	-0.15585612730954232	-0.11433677554154931	0.18406497124563748	-0.07878885531865767	0.8903821949833208	-1.100142695258082	-0.3760281421509991	0.08123384392556128	-0.4125791712672922	0.10147741330179358	-0.8739565830878993	0.5487975082538058	0.20485245849988823	0.1188175225489645	-0.2939543693729364	-0.040677050013296946	0.29616470226953207	-2.22320466748512	-0.7841254629967327	-0.8111451437908961	-0.5616348586422355	-0.3361555737976042	1.2052761096953608	0.07814888749922996	-0.4681941108583346	-0.9602829929363441	0.3781489810067139
0.04764722695770139	0.35561023193146124	-0.2641626844927056	0.21018359107422416	-0.3951612381482775	0.12038715245206574	0.3336101750297356	-0.08932660222708652	0.026515554954326837	-0.30462503319071627	0.994125926702092	0.02492563547004529	-0.9076902606179985	-0.5365180668943748	-0.7726910922210418	0.41531197379086765	-0.11483235630539408	-0.03497066240807063	0.0798056128412612	-0.05499947542645002	0.8769822123249723	-1.1193869570962667	-0.38974928739044323	0.04553344829414265	-0.46833982843029764	0.04025665440457823	-0.9941825848500108	0.4770212552883139	0.20977477174576536	0.13502495591002178	-0.34097318414371025	-0.033287573972477155	0.2642580173280741	-2.240837679399683	-0.7908680709648356	-0.888797561468744	-0.6521968555030238	-0.29222000757973277	1.267751529172687	0.15664906095102077	-0.5123987963479573	-0.9999029220221596	0.3609271240010726
-0.006409890771893484	0.40379710419394027	-0.2532180162819594	0.08158080230799492	-0.40541294930870164	0.11553193078431097	0.37987120778067524	-0.06854321120874109	0.0034691805393679775	-0.31159375231523506	1.1255408104517406	0.12309568642885549	-0.8185204355816614	-0.6109373911519697	-0.822397894366944	0.4232288356621055	-0.06839124686706283	0.053022128528620135	0.006989453183606042	-0.05007830299013423	0.870592808223664	-1.069437424255968	-0.47004845761908187	-0.04602162407013095	-0.5357243419800342	0.00105163644548497	-1.107514676023635	0.3784390314891457	0.19168237435346963	0.17358890880529587	-0.40446626638546873	-0.03458344511259579	0.16654761580022626	-2.2773861040953234	-0.8088969038030441	-0.9571525439220725	-0.7469012829038214	-0.27744409763708017	1.329146859133054	0.17693769783766655	-0.5246509497256544	-1.0427912358852347	0.34311288192094314
-0.04317683822781363	0.3832444282939548	-0.24073867267723587	-0.0623782646178029	-0.4223972514289877	0.10246763236883598	0.42203032316623357	-0.04813571814996121	-0.04321316541380634	-0.3385036506394843	1.2117249035252171	0.16201334310039991	-0.6672032449504273	-0.6733131542003845	-0.8781102036679848	0.41883570792884967	0.02318397086269358	0.14001804812709984	-0.08567943907154878	-0.020799964496870632	0.898937877160612	-1.007138632482075	-0.567096497388496	-0.1565786366650835	-0.5951644043640942	-0.007550026647707273	-1.2653646847617885	0.27989948185845115	0.2064727705227707	0.1811143279571698	-0.4016412356854957	-0.051995062777332936	0.12295046534053031	-2.2712562870502024	-0.791292077984306	-1.034341768076101	-0.8515678670550644	-0.2807640754542632	1.3730167565847113	0.25937991995623694	-0.47087865416224417	-1.065101029586669	0.30571321833443715
-0.05254502037833052	0.40910063169452016	-0.2085976675706786	-0.19181457388758086	-0.45985048371217696	0.05134887254931932	0.4963423615763454	-0.023396408235915028	-0.07757688308945164	-0.33668855089888966	1.2636340281362315	0.18550744121911217	-0.531820110049986	-0.726679949968783	-0.9123076735995669	0.4288357093389461	0.10659907665529629	0.24414971470030383	-0.1932727827254374	0.02746718412748636	0.948546647568258	-0.926687924865055	-0.6727544463017981	-0.23004814710118415	-0.6410636871913542	-0.013980210528693604	-1.4073502068013908	0.2609212119495037	0.23227612744994097	0.22959563390004378	-0.3555005917598354	-0.05631706397842149	0.04351732098617021	-2.2486428911252494	-0.7878688779113167	-1.0806089086278061	-0.9433176379197027	-0.33880824048628383	1.403003274637023	0.33422731621247737	-0.4127388554213877	-1.0763333397441013	0.24691965234227148
-0.021291155837605057	0.3920094286551686	-0.146860549645133	-0.32659044234562157	-0.4943853921855152	0.07664758464612778	0.5952444442224218	-0.019196052859760983	-0.14577483915662642	-0.3367930749781773	1.2857330429842206	0.22377487980468902	-0.4101262777966337	-0.757936426346163	-0.9152580484684844	0.43208934568580826	0.18758082932369083	0.38368550289805814	-0.3143067732292019	0.11902876902480497	1.0439200093479293	-0.8425387636763484	-0.7824527813299306	-0.29826317011281633	-0.6896990488843049	-0.0014224903118765452	-1.5626917396769795	0.22200521212531482	0.2519275762415891	0.2570704745890703	-0.3345659554551695	-0.13993802302780664	-0.06484278290271686	-2.2449064950521933	-0.777841689115632	-1.07900153013532	-1.0383724128505825	-0.3633453136811192	1.4365390735121595	0.4314016454222417	-0.4008015810134764	-1.0523567696132357	0.23323507671436539
-0.010029800533715383	0.36778411720866744	-0.10853488658538571	-0.4064403945069886	-0.5495610632572735	0.11698573504242152	0.6743086645445177	-0.05957143362717261	-0.22253432044307525	-0.318133979800464	1.262427953487843	0.21896326822718848	-0.3422713792185363	-0.8007713961251118	-0.9236417039225661	0.45006540471137446	0.23220538835608454	0.5180387282358828	-0.40220359409696504	0.16534371781336205	1.1108698407306048	-0.7116339686039126	-0.9339750816262937	-0.37314828497106645	-0.725294020246287	-0.001214278587687969	-1.7195406466099192	0.20441189350478456	0.27742167541486945	0.2180448781995959	-0.3442527298907246	-0.18119375664194584	-0.11642873294401712	-2.2278644512788803	-0.7390333240180752	-1.0168555039627354	-1.0923413216373674	-0.3810456218602749	1.4751473953654575	0.4815482399424333	-0.3618249001938429	-1.0225851886327202	0.20101717140783354
0.016480750112086072	0.35464856847244686	-0.011368304286154674	-0.4724370496042282	-0.5976840816142207	0.18012019382184805	0.7237253699374421	-0.0991904003687692	-0.26351564515277576	-0.30928383295734696	1.2825832450904886	0.2176333452175792	-0.275297205964513	-0.8110351989817012	-0.8580145311206451	0.4528209876764445	0.26894722574222174	0.6642065441751666	-0.4659296444810992	0.22097106642614123	1.1924089712486843	-0.548538139500401	-1.0919629006844593	-0.45153168739314137	-0.7140976568771806	0.03918775919225472	-1.885016761189118	0.17808416489574003	0.3254677903570471	0.16369197559870693	-0.36242588131760767	-0.2305613626092951	-0.06153859123359172	-2.214743481122765	-0.6989347288179855	-0.9216822877751406	-1.1196424139849999	-0.3579694199569958	1.4508867033413528	0.5426049933859322	-0.27335267537811964	-0.9642157231117574	0.14563579968751766
0.07696082088717432	0.3577836329834765	0.09995126744985543	-0.5310469021711546	-0.6714480299156304	0.22515804736588113	0.7436717583262464	-0.11480468275124855	-0.2529369423706565	-0.29618298694313167	1.3049330842864477	0.2166401323057218	-0.26815257618326227	-0.8243939804258458	-0.7641501309057375	0.43903411060979874	0.28807777425923553	0.8260861767955813	-0.5168864294836372	0.2664970134174975	1.25789790747835	-0.38539873729006585	-1.2637271124569722	-0.5287712983128727	-0.6519153379826662	0.0683352241893997	-2.030335289613441	0.18525946992646974	0.3679225971390768	0.1161046377405058	-0.35397590742632173	-0.2523307266454961	-0.09563528528734506	-2.211200627115968	-0.634001728480141	-0.8375601530179531	-1.1601311565193435	-0.308849509019877	1.4569951611223746	0.526512262444231	-0.20664886991461984	-0.9064327619380681	0.07592332107396765
0.1413237728668678	0.3540328235510138	0.18743583429064	-0.6004303728256243	-0.7022937698300233	0.2839361193577208	0.71661309449145	-0.15098427004505144	-0.23655532588238817	-0.298354130748454	1.3120958070254212	0.20193792276458916	-0.2863791529959751	-0.7787304661222448	-0.6578985249309731	0.4262240391789308	0.30632348502468265	0.9422438930759345	-0.5179326704787355	0.331814325918948	1.3042668351675095	-0.23467930904353135	-1.4062542729152423	-0.5565433858484636	-0.5553519549221695	0.09709073293533278	-2.1757925552956356	0.2128808637462118	0.40178924960169526	0.06553235977196582	-0.34412987812863116	-0.2750894886316825	-0.10317567955059057	-2.2074110439101995	-0.5623134671748391	-0.7179919287324676	-1.1468806062182888	-0.28671000335945174	1.4178408994354397	0.4979915657289711	-0.18970630806301106	-0.8313854675542098	0.0343473954399421
0.24388535844082776	0.35560489446688287	0.2787323616888421	-0.700848409943297	-0.7228476961205896	0.3324700638622432	0.6767219308336747	-0.18844782495018092	-0.22897995437484786	-0.26779222617169574	1.2977955101628387	0.21455605885966317	-0.34590996363587545	-0.7376556561664086	-0.5389294243145233	0.38097595855633154	0.30745854797620664	0.9575418270580581	-0.5079048055344311	0.3945320735324275	1.3417111939146342	-0.12431562622218009	-1.5340573869163614	-0.5302320206019374	-0.42347962545223494	0.10072106476935963	-2.301466012993825	0.18901031670002538	0.37932338449848013	0.02727075960994091	-0.3620917802082316	-0.2706996498809763	-0.01867478735585657	-2.177354404246196	-0.509294806639432	-0.5975066409404792	-1.109820225255985	-0.27111775284069933	1.3737740279668524	0.46311333585844805	-0.16212478540609299	-0.7799227283547486	0.0169787681677415
0.32646929579153583	0.31399015973800143	0.33961581288841264	-0.7481656221624793	-0.7079907208438606	0.38274515051979663	0.6212962147102499	-0.23269486055918492	-0.21049561025254837	-0.2694094094825305	1.2833694702234382	0.17701590392125072	-0.3864472382548386	-0.6817405218758934	-0.45402087764459986	0.34686437582451013	0.3028655306764318	0.8781988458586601	-0.45446388205810706	0.39883578834698585	1.39947439875206	-0.010246648293699989	-1.6011990237446665	-0.5409580582153517	-0.21812816521482659	0.10988116071020484	-2.4224424020876683	0.22268353214202974	0.3744121438538877	-0.013883232871858494	-0.3912407099132784	-0.2786120236415258	0.004558663164168297	-2.1117369953926173	-0.44515769248873127	-0.4627830378265566	-1.0851511668191989	-0.2839130546583448	1.32045432857554	0.3616656513360608	-0.1757161843657621	-0.7217609284322997	-0.01569509437222977
0.4142590849168828	0.28890510498940813	0.40339765509394654	-0.7203735926834034	-0.703111213776238	0.44069265427975085	0.5110539107820424	-0.23244252271364418	-0.17606420908520923	-0.2845235570960446	1.2468702258570787	0.1485702531491938	-0.45661957041153495	-0.615302566325688	-0.39270854051532533	0.3284198809556277	0.27543811121410733	0.8505512643037021	-0.43454581049361163	0.40429834832213213	1.4391201930397848	0.0794430067657255	-1.5878764361667603	-0.5099502228208022	0.006137976870801487	0.1577215185226334	-2.532837263027069	0.2669705327665294	0.3731805792067513	-0.06291152961306362	-0.4036135876638139	-0.2794446057963413	0.09644017942480147	-2.0324438450403246	-0.3688199550293982	-0.3083126966970278	-1.0463845439202584	-0.3049170174810426	1.28190470993016	0.29052038239458366	-0.20927507180882957	-0.6707162881862281	-0.01636297759064804
0.4677766759521004	0.3110549052104202	0.43518135322688173	-0.6953163958586671	-0.6785926080463748	0.45204236215122345	0.3996449655920138	-0.22576519008179852	-0.1772617936871604	-0.2522897011026795	1.1982493488854322	0.1118611504554029	-0.52592265070593	-0.5187019442189659	-0.3211264507812153	0.31458313561844997	0.2570350769670115	0.8322769980397255	-0.37395292393723495	0.40351490288839953	1.4499371270304715	0.15891319012244579	-1.5144105589439614	-0.47186261554476827	0.27975241174329524	0.18593250613016313	-2.5837144652820485	0.31759376477228163	0.38147964538966683	-0.06844838365741075	-0.42048165663219905	-0.2967636058045799	0.16157527088108536	-1.9740886959325388	-0.31468776791215136	-0.1495429351004971	-0.9735394940234364	-0.3387774203554412	1.2389714469151978	0.18110617862763265	-0.3175943749630537	-0.6348756884762785	-0.02329209022299524
0.4630300009919791	0.3290204962959411	0.4803281160290719	-0.6826563391837535	-0.6113065877195508	0.49654366996622723	0.25940164272687205	-0.21777884433793515	-0.18505523058023432	-0.25114336137784377	1.0941439421842911	0.0770938424162394	-0.6125595719229044	-0.4403337811165615	-0.2443575873323475	0.30881761060431695	0.2708619241739648	0.819999826266986	-0.2984821407821887	0.41419863475696206	1.4052221998607302	0.24073697665525318	-1.3829552927824615	-0.4867104746584053	0.5645189780483901	0.19642023560241556	-2.621463498275252	0.37917763161065293	0.3532905508235209	-0.12934135884470016	-0.446360843186386	-0.32268303563504974	0.2525394067892166	-1.8997404715021606	-0.2756121739737643	-0.018630124309526427	-0.8903269175130559	-0.3691790493253138	1.2050706979763777	0.10732627858268991	-0.41424605932093994	-0.5956618647329537	-0.017190996551493903
0.43071455039068995	0.4119890835565245	0.514130498210301	-0.6528215735030566	-0.5282897141071979	0.5224989955624253	0.11157582054164816	-0.16585769570715414	-0.15475521112272222	-0.2558199433676852	0.9646318820897379	0.04447521686117743	-0.6903251302173182	-0.34633976343040357	-0.16750943245208066	0.3037221353394104	0.325216825495672	0.8581960809657069	-0.22043068853320422	0.3471989113060196	1.3255837882883559	0.35149712358091545	-1.1897516195115319	-0.46356950019909526	0.8996345847037908	0.2224021424195451	-2.6288346962779485	0.44244318966983565	0.3474403127961661	-0.16778968546725845	-0.43783054582005454	-0.2731532350372358	0.3735158444537471	-1.8615373360110183	-0.24123301009196485	0.08159967339160965	-0.8097928782504837	-0.4127286363314024	1.1456505329275317	0.009612600992787717	-0.48640349841556735	-0.5918166124328426	-0.038539043892022215
0.39216930162988695	0.4481401789506118	0.5664507787522501	-0.6232462187937844	-0.44191900550333296	0.5586321037982567	-0.032487876209970394	-0.0739381227797952	-0.12396678805472856	-0.30353027047605996	0.868111231601713	0.03323407994685081	-0.7477699192317075	-0.287201465575748	-0.08507135411821583	0.32239017491531696	0.38892660968183235	0.8912078302332386	-0.1502671400082191	0.31087406744975915	1.2512601971178396	0.42244797978920606	-0.9573413222749549	-0.4242204051155383	1.1872051839669728	0.245527990791583	-2.6307388963893703	0.46232425026859103	0.3613133730874298	-0.18012792205859474	-0.42172360094146466	-0.2536915519048687	0.4203295697333319	-1.8417583710335392	-0.22570645194498762	0.1457395351075039	-0.7267826813312992	-0.447438680947826	1.1183047397836923	0.013007353452298026	-0.5562680454100011	-0.5744161475453924	-0.07049885725075886
0.3132875690841618	0.47587617443908403	0.575497443435103	-0.6131231813876642	-0.3533427175154047	0.5648191709433361	-0.18357767414141848	0.025045795107292268	-0.08638709712790482	-0.3481409876757998	0.71947100230042	0.0242958187522345	-0.7937873117366154	-0.2527747946328168	-0.037777697632874814	0.29755921499399873	0.47651272716255166	0.8677338374698469	-0.11307551453254165	0.27983524574540813	1.1389810953460742	0.4691336345389786	-0.7030056610596633	-0.42113026439984447	1.4288363457119337	0.28805766671300514	-2.5806028760615805	0.4953002826682974	0.3635585102525198	-0.19870703563944025	-0.39810585431092316	-0.21387847008554184	0.43922278849451973	-1.8231148035974372	-0.20907707215473376	0.14593607535472936	-0.6548401259391506	-0.5093676448941142	1.1067890092858648	-0.00803797765789499	-0.609193323404798	-0.600308927663839	-0.061548937785368074
0.20032574161869582	0.5323085459470491	0.5759446561098509	-0.5953154695481361	-0.24535043027201436	0.5643375328664071	-0.2725333736034576	0.11633019101848467	-0.07963377450847224	-0.3669098816596851	0.5509418581776366	-0.006059644014820982	-0.7788245576824984	-0.18446178950156025	-0.03513429867770133	0.2892829363425271	0.529560719377833	0.8566632069306381	-0.06986334659731469	0.23992121799050112	1.0091058425016908	0.5290640477199046	-0.44606298224887697	-0.4252281476685054	1.6483280641539781	0.3092153719123475	-2.5064365627622216	0.4897812662939744	0.37368960300534027	-0.2052786795894252	-0.41833080417575774	-0.1780933598513605	0.5169203196225232	-1.8261730637284086	-0.19737378688708057	0.13878171200241848	-0.5357063322848628	-0.5451207719557418	1.1233812234602187	-0.020030431940984292	-0.6294102149356761	-0.6647844075909346	-0.02937188662190377
0.12975371095734592	0.5395446229234978	0.5412946798258481	-0.5411730945755756	-0.1679302907871319	0.5755778810988418	-0.3673665370507558	0.25605943936126263	-0.05452290810354245	-0.4082416482367047	0.34962785399714114	-0.008867669580999585	-0.790404297537491	-0.18491626350945384	-0.03036690777264691	0.2971690962159982	0.5757814773270556	0.8062769916846844	-0.036721586254296265	0.1570208559203532	0.8883742558426082	0.6054567474571823	-0.19512432120907564	-0.47302780326646576	1.8465933951891305	0.322175197227141	-2.3732469203774347	0.470380186447555	0.3604880027390539	-0.19223047503592433	-0.4338523760689629	-0.16691755840805497	0.598049523957504	-1.8301384599561998	-0.18031842069725884	0.08727086273708097	-0.4181079121012595	-0.562560134905292	1.1821543801403502	-0.03023223341199882	-0.6104018458124342	-0.701308139893734	0.00845670640931949
0.09450166791223377	0.5229476497390204	0.4856812877698439	-0.4888386838675632	-0.07813421018688042	0.6044912026649468	-0.40872304672549503	0.3717599573411556	-0.03283771097767997	-0.49235601671302354	0.16217206049336172	-0.056672936942769925	-0.7948119810093852	-0.17781841769852832	-0.03429308955394294	0.302761141457241	0.6061488473028633	0.7850546626627148	0.014932608896443938	0.09612213210006933	0.7747856066484772	0.6986943423085534	0.07888125554174202	-0.5779070093096722	1.9543222533949176	0.33620569151150637	-2.2544322077474597	0.48149352419233954	0.37392118937505864	-0.18982206618107283	-0.3884483137224391	-0.17184481238171276	0.6410979193058205	-1.8629748660146095	-0.126593309383019	0.002603636470700521	-0.31729282408736614	-0.5973767694454216	1.255140007817951	-0.01357409551990434	-0.5605515732398291	-0.7750748017962874	0.050870313829233904
0.08645896649436499	0.5308248276194151	0.44289466541375627	-0.45963391626032546	-0.024536145788841657	0.6329278984709125	-0.447891926223253	0.46717959613446575	0.011273832057420163	-0.5440804794837215	-0.024783407925814637	-0.06714048198401149	-0.8243588877346177	-0.19884605075838743	-0.03566032991506862	0.3113345507166814	0.634031939470433	0.7923429472081366	0.04051196550888857	0.05448392658118191	0.6776479966072924	0.7787745721575654	0.3164591625713703	-0.6521235635578722	2.0258451711716265	0.36536239470833004	-2.0841484722174397	0.45224940867415697	0.3246052801728874	-0.20453880191439086	-0.3536488990050807	-0.14274156698292856	0.7063047729958998	-1.9171599961756964	-0.09000114844177474	-0.08537546078516368	-0.23645744442263514	-0.6530443575184509	1.3210504844063113	0.04055152714053221	-0.4509242989750201	-0.8267097289899933	0.12687847057008442
0.043748294326800476	0.49406058946916503	0.39309704518290944	-0.4877679876187117	0.06224607872024832	0.6378139960100884	-0.4414163147281703	0.5226657919822457	0.0366436765690016	-0.5685628617251598	-0.19401644855651376	-0.09037201059835535	-0.8434923708484184	-0.23148236954901122	-0.05111993767021843	0.29912789940665024	0.6606829185721412	0.7253795125648781	0.03894527668813447	-0.02122117230485917	0.6014775424656875	0.8555755218375218	0.5436614311374466	-0.7387547297759688	2.0804851726863354	0.40771762157580904	-1.8990104759560864	0.42011446260407637	0.26775405785833056	-0.22660767740131665	-0.3304100787160887	-0.11928683455427158	0.7217559612636423	-1.9846729353423362	-0.03523182643226008	-0.1968851619927742	-0.15634038186524746	-0.7032252201739908	1.345004929574651	0.08435148733137207	-0.3513158622169043	-0.8462975601170429	0.176145051935447
0.020653704006693765	0.40106828004237577	0.33678571316201045	-0.5072157977814339	0.14978092570631013	0.7081237229728496	-0.39982937194426504	0.5647745973598123	0.10979125712890343	-0.6151455732474238	-0.31733473558983	-0.04172683703534324	-0.8602054563491853	-0.28586722947029025	-0.0666859888037161	0.2921985472901044	0.6342827497848865	0.6769573454932276	-0.04612928441243963	-0.09270137105958379	0.4852633996971675	0.9052224748371899	0.7114593372144802	-0.7918333695886957	2.036594798159671	0.43915447625524273	-1.716974319810594	0.3742522555805996	0.19171413407056537	-0.2338630290779075	-0.3395720359923332	-0.09798791790357998	0.7459313164522395	-2.0142508908119265	0.009577186026179288	-0.311075716925533	-0.09276503784845049	-0.778832763530959	1.3410894963332818	0.1580908387397401	-0.2360425130391922	-0.8959224252210924	0.26072468129448345
0.036576218561273084	0.29150356671249505	0.2790538504781567	-0.47785227867237856	0.16997482747513076	0.7773003473756307	-0.392805667590726	0.5913929708569711	0.16153217297158035	-0.6220366271562842	-0.4007387286515335	-0.014666198048908874	-0.8792452319066744	-0.3493140256701747	-0.12488330785482034	0.3205291416297082	0.5709300366500735	0.6616196463106113	-0.14183942573677472	-0.16201885380975256	0.4555205638150788	0.9453665351069098	0.8266311766050928	-0.8011949280030819	1.9888673216740773	0.4838547339146679	-1.5647989211458662	0.27615656544587963	0.12594171690068395	-0.22550794156977033	-0.34738648692962854	-0.06911655115072501	0.751825988595672	-2.051204128684323	0.0738060657415077	-0.4381114263689656	-0.04399717463287099	-0.8285007576730476	1.365498714546095	0.20164964124989826	-0.16475706992963846	-0.9346665690970195	0.34170517001021006
0.05770726523362228	0.1806978626107404	0.1677833228939345	-0.4713614956595795	0.20052473037250448	0.8259776897068416	-0.39094561890907426	0.6017654445508994	0.17901064612764378	-0.6219064715578264	-0.44682422811112243	-0.030529077732469635	-0.8809811072486002	-0.4520495171934746	-0.17358354569091897	0.38140776439901736	0.48636900384186693	0.5763247929121003	-0.21800554378890596	-0.24389796559262655	0.42064837589519843	0.9290229693126525	0.931436011905354	-0.875918231815132	1.8742782198468078	0.524676173359871	-1.4695107977494213	0.18917401245659324	0.09027412914980008	-0.26011661187976326	-0.3138254597368091	-0.09863875697428384	0.7226513957574026	-1.9764060297564172	0.14492147189680876	-0.5640973199977327	0.017811341812881236	-0.895378113353887	1.406762613926735	0.2587815663187377	-0.07124342014429849	-0.9498036802520374	0.43498986425411584
0.10360495898374375	0.08149200612764465	0.02009897930024106	-0.44729937528314484	0.24009079246995152	0.8751407711014458	-0.378962658000089	0.6188281309916642	0.192721005291121	-0.583672465309885	-0.4561321277406164	-0.03335138933834822	-0.8655341593943685	-0.5395463575127063	-0.219276103070046	0.41383371530246105	0.39707994020773196	0.4931945006601355	-0.2746399014163444	-0.3073703832965489	0.40183075472899776	0.9134823353166569	0.9735086846625352	-0.9662414541823885	1.75520405525667	0.5777842923761438	-1.3892081730309458	0.09777493712275483	0.018363213347321182	-0.3138641258910814	-0.26658830293061897	-0.11712181320744305	0.7419230755604291	-1.9049904847269938	0.21066432683197595	-0.7188311966116998	0.0846918120320641	-0.9622561966109974	1.3819576795111503	0.2541892234923281	-0.024409308509576778	-0.9801611868671325	0.5355471427691275
0.1748648592919027	0.030566421485577238	-0.12444206130600162	-0.4276345713483801	0.25236771169401595	0.9478972832881288	-0.3233642533294473	0.6211732486555992	0.22141787461193235	-0.515753791801631	-0.45116256280305567	-0.07740795470958066	-0.8501889756607414	-0.6495915708412875	-0.24834053359933428	0.4733994680537677	0.28703824604124906	0.4273113017782971	-0.3116412326532065	-0.3792558280964098	0.43214953552774144	0.8916957819047129	0.9791877872158807	-1.05359525291597	1.6006016996444423	0.611269358443715	-1.355622507659103	0.023740965215146646	-0.03857532924927407	-0.367478320126699	-0.20275084527432768	-0.1551574709456816	0.7197872728774588	-1.791629572322978	0.29770687131333656	-0.8454042346496159	0.15349406394863374	-1.044089755634451	1.3692776451473652	0.27081394371497014	0.005286423294020337	-0.9726143539834903	0.629319954190452
0.2400386363414188	-0.03974559699486717	-0.26175981953997873	-0.39770906190702304	0.20602645397707162	1.0098312921965338	-0.3074593360191838	0.6026005912068936	0.2440736402052675	-0.490721273813555	-0.41418681835612137	-0.11527008197356485	-0.8829870203412151	-0.7560427846466065	-0.2047950931762999	0.4919497904164187	0.2412876177273227	0.3611223651842971	-0.31374853067865277	-0.4339850703937048	0.4694150853294426	0.8518883366771538	1.020383132574304	-1.1516191763935317	1.4316943898181869	0.6710428643011366	-1.3797590408731868	-0.0841883792283834	-0.11016378817436205	-0.4330749361472136	-0.1279437971708362	-0.15821437543744526	0.6524187086442874	-1.6293822491733625	0.3541976777321095	-0.972006809665863	0.1839281926712561	-1.1355753851240091	1.3272201915584847	0.31802778266413206	-0.01360532398856062	-0.9686871593207986	0.678956331948328
0.291502384245135	-0.04256265270372253	-0.3551115284811729	-0.410739805842648	0.18296159620736824	1.080404712588925	-0.25128767738805136	0.5465539651629964	0.26104572677670257	-0.45593833184155674	-0.34522732961194086	-0.15528206057944438	-0.8673023752709726	-0.7768362947327024	-0.1439349182682438	0.5075974310585905	0.18424664641410507	0.3149261036147658	-0.3197685952015814	-0.4675428918334929	0.5278795613135606	0.8220776004586087	1.0327722067597223	-1.2460999566209854	1.2172813131360973	0.7122517067621238	-1.4622127180312787	-0.16479964944325873	-0.16828879671306035	-0.5344390761491505	-0.06449674362128986	-0.16546175388912623	0.5819932166599919	-1.4561250904912137	0.42573372721348884	-1.0768250426916661	0.19801024584307778	-1.2492259272373771	1.2341824675039557	0.32055639122546936	-0.0293064349128175	-0.9736168688861712	0.7323663826857606
0.289525439732623	-0.02723868297548606	-0.4165932359919002	-0.41278905235822394	0.10103222420467803	1.147226641697157	-0.16481564736434173	0.4753784450409622	0.3162738264734422	-0.43336375666171945	-0.28928310966582627	-0.16047664530736988	-0.8142763546467249	-0.8058987951885266	-0.08324111809699933	0.5508978115556163	0.098252500562346	0.27047841178055015	-0.31020791959289606	-0.5031381070518288	0.6191462657971687	0.7774635913868413	1.0338458722969261	-1.317338423875517	1.0362429622880396	0.782462826147192	-1.5447563869242065	-0.22000338707586659	-0.27325087954888694	-0.5972020238170113	-0.06804058193019369	-0.13766488307749208	0.5340671984851434	-1.2324475641918162	0.441645938758625	-1.1730171354550083	0.2221210749252826	-1.2979053635000128	1.1336482730715507	0.3172546504207089	-0.07403883804260372	-0.9006483272725759	0.7541465778088539
0.2741892821468913	0.005037727816195714	-0.5064188093694122	-0.4149479726242669	0.05568737917800639	1.2025443924437753	-0.015873517269395142	0.40096637215465114	0.32074826396872586	-0.41165859804526334	-0.2151011535663201	-0.1760676272108375	-0.7559279733789712	-0.816207092003931	-0.01932599316878089	0.5992101173147301	0.023516332331685104	0.22783520250574013	-0.29409529259992145	-0.5235159172892526	0.7381942163389207	0.7722347610760807	0.9656560350755689	-1.3567299238264123	0.8462027945966094	0.8462494563455951	-1.6543881929453126	-0.2624122963422282	-0.3176936786486806	-0.6557733652423442	-0.08345029955615627	-0.16383231467958886	0.4721489281059095	-1.0159501530665769	0.43554462488653806	-1.301421689914409	0.25498583505671013	-1.3466355118287399	1.021657829343558	0.2896727098353963	-0.09899827487027726	-0.8461568238996332	0.7360653621058487
0.2880942215906961	0.062489361408847935	-0.5643230727966955	-0.39843581326171645	-0.013654705892467266	1.2512973751919874	0.1567378298448276	0.3247436314376662	0.3406221274785355	-0.4232064822610406	-0.1279784744591312	-0.20416538750624658	-0.718290676218783	-0.8090928258034431	0.012904547462870591	0.6112256958879237	-0.026984077946449424	0.24558934531490034	-0.24495710423376127	-0.5167044558425758	0.8425927493102388	0.7550978646299394	0.8851886822732704	-1.379556737494367	0.6272735507102686	0.8557121677584913	-1.746834702325796	-0.30954117459048414	-0.35622324244749276	-0.7038529209679015	-0.08706638722996236	-0.19724416102187986	0.4259232721691372	-0.803746568713629	0.42162958280393015	-1.3927655412851008	0.28789751158954074	-1.397045633767282	0.9632233831004372	0.27388390969052534	-0.11877236927908415	-0.8176292235964848	0.6889246803649602
0.29376484911883793	0.1797743965172712	-0.6087605223312156	-0.3759436801351178	-0.09841991338388305	1.260184212859296	0.30820186711845776	0.23846864010381158	0.3180745623561864	-0.4293843063246694	-0.0922880889795474	-0.2962557968744495	-0.7080885517190841	-0.7877330771224306	0.00816715071611968	0.6320575913639495	-0.03330633868031587	0.2522995871097857	-0.16696734354071743	-0.5028600268828678	1.016180805313534	0.7402370722861306	0.8285334291300119	-1.4291789816485023	0.4445743400675825	0.8551285517961539	-1.8359493927125048	-0.3491465073357251	-0.3861976482787227	-0.7662721223369221	-0.11017713542702712	-0.21950986310601758	0.37870027473118506	-0.5935549944943825	0.3899962074761935	-1.4752870850877524	0.3151134139764855	-1.4041293163420625	0.9564167107789757	0.25596701259900717	-0.09844381805252987	-0.7523236767623078	0.635298118292266
0.2603826644963676	0.34432346715560525	-0.6888921305629302	-0.3885446431910586	-0.1517612165424054	1.253752954753548	0.435737662913008	0.17533804448861812	0.30376164552465473	-0.44390727350939985	-0.021963162782253052	-0.36451737435579107	-0.6630889261254806	-0.741802599065941	0.009132932995263455	0.5960246541245875	-0.045186871549832676	0.25033612042885267	-0.09750258866467999	-0.5281175622194043	1.1702202682337757	0.7132919436584759	0.8125179182000506	-1.480285396159476	0.22690463763910804	0.8230448513190123	-1.873951527459934	-0.37660775600740226	-0.4144840651824788	-0.7915749393709614	-0.1606685136033718	-0.2608638072949474	0.3687849474378959	-0.394238408623327	0.35924760252413857	-1.5873627625367082	0.36231952231419984	-1.4146835377296718	0.9149479867114308	0.2345642500408232	-0.05218877577957522	-0.6634669052400382	0.593498627538812
0.24273363882252302	0.4673532964789181	-0.7366383877985936	-0.37164016229373253	-0.20483481836577141	1.2404630246194799	0.5387093893797643	0.10743346469604705	0.32336698656612956	-0.4520425692708834	-0.0005258212405950064	-0.4178478381547507	-0.6376364682235437	-0.6707314452091565	0.01357333289499007	0.5491543797326863	-0.03549925905445814	0.266331980646399	-0.05116028173741592	-0.5037226881616609	1.3508682559589675	0.6741679563232663	0.7260393523157653	-1.4957392345063654	0.032681308684395186	0.7571098219437812	-1.8950689629587978	-0.4196781081984665	-0.42967013784485725	-0.7902513791881032	-0.26092099453536355	-0.3004626723155818	0.3307808765282473	-0.27096068145403784	0.3129909303429752	-1.7061543731394202	0.364415109851811	-1.3677184894344716	0.8605958888550846	0.19047934552908202	-0.02379929243715114	-0.5653398608835505	0.577062138706033
0.24746229592048294	0.5670801911707152	-0.7787996843536614	-0.3734668061513965	-0.2851338412131464	1.1791446193458248	0.6529694430524567	0.04265721191608433	0.35721071112201497	-0.4886028201912921	-0.0012261439979062052	-0.48177363082041086	-0.6294416852853061	-0.5978667610601488	-0.003505167690365374	0.5154800532348078	-0.060227380993092286	0.303959202546809	-0.03759379920615606	-0.4912921174244042	1.5022633846008295	0.6229134149702414	0.6692605275270539	-1.5117123044949903	-0.1320986548990143	0.6825420294455529	-1.8494603393186329	-0.47245940807570375	-0.42056694439051584	-0.7452564626157849	-0.32430755490279345	-0.3293830774548959	0.2792990498088127	-0.14452334311755335	0.25088963367758566	-1.7737507922856217	0.3547563392839434	-1.3188882266108508	0.8938314526487622	0.17877440389251475	0.037610589575952535	-0.48732117036715694	0.5755271009136194
0.225368397668604	0.6492825920479808	-0.799224540788351	-0.3464581677584193	-0.32009817929703166	1.0885725106295596	0.7261363503232	-0.016710750834475496	0.34177023853251715	-0.5206144183745541	0.009775514876331036	-0.5346442874206458	-0.6285194657981868	-0.47246424597065984	-0.016031576304734473	0.4841523842646782	-0.06382774169052666	0.35562635822753774	-0.03645285129643287	-0.4975969532442166	1.6825025053504183	0.5746439677622355	0.590435050843318	-1.4923314562561607	-0.27533290861771376	0.610978398681622	-1.7868689629354861	-0.5231201053534645	-0.41022572338649893	-0.6766069757419981	-0.3954203426333244	-0.349289451112218	0.2501650242163541	-0.05099340088744627	0.16365371754123295	-1.7976623188341718	0.3231978252163901	-1.1967894690051935	0.9137345277496871	0.19702725122146852	0.12030126758504153	-0.4147943626688509	0.5316528446122731
0.18658153511981065	0.6990756296429126	-0.8432924351770286	-0.29969097690973	-0.30039559441824776	1.0014188019635508	0.7710846229206323	-0.07090367072891768	0.3199489178580125	-0.5257539661115399	0.036009822437475046	-0.5894224973534762	-0.5947717750287463	-0.39526722742705817	-0.0567055892630637	0.4854251910974531	-0.04582975130905276	0.38959809553949276	-0.040763581783173686	-0.5073028909971533	1.8519265880292195	0.5384170602307903	0.4532424001093637	-1.4369423781271844	-0.35497325161347276	0.5159695000575721	-1.7165547958411818	-0.5662890855584732	-0.3666092200714409	-0.6248367645389162	-0.4649200554055922	-0.37459452964275386	0.2353449061374126	0.044430250070297286	0.10678525041102269	-1.8073505969032688	0.2771226426141359	-1.0707713671639203	0.9549093821438595	0.1768345821397194	0.1646308222899402	-0.3388757282595628	0.505492765080788
0.13520883379230528	0.7299584901593368	-0.8670121014017536	-0.2554752281792115	-0.32580534667710603	0.9070161440574053	0.7930584755204666	-0.1295536396657601	0.2812736279076371	-0.5282639140733736	0.04405632046478097	-0.6411639356852469	-0.5755377848469256	-0.36693516946177673	-0.11209042341455806	0.4830630364778593	0.00030468581634857106	0.4297406277195119	-0.024054948957955014	-0.5038336581126548	1.99717455781005	0.45829622270687087	0.3049645593952688	-1.3802708947359634	-0.4139271333546567	0.3864663780297017	-1.6179451025096518	-0.6150628116135184	-0.30396871731344605	-0.5278291034560064	-0.5132859240867289	-0.4076402472298287	0.22993268074338932	0.11636488674079097	0.01396597907419438	-1.8053426790834206	0.21192612448524512	-0.9193730840207006	1.0412117971742634	0.2012013690814214	0.22750631384166087	-0.276742617315449	0.47515249431746887
0.08472491127281301	0.7497408767270443	-0.893238587654349	-0.19785078674833015	-0.31002708631047027	0.7909843823088807	0.7642636176090725	-0.18775039716734598	0.17755673721716722	-0.5145313567203281	0.06115328233499332	-0.6851976885662073	-0.545560966137735	-0.3145822003263712	-0.1515605741806502	0.47655032463079694	0.06113213683098889	0.4572950361444061	-0.03047746755892266	-0.48498667653397637	2.106931055210416	0.3731549928854533	0.13068223904406578	-1.3280388133836856	-0.4233857252518317	0.20982432553883826	-1.5491239232939769	-0.6536541146425122	-0.2317331062198118	-0.4558671958872623	-0.5248591865154923	-0.504512334983775	0.22588095373412828	0.19067048759398247	-0.00943630698014269	-1.806171355419918	0.14339977811877325	-0.7366194576557756	1.1259682667604867	0.22104444415582422	0.24319743949720696	-0.2585738064877778	0.49198674471143855
0.07117381966748618	0.8004192556684678	-0.8532817202231759	-0.12204969899404369	-0.3291972756426672	0.6856146841348626	0.6988443063977039	-0.23084056894995858	0.10864446715425177	-0.5279179741932621	0.07350411147903795	-0.7064613010952312	-0.49216645768991674	-0.25681240951926115	-0.20101789965854974	0.4169981321158026	0.15757149682429544	0.5154512680480676	-0.006437720884471232	-0.47335679574301104	2.1820644056190646	0.23654476544623346	0.034425182941395814	-1.319972769263114	-0.3929960373674538	0.010893183346021107	-1.465605343940328	-0.6720470690802319	-0.17552537687046052	-0.4171683969593337	-0.4967345551282721	-0.584116755818064	0.2662283788143792	0.2765928969417709	-0.013496416446401477	-1.798774430821317	0.0743234221602355	-0.5131043893129891	1.2214758398797176	0.2725797963627532	0.19447161489416645	-0.2427752351109329	0.5377209815668327
0.05455237373253935	0.8564051440284894	-0.8176841059423017	-0.05379171138432084	-0.33338564918111996	0.5635598354633443	0.5622831218562437	-0.23371096112160314	0.02476483385469669	-0.5152021147386947	0.07252179332682002	-0.6992493920419159	-0.4107815021717065	-0.1707208897015943	-0.2088754241985135	0.3299988744743005	0.253832824227421	0.546231884763183	0.03761750586873656	-0.4690345343039278	2.2979240113665718	0.096008014089939	-0.08879476822372481	-1.3331524756116226	-0.3632321448976036	-0.18126652457523879	-1.416512352816989	-0.6442474761708887	-0.11428388562945593	-0.358923908383904	-0.47940765396967794	-0.679720756390822	0.2989379352528597	0.3998870973479977	-0.037387722134220945	-1.816368325893599	0.021788898573175147	-0.2995039300579465	1.265159513781438	0.28343292226728456	0.1829689054783968	-0.22325726886415914	0.5767111445931296
0.056558206387689866	0.8685003712959778	-0.8049649451840304	0.012793225697729949	-0.34779156711976783	0.435960330063016	0.40729496957366074	-0.24801416488998865	-0.021023048275964067	-0.505468416890891	0.11056311107893976	-0.6805764652893262	-0.2975525477460346	-0.09014418420302173	-0.18920443954235144	0.21994283231248243	0.3371360350907448	0.5724449030029147	0.10975078213601094	-0.4938839876293496	2.381641909332965	-0.04860290036844669	-0.23656142901713503	-1.3430554940256232	-0.3144145426841342	-0.35822484078975536	-1.3791139126240828	-0.5526080761286325	-0.05583063273950628	-0.3132110971600853	-0.4456217488884895	-0.7287549949915624	0.33682727929701334	0.4563263129676458	-0.047114934623418696	-1.740029408691513	-0.003881798383464597	-0.08280843410355486	1.2579403630159072	0.29160166219867956	0.11325743036658768	-0.1971383043409981	0.5846881699009245
0.08801062904578706	0.8296567005176925	-0.7392548392604135	0.1023362741316514	-0.3515403395638813	0.3376741291085737	0.29731442137242453	-0.2961991434378445	-0.07785395474517316	-0.47936262898763893	0.12581315863684425	-0.6616149944147314	-0.2380562774828361	-0.014452078472131629	-0.1556525787743483	0.09439094178123983	0.4238544212009782	0.603621817035106	0.16126999163453165	-0.5052051613919781	2.417304162623032	-0.18664047907183912	-0.36417158354758195	-1.3628837592115026	-0.2604528156762182	-0.4804544126342126	-1.3709615363676044	-0.4245053309663719	-0.02614737804522293	-0.314202671838609	-0.41057509935019293	-0.7401783298999399	0.35519799106301847	0.4976430896916956	-0.09013895338524405	-1.590578265404972	-0.07809953640669047	0.1126792321569956	1.2725265541948676	0.29613280675616777	0.06329754850844574	-0.2744913578396021	0.5898274336229076
0.12349677240909625	0.7757501237547635	-0.6761231279777902	0.16099260032434648	-0.36102097034238245	0.21418340204644348	0.186365499609716	-0.3349377004575307	-0.18340353747082816	-0.4503194918218284	0.18247474283620688	-0.6361299418541868	-0.14178839074963515	0.10700694764140457	-0.1585622285707497	-0.02473011245566198	0.5006774561599721	0.6177486553191529	0.2435561510043273	-0.5066593276036631	2.4328459659906727	-0.31469193992301786	-0.4612960813173726	-1.4243565679045678	-0.1590208307777207	-0.5557768973181013	-1.3992270653598842	-0.2704965170295967	-0.0263982016027526	-0.33318822518434404	-0.38565533285465636	-0.7550303378042431	0.42221832594226705	0.5205284048326404	-0.105714231843599	-1.4093069950335324	-0.11636846673099996	0.2240629740191457	1.3103540526561006	0.3263167408400083	-0.01263295013698455	-0.32860277277985317	0.5444965201164428
0.10867504074249264	0.7423141155002326	-0.5909705359332926	0.22525440699068283	-0.3684677307456183	0.12376052367094856	0.01275946958497256	-0.36712337485824975	-0.3043354303770399	-0.4184835466106951	0.23799381882154128	-0.5763184721555769	-0.06949687363469444	0.22447544830824206	-0.1502784070720577	-0.16919755382017873	0.6291903602737042	0.6375549713034198	0.31534858299718793	-0.5189788618321585	2.432253491022404	-0.4483921576314048	-0.549980166443292	-1.4858823826818048	-0.08443750778524498	-0.6109018018070509	-1.4850526203326049	-0.10112179285256333	-0.03242810715516896	-0.38693031729092164	-0.3810830199640584	-0.7541472454423657	0.48790283885283514	0.5371292908885097	-0.13043650134053678	-1.2651150748330804	-0.20197253001592091	0.2965348819208417	1.279031789080008	0.3252528285100195	-0.08423840129060985	-0.39298313414665975	0.4560837800771598
0.13359896269709362	0.6615601947916085	-0.5348415833137795	0.2842097569112495	-0.39595293696378425	0.059730359324634795	-0.14933844983701836	-0.37791756693536294	-0.43421874731675547	-0.3939064476284847	0.23747231595557916	-0.4569482618353005	-0.012119222656077766	0.3144174647279382	-0.16939168321941087	-0.28925214208143685	0.7275333146719881	0.6518992625479	0.3522640963117104	-0.5071376298749875	2.3827705741475174	-0.611653672625609	-0.6038162028844457	-1.5746037383870441	-0.018185974285108285	-0.6623465466025793	-1.5977006493329564	0.04206118232841276	-0.03434733279126804	-0.4359981736276678	-0.39538950788510374	-0.7354577329191487	0.5522538402663207	0.5036621445329426	-0.1444492158087585	-1.1092893891751543	-0.26147170235101946	0.30305974954065495	1.249604153857778	0.2742944517574221	-0.1801895161468508	-0.44703667697882016	0.3786284180457431
0.18846469314979977	0.5836618599924761	-0.43186024815497814	0.3176200871745234	-0.41960887968545374	0.0033670848622987084	-0.29149031531108266	-0.3779007525307025	-0.5613504015042309	-0.3435741359891831	0.22767825388276566	-0.3164648811480226	0.03721683438337011	0.4105400416223949	-0.192408152271811	-0.39820344050587153	0.7724384854121611	0.6872524619672877	0.3789605040028313	-0.4876192619406792	2.355504876107763	-0.7633551774135949	-0.6406294474234093	-1.6836845600356791	0.02612503607349298	-0.6655395387419631	-1.6990357173562838	0.20228690446618006	-0.0692402580455141	-0.45721930569110797	-0.41834225409919296	-0.7410513202204045	0.5816004582171135	0.43284805732927756	-0.15400605127693964	-0.9410548907318923	-0.3350962312279214	0.2425239486381418	1.2043139924082893	0.19892590617335779	-0.22464018987450127	-0.48718726044339045	0.3114843526992425
0.24594341779461953	0.5270061863950674	-0.3813781712412604	0.3378221422485622	-0.41180909642168145	-0.04672897095284654	-0.43040222904197395	-0.3841092817626358	-0.6418546247366079	-0.2675076917620195	0.24316013858404006	-0.21123595116036759	0.07238642304233751	0.48392207398062137	-0.21408045242864296	-0.4933799145329889	0.7915319547634205	0.7207710817528167	0.34170859562651656	-0.48515856075910435	2.3237849512565587	-0.8799447149797219	-0.651809709360647	-1.793059479957789	0.10434452077367946	-0.6152603076690619	-1.799865831756366	0.3622686309274165	-0.08812149086409327	-0.45440368778862855	-0.44691416334658934	-0.7222093404628913	0.5740376255808058	0.3281226668892849	-0.17718515596146744	-0.7860383392682352	-0.3853079879420632	0.1719364705541849	1.1286918551369058	0.14778737867242106	-0.3136347052225087	-0.5011738907632158	0.21311609072572085
0.2851886615640168	0.47973899498332273	-0.33859383898460016	0.40957767083208285	-0.3900828519235624	-0.07117514720027765	-0.5568046604420368	-0.3523596109635455	-0.6783746115874354	-0.14310245898160873	0.22751636959844723	-0.1319411466389113	0.05922220268761615	0.5407458596605313	-0.2043151146483484	-0.5552076920356211	0.8075408845777174	0.7622995107259738	0.27679342006353924	-0.5049618564465365	2.2790684955013996	-0.9946697904079697	-0.6636700846072909	-1.9271814016938542	0.17208239560388	-0.5435357959200282	-1.89308477019419	0.5192310028329574	-0.1164888543109274	-0.4390660978055661	-0.48189454949819277	-0.6382165526985	0.5956114911514369	0.18850939835954797	-0.19241673636308848	-0.6272664891984903	-0.4400091945163636	0.004964701084243461	1.0765271944064454	0.07891025769440616	-0.34237101277224813	-0.47612686989170633	0.08562999518907538
0.2979359480458176	0.4005453023128168	-0.28879043946913086	0.46316546721438223	-0.4075312385111996	-0.09208114232608054	-0.713936244310003	-0.30282086207499936	-0.7424470173169823	0.008328442102731837	0.22071269628824375	-0.06487750722964958	0.0529765940594222	0.569504085000861	-0.1664508787994931	-0.5581094353897698	0.8106025454804915	0.8060977255855963	0.1764061909665852	-0.516199391297901	2.219490397642172	-1.0819769813602806	-0.6896129974093979	-2.0238023738145205	0.2148866784046985	-0.4775110185517509	-2.001240461786947	0.6212931104898137	-0.1455996555187762	-0.3554074000555729	-0.5251421283924939	-0.568326816854229	0.5899824870273456	0.005161532536564384	-0.20382629665759905	-0.4418783905897284	-0.47074060261434536	-0.16180087327048764	1.027732027083717	0.02264410856877884	-0.33776025777774177	-0.45334157564737404	-0.06288520415818033
0.3226676868451874	0.27687298022971585	-0.23881161833750345	0.5114669888241713	-0.40836150761568774	-0.08047645334288811	-0.8377924658276015	-0.2656360169337618	-0.8187958000644109	0.14570368026943553	0.2315390428411696	-0.021197912613505794	0.046682011805304444	0.5673049075236435	-0.0916635265048423	-0.4969471838116196	0.7739148804925479	0.864921524658708	0.03025966215624968	-0.5035756215129217	2.114783362954876	-1.16218392334472	-0.6772020870192892	-2.1149164127601616	0.27520149528725024	-0.39475748240277386	-2.093619477366304	0.6936889479822258	-0.16332815478368273	-0.29533398792649496	-0.5401824554794029	-0.5029927002813253	0.6045604618886586	-0.2010375938882251	-0.19982577530166873	-0.2095134211012078	-0.5196538689097794	-0.27580494469395045	0.9898584855039839	-0.0397350750003955	-0.3436676570818367	-0.4160847233944086	-0.16420597864708872
0.3450639533293697	0.1772897250608197	-0.207476239331849	0.5349310617448632	-0.40881504470878055	-0.050246213890186374	-0.9364225365597891	-0.19644193154878614	-0.9024531486722003	0.2840288259617242	0.2291900033328428	0.015007457544474722	-0.010668383987726562	0.5239871253225562	0.009149824160514786	-0.42629308765724855	0.7021379715537062	0.9537659158315694	-0.06818113232004615	-0.48318655696203905	2.012785716297475	-1.2346950003345092	-0.6501927665589009	-2.207235342694418	0.3477060408168565	-0.34811516960508354	-2.2063841206563803	0.7135962269160778	-0.19757623504982963	-0.22334660171345427	-0.5450473156538974	-0.491720561489451	0.59992425075113	-0.37872250749767594	-0.1869803250793778	-0.038361698517823985	-0.5839655717408914	-0.38970591855980796	0.9675076280863945	-0.0685659651059023	-0.32806772513228205	-0.3854211197000185	-0.21421902691715303
0.38285028207781574	0.09772942966460965	-0.18401306424302133	0.5328115088465111	-0.4379128378551873	-0.030326027560534763	-1.0275005978319143	-0.09929883969616259	-0.986968611051849	0.380088053229116	0.22051409502549474	0.0293980733137785	-0.010594446440246723	0.49582992861541664	0.08761828443294252	-0.3029952918389995	0.6566669359279331	1.042864068155318	-0.13207456113974878	-0.4617627611505549	1.9113750345911398	-1.2737860390649938	-0.6351623249889478	-2.293065302001716	0.40150406023854385	-0.3255568949155941	-2.2886021944531314	0.701376249421614	-0.19941749208982762	-0.12894736299738702	-0.5515678208363418	-0.49053842194139224	0.5617125271120781	-0.5533713222814509	-0.16501703582790975	0.0662933650792021	-0.6073193460391202	-0.49357434322438715	0.9331915009064886	-0.11787882652542299	-0.31266083662956234	-0.289564994276684	-0.287250455493762
0.39990473531838894	0.05049979112863867	-0.19142516402652382	0.5500552271802126	-0.4819282087978623	0.01318844165505052	-1.1242762496372252	0.01004303248250032	-1.0392495980922176	0.4810052811231461	0.1880569942245947	0.026496821456909236	-0.03393856431941926	0.41839899897404614	0.17592499380759113	-0.20352728087650954	0.6060229359229844	1.1602941622208136	-0.20535903579953807	-0.43237871682065776	1.8000312138042847	-1.265994162606567	-0.5929157759772277	-2.311926348640916	0.38677346630032117	-0.30676721005160135	-2.339200672307161	0.6697200671344764	-0.20501358477926726	-0.06886404250663816	-0.5425674849717578	-0.4986963221389181	0.5405733633730939	-0.7109858497487672	-0.1492193276630734	0.12454901318166509	-0.5899173759778316	-0.5606737915619597	0.9095213772993895	-0.15370674814730034	-0.28415712486203015	-0.2710076911015502	-0.32876021772591657
0.4381639106313228	0.02503624236421284	-0.20484272276957496	0.556860558515698	-0.5152718923342601	0.09165375483208764	-1.1401950780157977	0.10844945285018884	-1.0464037955418164	0.572917054577058	0.11059336883405665	0.011672486039636812	-0.06020041552512554	0.3448581125890512	0.2752868231470636	-0.08514405228507735	0.5214636354481426	1.2174078531915469	-0.27987143025678457	-0.4456347309431109	1.7308869499351336	-1.2514527377365765	-0.5737983351907419	-2.30727207247581	0.37610776261638645	-0.2806266559120304	-2.3758716793101446	0.6319067552527643	-0.17454550993358794	0.019901523316753825	-0.5213630620212714	-0.52412938216099	0.5194726519654811	-0.8994547499997576	-0.10582004098473838	0.17890331872962734	-0.5410532694805001	-0.6139599497422699	0.9063575572996397	-0.1719992830982227	-0.30384708385402526	-0.22488638619407939	-0.2939281237644991
0.49610054169310674	0.03031671952173915	-0.1926936217949003	0.5544030652358272	-0.5556657830533211	0.16388315811526005	-1.1221241225890208	0.22028369753471608	-1.0092901959521465	0.6533343076105599	0.025775825047214283	-0.02885508703232919	-0.09173283680784902	0.306047589603498	0.3631217539159133	0.00991251313436121	0.46057747575439106	1.264469964779844	-0.2773885212120698	-0.41704387368386586	1.669024979568222	-1.1846713029503353	-0.5712968696792371	-2.2582841914580642	0.363899501035042	-0.2664486253451348	-2.373829991826058	0.6242589651987591	-0.14042243350826344	0.11482602828661985	-0.44494381597492855	-0.5656267619577884	0.5223382161741013	-1.0525498929294708	-0.06092185620015254	0.1910524895413048	-0.5304742641329913	-0.6821037974380969	0.9304390277227036	-0.13430531469299845	-0.32490776870262766	-0.20603981138218513	-0.22876162547598633
0.5335263855629393	0.09393824430963409	-0.1807449019470003	0.5256338376321564	-0.5904262819090601	0.23598146197448458	-1.081758167709568	0.30243166584165626	-0.9776715880096832	0.6977680017792399	-0.13104696952661515	-0.054809512226876335	-0.13551609260951897	0.2722744925403563	0.4158664812929215	0.09655187638402521	0.40480830667789575	1.2432816243648852	-0.3180218123156868	-0.3853973493062293	1.5862148717482112	-1.1129403909685949	-0.5345129382116125	-2.1673798970175375	0.33439630517420565	-0.2335491225355563	-2.3367471476476798	0.6136730566393233	-0.10056881970316041	0.1581268611836813	-0.36338895560714113	-0.6161369690197211	0.5618586155512852	-1.2246037666050154	-0.05053619916333881	0.14235548499193212	-0.4846190914743708	-0.7104912042592407	0.9097938592015883	-0.03727316327971745	-0.31488377849238686	-0.18402440631192435	-0.149374026518938
0.5794270489630697	0.13418333237445806	-0.17121561810836042	0.561810450374105	-0.6211539248935967	0.3215207489691979	-1.0290490590958126	0.39968187341422035	-0.9495040815783333	0.7186561183309631	-0.28232370024595477	-0.05916861208521447	-0.18553832894393668	0.26105565863920727	0.4436223554362081	0.19573244382568908	0.3715221292022696	1.2323591723945708	-0.31113518581257715	-0.3530795595870865	1.4953308349971097	-1.0441110949010937	-0.5039675916536085	-2.0538836115615204	0.284555067223448	-0.19546147427770255	-2.2503625815165518	0.6141249401093136	-0.0721563464786907	0.14335800500626986	-0.2783342469098514	-0.6788077593103254	0.592386956430968	-1.3545221289065192	0.0005546704347149337	0.06971130067269087	-0.4341923140780922	-0.7536361133433801	0.903774616151251	0.030514811017162174	-0.3081033999210315	-0.14266055587845802	-0.08205616311715565
0.678882755024636	0.1693297589897854	-0.16170122248914548	0.5279220677571399	-0.6780990863062943	0.35022584522592354	-0.9935448155158012	0.4806193450959477	-0.9626060458818244	0.6919032630116952	-0.3958720149327523	-0.037984741632334805	-0.20355735494716892	0.2560567411787701	0.4181114657814623	0.2390824060262839	0.3315464238282797	1.25223900575497	-0.28208594644563667	-0.3274895500484126	1.41308180097205	-0.9192157033399184	-0.4333436745724691	-1.8907058063303572	0.17529971299663627	-0.13979144155229242	-2.1209963379770795	0.6023095300473977	-0.024154014933068395	0.07728082729045196	-0.16293767265473058	-0.7935308232493238	0.5894841132339197	-1.478703741847851	-0.0018216568020463237	-0.001696731268082019	-0.396545557486741	-0.7731904532036717	0.8822444720164079	0.11257038606393047	-0.3177250828927036	-0.08153742439206083	-0.02750982820895339
0.7758779911818054	0.2199038697739974	-0.17365833593742003	0.48984835453673653	-0.6654297879289163	0.37179925311547046	-0.8945764411137436	0.5709319480402912	-0.9670907319264523	0.6079546716660432	-0.5121083129004689	-0.04830586888329088	-0.28225656047947184	0.2661856002145543	0.3646064326275523	0.2744136514666337	0.28262907697527595	1.255233952214717	-0.24061211575312208	-0.28410661009643357	1.3589739059998602	-0.78418794029617	-0.3792359994990442	-1.719378230163945	0.07248578896457562	-0.0715370106595988	-1.966168057962505	0.6297203948489001	0.037340415315080124	-0.01049642561322769	-0.05894125469107836	-0.9153443829438965	0.6180055451674945	-1.5835584804397602	-0.024087052072764324	-0.0660466188011064	-0.3438281777711597	-0.819491951939689	0.8479436925426679	0.14255702269830328	-0.36822653218738016	-0.06523443361191175	0.09119856330775775
0.870190927131606	0.2976171119523244	-0.2040905151676809	0.4359069279162874	-0.6573992135295852	0.39506863762712563	-0.7710541030724144	0.64452157172215	-0.9650229808861509	0.5083045199401544	-0.6332943944343461	-0.046550775262909364	-0.3253315185745571	0.27240316483172883	0.2586675325557565	0.3155080771290841	0.2512778402631936	1.2527331537092228	-0.18172309211635146	-0.28095074328401637	1.2929202581789383	-0.6420743012581689	-0.3474242656912666	-1.5262937652888167	-0.06862582601343539	0.014423664158958127	-1.8208347183984905	0.6493402817800858	0.08736421340045628	-0.08991459073852981	-0.0012162394747678828	-1.0147364282732092	0.6160908233138119	-1.6906869689551307	-0.07108912309448728	-0.17541170415809385	-0.2949977808496704	-0.9023380788595399	0.8107680118695931	0.2137600532093768	-0.43422107105641194	-0.03841780996857249	0.15855970241749368
[truncated: 134 more rows]
