# Supplementary material for: Obesity dysregulates feeding-evoked response dynamics in hypothalamic satiety neurons
Source: Sci Rep. 2025 Oct 14;15:35837. doi: 10.1038/s41598-025-19800-2 (PMC12521569; doi:10.1038/s41598-025-19800-2)
Supplement: Supplementary file 5 — Supplementary Material 5. [file 41598_2025_19800_MOESM5_ESM.zip › Fig 3_2/Fig 3c/HFD to_NCD_1st_MPK191_matrix_4.csv]

-0.3268185180658751	-0.14231671392646073	0.27229312467300604	0.002898568823384262	-0.29237602891918124	-0.6820950579001264	-0.7122835046196527	0.39376931488634587	-0.3569128412910086	0.2298706261401276	-0.8049389050502725	-0.24102694016837184	-0.09403978899001213	-0.4477637348154226	-0.002736078149937879	0.03049085867212311	0.4958960993904504	-0.668608172839549	0.7478946033693403	-0.20719959926411172	-0.2541933924570512	0.03292888748005818	0.06931565890015687	0.46948722879761373	0.010346879146346499	1.0770486689743775	1.2273684865449106	1.2495468991490164	0.8177458555094356	-0.19570576707558265	0.8549279755036473	0.34436133376523753	-0.6031797190467222	-0.4936433970359418	-0.5338297391374198	-0.09352708969764735	-0.45263754323160077	-0.31355522392608765	-0.3957942311061678	0.8845054122429769	-0.028184478148863868	-0.5813057525416029	-0.6082472308906409	0.1987126518851757	-0.7542866108714641	-0.753612976612126	-0.15792155166383676	-0.38051733886098354	-0.6493339828625895	1.04551314995398
-0.5227834536066398	-0.15703880369426576	0.23488637949329308	0.1411762627003295	-0.22662197936839126	-0.6434967993734655	-0.7788935064678911	0.19993136820529808	-0.37505173101547684	0.21398074849847593	-0.8657891443639985	-0.29785425145549793	-0.1174363353677435	-0.2990037666800005	-0.1257717333476065	-0.15986775450674356	0.41253640463768537	-0.7168782495940343	0.7627306384029288	-0.1401198397845106	-0.2794712835089269	0.04902435917598559	0.19581023906454836	0.550798411729421	-0.13019912568156433	1.0713766717312692	1.3943268116570207	1.203333097642807	0.759417196040219	-0.0797588223579478	1.0669542653024775	0.44664464311958973	-0.5709216322387309	-0.4398376456632423	-0.6312456879642392	0.025271647858436323	-0.3552229329268415	-0.2588848014492461	-0.4569438505741463	0.7159330976602976	-0.008618957849007042	-0.6462162166000378	-0.6775384661712021	0.20640532260449504	-0.6842427002778859	-0.7844448662017576	0.006849314513147381	-0.44943776534621604	-0.5691837304823016	0.9681439338217244
-0.4792418463180432	-0.1866398236748449	0.14947309161178493	0.20273830445624694	-0.17920616590229613	-0.5982198478997937	-0.760414311484411	0.18361134103486407	-0.3353252679832519	0.23049031530376696	-0.854553508301033	-0.22674726207668927	-0.10289740275594728	-0.3363122838843832	-0.26697831299462055	-0.25668670590438536	0.36080886643943905	-0.6779596407008159	0.7724128807736571	-0.07676692150378979	-0.17984088449108357	0.06385862871287425	0.19753466994248506	0.6104212540925734	-0.19956638767648371	1.0865609332846278	1.5399908799194444	1.1638220757599198	0.7866067699137402	0.03813384303063206	1.2149402060415257	0.5735709506000918	-0.604772619236221	-0.4366321337859574	-0.6307716263008616	0.0714455005782003	-0.41877699966395393	-0.27436785031209415	-0.39226466812344746	0.5462928156648141	0.23893005715727353	-0.704814346715625	-0.6169811516708256	0.2012332093830903	-0.7435931581670968	-0.7015775147772801	0.1021588691082259	-0.5431840885036171	-0.6353476015211141	0.8835293713808294
-0.42832882349162626	-0.12930549201253305	0.07862748038192713	0.2895030112413726	-0.20017968293942698	-0.6099257395789003	-0.7745392339735314	0.19235471505683707	-0.22225697025958513	0.16169398018126005	-0.8742081346615784	-0.21166498275099835	-0.030557779571374774	-0.287026998602954	-0.31407837509628816	-0.3587605773176297	0.2718910292394472	-0.5480285637046532	0.7869921324682392	-0.08266177641455068	-0.15018113357701918	0.06758867375410575	0.1651723610303254	0.6888819528790882	-0.27457794187401785	0.9671603014268766	1.6335201856441097	1.1204803506530348	0.7288353797798708	0.06375853993171676	1.3951943461599625	0.5787587958191109	-0.5925725644800364	-0.4717766991607446	-0.5741503589565292	0.1260500411212216	-0.3975840228377814	-0.27069447661092727	-0.17311855493874595	0.46102126127793264	0.5523904558309443	-0.708090978075272	-0.590955763891482	0.1687517570743639	-0.6362590349757322	-0.5235624764001582	0.10912712565442309	-0.3481696182612799	-0.6399071863492167	0.8119020319953388
-0.4641945286200678	-0.04356610104268506	0.053691164398737765	0.36767712883310305	-0.23198790776794964	-0.6063304884133308	-0.6849197693492233	0.16342985189470755	-0.11062411480113961	0.08022335121179139	-0.8527773381396726	-0.18292464426573957	0.010574032434693792	-0.3253914777372363	-0.36308988515414636	-0.36298108759480757	0.16846583880280336	-0.5138009000991982	0.7923573937632201	-0.144024276232409	-0.0561415511411688	0.04119781561305781	0.15880951192191622	0.7247068376171201	-0.34239080756652274	0.8603625026544635	1.6752432712768996	1.068407513292203	0.7438477257340368	0.08928805554517212	1.4751459054641507	0.5925870457963299	-0.5141948148682156	-0.478370895022587	-0.49303909090207226	0.2561168362462843	-0.37209100459692707	-0.19977163263965636	0.06660314999560177	0.30980878147770924	0.6947989514364377	-0.7317031319493081	-0.5344663719363032	0.1362747696569273	-0.5960578733438507	-0.3943998852313544	0.19307576910043098	-0.21791869997358856	-0.6748707714315391	0.7942051288935196
-0.44875716037256086	-0.09667553450527144	0.021545371021471277	0.4320570674831472	-0.2678109798758586	-0.5903702394947384	-0.5983299736537001	0.2075980765299271	-0.004740475318536756	-0.04871937375871899	-0.7706074301626066	-0.17204929170344874	0.042797889278266964	-0.3597779773076015	-0.342726505561322	-0.3844292837457988	0.10512492351180558	-0.4554648311137654	0.8612135943691138	-0.1817593247528357	-0.005174021525432855	-0.009931419002150846	0.1855192984845719	0.6605896735638543	-0.3289402068316653	0.7805411392062997	1.685238239548368	0.9873548544509859	0.7541694310508573	0.1274639370074625	1.5098977935042235	0.5543329683348043	-0.4318744514903214	-0.4286099129818121	-0.3990524694001554	0.2333209676429356	-0.3477692825673289	-0.1706609279406608	0.2871012097439473	0.22635807880361933	0.828814987239959	-0.6973009119608014	-0.49271378129753446	0.11932856961797524	-0.5706670048137809	-0.32296340458339473	0.24644989716394458	-0.0975205909285697	-0.7374886612244526	0.7457454644937673
-0.39017002714889903	-0.06017063464256878	-0.0436156185595133	0.5096235764127115	-0.29799064083445287	-0.4917015674647963	-0.5274502145029012	0.2807078514455513	0.13770325209326456	-0.16686542972471027	-0.6951172429334075	-0.12773987301522394	0.14718612163039108	-0.40351401062641074	-0.2910050025203266	-0.40849442614444087	0.05951819617247206	-0.4113633830646563	0.8695322237031868	-0.22351753310144776	0.015440484961400483	-0.05398040217015138	0.1793375665731445	0.6325302680566631	-0.29758474673729735	0.6803664914703415	1.6749941629194605	0.9754089730110722	0.7357384912491417	0.1752256331886969	1.5157346608157203	0.5606177129995986	-0.43230980056121876	-0.3732020086069655	-0.32422992360448466	0.22615558330823166	-0.33890965750621127	-0.18840377392244673	0.4794443480781216	0.17927005704205107	0.8624159323722742	-0.6584667767604244	-0.49806613907435143	0.18918606618152017	-0.5412331840751762	-0.2665297573673979	0.304557428529578	-0.013459825812591086	-0.8259345352300812	0.6860247531472574
-0.3867276689788274	0.011369833070171184	-0.11297452187510343	0.5600310735446086	-0.3297864800581888	-0.40467154304535147	-0.45097094029147106	0.3378827424173829	0.20571335116064007	-0.2190850129159186	-0.6502676980964617	-0.022626320962827934	0.20393215231366937	-0.41720098894094415	-0.24050670113954242	-0.41178285747923266	0.009462953747369211	-0.3457343629007889	0.8836453812698261	-0.26778015751011197	-0.0065303767940913145	-0.08959289713287444	0.1720735115512742	0.5872401579816631	-0.3040621916858168	0.5993174445341949	1.663084409722663	0.9386237065113279	0.7358637834795879	0.1794669467786358	1.4906223231535984	0.5522614055249404	-0.3930220551731174	-0.28680075285914897	-0.2547138164672428	0.23673543956023274	-0.2948554773950187	-0.14770222428832683	0.6150297605706084	0.18336011245175718	0.8739084036481579	-0.596734795954409	-0.5109667354734905	0.17323939403672825	-0.5304585512606339	-0.24237593914812766	0.3533365093387784	0.05558952037351328	-0.9133463902553103	0.6487067035307292
-0.38472407492263	0.04730453420493456	-0.15216815856233792	0.6062511022665746	-0.37525309785601085	-0.337426366270654	-0.40346748443616376	0.35861286956759014	0.2711883591918067	-0.2525954581454523	-0.6073374425717687	0.034336125700195064	0.2197961632654686	-0.40540615986358736	-0.14873744043703618	-0.4268601331250421	-0.022199992565722866	-0.26713521253984507	0.877144902651295	-0.29855573723948287	-0.0010791111806333368	-0.09502364439889842	0.186936286329322	0.5677479376352684	-0.2717966158642866	0.4904718951792409	1.620227570203339	0.9117970547130049	0.7301204067697844	0.19231817456349842	1.4303707802399601	0.549995705599179	-0.38812093498145667	-0.21938136242097891	-0.19293255958858593	0.23965106227564353	-0.2360459608869044	-0.13491167475090718	0.68473508798707	0.18809991108125668	0.9086704537884293	-0.4799181048382418	-0.5288519661014469	0.17895667797290032	-0.5409065185902665	-0.1916230488219521	0.35883735638973613	0.11723719541462242	-0.9947845074989328	0.5987329875344262
-0.35942774455255905	0.04448076837767374	-0.2168724316643304	0.6412604556191603	-0.384966520407646	-0.3151894542499415	-0.3096120685860132	0.3497032859980096	0.31513916972658096	-0.2736455904408409	-0.5381440987521537	0.10369735131623692	0.22266681931262414	-0.40853110175091717	-0.05499002548969978	-0.4490759409169548	-0.07372346545131948	-0.1970854285650962	0.8438101287428681	-0.3252273165224529	-0.0017135105276191963	-0.11635575224850814	0.18006904232826537	0.5084506145569292	-0.2527226116656016	0.3748107579147818	1.5879543333261317	0.9060235471379132	0.7246381961344606	0.18273386323449553	1.385309640379479	0.5701327881280458	-0.3829931753983963	-0.12549949543237088	-0.17160374931509487	0.23312634549004801	-0.15901016879521632	-0.13047095049482169	0.7190776419538901	0.20727389979947475	0.9254822917539741	-0.3862525248722787	-0.5301256403485552	0.1811735816775315	-0.4566958872535764	-0.17616749677565627	0.34249087159507574	0.08391021097005122	-1.0145320594802387	0.5598250899117203
-0.3052302217100289	0.06144463090557528	-0.30679650077212484	0.708976011151141	-0.39024309120793943	-0.2960247938127797	-0.1677194786076052	0.32423295646582234	0.4310487025664053	-0.35220789449159023	-0.43136102998751513	0.20586322670696494	0.275167993766259	-0.3976462539646843	0.036450574436043215	-0.49196392534691247	-0.19524951304505062	-0.07768943937843847	0.8470123680292867	-0.3345885267715413	0.019943979251718015	-0.12501926433643556	0.1557820317753261	0.4692614369629748	-0.27728798344955924	0.21563491840760646	1.5850976953659905	0.850497370763431	0.7036636704907047	0.2263540208049085	1.4137123142185626	0.6118652616270999	-0.33792549558907825	0.008025234491778077	-0.10502769584946373	0.2503848643645123	-0.08105622546484137	-0.07798812384930771	0.8238415399096978	0.1527289231310923	1.0032151051184899	-0.2998286658559798	-0.5629998920124215	0.1756478069443617	-0.3335353293346176	-0.12303955079009317	0.36506736111090804	0.10471566902827519	-1.0591136251641806	0.4821123641281536
-0.25127380405134914	0.09275834854522043	-0.3930381896217904	0.7634729123359689	-0.3923981245046063	-0.29681180561985127	-0.02912528273340729	0.32992144822723757	0.5059306219448749	-0.40367422384419677	-0.3243349991503287	0.2904699363773965	0.2628214713971772	-0.4016983260748164	0.16423208719389165	-0.4766630690902664	-0.28110150080231266	0.06589279660511563	0.8330324788577472	-0.3817812512031439	0.013948580547188316	-0.1306436397667629	0.10709785311530193	0.4047479706191036	-0.22582570392701778	0.03553644667397983	1.5443288836458655	0.8247633760217521	0.6957677186218558	0.21593272218247916	1.382337337216629	0.6488947660746465	-0.285728930948789	0.161774140278871	-0.05042092996467229	0.2621164535332491	-0.02468433575334945	-0.0210430775646789	0.8710995541773666	0.11854054137918782	1.0880920681658774	-0.17052975953626492	-0.5749215832591811	0.16946587010238495	-0.15403943389853142	-0.06674594887725005	0.3381189776366506	0.16263561012472025	-1.0926971373724845	0.38285055609885993
-0.22406776300030024	0.12598029159866145	-0.46753270186675017	0.8002928208288669	-0.40226894462071616	-0.3001394056484742	0.11292954172210753	0.3130781232709364	0.5991742938355646	-0.4244701647500547	-0.2736530432961629	0.36922005389841117	0.2629563959766795	-0.42144335979709113	0.32019556925997655	-0.44985787301527597	-0.3642835249302565	0.21883968572568296	0.8184430766688232	-0.4179647437520548	-0.03537152966972255	-0.12648127296078385	0.050916582808138544	0.33794754067514965	-0.1355486276546742	-0.15267162276267282	1.4710915613717748	0.7800542762635583	0.6726990889073903	0.15570962722821102	1.30464663261438	0.6648972647010792	-0.23807406413806564	0.32638308395509846	0.021099844777808324	0.28667256824656395	0.060719626199883046	0.022727604248026174	0.8871619471857471	0.12636368988903468	1.1024169302632654	-0.07389314227069922	-0.6094986176206085	0.15449837509388037	0.07351776357869841	-0.024694248972011872	0.3269499163473264	0.29127682620300355	-1.0925501720572464	0.3016090172126158
-0.2037483319914375	0.1481831477900275	-0.5089958190495569	0.8093489361462481	-0.37327623718250563	-0.284229125733506	0.2915742650160023	0.30901760870974926	0.6358322466426556	-0.43177253036032115	-0.19315010946483496	0.44023630057475305	0.21540341104807018	-0.46582994824788687	0.45839831125203745	-0.4256491288038694	-0.42928160311736335	0.3410436977371488	0.8252265674500325	-0.4503531291584209	-0.07304924642028135	-0.11866749421421541	0.04335321653129135	0.2405388509782529	-0.05980903681521681	-0.2665556329755159	1.3681146129960584	0.7530706429825702	0.7084379551204071	0.11838055520696522	1.1470176987951564	0.6715665502727918	-0.21410178333911137	0.48840113414394215	0.0647167692262737	0.3454162226792147	0.0992996502715972	0.05001154758168406	0.8379604233884083	0.12527830673026663	1.0348204654169049	-0.027966618635366237	-0.6431317100795335	0.13775251388466664	0.26840062278473925	-0.014632525878009353	0.2952431766233426	0.28695843023565326	-1.0761419268619232	0.21150757927175695
-0.13221942573493004	0.1419368725088203	-0.5472923718492088	0.8166597381038164	-0.29942309413391444	-0.24591054446593136	0.42789699141223314	0.32818379266887215	0.6960762889392595	-0.38144854384610577	-0.13596326330936853	0.4916572665600601	0.16396274735072264	-0.4963773774638523	0.6250425002082874	-0.4138313048797378	-0.46535493193294075	0.4819329881193963	0.8225796447915659	-0.4434460349753593	-0.16163432641395292	-0.07049074163878113	0.04515287527969599	0.14762351073691427	0.03293001961032928	-0.349224439681927	1.2433404159377472	0.7336915452327994	0.6875458711429285	0.06569806329523571	0.9938897867769272	0.6800754540927778	-0.24281716598848133	0.6657006128209527	0.09245668105469815	0.30019071542202846	0.15283358846342973	0.031653530578741866	0.669882492053111	0.14589227936738375	1.011775540451143	0.023861327828445522	-0.6730974407563144	0.16383506090770378	0.4247360483645452	-0.042363915616374016	0.24150719300845994	0.305881533457484	-1.0234879906502812	0.09024027982918993
-0.10073541156951407	0.214539046407281	-0.5548065271785695	0.8054386421286799	-0.21501736625833795	-0.22644500723344327	0.5415495277658928	0.2941454968874081	0.7485401896701536	-0.30760281219207264	-0.09915122612318444	0.5400716887594308	0.07480023612095252	-0.4791494290055584	0.7465149991028238	-0.4258207547659877	-0.4938813137104631	0.6016786180655813	0.8091175516706803	-0.4906058655666765	-0.2026756925995486	0.03795923806737646	0.01739656709847486	0.11514879202283228	0.08255691455901865	-0.46207080563610436	1.0950421251628275	0.739991663549012	0.665031119189383	-0.017788086709692834	0.8252242998009919	0.7028540119839329	-0.3169994691851782	0.7990995300969052	0.10844007460119931	0.2910871017118929	0.18026817958616637	-0.002866835025174386	0.4631658324072488	0.18023951743864813	0.9368390329125275	-0.008752917193224163	-0.702119303276054	0.16351249357282663	0.6205030908370648	-0.04229929019737583	0.21760557058123786	0.3058652129889753	-0.9255560848143745	-0.030180004250239145
-0.13998338405431737	0.24959895035517113	-0.5395041577917558	0.7571477220304778	-0.12868523823256844	-0.22131248204557358	0.6625795298621673	0.19965343876435798	0.7328312594819105	-0.16869693346552142	-0.03554670956189096	0.5829137986077993	-0.05095804027811483	-0.4464519417444957	0.8443433548125814	-0.4088073927944718	-0.4928953264243539	0.7143428101318465	0.8112406967371845	-0.5219193320536538	-0.2132969178881139	0.16328462974102717	0.038635478093850914	0.04586538868517806	0.11185563694759426	-0.5261531861795224	0.9626795301851226	0.6929242276798767	0.6672743116939669	-0.12437592791156123	0.6640012229063182	0.6933271691258126	-0.374651555950371	0.9295968682461486	0.09585183126386775	0.26956331847310894	0.23607992588807739	-0.03448227900320174	0.21555645021502273	0.2391388379570719	0.9050197954968875	-0.038761730081861547	-0.6728079898213675	0.0899433003862905	0.795302985876007	-0.08187863039245737	0.1449433977265188	0.2696702539473498	-0.746074171898611	-0.12262249704759545
-0.176762883918067	0.21842317388687665	-0.49647138564694515	0.6794186220573077	0.004901178065392786	-0.2400056345916401	0.756909024679913	0.12129434835037385	0.7107305058502719	-0.02517375430165598	0.046034642769309214	0.5280895398782154	-0.13806986758954565	-0.42576786802382943	0.9036906686685695	-0.4473777922472661	-0.48968603696615054	0.7907139638267954	0.7997355947575648	-0.5633288925188	-0.2057147527550672	0.30347728546221403	0.019398514026467542	0.021274897518952153	0.168843018158934	-0.5733937973682279	0.8587821014070476	0.6467144204521026	0.6405786960404805	-0.19493753481548076	0.5256228659548385	0.7218122273992762	-0.4865091938841193	1.025671756958254	0.04239125712918766	0.26685153363012076	0.2649647246664819	-0.0855514852304724	-0.05056044138602476	0.23982539824473598	0.8923811292958975	-0.07514874967527949	-0.6184163612535769	0.07495946219080063	0.9606495538295334	-0.09685813847781632	0.086124108284854	0.2030189966027134	-0.5397604068888899	-0.24132115957275246
-0.22618944660743262	0.18833274375380066	-0.45711241365275346	0.5734756943333617	0.15945970425408912	-0.2724227460152102	0.8722481177810391	0.04519098877880996	0.6327658621082578	0.10043787734220685	0.1397444108100636	0.5068527061004205	-0.17401992002664482	-0.4118477452184062	0.9085695225684217	-0.4935850860082701	-0.4818296022994164	0.8038185952341177	0.8161667074734439	-0.613359822977763	-0.1916619833426623	0.41550909512076456	0.002021604367446869	-0.010586527923824664	0.2066061057041097	-0.5747987961852413	0.8214810854536119	0.6036304214062154	0.6031764132496911	-0.29189546186012116	0.4228532468818836	0.7299990826379312	-0.5507043844868018	1.1044090891752707	-0.02919870579616322	0.2547616490441371	0.28879423632684	-0.1428532824877567	-0.2680520965924146	0.22557014102387823	0.8611460038126371	-0.20018474725827118	-0.5680774882478112	0.054921830393083446	1.1706533182482606	-0.13668215458237548	0.05248800495044916	0.1957650283644628	-0.27568092607643496	-0.3294680624896847
-0.34495140634659266	0.18494133053207698	-0.34065360500400027	0.46971678119410737	0.2884020810723944	-0.25645166426411603	0.9432095901464839	-0.010548548050971029	0.5354387477691521	0.2646373067385981	0.2037821909783104	0.45926732177609864	-0.22534557154458498	-0.41005498044098976	0.8944208350260514	-0.5185788576442536	-0.43072797629267345	0.7829290054036596	0.83781565763791	-0.6568169535683536	-0.16573722650192318	0.5377894161209135	0.015660676531211493	0.024848882492389337	0.21901245847204381	-0.5381038073420517	0.7927201675436155	0.5430315114178277	0.5585610065997099	-0.3719515776005379	0.31815266946117093	0.6843145759503011	-0.6311426235739173	1.126951027388821	-0.045581904582770345	0.22015883986491652	0.2939345499202187	-0.18022149522689893	-0.4496390730248181	0.21067421320498325	0.829180366841426	-0.31082494999634863	-0.5158605395833717	0.04792665993645502	1.2829439415418888	-0.15394478578424461	0.03223860171138032	0.23030125178908759	-0.060774410106717205	-0.4390909565516445
-0.4872010294125281	0.16382485582286593	-0.25901489147699486	0.39730404345524917	0.4036122303019761	-0.20093667923793318	0.9914180740445134	-0.06218958302088764	0.43582802883572136	0.4297021663813824	0.254048950645971	0.38368841081929467	-0.29200827525627926	-0.3923134229104054	0.8420508124349629	-0.5818288860471893	-0.3292493410314848	0.7460274422017379	0.7866336629269867	-0.6973219771597199	-0.1296961095075393	0.6628158825241134	0.012938340724706843	0.09241314171627822	0.24268161994157444	-0.49279149242118175	0.7935832223765334	0.4887732331412186	0.5125113585285191	-0.45115456966215656	0.20800943008219314	0.6270686158240644	-0.6955227937367081	1.1369403984495308	-0.05940487254734768	0.22200254856823656	0.3247251958691101	-0.256851221768279	-0.6283682749624603	0.1993531773415444	0.8512673779638833	-0.4222087468066761	-0.42637783391732675	0.04953419771155358	1.3672793042129847	-0.17706221318461532	0.0379828569795199	0.26157290149823254	0.16617670342253327	-0.5172241388862192
-0.5686288255947873	0.1345129450625147	-0.19063900531061134	0.3468482613435382	0.48649989213545924	-0.15301789637492194	1.0462331530709963	-0.10407187476752981	0.36415251724975606	0.587218195333508	0.3133168980555475	0.3142908714154474	-0.2635263716175335	-0.3678836102498139	0.7334315560772523	-0.6536195123086731	-0.23810017478088774	0.6819691734995428	0.790417138853695	-0.6933282357722782	-0.0743912484883902	0.7866569458798413	-0.02142329108748328	0.18488890609551065	0.203649378146019	-0.39284199447749246	0.8087592159954917	0.40903317027561314	0.4537985760709685	-0.47717343870156703	0.12144676009164043	0.5431824334525334	-0.7903895128311127	1.1137442889105194	-0.06483642785050543	0.1797453654018707	0.3759230836556351	-0.309317124340259	-0.703999365311961	0.21204611170299956	0.8872601174307236	-0.5630331189002561	-0.32227419088704035	0.019223230150654632	1.3902386563497786	-0.1982662634992069	0.07836635503365764	0.30042809690674394	0.34827905063723064	-0.5373199453577235
-0.6692199175071083	0.13592346346427361	-0.10665237059928387	0.33350760285806097	0.5867600768911398	-0.10602803356024375	1.0769035949778547	-0.12206814653980888	0.25319744641465464	0.7043240650622508	0.3973135792256037	0.20126110282079995	-0.2346605142729205	-0.32222049998657065	0.6111709640077523	-0.6597345598276957	-0.15778925384530523	0.582106456476772	0.8022979299631825	-0.7200256252745076	-0.05620606254488871	0.9002629996224295	-0.035673913759070267	0.2361278999236646	0.10065707441082901	-0.2911630306055094	0.8235595033277725	0.3555263869562054	0.39620784034964107	-0.4469850679984229	0.020184106712312893	0.4693150939401572	-0.8415150688572106	1.1009407485371039	-0.065419136504735	0.1515126838845435	0.3939559951162595	-0.3074671602353343	-0.8051014904816588	0.1733513679221595	0.9243883823844292	-0.640607649785468	-0.21787923116163999	0.03512700443829767	1.3596949614699598	-0.20356788561631625	0.09478546072801838	0.23957483000388735	0.5343038514379179	-0.5791742323199778
-0.7681792137970888	0.1304011113968974	-0.055815233606414286	0.33803247407128045	0.6563085841708668	-0.059557419544786896	1.0392688388594578	-0.18591771264601675	0.16675799142611297	0.8348419382189782	0.4159146559067842	0.1527644944676993	-0.20826416639195577	-0.2816408025926684	0.4759027907437301	-0.6281511678856513	-0.054027923263483046	0.46257926539818567	0.7635718002018997	-0.7112174292305421	-0.04320531732819942	1.010109989807796	-0.09099796144986602	0.31882459016861886	0.03513066620329497	-0.21831973550055522	0.8482852554968752	0.25862918637373733	0.3361191867612786	-0.41380725650962036	-0.04268829432993772	0.4188603517218385	-0.8531504243938068	1.08897636010444	-0.09934011001810776	0.04539176530173784	0.40985250997702377	-0.29279922857102425	-0.9313523242434508	0.09210842343390538	0.9298512409275869	-0.6607301912614816	-0.11040355479740853	0.04201918754394979	1.3261254411615722	-0.21402943008584377	0.13056389218324532	0.20504580678595635	0.6986602610477421	-0.5849221011695024
-0.8738086734301174	0.12461474458048893	0.018342130884648804	0.33768580688314725	0.7039721923142557	-0.04317498848102692	0.9825741001601094	-0.2234191789735009	0.030350326177133236	0.9072962879115627	0.4450970960219987	0.05425502011450959	-0.1584088481730435	-0.23587004628082892	0.3231299852219495	-0.6331316136873417	0.05242076931369457	0.3237578377677485	0.74280189493136	-0.696284821138697	-0.03484385169037646	1.0608004869433154	-0.1473898422635498	0.3984418928771147	-0.05152455178859122	-0.11921613635113779	0.8765169757262072	0.17258101663504677	0.3032156602004551	-0.3702425239150506	-0.08362661014964275	0.3545041641228	-0.8530069147390977	1.0506784721309974	-0.10783786637601486	0.01264651784746781	0.4129768428853575	-0.26725945617969893	-0.9577644442865726	0.05434671508400056	0.87770475963615	-0.660736568787917	-0.05770726063560533	-0.007476743943170836	1.3140609221367174	-0.15834493637203412	0.16916049427491084	0.12936712229273048	0.8835363574936796	-0.5834983683319996
-0.9084957334318995	0.06376880763545871	0.06016460315843515	0.35622674437747204	0.7424267742222581	-0.01473869185175904	0.912634415462796	-0.2261690182398625	-0.0955803966454812	1.003355857250956	0.4550911563196002	0.015082012282391585	-0.04210901419298766	-0.24380665202333124	0.20618250706005686	-0.5875943592734554	0.15080433759947617	0.15937566133097233	0.6733804286018683	-0.6131558881654458	-0.08666879505108438	1.084837560409903	-0.19172478778116148	0.46715236184101216	-0.10061080187680291	0.004174856031942703	0.9505161394314318	0.07626983376028167	0.2698827075017033	-0.299760897356019	-0.09171847912540279	0.32595366132246134	-0.8100818467087777	0.9942467228008158	-0.09846581621092654	0.000282696042888278	0.433470690025522	-0.20201856894638884	-1.0367718683244622	-0.03152584273603069	0.8572675303074361	-0.600614340522725	0.04046112644631459	-0.01668141218831192	1.2375861125226986	-0.15548061474698552	0.1336057815093321	0.0186577041790718	1.0223994590031071	-0.5547730884897347
-0.8749218365807083	-0.011639869185286233	0.08835177046325304	0.3610386725196661	0.7856170715779467	-0.03653673742503675	0.8578034585657843	-0.16354595823689658	-0.19445729839076262	1.0694880901229977	0.43567033922232323	-0.05235864689316054	0.053486846795257934	-0.2449249112409278	0.08481256362001595	-0.5592413683551434	0.23744320315084275	-0.008397104564529634	0.6345759346074823	-0.5335768192500261	-0.16232151111455434	1.0839014322434597	-0.23778413549880995	0.5348723754765488	-0.13937531802678657	0.12036901459128817	1.004886788910661	-0.02842762199677476	0.17374881513180626	-0.2340696725065567	-0.09562073231858961	0.29750606238843313	-0.7230946325968497	0.9294896429242276	-0.06382552982432477	-0.003967961203867195	0.41468462119163074	-0.10152547384985508	-1.0999313887886402	-0.14362823037818614	0.8087081353854678	-0.5387775040713614	0.055492073825364266	-0.03061128330972388	1.1518456530139063	-0.12463531531119934	0.1020881456156297	0.0020375150665469612	1.085991420463927	-0.512061410783341
-0.8430533327092276	-0.011815530483652017	0.04572781520565261	0.4014434225631767	0.8060529445987328	-0.08581251434914061	0.836210955635529	-0.09028462711677751	-0.2514144251950028	1.076601531960582	0.38491124656749626	-0.13017006412463156	0.14854320848474728	-0.2344214053077006	0.02075927425655394	-0.5132757734740215	0.35802133761939653	-0.1509742572117867	0.6085429376010808	-0.4529147318683008	-0.25182726255229193	1.0358660044205714	-0.23733934125097034	0.5354915204226496	-0.2145527477899524	0.20608801132706445	1.022505475057892	-0.09576602092935191	0.12431103080893749	-0.17542092749901889	-0.10695163936917011	0.2357305101922415	-0.619973544357177	0.8407982783574275	0.02339945833889745	-0.0410818400245785	0.4216729017945478	-0.032185774280261384	-1.140584912591152	-0.18983051090463476	0.711084460292499	-0.5151429863379591	0.005126947435435037	-0.06257383943167236	1.0393152751342825	-0.11846607614802404	0.041452341140669355	-0.025608110551031748	1.1431678838533017	-0.45105885862642897
-0.7847911174238031	0.025171628852023325	-0.002009379415310997	0.45500101725032743	0.8092452653691916	-0.07836243796029754	0.78328907917148	0.0033265295866566234	-0.24744378997677052	1.1057891556400719	0.2918143472600437	-0.21916565109640063	0.21992811535856993	-0.261073536286436	-0.010515533917053187	-0.4131783293418234	0.48552509204234706	-0.2863990486328388	0.5717177900033562	-0.37013123961451	-0.37064371216447295	1.0041900251955203	-0.253719355443548	0.5105571139677162	-0.261606503080029	0.282442391542138	0.9811175033884219	-0.16993920087737974	0.08597702297607993	-0.08021344747625556	-0.14672786055779224	0.18635368597352192	-0.4946797834158425	0.7872009380136953	0.15471255349600713	-0.05075873422256257	0.38274509919698885	0.042079538807973174	-1.1874378678638684	-0.2048523126866701	0.5927430855344307	-0.46606800545204957	-0.022298473341697704	-0.12823322496871223	0.9528128133437613	-0.1268028412512507	-0.014872820721042863	-0.04546724064320306	1.145849826962332	-0.3845386481107595
-0.6851939755433909	0.07438355983040164	-0.08474432785468658	0.505149335622707	0.8003592499693898	-0.048124739545892754	0.7159276804502883	0.08970564260109978	-0.23842346672590886	1.0902168246827708	0.19269330520753053	-0.312571154569221	0.3001979749590063	-0.22966665643779618	-0.028368938966089267	-0.3627621821705998	0.5858874361277591	-0.43599075327953596	0.5554860619977637	-0.2830475235496765	-0.488657080956761	0.9731023266461121	-0.2913881572372939	0.4542423067878178	-0.2739004635832383	0.3783072131359174	0.9253225126024418	-0.22203657452003367	0.051100246309656816	-0.0071352660362750744	-0.1680293865333689	0.1567527183509496	-0.401422512836387	0.7366893154111459	0.24492703407644828	-0.07795094489052472	0.3337443815159478	0.08616427194337037	-1.2453239638761213	-0.19304629063602474	0.5176089757530417	-0.4717414529688885	-0.07951610172556567	-0.16146288354140115	0.8187654891122621	-0.150432711221705	-0.02878997926841515	-0.034286759687317626	1.1577908830354031	-0.300623335112951
-0.5880754680151401	0.22377518154697063	-0.13363680871617306	0.5504716071875869	0.7831649858739177	-0.05922181019000936	0.666766524320546	0.21071122305386045	-0.23939248100339414	1.0337355023301626	0.07891266992407589	-0.3373147684380196	0.3650307490038185	-0.2131806068367678	-0.06094847493030046	-0.2523157386232959	0.6429531029460246	-0.5723119679275217	0.5647398689198132	-0.21423799474156974	-0.6264857894605642	0.8826002782623842	-0.2788075634650416	0.3698063538718413	-0.28322988334547905	0.4277657684418955	0.8836584904045777	-0.2763342249697983	0.007733866942479556	0.030174161689735933	-0.18330397724749958	0.13410512239163508	-0.30180696934189666	0.683743037953773	0.29242108797183863	-0.1295999530441497	0.2591276617846331	0.13294715559704348	-1.236235990479331	-0.19169913714389678	0.3897891587029452	-0.4566863239309882	-0.15341344163576362	-0.18191477300757508	0.7300517935017556	-0.13342924143157403	-0.054488861437987625	-0.0003276088286014167	1.1451214593080448	-0.23680551938947647
-0.5566234185521287	0.3578869888734238	-0.18286744675596944	0.5281509521432961	0.7777451599642827	-0.08019704526705221	0.6282622212926146	0.30734888551932044	-0.23163117562961796	0.9585772195140256	-0.042149625325227716	-0.32705964966074735	0.3716554714870445	-0.19491496192171487	-0.06663799993102341	-0.15796207409038082	0.6858880375465917	-0.7089241900094667	0.5441657836026184	-0.12626012135192044	-0.7473994750965829	0.7692269763327615	-0.2251534471687157	0.2629844871670556	-0.292764557533585	0.43535397858481917	0.8321756317555243	-0.3136202435600174	0.003684482414863333	0.08314430221027061	-0.20197634260596792	0.12015042528039326	-0.17358926793079088	0.6272862501782831	0.3749075940197654	-0.15412559669577405	0.19366610016504254	0.10886858930352176	-1.3022469494345792	-0.2113954533005224	0.21470680898685424	-0.4516378740048085	-0.22491052902609696	-0.17433027059799203	0.6333767098416792	-0.1666751184598767	-0.1170234791184565	0.013643672242237819	1.1040869347956455	-0.1940718612462929
-0.5154218304300289	0.4735819115096299	-0.221742904456399	0.47536555070809616	0.7608698997599543	-0.12912451213268844	0.5882794083207598	0.35274944016210885	-0.2185315402760412	0.8763769923778003	-0.12043084599431733	-0.3065136238237651	0.3640021337016553	-0.1656200631914087	-0.10459980565291324	-0.11070512226743263	0.7308625267659596	-0.7926981411871299	0.5278035492412017	-0.03569453310617775	-0.8352505654170015	0.6458862013520421	-0.17327346055313317	0.15649959411802483	-0.2519562577061881	0.4551960280490543	0.7549807932718744	-0.3696725234656607	0.002628796621949852	0.060734370838409005	-0.16340904447169122	0.07405065922290863	-0.09852940802627541	0.5424559974722544	0.43143629027583064	-0.217441977163333	0.18058182119369098	0.062270737466352734	-1.3327372896451624	-0.16761693655761495	0.0668953003011988	-0.4545069955975192	-0.26788525402858243	-0.20366191058826125	0.5828700134096765	-0.2369949891857778	-0.1624111444152832	0.04236865684476454	1.0203694695338812	-0.12273040638984453
-0.504786412875732	0.571164899560757	-0.23508093393577956	0.3958911317253873	0.7481519128689104	-0.1898379702444339	0.5711901496701172	0.4302266513923928	-0.24150460249495326	0.7877022458179506	-0.16022915375897223	-0.28967223996140373	0.3916761275823514	-0.12953871094101993	-0.10619486310509127	-0.06324165949689697	0.7468645181835945	-0.8739898382318021	0.49656624877866895	0.05028621010102667	-0.9148161565852966	0.5485324317020461	-0.11470578737429302	0.029606543756320002	-0.21227989916880374	0.5216209557452528	0.6902448418789678	-0.38368730527568695	-0.021861311837924252	0.0561747895978563	-0.10838789168006886	0.03554624794364411	-0.02854760492493134	0.45979646085407966	0.505824785637998	-0.22541842692100103	0.2002322983775428	-0.015288255254891503	-1.3423810251398798	-0.06623717883217027	-0.03619998015101433	-0.4712013189966625	-0.29649709178442285	-0.23135485123195795	0.520740144958423	-0.3215346822848973	-0.16562007008185514	0.11842088806132336	0.927938024316455	-0.06964234857064164
-0.5064583190243525	0.6637455766359086	-0.2985106404791292	0.2758199341617253	0.7107066063333577	-0.2313247914384034	0.5700366690758372	0.4607163037508081	-0.24506578599103518	0.6941329825458897	-0.21094794216818463	-0.2273663073994255	0.3551236229140515	-0.08382017441445688	-0.10262620287581688	0.01797627680807564	0.7679817445191695	-0.9349423446261607	0.5038190186643617	0.08709209072810964	-0.9400013078430257	0.5064016681978538	-0.060989612099738785	-0.12112498753514873	-0.15726183384073064	0.5316762467404981	0.6616149532077407	-0.3843229661582393	-0.0445545175641157	0.04679323545896292	-0.052888053592268516	0.03101395938427416	0.09231702891391533	0.35537324800938247	0.5451763613672048	-0.27669608472061524	0.21902763608814704	-0.07865722665609895	-1.4006405238116773	0.02016396175333387	-0.0930302068177886	-0.45187970980723524	-0.28760052784789114	-0.22798663833484495	0.5272548611272383	-0.4679798831750238	-0.19886059960068506	0.1945757462239735	0.779105583809798	0.03251803349192809
-0.5742356651512335	0.7573634291176136	-0.33235714575466957	0.14081775368647664	0.6369569684099615	-0.2876102308185658	0.5843038697381255	0.46042500571402584	-0.27064290068276164	0.5412661407355566	-0.28521134214428256	-0.24725780566976385	0.3012844105917989	-0.03672497089512968	-0.1203914360694239	0.103601430835585	0.7838590510051109	-0.9450171130438296	0.5561568404988547	0.08592135924184913	-0.9335209716099593	0.4917827060575748	-0.0008589933046999649	-0.28085177908504094	-0.1266131258583894	0.5474696436715079	0.5913926605139027	-0.37284283932155027	-0.07976813193997888	0.03391148885828845	-0.011641487828737229	0.03213701078642772	0.2069263957317836	0.271326309295276	0.5339776597791867	-0.32594162155095235	0.20566952172747155	-0.18074019329650975	-1.351849506109399	0.14494505822778425	-0.14051575728391913	-0.3677576386863413	-0.2964128670932625	-0.19881775626857248	0.5433062406244951	-0.5691090547122803	-0.19066246097236433	0.34943395170825464	0.6650560375611044	0.11970343601755884
-0.6562899695006194	0.8695622213950038	-0.344348603067289	0.01871005588431155	0.5783424906386156	-0.35199937527559405	0.557375234819797	0.4185503381992305	-0.3387997321858591	0.37200517563386953	-0.36307573487603245	-0.2422755477557989	0.21803093813323576	-0.020953107019707293	-0.1345975569128715	0.1861236849378501	0.8026581520746376	-0.8925810140454352	0.5718049150797909	0.08976774019003496	-0.9281592375853218	0.5086810996905283	0.00907153297210827	-0.392209272225723	-0.0735796489317574	0.5325731263801352	0.5625222395972196	-0.3213765616718075	-0.03704672129148552	0.014564664379218158	0.014810385674629084	0.007878808987555993	0.29277831544426836	0.16781630014727927	0.5462464997273206	-0.3848877647070224	0.2194226761027717	-0.32170802458799697	-1.3032842667594036	0.2793501165186104	-0.14262443108560724	-0.25912982614976166	-0.2733820858359678	-0.1373867002867032	0.5862802528557799	-0.6651845070102297	-0.19080646209580387	0.3972819172704636	0.6274010197229603	0.2202127491166686
-0.709817755721342	0.9340721288870256	-0.3309071075855904	-0.09530333595685739	0.47180982227662005	-0.35193896498763116	0.4853013775249697	0.3397800915858048	-0.4151894546872802	0.21134576459678106	-0.407313630974666	-0.19890935565721837	0.0808121903670684	0.012694700171435366	-0.18456077147893044	0.23018116265641037	0.8082565156777415	-0.8148717018319914	0.5522718596287283	0.09280773514543317	-0.8649977130918052	0.5432429016354838	0.0009090566609856937	-0.5088570812655161	0.016952408766022435	0.503665562518863	0.5230681124183587	-0.2947227416674042	-0.050502210311820304	0.03151488483955851	0.0636228079814267	0.01158320241853759	0.38182319491607003	0.0882295600397257	0.5393287983394467	-0.44091262399743353	0.20533652693770285	-0.42582775745041657	-1.2151438715412264	0.34804565271022353	-0.08137220212708769	-0.1063485273605476	-0.21848817693240008	-0.030274800677804203	0.684257038703558	-0.7441360160338982	-0.20940799952081504	0.526659167277929	0.5621140384194628	0.3067197554341137
-0.7455908240979578	0.9428733350167858	-0.3444808376653746	-0.18808206308787884	0.3729704142218111	-0.41485066398162307	0.44232474536533684	0.2528929486492686	-0.489023695992736	0.10257276218614404	-0.43269197036913487	-0.1315034960242366	-0.027678180460198216	0.07580998332185643	-0.2720719136728355	0.2696777298251905	0.7854776160034008	-0.6765697278754554	0.5220989110014702	0.09695566531585861	-0.7955878163441663	0.6044509454789153	-0.01715675927659381	-0.6130404576418713	0.07681948149273465	0.4466792391231529	0.4916154194082873	-0.27465320435938567	-0.012960867791511576	0.08520772495016779	0.1255869393614588	0.012051808551947067	0.3838877421993122	0.015794698890663733	0.4762782744504048	-0.517474797325089	0.18875940995429913	-0.5079078854140402	-1.095962821114646	0.4411271622067578	-0.013428688588079173	0.07799489465588362	-0.1893604159304733	0.11377971055440442	0.7350879584191138	-0.8261448265595186	-0.24071726802211849	0.5781444852569042	0.5379772460143937	0.3747733857781469
-0.7940809732197428	0.9498986890683051	-0.32515187429564585	-0.2681326863271615	0.2517657757067311	-0.5081512772904635	0.39835314979884173	0.17141342310090663	-0.5251253570470975	0.017453495406278247	-0.45327892664046193	-0.05987236819955386	-0.13645529613366328	0.06564487533926934	-0.36344568406117134	0.35955810788453374	0.7689567989911208	-0.46170014381450075	0.503506286767258	0.06831641381381463	-0.6876121391714992	0.645212801083946	-0.013701531026647423	-0.7287429867698562	0.12110554373404911	0.3917305800279121	0.4814375895835292	-0.2629408387621953	0.015976977262980686	0.165275746536661	0.15406287541313363	0.004698409040121499	0.4330364174303572	-0.01892270406529473	0.38126470135770585	-0.5335503072536405	0.20703636922684301	-0.5816196609172711	-0.908903877378572	0.4653689674631131	-0.008635775219273067	0.33725154829292214	-0.14478194838472808	0.18409553121752978	0.849659391677547	-0.8845031862278094	-0.2963868947523768	0.653615131778024	0.45362889313502136	0.45217772449646354
-0.8335223717294389	0.8854890235326784	-0.30403824856397355	-0.34227833458231777	0.10905511792716967	-0.5874002534547353	0.3441176597462702	0.07253622692068397	-0.5960401871772019	0.011250877806805388	-0.458724810650095	-0.049686638912796434	-0.18467373336205606	0.004461666985538138	-0.434588223120037	0.37825486633252586	0.7422621720879595	-0.23352852713196343	0.47889321099614224	0.043143441844405175	-0.5147809993677714	0.7338032495227209	-0.0135340520835536	-0.8791272537391759	0.18646381726841038	0.33972915965796174	0.42817659062755037	-0.24166617058887133	0.058520058410257245	0.27680279498450827	0.14769060766304726	-0.023060127531326993	0.4179942125506786	-0.06741454397432727	0.32447323594822713	-0.5705493260915852	0.23991053699149156	-0.6295652779911501	-0.7137523585827483	0.4960575408657416	0.05856050607036177	0.6017480626828846	-0.11522255519879054	0.2368627032175436	0.9605071437939833	-0.9743691626530859	-0.37089798909654503	0.6998538991452941	0.3800185177883742	0.494555007515895
-0.856157642992096	0.8230670492362988	-0.2297067583616915	-0.3653110245959768	-0.051303483158430606	-0.6366749116698023	0.27410185466965836	-0.00077601777210599	-0.6571024691125475	0.021468354988421128	-0.4353012131011402	-0.033080593364511746	-0.17476205077884335	-0.08515716124143494	-0.5105164400113897	0.4062444000905397	0.6921499021995949	-0.0035283982445813767	0.41946889404041354	-0.033857067210355606	-0.30474082225465177	0.8252802700835341	-0.029721866982190582	-0.9981069643186882	0.26600615098885216	0.3217212664982069	0.38121402277967176	-0.25646040730515096	0.06833625862005878	0.372513100911849	0.12763087985300778	-0.03396706282309862	0.39949812937426643	-0.09098024755559486	0.2818574999488375	-0.6057900445732743	0.21355959494595492	-0.6452486540675039	-0.43271830703505787	0.5081601638262603	0.22404142300484547	0.8301102775936375	-0.09172378524514571	0.2881027223343209	1.0384998303065323	-0.9807277244623964	-0.43993300441756367	0.7094656950692435	0.3474195440137223	0.550357879842626
-0.8429687023542909	0.7584977201276926	-0.15397237011041104	-0.36345345118029326	-0.2028161839258193	-0.6564727054860865	0.2247512381848153	-0.06107507804748559	-0.723764149513179	0.06713354873868768	-0.42013622724962885	0.0016606272229426843	-0.12376546188531672	-0.13827619183336998	-0.5652212942216173	0.41531398920600227	0.6236610336585917	0.1569072907894435	0.3236805519442048	-0.10682045652669489	-0.07378037947888574	0.9136526924612889	-0.07855339269865497	-1.0780968622204552	0.3005160209463601	0.2658340574776428	0.3629041426905661	-0.230436542071249	0.11311187599684666	0.4996247020634906	0.0900817154029407	-0.04734675178619069	0.3632787747746544	-0.12119161667262732	0.1911385085506389	-0.6185419464898423	0.1534215820962162	-0.6623964935947265	-0.1111751982529243	0.5218312955543736	0.3233998808111832	1.0524180940751502	-0.09193609842774728	0.351125732778255	1.1102260874279346	-0.9558315921210297	-0.5252361599817655	0.7360094970569866	0.3270390618497635	0.6211711570997699
-0.8325628218058313	0.6713963790138777	-0.10928212307967736	-0.3382075374984571	-0.34487486894588437	-0.6709639029884444	0.15355374594392535	-0.1261205427490848	-0.7645761634677803	0.09983161470376187	-0.3918106594474344	-0.03969644204764067	-0.17369059396358677	-0.19369335104575905	-0.6299474900231176	0.40032431861075474	0.5572781429386835	0.3300332576418019	0.23080225990443098	-0.18497134615429772	0.16523296875540777	0.9693871655639411	-0.1420897990419463	-1.1450537833634136	0.3095083723515886	0.181360183426108	0.3370663333387253	-0.20347630384967355	0.1434849317896984	0.5637125314725527	0.030834072025550163	-0.06589932773986149	0.30879252139696717	-0.11260903271911009	0.14010348208562498	-0.6798045606418283	0.11740730660212126	-0.6454908311866941	0.1864472467091822	0.5006288720946993	0.4298824159552355	1.2615992604791109	-0.13884012909032137	0.4185456754967847	1.12383648445308	-0.9334522082318962	-0.656260474541648	0.7493921852312041	0.3040208553497836	0.6939464619430179
-0.8190578872528276	0.5991605216586874	-0.033594804288768446	-0.26218385816972534	-0.45432423689090407	-0.6578162750387422	0.08118787593023005	-0.14409574603335848	-0.8477129304899904	0.15733298811137403	-0.3476728515689598	-0.0867147817797671	-0.16762432998173316	-0.22270670955215724	-0.6722867174993297	0.3743606693005897	0.4879741441142178	0.4790649386968872	0.107337869949842	-0.22053734883915493	0.3725567858485716	0.9661060332180472	-0.22473337327172396	-1.1799233106435545	0.3417815945783723	0.11802045411921032	0.30897276873431306	-0.1853126079669014	0.1665428741612343	0.620276322189452	-0.041038582178903625	-0.1263830428721618	0.19155018718033284	-0.0878111590719913	0.09253828171075422	-0.6880584199505803	0.07000495046109152	-0.6210309421484823	0.4962175143458724	0.500389056586218	0.49025224202903733	1.451372593536238	-0.15956163022860603	0.5186850997757244	1.093499113480977	-0.8807959015947022	-0.7687097194303979	0.8005203729581115	0.3252262908924448	0.7559223016925957
-0.770078830397124	0.5737295754289585	0.011312468990730629	-0.1705445802103233	-0.5202823302753581	-0.657400674631738	-0.026566218320548764	-0.1858432460169615	-0.911519447015708	0.31809360477571963	-0.2949101489444862	-0.08223848586320064	-0.1944160400854317	-0.2708720751184316	-0.709580733323107	0.30947828437537694	0.4174416020802421	0.6298686956173226	-0.05274140736253313	-0.2151101275964764	0.5229658477923189	0.9088953003604541	-0.30326889550830416	-1.1990937869791982	0.34777836367822645	0.06113722700277794	0.2960694438359922	-0.16399571456439493	0.229317849181274	0.666299257699955	-0.09962111945652516	-0.20128495978265418	0.04663434594838498	-0.044315612724946565	0.08113385473481696	-0.6281981449438192	0.03486166201837042	-0.5482800149874418	0.7077678832610665	0.45265911076368803	0.5211136399158686	1.5803398259644748	-0.22389304077520672	0.5383716394802492	1.0521157344735748	-0.7756906031076228	-0.8618909357668112	0.8198898889950282	0.3572314313875896	0.8102670102878313
-0.7445040242162074	0.5385716984831106	0.045501673854438617	-0.08107789195967051	-0.6282809835291503	-0.6451575229379246	-0.1245758766294784	-0.1914313889192094	-0.9284712821939604	0.418206831828425	-0.2657543063678768	-0.13850826405340183	-0.18101308842597316	-0.2733186121396068	-0.7513819097291828	0.25126708489593474	0.34556330689892895	0.7230689641913355	-0.2093013028599157	-0.22940055066142312	0.6665551000589894	0.8618091152413646	-0.3303671605682539	-1.2531532758804622	0.3144713186713145	0.017674102314959774	0.2204301416899605	-0.16044651286827685	0.2542020844795504	0.7125805156928047	-0.12820763131157314	-0.2603672292002633	-0.11360031483689555	0.01700192547370482	0.007026549916981606	-0.5979903185945629	-0.014741318657788513	-0.42846833779386795	0.8711024956114242	0.3824321702686668	0.5102588188579876	1.6353217568684397	-0.22250404501476648	0.5463859862410527	1.0360744384755676	-0.6620236556802352	-0.9182189478747693	0.8749801104592645	0.29469436092511897	0.7793527325617553
-0.6974172777428465	0.4740659734029543	0.10099230786183264	-0.011319707931381599	-0.6755652371740066	-0.6729747824812831	-0.22578515934800744	-0.2144048284996304	-0.9271422526878217	0.5959061544450833	-0.23825063964495302	-0.18807420368597866	-0.119470364516933	-0.3038859100677335	-0.7827354598234926	0.27840770896411743	0.25757334891889194	0.7304800759562076	-0.33337417869853364	-0.19306040856005482	0.7713854155182647	0.7979788508788667	-0.3305821071734383	-1.2072349828184632	0.26674973885148023	-0.020933487654503206	0.16418813395965282	-0.1661029817450652	0.3004488891735145	0.7049325706084434	-0.16585247675727238	-0.33656856249624445	-0.31035547010831294	0.09869942867870236	-0.051801648210252016	-0.5625275607540903	-0.06594547944398844	-0.34102072220591373	0.9770549081812151	0.3309703957938855	0.4667003435769289	1.6318549334982133	-0.1773979729418917	0.5501401173834172	1.0248972673846484	-0.5701072635809582	-0.9032258751322824	0.8980495727098148	0.29582010132831293	0.7359811037689574
-0.7020512463142772	0.47306141035292476	0.1809679946686442	0.06081757572081496	-0.6828174871519119	-0.6650945960292343	-0.36421833493519784	-0.22130467742300924	-0.9144890974921347	0.6409421238287771	-0.1967990143637004	-0.21369507928039	-0.1160527849381485	-0.325902905259287	-0.7991308531840494	0.2721597599901623	0.16386362224830514	0.7089009864856262	-0.42384891826560833	-0.15675457145113364	0.850197925210006	0.7188263729229664	-0.28780087298783424	-1.1327274526608107	0.2163157289849321	-0.02294990363280081	0.13557707071375144	-0.1822535612960193	0.2841431727837419	0.6335135603756921	-0.19624661369062074	-0.4090990262836959	-0.4489188278618405	0.19556199965763846	-0.06476082866618844	-0.4806425873010237	-0.076057236990371	-0.2615638256400687	1.0429889603984237	0.250282466642179	0.44058481798343385	1.5721680887587168	-0.11132211351218983	0.4841147202768191	0.9455059995262258	-0.4310647997398543	-0.8644529977997933	0.9296440796871602	0.30022886204937504	0.70408403152703
-0.6588702820489997	0.4461025245083025	0.18458476233993626	0.10282018127521024	-0.6266903361153159	-0.6525068819522253	-0.48709980881418724	-0.25354988191454664	-0.9428070426431608	0.6409533997068826	-0.14600103539846662	-0.26379406133345223	-0.10718249678814377	-0.3248854210659081	-0.8186832246920334	0.21524309180840792	0.05558382313807088	0.6347176857509006	-0.5089039282600283	-0.08985309530301228	0.8675919662886017	0.626738027570871	-0.26348996800760316	-1.0252680152368425	0.15740638468677265	-0.06267525241886732	0.10663572019383631	-0.2008355151921756	0.2896252826211286	0.5867959394432849	-0.20304702226883084	-0.47318146161316116	-0.5637480297696255	0.31987044188654784	-0.07503935422760596	-0.4260995265238547	-0.1289592285482714	-0.1912956388228675	1.0263074452552126	0.17152338055944538	0.4475054296647027	1.4461650030670767	-0.00893870873011442	0.40622105241942846	0.8588584904772733	-0.3165165020063115	-0.8032341583339528	0.9467076095265812	0.31831483705028824	0.6355097568788471
-0.5954523124786085	0.3923846198260984	0.17337510423508024	0.16015019406631814	-0.5436712848394001	-0.5924642017786754	-0.6231816118749564	-0.30720679288498487	-0.9386554778584365	0.6278991545402622	-0.10194005485066757	-0.29343650534214527	-0.1275981013556308	-0.2739278429678317	-0.8108174572209931	0.20122738866947856	-0.03256828373101068	0.5037771898142338	-0.5943586441789636	-0.046146972161426034	0.8156359392361408	0.4907843650239241	-0.2552448993409826	-0.8926606613423042	0.11614935476167595	-0.0841799916024795	0.09332804976093598	-0.21916582954685504	0.27900131812010426	0.516082019093093	-0.21146833482857708	-0.5320727904289766	-0.6103414750948246	0.4636627196822456	-0.12327088922332512	-0.3386913449681506	-0.15083547056682733	-0.1507330957192015	0.936172385132443	0.09199463979743143	0.41435358472089084	1.3213732222297137	0.13243429008028113	0.3616789599399073	0.7249682361379268	-0.2484568716059729	-0.6912220449428343	0.9529305081661186	0.28990439463350676	0.6077175542637644
-0.46784934225041563	0.35793262944291	0.11862796177898179	0.16817670331516285	-0.46254161283291984	-0.5341649177673735	-0.7310857520022302	-0.35479548460784727	-0.9529993514866927	0.5972629634287513	-0.10190379059504968	-0.331636891589198	-0.1696106416461064	-0.18407986607783675	-0.7703058061354102	0.15426348521323663	-0.10197213982897244	0.37104786347393015	-0.6633960834725215	0.033938712042763323	0.7244085479408657	0.38183754419257704	-0.21065712944626286	-0.8050131680302585	0.0519928674640444	-0.1467267695806182	0.08782684466360177	-0.2299703527166305	0.2586083765524575	0.3846310227306905	-0.23488574248466704	-0.5631939221785781	-0.6277608939943192	0.5560437571467423	-0.19620150349670595	-0.2675585227286428	-0.120182439312562	-0.12262851184920112	0.7878337183215877	0.010158157074888407	0.29036579461648804	1.2671696046519128	0.24445563666875048	0.2972532744121653	0.631992943483165	-0.21704871718381802	-0.5212317377012353	0.9577335260454152	0.23703208724081987	0.5395935711510702
-0.3500900756503368	0.3345165601295558	0.03846522862846599	0.1562270243231671	-0.3949400789443193	-0.42451056828155576	-0.8421137697567586	-0.37150849921982854	-0.9288436714390611	0.5333833314749478	-0.1397111760968062	-0.4192648565379494	-0.24969536096685122	-0.1529585345506588	-0.6962827842754937	0.06859305380700272	-0.1356082774047821	0.28052117830171425	-0.7175045623735772	0.12854695967384688	0.6369395455723373	0.27726046847290037	-0.12234886674535672	-0.7141152246427018	0.03378734093415844	-0.1917766163510147	0.08233248784954277	-0.24777570476255936	0.16127340081722646	0.24894328354481066	-0.2412293192528348	-0.6017420603132152	-0.5611605975160919	0.6365856300592847	-0.2260222655615587	-0.2144377706742492	-0.05331097882916279	-0.07748216486266365	0.5798357428434754	-0.08480006496797578	0.19601172693798619	1.2372700600495343	0.3764175347111974	0.2101414172709175	0.5530782373123388	-0.18200011222809612	-0.31046471256578434	0.9464877632154964	0.19224035817504653	0.4180624065559525
-0.21862830828233623	0.32722086543105744	-0.03226463526871707	0.1287522937293592	-0.3420379157719278	-0.309663876235695	-0.8853602323161379	-0.3547648130797286	-0.8800137373633502	0.498533784395465	-0.1494516645653993	-0.4542889102652571	-0.22310576015292027	-0.11664385376408455	-0.6341491184737307	-0.02694293973977092	-0.16609399745536899	0.17990960900187125	-0.7037679829681965	0.22207824163178466	0.5141238927012709	0.1396083484381106	-0.0089573056796451	-0.6402444370795977	0.038268118559779275	-0.17847705765221927	0.07290800929605959	-0.26922155629743283	0.10211752857808272	0.15485861531115033	-0.2631407133643841	-0.6390352376986587	-0.49449197974031156	0.698731937632238	-0.2838800271978808	-0.10791110658392997	-0.02859669296902213	0.00046551505367889987	0.367406575110934	-0.15964625860003406	0.048468768543684274	1.2229707954447444	0.5361391417060933	0.15362280148763574	0.5085177028222507	-0.10934756649428741	-0.05377712699387853	0.9233702995869801	0.18812961211046095	0.28375340690316164
-0.10869585173934435	0.3055909996653131	-0.12124809242587223	0.07760774786972503	-0.3174956092568465	-0.24518887086012736	-0.8935395445303307	-0.38176032654276615	-0.7639517039903286	0.5259724586442243	-0.14844112690024722	-0.47218305148420114	-0.18988337133862823	-0.07942332002686676	-0.5879649039138528	-0.12533158596280297	-0.20017151562134994	0.08437781415247	-0.6891937219333324	0.3298668370597153	0.37110184159535303	0.016495316766089597	0.13168474274566383	-0.5412751404229155	0.013297722561597091	-0.13059408024798286	0.03275546284872858	-0.30770015230644376	0.06658273469288654	0.03842392379027646	-0.29775068680130834	-0.6675728410766625	-0.4180943214968639	0.783391257841848	-0.3441737162204981	-0.004594161072225783	0.009641287541462956	0.08969565337570536	0.13113347662075042	-0.23574466954076229	-0.05135865088469961	1.1878059650173864	0.6710644273587093	0.025837360045157187	0.44170226496599885	-0.04172300313462844	0.23206171185163144	0.8170334229950168	0.18181262750319732	0.1617140792029662
-0.028097177317853196	0.27954346136626085	-0.2114906349359252	-0.013565427693637116	-0.3028282758412932	-0.14419763634544766	-0.8803617525847777	-0.33326450837074323	-0.6651471343567811	0.4754497248756975	-0.14802900853342016	-0.5008229878784131	-0.15558963045605562	-0.007417847467284078	-0.5694043885539486	-0.20168854288791285	-0.23679034101308744	-0.02394311029116155	-0.6566540767949737	0.40803347094698256	0.24799205473519254	-0.09953573983381424	0.2092167277138793	-0.4335286360306266	-0.0015097029178526636	-0.029119001937843603	-0.004414256459327126	-0.35640581294560403	-0.024957348094753196	-0.08065544411905332	-0.30286817519802944	-0.7034230322348102	-0.2957019155338111	0.8363287354410721	-0.42170380333388174	0.026935218403980044	0.051853500705729846	0.15793635034593217	-0.0638458664455876	-0.29835951702396757	-0.15650823665390193	1.0826400438972565	0.8256829959341244	-0.08976245796770717	0.40453293542562285	-0.036094023008502	0.5250580103276964	0.6771836163539109	0.12611376670853552	0.05368845583260355
0.03772100653479944	0.21636567296557266	-0.21602769484442552	-0.09103209789352168	-0.2661533249112498	-0.030415300857405347	-0.8104741379628747	-0.30811834837264535	-0.6197098424109876	0.47901113307402915	-0.14092301498500778	-0.48528177415974627	-0.1300467661710976	0.05587685759756169	-0.5325697942075949	-0.24880497348470182	-0.3172175883625628	-0.16546390819548187	-0.595971581897728	0.515734994787759	0.14953090224957835	-0.2569608976396206	0.2565709113492707	-0.3361237033403356	0.005172879866200294	0.07460054464848218	-0.0006022415342563425	-0.41179161896361627	-0.11810636500143694	-0.1608925680084256	-0.337855592518001	-0.7455356378632366	-0.15303741452458935	0.8950208771113948	-0.4797737758195167	0.06826896222074677	0.07854806862469435	0.21432608874497952	-0.2190824566360881	-0.3483670304823829	-0.22906073518606304	1.0323052039224767	0.9179553817766383	-0.1859997357458653	0.33620675668569383	-0.019569743672621098	0.8640933951505495	0.5302160693852225	0.09521895463524925	-0.03636198903199743
0.11300713523964497	0.20854038036456096	-0.2306775218195431	-0.14514845048331865	-0.23680400854522898	0.10695892455015647	-0.7064310756515719	-0.27848593321499804	-0.5679852622134762	0.38939061233538447	-0.1588672101114953	-0.42659658876681317	-0.10641951457921017	0.10460885364091421	-0.47650408640348446	-0.31765721311847483	-0.38202616655636906	-0.2878279071514981	-0.5457792603851355	0.6023974061263768	0.06654728864841689	-0.363209321224922	0.3139859393801703	-0.26953974273975184	0.0035187565693326345	0.21791483627260858	0.01533913665341419	-0.4470143074359626	-0.212437513880468	-0.24804167749280107	-0.4107356137977621	-0.784058268665573	0.02934455394673846	0.8898131337205035	-0.5462794646351126	0.05575166792855446	0.10514014575598592	0.27998818642750295	-0.35532153523852905	-0.3595576885471942	-0.2902483922796918	0.9984932594362588	0.9475291995747739	-0.2640435081938223	0.23489380632860674	-0.015141195763568097	1.109083970455009	0.38157663442197254	-0.00023154966718688108	-0.07984605621298746
0.1998275289303998	0.16358509906265475	-0.23275643139783667	-0.19582637982184564	-0.22609971660308753	0.23319192666470986	-0.5502824929194834	-0.2622746332167304	-0.5504710021730123	0.334037141865405	-0.18642802187399254	-0.4489018083700628	-0.05178343963870878	0.10933525953525729	-0.46511234333921425	-0.36947633337910596	-0.4302931426784218	-0.3997826767939548	-0.5432265318973772	0.6469852078091923	0.03738623357391309	-0.4679257170464347	0.31794027782285683	-0.21690097471598818	-0.025047073285111576	0.3346405495660892	0.013575723765519859	-0.4519797661432975	-0.27607144494300845	-0.29834650809906293	-0.4541717096407405	-0.8232222266800406	0.17688199179693828	0.8522069335900696	-0.6287264845730776	0.03513300928345355	0.09933670395134353	0.34369840096829424	-0.4808611514019333	-0.3895144422348751	-0.36651095280800156	0.9609845604933996	0.9576488467332875	-0.2377180879332686	0.17874593502429115	-0.030617649800007973	1.3086921740134168	0.21891167683078167	-0.10638048302671192	-0.15150504691509042
0.2846387371097919	0.1230251666707223	-0.2178361291512921	-0.20843176601486482	-0.23720446567598819	0.3373281319578281	-0.391423931285125	-0.218794570196033	-0.5026332588338375	0.2919134188709188	-0.22789093662033025	-0.41622629090779084	0.01601477366393205	0.1287732157263508	-0.4554802182318716	-0.3783962074908537	-0.4838480413318044	-0.501134847075698	-0.5314606890943505	0.6920224789494018	-0.012644423757174533	-0.5228004385501929	0.3066394468634689	-0.12636677289511383	-0.022199667507897456	0.4247553079214752	-0.0036716014524419125	-0.4777890815640582	-0.34562666107450185	-0.37611827293638056	-0.5084561926740724	-0.8643706551475014	0.2967999524189656	0.7297177828980438	-0.7120287738017327	0.09290614922949626	0.10203134249597093	0.4095099622962114	-0.5775146851742484	-0.42556586025218	-0.4394718243542604	0.9085027900194413	0.9159159215508204	-0.11220561313020157	0.07282878134460927	-0.013027188017538115	1.4386144374712309	0.07877943968199883	-0.15875975606874815	-0.1490244085995119
0.32842564253939194	0.0914024733544872	-0.16725573925783455	-0.27160755031121253	-0.2603427215168224	0.44089664835045034	-0.21648762475203115	-0.1683938580670725	-0.4406530132399876	0.23195644573015964	-0.24386886636437563	-0.4155733182143256	0.04305337238954475	0.11612732439191589	-0.47040860804838347	-0.3751002843375314	-0.5460271505949917	-0.5441977896939629	-0.498446024988637	0.7462223844058753	-0.022213750792954266	-0.5862398272493307	0.2830199832882637	-0.03379894054199245	-0.0620946696070356	0.4973380195535981	-0.026333375704308725	-0.4806335784217996	-0.41968249129383184	-0.46882671797240033	-0.5711930296590533	-0.8742427215287887	0.3536680498793837	0.6047477052913297	-0.7243183880751152	0.11240915086751486	0.06532518448508409	0.4736995175841437	-0.6367320840301727	-0.47487942603423605	-0.49363342641565067	0.8610221057086698	0.8726297915896085	0.015096272161272762	-0.00805119882989902	0.09978009504794572	1.5214370847690837	-0.006521889046597393	-0.21184319071314867	-0.16311331522794031
0.31134029600620783	0.04658766881112554	-0.08558770195163541	-0.2862007361045056	-0.22346879248014276	0.5543287104456666	-0.05670534464986465	-0.12534295781903204	-0.3652993947659346	0.16723072681031925	-0.22926639566610024	-0.39556882110199043	0.06999229913035354	0.10530282710314098	-0.4790848219643154	-0.3231533336883847	-0.600267892648137	-0.5535620649090597	-0.4586792278788777	0.7915530235845056	-0.06319323320233194	-0.653555073828363	0.2354112832795922	0.08337314446022422	-0.07699770812720708	0.5753678971017602	-0.08616052390682305	-0.4412397220397059	-0.4495368381402887	-0.5228113460254544	-0.611412273166769	-0.9094690762169538	0.4059781736871482	0.5126039474551947	-0.7463622554221911	0.15768507083446268	0.043275401092184404	0.5442812600398774	-0.6901903192028443	-0.4827837946261143	-0.5346399122052738	0.7558627321823468	0.8045041033222539	0.15180492521117422	-0.08420522906318575	0.2351273216043568	1.4922960877501068	-0.07807485510362906	-0.22937482128937212	-0.17314231221386595
0.22429515088220392	-0.04142125567757941	-0.030084500610301185	-0.2913600207014065	-0.1742500974139031	0.6358477514090918	0.11943441107005506	-0.07270095432796717	-0.3047941648392579	0.13701731510973972	-0.19150914430205584	-0.33773253950955445	0.08569329469145641	0.1347435060673437	-0.4976925150798473	-0.24841049061805234	-0.6573111217722305	-0.6014760132444555	-0.4212544156600643	0.8154399810996639	-0.12003937235343612	-0.7278509201057572	0.19140343216765504	0.1830132829610433	-0.1091998469407404	0.6421758492847897	-0.11996633491607114	-0.40648949964523473	-0.4305649403680472	-0.5534353991336427	-0.6772843440009677	-0.9054250708759115	0.4138405853394412	0.422970364983135	-0.7525710981134125	0.20547150185331997	-0.003179279659338314	0.5670094410518323	-0.7232375755699891	-0.5136838134930168	-0.5647044654857266	0.6061342277471795	0.6916211147659069	0.27374178028023294	-0.19418262006365308	0.35220173245221337	1.4013876491679693	-0.14145193845719145	-0.23629431400509385	-0.1301428214384754
0.18531962725515178	-0.1356384477796608	0.055588882294922426	-0.29920579521510804	-0.12554180857349387	0.7126202553634592	0.22628827676148394	-0.049028180044352915	-0.23571651588110765	0.04347699413838937	-0.1916065429467015	-0.29470428912922403	0.08000537678612125	0.15841618909996386	-0.4878655009105657	-0.15662358257407788	-0.7279663401511126	-0.6488472657081003	-0.42219454477886975	0.7969672995470147	-0.18993758419001522	-0.7528627783988967	0.11749451573403516	0.303602599904169	-0.12127076932352916	0.6179222541832796	-0.2018614141418845	-0.4028022100374667	-0.4417089808011899	-0.5977073263566908	-0.7250869089963858	-0.8570413054061312	0.4336975131230011	0.32053742048757244	-0.766174185854123	0.20462146815714619	-0.05073051254704204	0.5609198194965686	-0.7177360834048664	-0.5299662772752609	-0.5575231734181468	0.43984150145214895	0.5908759654029004	0.35570648546968253	-0.2869731907687064	0.43812742996024256	1.249079538462797	-0.17504071068352048	-0.23805661594036492	-0.07620090819014154
0.15870575514807495	-0.23172308677984627	0.139987715465243	-0.2877667949573914	-0.03676927796188416	0.7741460081064984	0.302875199265842	0.004297929474293733	-0.16467388899699778	-0.09903016767159799	-0.2010512068051046	-0.21567521141253726	0.09043539977898254	0.16051583672953768	-0.5151842296188023	-0.06839527233803351	-0.8020304354094445	-0.6966921803067929	-0.49485990367334737	0.7693588655436773	-0.2490550811908086	-0.7200407759595417	0.016463130091840316	0.36523632372877046	-0.12582501597996268	0.5359620988766061	-0.2347204051977155	-0.3842116969732325	-0.43897998021115037	-0.5764009834278807	-0.6998598854048143	-0.8223833998378097	0.5030603295790129	0.1922409331922183	-0.7528696825013936	0.2120156511170675	-0.10765775226485441	0.4775153863195065	-0.6920028772881901	-0.5853476628796936	-0.6009656289092782	0.24112168927790356	0.4855664144685285	0.463991387839309	-0.34571520514219134	0.5357264415702547	1.041448793280699	-0.16840356015213548	-0.28342620984334566	-0.06476606244937326
0.1397198056754674	-0.3477238482837425	0.2502618312075987	-0.23631304524281366	0.04963714739361076	0.8099023541326693	0.41868114846012644	0.041035668931611244	-0.10539435617776012	-0.19600054078351442	-0.2220115583079354	-0.17713548690912692	0.10607386139554457	0.11521689075835354	-0.5037043090827037	0.04003743097762119	-0.842521892402103	-0.7221930914763905	-0.5564203559115541	0.7384453032521872	-0.2600544787510669	-0.675971371583374	-0.002143338846178817	0.41525840058723407	-0.14334783926003136	0.36782994344707154	-0.25823279987514813	-0.3664799537727696	-0.38678871382664626	-0.5564669348376639	-0.7303769427877362	-0.790739732166506	0.5339296204690676	0.07130188700938268	-0.7673454408224375	0.2287701266823524	-0.1870384056090441	0.4022207496626913	-0.6668585105874852	-0.5904330149304222	-0.6031261742286254	0.10083141376485812	0.38337362695438915	0.5794671829661964	-0.4064689862074352	0.6437519312606579	0.7956332511725751	-0.14845293943355944	-0.2789571327285387	-0.10236559779937346
0.155952942799976	-0.44106900751179323	0.26074339148345593	-0.21292487446844185	0.15629498028662978	0.8002008478404455	0.4918564162738243	0.02732923231841517	-0.0021440821406348565	-0.29571376464277227	-0.25548028714225196	-0.18967021379691848	0.14443188968536919	0.06845094443690201	-0.5176605001493136	0.09259863924329653	-0.811317225407491	-0.6906240140713551	-0.6362522417415842	0.6928067763290002	-0.3013035362781256	-0.6185997858026114	-0.035026137326433136	0.4720518577157765	-0.152225133129239	0.17140493162433432	-0.26459814681326915	-0.3317303019895034	-0.30730769008460385	-0.536177885769263	-0.7303847996822974	-0.7081418887104364	0.5648789527356735	-0.06262233115139686	-0.7330081691906705	0.255683894408504	-0.23726693274753646	0.3131523247579442	-0.661229840476374	-0.5958568412029701	-0.6343198322235564	-0.08128948280571685	0.28831189278998104	0.6977092141281356	-0.4685859788058012	0.7482509397677077	0.534626955285192	-0.09973461288606718	-0.21397004413726953	-0.10993347755694013
0.13897524120746013	-0.5574733717607444	0.30617440461956924	-0.21110848755538986	0.23339990935176919	0.7414773493625597	0.5341092510354511	0.06984992835173763	0.09199319117718538	-0.3673521645962232	-0.21923662534549132	-0.25766903257507323	0.16908670910966142	0.05195745122613029	-0.536996640277337	0.17005193438459074	-0.7806211249598205	-0.5834851034078172	-0.6997060632725929	0.6123078927767189	-0.36067894150150936	-0.5521477380722921	-0.128231782573568	0.5419878963339484	-0.11317211705634604	-0.03197762929763592	-0.29464174737850934	-0.2817761440334447	-0.24535341166209	-0.4974919542128225	-0.7137887745178657	-0.6304181320665654	0.5823321346782209	-0.15714863475428015	-0.7124713711734536	0.3031693154664438	-0.295425893682247	0.23715690470329762	-0.6354863717073208	-0.639108079644952	-0.7035315969378815	-0.2284816024607245	0.25986015643026034	0.7690083049451436	-0.5021485957954717	0.8597837137654476	0.29895726418618496	-0.07438652522346192	-0.09561739519299883	-0.12974038730854262
0.11609892564609918	-0.6634248431539608	0.2939053555934124	-0.2077829458298516	0.2989177408567004	0.6922481163279129	0.5594568703457088	0.11383412769826458	0.2379355467188248	-0.39167670274363064	-0.2186944339302368	-0.29093021323914126	0.1831364209710755	0.0347809209336018	-0.4943518806694399	0.2153361478529018	-0.7524818410789207	-0.41968404490427885	-0.7223732046909219	0.6174411045481754	-0.43914258927625144	-0.5150626366900347	-0.18386473140950768	0.5641197098218063	-0.05434233139172471	-0.23805786358750738	-0.3127064008991248	-0.20732279398368111	-0.17722253251888118	-0.48917189359861857	-0.7037150797946102	-0.5338021875589635	0.6581742002356661	-0.26473838475680156	-0.6937260794841231	0.3250201529053992	-0.2765885953510091	0.183879283909891	-0.621631001564247	-0.6158539394216211	-0.7664586739693799	-0.33582106962368774	0.22925328271438924	0.8318720367105579	-0.49718018423653154	0.9504733415861161	0.123902021393229	-0.03274676987913193	0.026195417454855863	-0.13835833247818968
0.12746293140571616	-0.773629304613267	0.2805042370882282	-0.2518858370294315	0.3473827378882849	0.6345176399261432	0.5656950054786619	0.17805681556304026	0.39560638765943457	-0.42875341399759315	-0.1993921584670405	-0.33344667398018146	0.19969115675827578	0.04463952397037289	-0.4881272251263101	0.2698497759613831	-0.7018743528469462	-0.23059528617889974	-0.750343979402871	0.5848860574064457	-0.4807638654092054	-0.49111145532460015	-0.20958961178028757	0.5614466331116501	0.0174546954072744	-0.3899011724807607	-0.36312277513690494	-0.09674518975741235	-0.13932782418901968	-0.48645115870850314	-0.6818875413865393	-0.41114398555328807	0.700069655238367	-0.34885914098602855	-0.6234376764345588	0.2594988168695698	-0.2612897763013891	0.17369572896674032	-0.6203720109480905	-0.570646141471854	-0.7934869153301902	-0.428446562896196	0.19133360258527954	0.8323105143081809	-0.49313817477977306	1.038682018789841	-0.03671539250654908	-0.050217168998469584	0.16931240765602096	-0.17526894252965386
0.21260093452546186	-0.8678820472162082	0.2281659345797682	-0.26780902482335145	0.4135960572042441	0.5617549583320357	0.585945828349254	0.2734599344716851	0.5217054050487115	-0.4797367555034825	-0.20167964806809505	-0.3364395485513607	0.2394184375155012	0.07621846572115665	-0.45267931981144444	0.27875450931768464	-0.6399437744172227	-0.035272642457802615	-0.7959251367626297	0.5736044206755169	-0.5324270865980187	-0.43462157238025717	-0.22440002708358414	0.5650268716438956	0.08005564020266599	-0.5069622764519193	-0.4224740732773967	0.004677528293210087	-0.07329868559585874	-0.45449971250797344	-0.6307490122026322	-0.31832134574925897	0.7654717092707812	-0.43053195394154303	-0.5759095943433308	0.2005205548125438	-0.2224346940333967	0.19144340297970452	-0.610409343794904	-0.49093820160915713	-0.8747789382107307	-0.5307011006817697	0.14548042262021293	0.7761162248584581	-0.5041545528403554	1.0695658984247185	-0.17412910556415823	-0.08806836758544016	0.3297676284381117	-0.2236905382475069
0.3505647302930112	-0.9630894253275306	0.14675075808899143	-0.27511920531105816	0.4393499395851461	0.5210430109520939	0.562161712289867	0.39433217234746043	0.6349747460255474	-0.4953831586811247	-0.2284723215652864	-0.38211620359547305	0.2714443016254545	0.03974575137387778	-0.4317863137477039	0.26128290734447435	-0.563349749687403	0.12696230762474842	-0.7967801346521035	0.5268697434072226	-0.5278974918621078	-0.39928395187548	-0.26681900202104436	0.5588135012367264	0.12842128539935832	-0.5752892788139852	-0.4886619556540137	0.0702350496544709	-0.08118184372104872	-0.40434151253400463	-0.5413039272497192	-0.23341982579597625	0.7400900165113121	-0.4896828277855884	-0.5245336455643987	0.12416757328328956	-0.21025848434570812	0.23174710406265028	-0.5884936864753266	-0.41567471663425676	-0.9574302861667621	-0.5876408471676849	0.10073241425932336	0.7087937515592163	-0.5192018174823694	1.0504439597841226	-0.2653426098232515	-0.09831742980326859	0.4831506278435479	-0.24280852270057368
0.6021604250469725	-1.0153967593278268	0.07742651768672201	-0.2925345309427142	0.4337028405170133	0.4450486026937794	0.48515908845522376	0.45551919373194527	0.7267573251451493	-0.5829842541541564	-0.2510949151364349	-0.3723652407706	0.2969904654401492	0.020302527397427394	-0.3994083323883332	0.22885027642257194	-0.49675715233686457	0.29212930190762754	-0.7869167542930604	0.47239483821527084	-0.4973239736572525	-0.35298801130730334	-0.3631078600479894	0.5270364714366813	0.18830048025932997	-0.6400549716129307	-0.5746272977382485	0.0995775896576052	-0.0665271354068214	-0.35617580536249366	-0.4626115351747567	-0.1589158232693748	0.7256820485002418	-0.5411493362906311	-0.5057522408007109	0.014036679739805935	-0.18051571853639586	0.31740791278913094	-0.5405017346757783	-0.34111873203579457	-1.0723429833333586	-0.6272894188137992	0.07089465408124704	0.6848011948759438	-0.5649893587003362	1.0203161946831054	-0.34435260198858975	-0.08181157997305924	0.6428291881091445	-0.2623466332295492
0.7781198406131786	-1.03374395458036	-0.009718101300250942	-0.3029999139166794	0.4316246602321757	0.36380140802618727	0.4442481672513557	0.4818808774474106	0.7731605676504631	-0.6020964714347172	-0.24891728738036623	-0.3457549361524771	0.33223640870605287	-0.013029269930841917	-0.349662815082499	0.19709906511112313	-0.3929716615070119	0.44312044511154197	-0.7458037478712116	0.45659168335689904	-0.46263594170884714	-0.31798462415454776	-0.38046722456704735	0.4687073911378296	0.19501545151148406	-0.6668329631981801	-0.6147817427725087	0.15399906273889072	-0.08176094858214134	-0.3038132348303134	-0.3565019036150986	-0.1376813335195179	0.6662639457475076	-0.5857785449389243	-0.4766823328426904	-0.08551990354823909	-0.1291373444434309	0.3832274475508551	-0.5157724527919635	-0.29501140279713	-1.1655227928100906	-0.6568352232832333	0.0457306378697583	0.6687512838539549	-0.6130204397185756	0.9430929781841488	-0.3861952259581217	-0.13143266843596163	0.7350506686807989	-0.2644572162893871
0.9665487170299271	-1.0493030495228175	-0.10294737923430688	-0.2865077987132901	0.40933403287073966	0.3077199646794487	0.3785303149283461	0.4948123399934605	0.7496777368034764	-0.6442423764844925	-0.2226552367476843	-0.365221150978669	0.3326098316747096	-0.03779811038597439	-0.2681657696152375	0.19461155556010168	-0.28977237927348104	0.5874028759254493	-0.6028586379310295	0.40747950625507234	-0.40835733810680547	-0.306894165759769	-0.4189307713015749	0.45635566867258587	0.22422836586166356	-0.6588551668646638	-0.6945043438491861	0.2004947461804521	-0.12151165071037488	-0.27802658942386477	-0.3084791657955626	-0.08255780207497462	0.5917721789556754	-0.6202866505492681	-0.42150020750045086	-0.2396655614302575	-0.11678574082886281	0.49193629519788235	-0.4939664479658551	-0.22342087804917612	-1.2039429409485902	-0.6596171853479948	0.02671419078923758	0.6142453475541074	-0.6635247626499858	0.8489356358588556	-0.4169808795759999	-0.18383548475338193	0.8656351642988914	-0.26861559214033326
1.155707301938708	-1.0352616472861809	-0.21840287048789397	-0.26483070395909514	0.38654455918127406	0.26271446235990215	0.28021752939117883	0.4670474484166515	0.7334604563751058	-0.767913012272515	-0.1763610757679887	-0.3175670788501905	0.3440880052807168	-0.006767602349372867	-0.19791708053353457	0.2039440959337946	-0.2704708772556942	0.6508152760727529	-0.4778788637586544	0.34377522857949855	-0.3600168349006738	-0.2726298951972938	-0.4907699462487308	0.4638168280486273	0.2643170139031222	-0.6115016010828628	-0.8077156116959665	0.22728893654132526	-0.1755116877500719	-0.253030626900645	-0.23059396976099528	-0.04340623333619612	0.5340801086616196	-0.65149765822869	-0.3179733680428582	-0.3425819912294077	-0.046380184826777075	0.607612118285861	-0.46950999474829513	-0.172915100327591	-1.284459723932801	-0.6612255124812905	0.019126608787817113	0.5492446429985075	-0.7245075942789464	0.7019977844710403	-0.4321192768296198	-0.21062495779355633	0.9068820382897638	-0.22954943904468844
1.3132012873347754	-1.0077633348711608	-0.3120244612200096	-0.21166511099154825	0.3513348812030124	0.22579320461418056	0.1965998531270441	0.49797121638841224	0.6793664307447291	-0.8486368783895862	-0.11030219213580279	-0.15092015709917925	0.348642927522524	0.039438662390988595	-0.11474775212125213	0.23606872872176116	-0.25547232748909676	0.6823313184355391	-0.3644593546690783	0.3106607354110129	-0.28702679854544805	-0.22176926504217134	-0.4828753215349534	0.4714649670062962	0.2842027913786806	-0.514660056332106	-0.9596952224154481	0.25739666617058415	-0.24239407397762305	-0.2324090279771857	-0.15258419533893472	-0.05375783756473549	0.5090060512541449	-0.6878265114675534	-0.2737555592670691	-0.4209099500137149	0.04190861717877383	0.7280346199911704	-0.42585006640382694	-0.0973820374557392	-1.31076103576433	-0.6183990619293114	0.02548037022811354	0.4314634223149634	-0.7726833735114128	0.5420221922338687	-0.49146064271651557	-0.2710847093998464	0.8377996951096673	-0.216215076235533
1.4694289834344474	-0.9657954458047373	-0.4100833302574135	-0.14327551659255222	0.3009820109289462	0.26085919529401996	0.12332457340886407	0.49923276485802964	0.6376073875258171	-0.909538503402772	-0.10054190265216853	-0.007500648525039855	0.3487392947402416	0.05475023634329682	-0.028458064486149053	0.2667208226091967	-0.24606781905023856	0.6577528516765493	-0.26811890422616413	0.2589411514660968	-0.21995789463861115	-0.21659371279526068	-0.44203839169590076	0.4687071901958232	0.24649045813250367	-0.4221261660970364	-1.129118167397828	0.24179558521020272	-0.2759442531349988	-0.19780139242802813	-0.08143057349615854	-0.02465907287611725	0.5605654805915773	-0.7349791902296442	-0.17155956478246912	-0.47066045182604077	0.13144164971636457	0.7905830216680572	-0.3981809293315439	-0.0432794390431097	-1.2985786605639522	-0.6198050088903939	-0.004946048344365681	0.3364799365569076	-0.8439005690514849	0.41116855492587073	-0.551034610532955	-0.3131274843135805	0.7725465784305335	-0.21098304058756043
1.6538153296019682	-0.8794260267674465	-0.42560424002961234	-0.0705543902542136	0.2547017798170733	0.29871479323335637	0.03982549082769203	0.4844040995171688	0.5601747527348834	-0.9869616664891829	-0.08246908054609683	0.16197984449016295	0.3325793503047572	0.12109484369306481	0.03957282076908867	0.30337549303116323	-0.22816330821172176	0.573706040875346	-0.24140044675364175	0.1593261709495307	-0.142004659212403	-0.16847891079628496	-0.41854166953789446	0.4804782267971811	0.22825830171853662	-0.2930327694977946	-1.2741815735631365	0.24606946313687866	-0.35560379278540155	-0.15389639257670054	-0.0499580151954505	-0.04249525718260018	0.5514321426807801	-0.7921453478652714	-0.07232899726017693	-0.5179412196259322	0.15804353987346342	0.8190329557749851	-0.3634729547681377	-0.06213533675160595	-1.2837090732166478	-0.660368542995758	-0.02040110587039074	0.13671345533533535	-0.9453077225611738	0.292597978141514	-0.6175679268421769	-0.37226811965225737	0.6320327324912152	-0.20679799616470537
1.7301800995788075	-0.7733673810701672	-0.41524704084141995	0.04241577967872793	0.1808556648942668	0.35686493095593225	-0.03590271440882496	0.4487328213145692	0.46256242894743804	-1.0129488685129668	-0.07096855693097684	0.31727154165605154	0.29737520108218973	0.1257173253436829	0.14338152987741698	0.3208262246024572	-0.2043021234986641	0.49478441814152135	-0.2213031325724682	0.1186047512558827	-0.06759980860130446	-0.11009877525129508	-0.3935806537438683	0.4981148458165123	0.20682284305470108	-0.17401083808385803	-1.380292527404941	0.237037258370342	-0.41536468047867103	-0.09219506440596148	-0.030201148032239333	-0.07406167407607864	0.5890629604405293	-0.8514804489554567	0.06551676689821104	-0.5112316510398908	0.16004454728735423	0.7789914546188966	-0.30661636857055485	-0.07261760191160554	-1.3146369825766957	-0.6418828149377834	-0.014583562427084626	-0.0555590765266039	-0.9629384883023804	0.21433603639379414	-0.6297521092044289	-0.4116761949321831	0.45161705820473863	-0.2341809322693283
1.7125562848016898	-0.7250181770994176	-0.379640604102051	0.1548518923111505	0.09917428501367506	0.41102096418020906	-0.1626268010743534	0.3795580668245012	0.38043498678816096	-1.0069483584851098	-0.05704876576808963	0.4005393574364812	0.2677464715129689	0.131508110172788	0.25853277115777573	0.3675136232229541	-0.15137338270728923	0.35859478834633957	-0.16691370248873666	0.030748248614627365	-0.03385357216118734	-0.07108616161876094	-0.32919075291136735	0.5217109176166118	0.22779379116016768	-0.08063696152149917	-1.4943828944812236	0.23658932857428816	-0.49847244161687526	-0.048187633586619684	-0.020714933290487892	-0.09110567351939461	0.6307386546721413	-0.8798147260284834	0.2195889916545025	-0.48519620957223386	0.15336848598405428	0.6815060293938497	-0.2812660383310014	-0.1297919465728759	-1.3248485373640073	-0.6613155631545566	-0.002960687788835803	-0.2432969620179252	-1.0162701158317546	0.17456563098968197	-0.64884321736444	-0.4703074742088741	0.25393221411765443	-0.29643975092890323
1.6382303148719264	-0.6607988113036871	-0.3247698071553765	0.23593450015362127	0.026321006950930786	0.4237211085153712	-0.2293857747078441	0.2801982916884965	0.306391618363831	-1.0038880930894611	-0.029238729385875906	0.457113509170792	0.2220716574709372	0.19107571166099382	0.3677560712795066	0.40689203454421463	-0.1264124967283098	0.2316859004253639	-0.15830086303260962	-0.018406619338840916	-0.026103845684022842	-0.04592282417415172	-0.24409057230773995	0.5216920412463042	0.2476020075288543	-0.0072971263456150124	-1.5741770268260056	0.2001289843979412	-0.5362130533742578	0.01794748217696791	-0.008260623485346157	-0.1055253328594323	0.6831068512112319	-0.9211651961621369	0.42380798038254686	-0.43856731581435665	0.13332827637916264	0.5641993515954729	-0.23761589897803082	-0.18382630089291135	-1.339423839310266	-0.6607212627244732	0.05914552721353852	-0.4153415229240327	-1.0925774617928572	0.2000342992223937	-0.6679840352747025	-0.5316729158146299	0.048790892484866365	-0.35814775213928046
1.5367390360547495	-0.6360399786608013	-0.26581437432204746	0.2864267794953739	-0.013222332042942708	0.4426701937212287	-0.3145106858516731	0.2132029442420361	0.2321155208451923	-0.999715093938151	0.042726996613269064	0.46738581015101455	0.18340829174671308	0.22339958697147727	0.48870686282639203	0.4814440211148474	-0.07224993065267778	0.1038972732703178	-0.14663347398273768	-0.06239369004733486	0.0004222983809698544	-0.04778215332021772	-0.1279197784795137	0.5618946302705755	0.25006569984777066	0.132959449145119	-1.6609845660275995	0.16801840943855742	-0.6035607118335533	0.08665122985899068	0.014805767418639395	-0.13980937381431766	0.7326749819011974	-0.9071924142048846	0.5878149491243689	-0.368059764788028	0.07904884964787684	0.4210139001748393	-0.1841362701223281	-0.23636841642770837	-1.3220275591256962	-0.614376543422357	0.08409654440963707	-0.5784926100835722	-1.112758266928825	0.23269007130958058	-0.6968234653229398	-0.6359655097217689	-0.19906874491569324	-0.41846210143159324
1.4947288931746854	-0.6038793226183209	-0.18491657831408403	0.32128335170163236	-0.04794227743810529	0.45105021937071854	-0.37051207530473473	0.14059819916454502	0.19099191542644048	-0.9860803919175835	0.08445359441706324	0.4561009620876221	0.08961622605489213	0.2687150234011702	0.5490331151116568	0.5593451506929797	-0.014579049939060774	-0.013066410463281308	-0.153485897496058	-0.09764234676942175	0.04974504195006	-0.04205859451737826	-0.045249247022594544	0.6049186277407129	0.28088248543109423	0.21982669991632683	-1.7635624100382867	0.1304887398637339	-0.6202311027329561	0.1719066994408618	0.00738912528818522	-0.16574522929765162	0.7900451179009662	-0.8886329435937297	0.7402570222581999	-0.2592167693491885	0.030346588574182775	0.27005551210931017	-0.06138255357304865	-0.27412442632722545	-1.3006301865188228	-0.5827219035449848	0.11096548193705953	-0.7716054176375966	-1.1074441076937034	0.3120452382155602	-0.6652976409678815	-0.7322818586564002	-0.3986197205917953	-0.5219396957533782
1.446544631033625	-0.5683973087528701	-0.07174736269592522	0.3006177838927333	-0.08337214112074484	0.44244102617513237	-0.3969204297655386	0.04419700428683435	0.14732054484215423	-0.9896506465308231	0.09514730164536951	0.42278766184678435	0.010484772299282474	0.2787106461157554	0.5993458326009253	0.6151836508822444	0.03634974861597214	-0.09938695698017867	-0.21611539013121178	-0.07873475628396524	0.08268701256180225	-0.06811467598985639	0.06711492249652176	0.6023946134644722	0.26672943827332346	0.2430410371221264	-1.863286357006583	0.09749314692514112	-0.6524652474527857	0.23173326026416233	-0.03328761586809603	-0.18448510194850198	0.830282519875937	-0.883646779364863	0.8492665263266588	-0.12241917923397341	0.0070740532533938635	0.1306000840083679	0.06242742673621258	-0.27217514435848933	-1.241184089620527	-0.5305108463131527	0.11709004248415474	-0.9397251950440833	-1.1069259709630486	0.41919363791510256	-0.6440456061272447	-0.833325143286252	-0.6343296290578925	-0.5887014297678406
1.3043594244536774	-0.5565767672170019	0.07015970162124521	0.20379820322571823	-0.11356350910271658	0.43154158946615057	-0.4430033337959866	-0.011351170143605871	0.09568581668429554	-0.9050789200192877	0.1521167535758485	0.36451202321450793	-0.07606900502398135	0.3035780496978407	0.6176532561510848	0.6657297358981564	0.13625984285992776	-0.14611070322729544	-0.2905481615592383	-0.017022710576718624	0.0979406077421015	-0.14576870564261526	0.20640658590943514	0.5534061701091615	0.2657599700951885	0.22534467046095066	-1.9110010554145624	0.06154806466705731	-0.6937320610199297	0.26064334861305416	-0.0802884247238456	-0.14043175272245492	0.8737451359810917	-0.8749520130470299	0.9209923414255442	-0.0488880945190293	0.007309492504356206	-0.017517276119764842	0.19155859230268923	-0.2708645007693381	-1.1462397196121938	-0.4580246461527621	0.09320123278657691	-1.0457056238055737	-1.1101325237243154	0.5548550277655998	-0.6047686173374693	-0.9251891532084564	-0.8310707749713387	-0.6389889801179058
1.1369485271282174	-0.5385772349508184	0.22242695302287033	0.08320708510596572	-0.1811801488980362	0.4462353851749916	-0.5187392351297475	-0.10141285698053928	0.06314606817741993	-0.8232334737316483	0.20326900815418583	0.24807947447113735	-0.17937597175475892	0.3069337091320927	0.654357100717556	0.687136268079654	0.22538986453024673	-0.1720227934417859	-0.3435607495890286	-0.01883918995752818	0.1361434664393631	-0.25017260077400827	0.24298382074924815	0.5291283751508143	0.2635686833414632	0.1650356162604154	-1.9542607597043649	0.02572623442928835	-0.7025584392944095	0.2569432052890545	-0.13243223690848524	-0.049336979608474815	0.8467584835638167	-0.8463227191468505	1.0160436061434779	0.02636258029414888	-0.007008354122394461	-0.19954149356440148	0.2805032952706564	-0.3238627326312448	-1.0652938521640691	-0.4237712067698505	0.029630506671562928	-1.150215249981632	-1.0982591257929242	0.644383176462404	-0.5754497073853976	-0.987497437880223	-0.9886735371062334	-0.6618740732761301
0.9595040619308751	-0.5212777338706819	0.36675738290498006	-0.06712557040722036	-0.19950603251923132	0.44573655281568303	-0.5576634798133876	-0.21504586343729973	-0.01224116609097165	-0.7337830154168883	0.2881393512280052	0.15810716514987533	-0.2545166861921607	0.3171621049750596	0.676670606537652	0.7001404581133766	0.3085105250605881	-0.17076349462981685	-0.3918862199752874	-0.018760567789727737	0.1907257012723813	-0.35226277302005266	0.26937546232326903	0.45849744253924163	0.2781808648572589	0.07388592405233615	-1.9211992749933124	0.056523833005590066	-0.7154062410248861	0.26917318223709474	-0.1679033725980238	-0.010833297110133599	0.7429042921201358	-0.803355354213739	1.0362671362711402	0.0840530489820788	-0.005338115989615105	-0.34513752787727925	0.3453064979281512	-0.28146051523779747	-0.9447021601764352	-0.35966371580646395	0.004661399713848033	-1.2680420462536242	-1.0816498185256682	0.7176654184531629	-0.5106890771632846	-0.9941559010234247	-1.1494722532917807	-0.6573621889807761
0.7652213830137946	-0.5683842387157896	0.48092247646038233	-0.23564977870838666	-0.25531617400946816	0.42579008256846784	-0.60622858535345	-0.28716481108556524	-0.10864837074331005	-0.6262568227621712	0.38488225710723717	0.05408757337283025	-0.2764218975022195	0.31491539452037165	0.6837933075083555	0.7163031322289155	0.38072145111264233	-0.16706426893947865	-0.37844844574709513	-0.01658033769858819	0.2266129102812297	-0.49419747645324436	0.27896638489389336	0.41945181669690274	0.27034969282522897	0.006632645864721715	-1.8859738022929835	0.014636976268136457	-0.6926011910122183	0.24563721179905565	-0.17726727280325802	0.09046739692590336	0.6721014889382297	-0.7403673623667534	1.010894373175849	0.1622673906454394	-0.042325012135081885	-0.472049455820585	0.4282833580183113	-0.2230384227753289	-0.7920512692681164	-0.2905817797336535	-0.04871807239989122	-1.3236459490251296	-1.0434159041607063	0.7765612476236613	-0.4385281373976195	-0.9844208663616849	-1.2229365278250457	-0.6149918997366878
0.6191737444507384	-0.6131020635840122	0.5723459950622657	-0.3932177558396125	-0.2716049051710235	0.3904853537867264	-0.6199601694032669	-0.39283672268801384	-0.19357287393364897	-0.5392500347240378	0.45913682312192056	-0.04906009336786333	-0.3091723770988165	0.36392835820226715	0.6950604114353766	0.6852993875458124	0.4310578119097988	-0.1567107201215817	-0.3907968242120087	-0.04026429339459475	0.2288253211148489	-0.6752859434110173	0.26551564624298646	0.32209718039975554	0.2263243591789324	-0.07192859731948449	-1.861705315426527	-0.02144847634641776	-0.6391042047188098	0.23931946613492636	-0.18561588245477148	0.16388427694984986	0.5433166233997765	-0.6776326038477954	0.9591403167854038	0.22541042680101248	-0.0479038059601329	-0.5590031504658308	0.4837312925506952	-0.19511965464555034	-0.6597021323637369	-0.24733228659480036	-0.1209186398676106	-1.3821933103185973	-1.0696854364048978	0.8061131781546012	-0.3987091634489934	-0.9571782603135098	-1.2524008377494755	-0.5600454958980065
0.4990639702027657	-0.578716364428898	0.6453408256455212	-0.5465934780771589	-0.2687905058916314	0.364394206351004	-0.6132662926865252	-0.45836235685533006	-0.21847188004222423	-0.4970519094191016	0.5302050861620258	-0.05785851126684601	-0.3278590280840736	0.43368878080472006	0.6676152126436603	0.6296453556297221	0.44586606714718374	-0.10298579401216153	-0.42226305457371555	-0.031979512347582034	0.2370699128582662	-0.8455504206380138	0.20733749352518469	0.21170657696139372	0.12090117963435494	-0.163869740678133	-1.7974849440326843	-0.09040227560081292	-0.5528194444875102	0.28553989697074206	-0.19057008061232236	0.23718375036712108	0.41787409846267265	-0.6844433142051022	0.8523567630523413	0.28741030937733714	-0.06163152595078543	-0.5733971104125545	0.5668343832650865	-0.1392199160239312	-0.47325077959738165	-0.13672497488639135	-0.17663680179026114	-1.3892191958575704	-1.055343597857286	0.7958302929936529	-0.3714873705585352	-0.9374225290295873	-1.241840102970497	-0.46645840643943837
0.3847318311356808	-0.5557319200201001	0.702794436837391	-0.6686371644836012	-0.2922069431657226	0.3310948809813684	-0.6246559562128479	-0.4812985721422615	-0.18512784883400374	-0.5135925267005962	0.6049837874249696	-0.0500741782376935	-0.32411898494034935	0.4643945527774875	0.6699901633275619	0.5318210598267135	0.44194036054730007	-0.05323520815072077	-0.43942756467363775	-0.0377647557225551	0.2781478024936567	-0.9883024470192469	0.17716587514786256	0.12209533222215005	0.037391038843603376	-0.27379400534659915	-1.7150829287264666	-0.12390343006718045	-0.4605932672156913	0.299217728635835	-0.24944466132414153	0.28233537244394374	0.34023916552553396	-0.6889344072776749	0.7096165231894259	0.33773336551105404	-0.07558622948231206	-0.5132115643243053	0.663871708658891	-0.10052249465796877	-0.27387242038860704	-0.08750424626301385	-0.25360044110163893	-1.3577476092910308	-1.0370653163335184	0.7261744606387257	-0.31273845225749175	-0.9230436202570604	-1.1786044752625107	-0.37723497166630887
0.26679407363737595	-0.4718573096607906	0.7630148803449215	-0.7606650995248077	-0.31686694796910986	0.29421665326002	-0.6007689141927397	-0.4773275113547317	-0.13256329929440552	-0.4549206603701422	0.6496942666989439	-0.029393966275840754	-0.33070712768469385	0.522702409204437	0.6299179561864536	0.43094523334268653	0.391866031337834	0.005449136876208888	-0.439364003244783	-0.036918414297462496	0.33520681954508114	-1.1107124770388561	0.16018339675368384	0.007935240634156283	-0.03974465191953168	-0.4274967157698247	-1.5871562751459949	-0.1835374365076365	-0.3583030303680952	0.3076667400166205	-0.2856379921083378	0.317333618703248	0.24695082967644186	-0.7091088734383271	0.6340108831935292	0.4092699781945385	-0.08605626946627562	-0.4396230017413636	0.7789728811049333	-0.003218158800098242	-0.10640128695780607	-0.07634927225819653	-0.29274283572542614	-1.299834599533636	-0.9921562030309206	0.6185814349012193	-0.2007818384377848	-0.8598427979633891	-1.0701869697955695	-0.32134410073774566
0.13846516979629156	-0.36016155697056573	0.7802662968593137	-0.8320190712642607	-0.33661529686685154	0.256148159397521	-0.6183692067763058	-0.4994697356450815	-0.05472727497140589	-0.3998681660610686	0.688895167413464	-0.006810543979237182	-0.3078152469989233	0.5507857745612087	0.6062049559440558	0.31823663316729794	0.33431315509795756	0.08795019979966431	-0.4416831187094597	-0.06365642398962748	0.41692033876666973	-1.2096242537266395	0.16349219564002868	-0.09299756388365435	-0.14153963817050774	-0.5332762969607993	-1.425512990660622	-0.18795796151403998	-0.30391688199719413	0.29240936669819895	-0.29612325094386943	0.36390199089414244	0.14216927304716656	-0.7357585157966485	0.5684494433054403	0.44814704503034675	-0.11220055469093819	-0.33863769227187884	0.8929114529236781	0.13028046827093956	0.0432502709236889	-0.031031164644791533	-0.3351921243173389	-1.1656582980341128	-0.9932870286890368	0.4930007355474384	-0.13951246210438392	-0.7447487419807858	-0.9682949230612248	-0.2080598500021748
0.0029771467789727253	-0.26715308189771575	0.7807798718120906	-0.9005169144136582	-0.3838877030996706	0.22743495375467598	-0.6538655873314605	-0.47919183974222374	0.06466161569856074	-0.29425003287116824	0.7445829409573474	0.090325572976243	-0.28127950184259	0.6190278725516286	0.6178103468445263	0.21091995961144788	0.253886606940085	0.17151994716857405	-0.4437294825366215	-0.12672059254809534	0.5204712457942066	-1.2642013376826144	0.1615249776504068	-0.1763871569693996	-0.19003970549745214	-0.5826741013533706	-1.2279175560129665	-0.21269852214752896	-0.2543245040161282	0.27831893467496355	-0.27712294945982835	0.4014225479275235	0.02705572730773233	-0.7280804812908467	0.4631994145214507	0.44243786290527687	-0.11996545833257252	-0.1926528999518803	1.0815974217788265	0.22035211806316224	0.12421840299457958	-0.07243180436668414	-0.34604015539546373	-0.9702991278533037	-0.996944236301367	0.32339056325694476	-0.05601794741669983	-0.6110718165433768	-0.8138960842929279	-0.1058743364611781
-0.0459656834140058	-0.15453630983448158	0.7754440947426675	-0.8864694356559226	-0.41137776073533433	0.2002935343079025	-0.6580265234023249	-0.48837217148941436	0.2012362223721011	-0.18507926527801918	0.7660331496874581	0.16631651393438468	-0.23908779708739109	0.6298487528186539	0.6446165044021457	0.1125721585233758	0.20101818731519527	0.2262521107692137	-0.3992612120841903	-0.20370533984956946	0.6477413684432453	-1.2553800627063194	0.15984152749330396	-0.23895623538851796	-0.24244225278258846	-0.5907470140267197	-1.018462370816975	-0.20045548812953567	-0.19637735783522797	0.28148447253576814	-0.24779427401284368	0.3651329018728813	-0.09027393153048664	-0.7385630749045562	0.35879835571662416	0.46076596911106	-0.19321164380154765	-0.10231403653970834	1.2862031327743222	0.2929842920795604	0.19055640388464326	-0.14186240406139633	-0.3136053381853968	-0.8122998512962857	-0.970540981344055	0.16358750625957474	0.013647331293523052	-0.5178028926905821	-0.6320868727644716	0.007700655506471999
-0.0035992954477736703	-0.01862611768585949	0.7283472587807365	-0.8504275735311243	-0.3979894549382642	0.16762118941768953	-0.6704051914640998	-0.4904972369660312	0.33871806969126855	-0.10514896218892489	0.8005334263856048	0.27641395118821704	-0.22045969966159523	0.6495539689546553	0.6323224867614938	0.006949352866862923	0.11488261259231092	0.24626056935321	-0.3542853383691737	-0.21564030504451495	0.7079121490690579	-1.2129835112450633	0.16228665697108755	-0.30516693098914144	-0.32298737913319087	-0.5642234854394195	-0.7997339255053055	-0.20498214682009955	-0.14173396760542964	0.28947689436872304	-0.23171906774043277	0.311557957011359	-0.2117178063060484	-0.7604012840303506	0.24918460173123197	0.4721839870356579	-0.28635132099441807	0.006919103326758891	1.4816205016327846	0.3812430588353972	0.29285098280817634	-0.18213104134439206	-0.20814542025577493	-0.607252288232868	-0.9761615238255967	0.011970048826986057	0.10635510568245561	-0.42690866420770507	-0.42442756527088976	0.1254916412742329
0.05453658315671931	0.08606023162610013	0.6966315474983109	-0.7870964048202517	-0.42250278184377743	0.12148792211214435	-0.7127141591680072	-0.4535698229164226	0.47982545844121527	-0.07053855218942646	0.7954322356729667	0.39487746046926153	-0.22740763988798687	0.6691873771600483	0.5978708745502974	-0.08157361925702088	0.06073478039064255	0.2443973513190548	-0.337077531577315	-0.17790828875187564	0.7261569861641041	-1.1292563079586313	0.20582619222060922	-0.36401328472594824	-0.35468874371852005	-0.49057879262430343	-0.6279415707760514	-0.25432518017542777	-0.12056246553247352	0.24755175884434416	-0.18759549362334135	0.27875625645360447	-0.3237256202932766	-0.7999734231179296	0.15165108064789937	0.529107931169899	-0.39817723094740404	0.0762320359515998	1.6735973083876778	0.3661027773445199	0.35520968771738115	-0.21238670702291795	-0.07229145801111148	-0.4091497793274324	-0.97159827502303	-0.0990812758386764	0.19741733845696693	-0.4342703955394901	-0.24998311459715344	0.19695267739228348
0.06593903179842829	0.21661348609664027	0.625429071091025	-0.7060928931419571	-0.38900919876089235	0.07867722064455851	-0.7298617923426518	-0.4287840853838465	0.5875644480780151	-0.06840036050278489	0.78719752068516	0.47985412743710854	-0.2630994177069044	0.658415093930696	0.5364624712625211	-0.12255461928211038	0.037285355968935306	0.185394796038633	-0.35544989612626965	-0.13280605796253062	0.7355705904912165	-1.0312782988205675	0.3053692521455661	-0.43083691433792587	-0.37888672469065915	-0.4275793768487229	-0.4797611929456944	-0.3195779951531311	-0.11721956408110443	0.2073335722595354	-0.13611910465652843	0.2526701992220658	-0.466795158909004	-0.8501731318995136	0.07856989346943757	0.5189548833423203	-0.46084279188551297	0.12852175820997003	1.8033694950102865	0.38125928225499434	0.40639379629580114	-0.18402318541079618	0.11792765818079456	-0.19016455264365328	-0.9535599807813954	-0.21539892675900818	0.289476404740712	-0.4833778884587048	-0.12881602521367116	0.22287130139148412
0.08106886916623078	0.33726671027996374	0.563070414320945	-0.6396944881788424	-0.34829928216109335	0.0612279606760094	-0.7791867333768582	-0.3618822657280615	0.6938152650810478	-0.05057653773000985	0.7800633935016681	0.5547344276096755	-0.25779018421081956	0.6444348611136681	0.47623254022833006	-0.14196339957993262	0.05299008925465798	0.0707860697392309	-0.33780958160407304	-0.068620519087455	0.8083107675220358	-0.8671902066362284	0.40386510982976853	-0.48882268826324166	-0.399303541777036	-0.33298419135506385	-0.2852781038287394	-0.4042966407837896	-0.10047833846693328	0.1597263243382901	-0.08028801190396144	0.24297500797076096	-0.5829792673496692	-0.8908341742976112	-0.02315736075600617	0.5177318514528683	-0.49962821084132514	0.19424947810247145	1.8792535992126076	0.40215508789019827	0.4961565658310123	-0.20543874911314472	0.3074756169309302	0.059693543957678105	-0.9005981074129537	-0.36453936330497105	0.3802437867370293	-0.539955259814263	-0.06419701567629237	0.2107214996740649
0.07750587033821663	0.4259268206121384	0.48860586179255916	-0.5753537134295179	-0.31599956771802534	0.03834003352018512	-0.8184213717494838	-0.2947546931492831	0.7259922466866531	-0.024053467424132027	0.7482442522266102	0.6040808624352695	-0.2658121370786769	0.6210264262269367	0.44509569890793693	-0.11245185438771851	0.07167737051798785	-0.0504447303508756	-0.30341360439333875	-0.06018462813490442	0.8991238970264657	-0.7067831152867584	0.543942203601149	-0.5383295552972656	-0.42150662140291395	-0.239586828809788	-0.11349805648869835	-0.4850147312550459	-0.13271310454390978	0.064729108432744	-0.037760759010168385	0.2751538923518253	-0.7080380098647561	-0.8841532460209184	-0.11761670612425161	0.5329349841019715	-0.5528555301893916	0.24016002844289766	1.8828932409835855	0.45144114320152795	0.526412969412309	-0.21116564030151128	0.482732590259025	0.3210034127713762	-0.8417151257199637	-0.5007481186938735	0.49839877879337785	-0.5544125068356317	-0.009507614817014043	0.19778224674440167
0.1478864218289143	0.5465116100813067	0.4605935267960494	-0.45448127172274866	-0.2142201668633053	0.07708708034868203	-0.8279735453590803	-0.23407256469378837	0.7579469385332386	0.07596515580348563	0.7565926271001385	0.716834171161444	-0.24139624550613953	0.6579723594748689	0.4693197915029691	-0.0435410011291242	0.1972962315047419	-0.15282831252908236	-0.21328615673981685	-0.033721340029630995	1.0202302753458807	-0.5265577722374853	0.7070339440111167	-0.5060974222982475	-0.37695943676846694	-0.09557363064088638	0.06141387712004949	-0.5093809709379478	-0.11653793529074179	-0.029513275428378904	0.051107849608657926	0.36759997105300385	-0.7705784174680914	-0.8566375456807412	-0.15413149189580788	0.5778033431452656	-0.5600489060887016	0.22800783552521597	1.915454979161146	0.5133122399251067	0.5785178345864268	-0.12711587927601548	0.6961910398723115	0.6512941671471476	-0.7283313735423368	-0.5430931141646927	0.5922993225107941	-0.5398197039228857	0.028934894652812078	0.2540947116731487
0.28718049718281546	0.6488574764851189	0.5380187009388775	-0.25025554079178336	-0.06016456240285042	0.2020559255902336	-0.7460494774849117	-0.13870873094924208	0.8800848919861476	0.24613815987488247	0.7814892061275035	0.8980982107584456	-0.10989031609638915	0.754298624441571	0.5471505468688038	0.1171788752916639	0.3858533967098976	-0.1834118010700011	-0.08753307198957624	0.032275739193685246	1.1155089644757654	-0.27187158329583677	0.9179558340358204	-0.3754034570660096	-0.3257402847773973	0.07265256957263132	0.22681422447219202	-0.4717212020083471	-0.09586128204973189	-0.06758581386609111	0.17784388683275065	0.5661235383492146	-0.724820464394696	-0.7806969856467946	-0.12173756531610894	0.6354326113621338	-0.5073646964493441	0.2686757894065505	1.929853480445376	0.6000506875799398	0.6737350651268358	0.04213210773544469	0.9399013525515748	0.9501748325156534	-0.5994622364368523	-0.5208512564945499	0.6898315894494541	-0.48739691903223087	0.12952849934915397	0.38885185093055386
0.46059363499805783	0.7882956898830333	0.6919061088058814	0.004641452801014223	0.11947524540170043	0.401599497049447	-0.5993360858163195	0.07639296555267848	0.942908130925187	0.4048724853993588	0.8807047209266138	1.0804962256297148	0.06884426180110355	0.9348702330200609	0.7059543544796613	0.2766627286667762	0.6314776906793979	-0.16867626337980007	0.08088981439623363	0.17014215662285476	1.2216301949708677	0.0024639296144449486	1.0623535404042006	-0.21421606069490293	-0.18676539174529275	0.24928027190916557	0.44576943058891694	-0.47704614577493504	0.013464706045846552	-0.039657870120776664	0.3181785705796819	0.7854501570889386	-0.5733205696516462	-0.6269303535267398	0.0023216194538622894	0.7289359688228064	-0.38935526572017587	0.3717438221010708	1.9521668550162825	0.7070678604834244	0.8139999591178902	0.22643471358269074	1.20862096346487	1.2979169935919752	-0.36937314986351044	-0.42050121853187566	0.7913351774339502	-0.40633132789812815	0.31532716832571267	0.55023467718878
0.7078178370511896	0.9510192199433453	0.8534999168816764	0.3430380070244735	0.3194829268282103	0.642497294714096	-0.4016556637434584	0.3021281374717194	1.0416699163047078	0.5897554336124636	0.9483053446413445	1.3111055609510807	0.27594228341122695	1.1526171181885285	0.8551412574257654	0.5268039462633471	0.9396701622577709	-0.10916918234116979	0.3515099689385216	0.35486814994911897	1.3225087647572764	0.27706298227538706	1.2687883208201476	-0.02560702206896446	-0.0213724608960993	0.4820136930441482	0.6539441392341947	-0.4235114025064742	0.22217235818347092	0.04347816943231679	0.5415577401003219	1.0436893044247382	-0.3787085463910154	-0.45517231645862866	0.19038600143298023	0.9385292520896218	-0.26585512606490275	0.5269636352328563	1.984878664748979	0.8407170982847676	0.9765971392228547	0.525138409030488	1.4388669035959314	1.5898299433731231	-0.11082292126683939	-0.2611126476883098	0.8914645927218257	-0.249824563088975	0.49418584496211865	0.6996244852647299
1.0216513645627707	1.1337026832716632	1.0376061100980498	0.725730108104543	0.5546691616759347	0.943096258651223	-0.18802171775893825	0.5766535043924256	1.1839631624814437	0.817547250550265	1.0327152526434504	1.5792289170734832	0.5126213747165916	1.4322786895143529	1.050213112386802	0.7878407781341894	1.2827551551598415	0.033725739650677336	0.6523845177412395	0.5755761209629991	1.4258128808881632	0.5183594783781758	1.464628962589599	0.23430841876798528	0.1786888955873239	0.7274743612018852	0.8723321759316718	-0.35731479659543036	0.4485998734419411	0.2515196749598634	0.7640979331079054	1.3741331504754641	-0.12809357113369607	-0.2126703837893603	0.41204807417302797	1.1478147818227924	-0.08309745570726412	0.7350804545335896	2.035453015660374	0.9840331941892597	1.1304424126982477	0.8632515613999188	1.6842839664785647	1.8728136581557684	0.20018942696240377	-0.052410981103138174	1.0370206139894207	-0.0654888169986882	0.699982498747706	0.8728280983805984
1.3110595913885308	1.3208247311926182	1.302873760979026	1.1495595592001773	0.7679330748993752	1.2425743320693794	0.0638853681384655	0.9042970109930671	1.3497278924015919	1.056294916631523	1.1628383789410388	1.8179201756202876	0.7767129590776165	1.7052262966272873	1.316205960227915	1.0853786850696034	1.6838375194727369	0.213292176215579	0.9877289369367157	0.7635561087207494	1.5788077801786213	0.7771976049460972	1.7201050131559135	0.5158830940284057	0.41126280881122346	0.9962451510518431	1.1047775106962836	-0.2211344382046696	0.6828670518253046	0.4956751125319462	1.0274957955733919	1.7029707633721696	0.2094573382450038	0.06709546618251297	0.6736852130095541	1.3827638161505487	0.1409647993528858	0.9876578063766044	2.1493053022556756	1.1913312164217533	1.2474981466891188	1.2293486194979368	1.8824548345080594	2.160938611015335	0.5233488237795878	0.19769197199367256	1.1957028215221084	0.14449986390539213	0.9466437577157016	1.0786337178655436
1.6031565732987718	1.5600931373091673	1.5722247354949206	1.5833709462148782	0.9805726714946543	1.5842027889464163	0.31649715128962175	1.2379520789046183	1.5802675630755565	1.343066838043071	1.2839345470869785	2.0648556793177764	1.0551377739394003	1.996817054186335	1.5936960271155234	1.3354513444825353	2.071122627824886	0.3823123363826877	1.3593580503258216	0.9398865688800703	1.755259264008103	1.0052866378290841	1.9499202497827626	0.8129910735237154	0.630756860347259	1.2414582898083055	1.3158091380786425	-0.05575476322327082	0.9510168354397399	0.7792264826168376	1.2617444593655374	2.033362137196448	0.5794751703352343	0.34865230886686327	0.9585875857058873	1.6243012330545643	0.3677349604131156	1.3039928168159238	2.304377137403793	1.4067289336479658	1.3267671892986916	1.6016499904132675	2.0372074723318145	2.443965205603008	0.8418722930342316	0.44659305866526555	1.3880028812186684	0.4064904728186711	1.2279974760982544	1.306207555328446
1.9584251834728736	1.7921685844466886	1.8987654576611621	2.003144459006065	1.190997039352291	1.924492822332364	0.5748810073740989	1.5579573855997126	1.8479383607756605	1.6608440573254235	1.4464681836689988	2.31145116129817	1.3436291502627855	2.3140154382273717	1.9115660966849155	1.5559611355596306	2.4523295173767274	0.6209945914263147	1.7529065520500737	1.1248178265339122	1.941651938549184	1.2175548673884982	2.1280604894319106	1.1200243703099753	0.8477329439112253	1.462632964058254	1.5331013959707498	0.12091502506349694	1.2241691654454339	1.1462001587471418	1.5210791088334943	2.3298950052467085	0.9935068412696009	0.6614429502301576	1.2777988682401267	1.8561340476226253	0.6382761078024816	1.6426923885282978	2.463692974026993	1.6066401164334239	1.3705161326309834	1.983623602954053	2.154493728626951	2.712190601321912	1.0977348036887005	0.7312432175504285	1.5867930823011496	0.709281398578683	1.5211135868373151	1.5451505047293685
2.3495204409533357	2.0643447351532718	2.2416255443101782	2.404023593093304	1.385044778838881	2.228199895585182	0.8344374908967287	1.9067886325037258	2.1104036747110606	1.9938561894561964	1.6066824833750541	2.5850985888344917	1.5979798419846076	2.6209356114986977	2.2319726445872394	1.8545079212800346	2.829515832740721	0.8760591316700126	2.1143242439634293	1.2890706901681384	2.080007689593002	1.4217204861286419	2.313488357337728	1.4453415629425774	1.1014404609834778	1.6669325246567568	1.722340775174116	0.29433347070324134	1.5187204142399207	1.4809824476422544	1.790928813410849	2.6129221781123113	1.4225048375613996	0.9948689424111145	1.6225238516575806	2.0812048720671	0.8759209356678204	1.9892400567669433	2.6873666931380265	1.8391058597230256	1.4341479191576947	2.417105690401084	2.303088620446101	2.9514166966003232	1.3426959657394075	1.0854187675597626	1.7800763363425225	1.0129695756959145	1.8613932620055451	1.857839817780657
2.74605304652566	2.3527149388877424	2.5687941284612217	2.80376713225201	1.5748480323604022	2.562997662196505	1.1177243859166641	2.2473450328628526	2.4091547564563145	2.3513175017593357	1.8094263992309816	2.855742206427829	1.833538727232187	2.92649178336553	2.4997583763193973	2.076135803472504	3.1812189977796606	1.1224705197710452	2.4596993454157614	1.5056846463541345	2.21452218126192	1.6688501410964514	2.469365368715915	1.7830787983226348	1.3867252220411903	1.9007504989835424	1.9291376244665799	0.48263231535124634	1.8418311015863194	1.8844601353939148	2.1019720164215205	2.839447257539657	1.864921841234954	1.3152831731146841	1.9675496532614294	2.324363525408726	1.137590618604451	2.3144503629404225	2.9809436478994042	2.0335459602913355	1.5285347595285863	2.8403677917355554	2.4683986584856545	3.141307680721276	1.5650022197652704	1.4537298730427763	1.9931847651553494	1.2987453954065973	2.2332780915408437	2.214481242978139
3.061340937554069	2.62727762608513	2.8513195047591706	3.1250976156064603	1.7226857535371973	2.8379978784802598	1.394716966161747	2.559971887337393	2.664851523109652	2.6825807504774	1.9764659188073552	3.072338887970798	2.047360247723698	3.196455247332357	2.6870935494501103	2.357002744206567	3.4862915492992803	1.392598397727062	2.7667064845500167	1.697731965335241	2.3203600401637923	1.9007965965668228	2.5467750539066105	2.0729490294182247	1.5948698407049098	2.0747057410309906	2.0991441175230525	0.6220674400562609	2.089582351418784	2.2476747353145132	2.353410886358488	3.01743428857585	2.254223179336173	1.5993305655801873	2.2685705196323314	2.5326832258254064	1.3371087536202073	2.6001689454243864	3.168414676600135	2.2291993707968145	1.56893880743131	3.2072085544496156	2.616465532803092	3.2175823452997085	1.7633607060317764	1.7625911864594204	2.238872517639284	1.5634974755928928	2.5537213046315657	2.5124606021506173
3.2761173135578567	2.847925312441135	3.0362147650390803	3.3478883462148388	1.8069780821468633	3.014839487464824	1.5889476406645646	2.8017147451221844	2.8096870878422076	2.9509743769555645	2.096042307986293	3.204741749866102	2.152923726180223	3.357337420227501	2.8271777852678044	2.5311247247298096	3.7689130584435375	1.598649772248425	3.024643233894501	1.8528123399128937	2.436935106343702	2.085439915000144	2.5652235477579977	2.2633202685496854	1.7785283209067237	2.2256519055472785	2.2071797304384217	0.724947499124871	2.2942800752076327	2.5678402653904735	2.4842781186932217	3.0713407558791896	2.5527144915083233	1.821017668310553	2.4474586811073067	2.7540376141344636	1.4949313725501938	2.8149270402655704	3.3123215353974182	2.3204398002259485	1.5796928580336813	3.5035637045291934	2.7385363946165375	3.249659640703481	1.9144472048600651	2.035242695467067	2.4251012881550302	1.7860913855528235	2.828957430294316	2.708274014982123
3.4307308835138266	3.005896577018871	3.1169157232865348	3.4988230365319275	1.868588275715414	3.1374785249291994	1.7147895715233745	2.9618981102245834	2.9257503693966225	3.1933595436069595	2.180545056984162	3.270422326776427	2.2184927143443076	3.4853634997155125	2.8821370623744533	2.742738218861098	3.969123395845976	1.754596290605345	3.2320275004360837	1.928904346872922	2.507950317478687	2.227235541887193	2.616104453651064	2.4173051727094865	1.8944465055598456	2.3433516000754153	2.2455779825632503	0.8136946598639858	2.4148487752513126	2.854000187408047	2.5934103841496188	3.0609250189294372	2.7523978085588796	1.973068897866548	2.533247709190177	2.8954417738308766	1.573125597447069	2.9741790316198493	3.412877371686767	2.3499440420280298	1.548538735350204	3.7521001613969305	2.7766856591152473	3.190933683758423	1.9781462209252632	2.23415811448762	2.5991408308929422	1.9521454324339396	2.961140757502787	2.848330898855373
3.5464747664945344	3.165495322613907	3.2023811647627083	3.5879610237231674	1.9180767777923033	3.2113261864822107	1.786955427068029	3.0852383934296377	2.976970627575775	3.359805500263593	2.2241358738492374	3.2339221060699144	2.2430008880025074	3.5509989600908853	2.8992041771127584	2.8639050943882625	4.1055344063522385	1.8689630209043684	3.3560864797645906	1.948663975872987	2.579880332262122	2.345681047264351	2.5854007454946055	2.5350444013021813	1.9750078974847365	2.4025462361922902	2.250641995235098	0.8147462963151029	2.4635084961545894	3.0754650818666485	2.667328447685402	3.0011992359569284	2.930078516679327	2.0769135548575335	2.5727226501597853	2.937685809194959	1.6314333128477578	3.0319743886785244	3.4242183919975977	2.3291275341060507	1.539392107279305	3.9627932267344845	2.813952190444195	3.1450506075138014	1.9892466022911297	2.3825326838843393	2.742310701436763	2.0573433323295207	3.0399465604475355	2.9811350071348235
3.570765504916004	3.2714593412427213	3.233786881807943	3.612326032125118	1.9079863972011875	3.233259036494369	1.8248381581643867	3.1516600028795354	2.953691477237947	3.4506977921721615	2.243341018499994	3.1348214381784576	2.1937116748142	3.5671493028924885	2.884177500305356	2.926908813850937	4.180434989019364	1.951140251985827	3.3722457042391696	1.949134554300746	2.606356398555678	2.40736995747747	2.5195201501502256	2.596988732755624	2.0045610191624053	2.396027394664453	2.21046482063901	0.7864114557002877	2.4806604388429903	3.159494256318444	2.7185440809701733	2.864960201453446	3.0078568849523473	2.145346063257116	2.5678827535965016	2.986017772764187	1.6450327603889154	3.098934237773923	3.438901879243976	2.3230919826171945	1.5157103070895621	4.106710188947067	2.7887046943707037	3.1170068780525475	1.9516700545118415	2.4902481694842757	2.7992693077808495	2.1204363435282794	3.100273884675896	3.027471458689962
3.5539374590158888	3.3307978323910015	3.218423946956358	3.6042864720091847	1.8904603508040534	3.26346921466648	1.8192103870543987	3.1756571271179923	2.9208643065975353	3.5209515301385914	2.2105580188871077	2.9734062375107375	2.1220966912080765	3.551158711407685	2.8145858176347645	2.9301589064182885	4.184816377855846	2.032785243035218	3.3385502923968504	1.9229168632344666	2.6171588671703376	2.419827518961271	2.436136284578493	2.6467121367226016	2.0255613023737817	2.3451700933850086	2.157180042550261	0.6682373044996733	2.509161469823075	3.2185562331078996	2.6821366964178783	2.705009915233711	3.0415418932364675	2.172760470266082	2.5024421398646157	2.9843385128337623	1.6041781686455507	3.121369611070132	3.4406741603659183	2.2450664656050217	1.4798416728297288	4.207098407396616	2.7872231480565417	3.047744620095987	1.9114066420095177	2.5465523128269822	2.8694824689963343	2.1603437291418097	3.1163128782745844	2.9985610359378154
3.501206050523641	3.3676861822463464	3.1846178186573315	3.594133914364538	1.8677494643392734	3.2832121917399832	1.8219661315834865	3.15455080895473	2.825447079996535	3.542818679464464	2.139508774184317	2.793690236485035	2.013780462228045	3.534649357582306	2.7488823683238315	2.92945093286005	4.153314617992793	2.128737098094544	3.2474604812083463	1.88198528683033	2.609882228136901	2.40833980873997	2.361241077766299	2.6973690076470667	2.0193860913631534	2.290944324775766	2.1497013481925102	0.5071183833872321	2.547084760581703	3.2351521546720283	2.6101355819873473	2.5260874210049136	3.0339167815984074	2.2014676334146293	2.376505052890107	2.919947797023439	1.5746406552633254	3.112172545502756	3.4231897584555533	2.2023843856415133	1.488117335016724	4.276602391162178	2.7951316113084435	2.9767444242656977	1.87558539875339	2.6028005220520476	2.895553206565537	2.1777528689025867	3.0933320341535966	2.95794641486862
3.3948579634954137	3.3758873691138014	3.104688060661305	3.546758136885857	1.8289847869177454	3.328342592329892	1.800221854890826	3.1133869410090176	2.71004193044943	3.516399587542754	2.0394498130055188	2.653710073209095	1.8592681982544985	3.476413417877185	2.6952440683747607	2.904625099137881	4.0883787869272235	2.1978376010034983	3.153574450507098	1.8119857252398552	2.5611371618904952	2.37336958263167	2.300603376321983	2.7306492663303126	1.9834477330138658	2.2150435026355106	2.1194168811235516	0.3620148069701218	2.6085643221438373	3.170619943241461	2.5215677392873586	2.312189003076479	2.9886774252989925	2.212863133175879	2.236553114667273	2.8759330326849035	1.4503577357363198	3.1257741189103743	3.4308172774756884	2.1209576489642514	1.5345378844519475	4.294848069125128	2.8025135319678567	2.896761372619813	1.869602781083421	2.62475107770593	2.897953500995291	2.150046473540502	3.035358738537794	2.9169605857235745
3.281967158523605	3.350197949830762	3.01319534601592	3.5213592286235995	1.7864030157257926	3.3820512538105327	1.7830606788266135	3.0319840069805855	2.5727340342280565	3.4420382082664913	1.947060643422129	2.510564917166154	1.7377884168281539	3.4056246892179565	2.6258832197227777	2.8235084524452407	3.9645659378512628	2.2819686883920287	3.059348861602271	1.7477625575841806	2.4967860491732763	2.2923579628802373	2.255633559427282	2.7652874058453873	1.9265079500093922	2.105776322317334	2.063739482394202	0.2037152758223951	2.597471854353903	3.158225094529837	2.439603017211469	2.1436388833325233	2.926952666820684	2.2038246026152484	2.0707390030086676	2.8180093877584023	1.3435498281111182	3.121313669571839	3.422304012611982	2.041968887868485	1.520801593156651	4.274787772307122	2.8367867350294156	2.857144307962587	1.8568525841096168	2.6138761944491145	2.8938071619269405	2.123389388300759	2.9404453780541857	2.823210180082567
3.134594050300845	3.310808517679637	2.9016549578188466	3.4749981419367812	1.7558680910496107	3.410527992330819	1.7477025291442956	2.898805554680486	2.3874188122045905	3.340976500296101	1.814467383964549	2.3712129682184497	1.6090072474550428	3.2722088636903974	2.575081763150802	2.749109980885236	3.86244582607567	2.3339675947202947	2.966266411703086	1.702926404783171	2.450248419014742	2.185032960678437	2.2171678905280645	2.748414975365943	1.8442503725832455	2.005393600646892	1.9368791126700464	0.029689699860355988	2.6123651638126146	3.0451448137526387	2.32634521627187	1.9683086960287692	2.8420062476949255	2.189849921408036	1.9093530244057308	2.763301124112402	1.2831657865021946	3.134491078960759	3.3982073048319585	1.9844275835990608	1.497071488545019	4.1854012121268855	2.794196518861278	2.8148373569113634	1.8409974450208266	2.564514335630591	2.900491096898283	2.0891864864447305	2.8185088820203434	2.6925618454113205
3.052097110929592	3.263498120256069	2.7737124323371445	3.3930963238224834	1.7049735074439454	3.4278008598520615	1.6751630766460281	2.7462068452599744	2.2161938560444954	3.2092137715168954	1.6693636596597607	2.227948206546379	1.4733190624989771	3.1099668005536807	2.5134642444612054	2.6344083857499028	3.7102496116864563	2.3425993312877047	2.811613963267444	1.6463263744089063	2.3499852521833287	2.0811146156800717	2.2006775237716134	2.6771676379265408	1.745611364321786	1.9365833265966228	1.8463158476347314	-0.16692295004688476	2.6488742457044556	2.9698510364428836	2.211400846355681	1.7593894332581843	2.788643843617343	2.172258435193267	1.6926998201869832	2.757087513251342	1.2618724376051984	3.1555272066794244	3.3895306269650263	1.8945534091423788	1.5011721623909096	4.0904772583270965	2.78773272919297	2.7893419852145445	1.8062334178782955	2.537520387036043	2.8970403634865227	2.034907488268123	2.6972152971356467	2.539939990871221
2.9483786534191694	3.2344314033913535	2.6642479254451263	3.3282493336224293	1.6291801909441097	3.463498865201987	1.5865645590967052	2.584917093536085	1.9991317076408883	3.025377347585493	1.5291731933852788	2.1117843717831186	1.347894509964746	2.964797515241377	2.4514120164518953	2.518804535940351	3.525704344336984	2.3447169537584895	2.641269333936166	1.567621986585976	2.194651821663889	1.9285719376813961	2.1669643566616887	2.6471730855072195	1.6692824460433666	1.8548198333047137	1.796026023575008	-0.356580020546541	2.67083114321134	2.863859539917807	2.1135658631044962	1.5489765339861639	2.721384562101155	2.1578652859114893	1.5331597781332824	2.6882483296585926	1.253410002078644	3.1874351043130815	3.396311082446701	1.8496729631377704	1.513060995335194	3.955629138705503	2.768289000910645	2.774117548348799	1.7607576119178894	2.5010929343700536	2.927119311533529	1.9863867353923397	2.5214610764685745	2.4376464196584546
2.863023156375749	3.1731925288515272	2.5856521218107	3.2864775193756492	1.550236996251607	3.4909995300880583	1.4938317242594634	2.4179301200143137	1.8365316849076083	2.840661563605121	1.3840936640066592	2.032316683137897	1.2373256972705584	2.8089918841911956	2.4012693635388653	2.375510687753025	3.353012917174882	2.332952874375133	2.4819422203384445	1.4899578861423801	2.0614551510204584	1.7706672874098157	2.1142641247155654	2.5701952473914282	1.5844098208491335	1.7918091977090598	1.7426316087762672	-0.5425140241158649	2.7424195641995563	2.7217765619713203	1.9738982430225893	1.38160740372773	2.68806074331568	2.147582113543602	1.42562695629026	2.6691543412771406	1.2932661719439025	3.2020415003292704	3.365452076185362	1.8254085494511425	1.5279952362933342	3.8060965518824297	2.8006212234351837	2.7854069838533286	1.718112942285161	2.518642622332075	2.9494829093252837	1.957712632250456	2.418295201157068	2.346118651192108
2.769334309202625	3.0944936531762113	2.4617064122917336	3.2361350707677503	1.480717879316071	3.5352008428232793	1.425894052237324	2.231413472915086	1.6824743291002302	2.6541448079929224	1.2848961547339997	1.924212559126093	1.1143632224020434	2.6386002135562436	2.3754142685349864	2.198188008166494	3.191184385009947	2.3212328858820066	2.2844287053482253	1.3820502291241408	1.9200178054587425	1.6029685757410799	2.0868124905568477	2.4946227854908214	1.4789592466531225	1.6788810783468222	1.7065036387680852	-0.7078141558952635	2.787802247509055	2.6120645762450354	1.7699199434409114	1.2001584446735962	2.630922942832508	2.1617600144965565	1.3618602021697988	2.6717392145671335	1.3681025689445394	3.211426925878238	3.33910547923049	1.78708681387459	1.524354569172816	3.6883112916542524	2.848284389874661	2.7674379024928624	1.7552853744406907	2.54245621436586	2.969121982702287	1.8855742413877485	2.3901859730473047	2.262811258666346
2.6950434700029327	3.0168612925266887	2.3185994552692355	3.1821180403612552	1.4122379209787248	3.5632004519395624	1.3620463328648624	2.0660485401687465	1.5272975815252483	2.4945733079353385	1.1829376105146254	1.8483814511570114	1.0159188721544274	2.501178580816034	2.3405358661273423	1.9926010483949486	3.03600262247552	2.287329510774197	2.1345427598806124	1.2436663503606546	1.8069817356209548	1.4965366110829845	2.075909152515036	2.4060950444072544	1.3912438556507611	1.6238610977548813	1.6918530991372545	-0.8194462496286752	2.846002286048823	2.5457699908990548	1.5450735987367274	1.0442632412649313	2.6693279398118848	2.1682541831938287	1.360067206642971	2.6565672232872184	1.4877792969557617	3.1703927747003595	3.2553567097946567	1.7309598237977544	1.5390851884140715	3.5683185569426064	2.897660663376257	2.749161333336026	1.7718083514412974	2.581466675900366	3.0104364922702334	1.8746788886169834	2.3606716810041695	2.182694103662027
2.639922319473783	2.9351709467643214	2.1447633479142243	3.1317575126301156	1.3766185580318224	3.5665213397139666	1.3111521538665483	1.8805201331974992	1.3875562989423695	2.3754002158932765	1.094240699199086	1.7918996862279442	0.9618516256659009	2.3928293973918784	2.325748447937766	1.844054365695526	2.8900718004787618	2.2435806398779174	1.9942085504279057	1.103967184482356	1.7052891165303579	1.3740062395705974	2.050893419285492	2.2799132069655395	1.3109655417906827	1.5842898008803799	1.7007764577040956	-0.8564800580662111	2.8580336244880176	2.4790081519592584	1.3404404469685203	0.893258449361138	2.7262331223669167	2.2351837517915674	1.4117960211113396	2.673157333868045	1.5878458698424478	3.172552541406588	3.1581125524837264	1.7309323613862475	1.562654030571089	3.4848937084740834	2.932338729019436	2.733428909782031	1.813114242635238	2.694700277336848	3.0244842526406446	1.8207733411609535	2.305268042624362	2.1353785235589924
2.5848663160523917	2.838797198543909	1.9822964886637435	3.0624800072909784	1.3607304300400034	3.503155422477036	1.2511842388573577	1.7255224097560593	1.2584126437426957	2.2784600130172743	1.0384196284921952	1.758592366268563	0.91617827808153	2.2686035669705276	2.2869273330955133	1.6940074376326932	2.782161110972088	2.2051850329254807	1.9278098167259656	0.9828553416918947	1.616289827412885	1.2682662228834296	2.0274171157931504	2.1560482917503307	1.2274683563871713	1.5341019068434958	1.6721853429912805	-0.8427346047450219	2.8591738148529364	2.4267143364604022	1.1946507745947628	0.7577316524535835	2.766013017643604	2.330002539888323	1.4903564775270786	2.708961529590421	1.6859333296737578	3.2095617371883343	3.087687074136986	1.6879221056052365	1.5528616095367824	3.406847240632659	2.9199701402782106	2.716253399665895	1.8988798333267745	2.7539323566068594	2.985416193683039	1.7972785867016223	2.325124755906227	2.095255772403969
2.559643426023661	2.7741428619141297	1.8554688724460497	3.013422306378346	1.3612032312291669	3.4027647109730688	1.2184071771283134	1.590686996534664	1.157205557542916	2.2147275352338283	0.9938193768004628	1.6904883514918363	0.8983513902734774	2.191585682126848	2.229868645863427	1.5618263375635006	2.7322776038636816	2.1658773744151336	1.8481513955938849	0.8877330731387918	1.558237578615491	1.2243774868718726	1.979641453043607	2.014163140957921	1.2002820184489735	1.525583668165562	1.6471754712993345	-0.7794098850295665	2.832183303097438	2.3883427136277295	1.0819849041013498	0.6988977195081298	2.830770727446954	2.4218141822147494	1.6012839283596398	2.7768546020789193	1.829127570150974	3.20774186819325	3.0306788296203235	1.6404320439472162	1.4794032173079665	3.367974091167391	2.9349021212484194	2.719904501335668	1.9859291310381209	2.8244996999481193	2.9583454712876565	1.82503682355191	2.409553795625338	2.064799802155888
2.4855474192957674	2.7042986749603095	1.7089337587038032	2.958987761219519	1.3627024126060012	3.318373776106978	1.1938711971997797	1.432000541685014	1.1056085755250975	2.132443333174008	0.9574729709683911	1.607138036304838	0.8819260170013662	2.108401625488852	2.195897291971722	1.4402840714054563	2.7478657628403065	2.112184118162296	1.767983637156436	0.7875611540146013	1.530042963790869	1.1896395754252909	1.9175509291237565	1.8803004475463865	1.1533429953834318	1.586139180211522	1.6371249938724628	-0.7097371156566652	2.8243125721151907	2.3107435379556946	1.002730144810585	0.6287828000895523	2.8978048229176894	2.5110339814288114	1.738499463525541	2.872916648942935	1.9550675153816186	3.1771602797532856	2.975879423669003	1.6498578301365583	1.4305161697766011	3.3623899290206474	2.893707169204918	2.7066783139301682	2.0548506240606508	2.8637109506228766	2.939784131763846	1.870964541989959	2.481320367379136	2.0536504945857637
2.4432821676479426	2.65761407091217	1.6009802592154014	2.940806942910963	1.3653388725189308	3.2187672796374924	1.1843313989892716	1.3164934291999193	1.0656304602121704	2.055149433374075	0.9368971556165553	1.5230467357678539	0.8656986155134794	2.0876454060122116	2.184374125159631	1.3604878777214364	2.7764436305449665	2.137160977608011	1.6519199847104158	0.6854217272409648	1.4924100712741484	1.151108440174188	1.8821727230693086	1.7788405660563646	1.1391645511008952	1.6559787782044473	1.6913062526203475	-0.6198150664461185	2.8193957730102297	2.26592858628578	0.932480185693292	0.6596391657298725	2.9649682331472	2.6050322935427572	1.9006225956050393	2.9260769212102438	2.035833914706658	3.143920407964082	2.933928858493061	1.6383730496445121	1.387025097742701	3.379093095923114	2.8756041334059903	2.6699651134759197	2.1036353690823937	2.9163227250971793	2.8415292124326035	1.8714954372302652	2.550234083013622	2.034221632976006
2.3769191834960237	2.6127728648939046	1.5358198440449757	2.957082108635468	1.3753329586593588	3.101305627593344	1.2033278700881085	1.2070333219737879	1.023692700111964	1.9984723015691206	0.9228792906017806	1.4502285505515957	0.8465026847319785	2.0622065834216414	2.1621618268581564	1.268286011556928	2.8298428001594784	2.1573735014293915	1.5662123523074623	0.5976626407485837	1.441430662950211	1.1081764408877754	1.854363188703432	1.6791167017195021	1.137012929519558	1.712747916139238	1.71755822801451	-0.4597283810038184	2.807743462430764	2.230683914305414	0.914587107087724	0.7444914929708608	2.9666894571777798	2.6817075467696436	2.150362821929332	2.926802389429666	2.111090345896063	3.117867248404882	2.888243477286871	1.6925687456321483	1.3188326306447267	3.4175801924548326	2.787445859349164	2.6648574463269044	2.151065046935792	2.9655705643682033	2.739664753166335	1.8807001814690618	2.6155069540569675	2.0499022921304326
2.308361898630474	2.565341177526227	1.464625644917875	2.949845939558526	1.3914360377709607	2.9435189896249265	1.2497748443498524	1.1363246826165256	1.0135852676031678	1.950076470405526	0.9367699915859953	1.384815092879659	0.839956522480587	2.019532368763034	2.159750144921659	1.1970750674591288	2.876038389375927	2.237767570935957	1.4796993265141705	0.5941551695677013	1.403032380897836	1.1094473020076645	1.8413124494186668	1.5697354427670274	1.1451297364505337	1.779211482878722	1.7260938469972367	-0.29201359378752806	2.835410632119448	2.2021007631557987	0.9549455774304201	0.8807778982343294	2.991662812574831	2.721775390096837	2.384551194776696	2.9500508878260976	2.1702943787941824	3.086890528875714	2.8530299486787025	1.7735093976257439	1.264958337339571	3.4647696363917246	2.7048597923355464	2.668865739299858	2.185823644501805	3.043317553681587	2.6218832484120673	1.8774869692280056	2.719993430476997	2.0280040898421885
2.244848339378607	2.540776827035103	1.4268343090368614	2.9282560765739656	1.4097173795040645	2.7649926048316193	1.3018794774778732	1.054195409554101	0.9768144111155124	1.969219716156283	0.9134128850701876	1.3751743096212385	0.8293519386525878	1.9609110791073536	2.1528537680007807	1.1390798493084526	2.939127083351867	2.3169447318721605	1.3563895503394674	0.6045580433610429	1.375613460030441	1.1373656540295864	1.864800797629518	1.513206802846451	1.1863484138636233	1.8622387817462767	1.7366330100033984	-0.11836713191019985	2.8583772349903604	2.182778494045773	1.0018512379613553	1.0090697954081178	3.0108556496170245	2.7479210981323834	2.593053938722929	2.9654281607773414	2.2017461964632106	3.0474935516731794	2.7990878689182184	1.8984029526753132	1.211458589090293	3.581042997686306	2.616117454226546	2.661649464056832	2.2099441503598407	3.0468937516902734	2.5064888042106146	1.8446223457896742	2.8093491370855377	1.9877622139423266
2.1539589912846364	2.5336677724661185	1.4123743043225827	2.8635983521953343	1.4343135378920426	2.5653511463317256	1.3448781518577693	1.0273488014130563	0.9265955348267909	2.0342085168925763	0.9011764418286548	1.417911679111527	0.8303203244436768	1.9404285554351226	2.130142733425525	1.1403008567288924	3.0533705418963857	2.3636319456673722	1.2589031151273182	0.641557053573347	1.3357319137395618	1.14942665688384	1.8908397583744008	1.4823640315936146	1.2273456511776255	2.0073476142551203	1.7734361817011606	0.0815656763554063	2.872823788660311	2.1769280019754604	1.0529097333549005	1.204444300336578	3.0164288184448815	2.756779833030115	2.7744286901322246	2.9737818679738486	2.2509262693542595	3.007553446253046	2.726043045911077	2.0925738735516397	1.1400668829733696	3.608785237679841	2.4955015903612545	2.707556128406381	2.1847206648146926	3.0756783091534183	2.4388430151212344	1.8344230129994188	2.819801660080681	1.932511388739578
2.0802812655196345	2.5483098736069882	1.4561054467474333	2.7954106790040285	1.4865954917825104	2.3773207689201077	1.3954379615826003	0.9908333868844125	0.8666516234197269	2.0775427463328526	0.8960071677191241	1.4808196836285163	0.8657211361132717	1.9110503455342271	2.108270788932508	1.214933124208129	3.156871239273723	2.3934525043398387	1.1629295869289797	0.6968386479808663	1.3177100528779764	1.1535015309906074	1.936703752228975	1.4948997682236027	1.3087408678055228	2.136662974193718	1.7834826480288868	0.2487559006907895	2.8381719432811368	2.1598283445549358	1.152112348930568	1.4094571516043595	2.9274565484669433	2.7474355232258905	2.9221631820288176	2.9614153928687545	2.2789040924664006	2.998934914914847	2.663417972805275	2.352270794842925	1.132740216890253	3.670552006374102	2.42757317120243	2.755645534893997	2.1860369492936162	3.0541730751284493	2.382464218010524	1.7795132767163355	2.8059954660988846	1.9104494859955239
2.0078218515548474	2.6213949069553615	1.548432046900285	2.737422456183274	1.531019635948065	2.2236274873156954	1.4195938066108322	0.9627151034314496	0.7732314870478019	2.0815606031331804	0.8680018220154601	1.5993249409696333	0.8847018118595443	1.8757401512532492	2.060267984221168	1.3030438910761046	3.2477248318085428	2.400556176625832	1.0868190052478144	0.8199783514161544	1.3130484470523711	1.186909253648313	1.9708941196151115	1.545422068895226	1.4108378800885528	2.277414986683184	1.7521212008392222	0.3546293861416884	2.8137401802573745	2.146013493930575	1.2846758049004627	1.6351747417691584	2.780647881033145	2.693811466766051	3.064172448590783	2.9225235932327256	2.356807900711652	2.976139108420779	2.6635063895026723	2.59524585376786	1.104162577755834	3.7099387593016253	2.343293908401199	2.784836657173486	2.183274846153105	3.014436187168678	2.3448585024546422	1.7362285141491038	2.8162542214370205	1.914022459793932
1.9651243153602203	2.6853476439946435	1.6117370895286456	2.7068732576879277	1.5833504216215837	2.103093300903212	1.4380443591612024	0.9380248142975709	0.706918446404491	2.080878636969076	0.9196771202570169	1.7149767497300985	0.8914501357741914	1.8402318424360256	2.035941111515661	1.4119960823384923	3.308263383319378	2.3941970105148735	1.0185520972301003	0.9752144192282712	1.3730510938662008	1.2268773674924698	1.990907279756771	1.551131257540622	1.5112957790608132	2.4489193914043375	1.7577140100818198	0.4789552967451717	2.7889119913737668	2.1348036171708347	1.4005167263867186	1.9064707281192164	2.6909078975735192	2.639496083320696	3.219504088892788	2.870713711279529	2.431609447714094	2.9280449985343444	2.5955549998134666	2.8650901361108216	1.1152250335133425	3.7051921789600506	2.2841817591208247	2.82424816834492	2.152710984274788	2.9514278378538004	2.3759457065009144	1.6658402535270427	2.763417259252332	1.9288546433464127
1.9589950075677365	2.7207010486952203	1.6814166473242433	2.7266636829374744	1.6008887900574311	2.0077378987718557	1.4388391866800143	0.9282576494991182	0.6607981439268019	2.081719706565464	0.976853669502044	1.84890315952026	0.9063441082603948	1.810772897998684	2.024048385617819	1.5254445313467406	3.297741820950267	2.3938197184684724	0.981750513279955	1.1293245975381354	1.4606552787963962	1.2658731320670114	2.041411931585901	1.587155287985403	1.6116817670730612	2.571991993028132	1.765625234630816	0.5768453608246253	2.7366639329460187	2.1091650055606257	1.4819807378939556	2.1381515783883867	2.5831463417833547	2.587303428247533	3.3138262269164613	2.8296594717247774	2.485429461592862	2.926883681354602	2.51715780887458	3.168897869324243	1.1776670449716826	3.6860349398852827	2.183581888316251	2.836585589654063	2.1191034569307687	2.898795984465472	2.373753018515637	1.6021990665919101	2.662067831515227	1.9486985201962521
1.963179034899608	2.775092792209162	1.7658802350706495	2.753069937347779	1.631791550407808	1.9273950125537964	1.4063698754415086	0.9508824120050792	0.5527203865127915	2.088545309828459	1.0120769806217371	1.9848771037709902	0.9267603413097367	1.8097617122443186	2.009208173273135	1.6709683315975017	3.231257598298209	2.3814736393340725	0.9515370835145479	1.2914723370310306	1.5403410882163653	1.279016396503951	2.098227442356328	1.6285895297265092	1.731822152378367	2.6255836527051555	1.7693214624938718	0.7328938307679813	2.6796115410569343	2.0608203949860773	1.5561598101304188	2.3562205398895033	2.469144234099935	2.5385218261029046	3.3899399294695924	2.771523562757175	2.589582655320491	2.942766110028045	2.457883886487105	3.3858859348008017	1.2158773289756994	3.6127988276497875	2.1284630557562276	2.818681375582146	2.0911713883565106	2.8420759207608164	2.3475135490154657	1.5041360915172237	2.575890908161888	1.9938913742009423
2.0228379554672378	2.793975336180524	1.868338428055419	2.778780145513331	1.663748073254109	1.863913308931604	1.342017333185478	0.99140142125715	0.467815116663011	2.1207178723408453	1.0652641804124736	2.1002726147547497	0.9674084527310465	1.8319511128892358	1.956948699396282	1.804597517489814	3.1333218304527723	2.38622600743106	1.0103398639506658	1.413441367292131	1.5890237554654738	1.2751026438561177	2.1190332596875607	1.6671563899263213	1.8628399264684763	2.625438677501964	1.7895460929046176	0.9197644355694614	2.6216687443760636	2.038490443959102	1.646227787020797	2.47511487994089	2.4098013940231846	2.5215399991253626	3.4330485158590185	2.7255823625982485	2.6735937728985055	2.9839631288591795	2.3776741532515686	3.590151351586654	1.2410476485045716	3.5600303235872977	2.107664623352889	2.796615545855251	2.131078000116168	2.8155445042929186	2.3242169628995337	1.4340108784464187	2.5454574618483368	2.0852308487157702
2.0813845043911927	2.7891498784902957	1.9430591018400807	2.849900591477779	1.704209541043695	1.8311714922102333	1.2743332400956033	1.063910194133756	0.35560814825831777	2.178523912316776	1.1271998153675704	2.208584055190377	1.018986387340154	1.916387413720208	1.9447459482471718	1.935196576552869	3.036885510781609	2.4026612016994076	1.0552527804329188	1.5279884369230947	1.669046175990129	1.2910611623119548	2.171572321828859	1.7575206191663004	1.9692692887313297	2.6052171579646846	1.841660967075779	1.0683253452786583	2.572163977752737	1.9973524834080887	1.7175490803202198	2.594109500247265	2.336268860329915	2.5483972928126675	3.4021640189895033	2.686465032418549	2.740866497483926	3.054217153271751	2.346163073846922	3.719079821446827	1.2793307607138973	3.5144293089012217	2.0860181181465216	2.762865179866298	2.1659661318648444	2.749712199141223	2.3217992990062983	1.3748463000204119	2.5330990600524825	2.1366873586587336
2.150691894273165	2.813667176847928	2.0347319987431622	2.933938006024841	1.7716156565257322	1.8043549178998906	1.232297044867453	1.1250920356966039	0.18060381231073466	2.2798978855297816	1.200186904854646	2.2500336707403745	1.0843851616685953	2.0450278773047277	1.960733029365569	2.071087984931271	3.0037476425673137	2.367028203954842	1.1001759682487318	1.6105834062454174	1.7521862565081825	1.294535265707502	2.2135430038145314	1.8592118884213875	2.0918198326408763	2.588723392130327	1.8839285928434664	1.2160765576877286	2.5093957214675293	1.9712703316747404	1.826027492347872	2.671836172014827	2.294328516755777	2.6170133953750705	3.3710271028992254	2.6158299833201637	2.780705548051826	3.150490347472407	2.290393452528623	3.800691929401757	1.3027398267062056	3.4738758938044683	2.0752770917325005	2.7247383779810668	2.193541399696437	2.696151695979233	2.322361738776192	1.3110793494750073	2.5199009984095992	2.2200992735412575
2.2007443562781837	2.8045306981269715	2.1342930427205706	3.040485058951315	1.8282071293633695	1.7914058608041405	1.2126556520274412	1.227135685943431	0.05844044134581925	2.319141638345866	1.3215694734056957	2.2606620547650325	1.16376713352883	2.1531268409244344	1.9928739986669046	2.2131759730394034	2.9878410335969163	2.286966075864726	1.1649391431302305	1.682921865077209	1.824654391084822	1.2630510085285465	2.2200173267927523	1.9468560935915087	2.194709006927858	2.55453571790998	1.954933069926274	1.3719538442695351	2.4220913141578473	1.938023905469008	1.9669408963047093	2.74028036116771	2.2690742361931138	2.7114871530623885	3.3068374162790803	2.5070306975161034	2.8271019009116336	3.2410943310992706	2.3060495234463736	3.8304220495384795	1.2935040212410498	3.396779252233474	2.0394419598041447	2.704555384486737	2.2559171503986155	2.6494230433142882	2.366079024125819	1.279003868690441	2.466366472659687	2.2987984598086295
2.23465190373733	2.777936832277942	2.226975364036516	3.1920722926228593	1.8735992381256565	1.7909270533365826	1.194994790037771	1.2960552498275413	-0.05232118974109926	2.3608868140039556	1.439942305675927	2.2587859550395506	1.2512240497519693	2.246577353154599	2.0075412259076195	2.3176287453716693	2.9594907209776276	2.1945093686609574	1.242026105695708	1.7555390556171406	1.8717026625790367	1.2421002228528626	2.218985495907049	2.0246042093988983	2.267915505664766	2.477524889974857	1.9792196067388872	1.504809821779011	2.352659002470049	1.900562234454922	2.106830906453012	2.7775021180227126	2.294955767654658	2.84721831763531	3.215516758724114	2.3597941643482416	2.80635208970578	3.273916411951859	2.39706346132997	3.8264036121747806	1.2761880007113109	3.3647173010011002	2.0233462754572575	2.668810138766816	2.308596453091941	2.593335465401424	2.392992594232555	1.24804201987469	2.4540686853616647	2.3864458357802114
2.25652123984523	2.736739029796319	2.2959932441294812	3.3287047015390443	1.9057145783598237	1.8035734996379997	1.1951825225069617	1.3583149598927562	-0.1389437188987082	2.382117549600694	1.5168557252747157	2.2206414417078197	1.2994830764334773	2.2926155068318343	2.0187285320308357	2.3851634956070655	2.9990185648154766	2.1080994121173706	1.2755801356525516	1.7909578086556805	1.901897480124359	1.2088761037181288	2.200281768734851	2.045459554013319	2.2814570243014742	2.4071476230761837	2.0207070737226744	1.5855667138122178	2.338004294155822	1.8949264264682537	2.266303227537562	2.7911951827826416	2.384612514028176	2.9952205362011366	3.110569930844827	2.237021760154303	2.783349868090287	3.29331040885356	2.5309231834506596	3.7620784057029466	1.2169415125471592	3.37586776822057	1.9829448245755465	2.619973494812405	2.294391905264877	2.5505673785279326	2.4263626420507505	1.2591178578266087	2.484684968849007	2.4895302415893554
2.2574284285420414	2.6298825890356285	2.329582850891948	3.441018994779184	1.9151856624126247	1.8025515589332943	1.2311440312693647	1.4265710410054302	-0.16450823263191597	2.4319855826480756	1.5777217194240853	2.127051176015525	1.338552650929778	2.3124859367490167	2.0191750357894556	2.4342784203072503	3.0165778084840977	2.042118024757294	1.3051156574029847	1.7610320528779748	1.955270949060194	1.1866144888087122	2.1927985571918986	2.0457061646576653	2.267257463308457	2.3125828193424978	2.0925772797044973	1.6381993207653154	2.3242667089907063	1.8938200316973117	2.394104273477824	2.789609355494462	2.5094718591307394	3.0728447813248074	3.0153773560392336	2.101874502011543	2.770823433651443	3.277012313604198	2.613052032680602	3.6683739114013867	1.1885630362599127	3.382501246050135	1.945653957244425	2.583614958364381	2.22400520223605	2.48893586903192	2.4704637098315985	1.2822564420614304	2.5407076700509434	2.5634260107261504
2.2605213940318416	2.5485582043115236	2.380256461129933	3.5000004394329536	1.9107182388211978	1.8292036830152945	1.2538255693194018	1.468706853011053	-0.19098840088805064	2.497631922880446	1.5771933697572904	2.010446509076332	1.4021476823352823	2.3087498172432217	1.9987599853214206	2.4722481947506365	3.0664829269693272	2.0082770067656672	1.3093661769086364	1.682859471159278	1.9758110960604065	1.1729610064184812	2.164833588601439	2.0954928958024506	2.265919691163456	2.2226509188412233	2.114196435585009	1.64785120930066	2.3091584099590996	1.9280074196448247	2.516892887023388	2.733417431216982	2.5958206745197545	3.134926830940774	2.917210850945371	1.998860109564476	2.7455834753097603	3.2625390441915405	2.750015022992985	3.599009352418097	1.1310072028618718	3.460392102246537	1.9000645131720078	2.5539453345278003	2.16650831386294	2.46511725726963	2.4722072731182694	1.3294062755824996	2.5657802111873105	2.593820497234959
2.249530407216512	2.47079462048971	2.394032580804496	3.519847926915227	1.8975519122696962	1.832056950412505	1.2869944408535476	1.4868810429265147	-0.20034295307469266	2.5596056805659506	1.5330275013911876	1.8962162986506588	1.4278007404387607	2.284907362649917	1.9685016331256129	2.469892453896854	3.123578913278018	1.9588479694679795	1.2930323397635335	1.5982539015656854	1.948487204858619	1.1639656827964309	2.1121975951540355	2.1261627351466594	2.2564457075427127	2.202239670885854	2.1084010658355377	1.5988339949434798	2.349194315017849	2.0326525803642967	2.5625361177163386	2.6849600588739913	2.6621554298295345	3.1238687645891217	2.831482880019146	1.85557420121422	2.72450411762975	3.205621048099757	2.900252359436973	3.5018102662523263	1.1056986583719017	3.489037399983308	1.8989893043486883	2.498811508990198	2.1108923859267126	2.4038765694930344	2.4870333508761364	1.343113549074524	2.6059944526183814	2.587682114415452
2.268068108056659	2.37879567508098	2.4226184707523952	3.5261936991725826	1.8554260565101508	1.8187896205959135	1.3231838437576546	1.5412144618827963	-0.14988692232126824	2.6191559166750493	1.488524029404129	1.7776016875914809	1.4265024016739634	2.2365399317083794	1.9257170251706768	2.410715084548934	3.20186294767539	1.9146273260462336	1.2758000630299577	1.4847121320703571	1.9203693007279223	1.1758761807219893	2.0754749690906444	2.15712728943374	2.247945946213573	2.178779531374679	2.0901585869194483	1.4906227153850253	2.418550821133702	2.1415149503216453	2.502113269347364	2.6136809119311186	2.7260882006544978	3.101159432814911	2.791926777707169	1.6994225783200954	2.615294617146496	3.1500477723276874	3.0211369312145724	3.4000228976840945	1.115468785057644	3.529854419506054	1.8895388235044948	2.447569720765551	2.04676288200895	2.3724387269622853	2.525973206650899	1.397783278467776	2.6779647288321105	2.548822085555714
2.2278887815600266	2.2815744656562496	2.424844251582761	3.52426036293107	1.781189424234481	1.7540359447993907	1.3824377215892514	1.5670792319226023	-0.09880339674018626	2.6165746120267945	1.4399046066049206	1.6702744306184019	1.4106369009873985	2.178138514832809	1.8930969769937396	2.3001296147521932	3.3211774522285333	1.8130941941535865	1.1888900804043678	1.3731354794294883	1.8798168220991314	1.213919580083838	2.047012725693123	2.1508164925991755	2.21286709505301	2.183415586241943	2.049806260993985	1.3644708489250177	2.4776188956079617	2.236281135283584	2.4272617002035357	2.575228972878301	2.6983159982370832	3.053518013729728	2.7586014837708164	1.522229584114808	2.511113910262398	3.044868549974823	3.190405961773381	3.320768437757002	1.1426010072601576	3.5066019581229684	1.861053901687265	2.484608100094864	1.9485643367430676	2.346387053118774	2.5465039124866466	1.458100849992529	2.675595795015168	2.443926215078287
2.1999096209068227	2.2043075432435053	2.423185262560219	3.4736393828307497	1.6849889861375247	1.7183027001148201	1.430860089743224	1.5629062744917293	-0.037994268685583074	2.5548497422830776	1.4184133227675937	1.5503230842660531	1.3645848930855817	2.075812929447115	1.8477479210364627	2.209751356757694	3.4399688343368156	1.699489606385691	1.133400107139464	1.279625073193625	1.856405176287519	1.164072472600608	1.981697085002672	2.098646467474219	2.216729170183225	2.227595833923981	1.9571732687993246	1.2211823867515332	2.5373493368010243	2.330739325759508	2.278740425292684	2.507219137155453	2.7171952098298355	2.9766977844225453	2.735870351111754	1.3323084280501813	2.41020849180513	2.883415720940885	3.3270713351668464	3.271564035060684	1.1810320053149586	3.461243289441435	1.8821082308407349	2.484823762768482	1.8664086387827692	2.3122830176471187	2.5364304507843833	1.5452348713318744	2.7221626345551795	2.351921179085845
2.17474213636226	2.0830531496346136	2.403284964972809	3.4560896389178013	1.574567546249534	1.7002691104488594	1.4265805366395865	1.5372894374875652	0.10912058874193917	2.4292649799740453	1.3735418628336937	1.4678948715245792	1.3060119554338645	1.9898380917407295	1.7682522795237214	2.0202729687502368	3.481550394601571	1.5660006569937017	1.0588646646695614	1.1418575530399797	1.826900182519656	1.0858372004072527	1.9333673652016619	1.9848822371192747	2.1833499288553475	2.2688967480052495	1.871734182923047	1.0836177255770456	2.6026987106752637	2.3774507938180145	2.0672448087960036	2.4578566189062494	2.648561773204606	2.873780594495461	2.674348564397185	1.25604768362563	2.323065154213927	2.6893192573527096	3.4975489904016874	3.237211304507118	1.2581793690861816	3.4034543965690816	1.8842416870313123	2.496739125485896	1.8378265723338263	2.2404571566589273	2.4691610000704474	1.6362426038730908	2.8085869843013116	2.2405541450501048
2.1786150405907283	1.994283026186323	2.3487326414283927	3.4343720921253564	1.4584734048351948	1.688626146153048	1.4028772109214183	1.4573676996462424	0.19794106320899185	2.2944693832781935	1.3059530552456973	1.4058389147274808	1.2135586084660042	1.9119853774350652	1.6511615831751016	1.8079131717015584	3.458547626488494	1.4858969574927978	0.978606941434047	1.0134292944712087	1.7762940232437714	1.0189364481488559	1.8704824634181647	1.8575940008114458	2.1492173346130494	2.327872030336427	1.7533044750872975	0.9437449420776713	2.6666096427539783	2.4331857285765506	1.836943249079896	2.4242641910471745	2.552845812875423	2.739277611563474	2.5920941500044554	1.2580600025942303	2.2247997759707805	2.50114976010261	3.6129525163754375	3.2107032118004035	1.3426823815936535	3.3709859843185663	1.901053439805801	2.492150396645274	1.8245450525149653	2.16429998707389	2.3643850878776687	1.7211743219913465	2.891991539639017	2.130650424009023
2.1982925113908958	1.9054904222742532	2.3077353736121227	3.424711060643806	1.325601484233907	1.680288407705132	1.3505955862366235	1.3590385053150797	0.2841424559645453	2.118321418153335	1.251018756716516	1.3617482929761886	1.0949274210460054	1.8284606325049708	1.5415687801316147	1.6144456655189565	3.3698780542702487	1.4381603805100998	0.9229097289096636	0.8896164364671405	1.7460081833078955	0.9508583851370365	1.7951157919100016	1.731909647064621	2.146260424423949	2.384262341762009	1.6634329909513657	0.8107702774375214	2.697423986392697	2.4670742426036947	1.5902483454454972	2.336788179605737	2.4202030570335413	2.550205378774785	2.5215143107218343	1.3465126628795487	2.144287109088738	2.3858571646027427	3.6290633017369474	3.1523318561431934	1.4157342735336504	3.3200924730280548	1.938536045335868	2.4956195329341817	1.775498912166529	2.067432851880093	2.256782915841173	1.7768636006526002	2.975581913191391	1.976975660433902
2.221443479852345	1.8213852041806913	2.2773804673806795	3.4256014574633924	1.1995963163475072	1.6509972490063831	1.259318845526088	1.2738444074505666	0.3902042756104439	1.9185350401805394	1.2362525370086233	1.3454249723531404	0.9671340156545026	1.7673274108535935	1.448050674038405	1.4029301483423284	3.1850696366265203	1.3994347217507948	0.8951807534736439	0.7947047911211091	1.678221118464276	0.8972486544364461	1.7211342630305062	1.6036593247862576	2.1490301378282544	2.4385108021421855	1.5872394886066594	0.7276624672390397	2.700389102698632	2.450587066245334	1.3202468962689458	2.2320213306224064	2.2424963373236855	2.3799832018411617	2.4715248806183623	1.4578249035649384	2.0342619963670314	2.283150698098452	3.6133306556437725	3.075047824241698	1.4564103124888559	3.199228993373776	1.9670991373418996	2.4756648385982527	1.730035516666737	1.9752778075455464	2.1152590087416008	1.8196107477866097	3.035595234447372	1.835528475506377
2.2525850150634277	1.7934665593731527	2.274676219378617	3.4018302352653658	1.0931078886682113	1.6266748364925814	1.150010914845613	1.203097937935284	0.43931544764824376	1.6950567747622354	1.2062570179594267	1.356839905776976	0.8167168346990883	1.7183530394252902	1.366171432586564	1.2094777895009723	2.9885980674144474	1.38017078193923	0.8480903142766258	0.7170296113836747	1.5760029738735053	0.8124788454302833	1.6254464307216376	1.4828718668464158	2.160482814293161	2.474374515776817	1.493544223654829	0.6738058992508663	2.6940587160840317	2.4325465873994245	1.1069395331535126	2.1319048327079515	2.076268903613974	2.2808537494180534	2.362368831927963	1.5982305843838016	1.8941393246780749	2.225880766251588	3.6344906659745204	3.037469633456685	1.496610738674694	3.0540586346324425	2.0014033134971347	2.4768888927575006	1.719246172470021	1.9221074089989014	1.948072960023309	1.7895023634710974	3.0564187986536857	1.684922519067639
2.3019914856541392	1.764269664939113	2.2632833507428267	3.389587278996055	0.9780784626730975	1.5876358066055976	1.0641933596197475	1.1578495769282238	0.4454049275169023	1.4575512641663686	1.17812000684359	1.36468660459846	0.665335243100315	1.7186868566930102	1.3117709872281254	1.00175666154907	2.733459873301641	1.3129006808447021	0.7890307505015031	0.6441832543975109	1.4526664897387604	0.7144679937436715	1.545022124555258	1.3342636836485215	2.1557983288980376	2.462103940644114	1.4117405306378923	0.613934518549062	2.6807101004929974	2.4036785939688943	0.918096409018683	2.0550654517139915	1.941540761489793	2.1676647826228432	2.268627481491884	1.735029172977893	1.7523652521974689	2.1632362018472566	3.6621800915211167	2.9418606209171445	1.5273382961556454	2.850766050970406	2.0336418792860345	2.4306899043933208	1.6889669755320482	1.8969542665580126	1.8263725734605738	1.7545496800912375	3.141469882235802	1.5526102807023605
2.3255558642666854	1.7625313500073674	2.277836222503089	3.3791217265303097	0.8683602004610365	1.5298874867946974	0.9438627777202561	1.1427221697394878	0.40410856244623206	1.2005536817967148	1.1433558366483967	1.3240503073265393	0.5559580843760924	1.700448295065716	1.2570987081348792	0.8616339685238025	2.4794594546156885	1.2343952761146528	0.7318484239835314	0.5481286924239602	1.3592820967745307	0.5782524151506897	1.477942792940106	1.1791264684186962	2.13750726256905	2.380329101466737	1.3482428256068566	0.5696682130860754	2.6419691037287927	2.3211101131842526	0.8335895154652491	1.965021653568892	1.790513014253922	2.134410815069557	2.1826590049364376	1.8828515269697164	1.615479350516285	2.1424833222212114	3.6818946467363745	2.8651738964659166	1.5123156209482007	2.7296755313750305	2.0206191683045596	2.426010192862267	1.6553152359220902	1.8714604996827695	1.6967409590250253	1.7424994141666061	3.2191438833275727	1.4365789364961448
2.301845970151764	1.729983298065812	2.2779866267406055	3.3479148999270967	0.816851796778707	1.4971680442540545	0.8536180985940763	1.1219423549400633	0.3255483092376034	0.929731054246344	1.1084543743140145	1.2453156303226947	0.4603460923535764	1.6799852392958905	1.1971936296465822	0.7766000876689315	2.2368481679525414	1.1956702472252085	0.683800333981047	0.45918324680979905	1.27677058597237	0.4510309111762013	1.3624575730183177	1.0111955192008357	2.109629209682157	2.3228445424205466	1.305730522791262	0.5364010092138253	2.5477291079432396	2.2821196950516627	0.837153749074284	1.9115560987238933	1.6761868764852987	2.0975520710917968	2.0052782850910575	2.0262393779186594	1.5188806581517165	2.141923199118055	3.6827251321440726	2.775384168924617	1.4822999963313965	2.643577223824832	2.0030743856464093	2.4286891276361198	1.6978924236752264	1.8181940091904334	1.5436448536598852	1.6827712995632766	3.2422479438048106	1.3360791533766212
2.3351154412657698	1.7226285267997086	2.271737280200563	3.3057492997772377	0.7653388293783352	1.4878542321719235	0.7260571080528357	1.0882909743747837	0.2477262418520006	0.6707434114271269	1.0781702041689012	1.1515596254014642	0.36732318370490974	1.6546586434368353	1.1483973961807734	0.7625677224546319	1.9985236250079663	1.1396666283242936	0.6550677888365855	0.39642161294760114	1.234894561639441	0.3041790680871551	1.2510001643221274	0.8818284464984479	2.100506220032906	2.258020456131063	1.2423605044163746	0.4568663663820793	2.4353187651051984	2.239283204544751	0.8348446210794893	1.849185569782265	1.6611640688194362	2.1043108686168575	1.8435408555376789	2.1393740171148217	1.4470132364358814	2.1541857171678123	3.6276967901012753	2.666216963824284	1.4157907525500122	2.6114514973281056	1.9936216924383818	2.3389801948694386	1.720221169282046	1.7751706332671944	1.4262835244984213	1.6315595894387098	3.3067636304653916	1.2761401930544305
2.3194898770275354	1.689803390072041	2.2589958205491856	3.2462672893987516	0.7197361050284042	1.4665892514544665	0.6114584841137706	1.0645260691063292	0.17828593946361598	0.4369749169672993	0.9829343507255061	1.0761682105070853	0.27240639736064765	1.6249151240731519	1.0866858027998954	0.7511209425330219	1.7833734699335906	1.083034399302663	0.6063067474458043	0.31925542121718037	1.1792919028368605	0.24101789493047937	1.1658652261022282	0.753205833484399	2.0785699528975523	2.1538305595594274	1.2244275486510532	0.3921407961579474	2.2987394933166163	2.1915377449748847	0.9121391517610629	1.8366942647641593	1.6170469268059346	2.1320709391185813	1.6783790130159104	2.2272715790031805	1.4182057388053146	2.2173181764116814	3.5414107772240526	2.5736500999193828	1.3044550052557378	2.5768164267633056	1.990496359795565	2.270655564083726	1.7256716884531698	1.7513369623193846	1.3065128026168085	1.52526629809794	3.2952438948362746	1.2104240668809523
2.3315713168334615	1.6643680523098534	2.217529170380934	3.1898084474096096	0.7002896460791488	1.450665547031062	0.5261514024253982	1.0341548542426398	0.10053989767196062	0.21727288238992032	0.8975645230944835	0.9935127470702655	0.1926757228180405	1.5371898929063499	1.029462161915096	0.7889487600457312	1.6098944987749124	1.0261036119671862	0.5905565637253583	0.27494314407849885	1.1175913163351092	0.21451335248561657	1.0758510297696675	0.6358947331485919	2.035048983320242	2.0545956633020763	1.220975997835905	0.35025679247651925	2.1889096467104583	2.1692512920302174	1.0107578269528101	1.7946076766146795	1.6486294554775724	2.1962333005242956	1.554850705330973	2.2446960827718905	1.3852602624417283	2.2790428926352293	3.408580478080207	2.4964251122026253	1.1433923080051929	2.5550996737458385	2.0314125539959846	2.207833701204557	1.684646583930632	1.7271382853987618	1.2453400335850606	1.46636380719563	3.189201315078438	1.1683238449616125
2.2841016027827217	1.61276336350302	2.1548222117171956	3.1192354598957825	0.6898049602491942	1.4373171108093354	0.4594017687157478	1.0453799351309576	0.042729128265826574	0.02518684646757293	0.7607315248304035	0.888677274037376	0.15213550078178428	1.4464418118227749	0.9894053830233579	0.8038012550014944	1.4546504446249369	0.9687598819512078	0.5927001910393744	0.20080027646497425	1.0388461861110918	0.16770026199440263	0.9965921935086517	0.5221505969942973	1.9825060418708407	1.9239017782792225	1.2415342179922946	0.3011106199869721	2.074959580861916	2.1455532561564863	1.1189139731357443	1.7480048330861326	1.6780069445556314	2.241126504917058	1.5016110985353888	2.1946694980587376	1.349074347649507	2.351761883573827	3.284839731202747	2.4155235941454274	1.0225940960353608	2.4947444642359224	2.0748722291508805	2.1287983859173463	1.6058463642589735	1.7287510524574217	1.18193686001876	1.4150426539292997	3.041974661924206	1.1421425316863751
2.25832404906084	1.5476769314473497	2.0879246276034515	2.9978539213780175	0.6617768402563653	1.39705868807273	0.41890666092125084	1.0577916025757697	-0.02340875848671208	-0.12715039877272724	0.5963829311821268	0.7846192375938256	0.10101426298707909	1.345322033956966	0.9592565506174008	0.7911142371218628	1.3684560106816466	0.9236383986550669	0.5420259023043718	0.13663588737871496	0.9769384807357431	0.13011878161827206	0.9260759875003302	0.44282977508267046	1.9309670002520953	1.8151520964037406	1.2400041173713938	0.2486086829998575	1.9699551938600959	2.1392404215661656	1.2361006208591054	1.731642826830445	1.6581883429910953	2.2652355839119407	1.4650661564852459	2.0591528725549813	1.3348732790868827	2.4063622021477475	3.2303955709106136	2.3997938113947526	0.9546275450028358	2.426864623869217	2.1111697451205407	2.029543010113778	1.5722023811868993	1.7321257442217852	1.1192653544237066	1.3365661611199369	2.8637014617160474	1.1574865673682895
2.2213734619327923	1.4734683454313626	2.019941407533672	2.9037938928845977	0.6225187336401238	1.3494307695591694	0.4065060440384517	1.0397757173215636	-0.11431418947936636	-0.22470668182718284	0.437096456254089	0.6722844916145412	0.0609241387057509	1.2470910637740136	0.905533948512143	0.7548538928244933	1.3586457168615014	0.8731207572775881	0.49528885740143425	0.060065639784557076	0.9271309141316901	0.09870744751202863	0.8791346222529238	0.3914621783703538	1.8882735774368373	1.6937624677909047	1.2268069326644702	0.18519380671398672	1.9292693492254849	2.127738686705785	1.3373020170943961	1.753085019143321	1.6765629297493205	2.23631380551789	1.438205475158496	1.892758113203755	1.319942806176077	2.4329188351915794	3.1652664106249446	2.382824100764556	0.8992885129970187	2.3827159845366728	2.1114544026005135	1.9590735466443463	1.5621437028588612	1.7364606383389927	1.1127509785006402	1.2069710808592602	2.6222681535021204	1.1761322798490779
2.205003272341403	1.3595322315450453	1.9189060992012756	2.8162496934015135	0.5834889954747098	1.258795760206692	0.4057070135539118	1.00502574896737	-0.1796424944331904	-0.33105841387595414	0.30695916185787436	0.5514919190039844	0.04854875487869696	1.1443837929840954	0.8494323856137553	0.7163840585459722	1.4239120748667151	0.7686574078072088	0.48429430111936594	-0.01962824560226987	0.8605831277224641	0.08995355627766759	0.844237344601846	0.342358650047682	1.8673006888768942	1.582793404652658	1.2375934467846366	0.12962141083188597	1.870492691253213	2.117935481801301	1.3958372132530927	1.7774065520043902	1.6501812325828626	2.17638930385672	1.4319091420294003	1.7904705854500649	1.299598355475542	2.4194114417747565	3.0789914498348963	2.336990709080669	0.7619189117394889	2.3392280569428254	2.096163281234587	1.9170968290620998	1.5375663369194554	1.7317342053982951	1.1325025398316224	1.2307308029249646	2.3955607897485818	1.239121602185871
2.164026350413346	1.211101257553914	1.8334951666433965	2.755845647737771	0.5637322949729511	1.1605161141833138	0.3875791553722251	0.9624562869503472	-0.25534605758147383	-0.42084761066002896	0.18415438178627913	0.4767776997907225	0.0248137762595685	1.0141617913632608	0.7750620399936267	0.6726070305576817	1.5841610696373867	0.6786785204526135	0.48481209717001883	-0.10403823650358171	0.7881603898475282	0.03776119481427549	0.8206264270412028	0.3204761873224406	1.7885633241599481	1.4901176908492497	1.2524933430790446	0.06215804804537824	1.824640883297657	2.1018180391425516	1.4563499498225563	1.7641520676038478	1.575233519788112	2.1508716144746822	1.4079345282533104	1.7133461218845842	1.3081213199463293	2.4024647083932944	2.943506281464729	2.2852048397027342	0.6453977962271847	2.321473023346964	2.064012472544435	1.9207319245178147	1.4631439072295562	1.7743954437650107	1.1312105825954846	1.2171627334290411	2.153623486890379	1.2930113311104985
2.081761383453828	1.0645203734516433	1.7074521760218222	2.6539104661553847	0.558096057553759	1.079472468624885	0.3792104902120556	0.8668993447991669	-0.3143657474024121	-0.4691542646799188	0.13624941827664563	0.4184511604199927	-0.0022518995592837486	0.8961316323342242	0.7061021797988817	0.5530647798229579	1.772155258476305	0.5907372872913222	0.49099966934590855	-0.20340492421402648	0.7379133969102153	0.00026966767436537584	0.7766293645557026	0.33417397766519186	1.711567802696648	1.4126692899312783	1.3328135979284794	0.025813537943679476	1.7521447837889645	2.092242287113616	1.5001641220951782	1.74582643402956	1.5738430145371554	2.058189102733169	1.402152713358865	1.650631174819799	1.3568783016312238	2.3386276695190324	2.742587230976792	2.1993923559078734	0.5312121251987131	2.26283464395343	2.044580543535891	1.9184674664448225	1.3965199007282822	1.8450818263822772	1.1226242778142064	1.159243310747478	1.9448949794022379	1.359782671959222
1.964156363286267	0.945960498687328	1.5856694611347413	2.583756688311693	0.5165524409420266	0.950010816295974	0.3525552815641526	0.7367686762699738	-0.35567434465073544	-0.5068611839689767	0.10472596150627463	0.3859685497509876	-0.04451604732293281	0.7903701912080746	0.6323786243592122	0.42336962188425764	1.922794881668412	0.4884321239107397	0.5082162369810982	-0.2866900169183241	0.6775229832632734	-0.03781176384581333	0.7684018467646252	0.3656153734228579	1.6143453262030623	1.3150071918337298	1.351823533814507	-0.05682465923295286	1.714189182458688	2.0256216064667263	1.5045986066526555	1.7219274483475746	1.5699605990208565	2.0075329408778146	1.5068143596406536	1.5944999042140466	1.39228284277971	2.273075563443956	2.6010976215315735	2.166299463482172	0.4072470753298451	2.195790684718177	2.009856018252198	1.933279953906664	1.2874459136951708	1.9332275418484521	1.1316671513498693	1.0712788655693175	1.7505370763019439	1.3877470136733292
1.7909428922235295	0.7870989031836484	1.4745177518078412	2.467892107245235	0.48255529721037416	0.8386245038542597	0.3535048249213794	0.6202423029273223	-0.3951040544479181	-0.5055481515354947	0.07304259315411132	0.37418488925906546	-0.0829736376132367	0.6738210127735746	0.5568246843291733	0.2714274321415205	2.0362863914252385	0.4329125851923633	0.5211883270715532	-0.3912700371882968	0.6060126446717524	-0.040723783790836764	0.7227830489654361	0.41166701890735535	1.5165538399703264	1.2171966454313834	1.3841750539767135	-0.13491109082599367	1.6873173499182852	1.9698783930409125	1.4748536023529302	1.6560616132217372	1.504438891677163	1.9424013289090734	1.6031350026452273	1.54948456628703	1.3954123726175998	2.224222348669298	2.45293728804163	2.147411503408242	0.3652809367377291	2.0946039999589283	1.968739236397497	2.01807413652534	1.211201473256308	1.946831006100466	1.144009395829807	0.993501272823142	1.538197534631433	1.362404646020449
1.6202859032624655	0.6497573851342342	1.3329971052501592	2.339428072198071	0.43312671675137776	0.7252128581989574	0.3306807129339198	0.4935383541318904	-0.4569596691296603	-0.4674432756116621	0.04392080240405627	0.35747381857739324	-0.12082977076861005	0.5811806229468994	0.5098593577788846	0.13216251329361375	2.100414338374869	0.38424997354085383	0.5179800458242165	-0.4759373411902762	0.5451937560018107	-0.045636926635307606	0.6631130546197069	0.4664178700940268	1.4161261892590242	1.127437517552695	1.3880011746004473	-0.20884461406785296	1.6407342667363132	1.8759353742075386	1.4097612284281624	1.5543758167704333	1.4493329679209364	1.85025415242301	1.6858964892778954	1.5717038633789095	1.3664000548222037	2.130219387930993	2.3582745825207887	2.125354381046454	0.37048815341735125	1.9975533536771835	1.9188570690325286	2.088926064267517	1.1329217172766692	1.9722544967766218	1.1387150179370251	0.944306580600713	1.356877710646954	1.3532968291581564
1.4360788029689993	0.5380984899485768	1.2133677449918197	2.177078675445119	0.348447476126101	0.6126187091719676	0.2822964049695968	0.3559272549161686	-0.516478404565796	-0.42238003418320585	-0.027175914994568375	0.33176373882657495	-0.17155867876553	0.527745353457945	0.4844487277806147	0.035841294748247925	2.1084480498944234	0.3508995107939321	0.4920768905579379	-0.5866482927978718	0.48491615287236806	-0.04716264693113058	0.6225282035323311	0.5420858707849978	1.3080657037920695	1.0064175757079967	1.359278362132338	-0.3212230672576183	1.5520540690722489	1.7770650048635255	1.3263489734051324	1.4976213756498213	1.3886873188089497	1.7684920747193658	1.8365289623166887	1.5782617050697816	1.3232838816170427	2.0021954987880832	2.30663607350143	2.080370950998696	0.42707210184698746	1.8795095910441635	1.8265498753323595	2.11672801565327	1.1091238833946107	1.9937496913445778	1.1250353247689717	0.8290591122141298	1.180742910427916	1.3454799402565407
1.3074830395266974	0.4353455180297715	1.1402586929891263	2.0217394587286046	0.2539744965824458	0.5058262970783918	0.21325489404838863	0.20814316060679977	-0.5562594989846529	-0.39824404350575804	-0.03893906609315652	0.28722009651619057	-0.21824487723220817	0.5048967123790356	0.4547338183984439	-0.0192339770162338	2.128473533035778	0.2941585662343902	0.4466220706009699	-0.6665134407426085	0.4598842512621292	-0.040941672461465364	0.5834339723942907	0.6254378329131614	1.210388932662211	0.8898776828053891	1.3114536259044525	-0.4043440015138187	1.478944615496516	1.6604509960062503	1.2359600623470806	1.4355303341921162	1.3430265747611154	1.7157049544086582	1.8800359094232466	1.6111423825681708	1.277599202404581	1.9085919178603716	2.2481721112169	2.014932830300558	0.4709042774139184	1.7979733407373462	1.739825213039958	2.157237216136128	1.1365564309291365	1.9894578234717097	1.1217256975700696	0.6367074144114806	1.0856367759675931	1.299892053227032
1.1548182326617737	0.3507392469946796	1.0725422637916666	1.9214268784570376	0.2298458911078825	0.4703145567830192	0.16340454493846884	0.11384369290821954	-0.587104568919812	-0.3809252057845283	-0.043066692363864324	0.21582359051091143	-0.24519747869070505	0.4621776070278224	0.449740161811063	-0.05418053972093164	2.093295932226637	0.22525810999311058	0.40821314378787016	-0.72919734461172	0.41950614634505135	-0.03060570589076165	0.5456723172919918	0.6781301854719932	1.0756409772741005	0.7870313912038502	1.2564565964974157	-0.5120959390521167	1.4166380275715995	1.5187837755367828	1.152329412288787	1.3260404018038063	1.3747168657317321	1.7139614429451868	1.8989993687576607	1.6778463574843143	1.1748173255357421	1.784362915850363	2.198300357275895	1.919288116626058	0.413234490168917	1.7252856957752853	1.641183284228465	2.1707405637745203	1.1520532179676835	1.990952268358436	1.0851836548731344	0.5676353515732524	1.007651752944319	1.2925947019222597
0.9808158849207238	0.28831737725859596	0.9746274699007108	1.8321442582798753	0.20960640856560256	0.43339710264802067	0.11978429862699917	0.007965577844438087	-0.6183284108458328	-0.33629715515508235	-0.001206465420168701	0.13933880930110848	-0.24313045424414428	0.4380920727695684	0.40022104156824734	-0.027999150673254904	2.008248808141152	0.1620272383395842	0.3370902612639344	-0.7678925130737504	0.37643118538818243	-0.03823716134300463	0.4601229661927998	0.7296621892805403	0.9322642774063509	0.6938347140503903	1.204832346603465	-0.5846388827869919	1.3050174296675152	1.4201623274766821	1.0878123228471508	1.215986028590729	1.4192145201388677	1.7523737733903986	1.9129114652789496	1.724702946320491	1.0753469933199251	1.6898451517037203	2.14949907692124	1.8512403802745094	0.3159966856608964	1.6987475327727357	1.5368238698153305	2.13593799981936	1.1801962643723882	1.9822329999430301	1.0534479908568677	0.5033605464489668	1.0128014016913505	1.2301610388791329
0.794418502333359	0.21531065957241058	0.871820117011532	1.7865035116596641	0.21453552982019547	0.427209002768267	0.10152521451535605	-0.05023137695023063	-0.6830257147169941	-0.28566615183097677	0.0677362339689466	0.06092370714728477	-0.23834507294357446	0.417036849215392	0.3507488407266834	-0.028189576461599343	1.886083063793463	0.15966062831296948	0.23147932204487706	-0.7977796312719979	0.3612691449935498	-0.06016323144666352	0.4115189135887702	0.7841905428636464	0.7436427024971154	0.6500704821688137	1.13269125772598	-0.6540149343332083	1.2168600419070161	1.2912108593131497	1.0386055243836876	1.1160749011403401	1.4910317753077087	1.7690529865409466	1.897023946360369	1.7125068410378603	1.0184950295982131	1.6035513543022564	2.0900499000085664	1.7806736542275203	0.29552038920204904	1.6627272634661892	1.45877757338906	2.0757166412651618	1.2007099801143393	1.9179847776871024	0.9744167665902161	0.3871197375467511	1.0349517278239984	1.1807204270375302
0.7018665635183259	0.18924409129936873	0.7651679170049741	1.7565023365875405	0.156491288618212	0.39463214696591536	0.10338852932150107	-0.1317135680697276	-0.7166822451576509	-0.22037551669949623	0.14961501509020883	-0.04761310446665875	-0.22080590936594469	0.36042939954650555	0.31417165158487437	-0.025007515213843267	1.6807393887668514	0.1609391003634906	0.10796937570496801	-0.7828967575470711	0.38551653664143953	-0.026789987532166225	0.37962145911635026	0.8188717935728445	0.6272343818720965	0.5940634725739288	1.0640470450839934	-0.7036358553454514	1.137566170937679	1.1553890093655954	0.944100399581744	1.0289517654217608	1.5612305150647203	1.7911241703285263	1.9160201680715194	1.6506360624786403	0.9327547590483665	1.5574720589106517	2.0577359654141585	1.7935034063231008	0.2357030096542161	1.62859899366878	1.4058143206579552	1.9620731954019746	1.2325311767836609	1.7689231508786878	0.9055253388339818	0.25272125539575435	0.9729196456860958	1.1541571460320703
0.7325977328356826	0.15973079740767676	0.7088092789449584	1.7195096255748208	0.08866471779295493	0.38919208866395316	0.09839984250028722	-0.19077552397759506	-0.7687186437613838	-0.18357332818514616	0.20297621578718544	-0.13762140938678197	-0.23579936057878098	0.32170171806357706	0.30657403349058365	0.03469987936167628	1.4606497628309785	0.169638478025343	-0.002134426072153284	-0.7336551859556287	0.3847249853243495	-0.013997143533355674	0.3990051393263479	0.809181091297367	0.5017209922656385	0.5419453723784879	0.9219370780715505	-0.7390439924594758	1.0644320619103493	0.9856649645424305	0.8085945166234885	0.9988886049378998	1.596723700406872	1.8660366663590122	1.901950961061792	1.5605083316847612	0.8140390778206947	1.55171645766861	2.0778712893768536	1.8579158059514682	0.1915990288210409	1.5848338562592117	1.3083109775190789	1.8537776783851314	1.2460213474716044	1.6304549583207835	0.8334289142183919	0.1499955224681878	0.8863953018921448	1.1015693352865144
0.7279595631890783	0.1286533860384524	0.6755695386839904	1.6319315277356612	0.05634410152125385	0.39771633268886414	0.07918481718358637	-0.2296059986764833	-0.8350949104658113	-0.1330041177293463	0.2438715490752819	-0.210013348618355	-0.2832463887040398	0.2787083443225894	0.28423188403314203	0.10219109745549164	1.2614665569623473	0.15894686545595305	-0.09332991115710942	-0.6853391785714297	0.39022574889470774	0.013994275196687856	0.39646737449206054	0.7497989531014003	0.4072861270152933	0.5079439471713527	0.8208141493023382	-0.7179661851519328	0.9522869143026875	0.835541015290478	0.7021782064989159	1.005649141168965	1.6111928328124663	1.9289714792071124	1.8114798915035497	1.4647748053185683	0.7261119209718487	1.5164244534483733	2.0618426052343555	1.931057819637486	0.13708473908310542	1.5383680489885099	1.2330498996688792	1.7173830841036863	1.2493838066443408	1.4765565362549413	0.7920962080696543	0.10657846810328231	0.8464334552553281	1.0726151053701376
0.7342875757487377	0.10749770121799926	0.6635397232436826	1.6335891573477586	0.05488768218247368	0.4299300963708969	0.07886576538520063	-0.2846029586044442	-0.902720924463703	-0.06244894147585869	0.26486920015150145	-0.2869517199378647	-0.3320032253879436	0.2356413361036788	0.2964263341438219	0.16915752603313822	1.087728185718921	0.09628833134981007	-0.17117868040686468	-0.6373267671632264	0.42716549732035125	0.020730431784284443	0.44134249695695127	0.6670647293252919	0.2814854360019267	0.4650290430627666	0.6780775148999828	-0.6918624343493078	0.8429150079139388	0.6681131079475526	0.6183964110960956	1.0614304702744966	1.59381374674032	1.9349996985808136	1.7162590219180487	1.3920419730455609	0.6391185117413005	1.4953175137065529	2.081913195543598	1.9909725628213657	0.0577470298799553	1.5293646823355886	1.1315246708180078	1.5490013515252299	1.2516200165163134	1.3767320638668736	0.7300243625233849	0.024364876013739645	0.8042557015665895	1.1220852294065904
0.7524374990848582	0.09418351584453843	0.6642341062972918	1.695461001829576	0.11588779792315437	0.44715558656444987	0.06203204705082928	-0.3165719040020184	-0.9618662834567264	-0.028339575252010595	0.3058147801118501	-0.3418551462029195	-0.37015275482247745	0.19592335105464154	0.2664341262701496	0.20728371323939127	0.9234903664154682	0.055920034981474444	-0.2318944665087667	-0.6162621139731669	0.4607538070505199	-0.00796917196293521	0.49613724809618914	0.5634096477514902	0.16916063060620914	0.4417220414890489	0.5731281085192126	-0.6741192789247417	0.754508250889596	0.5806506719541716	0.6088063388616598	1.1580352061315042	1.5776705084403893	1.9628939827463925	1.6264082037193774	1.314580261020041	0.5059818584623957	1.5180587949427908	2.1281946000224226	2.028140190554354	-0.060491196358756084	1.5072159581942384	0.9956768611571667	1.3694779073190788	1.2653351268028932	1.2728159390629312	0.6728393741719166	-0.05900314921588966	0.7780612953801683	1.18019866065514
0.7671896049979616	0.08407724037218685	0.6809846464180217	1.7689051801030078	0.17450811725359425	0.4518751962470026	0.05525511506133707	-0.28021601633973436	-1.018011184587119	0.011446185522185964	0.38719827984098903	-0.3831146275320448	-0.40570167871582585	0.19976276496026005	0.2365134488602485	0.20172292669396166	0.8059382696422338	0.037523665318277145	-0.2674186832495204	-0.604966190784394	0.4623398292708119	-0.09076143363630275	0.5240892542752995	0.4831562113636168	0.08663484242087163	0.4253781674082521	0.4571570039050143	-0.6616337351445544	0.6935263777615707	0.4376148755305665	0.6247977826479854	1.2525254132920227	1.516815874787211	1.947565136317552	1.4849491961666836	1.2673794413540516	0.4013809645386597	1.5837411951404727	2.1247968726510025	2.085633435603642	-0.2340949848780755	1.5556536966387327	0.8771583919519583	1.232563785026617	1.2546535984827654	1.1693708082136927	0.6335826497562039	-0.14043554767985938	0.8362879794705179	1.2086564093769
0.7823017856730073	0.10448793307903514	0.6735120036676403	1.8300340856141677	0.23845799215079597	0.42605086091644984	0.0812836148195546	-0.22084286373196665	-1.072907542351736	0.04422164441409252	0.41683315382209996	-0.4254580388620061	-0.4397949338867555	0.210742341269257	0.1948362881710793	0.16738785556956506	0.7052200878811451	0.060272249905475986	-0.31291791161923455	-0.6160950498845014	0.45871210040959864	-0.16085832354849713	0.5280020097612244	0.3784693839236935	0.005352874140556324	0.4266075760411219	0.32149868931398395	-0.6840804387332848	0.5938705833733697	0.30465091974878994	0.6738494407357898	1.3659454425631292	1.4828469685844028	1.942011096350583	1.3871118784990717	1.2035270662532322	0.30958191175002836	1.5921678258959218	2.095902769602365	2.128109547480851	-0.4101029216320528	1.5575303900844257	0.7878166507348692	1.1060686971668772	1.1752444905872097	1.0838453910277948	0.6274073919296912	-0.16787812746864128	0.8430638853839969	1.2850791601977494
0.886184803559923	0.10898768544521054	0.6748972367894134	1.8618685967773803	0.25464463293974904	0.3629814015741515	0.11354782133052696	-0.1989534671177043	-1.11163832730426	0.03236744843862632	0.4184138196021413	-0.42925482956971256	-0.4742778320955415	0.2614321784507192	0.1278200651279759	0.10048580319221441	0.5885514514798569	0.09334495264134304	-0.3431076568978447	-0.6504703083797013	0.4933203017142144	-0.23111670962069283	0.53117720977697	0.2605353024762068	-0.038987731993206	0.4168119167249828	0.20859578808438398	-0.6637940691673039	0.5288424511441783	0.21823103456683537	0.7511965726606129	1.5240696953025041	1.4901822367976243	1.9367033257951214	1.3146166315365448	1.155845859546855	0.24120713239713285	1.6074277460738078	2.0317067212481605	2.1341341140051044	-0.5021269029018274	1.5849452503876142	0.7134203121619148	1.0017191247070714	1.1271190512856115	0.9722804190572075	0.5948148343816445	-0.26299698602714966	0.9128609827983745	1.3064962522261954
0.9129975387355586	0.13193135133831632	0.7517877390092352	1.8916347432473795	0.25010595601853136	0.34276397999833236	0.11200860188164133	-0.14939846272135154	-1.141775269893762	-0.02796153625438121	0.3445237642170035	-0.41647194947900906	-0.532470223984248	0.3099486132817578	0.10943697182762883	0.030413609866088646	0.45992727429438435	0.15897953365626377	-0.3414143973506395	-0.7163035306783574	0.5500514835933253	-0.29626579683969206	0.5369323254062087	0.13397447623192185	-0.047352289303083266	0.4146586989933196	0.06616573536008927	-0.7046466360342779	0.45740501994270516	0.12079189244712256	0.7928500989288786	1.7015387088587168	1.462451652923264	1.8851754082080319	1.2662318132936692	1.1442949252312566	0.20619335755296658	1.6152411447087343	1.9468930042695667	2.124953429838458	-0.5324129208094667	1.5812471353920008	0.7020902807498249	0.972937424534529	1.042654231997231	0.913287852547352	0.5607954994761456	-0.3123761667456539	0.8927800952425571	1.3128927898959672
0.9267087095484758	0.1741125434098983	0.7924740031639015	1.8701595697008755	0.2011850116085135	0.3161024699475178	0.08146322155500438	-0.14497207233186354	-1.1354282107739666	-0.09654435809172339	0.274521709679146	-0.41504842036763306	-0.5621499658544082	0.35374755737258495	0.08828167990819528	-0.08126573110595355	0.3277049935565146	0.20484312962196977	-0.2994399281411353	-0.8084881303014688	0.5590140061414438	-0.40213383639151745	0.5214874172741176	-0.016517081590567872	-0.044918405789257466	0.36217340812454474	-0.04799736631404144	-0.7242705259910641	0.3837237251709297	0.006025710189534961	0.866182224565175	1.8566414358918457	1.4504610533941737	1.8678460184877719	1.2534760797512694	1.1042384663170781	0.15884205360227513	1.6494328717131883	1.8795384272877946	2.1232301635164204	-0.5898821480947851	1.6160395182755383	0.6868338197506312	0.9603736416613184	0.9528249911082405	0.9081634268465141	0.5948853047763423	-0.39525358909164215	0.8371767271239893	1.2790690478292972
0.8708840372292066	0.21836423847567143	0.8301686614217731	1.8237781440004128	0.22057554675688124	0.3363377780027645	0.041130815233805976	-0.14391627336168236	-1.1425705883832833	-0.20858717370067	0.18670262404536123	-0.42339008715099674	-0.5705230358224298	0.4336019728553082	0.09262152795000006	-0.15105236412058945	0.22823227544173053	0.23399955351359164	-0.2578903296233689	-0.9064507799222492	0.5274755492699176	-0.5318028377773961	0.4628853879696225	-0.15994838978574982	-0.03736936442367873	0.3374775756206051	-0.13764583333745484	-0.7733054292956041	0.27617674472319764	-0.09897115357285029	0.9531673690980271	1.9928521208174277	1.4601351350893623	1.8187624355994703	1.221989201909493	1.1146107766149815	0.13872325358303367	1.6664225879927055	1.8138156120338866	2.0743017580557437	-0.5768701927528873	1.6360113800603084	0.6636585711349763	0.993271550386855	0.8949143690043952	0.9079132292356802	0.6407167019669231	-0.4315566280358961	0.8466905203469572	1.2625276163250716
0.7536235600224768	0.24521202900510666	0.8577303035593052	1.82355271993251	0.269643749569708	0.3178550775040353	-0.015528898751140996	-0.1326692509817124	-1.1457506141599771	-0.3252791566460029	0.09820917517871723	-0.40705810935860215	-0.5520639785424137	0.4771043692598136	0.041748069136697395	-0.1893412864582292	0.11467021089586434	0.2577595113175137	-0.22394242423429628	-1.0306344443974602	0.49175412695480514	-0.6517595000688952	0.3531703338396293	-0.27832594415243894	-0.055110831265500856	0.3020040532904587	-0.19929328518408523	-0.8441452697664271	0.2180280302837792	-0.16299822598307798	1.0367411765216847	2.0919932183447045	1.392549816879645	1.7573457565528965	1.2263570224079878	1.1065220503513624	0.15767488436448912	1.6344367971335774	1.7698890915580692	1.9894072053654899	-0.5552882972543979	1.639418679850472	0.6903589707855255	0.9890235854191964	0.8722435600768887	0.9089326500428166	0.674029595979089	-0.44942334093213665	0.867605433582546	1.2305450586291546
0.7537066682487288	0.2778649549241983	0.8754010854460219	1.835092285313251	0.2529370731098556	0.31518861773526	-0.07626063273199286	-0.15838762995002753	-1.1485232789183537	-0.4549977694194813	0.018037739406859852	-0.40494695039884404	-0.5041250062454025	0.5198598395075503	0.00022715106464842315	-0.23406374562909038	-0.006299426376411188	0.2764751620129655	-0.21819517808617178	-1.1701487843297087	0.47821509020455133	-0.7893049551998631	0.26331277620350246	-0.3689518851330097	-0.05759989788030765	0.26362083450937834	-0.2302408096714434	-0.929762399800737	0.19933804224917506	-0.23060968069180993	1.1089147431294513	2.13455081760464	1.3354775656017832	1.6911260642819521	1.2326943085080033	1.091165584862042	0.16043989544933107	1.5852642201344913	1.7537862005445415	1.87294941657045	-0.5113785299230139	1.6263056351626475	0.7217319123516461	0.998676764630878	0.8699693431692852	0.8910401863342239	0.6992947212896492	-0.46609517952735346	0.831123624255161	1.2029967312658925
0.7659797744987865	0.3502979502626851	0.8833186521948612	1.812157787537691	0.22173338119178182	0.28589197736223226	-0.1519080849869861	-0.16257057454261775	-1.1388213918913028	-0.6262333995680732	-0.07477799235160705	-0.39984919331568325	-0.4405934776939655	0.5204066012724675	-0.05530540316967251	-0.27980873792520533	-0.16243329718563376	0.30122432350413364	-0.2385705674766247	-1.2836713108410025	0.40553663093426956	-0.9168595059729941	0.13864873515154363	-0.43532698174071216	-0.04236784388920124	0.21947957885372862	-0.2161222621203498	-0.9990990791737973	0.20535439496163357	-0.2883056773804268	1.1648618249525757	2.1374875132114637	1.301784456565532	1.6629443602890626	1.2558401830725652	1.084256809266375	0.22682619504558152	1.4981836940745727	1.7503947886515074	1.7897486081098641	-0.5159934600757832	1.5845813062123735	0.7953489088913466	0.9944603740265292	0.8629985425728874	0.8817651622627662	0.7561772328413376	-0.45244205158967443	0.810399328710052	1.1301922985011645
0.7974124624849125	0.3810096619943889	0.9101162963241508	1.752130578598988	0.15117871099530988	0.25992407810104445	-0.181539460366609	-0.19045285600977677	-1.1421858081010787	-0.7968362799877342	-0.18866148420491216	-0.4031276405651737	-0.3950337805783168	0.5100910178559916	-0.09581514467943225	-0.30712372896569146	-0.31032477956321414	0.2875613124655357	-0.2654055743752512	-1.3782325006293097	0.35065883094249356	-1.0145504441333721	0.014892693807843138	-0.4378797124564275	-0.04360631042275618	0.16777823824457502	-0.20707942962286213	-1.0658019313460627	0.2592876236808748	-0.36633050283529645	1.1236004775738526	2.0826461657402593	1.2318684256259789	1.6118076881937753	1.2663092516386822	1.0630262855580597	0.2494958743098791	1.400486186840177	1.7178242877476868	1.6906800182807835	-0.47183786782568227	1.5892955737533436	0.8781339094485527	0.9718976996212326	0.8641953763683967	0.8185615096537905	0.7628688600036505	-0.42011677163417227	0.7759387942757275	1.047199856429819
0.8222015458381543	0.4046985291216932	0.8905689439826986	1.6713519260159955	0.08864231085011161	0.2515077503433249	-0.20553992175187147	-0.25180586448760633	-1.157756870980894	-0.9624616326347049	-0.3086947636175429	-0.4226967390144415	-0.39241332548522057	0.4586468567148462	-0.17012286182896483	-0.28847399313356736	-0.45621345937516694	0.2656121114649619	-0.2865147115834805	-1.4577197280300178	0.308542427353004	-1.0670767891480744	-0.085889366161192	-0.4650239329592494	-0.03606996191234102	0.18063842122538626	-0.1694485609311538	-1.097356160380412	0.309791948906017	-0.3560249652383626	1.0443775786563727	2.014742003251229	1.1671625903637919	1.5546524195912528	1.238607172909393	0.9991207047995694	0.2593549693693495	1.2972060013242843	1.6725802005936863	1.5919224402620142	-0.32698041234491787	1.4851665533979075	0.9338618573938959	0.9168401394814529	0.8329799653078188	0.776190192160892	0.7574261799774251	-0.4035734999297002	0.7302966736157693	0.9451732783548398
0.8171246987042668	0.39607120676525587	0.890974328826905	1.605463126339218	0.04923834780524438	0.2567169071001846	-0.2668633399080077	-0.3240788099791361	-1.1821904189008525	-1.082705490776037	-0.37503916425869815	-0.43710352181834944	-0.4177679646920498	0.40581537849315	-0.20660492039639006	-0.273933599265477	-0.6223093358698317	0.21664916211725	-0.2978414548768077	-1.4960651640040274	0.24752427979325206	-1.0934561814364627	-0.14835671770300313	-0.47222161474070223	-0.025515847136109583	0.15744400865512095	-0.08037981138214899	-1.1007878161682672	0.38253031556636163	-0.34990857360039723	0.9224022202817548	1.9293912627370848	1.0354801824028754	1.4770674256334264	1.2131172247493123	0.9413600214012019	0.24818193766741584	1.2041810466813796	1.6530772139043441	1.5120384045511346	-0.19070769303674134	1.3898596929109432	0.9305222204410276	0.8277322063553427	0.8209472480882892	0.7409169184993104	0.6954795599916881	-0.32182254512099484	0.7166127023099302	0.8631135446082412
0.6947550504388749	0.4061863698628224	0.8656606395269671	1.5486472216660792	0.015484591720496554	0.2505741037493131	-0.3532248055987148	-0.4502316723126231	-1.1780943414526066	-1.155627347089251	-0.3661212858369799	-0.4834891192948526	-0.43956551182305265	0.3637897312773341	-0.23077475857245044	-0.2031681187163214	-0.705672425197828	0.12566093350610125	-0.3286187808546705	-1.4978664239338275	0.13773742306426576	-1.1394666622415437	-0.21541839520216746	-0.49331200061121533	-0.03214180289276189	0.1396914609510742	-0.010550078276565667	-1.107245423177105	0.4394309533994112	-0.37948446324137763	0.7874301200915464	1.8624443539902522	0.8481573050915031	1.3757637118558712	1.1621570603151399	0.8865765576327458	0.27699346444689665	1.1393536096076644	1.603596151244966	1.4518929771106	-0.0677206219248854	1.2355089103761092	0.9679757702594081	0.7675602227593503	0.8017676568623944	0.7435931508972293	0.6594507435847812	-0.21324698026344419	0.6061210184111638	0.7826365406489024
0.6753378758210296	0.389957043418861	0.7645085407900025	1.4688645592818486	0.019551412142185767	0.20627395307073107	-0.4126956031615038	-0.5547833456357212	-1.1803943993471144	-1.2132175081342405	-0.328822849047268	-0.5320187046285565	-0.44381273982350533	0.34149125312040907	-0.24684945552272786	-0.13181116742051174	-0.7660594428194114	0.0029050295229219093	-0.3392988530709692	-1.4741718962590165	0.0009828646391651153	-1.1395110643180177	-0.2785511486147018	-0.5236363414872718	-0.029579735239103823	0.08956327778809588	0.07280905213754432	-1.0636813118631927	0.5089308066090987	-0.4023321817642018	0.6742249403703519	1.7441831205021863	0.6460018465835546	1.3493312170763327	1.0700125034452086	0.7898233259848935	0.26817622536854563	1.0898656429386475	1.5321898869992991	1.4104892724027234	0.05289492501571149	1.0887345612194568	0.9704692370421449	0.6929619142521416	0.8719767351736767	0.7139548810359817	0.5895087114230781	-0.1262231988887367	0.5448618208046445	0.7100133312056768
0.687663483333722	0.3691981649241808	0.7193076259488015	1.4119243606364322	0.022627892057582005	0.17942706733904748	-0.47573719370730655	-0.6662877364010351	-1.181622780044549	-1.2514622102280224	-0.29626633082350035	-0.5851694470908717	-0.46794770995796264	0.35905404950008024	-0.23454218317930406	-0.06115732277633964	-0.8056484341410938	-0.1147030110779026	-0.3985755045018675	-1.4005177421279016	-0.08798513338480113	-1.0702338329905177	-0.3414067759966383	-0.5296962652712922	0.03794014750992996	0.12131995107190771	0.12522390972867087	-1.0524317119533901	0.5553440107470549	-0.3732088124956104	0.5300812874071859	1.6376131144716648	0.419588797300254	1.3309561003279824	0.9533628056759035	0.752780108746286	0.2379440353556382	1.0177082621556925	1.4640466646541328	1.3531929328439383	0.12499278976050368	0.9224513586972367	0.9266662251438513	0.6073364783915152	0.9989155802613358	0.6349797219200084	0.46748693188771445	-0.022113135021451936	0.5170434429164491	0.6629172634227757
0.6593377583327913	0.28998307506432197	0.6918400520723041	1.3603734356344381	0.004203496018730005	0.09592483493143292	-0.5415661444243967	-0.7736251643605169	-1.1670377804653396	-1.2722796730089523	-0.2909178454585125	-0.6241672896313771	-0.5378858516023076	0.37250986283312837	-0.23420834439424296	-0.02773991709943005	-0.8472153749450575	-0.23705598731136135	-0.4437317307502788	-1.392461929266074	-0.1631175906524575	-0.9825934391078535	-0.37621211229642215	-0.5347649969395946	0.07568234092616885	0.15080166716397436	0.18251189846845112	-1.0251045707268938	0.5934372426854135	-0.3254851019668977	0.4149247813378418	1.5454377778833346	0.22201368241185002	1.3238643009765647	0.8410035198440594	0.6753277530962609	0.22381659933656817	0.9083829958471007	1.4320366624570293	1.2891188014693031	0.22567221001361304	0.721644989940735	0.87003479943053	0.5295122775031352	1.0928716095661577	0.5874003686940638	0.3214369561633833	0.04108978013229787	0.48303870963222206	0.6204042550489031
0.617913701970471	0.21765155549373044	0.6854887889964172	1.3106564116961343	-0.04624221944792837	0.04872197500635986	-0.5919293487523891	-0.8649771971473577	-1.123591593151485	-1.2816766782169486	-0.2755120356907191	-0.6722039289078843	-0.6105688353734879	0.4128498244606124	-0.21322491429888196	-0.03517989597144128	-0.8544863319885095	-0.32550659622878697	-0.49823203081685136	-1.3284422707445853	-0.22940977015991101	-0.8594359429091807	-0.39301449461808874	-0.5207323032526701	0.1377057779332476	0.19272641584784342	0.2011067524445181	-0.985380159273649	0.5764646236696642	-0.2597447663793464	0.30615266793807255	1.4383676167932524	0.12167646594892514	1.3122475385949506	0.6736323017711253	0.6680671358877286	0.17192342351588413	0.8095448910309366	1.3851410777052107	1.2249544560728687	0.2736924532728061	0.5650830934806779	0.8316373814551085	0.4618289904417419	1.1661561551484665	0.5715289911029136	0.19740079032097144	0.06631510427075504	0.4537219612312044	0.6415081104821635
0.5262830772064546	0.15443617766639783	0.668694475186024	1.27301121382622	-0.08444391661178093	-0.01164417988505057	-0.6033895287037063	-0.9402810366992446	-1.088610345104048	-1.2382823723769305	-0.27610515404952213	-0.7018975071707833	-0.6789479230303185	0.43760401818211125	-0.16478824272775022	-0.06451173442427338	-0.8451209782794248	-0.36957733062374887	-0.5590247431651589	-1.2472788628103033	-0.29206191274705123	-0.7043178820248509	-0.4014479770956892	-0.5056901499948903	0.15414502289752213	0.23579167815194785	0.20117133114076893	-0.9706583331193045	0.5825170772323689	-0.17127317487643884	0.15536407303323163	1.3888679419743635	0.045006860254152584	1.2731457804141835	0.5663577219167306	0.6540088325866188	0.09030099818255559	0.7388388734745668	1.2868802073176873	1.1604372873446036	0.29509009913407913	0.4646360572306577	0.7776682037614187	0.3993968199046133	1.17406239421368	0.5823267139615469	0.1366143677841031	0.07115076308706826	0.46409621202971907	0.6415806612945036
0.44013875219284027	0.06576078584686887	0.6657463552929359	1.2538835014379521	-0.12253768184393739	-0.06707196154185005	-0.6114553468333535	-1.0014351982264702	-1.0735609653110612	-1.2036156490049263	-0.2266875541401609	-0.728351703660868	-0.7395017569277603	0.4844605108628229	-0.1242696273068132	-0.07668046099713093	-0.8125462771199855	-0.4064917985993713	-0.6079803356974931	-1.1619725570374815	-0.33124499099570787	-0.550652911879467	-0.3896619332544901	-0.5019584742595615	0.21741279916655715	0.352518778164763	0.17474325512376582	-0.954564871749987	0.5156319570333708	-0.06575012463453112	0.04867257184745716	1.3808589311443178	-0.023870788036209796	1.2033553082930522	0.4206585926748656	0.6130337996380998	-0.04485017452708471	0.6844663217731257	1.179579098287316	1.1189724787711237	0.3416623839056297	0.40974800351582064	0.7224933983963961	0.368816442488155	1.1845469064715528	0.5451179764087593	-0.019296914052817027	0.09065986713111038	0.4691698442343871	0.662429874136104
0.3195934664852507	0.009766394386080443	0.6742609511578861	1.2478247352620373	-0.12183386524748271	-0.09087716130687559	-0.618204271193225	-1.0583322214911908	-1.039386269385685	-1.1235720986014168	-0.17739967617146107	-0.7561155874854226	-0.7620040259997671	0.5117062983478589	-0.10833792388728333	-0.11045588264593087	-0.7359568289170225	-0.4052577575688058	-0.6830495249948714	-1.0650772515978295	-0.3864304352181943	-0.4004004068040617	-0.4008950671602708	-0.5131043254763201	0.2520289090066554	0.41914380946098334	0.13107862034742554	-0.9877648233855968	0.3871271716627115	0.006408984421217262	-0.04321214545059008	1.3945248852539156	-0.0377822914199455	1.1374257581076956	0.2927699849460931	0.5674466056266682	-0.13072258771043707	0.65213270225626	1.0512257628274986	1.074945564516139	0.3438276259010745	0.3296545197560382	0.6819081738255421	0.3879047794274073	1.1821672006487256	0.5678487771485355	-0.09442396265674946	0.04639312405435644	0.5155744157826597	0.7021500605082489
0.1878949959295594	-0.04796469132185509	0.6742970683633784	1.2442478937234582	-0.12117020936979819	-0.11077826230912138	-0.6224292698017108	-1.150830799067268	-1.0042726573750544	-1.0378978711275832	-0.15402484546555323	-0.7822972597017835	-0.7611542294973078	0.4879347298227253	-0.06820874960625424	-0.13721781001136213	-0.6837958640687184	-0.4132646632346636	-0.7771014075233122	-0.969375652601134	-0.41952554670853315	-0.2610105481195416	-0.38625866936154446	-0.5135745297715394	0.2643989581542211	0.45041407833154923	0.08239911220635873	-1.0240190627946382	0.2545497692207069	0.0250801854605814	-0.10752825819270222	1.406631073281136	-0.015910914674344457	1.11923064593974	0.188928142682178	0.5114982032852731	-0.16347583882082276	0.6166708908044974	0.9536370172271565	1.0475744655278303	0.25607782796061584	0.31993567967076353	0.6668836644252498	0.43083219030576636	1.145284087356272	0.6025205482168751	-0.18156035756622768	-0.003677103701899387	0.529474413184053	0.7190271932288953
0.048278046638800066	-0.08683754332739896	0.6478915351472656	1.255580114159537	-0.09187574889464335	-0.07387305803807126	-0.5835399377533859	-1.232450820002494	-0.9682782831849878	-0.9699679675247997	-0.14917826415038613	-0.8021849989380639	-0.7618127161232019	0.4588126946140738	-0.02817493055558823	-0.12113660224852503	-0.6321179770552792	-0.43896782561644737	-0.8492991548945199	-0.8766682619202489	-0.41476822425588045	-0.12092792961178185	-0.3927817447718299	-0.5047581078989047	0.24034599761810801	0.4936753723234467	0.04757807194775776	-1.1008875133580327	0.11927553384816733	0.05198164462164402	-0.16510665771184882	1.4037991034929296	0.06904464566711997	1.0954056314305716	0.10003406034414723	0.48233780920804553	-0.19282944203713684	0.6030857953546664	0.8551035550038177	1.0421794747873647	0.1882228601426542	0.3444362654940791	0.7015159562607038	0.5001628234390515	1.0871721830943357	0.6055439306962067	-0.26827393010751505	-0.11494448983303795	0.5508315837073544	0.6858849215573748
-0.061873292009227934	-0.12917087063060168	0.65078499975552	1.304757589263637	-0.09569649820322017	-0.04908042414856624	-0.5149853170619736	-1.2432696631939149	-0.9805401902494338	-0.8780844150204885	-0.17560773241869992	-0.7993580914160663	-0.7540695054325937	0.39314963562411415	-0.028767573028665182	-0.13003092345417017	-0.5959728221932017	-0.4277996031210625	-0.8947389303688025	-0.825549578054666	-0.39580356606724276	0.017757241265523565	-0.3484496670443404	-0.47759902986590486	0.21898925291939175	0.536341341401614	0.019996410501525196	-1.1620893311457967	-0.008576633897327168	0.09711300976124394	-0.19992343393536546	1.4072377833994312	0.16406316839731322	1.1056561366991435	0.013520685895621864	0.4753333751464878	-0.29539664903113055	0.5935622367921302	0.7884887573714312	1.0239957196004925	0.11858096313003241	0.3905866147971847	0.6796763854370902	0.5326176127648878	0.9772867691200979	0.5872734814310907	-0.3263724695264069	-0.17800780737938776	0.5765467378887794	0.6919696751853022
-0.18144435447267782	-0.17914441880975196	0.7251749356313069	1.3475373711283258	-0.11195509057082553	0.007268055045148741	-0.4238493757033309	-1.2373378944163063	-0.9893937678132714	-0.7953013147707225	-0.24101860278064247	-0.8381047906129313	-0.7500509400802696	0.3066678880942064	-0.0017270807506426281	-0.12162907524143533	-0.5690316984685133	-0.42757977853977047	-0.9551150374279072	-0.7513317211154789	-0.33880150956839683	0.10796845917085718	-0.2813069572675038	-0.3882136317636683	0.16030867108235877	0.5944132391188195	0.009773054701459803	-1.2678384804150906	-0.14982832502491755	0.12197426854570625	-0.2791495821448333	1.3766968924450056	0.3041958499311567	1.1045514063056223	-0.05269542818559543	0.4776815461011722	-0.3427516947711025	0.5883562005805929	0.7384214604309147	0.996084297665792	-0.0361882624643516	0.44272757025844056	0.6414539064445679	0.5922688973689395	0.8019957068327239	0.5834130233681338	-0.3780790463839162	-0.25256450766403105	0.6517711183238697	0.7271131657154328
-0.30849878605355213	-0.22124300824698334	0.815274139874733	1.4019747411501589	-0.1292478260104924	0.006531497015616158	-0.3253243870965113	-1.2284338392231517	-1.0007510837807756	-0.7381076579640307	-0.3332725002198419	-0.8329383969851687	-0.7606801446849261	0.17685402532145272	0.0058877459916529895	-0.01903316278611422	-0.5407029972260476	-0.4325796854919089	-0.9534528939794285	-0.6755722095947421	-0.28224647032670197	0.1565396470697905	-0.20338124192235169	-0.25780500966090253	0.004749170216809984	0.5817495920873778	0.006870068490686746	-1.343616356018728	-0.260469353386607	0.14131127087715867	-0.3702048643958464	1.3880667566667981	0.46195019418808814	1.0721533610702374	-0.0960440734445606	0.45197242568485957	-0.39983959909462746	0.5641202899716203	0.6498024308945941	0.9646239082920978	-0.14252688015697326	0.4732165683708128	0.7039690916507473	0.6512263799881792	0.581401188856727	0.6356046322243791	-0.43150340528158415	-0.32772381724766225	0.6866012024589162	0.7481139206034025
-0.4106595579519466	-0.22819208556209886	0.8893162785690674	1.4243809895435402	-0.17212938784063175	0.004502158823677471	-0.21124977958450747	-1.2045280893663748	-1.0051728798371213	-0.6326075649969204	-0.3986238960772265	-0.8375355817283996	-0.7545886162562493	0.02959938411028199	0.010215799594550403	0.10956407634427134	-0.5327728931894967	-0.3778780075925136	-0.9336262596473714	-0.5436718169612249	-0.23516728556777133	0.20205109474843774	-0.09866940900081125	-0.06706391545444032	-0.13366287687271802	0.578547026816189	-0.036506158229307285	-1.4232772293380285	-0.34585780593322246	0.14264357504330863	-0.47332420849417184	1.3917360082816792	0.6184344296936117	1.0212581469532256	-0.0774788556913623	0.42948737959941613	-0.4850963485414509	0.6213126118411065	0.5349894179385877	0.9506313976933288	-0.3136412074011297	0.5369817987488379	0.7635178878064901	0.7039040604029645	0.39899650484089644	0.6453515107754273	-0.45148589776514675	-0.3769881306686923	0.7413464282770175	0.7747511358053367
-0.4944580391199599	-0.21967564940025505	0.8918313604361601	1.4683934851269185	-0.20657770073792756	-0.02029715935231986	-0.11169968763659288	-1.2127669157808008	-1.0368617657824786	-0.5111019770267649	-0.5047863368520087	-0.8686626619339417	-0.7213417009375787	-0.09492172858373363	0.030669434727009486	0.23388732849707922	-0.5927953141715028	-0.3232328920065855	-0.8948566277674809	-0.48275115355042597	-0.18783831590525651	0.204609422490513	-0.005528139906322549	0.10579102629552332	-0.2634610182521332	0.5612226791329415	-0.057840994032018624	-1.499616835667583	-0.3497566977598118	0.0761371119415731	-0.587787776413521	1.3642953076463158	0.7307491655720951	0.9718922722125052	-0.057519047804436084	0.40007833635220036	-0.5335003669990148	0.6985441980920915	0.44183073570091347	0.9620555549119743	-0.43996947308069123	0.6018798478891431	0.7960051232903301	0.7944277937084101	0.1552084415797729	0.5896803551973615	-0.4635759541776719	-0.3950958824843892	0.7771257751953379	0.7794845383278187
-0.5331032425566219	-0.2046895448834189	0.9165270952519091	1.5141330454550892	-0.211709601676286	-0.068463736266883	-0.025473604141951656	-1.2108719158651904	-1.045528796963555	-0.40016919503639137	-0.5958057585175499	-0.9273514354957486	-0.6738797568429685	-0.21246218397946234	0.009690497751232463	0.34957515384933896	-0.6706089833086111	-0.3229044148743685	-0.8210883330753077	-0.4257005691142126	-0.13026368105500033	0.13860526743596088	0.08221754267087504	0.2893934426006244	-0.3625151696271903	0.5741363075375718	-0.11561158485071714	-1.5353948315525707	-0.36920343666386235	0.0178566974697009	-0.6372124971668971	1.3146563263540192	0.856578297046638	0.944938370010558	-0.06403476972174801	0.4123042703185017	-0.533233305960217	0.7880281479487123	0.41116650668733207	0.9913968073017643	-0.5368684240756536	0.6488372093873718	0.793581958055692	0.8520682934593129	-0.005207000492422798	0.5448252086317747	-0.538812012707301	-0.4247944310348256	0.8391896551025949	0.7795172784189808
-0.593362058393434	-0.19007776622857656	0.9422239115877495	1.5196940707692936	-0.22474540589178327	-0.09599689965046024	0.048659706359667446	-1.2301711164799372	-1.0242079297605768	-0.23709603309010857	-0.7084468949286832	-1.0232754348325979	-0.6490223043940294	-0.29601905094852615	-0.005869343858758933	0.4262424995539812	-0.7255203136719972	-0.32331238158297276	-0.7536870990920084	-0.38910146309739446	-0.05599130523256689	0.061456565887566095	0.19133462241148064	0.4649562301170209	-0.4902712680310019	0.5254414059627687	-0.14507130308360253	-1.5813468423439643	-0.36907419437726685	-0.06660065246003051	-0.7186463461890813	1.2505987424540232	0.9626754827087872	0.9196808968655678	-0.009231504036487481	0.45928553774582	-0.4987642610439731	0.8848764490766241	0.3875817971083283	1.0250664103691043	-0.5859501607215798	0.697326478245463	0.7813226084660426	0.8607585725305821	-0.19169821649246616	0.5299718319816972	-0.5151940336187399	-0.46940844776069657	0.8999593657971063	0.7760341477345827
-0.6475443599491048	-0.17210332843358783	0.9533460021247896	1.490591654111255	-0.2572738082459415	-0.14650308870819342	0.11405415261179716	-1.2020551610366985	-1.054388445227804	-0.12746096075038227	-0.7980052581503612	-1.1222064905509368	-0.6209045499504398	-0.336723457434898	-0.03465361584717722	0.5212059236016551	-0.7940112162249366	-0.34880170314713865	-0.651728948185008	-0.3560569269226862	0.011726422303230798	-0.046610219527110454	0.3081403449725997	0.5925049603350994	-0.536794348972278	0.511859712912024	-0.1584417672736339	-1.564621069579869	-0.36583568092660934	-0.12842616063993703	-0.7713475318006073	1.1915038651264482	1.059450545776095	0.9141895764631185	0.09194623577915575	0.5222496855878066	-0.4067540294943516	0.9840774371866482	0.44108960878632664	1.1205269885744529	-0.5987456453703696	0.7405340497772155	0.7660145256440554	0.8578340687357928	-0.38477698255205556	0.5076921255586176	-0.5012308211796215	-0.46897397096825555	0.9136741411920074	0.7447586760966891
-0.7112941535730275	-0.12199589079458159	0.9611587653839632	1.4596428504950374	-0.2883114264644626	-0.19718363416278695	0.16445569732715376	-1.1380587557171276	-1.0797764547649138	-0.06311928186634318	-0.8545338897795045	-1.2074294881597278	-0.6035935881342449	-0.3416934984019945	-0.06043962913745895	0.5878354094519843	-0.8492924825092324	-0.3654775077021729	-0.5215469248232136	-0.3267637055238251	0.10005890085142219	-0.13896197972950977	0.4145057628849182	0.7293169952699744	-0.5487613486034095	0.5097796339097167	-0.15658843891321625	-1.5709193961768977	-0.36928359173583775	-0.14453588589698735	-0.8015955704454276	1.1253208208161203	1.1394728075253888	0.8704614796201126	0.1835075478832379	0.6242644121544619	-0.33619024227239186	1.0748775701176516	0.5045810865831445	1.2038465719648044	-0.6014264070191115	0.7467174783212938	0.7560167059873331	0.8395855778481428	-0.5361382955175763	0.48122596556130154	-0.43371406239039356	-0.4445861124707616	0.920012827776856	0.7629740792572519
-0.710712700415004	-0.1393455808171084	0.9761869751002429	1.4088122655596496	-0.3788090424959921	-0.26550973946053746	0.2207169795009963	-1.0585199754754582	-1.1257500391933868	-0.015984777821639613	-0.9058295527492964	-1.2933604371828402	-0.5924199139868311	-0.370990916507906	-0.09820049131877104	0.6107572223795283	-0.8841026899123833	-0.3519359355726669	-0.4112836756974721	-0.3011405643521474	0.18543807493028747	-0.2660369755866891	0.5324975460844728	0.8087555204841987	-0.5300748290665425	0.4801075023431632	-0.16539246728046328	-1.5621861289146337	-0.34678114265380505	-0.1673604522147124	-0.819467595236925	1.0550182403099024	1.1611334755330147	0.8616125575138428	0.2930672439470158	0.6695923507762196	-0.21463442681464695	1.1419907980552044	0.5743514919343449	1.2495859048892808	-0.631433857041442	0.7345504333880382	0.7317803118077968	0.8451556443029077	-0.6643627867595174	0.47247500114589897	-0.33735497864234837	-0.4457180809659601	0.9299049150871184	0.8080256743709657
-0.7062516456622941	-0.14679288794574394	0.9573541438294368	1.3121714987209336	-0.4206469276470804	-0.3036411607063308	0.24478297446188474	-0.9737170996451198	-1.1652748377185214	-0.01500850331682083	-0.9794956193853837	-1.4096859104106096	-0.5643141006984805	-0.37553323620744217	-0.12014982979661575	0.604126901826119	-0.9277590694778851	-0.35235983798874027	-0.31036679633504055	-0.27344412576849086	0.25889749486215463	-0.36949400112104297	0.6428867603162197	0.9281294427455613	-0.5055694002042534	0.45990665753051296	-0.13057241642631853	-1.5594156403302024	-0.30593560923239055	-0.189665847872642	-0.8610885753182288	0.9474640958089371	1.1767543267987945	0.8209838023650681	0.40645581941197995	0.7073471413184013	-0.04893980469594191	1.2192103887494656	0.6686936869271207	1.3147976666605754	-0.6339571685691753	0.7441721650041246	0.739796295942031	0.8708082981136507	-0.7682366977167063	0.45441394626990234	-0.2309999340838623	-0.5265785910128403	0.978373360602585	0.8043162374132444
-0.6798335801893749	-0.10788025074732625	0.9031653644873139	1.2161598853709812	-0.4478889198248469	-0.39213574405955975	0.2574698600103901	-0.9261117451926557	-1.1817593424360666	-0.005759510513462895	-1.0392712663736074	-1.4683934791427085	-0.5329638860064031	-0.4122634421933043	-0.17184406922985215	0.5834954195813766	-0.9388056611780466	-0.35194412388085305	-0.1961672096713718	-0.2976913002823659	0.3275472687784983	-0.48613032484497437	0.7238820434957834	0.9989350122282408	-0.48767173248428886	0.4341031766545749	-0.11944950211704017	-1.562925070425321	-0.2920010538516459	-0.21809184466037404	-0.8771798948828756	0.9163045573047004	1.1766881830428695	0.7334492709490309	0.5261491419800655	0.7491662017286164	0.0896898197019341	1.2757712798084786	0.7912290379168725	1.3647236442192283	-0.5917087835242383	0.7299682231611215	0.7763082637126654	0.8235457557956044	-0.8392413098229909	0.4559880901032269	-0.12578995072749533	-0.6128280429590254	1.0429943773741546	0.7778352831346681
-0.6568488281804288	-0.11025376948119833	0.8087745923525957	1.118530359982799	-0.4600317413310432	-0.41976578764568506	0.286590341555947	-0.857563906261279	-1.2196138473150662	0.0031606465238345647	-1.0896456653290825	-1.519018555098754	-0.5266641933890234	-0.41546190404148425	-0.20668046096938966	0.5499169252232162	-0.9699476551798722	-0.38885764705168474	-0.1307550073480857	-0.3438149253394475	0.3491928111534909	-0.5756513433843614	0.7936985660702695	1.0020888883575956	-0.43393513758530194	0.4333445781457031	-0.12874860708155034	-1.5704654920815257	-0.2626966080803678	-0.2871148822981707	-0.8811614760775905	0.8429029816801339	1.1796388634265527	0.7164952426600733	0.6348385501818179	0.7744429738085796	0.20745468904026207	1.333830482465429	0.925121363694727	1.4213534710507496	-0.5593855452020581	0.7524094631816378	0.7477314550508631	0.7595705188287369	-0.8624420686883496	0.3962156227174337	-0.006774717795619678	-0.6397631521799492	1.1573249463463255	0.7173252157293202
-0.6887922207832565	-0.09488654268308597	0.7037343926621614	1.0482017231190175	-0.40490540453364676	-0.41575409704133454	0.286959735543832	-0.7815082359689178	-1.2552059099479067	-0.03781937366101369	-1.1375673739783156	-1.5932756529884968	-0.5129639378644728	-0.40794557595679837	-0.2560090167778654	0.5409693248911884	-0.9466366071327041	-0.4414165076858776	-0.08583381337937533	-0.39066086204270667	0.35703201435797205	-0.6356985695663495	0.8154029366091009	0.9361756478181146	-0.4182631140777354	0.40692137239901055	-0.0802935266228684	-1.559242642548273	-0.23626345368581406	-0.36454988778859476	-0.848893742785167	0.7805146121815131	1.1616529641329179	0.6976223324971526	0.6762568659874726	0.766848250206405	0.31994021163451836	1.3233030714190401	1.045610412849736	1.4672259280150037	-0.5388061522440004	0.7905125475882653	0.7405688533928597	0.6962664476902742	-0.8767610719884307	0.37724359468315816	0.08874864662374832	-0.5866678487834371	1.1947398910258404	0.6393349216048121
-0.7251899707725766	-0.12240524435595188	0.6451385168046944	0.9652840842676541	-0.32715174294882104	-0.39904449951989385	0.313007335446303	-0.6901645840170842	-1.2759308272711627	-0.09636680922417742	-1.141498205471641	-1.62691445140575	-0.521495542380338	-0.42909916967666006	-0.3069732927707511	0.5173837291270413	-0.8713285864495937	-0.48137053864700413	-0.05677403563160728	-0.40051017932864824	0.35594762855384104	-0.6909393677678309	0.8512708694470108	0.8634845725077401	-0.40387806846563734	0.38154578898692554	-0.034908006637328966	-1.553842220100361	-0.2431692170186241	-0.397758568884196	-0.7987811375961791	0.7733653296305671	1.154299339169457	0.733657625000499	0.7172250639667469	0.7142574600177876	0.40192721686124155	1.3142930204048169	1.1372409861485488	1.4829186365101452	-0.5405285987511639	0.7956160993428456	0.7220216634306205	0.6083077523091773	-0.8226706223578594	0.36562744094677957	0.23052490721419336	-0.5633485873619508	1.1924064315953344	0.5543162829057787
-0.7841359262637193	-0.15943841022215133	0.5408610886718404	0.9370693525607152	-0.2910076437014361	-0.374643777373548	0.33187725057710377	-0.5570361373658639	-1.2926147573340259	-0.18667160015588388	-1.1367059220721771	-1.6181154639561524	-0.5451295292027678	-0.43631889854234185	-0.33327180251353655	0.49747715253372976	-0.7357523471545535	-0.5127204213406076	-0.06920047623157888	-0.3931820836421497	0.30428807516663914	-0.6910345418389227	0.8672842997639414	0.7544197667697505	-0.42280263610902324	0.33996996410078884	0.053688750189998434	-1.5505062672238366	-0.2823346007142944	-0.45901649724819116	-0.8054401886561381	0.7535401199903237	1.1150186434529339	0.7908062462281606	0.7028307052599023	0.6694851155412437	0.42238265563497457	1.310747604029491	1.1448595608724204	1.5128732618609342	-0.5033456086031831	0.7566002293393238	0.7331118008576448	0.48625674766091836	-0.7706571641461145	0.3731309311179644	0.36879797447757595	-0.5505917411536567	1.1659019971577032	0.5057060858177111
-0.8315119441610686	-0.21953078110925114	0.43698727889047034	0.8768525049186737	-0.2335208150211161	-0.33924334862729155	0.37194552385209784	-0.4200916055344625	-1.3398834434289506	-0.3148700819618247	-1.1507794916844103	-1.607431833521849	-0.5489546478402207	-0.4512066906144005	-0.3734673064724185	0.46561136146445586	-0.5740447617887506	-0.5289025968860178	-0.08437602717501859	-0.35876305027387384	0.25941278291949504	-0.6802762496952776	0.8513218186063087	0.6263305725794213	-0.4568467684560673	0.25847587255602605	0.13475270293209599	-1.5242081605386204	-0.28625847109819674	-0.5028499357383039	-0.8006028717927643	0.7645687616962158	1.0913599137845933	0.883702974372687	0.6325930094343322	0.5931071371282022	0.4134847724379938	1.3201481833514142	1.1216984675321708	1.4656816479599615	-0.5595529311710763	0.736118845709217	0.7866264262780028	0.437983859414263	-0.6650992157358435	0.38669258820256225	0.4547346605443507	-0.545319653808875	1.0933268677500256	0.4997185687234412
-0.8580396028993743	-0.2872461204233523	0.36782298178641926	0.8476328281972432	-0.20546645364954536	-0.312988589995003	0.40201727664079207	-0.2912132781964276	-1.3251191596132674	-0.4181179107026073	-1.1282894638017564	-1.5685024794427858	-0.5482698644860571	-0.4798628703701911	-0.36168073052473904	0.43720069210499923	-0.44696617942335504	-0.5701273902905734	-0.0990479625500793	-0.34754551600461026	0.19599039626920395	-0.6960018289876165	0.8192713962088096	0.5304748144665763	-0.5215296496882125	0.1849116094623322	0.18639326462924066	-1.5194782444306654	-0.2884847937562374	-0.5363539828444105	-0.7947730560282827	0.7850184272702274	1.047022565087041	0.9757414694451937	0.5228731500242831	0.4896422421833762	0.40170626787268693	1.3207253013401274	0.9962505679036205	1.3954307396452972	-0.6172006172852014	0.7021068169603024	0.7792221828675053	0.35281479441371155	-0.545619988262034	0.3660250034444768	0.5305140731119755	-0.5261636095000494	1.0172888618915663	0.4903803415482292
-0.8657622750002846	-0.3728883748776161	0.35558345842433875	0.8537510859880714	-0.15414224162739543	-0.2934677885361193	0.4403835822939829	-0.15239464033669342	-1.263381271131108	-0.48812327566781794	-1.1410176829844811	-1.506756358180193	-0.54204510785515	-0.5035054926711551	-0.33681816563687694	0.40813437337260955	-0.32357924609056277	-0.635339706551058	-0.11158829411335044	-0.3126180188548565	0.12945234181368465	-0.7292371891543697	0.794483250803305	0.3910303783549831	-0.5788815509801886	0.07924971031673037	0.20340540573394109	-1.5080364398425152	-0.2598924232755295	-0.567638224588906	-0.7871912859443368	0.8688565101008487	1.00456331259985	1.089798963247207	0.48869275805511875	0.37385804502364367	0.35947241102533	1.2900998802578312	0.839922426217659	1.3028099121017862	-0.6486968095901477	0.7492655297231462	0.7713146193102292	0.27195639661830856	-0.4231581392756703	0.35174638570836836	0.5270879050842815	-0.47026655207413137	0.9487975597493546	0.4689530355335971
-0.9125062380935756	-0.4236848125913732	0.31078807984100587	0.8194942378477771	-0.11596582746149617	-0.3162141637595111	0.4378606820662343	-0.03450422789630977	-1.2030740254675958	-0.5204519840051158	-1.1578241539083487	-1.4266599426111828	-0.556529205425125	-0.5244884559522849	-0.2901983431333691	0.38481726093914786	-0.23202569919817284	-0.7249714474307728	-0.1225244125494223	-0.284956229304877	0.05653052645394455	-0.7771182401375352	0.7441644317740457	0.2821995787172949	-0.6499022418936579	0.018252395793949293	0.1780620111480039	-1.5031163618443273	-0.24085776843143147	-0.5847757674359555	-0.7942358575086172	0.9678598680337019	0.9875576043139581	1.181627572206611	0.4811239044296152	0.31067164835178007	0.26680449275539087	1.281607819192987	0.6795337477037153	1.2307883648052367	-0.6893766014273623	0.775580904468889	0.6971059629358586	0.16759262917393006	-0.3094064945062023	0.35707477732049797	0.4927024136174089	-0.38558933726185207	0.9007498384696653	0.4320633299534851
-0.9800169072746824	-0.4648502013810359	0.2809205237160933	0.7795836749883148	-0.09096578002679086	-0.28088035413636986	0.41238225712259285	0.05701908820599951	-1.1302752073632938	-0.5058011590018356	-1.1431288309608563	-1.3116100918956062	-0.5571347476921111	-0.5439952941627728	-0.2264520967130525	0.37216020845198117	-0.15884379305432664	-0.8191609266205999	-0.12214133349715668	-0.24666053352899384	0.025700842046212778	-0.8038843863775442	0.6501727252546172	0.13374118865152254	-0.7224890507862647	-0.0697471743468787	0.08970999822023598	-1.4980946408721636	-0.22955714599722085	-0.6121157153299535	-0.7750590422323564	1.0692834345333364	0.9487972147044339	1.2729890922924676	0.51823518883761	0.24733785385400683	0.19814973952226173	1.2482164096742319	0.5104943637277002	1.190455007585828	-0.7585535498006799	0.8066641179776589	0.6248480214993777	0.04979338043876389	-0.17026258192722982	0.3684494462605214	0.41075836630442525	-0.27707132605648355	0.8128994869527206	0.405298397654149
-1.0376313045913776	-0.5618455605650108	0.22943700180044627	0.7949449410330207	-0.07124549799500811	-0.19514803120024427	0.3625198828607285	0.15804871561714906	-1.067368899683118	-0.5115354843662209	-1.10630359065973	-1.233346034564854	-0.5829143610917276	-0.5153986632849291	-0.18774780297997273	0.3169532865346696	-0.10092403191144464	-0.9404537059049727	-0.13392496987508598	-0.22367306306210727	-0.02321911313298468	-0.8200421209008233	0.592605279914342	-0.06986055932029213	-0.7987430332785757	-0.14982853926597145	0.025990810990621838	-1.4601476262618829	-0.1847350511058296	-0.6133519027658438	-0.7414188825780903	1.1724324627459732	0.9270453574962241	1.3831322952348237	0.5772799909510375	0.19693746797505246	0.12010909917883372	1.238756348252858	0.33716321747131256	1.1140309988614763	-0.8069568099682044	0.8316612154923841	0.5729054796958143	-0.029490384987913544	-0.04730237538181574	0.31647833256443414	0.293986027378463	-0.14214991689392245	0.6657036676979599	0.4431055789626033
-1.1140616478720065	-0.6092422202333125	0.20913394387230375	0.7841575801735974	-0.056933997675198564	-0.08308090600027865	0.31305704719094385	0.23977070337830106	-0.968260346818367	-0.47766657558279046	-1.0725876797076035	-1.1812559605171618	-0.6167616179900367	-0.4912120848873351	-0.16005962751397418	0.2521984027079437	-0.039401844940801165	-1.0303166090234677	-0.12564857097070453	-0.20986896268458458	-0.05579071993471465	-0.8488803640429403	0.5099428356255651	-0.23912375404127378	-0.8390482588684923	-0.23690089843334666	-0.017632726732384956	-1.4435660754798927	-0.131103230311501	-0.627770113886723	-0.7396450887550994	1.2998813790262704	0.8481310854093789	1.4974740434475478	0.6354563667011177	0.16585433175104378	0.08526830260640839	1.2707881669270376	0.20411787628843822	1.0059257171548814	-0.8403324158571049	0.8203976534707952	0.5474255010561008	-0.062186455354183635	0.029434372516548547	0.3417773841709183	0.1972742608100018	-0.017445889039733174	0.4877324469306436	0.4440625733643621
-1.1601803205011199	-0.6745667883645952	0.21873447852061317	0.7906008102046705	-0.09194529083016963	0.05624311738673739	0.2491271364886875	0.2811778483402064	-0.8881943897009487	-0.4376425557682988	-1.0353927634415308	-1.1074347966680638	-0.6343080457704373	-0.4295414346124883	-0.1233052915161819	0.19449753032668052	0.007571880967018824	-1.1372004853805147	-0.14843532508932272	-0.22591772799372709	-0.09004685350228624	-0.8978885782866886	0.4336522997941912	-0.3944324397833162	-0.8635099704328694	-0.3036362369493861	-0.12136469767068636	-1.4443580153593154	-0.1031409159779468	-0.6073154914727656	-0.777141585378065	1.4030316461664767	0.7500771291053261	1.6721067219470978	0.6811657199077901	0.13012331126389015	0.07330808892770689	1.2843354983249191	0.09444751791003676	0.9014829393620515	-0.8531654144630796	0.7878213810918584	0.5283776384091377	-0.08470825999796527	0.10868669751185463	0.3632916895624022	0.08464685485296605	0.08312371799234798	0.394134530354841	0.4130427357434245
-1.1990481809219584	-0.6833723337466664	0.20249738212748708	0.7940985555790728	-0.15331109729756517	0.14438016133194934	0.17293185100084005	0.338803905310176	-0.8057960921793541	-0.37005528569811	-0.9792901313147631	-1.0334794466940953	-0.6131121987873486	-0.3378390140495725	-0.11611012214299414	0.15578006994778903	0.028841925161881204	-1.2747313096669195	-0.190364842109599	-0.19552110222789743	-0.11779563035355907	-0.9507064407317414	0.3954836880669154	-0.5133292161165077	-0.9070206670158928	-0.31442276395971736	-0.18053435987151606	-1.4415434755898455	-0.10029410607281775	-0.6153584272077549	-0.8149068810124204	1.5024669525523184	0.6390941494451483	1.789049936138652	0.7541994984379156	0.10476718455145599	0.05376011353679153	1.2727272833691143	3.724206026514409e-05	0.8315118730206394	-0.842676443665136	0.7227503479245218	0.5197957094825305	-0.06721276881417111	0.20843329260863666	0.3560266364952658	-0.08103210341720242	0.09936892034020159	0.3697293449028104	0.40633399133109904
-1.2301696240343865	-0.6775728968931775	0.22409199859188952	0.7622089595872372	-0.20842063961256652	0.3173482402781521	0.0749920366423882	0.3254344481045769	-0.703158533367482	-0.30997291132514226	-0.92558808600207	-0.9696749695092521	-0.6067427027853091	-0.2525408577273935	-0.10591467216785777	0.11718266871277364	-0.017307072468652023	-1.3687444252958245	-0.19580278819442062	-0.17054912614233422	-0.10937749039708974	-1.0240052137140978	0.3787127998163626	-0.6132855033742264	-0.8935111088058564	-0.3224422249059772	-0.2371472806250216	-1.4499249838685733	-0.09514740482343295	-0.6049027510686634	-0.8281560688452971	1.619852278824797	0.5748932214290297	1.847093547255896	0.8453790543930761	0.03684825634768787	0.08833141568458033	1.2431223839209207	-0.02417756516556807	0.7264259804751488	-0.8487287945101262	0.6934435221256703	0.4922615878956872	0.009890503768730241	0.28175866084982903	0.317943605657498	-0.18455642996967767	0.13480977773397823	0.32508328936789466	0.4025321443132527
-1.2509448540428436	-0.6743780570291482	0.2271530781238998	0.7166799419486523	-0.2891272093193624	0.4547402531593918	-0.03287054082379657	0.3094138999850987	-0.6320593235840439	-0.2149085445175682	-0.8533751216178447	-0.87306705379403	-0.5905221674616847	-0.1819829668580137	-0.10615954718516352	0.08865054401972612	-0.10157346713317601	-1.4660271953702513	-0.17688516688244207	-0.16379085603155633	-0.08639170343033406	-1.0850600672711868	0.3713121232731062	-0.6834840544564404	-0.8736779518899265	-0.28605546595131154	-0.26868552369471227	-1.4629940917282815	-0.10525564289236922	-0.5885755354000775	-0.7984913646713423	1.7170785044772157	0.5671094390955769	1.847831722407097	0.9301313766320904	0.00570402438816463	0.13270597952631036	1.171046224528524	-0.04203955373990801	0.6971716466177772	-0.7887068048626216	0.6170359085107452	0.44224861083176126	0.07365285808863123	0.328798960501449	0.3096466398302846	-0.2207089831259615	0.16545587348546836	0.3233700851758677	0.3780882078004765
-1.2700019051906282	-0.6516241680744554	0.21409889878941715	0.6747207827872943	-0.37663905845901857	0.592836717120821	-0.1440301114056159	0.2524124072839981	-0.5968355311977068	-0.12445494236315977	-0.7922438272896744	-0.7967953699467915	-0.5625939526707697	-0.1131887820587835	-0.11035331267650639	0.056263276091955416	-0.20632559035430598	-1.4988761683316916	-0.14918476992156354	-0.1665323223300879	-0.03828483008463375	-1.091898361749211	0.37234882940201625	-0.7510136329167526	-0.8643403708044464	-0.23211466816538548	-0.27957145959237767	-1.4372509101461997	-0.07187260880756101	-0.6190017423919651	-0.795533044117458	1.8027249842898623	0.5791852823191004	1.8303991401056656	1.0009488920659424	-0.01868553287658286	0.13945141066812225	1.058734326600525	-0.021334352585094633	0.675075939567823	-0.7652949149194946	0.5374348548254533	0.442723612721465	0.22439011532771022	0.336872042696549	0.3282103846609813	-0.24371097487006468	0.21090421176204505	0.2957722049445425	0.3476673140256499
-1.2697090476314563	-0.6292534926069713	0.20923693544514813	0.613278842906954	-0.48435941618660294	0.6588986112644514	-0.2676295265503638	0.2197311083708498	-0.6027492444320002	-0.0342067882922653	-0.7146283609611084	-0.7406892179527447	-0.5526642012342352	-0.060541390031894335	-0.1962167155911157	0.03614556531907579	-0.2712276886031699	-1.5004306871472466	-0.12568262950439815	-0.19821921933148484	-0.029819404282506033	-1.065133339612404	0.3237865891779574	-0.7715740799137498	-0.8316658568846954	-0.1997747344260568	-0.29115457800294314	-1.434946656565283	-0.05397043949975833	-0.6414530671002157	-0.8237479514932973	1.845431546370433	0.5582360907368602	1.7830873041969102	0.9830928755251547	-0.035931888462901906	0.16940706288833743	0.9949390668199241	-0.006285593857593081	0.6500831678032174	-0.7386399991136943	0.40542699636360807	0.4155853936427142	0.39125995147222464	0.3734582357188015	0.33311708322337946	-0.24084195306148898	0.21356653138873477	0.24799546028057504	0.28207376337187634
-1.2614499773816261	-0.592420559708849	0.22438284404796754	0.5625778231382135	-0.5585768808464959	0.7490525197958469	-0.37094524229260123	0.1677752450058623	-0.612665137832462	0.017569429654175638	-0.642863846720053	-0.6913912518844787	-0.5090621465356884	0.0037775935242703395	-0.2708612482174336	0.0023725461703139827	-0.3231930069283536	-1.490558106954778	-0.07940756501715532	-0.23228285810946758	-0.06628274495080302	-1.0158895008475084	0.29402328675812966	-0.7288779832633165	-0.7680444984203305	-0.15438928266681182	-0.2776210626326264	-1.3823322521096304	-0.060586650402022366	-0.6548469685409589	-0.8388691443311806	1.8786540450330562	0.5468557082315296	1.6819754146653363	0.9244694124685424	-0.0815030230238553	0.18662041721299444	0.9323276849296434	0.05389215243033296	0.6529090499472435	-0.6553121217190363	0.25895672766739103	0.43071213637577505	0.554093694377264	0.40162974861754064	0.2986920289427075	-0.18678777741796254	0.19261229785964273	0.17750606580652376	0.19903528535075268
-1.1886289056410635	-0.5434602008042017	0.2632863132758542	0.5311370922283528	-0.6035085104583334	0.7431994900531164	-0.4387153093814261	0.10788760224901597	-0.6353097581384161	0.0641886762431582	-0.5822444720157918	-0.6547317848260397	-0.5186148193341114	0.06168773215677896	-0.3262012048808033	0.041836968046650144	-0.37881312688865776	-1.424253596356298	-0.025437949108069745	-0.2578515941171923	-0.12707224884522883	-0.9844353446542915	0.30867597360474547	-0.6606361719501037	-0.6881266696370212	-0.10290127622078801	-0.2569117577417362	-1.359486862471852	-0.08984760117300404	-0.6814060556993459	-0.8825593374709797	1.893873249923582	0.5397886566645238	1.5833521756649553	0.8206174734357967	-0.1369397922201287	0.17887321370202158	0.9199960543452873	0.06080578556246243	0.629611999705934	-0.5351054531311049	0.1405061723848533	0.4017180758948828	0.7226534497533337	0.38315398563924497	0.27408656039497636	-0.06325751250113439	0.13648937474984246	0.15435175591058287	0.12694578550627217
-1.1019467212349903	-0.5092590505726673	0.34571467933255473	0.4001645223343333	-0.6216356897959744	0.6639506453371564	-0.5030166922046215	0.03220521667590409	-0.6580609356899053	0.1620032878165038	-0.5391014300866435	-0.6323960316143248	-0.5145385907716205	0.12454437849788735	-0.3854233291923933	0.12071477184512411	-0.429506424999194	-1.3153560260554378	0.010720528521987575	-0.24705500887049986	-0.19364682675054223	-0.9556177100708755	0.30098941337341856	-0.5396716841025321	-0.5582085625132032	-0.07155070369419388	-0.2548072677231258	-1.3312849742678394	-0.09296668977999004	-0.7303217539996696	-0.9371008341738589	1.85493565126376	0.5146899254065243	1.4671571393410598	0.6556427487611586	-0.20777251918915884	0.1683815483770735	0.8763786097506902	0.08329844077603876	0.6154529604765904	-0.4428318420404584	0.043679989523524435	0.3689487566476629	0.8659428471049418	0.35882265708152117	0.276099227710609	0.09896872727573262	0.05574456722441177	0.20069101285323962	0.06916365170131898
-1.0049420689324466	-0.47216523973441243	0.42376423294595983	0.3433317814776768	-0.6456106805212405	0.5335031306699621	-0.6116152556694235	-0.044869190671826216	-0.7001113157930868	0.22550640578897924	-0.4857583136902961	-0.6279427153564179	-0.4947814256938887	0.1832005386022884	-0.4699573303502048	0.2021536617582728	-0.4937624511379366	-1.1809588043247006	0.008265752304627972	-0.20271713273184452	-0.2557874921989197	-0.9000388628115037	0.3168785192530035	-0.4220826261693644	-0.4309644016580549	-0.06754623645126681	-0.2426416040132537	-1.288750702057007	-0.13699916400885312	-0.7104199781801966	-0.9398498150963814	1.7974022599415413	0.5546377960957292	1.2973567858235995	0.4892479239749069	-0.24540148742802975	0.13527829934622143	0.8011809147535732	0.09208729732779439	0.6576248368935262	-0.36419031102847027	-0.051949403733693736	0.32759290601960644	0.9076859076592394	0.35475722288035294	0.2579401447079252	0.22170822131334605	-0.0926744454112175	0.1952121389454292	0.0640800992836872
-0.873160551035651	-0.4591804192953871	0.45340996805614553	0.28945144619205626	-0.6434260286944798	0.4134799146098316	-0.6660609407080217	-0.08399197609172686	-0.7552079714952874	0.2555012978377505	-0.42345862949726865	-0.6368618779857596	-0.48655313175844145	0.2303448699459219	-0.5659141332614084	0.3056101736993863	-0.5976262196458996	-1.0216173504070185	0.02842975160845085	-0.12092430428340677	-0.27827649155233186	-0.8434947856027953	0.3319442022905923	-0.30058858306483416	-0.2443879915732428	-0.08700632100830796	-0.22607710157324873	-1.2511451526041206	-0.13546130506979415	-0.7366556360491705	-0.9495624682027441	1.7409958554384588	0.6061909529241734	1.1209113302145288	0.3486566726460361	-0.25171697106407814	0.07391038726194674	0.7398663417681408	0.07037044337344564	0.6938325846883325	-0.26773003678952095	-0.06473128983417666	0.29310274381139373	0.9242099311659381	0.29788705501173657	0.24171150586794193	0.3492831258491607	-0.2827646638940201	0.18063772079282042	0.08983426965127081
-0.7106325755609777	-0.4808212638922796	0.5332342210125394	0.19391689570660792	-0.652698591012449	0.3422142335127158	-0.7067445281656164	-0.11025153584061023	-0.8355036507245671	0.22676862415116358	-0.405901947060368	-0.6920773040776568	-0.48323829115591155	0.3016881246276152	-0.6337203625374663	0.4447037300171971	-0.7006660861939252	-0.8550276942651678	0.10310403834024387	-0.13591989524511888	-0.2887978211984354	-0.7495488409745618	0.327782052304544	-0.20640121903080852	-0.06472245303442904	-0.11179846747332492	-0.23611220312006095	-1.233587388760112	-0.12498000416974295	-0.7537889694043842	-0.9650971467628786	1.654992309412648	0.6523812186135393	0.9564162782275816	0.2192743239179411	-0.2150513603827983	0.010767693164343218	0.6756421027512671	0.071864559249896	0.6691270560168798	-0.18237686645680404	-0.08981509619831556	0.2848961276601309	0.9265285407883843	0.24144459039858418	0.27658843610874917	0.48052091938641023	-0.40136858063351066	0.12339855617699905	0.09640357662839584
-0.5825935459068405	-0.5356579114684512	0.591772912977018	0.09855291044947992	-0.6245917468833938	0.24890724356236818	-0.7181670495440093	-0.09698450524285798	-0.948272470962741	0.16776894533398595	-0.37518063649338734	-0.7797220309010047	-0.46200126604170383	0.3473055998372786	-0.6709885429236377	0.5625368733101305	-0.7713257539739179	-0.7176186238227853	0.1511999806731974	-0.14461265087849812	-0.2565235141330939	-0.6255511400826717	0.3031040816599259	-0.11331178994201634	0.08946377678363533	-0.15167660751701478	-0.2453885384117517	-1.1993353955394301	-0.11867757862676169	-0.7377795703694303	-0.9675684064378149	1.5537917498754137	0.612167241932802	0.8746918056731495	0.13139701449591937	-0.20180915646076528	-0.0815467727554837	0.6160332002111761	0.09191194017607154	0.6843861879591546	-0.1341108651619399	-0.05820543914073364	0.29764332559881385	0.9133796128508435	0.23474061470539817	0.3268959400674488	0.5246698028188725	-0.4806491925265637	0.051981263045958195	0.10870193843082872
-0.4696658445356845	-0.5571115931343467	0.6468971259225424	0.07002343250637919	-0.5921980198486583	0.1650393051707709	-0.7208757208569417	-0.07917901386748824	-1.0491192474765296	0.09138345351257014	-0.3347191917728141	-0.8700984933386003	-0.48556753918164075	0.39653491489929155	-0.6751851166147205	0.7080785869383648	-0.8300750106095618	-0.595203479434102	0.20960658973193685	-0.21901739801111458	-0.24646635860605864	-0.5016158893686626	0.2982068711811043	-0.00866040136505819	0.21054385570529988	-0.17896711796189324	-0.31623992521048666	-1.155193255074687	-0.12649735832294773	-0.7257404237179641	-0.9552632444616339	1.4239154611118638	0.517949772110036	0.8248809493284182	0.10826268122316245	-0.20458332179530556	-0.1764844041534646	0.5397631279353999	0.12654926032503952	0.6321082608230508	-0.12363990819763533	-0.010534602501767354	0.29912525538937296	0.8866979700842764	0.26099184152018284	0.3368352176411017	0.5254445636019015	-0.5926792245508288	-0.007216187069192354	0.09890022377258742
-0.3624692012076275	-0.5570880670676013	0.6988082400194787	0.04165336158272423	-0.5471764849913908	0.07336414812402103	-0.7258903259668121	-0.05731719834843535	-1.1583987766300925	-0.006708169679806408	-0.31865623655683073	-0.9580322955765415	-0.5666702419865064	0.4329113203881991	-0.7129947179107158	0.851778910735127	-0.8576943501892522	-0.45946847710678584	0.30788730112633567	-0.26226310651923584	-0.24418888107489098	-0.3626511914951594	0.2720735142565829	0.11192489673793746	0.3310837463440109	-0.21358278419513965	-0.3859029436652312	-1.1538232175710887	-0.1756193689436635	-0.6890350580704447	-0.8513020807197617	1.2614650919362007	0.4303006745258987	0.7726268851732089	0.1200026321668504	-0.16411217994030464	-0.26330137456859104	0.5030185496029815	0.14178959908936636	0.5283471687398426	-0.14256862758800715	0.04583588597453331	0.28267902936753586	0.7784606651406636	0.34564514467914587	0.3640828059460309	0.5031445959447025	-0.7424150109868266	-0.07013979916538368	0.1346992539308299
-0.2454257247548771	-0.5557648565135419	0.7175271476510487	0.04139080186574052	-0.4972722282008647	0.1011833094727413	-0.7040494277620235	-0.07542563944925738	-1.2391672896653132	-0.1167604098986204	-0.311165149811449	-1.052805808366798	-0.6476366166023941	0.48701050260772377	-0.6932233068230312	0.9555775154995818	-0.9111291150126485	-0.3364729706286971	0.3399274573556218	-0.2961647543588894	-0.22294588665328824	-0.2412756486721573	0.26016874390435507	0.19617756618737597	0.38769212255276825	-0.24896278491268858	-0.45763269432529163	-1.1243371117887353	-0.23489584660505797	-0.6732648984881802	-0.7195612682439754	1.1294199730095973	0.3400876443012884	0.7306230667224104	0.17064351234774006	-0.12015327455995424	-0.3196661781137835	0.45700171041579934	0.1806401327562869	0.4195387463146364	-0.17656247136863387	0.11709933574653753	0.2810680892672703	0.6601595794731747	0.4053006775453875	0.42556596095156085	0.472265387088041	-0.9057980691923919	-0.03669361357348172	0.28816919979950306
-0.1623090354678626	-0.5601150876555128	0.7474654644273037	0.05830608154747352	-0.46295945772941993	0.09956509685166104	-0.7045925443333385	-0.0757559141888492	-1.2944532150551322	-0.2324142792582135	-0.3163951363054817	-1.1691290033921078	-0.7182190830815077	0.545098761095537	-0.7028846372076675	1.061291007629554	-0.9589906871306522	-0.24524671419728983	0.36394727298422175	-0.30758966385276804	-0.16407136791316285	-0.09056026287829458	0.2805034980302358	0.24678809866731002	0.43983664589399385	-0.3091394893592502	-0.4896901340684427	-1.1374104992324823	-0.23617273554233717	-0.6541629261175805	-0.5388447032719091	0.9663523263922581	0.24205362030660565	0.7337629194182934	0.2291262461042814	-0.08238330504412249	-0.3438276438329115	0.4300416896008624	0.1476653543979637	0.28244844775471184	-0.24887664331464404	0.24211815652499696	0.2785362748447445	0.5103190071942496	0.5326483697449149	0.49525974962503677	0.42027668051654626	-1.0362236692946398	-0.041490366701492185	0.46455843915636946
-0.14864092871972773	-0.6177905472856324	0.7487357745796726	0.037241417093045	-0.4650236273998688	0.13932787554971182	-0.7136064114323977	-0.08172636866805198	-1.3455299323740704	-0.39280400667667886	-0.30366269707749466	-1.2950166049383798	-0.7772109981616483	0.5680280164679672	-0.7022440306830355	1.0881871140952228	-1.0296637031139766	-0.17510610718779845	0.3690524882813018	-0.2960919517359578	-0.1086342095703863	0.029916247183925593	0.3279898007565235	0.3077770848411646	0.47703306365983045	-0.31748886344181537	-0.48208709563716595	-1.134356017451241	-0.2747913249485641	-0.6062308457429766	-0.36057309735315457	0.8163496082574205	0.14489000354859524	0.7240627534798575	0.2985818593211931	-0.060349145486775335	-0.35305054300428423	0.36886017240693736	0.17043896945621648	0.14066482306831493	-0.36279385322915614	0.3568348826638835	0.30389815012845356	0.35345448697068466	0.7016419221938408	0.5296337891220033	0.33717024927008976	-1.1678562160444692	-0.07682530004586685	0.6531872464899913
-0.15892930093363436	-0.6239386927284373	0.7244298138595853	0.09181856133642967	-0.4993850927428232	0.2643542380976581	-0.7211913635831253	-0.07317231809690294	-1.4005049471259539	-0.6158082626992162	-0.3174330986381089	-1.3896013914368825	-0.819445607278127	0.5955626160110448	-0.6369045802223688	1.053833405155293	-1.1264883919392226	-0.10484034503703857	0.3834955541767976	-0.33533749286621173	-0.04012672254191598	0.1503079499045828	0.3596681784324264	0.3324791718908204	0.4716476746933428	-0.31192162654118505	-0.48094861199622124	-1.1350008081130762	-0.2988216912553031	-0.5569510263988238	-0.17029842039571522	0.6727347277896889	0.025387113574702042	0.7613997919059307	0.3766342755176816	-0.027432788078846238	-0.3441287783874879	0.30796664771118387	0.15450335967642598	0.055720769381320756	-0.41285690535292907	0.4497873559684139	0.3231689158062373	0.20910876373450638	0.8617377949052134	0.5628059478516716	0.26606822643884614	-1.2698485263178148	-0.11684448203555146	0.7824241681279915
-0.2162928514428888	-0.6369533128520072	0.7076833619077282	0.11740080320779589	-0.531004813197616	0.3789594344238426	-0.6810599524229705	-0.04878816224177479	-1.469635303380207	-0.7861837440431503	-0.30593904575905717	-1.4764989817636043	-0.8452209051023409	0.6307193001557003	-0.524906896702154	1.0259009176015716	-1.1917947945544323	-0.03739262064186728	0.4155283875494519	-0.39326540576302144	0.01709687902072845	0.21473917232883427	0.40681992476314355	0.34094169835509125	0.4231935561869591	-0.29107507478006045	-0.48097000452499994	-1.1551890325517686	-0.2993442526160096	-0.5354075487632419	-0.06729992598915831	0.5027004456962946	-0.0829050043205706	0.822096212059261	0.45098714924114336	-0.07287216532218184	-0.3255658351385296	0.3001412747631422	0.14504814121151646	-0.06658967124194146	-0.43796066881988793	0.5768941789017888	0.30416738816995825	0.1277913582658704	0.9766291853513632	0.5473347860432857	0.17252313638483047	-1.342977665621745	-0.1251428860130301	0.9257969469148211
-0.26743320926231134	-0.6485605513827168	0.6853343521083721	0.13244621002031542	-0.583087788981448	0.4428997528154871	-0.644356245631904	-0.05096909413175155	-1.4917099586736249	-0.953474929431539	-0.2755329444395086	-1.5298915041574515	-0.87762071591583	0.6128204076185558	-0.41315065657916367	0.9191794686986846	-1.23820395502419	-0.003451075420515692	0.4607880521687762	-0.5035486966284628	0.04127076579473734	0.2611063060997961	0.45576484290101027	0.3547485332267059	0.32012504395581265	-0.26682072328618606	-0.43873453440213306	-1.1889432530876263	-0.3058560755175615	-0.48174214050776454	0.052315966998391104	0.38566894256187223	-0.1692466553746745	0.8432167009559258	0.5000683169095556	-0.08004675973511025	-0.31125428596759336	0.2785651345558954	0.14653630474958884	-0.1897422467140528	-0.5091653104894592	0.6777245725175198	0.2744529820247184	0.07494709528436135	1.0940012717435907	0.5188867655212831	0.1425284715915775	-1.4411549223770943	-0.12998290398096873	1.045551116162985
-0.3994364160694392	-0.6300016215294754	0.6899069134734729	0.19768692962618775	-0.6249430162610959	0.5635703098595014	-0.6021916731505683	-0.08325562079589548	-1.5280348739908107	-1.0531645386444375	-0.260216025705113	-1.547062316095472	-0.9527794468330665	0.5310668524493294	-0.29050989042889613	0.786655907001321	-1.259543918379362	0.02162299813946001	0.4538791302789143	-0.5613506554479538	0.07609604691380337	0.27158351623781435	0.5107672794008443	0.39556740529577294	0.2060384200397804	-0.24192337524981058	-0.41039879300161425	-1.219274605248189	-0.3174990657398212	-0.4008567548756211	0.1353840500893253	0.2656198855772335	-0.22704856889486083	0.8603554692885128	0.5087239134633841	-0.09913715219612884	-0.2840802138664494	0.22984518800881668	0.12488992363967451	-0.25618624688964736	-0.5877831351774748	0.885625811882759	0.2218942378970199	-0.0026566831877992136	1.189754646006905	0.5152203414782159	0.11516054113367218	-1.4626944943093823	-0.14439798549870025	1.1567752235613218
-0.4996539776022345	-0.5906325786361964	0.6417557034295729	0.27706620157311884	-0.6625875747263671	0.6083252716968118	-0.525415817996806	-0.1281330018133338	-1.5211154102312106	-1.0899022473569988	-0.256920339157345	-1.5647519886436663	-1.0120265831570445	0.47660722774261693	-0.1834487917787829	0.6739079566676953	-1.2852805256605377	0.06497164972641836	0.4284477313210955	-0.608265575333374	0.06342451479957882	0.2353735291982105	0.5803672264653577	0.440081442546502	0.11552646316749016	-0.1982777204779048	-0.4203777391603821	-1.2863593675000706	-0.32901592046122086	-0.39667813264624235	0.15954499962309307	0.13183086678027875	-0.23171712896191443	0.8605964208001311	0.46773333282400326	-0.07192546071650006	-0.22568169893537596	0.19830671669995897	0.045950075220510284	-0.36815534571755626	-0.6466740433449278	1.0569549133205853	0.18000062135474432	-0.07424582345217755	1.1852023339227553	0.4872221603407838	0.10985235038183601	-1.5504323729835416	-0.18383616262145258	1.2414882112215022
-0.569080458832595	-0.5347628753291593	0.6094781969901674	0.3538438876857665	-0.6942985695420025	0.6178898424094408	-0.46904493648665896	-0.1528526878900063	-1.4663576925127741	-1.1036671369163478	-0.260614723934136	-1.5535415238905794	-1.071350912764824	0.3741516082205597	-0.08003492678666266	0.5778526727482055	-1.3117493772387725	0.17617536254729194	0.3981985935666642	-0.597964572731271	0.042083960404403584	0.17778534746550184	0.6509195092734068	0.4274240446653036	0.04881095587117198	-0.1454400579228689	-0.3527731365653913	-1.3890153475484126	-0.3134198560691454	-0.3905596362623589	0.12782039081318203	0.06960414817816132	-0.2942075199947593	0.9185936775566796	0.39257636613151214	-0.04394815239125326	-0.1866993469195901	0.16852813660257332	0.007764166710188017	-0.43849893967105535	-0.7020306432974135	1.1857552501336943	0.1497949008237986	-0.1780607378165206	1.1504910512378355	0.5116249250803911	0.1851352444290685	-1.5984249186961852	-0.22697516287779046	1.295358780275879
-0.6456390871188731	-0.5099643097735475	0.5892269730056253	0.3876382379552175	-0.7208247242899907	0.6275322473032738	-0.3987620095882138	-0.16079969828548657	-1.3798171915669037	-1.1047976295198445	-0.24875825356798836	-1.5462786144493679	-1.1027761053421652	0.29634910965139444	0.04189694865410111	0.48965558579252927	-1.2869763831124068	0.24718112100488693	0.3277792369719931	-0.6036942586957322	0.002352664029401408	0.03324697121607556	0.7339580814433542	0.4314026963940808	0.03775287653128884	-0.06310151733586694	-0.31119702429047696	-1.4748635751208137	-0.2563513088942363	-0.40222483972237855	0.055403260474015614	-0.0033395343925612998	-0.36650992846548336	0.9800650550021072	0.27214038005077723	-0.03476277513107425	-0.12778279410219304	0.12746566061543302	0.02631520555378215	-0.4524670087235834	-0.6445060219873621	1.2734424546199823	0.13848296654787084	-0.2642728182710048	1.0772941545336163	0.5494652161896768	0.268331500615247	-1.6059869597782233	-0.2500667029833447	1.3065234587808212
-0.7231407045686565	-0.5033791022907615	0.5903901125680806	0.36547470179133745	-0.749000663110204	0.6010387449755382	-0.3455448981315722	-0.14195787592125547	-1.330131061790995	-1.073180938750127	-0.21598354775072387	-1.514858215677152	-1.0825552254026536	0.19389921598298623	0.14700487137202423	0.43935712687698736	-1.2471040285028523	0.34707829190902434	0.3353813530379515	-0.6021149345151333	-0.04350621960486342	-0.11909274370448508	0.8097818786968792	0.4422585578496953	0.05259951060560245	0.03813473008518871	-0.21540562577658945	-1.5405539347706367	-0.18261734167710217	-0.41591340559165335	-0.0650264869391505	-0.0620827020467555	-0.4888008149110162	1.0355031547381068	0.1568074319864739	-0.007035784762192132	-0.11998769935685887	0.1143784657440126	0.06152457384056402	-0.4366814772775506	-0.6081976614278998	1.3168280866898077	0.11905191511031435	-0.33348444604520444	1.0277570253371198	0.5526419872300792	0.35503906001370045	-1.5631339216044193	-0.33149860420469396	1.2593663530157584
-0.746846884689584	-0.5136610390614791	0.6202454849403298	0.3836580624765988	-0.7597719504332034	0.6319174077323202	-0.27186760941145705	-0.10805923162312966	-1.3040985367708662	-1.0280629023636652	-0.14393049494829122	-1.4239866998450854	-1.078577982732275	0.11901925037466836	0.25459115953746503	0.3812283091765216	-1.2595076875417472	0.48198224394248257	0.3467807207015108	-0.6158430542617555	-0.09496836718073458	-0.2901219233596408	0.8537765322386773	0.46145083334846915	0.04064988374925459	0.11459042275421394	-0.1389177087545656	-1.616129220571993	-0.11572389529233289	-0.4634904854880732	-0.22781668137954178	-0.10295783766813767	-0.600027857598673	1.1053253316719072	0.023275430404966813	0.10541713844178305	-0.1172693994976681	0.1083942832912272	0.2073080849344584	-0.41510288743626456	-0.5529543985120647	1.3333815943052596	0.10571199540232153	-0.3777161022152403	0.9134614921312224	0.6218525696664996	0.40882931079520446	-1.520573499830697	-0.39472264560047166	1.1636314828350938
-0.7701439775048822	-0.4467853189294482	0.6547777744876184	0.4431849316796247	-0.7376132738515186	0.6117857967331344	-0.2091437163750829	-0.030312978129028577	-1.2634083907086513	-0.9717363262539095	-0.08913090026387185	-1.3055305377669728	-1.0794746168449545	0.12076975835215768	0.3064758510770511	0.3239071872260963	-1.2178784551222355	0.5999875434642841	0.3794731670314799	-0.6673769609043576	-0.15168785354136158	-0.4415679762347172	0.8434308646638854	0.5011489361533813	0.022675568077466585	0.15882263459169188	-0.12204548815840843	-1.6463148899857658	-0.010196999745163648	-0.5177613589859871	-0.41483341044813143	-0.11835843613036723	-0.6960715639544026	1.1690321263204997	-0.10200983419238863	0.2263653985325055	-0.13394720240568092	0.10678034274068009	0.3630844116964835	-0.41082767652498	-0.5211696430222033	1.3701603640891766	0.062214857553169835	-0.39798224377943664	0.8105120674113586	0.7159252220008516	0.4633995331987816	-1.4531120752287479	-0.4142608843486406	1.0352289877646155
-0.8275939849234968	-0.4046187652993966	0.6418571420029573	0.495405179722332	-0.7172800844866797	0.5480549006730944	-0.16477272698532797	0.04381131709578013	-1.2126499596449727	-0.8847516410494396	0.01435462513308377	-1.2038741823563348	-1.0851499127397084	0.10764181312488959	0.3254590566617826	0.33614860984107375	-1.1588552425039247	0.7274643850384148	0.4294395796253566	-0.6542804192185855	-0.24421666465778852	-0.5792027975702337	0.809221328968577	0.586286785587228	-0.012277661484616152	0.2375267098673901	-0.04707062458591472	-1.6706693750778405	0.07465478663350675	-0.5450065933136705	-0.5948381940400258	-0.07866246804219983	-0.8031125243991223	1.2042301661330554	-0.2054833975578117	0.3588641739966405	-0.14821179578957636	0.15490644549917665	0.5308753045391572	-0.44787611739203087	-0.543003464659467	1.395600572140626	-0.010194372696824966	-0.34126456123921806	0.7148778335699435	0.7862051500299236	0.5116243183895882	-1.3551179341300648	-0.4733909231927589	0.9131157489243487
-0.8607769991281422	-0.4018818995346784	0.6160608468912286	0.5203777596596784	-0.6458385775399945	0.5354671306606331	-0.16967875548055503	0.12090172951036515	-1.1596686309910909	-0.814839480327257	0.07163886993319588	-1.0799557451060195	-1.1066916520438097	0.11663712920704121	0.277442834372086	0.320916970348122	-1.0916235204652849	0.8198077156673047	0.4366069766032812	-0.6390370019473346	-0.30776145638699753	-0.670810713703887	0.7615864230937757	0.6687715977092037	-0.009038757602322367	0.30281918582530515	0.054461659580710475	-1.6950670930984866	0.174318049734616	-0.6046873654030447	-0.7427098103048219	-0.04339821674604496	-0.8999655627795938	1.2058688833145554	-0.253322722228032	0.5107113753967577	-0.15415708075529233	0.15660190485078	0.6881287427520791	-0.4616306661950951	-0.567364023722693	1.361686077029328	-0.03865761334848192	-0.31073843646409205	0.6340302757237909	0.8922963949060433	0.5902242257932893	-1.2861823104085677	-0.5437355384482173	0.7736237469056546
-0.8964008988935376	-0.35980474495825926	0.6264527702792233	0.5832350971493259	-0.5674618639332768	0.48122959948305866	-0.21201303535876165	0.2055521148837352	-1.0968447679613547	-0.7042694607642931	0.11262243030090206	-0.9617119456701794	-1.1032648547311565	0.2013492902151018	0.2529570175613092	0.33792842243748134	-0.9933296393933185	0.8943970305140674	0.4418683161704761	-0.5513926736142882	-0.3608048975985954	-0.7454288091441678	0.7011145946300852	0.7268792277385849	0.00989074107832171	0.3542456723590182	0.17073346292755506	-1.6979962458346254	0.2906100728062725	-0.6964577953415702	-0.8779749060783146	-0.012820755564909492	-1.0103507961151617	1.1884813847755962	-0.26421621249277544	0.5922995283107706	-0.14564609979265536	0.18760517888863237	0.8131964505818197	-0.42716301231497733	-0.5783112920126197	1.3182563975102555	-0.06590368516413864	-0.31081130685967023	0.5863291190444494	1.0095935382787646	0.6150960568235788	-1.15504095215919	-0.6169917363282663	0.6114528528193169
-0.897373843549581	-0.3394384903774856	0.5840251480699247	0.620487695558625	-0.46813126290559504	0.3827846026705629	-0.24463514775129483	0.3351690615070586	-1.019775580897906	-0.5573710442232735	0.17038746767107077	-0.8467529952327405	-1.0642266519541017	0.292624665161188	0.24015606370363723	0.3713348956854914	-0.856860151043888	0.9708020712075079	0.46003552593646724	-0.4750714768831985	-0.43566571886425587	-0.7903215816455964	0.6067614318437473	0.762824708126278	0.06046591330081845	0.3908256895628074	0.29232271356062284	-1.6732913484014595	0.4587723070245291	-0.8081545564686119	-0.9617720823509961	0.004013354972618131	-1.089243426559619	1.206714424965257	-0.2623385560060633	0.6497170561642706	-0.16601971443904828	0.23278615295449195	0.9254165017883791	-0.41605275045985185	-0.578918961639982	1.2255883873948457	-0.09995307812570539	-0.31371980444040193	0.48656165886075964	1.0916529906939727	0.6439039985158748	-1.0975901573304354	-0.6655675390625179	0.4445767618758888
-0.8738965306978697	-0.30625837144270335	0.6093775992673165	0.6599416532114745	-0.38094019750711894	0.2925331427111975	-0.3200607768150806	0.4799779535687015	-0.9656478940847766	-0.400548468571027	0.24661493297934794	-0.7360574728782014	-1.0694645244779966	0.3924361999853351	0.20249147784220228	0.4024532576654818	-0.7219577417656116	0.992280822409322	0.5057448937069011	-0.44711098374013414	-0.5114794569714207	-0.8055374425860669	0.4959723329574632	0.7830337867128716	0.08907417632888943	0.37359224763523025	0.4458709314528072	-1.6503871287484286	0.6140720133479237	-0.8931736630838815	-0.9973132109859824	0.06069502003027131	-1.157027398993591	1.2362954963288284	-0.22374180309887137	0.6590938062151901	-0.19107656355337393	0.25707566826499195	1.0593361420102512	-0.40967597850802606	-0.6033676725574308	1.096348919621507	-0.15032108058861837	-0.32035707595070184	0.43438187720716714	1.1355797026171195	0.6368576207398731	-0.9918889149855007	-0.6838616900846762	0.311542089574171
-0.8690518995163063	-0.31637405734175306	0.5874141391224538	0.6733501479571847	-0.27610611761808973	0.23506953435004893	-0.3880501032860192	0.5631913283795308	-0.9305512686881967	-0.2813575516631069	0.34892413482635404	-0.654193781619698	-1.0417728283583934	0.5482750409866796	0.13245362839695968	0.43385455222254626	-0.5784761879544936	0.9373663114840861	0.5163490184744628	-0.4295821413983537	-0.5911260523426296	-0.7943807557776446	0.3378033837142004	0.8130979990277813	0.11182428719335975	0.3401844769753534	0.54816846648484	-1.622221480062057	0.7845562592248734	-1.0070039349898932	-0.9959050956793531	0.06479659906422117	-1.1486895698057353	1.2234331425149778	-0.16632949065024405	0.6530793325400585	-0.221119096207685	0.3365892144493617	1.1370528401530966	-0.3782157264463895	-0.6244591369762074	0.999736707023767	-0.23818482264822585	-0.32227360947602113	0.37486852168034035	1.181767658811531	0.5544615178380992	-0.8399437211244747	-0.6958260976446177	0.19178352423864953
-0.8535773304437162	-0.31331096345149884	0.5593054040945156	0.7250923670322398	-0.18181071234345378	0.1984317015386863	-0.4637315061641722	0.6214906865019489	-0.9033259134461312	-0.15409791874548565	0.4277079910197763	-0.6275946288026149	-1.0171258649572845	0.6446003325582622	0.06283368400418801	0.44484399439713584	-0.44013954021043594	0.8649208594864932	0.5139444388684085	-0.44183129204172183	-0.6480105811887682	-0.705352094440675	0.18097885447988107	0.7670874875898458	0.10618165674269293	0.24220758728551908	0.6642626449911683	-1.6071821373025987	0.9262232033338667	-1.08073949873829	-1.0308635490236115	0.09804504232769935	-1.0926583766548315	1.2728950559953531	-0.09243592311063817	0.6022679992881093	-0.26403399722239507	0.3873765180124522	1.1844600575976232	-0.3476620772446137	-0.6888752386854036	0.9074942054721197	-0.33735339729585434	-0.3482003065200769	0.3345071441045413	1.2016923954610939	0.46645311796361194	-0.7855074032317205	-0.6922753798559939	0.07728028151734974
-0.8429394774835217	-0.29655674431837303	0.4942918601761616	0.8255287892980029	-0.07459933696166998	0.21111558543800496	-0.5568519945404068	0.654799325835563	-0.8922318502815507	-0.08030446610265189	0.453171203964553	-0.6280246395168649	-1.0416209452435117	0.7391193577895236	0.007551087628702588	0.44828151884790585	-0.33647033765675227	0.7418374861628729	0.48576431021065886	-0.4155246400771285	-0.7110656266593737	-0.5817285950146506	0.07153228286105978	0.692983327198219	0.07847471769731637	0.15113347128119037	0.7323369472961577	-1.6285339521108615	1.032239905399734	-1.1225888634096182	-1.0199595776334291	0.08619652208357056	-0.9625476632448091	1.3127856359929269	-0.0011843643866050967	0.5665768970089479	-0.2661614061911422	0.4176879373404726	1.2015340086733635	-0.3476262387975974	-0.7647693702407924	0.8237818155950511	-0.40130214264463604	-0.4051748466743045	0.25572173942024173	1.1576034028863786	0.43568220357617465	-0.7036032280245471	-0.7025538100639184	-0.05516506914345141
-0.8721211197986063	-0.2538145862552835	0.3963752392270183	0.8933886088887973	0.025252988312586506	0.1933202807967868	-0.6543629009162634	0.6605814617881391	-0.8301094765418808	0.029654437837090618	0.4615233487451819	-0.6551771107563241	-1.0869449616636553	0.8132439115259645	-0.04598212948610668	0.44495460950303495	-0.1787564845131552	0.6292456598448731	0.5017175038179421	-0.4068866394801393	-0.7440673113941261	-0.4573333362903666	-0.0741652780577757	0.6265242368317984	0.05716986303418971	0.1172193022365677	0.81068481099219	-1.6375592524818159	1.0932426996229019	-1.1547381557264482	-1.0158349077403057	0.08493208718237892	-0.8199274562564085	1.3517903425007274	0.14144895099223495	0.43478704154787334	-0.27309710609502763	0.42185880799151737	1.1427089589121404	-0.34221573179463094	-0.8480145578966264	0.7294816689143198	-0.4674358037667736	-0.45792096629067086	0.19259406217904557	1.0760406310937447	0.351545630806464	-0.6411288585850172	-0.6838431082632103	-0.13457708251300135
-0.8798517069686834	-0.2623017455340667	0.3169803939017199	0.9529709019040075	0.1121595058911363	0.2056415127877921	-0.7712620881960583	0.6412238281293114	-0.7756013383665615	0.1635561505191986	0.459494289089242	-0.7385688892280873	-1.1050468102831308	0.8516717586825774	-0.09354107014658167	0.45432090210450465	-0.016698553939532446	0.5369849555442752	0.5380315015220233	-0.38765292706495175	-0.763638842766569	-0.3299364722163864	-0.21493649175015545	0.5148512647409056	0.04944688275366525	0.042175762595669616	0.9067039730859182	-1.6943915636110298	1.1229088156420037	-1.1835689653124257	-0.9724075876490493	0.05416732930406452	-0.646477421675028	1.4180837256701284	0.2827275420930385	0.24303929755061046	-0.27314760802223603	0.4505228705752641	1.0087213767737968	-0.287377140753625	-0.8639878641268451	0.6013446373673249	-0.499613898277544	-0.5301435314155712	0.10564169792163514	1.017952763081536	0.2889467461111114	-0.590151308782444	-0.6809213900996386	-0.23508930840425948
-0.843916075248411	-0.2461827302030677	0.2736238488764834	1.0006341939394698	0.16111387497209442	0.21792700761863132	-0.8701754308361588	0.6486076929724744	-0.7369054457575284	0.31592772513077944	0.4102905588230654	-0.7947864965819637	-1.1240149163923092	0.8888636917808197	-0.11319650258501482	0.4032818699180428	0.1365937386318416	0.42202180147440577	0.6005815061193432	-0.3758189583801523	-0.7512426236154377	-0.22189388062512266	-0.31205843707180564	0.43443944951699687	0.04462327247979253	-0.04957185777652777	0.9667152975908875	-1.7577214188273313	1.1262241909717565	-1.1599438939638542	-0.95732980748281	-0.018899517242624002	-0.4831494626772779	1.4602487841117155	0.37995875579103383	0.04215163152039164	-0.29671757890656514	0.468390573799957	0.9217389245176083	-0.22091817356375856	-0.8608720802860216	0.4867536675463734	-0.5175265232958264	-0.6503848229565378	-0.008929285457601365	0.9873783138538675	0.2271495862230503	-0.4945960216954668	-0.7043500859283846	-0.29989124822944724
-0.8053916070591164	-0.20184079960128903	0.2173400596366819	1.0711826051451419	0.18163466372537468	0.21679325194574264	-0.9231994393674018	0.6411225597063029	-0.7021007019061896	0.40774156260418126	0.3621398423842839	-0.8351636483241045	-1.1241406127632456	0.8961433130756673	-0.08563789745500826	0.34519609700991755	0.2785724118735451	0.30313676271853357	0.7082492496740279	-0.34220233995250476	-0.7269917399135709	-0.151225883836202	-0.4031945759912663	0.3479913973092276	0.04637921256448756	-0.1217590392347272	1.001928870697083	-1.8509917198683183	1.1051448647461433	-1.1059620722386911	-0.9055981493433778	-0.08367429444882268	-0.3181944416026075	1.5025152814936773	0.4594296339802998	-0.09302376557255373	-0.3258845842272815	0.5119928646215985	0.805266904070549	-0.1486719288162622	-0.8570186507657075	0.4247711853979655	-0.5573704584913719	-0.7272189468378997	-0.09590381014374655	0.9506398531517108	0.1333797932097885	-0.38881459784877737	-0.7004128265060385	-0.34109180933389793
-0.7648396634601691	-0.18276325067668164	0.14307630181250336	1.0984851320900852	0.22049370560123185	0.29819214355866414	-0.9472922399097119	0.6150028726016823	-0.7478483087669812	0.4702608932209692	0.30920995281998576	-0.8737956172451039	-1.1420083518918522	0.8560605625199379	-0.059756405373575405	0.2502850300765503	0.3813052697449395	0.20727516801020812	0.7848993784651503	-0.3393563142761769	-0.68825684675651	-0.08212594856370777	-0.46055846558872	0.2683379250395609	0.05004957649963977	-0.17407176548881714	0.9777735636781963	-1.8982352691798154	1.0429884588436793	-1.0643077473557727	-0.8778206978765866	-0.16747316886579292	-0.1667232339267337	1.562752752325707	0.5276693460445991	-0.1812859468104633	-0.32464276262494174	0.5554912317180578	0.7457188109776618	-0.1090690854741336	-0.8414779292121283	0.3683957479611505	-0.5895121964898045	-0.7448376605969675	-0.18653414626540182	0.8771654416116501	0.08058704590253785	-0.3172874181319889	-0.7078420772117313	-0.3695747663887591
-0.7248837854546312	-0.11244592838053653	0.04729519896272729	1.128124724697402	0.24591680969844135	0.40060240455050183	-0.9688808667715734	0.5391849794025408	-0.7562148686454097	0.48187597192185755	0.2673540477653115	-0.9128978299357904	-1.1551248205725513	0.8313030019964935	-0.060210631681479755	0.167434144527252	0.4631797801499474	0.10543912414323955	0.8715942672820678	-0.3268563342515195	-0.6514952503304897	-0.05410823830877589	-0.5061018405077149	0.172537989225038	0.062075634433486834	-0.231732500923233	0.9728106975564808	-1.9894833047089222	0.9475909989645187	-0.9829052958097526	-0.8669815125746094	-0.21582778309865783	-0.1176869287619338	1.5472371526482789	0.6005050238853924	-0.2357195449766997	-0.27348314258204887	0.6260612901899703	0.6518073316107797	-0.03686865489463241	-0.8335917492945475	0.30008477830404967	-0.6166593756420826	-0.7138731340431261	-0.22912690914660966	0.825925272096484	0.00972769101848345	-0.1657503799878097	-0.7417351208310988	-0.35792590343705416
-0.7170673502266678	-0.06445510482654208	-0.05441768550680354	1.1061821493178754	0.2829350434996126	0.5414178908247796	-1.0082807750965534	0.430205268623075	-0.7693826887443642	0.44513119928097505	0.2079680516229407	-0.9185511893392926	-1.1485613750701567	0.7930492036132409	-0.03638963930989023	0.11910995055491302	0.5695193861244678	0.03709320532708707	0.9196290649705334	-0.29818070184723566	-0.5928759721127032	-0.021130235325072994	-0.5406489036291594	0.0783023991094514	0.04554339033481472	-0.21257207380791815	0.9379422795318003	-2.059881377984708	0.8551459175697786	-0.8569467763417421	-0.8541175123267933	-0.279211317523085	-0.07094856172431543	1.475114730779338	0.6738916234289863	-0.25282864113802	-0.2421340058471751	0.6948557371812699	0.5420779471925166	0.053860767712392565	-0.8126523026071807	0.2856296214430759	-0.6116756573787152	-0.6515180629118158	-0.27861059579708447	0.76467160473618	-0.024034997657308516	-0.05737411685157549	-0.7357227588542558	-0.35191307809860667
-0.7184786679442576	-0.02350092783610486	-0.11226022792495034	1.1008067175031844	0.3029925842947073	0.6916032924393611	-1.0393760434392896	0.33493727321885486	-0.809355731901994	0.404426401626769	0.1309020914547505	-0.9187249763184175	-1.1435379719791723	0.782684664148068	0.029858769242538462	0.07695799519350106	0.6614651795061943	-0.004290567230242563	0.9688778738662066	-0.24443872109871675	-0.4698472467022425	-0.03999496023887482	-0.5428806179016835	0.009751191908587715	-0.019740797789075774	-0.21691994318431718	0.9008874113626254	-2.0936047227482537	0.7298275013579925	-0.7354503182200794	-0.8648733346457982	-0.3511675019433103	-0.08002734961618124	1.3655033811341726	0.7356464251020948	-0.2442464009788401	-0.2065553431024449	0.7321909515176215	0.4615280465024383	0.11239183102371945	-0.767645809386883	0.2371164581192727	-0.5881375810942863	-0.5281754241836925	-0.3685886846480705	0.67534962346017	-0.059627013413507714	-0.03288082812751644	-0.7402906077901213	-0.3775100652867437
-0.699076398010505	0.026682786539304927	-0.16585965482362253	1.0757837420098055	0.3714325188248244	0.8044867955586026	-1.0629121845207163	0.2493226203976402	-0.8379271940410769	0.3506576013423361	0.07179973862125254	-0.8479961590553909	-1.119475810943845	0.7999486282258125	0.12322686130565078	0.03545954223404586	0.6776387525432284	-0.00992031254932314	0.9954890865324388	-0.15054607922543567	-0.3268619480332649	-0.0663142130059636	-0.5237799885766744	-0.01864761488316303	-0.09985238665908651	-0.2258548279896825	0.8645366247968811	-2.119640211332405	0.6143992268565125	-0.5935020440123507	-0.8692072775864315	-0.3073168995700081	-0.13394714489537662	1.1901008733174174	0.7952577557232415	-0.20889351770911668	-0.1771849262905112	0.7555305731059134	0.3533652243920572	0.17299869563359332	-0.7086207041039725	0.2098598455053652	-0.55713203941553	-0.40224105927536097	-0.45475901148639686	0.5730051756515431	-0.05401490254218837	0.0074215416247461865	-0.7353606239958743	-0.3825889295692561
-0.7100180678564105	0.08153161539003588	-0.18504628935113726	1.0385721606113578	0.3909045711048602	0.8913889469404948	-1.0316024248269873	0.1434465423423673	-0.8673127881674079	0.35506955932497186	0.07387273738845948	-0.7354194679748965	-1.0787449494116688	0.8480256896771163	0.25195923049537905	-0.04205388126619436	0.7166322233076932	0.05125913595575047	0.9871539597679362	-0.09645117048730478	-0.14887023941270022	-0.14743786837651568	-0.5191643950877803	0.04404352667117937	-0.16266371096304916	-0.20816274755190567	0.8182675933727787	-2.119982178627659	0.5223232316071466	-0.5119206890632926	-0.8548351530859598	-0.25656875015213954	-0.17637799272693314	1.0418658700148007	0.8003251274249987	-0.20190470320874074	-0.19080947194440304	0.7570406607433013	0.26848337919037946	0.22050857142151523	-0.6436785300831587	0.17281215669009278	-0.5464072370029591	-0.2301919576590548	-0.5247277146886516	0.5124102616051993	-0.09255158825601377	-0.020893607212705757	-0.7414834832212255	-0.3693073659211996
-0.7055557954007521	0.17259045917161833	-0.20212322685576622	0.9976667318486108	0.4001526262569435	0.9746807501783721	-0.9774702343320897	0.018154572184915695	-0.9217548748528218	0.32921035304164953	0.08731273753869885	-0.6245684583024891	-0.9926066404931397	0.8576238808899432	0.3476907596234599	-0.07773746090951932	0.7328356073321685	0.11260002640475186	0.9008780205210574	-0.02741883124890481	-0.0033340239367843027	-0.240210855028726	-0.45422988370447237	0.09388288635421342	-0.23084222961917167	-0.20284991061652766	0.6911840728328004	-2.0900125369100495	0.41454715677928167	-0.41750669825164827	-0.8905472024695804	-0.16362491408063595	-0.23342304331415678	0.8810295331511988	0.8240443435824419	-0.1473555677698694	-0.2477213532068709	0.7348748263320302	0.17072237891707212	0.2799102554486185	-0.5756284198322159	0.13572028437167663	-0.5300003468100907	-0.07438089905017695	-0.6157869795987578	0.4587108267002373	-0.06495683741855213	0.019911020157768394	-0.7405869848614748	-0.34303528727586285
-0.6836225298880432	0.24957062497080926	-0.23964555113075106	0.9591715665984554	0.408395750696153	1.0414156596782707	-0.901077642953115	-0.1185878302021703	-1.0108835933884697	0.2539916637356622	0.08889683562221927	-0.4684688735236354	-0.9176512234558937	0.8630257657392268	0.45128238365910595	-0.16089040420066575	0.7429751568344978	0.14607890701881918	0.7207642170853662	0.027746838757822866	0.13399781108349554	-0.3531117838128539	-0.3814522932670298	0.09523583497315588	-0.311373173530438	-0.15012589601425497	0.5952128433738666	-2.0515489765062944	0.35080524627171966	-0.3565686912672025	-0.9612459367507988	-0.0004725248175845298	-0.2943171402644093	0.7403655099649603	0.8113607617288082	-0.05902251547876407	-0.3129893469312253	0.6536545687655779	0.16683856812075265	0.3389707803225857	-0.5413437024290182	0.044093452215355045	-0.528142698644151	0.05986473462918618	-0.6905424517557837	0.42107799379907596	-0.09275518318154209	0.10737971670456961	-0.7325059126754547	-0.2744504066826555
-0.6881213334321639	0.29463663562686404	-0.28117831859804565	0.9134757916468823	0.4532753949957732	1.1188973356649607	-0.827516916482527	-0.27101368490064964	-1.1074973720613779	0.1475224856262959	0.14328868953343013	-0.3434688596556236	-0.8581682440785972	0.8759416310731994	0.5521901550394784	-0.16200551194839435	0.7385867760819851	0.1866704922526786	0.5143757865422502	0.09108372121851452	0.30338017548064383	-0.4388017081353498	-0.32473054776241445	0.06464947789892155	-0.38119497176723594	-0.1117720189536463	0.4759917456766072	-2.0283914054781715	0.30652951071976925	-0.38051438557729633	-0.986062271141912	0.17232408475902578	-0.3108502551301613	0.6131742595297822	0.8262471666582597	0.06303719823243617	-0.34128448844798104	0.5873905441020292	0.14306600226886737	0.4247139901844205	-0.5171525506890811	-0.04219218454467013	-0.5270601152747182	0.18235009738103028	-0.7116788468459904	0.36792598897188633	-0.14370651922450656	0.10173955479354276	-0.6682725206491246	-0.23694806943897576
-0.6380700891300942	0.3460502927717245	-0.2716246212424934	0.8755738532777766	0.4889820618688215	1.1589916997213863	-0.7659870953494431	-0.4042922416188953	-1.1637214759747192	0.08699808758907229	0.18047792280521696	-0.2789958439590103	-0.792905845075273	0.855663033678668	0.6458114343911263	-0.17133956705621176	0.748563922443777	0.25071162849466944	0.30144554365463605	0.12264221503553414	0.4679601069573692	-0.500695892083166	-0.23834381915449548	0.047332722019034476	-0.5100777322834397	-0.0812121285787169	0.39006843322625756	-1.9802093376808692	0.26066064899595404	-0.38663568828907097	-0.9568017309508982	0.3467655164395225	-0.34151464901450274	0.5158340904941857	0.8428691584953046	0.1432169094100427	-0.3634895622100299	0.5059850422830037	0.14100808232219983	0.5075693352394598	-0.5022327118801121	-0.08492783612694828	-0.4840768357987416	0.2893897162969744	-0.7377228189685123	0.31676907523951725	-0.17682313829932544	0.09907336625578861	-0.5404572132697298	-0.1932707896073252
-0.5814639498549562	0.4250443421644725	-0.23380199320468104	0.8216923033010634	0.5001503013871238	1.1590276102814527	-0.7106042423527068	-0.5250279475443629	-1.1605448543290975	0.023153286743515022	0.2200836102612632	-0.22384216854478023	-0.7298026321451498	0.8369811014532065	0.7248903390624888	-0.13053993997804197	0.771424691098552	0.2932052947330723	0.14920365636635752	0.15187121151737754	0.601003928680815	-0.5524278708352156	-0.15773006677269136	-0.019605870777270263	-0.6097249207898411	-0.05367036980343855	0.3553855285370803	-1.9523119276159329	0.22427037059063756	-0.34605267907845993	-0.9341433792100527	0.5401279301180126	-0.3325801139656142	0.4091166470058892	0.8120727477432407	0.2239900103004439	-0.410077467779214	0.43875460628472523	0.09315792090675461	0.5771468858207911	-0.4974037559811279	-0.12752591170896277	-0.46663308442234275	0.35001072474322203	-0.7469642219258598	0.25706795253787856	-0.2556360035964892	0.11645485722285791	-0.45111353019272676	-0.1149763969083811
-0.5477073975614535	0.4572895927149544	-0.1845471289789759	0.7552529943216174	0.5228215747792986	1.1083915950400516	-0.6575085966056086	-0.5962093183762736	-1.1613049967975393	-0.045500662910400384	0.2281431984347535	-0.17842494950126156	-0.6666126572949881	0.8148827418813042	0.7818667179602027	-0.1921293587743767	0.8079379385582224	0.34736050509999145	0.06424752306235668	0.17500507444311048	0.7281185289849382	-0.5743881011861761	-0.08670385870474864	-0.030527939579452722	-0.7040412813438599	-0.018505688778976438	0.32302718950632564	-1.9196237799946818	0.14065794317756286	-0.3531288348550733	-0.8955180865404969	0.7199997343769491	-0.21336378252441146	0.35866010265218595	0.8353297165489169	0.30825166372397816	-0.47334385491427	0.3756434827034322	0.0810599905114159	0.6099694039396077	-0.49324013775779135	-0.16380375655317744	-0.45858229243045373	0.3674865619810178	-0.7907733961041955	0.23178429715582682	-0.36330412996717754	0.11182848441447713	-0.33910787500054795	-0.06321883183607661
-0.5319923321564864	0.48522015739631036	-0.15469441139293247	0.7497848505030593	0.5478691305188224	1.0457212910819234	-0.5606759087994174	-0.6314710531081679	-1.1587200131322808	-0.09031871340628295	0.20795782167055293	-0.15218055267568173	-0.5887762794358801	0.8064705066537632	0.8272902586073763	-0.28453261871945257	0.828018784961967	0.39026967129052964	0.016381900279588635	0.20099208294926382	0.7990955565133209	-0.6295548397217077	-0.03841423060963617	0.019662684998405126	-0.7137355350837853	-0.029198114275898128	0.3142696898891726	-1.8679197286557474	0.10832313859990388	-0.3507069738853259	-0.8474235047444217	0.8982601238495042	-0.05774461816379004	0.31330986274899886	0.8276374827910239	0.39749640403635433	-0.5234435134848768	0.32817541483250834	0.10844239697064866	0.650184810101596	-0.47936024856339365	-0.17283651935127978	-0.48392934487647493	0.35887917824992055	-0.7731696231148248	0.2400444683730886	-0.4651937253284558	0.17789566099202098	-0.277016271413134	-0.009621988388935155
-0.49700589988475663	0.5326099683651813	-0.07466790006693233	0.752331916481321	0.5764717769759731	0.9509726879189738	-0.47598579586115386	-0.6284809981584005	-1.1410094538735338	-0.13551465105834476	0.17914080371466082	-0.1531232272894157	-0.516880364440713	0.7327138218366923	0.8458799792445737	-0.39750800967478767	0.8228358682968473	0.40690094404643107	0.0013470847318066692	0.23161571761463073	0.8009494020996272	-0.6530635347232752	-0.028047111964735572	0.0666211513124962	-0.6318350012813215	-0.008914066303154921	0.3116969040452645	-1.8468713078252708	0.09334656728348176	-0.337087163049375	-0.7828359695871423	1.0838816816385222	0.15409748192108905	0.28857903262547524	0.7894122775740037	0.5011134448185356	-0.5667667017933495	0.28130684863081756	0.1339378253261098	0.6867939073093647	-0.43782929565524925	-0.0689006104963037	-0.511344957507277	0.3602097832488528	-0.7272369570730473	0.2500650655485425	-0.5685562594641826	0.2850714000650463	-0.22628253293521633	0.06272200802332453
-0.4898671163477669	0.532915388991685	-0.037994804550489716	0.7626223839379361	0.5732853890389686	0.9048181092062864	-0.3967692504892856	-0.618798514713671	-1.12968305876327	-0.12377417112524727	0.13380786776454956	-0.18094468698563038	-0.4837659435717071	0.6628097948247286	0.8377482977237772	-0.4963671257311204	0.837643793007292	0.4067630970274747	0.03149242159767035	0.27165173720420394	0.7743349703230736	-0.6791609020083506	-0.02683174251125823	0.07854840510103193	-0.5707690130490619	-0.007689971326646039	0.30186287889864233	-1.827463879229164	0.05874629454751553	-0.35856679672544167	-0.7254850404823154	1.1491907062758542	0.3841283716969902	0.2844156867877026	0.7613347568993084	0.6223927809544183	-0.6106738476768357	0.28848793130498107	0.10599324655838878	0.7241863835365636	-0.43980361628104064	0.05875493481156404	-0.5314531323944103	0.40215103443047573	-0.7310860614326292	0.24909977175678613	-0.6788683779728637	0.44975443158869216	-0.2213587854784847	0.10116457766434443
-0.4712386966379386	0.5343886958515804	-0.00027054492171110225	0.7739798586492908	0.599021016547702	0.8383209253766118	-0.37975036816477975	-0.5709060584619527	-1.0970483349994777	-0.11717930084807437	0.06680975397868456	-0.28011757389505626	-0.42657687059051186	0.5592418709728701	0.7884442631154285	-0.5744804498027084	0.8467245757339175	0.3988003452388333	0.042985149641331113	0.30980246916702525	0.7026261571227187	-0.7119178938125309	-0.044186518566121456	0.07547058247656313	-0.47923309547115966	-0.0951913940627698	0.3187211809807632	-1.7878282491733308	0.05267557308468607	-0.2967497075292077	-0.710453802428774	1.2102215318225769	0.6397182492257694	0.26908601735054577	0.7453690550362447	0.7376949571992364	-0.6278897467850455	0.3016072748349144	0.08534731616822351	0.7510552911368575	-0.4143804788394513	0.25342714354154217	-0.5435583023484686	0.4610581985673126	-0.7518410055027747	0.2749686342591401	-0.7791735887735245	0.5975297457457953	-0.20097090139002866	0.15463060677071808
-0.46480922506859057	0.5266456137838067	0.04905043660303624	0.8118525144884726	0.6326974678125346	0.7824990225263067	-0.4064461190870928	-0.4983645770487202	-1.0797051382189482	-0.1393402963885097	-0.042305368064974494	-0.3878138427115296	-0.4013070083485301	0.48625455765887116	0.7451125616871936	-0.6988808216798603	0.854851597551049	0.3989225399917576	0.07712120169338274	0.33144896021980874	0.6272476531666376	-0.7460956271635151	-0.08524380939810738	0.06954169723738976	-0.3413938248853535	-0.1302702875865606	0.33919757471457435	-1.7689325161754546	0.08175129729011843	-0.2042212884273819	-0.6502300397779208	1.239385595281885	0.8423195463761808	0.2771002824076368	0.7028540633453189	0.8342649714642443	-0.5988888010943236	0.35963003054354664	0.11786391446402307	0.7632222992405605	-0.41511547892291223	0.4893374671097357	-0.5203090132898361	0.4925584278326923	-0.7856579593696631	0.2777789938027468	-0.9046529088960993	0.6305820545719742	-0.17407853416626673	0.2155096380954337
-0.43095683955302244	0.5192092698022748	0.08770079265939748	0.8337516095766071	0.6678994787444853	0.7421343783666995	-0.4261407027933749	-0.3943809439183842	-1.0485249996623434	-0.12069773131428434	-0.12109693287440866	-0.497612208937478	-0.37659138016238813	0.40431535886264597	0.7206869526788369	-0.7305433749444156	0.836665496828817	0.3914294128723583	0.12565991704827334	0.3605952002078884	0.5727413275725327	-0.7510579182979786	-0.16975983836073275	0.119720995993063	-0.2263439936104822	-0.17572776680871222	0.3352911652562677	-1.753272633730381	0.1170451972229571	-0.06767779126271227	-0.5686152824292696	1.2033202096928308	1.0175023244063077	0.23334586829101558	0.7004298708466915	0.9417043011076022	-0.5424647586662353	0.4237156904311056	0.1011858728339237	0.7440416928440137	-0.44485021704215705	0.7281803388968813	-0.4855394295293906	0.5798527810871661	-0.8503308863315823	0.24730346908185505	-0.9507020778028791	0.6390282810361488	-0.14984293714868874	0.2974391800241243
-0.33706504391794684	0.5189975352015659	0.14442135984264587	0.860867130590534	0.6707984893563779	0.6911105067023948	-0.4401209342956694	-0.3299951789724189	-1.0131464327832531	-0.10700590720044581	-0.22266351928985367	-0.6191385336052112	-0.3709349387232753	0.2849135028818134	0.690703118856789	-0.791281447304718	0.8306105293274559	0.4106590247765287	0.1810498354403785	0.36686491427885265	0.5015146754315681	-0.7973021501188694	-0.22729833049194176	0.20039275710356766	-0.09883650166842897	-0.20065025858793684	0.3488534067816351	-1.729128413161296	0.12793578607579992	0.12842903316910192	-0.4601455396191759	1.1642105895839727	1.173466030848352	0.19228908550954218	0.6807131746871362	1.0180779504513844	-0.5293550453102365	0.4608414286405604	0.08033224214835388	0.6988639662348461	-0.4699400539727133	0.899965646059045	-0.4156460573964962	0.6586093355200784	-0.9572348267608728	0.22062436503026187	-0.9911117210351439	0.6299397001320306	-0.19505738774762688	0.3417640142832482
-0.2769166311189824	0.48249156235105695	0.1951368611937654	0.8812418674534817	0.6775630147871222	0.689750156514193	-0.44912535873172577	-0.25690840202143106	-1.0212857101770894	-0.09576276281071965	-0.2985524807008522	-0.7109450237266985	-0.39032334731012136	0.19227803728927628	0.6475798420132387	-0.820652141980746	0.7850194865961917	0.44920315504205605	0.2329818006341425	0.3569909309861036	0.40236404837389206	-0.8313237580251498	-0.29124402784136894	0.28012551012852727	0.056689240996446746	-0.20735725271643707	0.3323367233286157	-1.6668115754297457	0.12051976425379582	0.3038321034284547	-0.4096616628702403	1.158640895956506	1.3291221316659332	0.17981082334597814	0.6231531783793763	1.079673861042118	-0.5216972167595464	0.4847478509057922	0.05036798128728598	0.6659580928315039	-0.5004941762847352	1.0186988618165644	-0.39251999700341667	0.6797439405617488	-1.0403531886379613	0.21515332707606535	-1.0380994282232427	0.6363316596247645	-0.26189898186849275	0.34565824061934913
-0.23481923982264194	0.42524187224888105	0.22812428572849391	0.9295962904720655	0.7063663279265848	0.6862556450973469	-0.4761419290330108	-0.19833678316175218	-1.0645811512199594	-0.07554782010658677	-0.3807620683568343	-0.8000320007901349	-0.4107393394414192	0.10796308504726668	0.5957467651848692	-0.8679499784534579	0.7299221458412339	0.5225278801700218	0.2289744035938603	0.3061823565550523	0.34970224286457113	-0.8670565008053839	-0.34990197905323284	0.40634875380188573	0.19238008604358317	-0.2011565372105585	0.2591473336893192	-1.6665013341174983	0.12060986104012501	0.40036199531155325	-0.38434641567448447	1.1255052679798898	1.4352095815617607	0.213338346201866	0.6176106032950518	1.1192125772376236	-0.5157763854873	0.4765401567635341	0.017059508839767482	0.6321214496461753	-0.521452275910401	1.0977415928242362	-0.3290253762042922	0.708835158792549	-1.1371585511083375	0.252771301580848	-1.0554629364606403	0.5734965118284394	-0.3515913473600784	0.36649398852204895
-0.1809660224888686	0.34830493690433817	0.2563179638207747	1.001838433039056	0.7095378381427723	0.6954462873145755	-0.5124018950617313	-0.17856633517855625	-1.1037683734137593	-0.09067800196539136	-0.4364016208501914	-0.8859397121481594	-0.47291169742187494	0.028390610598206672	0.5716649584542507	-0.8593647288672367	0.6167397423358474	0.5815667789413913	0.14313801700374912	0.26890006629292695	0.28779494966608493	-0.9329097762301748	-0.38867501196208853	0.4791517477207316	0.2887194959482117	-0.20912859756864433	0.18099253756551484	-1.647672077325024	0.15333736333474776	0.47318760724136305	-0.3658696297284795	1.0770371825573333	1.4598732355434296	0.22854076589168906	0.5669820015594429	1.1136383419766847	-0.5296239405594643	0.44611992768073394	0.005100597912391147	0.6173952532615975	-0.5032987310196042	1.1218923670708913	-0.21897161751522032	0.7511183532523816	-1.2602019853052475	0.23702871588108665	-1.059345425107526	0.47234760496651057	-0.41451794049714674	0.39695789094104195
-0.14829900990875133	0.2561934323362688	0.2966323560217426	1.0680531654095007	0.6763811487257558	0.7328874650849413	-0.549056986568517	-0.15390147955091635	-1.131795265358105	-0.12463833250526424	-0.4896373230278049	-0.9751199645157976	-0.5600742222695837	-0.047035160557468626	0.5182207051071971	-0.900522689352883	0.5375364616690249	0.6391141710780428	0.0011833536328950567	0.2262265333370613	0.2312732967502839	-0.9738366876553458	-0.3835038885247212	0.5150719581288196	0.3521164265843172	-0.22851550116442215	0.09323222861343701	-1.6654050188090175	0.15379033269498016	0.5381752856886054	-0.34471794405392575	1.0104991271960437	1.4072871659314536	0.2571325242818211	0.532994758693127	1.0751943915379	-0.5451957757177482	0.43229204612831407	-0.01313660112718181	0.552543111768981	-0.494042838346392	1.0956609205730365	-0.12637998757146132	0.7389997958596687	-1.433102428320992	0.26624877781839507	-1.0571899574011379	0.32541733586795185	-0.4693726698834645	0.46172137268731445
-0.10081991954530582	0.15562843690493658	0.262419581097994	1.153557757304775	0.6437044711724094	0.7975651693508053	-0.5991027535039593	-0.19569594713070776	-1.1451293602392851	-0.1528863216819763	-0.5556289110048802	-1.0351247303373814	-0.6460298000888638	-0.09861500725252823	0.4569987494329422	-0.9116533508484894	0.5150155319147898	0.716496832781865	-0.17599352510419813	0.1603968797372628	0.1889523847406616	-1.0388588011726765	-0.34959106586654004	0.5210765315237758	0.36734642597656647	-0.2285427224649655	0.0355201998422701	-1.6899307443237626	0.13321471212608776	0.5733771611686369	-0.32687120780949963	0.9398841547472351	1.32756882359281	0.25909634874067683	0.526295694048003	0.9919841293900555	-0.5583164943363349	0.4237283232960367	-0.1117234291428788	0.4950646964219064	-0.5436939132030495	0.9834263770423035	0.012144445311750074	0.6434304826671046	-1.5936080013634004	0.2920966506845529	-1.0259042452007854	0.18468747196321403	-0.5196201012263104	0.5189030947218801
-0.04074348516764121	0.08583747114210925	0.2771658585757609	1.242844049803845	0.6063901889818462	0.8385943826134558	-0.6356657346818317	-0.23759657195392886	-1.1191815640415457	-0.2542993115458032	-0.6155345635208065	-1.0642221371896392	-0.7496092922638776	-0.15666949465552124	0.4084870202991664	-0.9132471145795918	0.514928450778768	0.7685821698523795	-0.3791574819447175	0.07687606630974683	0.1348270937575755	-1.10226883828821	-0.3010950715942874	0.5621159526678599	0.36705096324641834	-0.19875145279773668	-0.019617960088219654	-1.6936664959411853	0.13903620723721788	0.6289094790534586	-0.32277889766855256	0.8912781475350242	1.2606659008515204	0.26209399826120583	0.5495250531052842	0.9028909483959737	-0.5756968609798846	0.39902893383310994	-0.11958793648942993	0.43285237923535885	-0.5872936999119979	0.801083627585467	0.1309976451650406	0.5747206075819955	-1.6983759463901802	0.33235150291576454	-1.0261168143491126	-0.031935546591502516	-0.5114135937959472	0.5660674632536441
0.03572460690439867	0.0008056919798149875	0.2435272442580499	1.3263705596275874	0.5864983111516799	0.8756482633154373	-0.6431843266736743	-0.28542617194308995	-1.0959466390398984	-0.37382177095867286	-0.6587294838730416	-1.0530326318991812	-0.8784657223390872	-0.1986599278713977	0.3617031652324601	-0.9051413112728104	0.4999441390957243	0.7671014717844674	-0.5528143263350389	-0.004143952237439541	0.13853336864468907	-1.0947211097894525	-0.26200858348957506	0.5589507507163207	0.3378526023048131	-0.08974699276082106	-0.07391131568690533	-1.7310007368843525	0.12351271735992246	0.6070131056856106	-0.36383063908050434	0.8546416600635667	1.1164180372355843	0.24807753355486922	0.5688643676378108	0.7713103685217385	-0.5827818044725299	0.41368462917981896	-0.1257329759020393	0.41047902720507334	-0.6210826430232762	0.5941491361941332	0.25326208881396006	0.45756431161687655	-1.7731280289401519	0.3966394527373001	-1.0175114858697347	-0.16435797521631668	-0.5079093295673085	0.5916430848423848
0.11605860141295173	-0.0853619518250223	0.19740866168311397	1.4106079744754956	0.5667045532594195	0.9297143523331913	-0.6205639581198488	-0.3401682730064788	-1.068761702180765	-0.48179153870115493	-0.6638763073417788	-1.0200049612917161	-1.0033506394034928	-0.2475259375193987	0.3236062289390934	-0.830952268170033	0.49807767889270005	0.7199814114211645	-0.7322476962160926	-0.050735356742784433	0.15370870746782775	-1.13641722005559	-0.19248318176147922	0.5330216204376756	0.24883088593440847	-0.07117917384999384	-0.079098669657493	-1.7875800903602053	0.06809579961770566	0.5520066936475229	-0.3914608736500492	0.8332082859998577	1.0062386298910644	0.2405537814541682	0.5723883335555108	0.6288399311372798	-0.592688619573388	0.36510543569116505	-0.15664623212271045	0.3764228906957788	-0.6771504029691582	0.3724768614803188	0.3249554350000063	0.3824857324447076	-1.766328647830992	0.468597117453985	-1.005055926318509	-0.25567550865092664	-0.5720859725121432	0.600754606099968
0.16944391638867196	-0.1410792428156529	0.19059656103289993	1.498121665438112	0.519675438835426	0.9895126505177506	-0.5986153705931806	-0.3984845033793739	-1.01009323358321	-0.6092571544482643	-0.6926649497133297	-1.0020423031337997	-1.1364563955610796	-0.28943374666712396	0.2797764090410222	-0.7889664725562889	0.500779736624295	0.6920777797858528	-0.8708400989656202	-0.07865611020821348	0.11821850492343447	-1.1674587054733656	-0.0990817238048505	0.4757512000555136	0.2135964616897989	-0.06102788405715788	-0.10892065699491622	-1.8224577587673498	-0.016175956077722244	0.4759830606115719	-0.38279458578123615	0.8466306086469381	0.8504992919873764	0.26544832692426135	0.5884678846777323	0.5050990024321186	-0.6270489447233333	0.30678033388726783	-0.17198454763984042	0.34125957273858226	-0.6988941182809758	0.1965524546279631	0.3916248716463679	0.29287923944799565	-1.6863263587007542	0.5269269722354003	-1.0657043029765618	-0.37352635865227723	-0.6335822622364154	0.5323076873322181
0.1812061171010422	-0.2178641422608572	0.22550916990208675	1.5587539600327636	0.47268858444050216	1.0857994897927719	-0.5584607497222829	-0.4586996389041911	-0.9419953786509401	-0.6923504898864786	-0.7159254453262737	-0.9416852019108267	-1.2332550660722108	-0.30297596313173136	0.2294670164602451	-0.79590790632729	0.49825316327250235	0.618233323841247	-1.010363235584726	-0.07413750768441317	0.03259754904173895	-1.1731329286356789	0.002498040664371398	0.4159166378873276	0.15255604179887663	-0.08517860979709888	-0.1641249265244969	-1.8769453143323052	-0.08976893735818119	0.38887822094967406	-0.4807886911224428	0.8596228120811465	0.6869453294370792	0.2989055142232899	0.634582121292904	0.35276883051479774	-0.6353468515741998	0.24380983590275837	-0.1798942106568486	0.343502496542353	-0.6760138445108097	0.06234684953630385	0.47136030269770757	0.27291716540495453	-1.5898166444283661	0.6006067623817748	-1.092334998963732	-0.4450353554470922	-0.6211251879875311	0.5244490202297677
0.1856185428864936	-0.2567919407022886	0.22351792883405022	1.6179365914298418	0.422413388647513	1.1657161478679814	-0.5285816328627959	-0.5689426150604466	-0.8281716749289825	-0.8044790081106493	-0.7014001058019328	-0.8912169517165938	-1.3211299751022014	-0.29808665670108214	0.17620849744397832	-0.7972092605143394	0.5311117997856712	0.5130439863697298	-1.123173938566345	-0.08556719876826427	-0.06716837792671711	-1.1909893079973346	0.06605981433196148	0.3126686161054892	0.04421244973101453	-0.15082237327888515	-0.26611140081775625	-1.9572514691623302	-0.1295965635012253	0.2779701782763364	-0.5460559808269785	0.8781766507935224	0.5329938052328564	0.29311343492797437	0.7271338251537286	0.1880952253126347	-0.6006322792496224	0.20416508743120465	-0.2006137795249887	0.3548409023810697	-0.6503442058885968	-0.04175836138710755	0.5439284912891742	0.2665473661558801	-1.4824338153501144	0.6398582784501928	-1.1074108661488158	-0.5377157536051944	-0.6945678996584519	0.5324671146681489
0.1754482026194089	-0.2957354231882169	0.2660568047550124	1.6562728072883588	0.3446882503004502	1.3148061655296215	-0.4718017140580241	-0.62681874101498	-0.712438991237205	-0.8994038128203616	-0.7075593912764614	-0.8170796872762255	-1.4041259271208084	-0.30518098937185645	0.15593595749633582	-0.8291635647428942	0.5807392375038753	0.428584736783913	-1.2212561655026337	-0.0536462546001387	-0.17731815065879164	-1.2085072073948724	0.0985670355467483	0.18069355972474913	-0.07370839808627563	-0.21429863140757024	-0.3401058849073106	-1.9994273975363193	-0.17722483154032503	0.19694594957179645	-0.5526385803078249	0.8938097668091947	0.4044786427171565	0.2577528193188252	0.7958518679183753	0.05311400792307856	-0.5623897865814765	0.19109716051128456	-0.19179277718825113	0.3658343116752344	-0.6019614045016046	-0.09560255007838449	0.5834320911815911	0.24355443123779769	-1.3589447680517663	0.6358561564777485	-1.116993764575308	-0.5722804898483318	-0.6994451806373537	0.5339449685671459
0.1600508359137685	-0.31425305172428286	0.33777600551924325	1.6900672084053436	0.279810662799647	1.482260686990174	-0.4270309759279036	-0.7050094290255293	-0.6176131189389796	-0.9417902875411921	-0.6787627026852777	-0.7047317846777366	-1.4397147596119293	-0.3413805805000912	0.13498564169230645	-0.875864793544529	0.6647811783156035	0.3453713067950509	-1.2954258880781835	-0.01391771457061194	-0.2535855369183889	-1.2104519059341023	0.10721273449333761	0.09570733016853676	-0.1530939430850135	-0.30878685041435283	-0.3970210419814686	-2.0438145013914393	-0.2134518172873851	0.16691543481250887	-0.5612397491691727	0.9143655428855764	0.3472523285111691	0.21174773069102568	0.8770328751593116	-0.04773850319484897	-0.5042444599443059	0.2143908463401555	-0.1892261422998893	0.38134521900620094	-0.6069242751209643	-0.052205523494660934	0.5807856468142804	0.1756464674769746	-1.169954860937755	0.6207344394838074	-1.1408544446957518	-0.5999829298968713	-0.7430166703041312	0.526983901805772
0.1587238441253786	-0.31043189568334234	0.4028374970972076	1.6827152199451443	0.21206902276715414	1.5860310184929536	-0.41181609989315654	-0.7763348745592548	-0.5850650303109777	-0.9835445736862758	-0.6364331768868009	-0.5927293714822464	-1.4625909753874717	-0.3374990243116183	0.1128049637199006	-0.851976777819505	0.7017958732804385	0.27199216091114353	-1.3353263937830533	0.043205841593544	-0.27555489574128217	-1.2091510687288314	0.08110095023322635	-0.022417950642714735	-0.2559290129354136	-0.40334282957045353	-0.4475949855640343	-2.060215693383701	-0.2412979378344326	0.11514696389480758	-0.5598879171928202	0.9475533515762711	0.3553872673016377	0.13863818631693298	0.9189397524620482	-0.0988663472686112	-0.45558939921904446	0.20412593546360175	-0.20985131055486175	0.42430103055640045	-0.5889154718293497	-0.011424218119952867	0.5656077984766539	0.14007071913959926	-0.9254076653139194	0.5817855054787072	-1.1233442058477967	-0.5993928297569823	-0.7570947352139128	0.5092922632491277
0.12704791997524134	-0.29013778770725496	0.43155208865774686	1.6788643666949543	0.14268421605359735	1.671419841819469	-0.39526341986714064	-0.7713964093307772	-0.5575943166483254	-1.0070509504908232	-0.6073079437051575	-0.48374090623068683	-1.4694419513383838	-0.35343917102577654	0.08599418218058956	-0.8865660608448129	0.7308120387759282	0.14518896515274915	-1.3183992360758254	0.15038108731459082	-0.3020391483253093	-1.2015034199454635	0.07017111381069167	-0.09108951601632283	-0.32799235569687935	-0.51116360741424	-0.5423555315973951	-2.052953638697823	-0.27001333703026537	0.13606673515666262	-0.5767825043505808	1.0058747445591598	0.43702823769171023	0.10361095238413184	0.969973312066104	-0.12439378642342816	-0.3864009029784757	0.1899862614920282	-0.19315160683390015	0.47116026895059004	-0.590069204367542	0.023049315652599323	0.4915423557878033	0.14361247309438946	-0.6937679692521773	0.5199070253401852	-1.0970676814921971	-0.5646279277677264	-0.7209600482230509	0.4990892672810638
0.0668807667278959	-0.2578134948005231	0.4138005528180007	1.664337226198749	0.10156671379545687	1.7362104350141911	-0.38214524932542254	-0.7394352453057064	-0.5787556776163592	-1.0292574324482058	-0.5610083641873456	-0.4028568591163307	-1.4163762954322685	-0.37203903401830546	0.1006803366875501	-0.9450861672986666	0.7136864845898445	0.05295899850134015	-1.2391834912943074	0.293002935920163	-0.3251597514742991	-1.1648582800663811	0.05742487648102386	-0.1537098285579484	-0.35900549815157107	-0.5950854663181809	-0.6214464514102269	-2.090596859902474	-0.2720588447585013	0.11046390422706118	-0.5104421426253732	1.020596031747557	0.48951628077102993	0.042301264418649696	0.9904555413664691	-0.15737833365456189	-0.32523628255033693	0.16601709977428153	-0.1828303783953742	0.5197756029200923	-0.5824890515412516	0.07508831572457655	0.4280549325456852	0.12666896883885725	-0.4399081191139921	0.48054523300752516	-1.060043594827771	-0.44984952884662965	-0.6892376992023033	0.521311511931671
-0.010291157648516064	-0.24559823814481446	0.4433827446613964	1.6829236948350097	0.035218459028146326	1.7734214943357798	-0.3711635443325211	-0.6677980210696493	-0.6050508597164737	-1.0378463770706614	-0.5389571647446636	-0.32339133476344617	-1.3453462189389014	-0.3845159554115671	0.10872644674587681	-0.9576209214697728	0.6969550202164136	-0.017111126070768895	-1.0861126469681106	0.4543892363660099	-0.3751582967929606	-1.1785292485064196	0.048170689826461374	-0.21995935467904112	-0.39306304246337936	-0.6798809584030906	-0.724282810760875	-2.1241122225878506	-0.27443994748188266	0.13266827208092274	-0.408056952081563	1.0116100172123033	0.5891475798568195	0.02460152095614915	0.974061787882356	-0.12059471394174728	-0.28342050340062247	0.0955579895802487	-0.21454513197795427	0.5516308811744418	-0.5787612878323434	0.053416375459528063	0.32277465855938337	0.09992637609402308	-0.17174288615625027	0.4478037669836958	-1.0071840991537109	-0.36793895025563655	-0.6327374352518684	0.5192795512034254
-0.09660285593243495	-0.22121425416540555	0.4788609845003318	1.6758982605383381	-0.0027916988894788218	1.794594740912256	-0.36522266161570993	-0.5779509301691059	-0.6286174321878382	-1.0260126466819206	-0.5071583359541332	-0.2178991698715767	-1.2535592722309554	-0.3943495364678933	0.1133553708688915	-0.9513630937950049	0.6803751532951083	-0.07150215215499686	-0.8961108603085192	0.6065698098737693	-0.397797128160708	-1.11598164834743	0.012765394626526299	-0.2446531178583061	-0.40715844670875867	-0.713253266867613	-0.8451307434201061	-2.138532195414664	-0.26443547605651163	0.16259305843692445	-0.3371609964300863	1.008283933958386	0.650319071828408	-0.02155747022675983	0.9462622410822761	-0.016125125810273734	-0.20928862662664893	0.07409932651941696	-0.2143900633005451	0.5612517191415092	-0.5518884975326211	0.036813633339995926	0.2640454694586729	0.0697137203847302	0.031215459771634813	0.4162764298647206	-0.8942944142980963	-0.33032123037109334	-0.48278690568026833	0.5148206735767904
-0.19928285636817256	-0.20350592232538203	0.521140115331376	1.6754366779231078	-0.019141510853310305	1.8272912499176548	-0.391291089548345	-0.5059542903317331	-0.6914400754039395	-1.0071387544596768	-0.4291654400307931	-0.08822081029771106	-1.1652107497499737	-0.40166259674804905	0.12444556944510729	-0.9248526122942579	0.6889164779185097	-0.14174353834215808	-0.6840966391156483	0.7229578499561315	-0.38133266383628817	-1.0793096548918588	-0.007895427236164826	-0.2795329358048401	-0.4545357899044545	-0.7356632816461082	-0.9355719373380772	-2.145976012593835	-0.25226308954492754	0.17927176667383113	-0.2874532210625613	1.0167242227629711	0.7498127621743433	-0.09125468917484536	0.8800710859753357	0.0912910223654377	-0.12659422757691965	0.06045809837883167	-0.2631812783615233	0.6053306746662991	-0.49403822267309466	-4.175179483090208e-05	0.18711280324097138	0.014293299372264322	0.15473308991208662	0.37152038708192886	-0.7746967997980143	-0.24498161766348647	-0.36566518813493815	0.5549631686975881
-0.31102232320194767	-0.16069945967985466	0.5214643929240086	1.7107604598717046	0.004053905556001431	1.84919725091294	-0.4419439716142449	-0.3903887448025577	-0.687074027667454	-1.0024653387039222	-0.3382075184915366	0.01789774636042623	-1.0744076913855323	-0.4006537013351433	0.11493132694643934	-0.8945355380803808	0.7394854915434519	-0.20773523037315114	-0.4964013106168066	0.799285437690404	-0.31920112352568086	-1.0407772706371978	-0.029365694331800196	-0.3828785057971085	-0.4843277586993088	-0.7202437190347011	-0.9882924874802868	-2.1594545910543688	-0.2406381186799337	0.14647842210606585	-0.18266075792579267	1.0115116828023785	0.8417262740449514	-0.13557115466302447	0.7745065383746801	0.23051738092962828	-0.06428548782208195	0.022675352056140307	-0.3059162259529496	0.6200142081946018	-0.5077890350207557	-0.02687659732715088	0.055977886799669654	-0.13012507522709013	0.28686284284788977	0.3374693456012188	-0.6579231705690508	-0.20288911332217938	-0.26526899790227587	0.5794719321279584
-0.41768280583315953	-0.15016030457938706	0.5555487690624406	1.7092480282181317	0.005460169633498761	1.8722023835364392	-0.5176396178762541	-0.1958294061081801	-0.6803809386241606	-0.9738960398156221	-0.28696511811967723	0.15514597467940314	-0.9480699023429606	-0.4208900133004791	0.09357665284548362	-0.862395514276548	0.7716752559439508	-0.26950675654703427	-0.33865960756390784	0.8764766272233271	-0.23621051436720752	-1.0158115630255127	-0.053417005803120254	-0.41562712064435825	-0.44338262829522074	-0.6762000632071479	-1.0307265738625335	-2.185169755626277	-0.25232584661678403	0.1645146914601397	-0.1678074985092199	1.003643004059134	0.8845051049196156	-0.18473197371637373	0.6407131079188085	0.36462379815742507	-0.059504251490804315	-0.00803171528885378	-0.3433828014751593	0.5860541763943743	-0.4887916490368068	-0.10994090296786482	-0.028677846580645483	-0.21860953261836405	0.38888481833295807	0.28809606331482274	-0.5444611288070115	-0.13725816366731608	-0.06017537292352067	0.5606383868236964
-0.524715339334815	-0.1522044583788229	0.5415045967350414	1.719473467328341	0.025132486988658727	1.8498337963546228	-0.584988594498738	-0.07151781904588934	-0.6067979789273572	-0.9616926085053918	-0.21501739764698327	0.2854215650280531	-0.8166368014105314	-0.43618605873769206	0.055325074608848654	-0.771668933291396	0.8208408204017259	-0.35857350416193806	-0.16952766020843624	0.9249582175695412	-0.1405690065537717	-0.9905186164817283	-0.039694876701858194	-0.39579810255103526	-0.3838914330150522	-0.618295643365977	-1.0874187806758253	-2.174537557040461	-0.24374738984399538	0.2027810769969074	-0.18237519310041578	0.9875130416492901	0.8823984634528277	-0.2473594246125801	0.48509204180231896	0.45961237549252826	-0.050928400619247485	-0.02756012049170432	-0.38561560538015105	0.5699254885913299	-0.4974818151837555	-0.23474467355492648	-0.12491972935956538	-0.28586646468320137	0.4513292919607898	0.27882580798544565	-0.48388837465737267	-0.1266081939407136	0.10299577483359923	0.5281327024176561
-0.609115122218917	-0.134641988152621	0.47325080045139345	1.7049886997772297	0.05595332860017974	1.8050625013653814	-0.6537012934011474	0.06428307800843136	-0.4887692088273222	-1.0312756033714057	-0.14919481966928533	0.3780873931173022	-0.7034407774433095	-0.4593110638688108	0.0005568674124919847	-0.5897907896121326	0.8111002550532709	-0.417977286543457	-0.008108396803717827	0.9380481116790103	-0.06627223787560586	-0.9797590753345254	-0.021180136898664596	-0.40372148943355246	-0.3403971218579175	-0.5397030729313419	-1.1536019165851195	-2.143033085303202	-0.2223720826267916	0.25492187746751804	-0.18612622770683857	1.0101068390008776	0.8548570209928809	-0.31199343309174693	0.3388011793606318	0.49781809445702496	-0.05543363719289186	-0.10969179960818494	-0.40516748255598	0.5640425594544219	-0.4748515004476757	-0.4058014971308082	-0.18430104957307458	-0.3426881033715631	0.5084724046410083	0.29154421522035484	-0.35253792774268183	-0.10617707942869747	0.3039044158931278	0.5117335289151697
-0.6615347987562862	-0.14333983642914666	0.42468093163225823	1.6958259741299901	0.11201554705647276	1.7785798617023887	-0.7206700884237105	0.1722413279611504	-0.3223352834738799	-1.0609341996176644	-0.08513767962139521	0.4392655585067155	-0.5895600277327608	-0.5192492998636989	-0.04382291032261226	-0.40462257755622943	0.8034741086754469	-0.4549635596831685	0.1281600019305547	0.9258643871813603	-0.00276213769902236	-0.9558119301240874	-0.012348547796401974	-0.3850595181573972	-0.3092331376037699	-0.4315396833841045	-1.2258491658866693	-2.152405602592498	-0.1734246733644098	0.2884932764430037	-0.2316921279138271	0.9974345048015294	0.7832228130946496	-0.3300293437972044	0.19815274279236744	0.5095606948228945	-0.07720467562654651	-0.20050878580069925	-0.41381487239189935	0.577825243498075	-0.4384544091240737	-0.5918310521030461	-0.1944717507143307	-0.3941943311010875	0.49937390813763693	0.2862274335231564	-0.32474521464856354	-0.06888624892810455	0.5340746560974496	0.45825051492582175
-0.735772485222266	-0.1167444021756674	0.42690772188703663	1.6789146492564662	0.1648234238141141	1.7361041576557372	-0.782114878890152	0.2584739800638113	-0.16308532286435476	-1.0695350274840254	-0.012890392202373336	0.48646040197439955	-0.4918546150257872	-0.5781792130310459	-0.060111592093058316	-0.19134478577003705	0.7788465464025252	-0.4703361634969613	0.22428737657974254	0.8608492832645462	0.06008973892625489	-0.9006409449764592	0.027398644738814676	-0.3448652712709714	-0.31885796302396824	-0.3308680198304318	-1.2613166415688075	-2.1726293761092728	-0.12838000834292984	0.3070832342899286	-0.2896354602101906	0.9563030132027164	0.6416856543703953	-0.354013072294714	0.05398123382576856	0.4584321525121551	-0.10692505978877295	-0.27604736987728373	-0.3777463858972891	0.5733094048774888	-0.38484214872904204	-0.7613114361778084	-0.19278873180035333	-0.46858759158189534	0.5324229647540043	0.3092596115914087	-0.3536866282609594	-0.11370878363986041	0.7708841711750526	0.4216576912662492
-0.7403248676961317	-0.13865396673494104	0.4479502336688233	1.6921621268108171	0.21256785540402895	1.698761650022378	-0.8515532571852213	0.35959581994014167	-0.011105905399018245	-1.0679624782072623	0.06008026724181594	0.5272784428475348	-0.46246725915020653	-0.6354732498109513	-0.12849204205190018	0.021928461813781375	0.7822975019039067	-0.4797171932503456	0.2437357599905042	0.7521162188553605	0.14056830184583063	-0.8806862396379851	0.07327447683101	-0.32337209045035353	-0.35751615368307565	-0.2247086036070962	-1.2952525458936917	-2.176912554998593	-0.07874916214088705	0.3266475491805343	-0.40560648654367304	0.9550705717840398	0.4659535858907852	-0.3438432218411192	-0.060752024248762984	0.3974838148236559	-0.1240010086410737	-0.354431393480307	-0.33395190628581745	0.5789696825131074	-0.339526358579665	-0.8960109169166172	-0.18542866929562063	-0.5625398559384817	0.4746694125423111	0.3248842551843939	-0.3689757262882188	-0.19289185673288664	0.9963558934850646	0.3751795965467646
-0.7340068159465931	-0.11430971566825747	0.4768561111556007	1.6502117812220394	0.29046824965134493	1.6504865583312884	-0.9076063524566635	0.3705681371726396	0.14358694494403795	-1.044421111851217	0.09374750700525483	0.5432852641938833	-0.43080102283220045	-0.6921059504944285	-0.18888496099898672	0.1752751064510488	0.8120386973103695	-0.48165933397801286	0.1867586184653003	0.605380395199373	0.2399031547871786	-0.8420034753549853	0.13216775890024135	-0.2916237710006313	-0.40719955010034664	-0.11929580968019533	-1.2915877383072805	-2.1634932059811547	-0.0458620331951756	0.3063865633910411	-0.48716878913354966	0.964143894273854	0.27507905643403363	-0.3653161418912334	-0.15222011249904174	0.30236031715742706	-0.14680372930198868	-0.39327674502246274	-0.30337354409523487	0.6302463507224907	-0.3267070338408108	-0.9894491621580397	-0.15259881239935652	-0.6159243707660509	0.3712400365277958	0.32477253036992537	-0.4418597320051216	-0.26109739869606846	1.148775817951163	0.33497260498347203
-0.7440218138485066	-0.10880566165279411	0.5256933260304831	1.6226388583901332	0.36830734403791887	1.5687128432557387	-0.9921645964112145	0.4405377498429116	0.275759085352171	-1.0281668147298118	0.11702477026470655	0.5178852432414119	-0.4143182482173614	-0.7327623743272238	-0.2294146407268985	0.30343208481521877	0.7894983001550187	-0.4612776271121198	0.1070478135320628	0.42373723870841734	0.3070532346372885	-0.8184355900748216	0.18305306971893404	-0.30945085868552125	-0.4426554201512623	-0.04660599919253224	-1.2701597781527294	-2.131768421257582	0.006296984753394336	0.2849039129124921	-0.5509637900146911	0.916582120806987	0.16224680140455933	-0.3619088874626196	-0.24107800730276793	0.19599299074532844	-0.1788022028198933	-0.4123677372770825	-0.2498817026832044	0.6791755113994843	-0.3155111909958438	-1.0980920256570061	-0.13469297196349875	-0.613971612651022	0.3209303561580481	0.3361806522149226	-0.5541017840080495	-0.28560239015607575	1.2602177583134964	0.29957933676255194
-0.7394170701478455	-0.12864127272808754	0.5610542354227893	1.5808817334309861	0.4719122503643572	1.474803764102027	-1.0453153010093517	0.5012491297405925	0.4310198014936019	-0.9993968210555613	0.07538987123109082	0.4789672801746459	-0.3966615742449523	-0.77264924342963	-0.2551771774673557	0.3843572822861111	0.7216580271701952	-0.4109532927948082	0.015505338631599159	0.2742933674028393	0.3369914354475244	-0.7857838268203712	0.20505290293839887	-0.34269269482146303	-0.4733722437929492	0.0463538660091312	-1.1989647738604856	-2.157135975189417	0.0714221108332469	0.2824336427866288	-0.6297762327751961	0.8624757634721207	0.019685127924210566	-0.3376579978040407	-0.29719163402956655	0.09549036617672979	-0.2268974625215212	-0.4064605983054898	-0.18627212544057742	0.7296858204189679	-0.3792773827185981	-1.1591972322757123	-0.0835182531521602	-0.5868014012611534	0.28787753762080676	0.3864965462912684	-0.6405402656036474	-0.36294221033519936	1.3318492889155658	0.2648969512205545
-0.7109587433843119	-0.12493042780010899	0.5789860241799403	1.5075595892394265	0.5606837313208175	1.3796094560719054	-1.0667476242457454	0.49245516612730145	0.5086746749815898	-0.9515767330591649	0.07460103786382014	0.4157031356581591	-0.38902165454716087	-0.8020137112817686	-0.2523141560522862	0.4674595478420879	0.5981397920106295	-0.3638780791655679	-0.04566208404890689	0.14805047038761657	0.3572447016264929	-0.7131134899780363	0.24979040015536008	-0.30169861167428225	-0.4896109370798545	0.08750772480820632	-1.1635153481245049	-2.140777750220904	0.15412934515443458	0.2885633644820754	-0.7269128845843564	0.8249249620304402	-0.0930921311733712	-0.3091432919847942	-0.31603804977309113	-0.001199256082490051	-0.2704594100018363	-0.35993285037124456	-0.17168408086130066	0.7836254294193059	-0.4055374500052834	-1.1953165658262195	-0.024624685418584823	-0.519540619280619	0.2846973570883454	0.396227146579875	-0.75369525660719	-0.4180260092150639	1.3891554275830904	0.23060409590871056
-0.663626020915305	-0.1175003731204202	0.579080556776205	1.422347483659824	0.6449191503664979	1.2502373564013545	-1.0728493964906296	0.41604016753398954	0.5529620798189241	-0.8648562915883294	0.07414277470873533	0.3387084927378972	-0.4296831212078828	-0.7815094293656724	-0.2460698431109778	0.5030168776890274	0.44047272114156655	-0.29693431364573186	-0.1056641333075927	0.03636583545027616	0.37516924295100895	-0.6469344744254151	0.3432559245433027	-0.2725629341039725	-0.5411994602877513	0.12095646672115845	-1.1191057954128438	-2.0914204515854466	0.2374499211155189	0.2716903180387321	-0.7833016170992184	0.7545110237992073	-0.15499156119050045	-0.21815319555198925	-0.30990582636746455	-0.06272664867864104	-0.31239532993480135	-0.31861870845381157	-0.11440727062629308	0.8476881776243717	-0.43706046984300206	-1.2058922053296555	0.0012349864768641584	-0.4546285133319893	0.2797029223448043	0.44731947074844997	-0.8546339151986935	-0.4567872179255178	1.4223205010202884	0.2739819499301094
-0.6044663585566586	-0.15339696856207435	0.6007984693855164	1.3202562566449692	0.6689796195306927	1.1049885940223774	-1.085856641426858	0.42810862814519135	0.5635676501746316	-0.7572610440829197	0.061875215666804574	0.26100458843689933	-0.46168892731944383	-0.7621463100817678	-0.21239864645665615	0.5113684630720272	0.28072091516356784	-0.2396188647864872	-0.16382948686688542	-0.07811812477362248	0.36869366965058076	-0.5782754374087642	0.44025949895990013	-0.2445822346521367	-0.6232775456748182	0.1283701834488672	-1.064739357587718	-2.0812378375681795	0.313520029652871	0.2463477740210009	-0.8574367439932201	0.6960459225061362	-0.20333097871563108	-0.11394504111111918	-0.2899074482279266	-0.1367903206303967	-0.36133279792613604	-0.3215697287067744	-0.0925194803550908	0.9049022807859324	-0.4625424569333509	-1.2239788703001517	0.05747806859185931	-0.39334811626115346	0.2995658645582839	0.4795799750709705	-0.9325207986824022	-0.47731418158905753	1.4044095131188576	0.28704281001058357
-0.5805098795946175	-0.17224919004740874	0.6455150623934256	1.298791252605287	0.6653380919933479	0.9710983082312685	-1.0561795004204177	0.43240650075784737	0.5071090016304098	-0.5522950901820385	-0.006057384941865446	0.16869546989776235	-0.5253929479532478	-0.72838953989569	-0.14296484077543417	0.4381586626518022	0.21431203994117412	-0.20599168761247838	-0.23937490352380228	-0.14886253037833855	0.3685292797784349	-0.48924209230845345	0.5546838659599563	-0.20379173803004855	-0.7147204869471989	0.12741120399610667	-1.0208519162815637	-2.075158625673934	0.328483179654916	0.19486575902275152	-0.9163709771782379	0.5802331014065667	-0.25869084990331237	0.04785332916566061	-0.3225520293276404	-0.16336564591127734	-0.41979141993304314	-0.28066516353126963	-0.10962558511016143	0.9394466989718145	-0.4851415372870925	-1.2220324492320995	0.07439166384817252	-0.2980868805675822	0.29579983271943994	0.4817659879540067	-1.0308734005677982	-0.4847377866970401	1.3557497940839185	0.31150888066949783
-0.5750697916711205	-0.19913007391073223	0.6829106534333756	1.2466294792268102	0.6420243383752042	0.8387424437544165	-1.0333447876193997	0.5119257839180755	0.4326799451555899	-0.36195027958188364	-0.05347823048577618	0.12746416309845549	-0.5722666382692239	-0.6788030747123378	-0.08054563722413396	0.3400400474225828	0.11834322520098887	-0.1896820264073161	-0.2837936540645516	-0.22390101311849975	0.3496734837964305	-0.4238135467884521	0.681816500748473	-0.13599962883823907	-0.7927236179335366	0.12775677445435646	-0.9841764312399495	-2.0385103564032785	0.30629575864645997	0.09988488997716896	-0.9551847021495607	0.49579384719266484	-0.29637636631964714	0.19366425643573118	-0.33048797049248213	-0.20218769167327424	-0.45487925408039126	-0.1828351670015502	-0.13088798513423483	1.0238049931525794	-0.5542167119592148	-1.188904175579745	0.06321320148234941	-0.1892547341636487	0.3057871508989444	0.44854680871031666	-1.0707827205400497	-0.5292360240992563	1.252055777697032	0.31590312351522376
-0.5697794812103186	-0.2402588665965689	0.6916141630771933	1.1674118459410994	0.6021390399884351	0.7146350447443803	-0.9827265099713285	0.6094823409218526	0.3384339098500102	-0.1877095090857573	-0.08668531651385188	0.09471597097772241	-0.6249372409561833	-0.583227869968739	-0.020839772425375193	0.25869045437897975	0.046056729249214765	-0.16474125850460347	-0.3329893118300312	-0.31723817418597716	0.33887853740951857	-0.39458842479436	0.7419205982204682	-0.11353224219952023	-0.8532159165070272	0.12235260314096749	-0.9788262934956856	-2.0014814552221063	0.29798262137548115	-0.0018327094866367965	-0.9836195359892645	0.41192938249263555	-0.2843538096949978	0.3712941412974867	-0.34283409986573377	-0.20021866339726743	-0.5275270100540499	-0.1146658485506635	-0.16850526375941893	1.1126263960641571	-0.5985124613472889	-1.107321326813107	0.09464026484239564	-0.08774837920418849	0.30579723439819373	0.4175131332057712	-1.0750399760394926	-0.5755434334370182	1.0740710726881493	0.3308852505368519
-0.5984064598322524	-0.2546379985913729	0.7248376314166256	1.0977164868660707	0.5305638768005658	0.6063920306110957	-0.9489066457455116	0.6714638538250097	0.2556180956523991	-0.03651761710563747	-0.10000912475121215	0.05643186648578531	-0.6360798733373241	-0.488430064375028	0.045483558896110395	0.18541282021317526	0.03067464110688405	-0.16817278950425685	-0.37513935438184526	-0.39167324359646666	0.31282214158319727	-0.3413918644706337	0.7582120321117737	-0.05828771669127033	-0.9191599790045408	0.07361471326678279	-0.9673124333970412	-1.984319182004397	0.2828652443159554	-0.07794593454050087	-1.0269453157058943	0.298426345074413	-0.23634971871675742	0.5441119598433946	-0.4031250636542862	-0.2118715403115531	-0.6162976591399046	-0.027631853071160596	-0.22228356737666952	1.1768760809043484	-0.6152256590410434	-1.0448207174103579	0.10518253248957055	0.031701447173245176	0.3057463515096746	0.4270986633405463	-1.0915947289724748	-0.5903229617100515	0.8612691715776121	0.3290033793016355
-0.6179895586538926	-0.2970565425363427	0.7363940974670092	1.0114690689946584	0.4243657015887484	0.5419987748983589	-0.8889065733785394	0.7015564641249397	0.17755064715200172	0.09184617382662612	-0.07653374443352987	0.03092063508024806	-0.664287050274137	-0.3981593477101477	0.11663867307341028	0.12320081276262633	0.006021272307520686	-0.20128189871805713	-0.41643851361956996	-0.4444211551145785	0.24778806960793584	-0.29419920179825626	0.7351779246494218	-0.009834314918611097	-0.9967850067289064	0.0031220334998300348	-0.9560666484246552	-1.9983397269875958	0.265598474826771	-0.12911371097317917	-1.1020964322840643	0.17057055040487323	-0.16940094125928123	0.6643315701413033	-0.4175531676091685	-0.22327724133587123	-0.6724620385112681	0.03704643263818277	-0.2441568320475843	1.2228591427309456	-0.6200995826410816	-0.9352639968900563	0.11746749387787155	0.08121894492772752	0.3224367688935844	0.4061039357046665	-1.0845873911334434	-0.6185449398728703	0.6806640024593862	0.35090397177024407
-0.6118748632967941	-0.3711124182390776	0.7208662731375823	0.904092466797754	0.27396289704920235	0.5006406052435696	-0.775832038211738	0.6519766082247797	0.09155906234153713	0.23466916585240033	-0.07663862662510648	0.003579016081581193	-0.6973730585259628	-0.3357601398170365	0.19789118050733423	0.02610266732735022	0.04615307594523555	-0.26421792828991325	-0.4485102693044558	-0.4581700922712019	0.19127782025200743	-0.27851715027990054	0.7097913115946293	0.08744280647723952	-1.0641866929714425	-0.07796436256048042	-0.9306389539049995	-2.038960911010876	0.23043419620838748	-0.18760740636475126	-1.1543719340116134	0.09697533768909848	-0.1409695308474264	0.7621710836456044	-0.4091605338046159	-0.24669750602872006	-0.7945156586800682	0.08612051011306013	-0.3787933580096944	1.2962440614467385	-0.626350836232511	-0.8547649874826755	0.10540959476439915	0.07744316327476816	0.2732876992874273	0.383377688575749	-1.0611238100328917	-0.619819760468897	0.48259301421069767	0.33503375056217677
-0.6281659021965148	-0.4055138014386891	0.6923597340427784	0.8149320501942444	0.0877203019813193	0.4921635875206283	-0.652068791462907	0.5962028496520512	0.009123898080428888	0.3671712964745846	-0.04230034339774859	-0.01828802545160085	-0.7355315438269261	-0.28583126858549035	0.25264416726110145	-0.017313695880071908	0.12034003823709316	-0.3461428335052815	-0.47224085626392176	-0.47723542857608575	0.1648342987565828	-0.24990647558598397	0.7137290340613521	0.20407390079558238	-1.1063733147351813	-0.15409447874275653	-0.9134366867007779	-2.065678411225776	0.19846095935462335	-0.27049300220105144	-1.2406723967921456	0.00716066826615116	-0.07190021430253565	0.8433730598743171	-0.43191177064940217	-0.29908364295928846	-0.8738756465867323	0.14084935250900613	-0.49112921930114856	1.3564485330720117	-0.6009116468599551	-0.7843936601219148	0.04829792385908762	0.08230736748364385	0.18476167311102537	0.3608822055373058	-1.026956421129141	-0.5611840612253229	0.336626158867899	0.3393883594524744
-0.6885383966921068	-0.473039363814377	0.6754800365542868	0.7176151241463401	-0.09605469074119186	0.4767740666620809	-0.5499919699184692	0.6057429403819917	-0.0560931258286424	0.4997764812286342	-0.11266875413161259	-0.0110497775520151	-0.7864365733889227	-0.23606787452439248	0.28521799247032203	-0.03649905487025591	0.17627187052663157	-0.43388937389271254	-0.535071389106653	-0.47443324191611325	0.12704783028568867	-0.26396541575611054	0.6938590053246549	0.2684977695344141	-1.1365941810415412	-0.1763334038716773	-0.8813973637554356	-2.0720424950580876	0.14257522764492378	-0.353967225312444	-1.2794481689677062	-0.056561457775043844	-0.010816002361237687	0.8955945202385427	-0.450954969141195	-0.33977605611239914	-0.9479000997697797	0.1545046722421998	-0.5547715580879008	1.3963974165303283	-0.5800039324620438	-0.7411649152023975	0.0006348311650723748	0.025860046747504268	0.07844836201545398	0.3782260129201621	-1.0193353622470778	-0.4922154797577142	0.20479425663161815	0.33743446770216956
-0.7911950172312283	-0.4995987247655134	0.6490996884772754	0.6791577216648537	-0.24938968412279658	0.4866976870399261	-0.43247662786292806	0.6245197705347432	-0.1216265637208821	0.5712589862256557	-0.1871512588577109	-0.054981437726689106	-0.8299532854889524	-0.2789367682070564	0.3314948214576169	-0.038689557988446435	0.2871266651853165	-0.5477546647958423	-0.5778229149097921	-0.4321584585766914	0.07126186727269959	-0.2847024344729063	0.6300463734368638	0.28735185354709036	-1.1386544871181008	-0.22069833735604175	-0.8203905512940777	-2.103736523837702	0.08387779270890676	-0.40857696290317025	-1.292623781643886	-0.14515352432177375	0.0074329855795586056	0.8795685161268085	-0.519666608350388	-0.41986880885685096	-1.0190784697669213	0.17165152040109807	-0.6625603538852459	1.4480933465105799	-0.5893313676997982	-0.6615255963584934	-0.041975900990352775	-0.03403545898577402	-0.04876863252072744	0.36546055648706727	-1.02454206570514	-0.42854942810879504	0.06342232801265223	0.3211400471204676
-0.8886264744173056	-0.4616736595689203	0.6273735944830978	0.627461768196116	-0.32551939227951626	0.5146189305882134	-0.33060103497763055	0.5956049585545984	-0.18451482723695412	0.66766668773867	-0.2618501675048418	-0.10172633620860164	-0.8724060815085114	-0.29778627841866967	0.34949079319104037	-0.09677440888449536	0.357921264232132	-0.6797985037670338	-0.6313896715949602	-0.37375835025834286	-0.0014410363754218225	-0.2744098957559017	0.5802531629810666	0.27762713727014743	-1.0946952031178547	-0.23096535518064282	-0.7831488327563508	-2.105693206721329	0.017410137522755564	-0.461540789185951	-1.2989179531937107	-0.22395223282688717	0.03058679313806484	0.8215406244684017	-0.5602608312452149	-0.44617558521388895	-1.0994346173588259	0.20069294733743961	-0.7089395693355675	1.507317410045069	-0.5713853757626832	-0.5372295619093677	-0.1030350779355603	-0.09689272087098019	-0.18543223698051714	0.36364592463204753	-1.0141112893255328	-0.3034392701959087	-0.009404798717164164	0.3337615290291736
-0.9446511605344199	-0.5141655424927978	0.6072030739803642	0.5104506317326596	-0.38012797526503495	0.5386385645013266	-0.2351624242038463	0.5962605668331414	-0.2449380119312372	0.6524273516827963	-0.3215713477755515	-0.08487629517689352	-0.9205986986073746	-0.27780591211143235	0.3014559750026674	-0.13283759407104626	0.34417328856682927	-0.8130647941633589	-0.6680801438838277	-0.30828885476206663	-0.07187183796562933	-0.30403900795070976	0.5379675976400569	0.22153971728263913	-1.0424364811770754	-0.24173260048895046	-0.7350798205904729	-2.12343668168817	-0.009454487274740997	-0.49314775863788657	-1.304091518510767	-0.2471850398672712	0.05755776428286742	0.7126218046670594	-0.6180722787944235	-0.4673607235186795	-1.1849228245971684	0.25516955730690727	-0.7226501571366531	1.549242419979369	-0.6002861566166404	-0.48022978164127517	-0.12832025793969137	-0.15706294378342633	-0.30109237789635585	0.34342080742866893	-1.0305866389968834	-0.1693395486213732	-0.039112103220283	0.29104428704437574
-0.9991129249168264	-0.4843444230877795	0.6101106200591782	0.45555000677669677	-0.4234848026920802	0.5777835920695052	-0.12714928716535573	0.5144331202314769	-0.31014133421274215	0.6794891290457016	-0.3984127171349011	-0.11037131717193034	-0.9683600724069505	-0.26637172592614083	0.28795201642214713	-0.1773607010595089	0.3751896187687166	-0.9379722076158143	-0.6824146357416313	-0.2330532772157313	-0.13456569227882503	-0.314430523954639	0.4952569684472435	0.15799893203328125	-1.0042723073988182	-0.24258316370280278	-0.6442349763951071	-2.1449291179218326	-0.035969660812711135	-0.4657825537928721	-1.3605006922682592	-0.32311380909809695	0.04274527889708004	0.5791218156390583	-0.6687705675945487	-0.4635218864411407	-1.2479988757157683	0.29388787207952327	-0.7400785091763465	1.5592778717041567	-0.5434354191491867	-0.4628285732120435	-0.14216073233967083	-0.18751763029791674	-0.42065460032552365	0.3937018861023031	-1.046931304133464	0.004017235898007221	-0.07327353988661363	0.2724448410773892
-1.0105709008129975	-0.41522849860010097	0.6660034996008541	0.4119330485114607	-0.44539895526106826	0.6269359194514477	-0.024420959233435884	0.3639513282535473	-0.3724807780437882	0.6680956728436411	-0.4703970113331993	-0.09601072492289084	-1.0356970847752307	-0.3000493075562568	0.28460426603360023	-0.24296461970627536	0.3702151247641918	-1.031517770847318	-0.6985299351603385	-0.15136027903598379	-0.20431491362883084	-0.3184814796432779	0.48531485629834437	0.0865018784821598	-0.9480751648586105	-0.22191638119363494	-0.5537345519130795	-2.188455740079566	-0.04170230185180697	-0.4223307758959066	-1.4076376651017868	-0.36590782488941287	-0.021354040418924948	0.4051942020330689	-0.7034927301390125	-0.407155023696874	-1.2815520871355923	0.3556290474248605	-0.7594844743289908	1.545439562545997	-0.47172557267825355	-0.5253417676002912	-0.16277678484308167	-0.21100624396807058	-0.5444192374148921	0.4193355743241386	-1.0959049199796733	0.20413430861975734	-0.0585837951992758	0.22518086888800576
-0.9693559179584614	-0.34793140047258536	0.7195428859354491	0.36309778861139613	-0.4603016852532333	0.6912429226974821	0.11195687271345271	0.22659995926274581	-0.44072413121163906	0.637828132967074	-0.5611946049128647	-0.1262156969874028	-1.058343590432887	-0.3116218303657014	0.2650431329424284	-0.33680826008783626	0.32680486064297903	-1.1324185134000873	-0.7034263402881004	-0.0877843170766786	-0.27288528052760475	-0.32761625451253773	0.49433262233529307	0.010582194883466362	-0.8441230495599154	-0.19421332174663217	-0.48797592399673884	-2.2062736455720087	-0.09464957347718089	-0.38608845435036715	-1.4176481477791039	-0.3771004423029517	-0.09954346612342771	0.20334381551209812	-0.7571254854554296	-0.36785817679030824	-1.279552186361995	0.4130564652112219	-0.7763807473147029	1.5089002061322494	-0.3992659509159206	-0.5716434598573906	-0.19526056903934125	-0.22466081663201448	-0.6369169600321334	0.38740400563959365	-1.1531042174605812	0.4085673772399604	-0.028544641225726197	0.207133785149166
-0.9470329875021555	-0.24933707386420556	0.7991732789333527	0.3605539034288795	-0.4459478792671737	0.7502014899116314	0.22561026834010542	0.14614662040087095	-0.493730593699938	0.6485334173109908	-0.6559733329253773	-0.14380477550599308	-1.0595221510308792	-0.35527550954945974	0.2483379446029818	-0.4326385730608203	0.3248296443642372	-1.2109261226746475	-0.7055905706888461	-0.044570989262601085	-0.3392001819143389	-0.3358418172420209	0.5346363898417033	-0.059146264552835295	-0.6674523742168756	-0.13682438330185084	-0.4299533024483654	-2.1829865458003126	-0.14094975275007993	-0.3637171099870039	-1.4040730319896382	-0.3964153231019512	-0.1735904347363727	0.08632064289721934	-0.821419416001552	-0.3039094030924018	-1.3185964124096634	0.49044940373816737	-0.8166056080217968	1.4386747005482294	-0.30819902887275585	-0.6582716973375193	-0.16368431123687674	-0.19580674309896287	-0.6761750476593054	0.37027776763228026	-1.1987271810893776	0.5648727762685447	-0.024017334445788054	0.2231419912390927
-0.9118218890363835	-0.13971135364683648	0.8738458031735208	0.3458880452098865	-0.43965177385627197	0.8014451319661264	0.2867411906658927	0.05372003652551962	-0.5457908779566948	0.6190981600321241	-0.712577981636506	-0.1988953561031045	-1.0284440899312743	-0.38411548920737415	0.17794053326306147	-0.4960448825106118	0.40205770875231794	-1.2423459209227594	-0.6864433548619924	-0.018800318546657254	-0.3999760038267886	-0.33590308086652276	0.6145653999762046	-0.14863280346501223	-0.4904458290328232	-0.082014931918022	-0.4277505405006769	-2.170163257247789	-0.18242658503294257	-0.3816965512012892	-1.3685507465848283	-0.40090534236779385	-0.22691590235699466	0.007603411075614558	-0.9004578606018804	-0.2237709297906752	-1.3331343642881703	0.5556937607606127	-0.7763704846623276	1.40899950523452	-0.1940419317676943	-0.7061977030608453	-0.1169514039670442	-0.1617996037392335	-0.6374661229143246	0.3289587329577372	-1.226436272623589	0.6925448253251396	0.012659206408488916	0.22749254220259893
-0.8149298212865196	-0.029916867882665364	0.9638483348409272	0.33647390675508626	-0.40675193049066544	0.829341428302903	0.33921903781064877	-0.010229983200293308	-0.6022737639141515	0.6002318598823755	-0.7413168274739652	-0.251427059697591	-0.9945604858323694	-0.39924319454731433	0.1269741230383733	-0.5810109954779088	0.4382362976855978	-1.2157792699493046	-0.6891529326551762	-0.014606368488352558	-0.4588712058308807	-0.37028533855006907	0.705455017921244	-0.16585953123683367	-0.3436497344803666	-0.07275645615586425	-0.466006398605822	-2.1297170226200115	-0.22343118588401317	-0.39218379852915275	-1.2803497143266889	-0.37944347297000036	-0.28080336894649593	-0.06542925799092261	-0.9549863690822408	-0.11557254672928571	-1.3922735884177169	0.6119331652345014	-0.7156313712894076	1.3392628305753171	-0.09759836342726912	-0.7665911777293728	-0.024633074702244136	-0.12471548033500815	-0.5438178730327416	0.31763556858350095	-1.2438619800825985	0.7666598169297396	0.05777605772911241	0.1929619676983296
-0.7280917100178603	0.14470300992858381	1.0714639108327704	0.3862153940070244	-0.38766554889493254	0.8483762625563965	0.37485145435653777	-0.07676141650893573	-0.6560611908059506	0.5581990437037625	-0.7524418795953127	-0.286590482460365	-0.947124770380495	-0.4171410678825095	0.061491173571006016	-0.6541394612614433	0.4888355291003683	-1.1164071585608268	-0.6561990506762955	-0.024557481159837784	-0.5321576259739109	-0.40256174501036224	0.7991029165541708	-0.1740242129342523	-0.21617300444898602	-0.08557978391871586	-0.5120792204300313	-2.1467663148190983	-0.26682241953707414	-0.3830814740153922	-1.2069793029753695	-0.3800534626024486	-0.3221713906667	-0.11708638788363808	-1.0243015061629017	-0.030775785433451698	-1.4227538859616313	0.7235981316001588	-0.6976204163686489	1.2834119750461799	-0.005995641305063332	-0.7999845013803784	0.021155142886110923	-0.06934333069441066	-0.47062908966714917	0.27675927396321126	-1.1736676771417511	0.7849938472411693	0.027641748930767936	0.1423663223307754
-0.6059073961412661	0.30570913711647985	1.173709418093749	0.41282605550446494	-0.3896808867823305	0.9133889194948344	0.3977441213849854	-0.12075245438402744	-0.6362554456077295	0.5246759505215721	-0.7424281060596103	-0.2849049925305194	-0.8932681176867753	-0.3595700143030789	0.01785197427126882	-0.7173768449273388	0.5440571734097818	-0.9832139330683123	-0.6284538707010943	-0.03077098239259171	-0.5985322408539406	-0.40558364666787006	0.9359323527245964	-0.15333023084020586	-0.09721669587970107	-0.023014083524925816	-0.5458520067229772	-2.1312900835904065	-0.32024049347280215	-0.411680059968407	-1.146017258571163	-0.3093923218821755	-0.3306316972812564	-0.0917859853587146	-1.0746152093361139	0.07931789207914036	-1.4483447898991701	0.7781676823500178	-0.702280449982379	1.2080796280744264	0.0972882790618002	-0.8722701070759575	0.07772437905205845	-0.02257283624514208	-0.3777928717366483	0.2572838388701636	-1.1026024693019156	0.8094486292598242	0.025569468428300463	0.10019185879626527
-0.5179606272229266	0.421257853089885	1.2667692641401056	0.4780608993952839	-0.4092815994014095	0.9695566153082756	0.41202934810028574	-0.15016025734344715	-0.6332679915257952	0.5095512217513594	-0.7218278707125256	-0.28150021895464455	-0.8696315436140436	-0.3071435829684942	-0.030003343789739727	-0.7173992366491815	0.5867474735810005	-0.8413421716777572	-0.6110684906778621	-0.023175514189740936	-0.6633894151639186	-0.4369657353558115	1.0355367833581526	-0.09764184514270427	0.006615881716020772	-0.007147619091507515	-0.5525378404828645	-2.159349889604333	-0.3593201298821738	-0.4618038824257136	-1.0702948392242226	-0.2617788778478762	-0.31219981070750463	0.028974024861205407	-1.1429947571811188	0.15470381539482275	-1.4786960813094168	0.8462145668128696	-0.7445531045559837	1.1289473758785384	0.17437907463926597	-0.9335420647525249	0.17275727874116426	0.0262869998710056	-0.27199896944394414	0.24381720524619005	-1.0263353883690995	0.7769430561286803	0.008660954889798799	0.05167297274648315
-0.4641046700575184	0.5903747747687855	1.3639375684892605	0.5396676022353296	-0.4333127694957738	1.049151644535534	0.4134051188819656	-0.22571755895407103	-0.5884461948456294	0.5794675416089085	-0.6802101782101242	-0.30338804908527084	-0.7922365035202789	-0.2621878446650146	-0.06320070166917482	-0.7422086058699955	0.6358585837254684	-0.7023887863115588	-0.5651773807230215	-0.0415416012732519	-0.7340233627007393	-0.38982801634993425	1.1193490967740325	-0.019942259874461177	0.12483350492383989	0.0570655202606112	-0.6257551072612253	-2.1851403748553233	-0.3939464996183175	-0.4934290930089397	-1.0272711504450902	-0.22357399552791407	-0.2984341059983458	0.1926735443481537	-1.142745316358242	0.24903060372283417	-1.4722500544503414	0.9133409657867293	-0.7882041122872319	1.075942244085741	0.28760649740920485	-0.9407537716455563	0.2848508221360825	0.08739375479228581	-0.17119307948141319	0.2545496286079977	-0.9310685130271492	0.7154490668327312	-0.04940293455825735	0.006418127761672654
-0.3815626756771625	0.7160996438607914	1.422896534308035	0.5592113943455221	-0.48187164220748474	1.1216814668437247	0.41895284684464196	-0.29576725515885993	-0.5033349466982171	0.5860752854003124	-0.6046014278045182	-0.3353783971578175	-0.7215829400313541	-0.25779451167741785	-0.1094739923247979	-0.7474772463033925	0.6741536892041886	-0.6198764644643482	-0.5007271794170628	-0.07127273467667174	-0.816256654120456	-0.3273555437549359	1.2098491541089722	0.047448087087374594	0.24938368717145867	0.10880962855470633	-0.7607634900872965	-2.1954528029217655	-0.43706371476951	-0.5387372568056594	-0.920152913350474	-0.1352902033115607	-0.2356532026712209	0.3757143923465428	-1.1464102349558538	0.3004046461547955	-1.4744572210026754	0.9963991494141702	-0.8233205404152223	1.0018535324190627	0.34732205866714533	-0.9310640981145127	0.40169408944619367	0.09564192538263688	-0.07848656637740989	0.22897910291285278	-0.9140298964685967	0.6188654942269618	-0.07891086704752066	-0.07346569645211096
-0.2946912602328552	0.7906338672366384	1.4703250570377886	0.6006381233274524	-0.5232577192724037	1.1797658468491445	0.3879845080668952	-0.33106936921942304	-0.43197188895627303	0.5811524535585961	-0.5415466931132238	-0.3783835123921704	-0.6222834145240727	-0.22173634913430687	-0.1751474669117089	-0.7863058091374231	0.6935071093766484	-0.5606838144600469	-0.42731687090926773	-0.06015518811869328	-0.8810182262969596	-0.24744885500076066	1.2712181993900644	0.15121867986915777	0.3738839483740589	0.09989818560936946	-0.8682963785763647	-2.2072758670927577	-0.503331454507155	-0.5928446617039345	-0.8336938411755819	-0.06253090231432576	-0.16946203133497695	0.5369157650524972	-1.1605308193291002	0.3080563389119478	-1.4971812540360878	1.0383295801239174	-0.8498589700260544	0.9496941742446378	0.36239772010967747	-0.901967271506123	0.4706124868490867	0.10507356174311486	-0.015995088130001604	0.20326177884306196	-0.846171951789543	0.5299083805524621	-0.16543567787120958	-0.1238332832597731
-0.2661227313524608	0.8134486625641275	1.4926657895569595	0.6373500316578936	-0.5501298038479848	1.2204134125240442	0.31534811649908867	-0.3766241952466188	-0.3619149282241436	0.631953519306587	-0.47717249656342214	-0.3346726214268444	-0.5654375973825096	-0.18446327496400855	-0.22985462384572358	-0.810831988934942	0.7067876775528574	-0.4880062806136792	-0.35465304667286346	-0.06461507038515114	-0.9413695060406422	-0.16585338853631398	1.3044260045247846	0.2433129771610733	0.49925131878115747	0.10467940477791564	-0.9953405903447123	-2.218557991841255	-0.5456011385097109	-0.6415639170519032	-0.7505560048410681	-0.02854274641412825	-0.0960247743777688	0.7361876032108252	-1.1128697517723027	0.3043149058927434	-1.520837065968602	1.0850811648633563	-0.8587695574236902	0.8947039083048814	0.3769537746016752	-0.8549416024480886	0.5458115963882967	0.09676896503604937	0.08505049436622195	0.20273936852637275	-0.7726197179989674	0.3673407697557864	-0.22852424089592976	-0.19835587911844038
-0.2621511931851445	0.8136345394034755	1.5041303273260638	0.6425753333032518	-0.5725426795246153	1.254242614428747	0.2277020843830031	-0.3596065722022564	-0.3032391123770238	0.6289292337327617	-0.4011538390947066	-0.3077576300117749	-0.5102687793231896	-0.11300548030592647	-0.25762496723610695	-0.7969003864689309	0.692049099936865	-0.41909536853271606	-0.2853911207381903	-0.0993349532307917	-0.9771235590240657	-0.1090924780649832	1.3619682133119908	0.34044913469478566	0.5572021356400984	0.09749317305382231	-1.1036309749075057	-2.2406909733893867	-0.5942608594129879	-0.6633052408037854	-0.6755785256327028	0.03842347502716063	-0.1061001777381186	0.8685319619463717	-1.124247976292846	0.2812801657645442	-1.5189625029078102	1.107673386790854	-0.8655973789932556	0.8597177091706965	0.3786916933867418	-0.7242195723627592	0.5465972805312076	0.07978931200971659	0.11725920766823103	0.2379612975363758	-0.7585926355612742	0.2648948848617622	-0.24492509310987765	-0.3117186676454632
-0.2881296678935682	0.8298500638882794	1.5263799088207528	0.6552475162069175	-0.5817216856227212	1.336923602532777	0.1601658422875209	-0.3157451229884695	-0.22426939893591763	0.6223500757447517	-0.3233626500814337	-0.2709434103557611	-0.49137781936167285	-0.04226250121735176	-0.25235790780423145	-0.8124040195242568	0.5602076243711901	-0.3650865474798004	-0.2633249127527426	-0.09694705052346597	-1.036495346250542	-0.049721968255536354	1.3833584862699784	0.4293967836804292	0.615537333701965	0.08066098466906006	-1.177296147757172	-2.2516877354741807	-0.6206356062357149	-0.635933721721016	-0.6531920357604486	0.12674880775611794	-0.10784444060503182	0.9603883632635272	-1.1583990310428423	0.1914515596917436	-1.499052760079494	1.1236780370162616	-0.8859008525679641	0.8162860426851168	0.37574512365151946	-0.5968202760670613	0.5455183446122829	0.07589845410200712	0.109971785195407	0.2826664976404401	-0.7667571932268629	0.20869487153894822	-0.2290019626332767	-0.39627064476342666
-0.386114015188452	0.820730675547809	1.5224744457673816	0.6592912059053703	-0.6202631972319899	1.3905416485814732	0.09538576501769919	-0.28873223675286414	-0.15290485472340526	0.5620714628022968	-0.270358150116905	-0.2923892122541626	-0.4930432439030919	0.037270064031776066	-0.24917352162734435	-0.8093923329365162	0.4238405358101767	-0.3325167328405048	-0.2478911586094818	-0.10271603882501656	-1.0963834994913495	0.035201305817752646	1.4081035001120563	0.49602531687154683	0.7086601720724368	0.05424751117079098	-1.2304244929792272	-2.291472061103968	-0.6591087980695218	-0.5986895411184658	-0.6216870537870668	0.20180442456324527	-0.12241687617999149	1.0534484079121313	-1.158069918076539	0.0943823758116589	-1.466907610867433	1.1195776668154696	-0.9029881687748376	0.7911951477241985	0.3577359346676746	-0.4775796898164564	0.5473601375040793	0.05472198017409102	0.08269165363030308	0.28588201094545346	-0.795280333616265	0.21342204724105804	-0.22021494717612744	-0.43432638945882
-0.46732512113098246	0.7838813162270839	1.482737545273014	0.6587523350382881	-0.6380945563661411	1.4599955803942204	0.03899412085685514	-0.2592195860554855	-0.0698231211535303	0.44179157862652635	-0.17572976825025757	-0.35272313846261544	-0.47164841223252285	0.08305593659724857	-0.2339300518000332	-0.7796027813460331	0.31439161842040814	-0.37116750007340393	-0.24162087198862792	-0.09134100364703132	-1.1416462437142798	0.11240783623086537	1.418147648233477	0.5388219271492938	0.7961812322661922	0.01873110769684817	-1.308274579271239	-2.2862230086276667	-0.70035572820796	-0.5747810306529254	-0.5777870549289404	0.27971598805094167	-0.15612655831463704	1.1140094115432986	-1.1234140248850184	0.0009277552920028576	-1.4623703856638668	1.0688882254683791	-0.9030844798202169	0.7513554273516202	0.27370021170610637	-0.4082648209681231	0.5977433757792624	0.06355412484784866	0.04480631807785094	0.31397492153084017	-0.8513052899423281	0.33323444667222546	-0.17161632954236467	-0.42966047302565624
-0.5751843775185966	0.7765218397476316	1.458128888454241	0.6680990157644977	-0.6188434245490879	1.4886949420127407	0.007718918881335054	-0.21708517085569784	-0.00712640241934423	0.3175514053653453	-0.07682479251515642	-0.3974730338458253	-0.4762326636275482	0.0843357794048125	-0.24758312578673441	-0.7721371178519092	0.21239780607348538	-0.43328022675068495	-0.2392021662779477	-0.08515269322974103	-1.1663362102686874	0.16956648564010532	1.3739854010369803	0.5721792744932165	0.8544945716791025	-0.05327499973256537	-1.398278964492209	-2.302481205451915	-0.6932486451594911	-0.5663690628002981	-0.5588474779181195	0.35903847140532663	-0.2409535470855964	1.0755425219775638	-1.0689264693755784	-0.09030514498955837	-1.4546410229063564	0.9985464295531076	-0.8861574188773765	0.7590917946411068	0.21783475067909497	-0.31633906989609595	0.6801609565378302	0.09546583175503306	-0.010667122257446138	0.3280017998823591	-0.8512303861988556	0.4280947698090082	-0.13643358827156551	-0.43678574671514286
-0.6225250150567707	0.7772693988165195	1.4368345757526657	0.671234444209712	-0.6281684696245413	1.506728531678701	0.01914673599654556	-0.19439305320838718	0.012252765440657376	0.13084187712979842	0.0006799623326435966	-0.4527801006316599	-0.4678291803751088	0.0778410581281327	-0.28382799818774124	-0.7726297357324314	0.17400452138111633	-0.44126552788033013	-0.20505969766340124	-0.07834986103290464	-1.165022968986121	0.18945249578290985	1.3267528977364422	0.5757235626737528	0.8949273650291941	-0.10002584686527297	-1.493511148933489	-2.2942706808208135	-0.6924620070112691	-0.5260323088621033	-0.5657453985478977	0.43478839779767825	-0.31193828275570895	0.9660349346885575	-1.0345291755804316	-0.18546374302863589	-1.4350761116391253	0.9368020983991464	-0.8514672855404097	0.7578027090449886	0.14128390936095228	-0.24386953633812336	0.7574822613357023	0.09091714540738989	-0.10042942422449759	0.3187502107719847	-0.8239736782054468	0.5568354255418868	-0.06782348270728207	-0.4183320710085014
-0.7066013151525394	0.7969127235062803	1.3773660020190568	0.7009795172016844	-0.6339529822429221	1.4827462067119506	0.023912432136071374	-0.08922288590177617	0.023617144980136184	-0.061539259349523576	0.06606514105903165	-0.515049798383518	-0.4666891593319152	0.06227309190114172	-0.2916690535010715	-0.783591142154115	0.2024254332834558	-0.46786127884133755	-0.1993996490952425	-0.08108691310752272	-1.1149555019713069	0.15401837726326978	1.2529434362642347	0.5638498995094366	0.8973323871362912	-0.15005568389302237	-1.5485882198239846	-2.287137983695147	-0.6902953346393506	-0.5252907367169636	-0.5518637307028369	0.5357559660738688	-0.36335234446776105	0.8158390824186897	-0.9993900373320542	-0.31519044786916156	-1.4413503341211356	0.8433912677984626	-0.8212161440736784	0.7651869395629317	0.0651925545667162	-0.21144415113262438	0.8132120012957504	0.035748443171787846	-0.17742499227897607	0.3334363730944769	-0.7798719487307519	0.6611245633498124	0.026591954518636395	-0.3552867292997655
-0.8004186299867554	0.7600721054263546	1.320541802278462	0.7525997643418535	-0.6136572153660286	1.446002208413038	-0.002936860129233844	-0.02564092451338117	-0.005718124741842116	-0.23944396403167367	0.08598210043766462	-0.5099242415348442	-0.4720617364666636	0.045581541412660645	-0.27979261516172016	-0.7704512187712278	0.20413311342970425	-0.46873679794734324	-0.24656893588223747	-0.09573045659192217	-1.0217713010195064	0.11127760042153045	1.210482935725816	0.5889935292172023	0.8848041852416685	-0.2240804008385903	-1.5902481640710504	-2.2912920903298595	-0.6791233331345886	-0.49534511337637194	-0.57649123328907	0.6780959900732123	-0.4750157129880404	0.6829796470939351	-0.9238705251569999	-0.4155814243450885	-1.416851396793699	0.7034224525296462	-0.8031420343690643	0.7872931509852874	-0.02297512864322791	-0.19060253079597805	0.8378673950618059	0.07656529993748012	-0.24403222914534362	0.37291409964251	-0.6964976141880174	0.7160794209281829	0.1284320615841005	-0.27453045082572075
-0.9029472699459646	0.6988698426743989	1.243913821065694	0.8071143661182789	-0.6035860023906893	1.4111909477807756	-0.0037480792143851317	0.05401524561863826	0.020081784655013975	-0.3589093178557775	0.10015835219121105	-0.5414751357439459	-0.5264295229780991	0.040102872865948075	-0.24233460047314187	-0.7070984518798404	0.2511978105213739	-0.4897291006559428	-0.25352969779677464	-0.11837711631793098	-0.9275724580235826	0.0664745938057885	1.1976432657939902	0.563898430048583	0.8777215264023062	-0.20978708754807757	-1.6250270677331222	-2.282418515478359	-0.640238181512258	-0.48459757913663903	-0.5435522748408586	0.8412226679453043	-0.5704840429860527	0.5986823872350726	-0.8484271855078566	-0.5131174494682007	-1.3701169378110543	0.6090857122389968	-0.8085299268667271	0.765173071045121	-0.08737161132568819	-0.15577315825911636	0.8744518354469143	0.1009431683147354	-0.2995572271879564	0.4094643205256814	-0.6620958202389905	0.7853886105735631	0.2678628953727954	-0.199258375870803
-0.9265433088351784	0.6835509750134855	1.1920365226865886	0.8256247894424099	-0.6078425822085699	1.3819037045636535	0.012074583024346964	0.14036840132465517	0.05598038929091391	-0.4747341738915595	0.1041897389230384	-0.5577867236243277	-0.553566269620018	0.029705409742295203	-0.21315178877765906	-0.63611603506084	0.2918704259608197	-0.5248374168067652	-0.2817098868741333	-0.11858838095780355	-0.8247647287785341	0.024303862187751487	1.2167066138474205	0.5567442857018728	0.8277414116666966	-0.2108847389343253	-1.6193740920033346	-2.2740720712581877	-0.5924172927575586	-0.46327790615034736	-0.5185588140860843	1.0347737630047273	-0.6500102414296768	0.5356831328358225	-0.7199198900784034	-0.5410502102742953	-1.327619504924719	0.5364014900037681	-0.7969218407636676	0.7763259820253172	-0.162092383884698	-0.10549775683071298	0.9164301486513013	0.10842935044838886	-0.38403892470277257	0.4090656106614684	-0.6301615653569123	0.8369127136659353	0.41846994951354527	-0.10366906844286286
-0.9410498040635206	0.6742215825452161	1.1102748259362414	0.8433883189876752	-0.6088534457548984	1.352878798615555	0.047208294336781656	0.18236949140753064	0.11863245717253516	-0.6389970466067991	0.09834075618998427	-0.5254254272362961	-0.5700407692237703	-0.007149333560427124	-0.1874018327720363	-0.6122043104538661	0.27199329856506715	-0.5550434558338176	-0.2643591550799802	-0.08292250135459914	-0.6980545770211125	-0.022092129810409276	1.188826531844557	0.563250544306401	0.7671490883721594	-0.21444287164951445	-1.6162487772520628	-2.2535842188756634	-0.5127984520002908	-0.45903473837948094	-0.5094771761471574	1.218072222284937	-0.6413788528756381	0.5293414106020233	-0.5304969699827573	-0.5992504966912053	-1.2804344415794513	0.5040833216703544	-0.759230671041372	0.7826647803276316	-0.22572907516809257	-0.15997586314628995	0.9724084108153679	0.11201142321395789	-0.4624257209052106	0.40126746242696515	-0.5861051619107313	0.8406823578803767	0.5883702604631911	0.018514722988218657
-0.9061114710582661	0.6757424120599371	1.0432789238846847	0.8922449461515194	-0.5826955830529084	1.2836553208642962	0.1391847821414342	0.21246594292350549	0.1944118757082133	-0.7784383314892932	0.05145875415875397	-0.49738019110348697	-0.56443664889906	-0.04716852714065543	-0.162267872228526	-0.6069053753379766	0.2863710297509898	-0.6014617151986229	-0.2254262029545208	-0.0999351710588721	-0.5338043870346914	-0.051814255300153954	1.1677069782740355	0.5756145668581036	0.6539370387031405	-0.1773122550125065	-1.6028115951129032	-2.2207107139105275	-0.46488870917355696	-0.4419385888688203	-0.47541781121773496	1.3888037290872468	-0.6384410296490053	0.5107052166233088	-0.35057381524271114	-0.632656946633507	-1.257454841892611	0.5183818270098651	-0.7320614830267843	0.7142334627433636	-0.3107279883021258	-0.24419760480132463	0.9824837148281029	0.1053376743842525	-0.5585725067700037	0.3954036307171524	-0.5358001353327602	0.8032259226257998	0.7018410972464278	0.13375773037496444
-0.8731062414841364	0.6795584969264904	0.9660521066861065	0.9627187131771124	-0.5505762267468647	1.2513207142321567	0.2174517094366851	0.22317123744062245	0.2721550807239757	-0.8784504849507846	0.004370797038559563	-0.42346653223452896	-0.5268304944013862	-0.052854815140670565	-0.15055925190562217	-0.5983056369905635	0.3125410722632112	-0.7085016733070868	-0.16035191542144409	-0.11381662823221475	-0.38556062754394255	-0.10261269132312445	1.0981681724949126	0.5700137651131856	0.5183367386862112	-0.15322430983881669	-1.6054823186276266	-2.155440175748792	-0.3926963290383644	-0.42760386600269173	-0.48884268054467916	1.5213708009108144	-0.6797994568086592	0.47295930766580135	-0.20379926098448448	-0.6636097918375496	-1.1860019517342508	0.5283804634357487	-0.7302031535118398	0.5968761426594262	-0.3748668672183773	-0.27116592771025094	0.9439785989812428	0.05333255823552176	-0.6451554038583827	0.37462037778930546	-0.48503994609982926	0.6942314017413604	0.8295434231765834	0.24590668386488881
-0.8075603360108226	0.6535601124228916	0.906306799249711	0.9894567194988768	-0.509326148479601	1.2001705403176486	0.2848200990908713	0.24588707168699958	0.34486170361173657	-0.9288115405841817	-0.0464416988823755	-0.3027236813926531	-0.5324624774216543	-0.05976843987029131	-0.13688124110523164	-0.6356332958811298	0.33992414864392867	-0.7989837384983898	-0.09877388107696619	-0.1476801399762358	-0.20990135336959606	-0.13121565966509016	1.0067547240062864	0.5520638592382601	0.3839702538193119	-0.12000280079869219	-1.5725077410647381	-2.122402985253343	-0.3183913346030499	-0.4311896514651422	-0.5203869270157113	1.6613210065078605	-0.7180454114985083	0.44782140496747375	-0.04725779546155353	-0.6877302485712435	-1.0737268130764652	0.5786429082832136	-0.7203667959263631	0.5426723727228063	-0.3856546863273736	-0.2681946806608903	0.9316594934444365	-0.004518111530280411	-0.6812079470742128	0.35185117612645544	-0.42050494520834764	0.49885211302625015	1.048170576264916	0.3128351233529183
-0.771463967501316	0.5771835209360915	0.8323458687493911	1.0215784062353104	-0.5219265739938803	1.1122791648768189	0.343933411068672	0.2592308742254361	0.38575099134167934	-0.9726111970774045	-0.1175289802597943	-0.2184488830385606	-0.5067112190283815	-0.019842062377708303	-0.1234406355108399	-0.663777714496284	0.34964069993895996	-0.8967650505673511	-0.05332903035551231	-0.18315191618260263	-0.0597711519723015	-0.14151438094970514	0.9252196424277395	0.5770513022046068	0.27405629189412106	-0.12677377311468763	-1.5074289944536476	-2.09616023356114	-0.2568098704687928	-0.41493048924790754	-0.5159836702849232	1.7325220791504647	-0.698398486424068	0.4137870356055376	0.11396757303542918	-0.7099481491891695	-0.9881058701432437	0.6839895302588165	-0.7052506984105759	0.4624377793290451	-0.42474776708293244	-0.28751118782916874	0.8506120517318972	-0.11060716351495889	-0.6834358031548838	0.3370924572139249	-0.39596719513020207	0.2883043408724467	1.2113726274791272	0.32529518738963475
-0.7434501023140723	0.5389614260768005	0.7575294005879489	1.0205764838242353	-0.4781863942512975	1.0146712421007722	0.3417497835744232	0.2445052407749501	0.46695143187445487	-1.0084695457409947	-0.13964851067535683	-0.14459645086070463	-0.5054702292328239	0.01562948645909084	-0.1002915217761837	-0.6963161792328924	0.3148618671699259	-1.030885822416343	-0.05109532948813411	-0.2363548018177836	0.08326672787008682	-0.09100361542612825	0.8431222158842739	0.6102040540509981	0.16826562451500143	-0.1328085235292607	-1.3847742621840922	-2.0707929706410195	-0.2190748509257346	-0.41322704821820117	-0.5398207892534459	1.7811778256606625	-0.6706997853264391	0.40254854050766553	0.3404094308234439	-0.6820228595187319	-0.9013214875334473	0.7373563742013983	-0.6934486481776002	0.3783167054588742	-0.4327671631646325	-0.33717877697481385	0.7095570433499069	-0.15748621547769545	-0.6774860732055434	0.32086949066715365	-0.38067521129065346	0.0798638292113586	1.4026141415034572	0.33877280731129256
-0.6484120402737443	0.4542925234240173	0.7102163156340502	0.9852432668331976	-0.41142266315715076	0.9421657517141216	0.31842668615579417	0.18222425270085446	0.48547047226287	-1.0575519643302118	-0.1531214496855474	-0.09316399134398871	-0.5231680897161097	0.06388968017798358	-0.08759059599324177	-0.7039899540241358	0.2730417554427691	-1.134068142564568	-0.08421778217662076	-0.2648498708885408	0.16304982247905248	-0.053445953547841415	0.8251227606101054	0.6801344297580777	0.0607113693776619	-0.15212558689671846	-1.2244694814837453	-2.0262641840236575	-0.17247492896507619	-0.4020368157536969	-0.5640268160551625	1.797162367125156	-0.625814632555942	0.399640155735267	0.5409524064217537	-0.6806871321811429	-0.8094807370276781	0.8051489018770768	-0.6797140615586496	0.26150842763698184	-0.4619703074052655	-0.3640724658177098	0.5843562766750547	-0.17317912895593718	-0.6975568906343158	0.2982352838459195	-0.40534841009926603	-0.13005705742656543	1.5795246979899251	0.329772417912442
-0.5621396129099228	0.4390111406294518	0.6869948754560218	0.9626166226280647	-0.34138393497649416	0.8685597201258719	0.3067396861540147	0.12101930564149255	0.5293056382872511	-1.1334528838723903	-0.1474465353794573	-0.09502760082448591	-0.5292170023614251	0.1642565082889841	-0.08859986297970786	-0.7692169738916983	0.2552152934560191	-1.2273165961829047	-0.1192540864054206	-0.26522699255717164	0.2315990137914957	-0.04958415944800522	0.8074038325656183	0.710836541606361	-0.02280316597175779	-0.17684638034868608	-1.0423048789541256	-2.0013091306381474	-0.13192951104570835	-0.42458215244628905	-0.5765079591527461	1.824464322448422	-0.5253420443498525	0.3587486077003314	0.7126540660997243	-0.6917499988496036	-0.7674907690273377	0.8784540747433519	-0.6231699257598443	0.13881886842287178	-0.46808416092649496	-0.4064097515887326	0.4682125588092513	-0.2709781077667267	-0.7310109160936101	0.253623378981665	-0.4331469957262759	-0.2895423173387951	1.710212536358421	0.36808382736666106
-0.4874810274197105	0.43737686319286934	0.665552076423314	0.9079204386575945	-0.27545112458999366	0.8301831114205817	0.28819512727019203	0.05040623108341384	0.5603740078736485	-1.2047407941486654	-0.14383639356567782	-0.07975491882973215	-0.5004649002325097	0.21250152047951212	-0.13452010676404944	-0.8362268358239172	0.21916700841240702	-1.2601913938086227	-0.17672056634535463	-0.2830631978348527	0.2844120366873864	-0.0788458147961584	0.7927976039189699	0.7720940167466633	-0.1321249468484616	-0.24632128376307988	-0.8655741124376164	-1.9386183029105084	-0.1355352465702988	-0.4665304401757667	-0.6007483432222054	1.7998622089320453	-0.4377265388754659	0.2582197245982096	0.8794237222598158	-0.6648818399628098	-0.7179096154553111	0.9413997177077338	-0.549493475970668	0.08672342901122924	-0.512215898223632	-0.4203922657139019	0.33414869388813034	-0.3304835673363903	-0.7334238586812705	0.24220609254662392	-0.43154429051727067	-0.472772313286529	1.7917112128954156	0.41768883904160725
-0.4794673243140509	0.4460653010426969	0.6240954700279702	0.8825818129718914	-0.18838323394147422	0.7906407743381435	0.252404772612163	-0.05106985039262026	0.58936642486113	-1.2866782035405244	-0.11786246511657321	-0.11894495622523538	-0.5061694152961574	0.24912684600409088	-0.13995734310015334	-0.9218745132892797	0.1633628739347422	-1.2970501183015963	-0.20479465858899754	-0.30187453841289186	0.34043923765873363	-0.14067704896466954	0.7708653186280255	0.7981275759771728	-0.23373085293235593	-0.31681780852455277	-0.7157643058011722	-1.9170592991736506	-0.16108048160165409	-0.5012924237589174	-0.6330135330114748	1.7277541465674933	-0.35119816920070385	0.12295057790144168	0.9496053497451994	-0.6527221128266972	-0.6856660302834368	0.9591566610145289	-0.49747903810041	0.012585628283983057	-0.5459370665152758	-0.4178550305968841	0.2116721582929923	-0.3782624532712887	-0.6980397661437501	0.2496307012698531	-0.42080615734576216	-0.6057099599016066	1.8294531777591403	0.484709419598402
-0.4785583090628166	0.4667213444856255	0.6344359481007634	0.8744897669013003	-0.12924401986964593	0.7735368318813901	0.2112439944356807	-0.11984269146385443	0.5868632538126424	-1.298834762055351	-0.10152905563984263	-0.22420299025033227	-0.5503071722155883	0.3217409768065335	-0.18663737340608164	-0.9149508611797413	0.16228700874619847	-1.3584447933379806	-0.21351044701720218	-0.2934823815149654	0.38726126985265535	-0.20021455054977172	0.7293247994249926	0.8208157552569777	-0.2958614886348254	-0.40163687483815524	-0.5644463125154949	-1.9256900789573546	-0.18376685239922708	-0.54141800152333	-0.6306347583072642	1.6807442060154283	-0.29726856383636063	-0.037450007712957055	0.978970326092498	-0.6416047836740065	-0.6870001126704708	0.9478995179071225	-0.4629553176189026	-0.018955370133085542	-0.6039487450269576	-0.4078524331020817	0.08434390880991502	-0.4258536958314926	-0.6444779245699774	0.2295015899596767	-0.4388017486304438	-0.6842965678720244	1.851681805898826	0.5376812731503814
-0.4362045912957663	0.45414958949850126	0.6206919785937498	0.8569555597348867	-0.07775934752113559	0.7430219173677771	0.0992221153853036	-0.1715763637607271	0.5874459275811821	-1.3004680479120736	-0.06935025397392684	-0.2982335778605291	-0.6122546908125315	0.37066604863492103	-0.23022120623974995	-0.8780282290224924	0.1577862488342068	-1.4199622929971503	-0.2818339138310681	-0.24846740308019966	0.4117962693559769	-0.2537533753183955	0.712010258465533	0.8236399038211143	-0.3246275277334963	-0.49587454769878336	-0.4494581277470287	-1.968384373374564	-0.21308869617062404	-0.576406596083662	-0.6291482671481934	1.5927123315006857	-0.2815389841268535	-0.16860683508755017	1.0370181839738364	-0.6275213438417137	-0.6506099891168979	0.9050401868324227	-0.4329657001121162	-0.030906531028542496	-0.6395131951949818	-0.3417954598579548	-0.008532356490179	-0.45828236975544534	-0.5670399080815169	0.21400602509970962	-0.480072172845839	-0.750855470565454	1.8114884317538933	0.6111234075733647
-0.43390739468296785	0.4632347813939529	0.6255335768004894	0.8270250062379209	-0.048373311479747494	0.7023557251874223	0.013592572826343793	-0.1641874471364622	0.584937082980907	-1.2995061653359843	-0.0781849862505308	-0.36761349992475606	-0.6725915675363889	0.38705116002490236	-0.23548332324008378	-0.8700850949890919	0.18819025245525367	-1.4615355933954848	-0.3500038483760524	-0.16354207340402252	0.4631806414476943	-0.2833481773854752	0.695412234867922	0.8071611369998655	-0.3256588735805571	-0.5595066856872479	-0.31506230661220735	-2.018520590541742	-0.24803071533749205	-0.5935700974637012	-0.5821473251247393	1.4785043734470018	-0.22638363835075054	-0.25511045362518636	1.0471802355629596	-0.651467380978476	-0.6598189482889933	0.874150934314255	-0.46074827896489995	0.01586188711111409	-0.6731069066958844	-0.3358142244119802	-0.06625621796654041	-0.4557087390214454	-0.44015388501684816	0.21106690234887654	-0.5274858454479009	-0.8347704234956304	1.7462841246507192	0.7096461810566166
-0.43646578857827106	0.4939910619521023	0.6270745641091675	0.7603048324292104	-0.03185653132762739	0.6866826115881601	-0.026919066633350565	-0.18378561076000835	0.5780959142359696	-1.2445202171927785	-0.09258090542677855	-0.4819016336479646	-0.7343342534221939	0.39503551938683545	-0.246733926185434	-0.8215727710384773	0.22510960311057587	-1.501438478923944	-0.44464313034492015	-0.11720117756356656	0.4901007424408248	-0.2969952523874554	0.6852844046307565	0.8607721598775226	-0.29822581256288666	-0.6008461757791043	-0.1977062363145414	-2.03820770422006	-0.2631004902259781	-0.6143432380932625	-0.5600245605743355	1.3724210546045872	-0.1711818433078462	-0.3342880952913114	0.9930999015043597	-0.6935927160564166	-0.680878802198084	0.7885993885395024	-0.5082817270336581	0.030835677732233037	-0.6679297576610258	-0.32717077984096166	-0.19450090229511788	-0.42974834468463685	-0.316444396911835	0.20387104982471996	-0.6070917508206147	-0.8609756717645775	1.6142618730176377	0.7996981092164275
-0.35234449435854626	0.5308759090375093	0.6532380373510754	0.6769733511474236	0.021837966316363828	0.6824420890504241	-0.10870577224759934	-0.21518929793644123	0.5163966059059633	-1.1886438839909783	-0.09924017061048813	-0.567802499007598	-0.7673343167803921	0.36893624248129847	-0.2235552140255214	-0.7427349430492924	0.22743697041836014	-1.5251996895390187	-0.5363110363540367	-0.10839691758451724	0.5267719003935146	-0.35778488003908127	0.6806774374545477	0.8895026044013832	-0.24157761137960754	-0.6136462255669393	-0.14709953542228305	-2.0562618427514403	-0.29245340185472946	-0.6083103347100478	-0.5624538391304507	1.3175142115918432	-0.14639651454280592	-0.35496459652477813	0.9122557138342543	-0.7350058494175039	-0.6741476778976365	0.680053762605848	-0.5306598352580171	0.011624759698986145	-0.6400904553309028	-0.27978251013992195	-0.3001533696237577	-0.3795157061347066	-0.18898785721618058	0.1811920598541687	-0.6984140127346248	-0.8184896521267039	1.5583971669821837	0.9473539221355767
-0.2651554350115455	0.5685639883217529	0.6554771425836904	0.6036977606982084	0.04570520765865528	0.6909156947108047	-0.1420237603358179	-0.21822938763520897	0.4350775881408363	-1.1247173132237502	-0.1245679257290834	-0.6125408706732165	-0.7489933465272564	0.35438776449646364	-0.18594050179146482	-0.6781217197922202	0.21769604276152946	-1.5374664050710034	-0.6251437522024887	-0.08919430299777106	0.5468444270181096	-0.4743722428235536	0.6551082149959807	0.9368390608971634	-0.18277807397594367	-0.6393433954960505	-0.17993238748201223	-2.0836017086078114	-0.3095326457569202	-0.5672306054627676	-0.48575870960328127	1.3044257434855324	-0.13995388975926043	-0.3729840470639137	0.7920015738363944	-0.8106500505910932	-0.6846564197217005	0.6272903079125705	-0.5194182837317578	-0.01287308448544781	-0.6216310245463568	-0.20684001071813887	-0.3656461236922806	-0.35005315216209315	-0.026697504806651874	0.1692704914933872	-0.8075856803930647	-0.785456063837932	1.4316800750618854	1.069732002182755
-0.1809882942758003	0.6295258303556153	0.7154187325971673	0.5464807254781746	0.05196033088153902	0.7304729665588777	-0.14575741357083566	-0.21860587220382371	0.3873141115945542	-1.0541765949170145	-0.1759022443134752	-0.654183506926605	-0.7319283358475428	0.29362356609655094	-0.12328868943932161	-0.5659000737088877	0.1629399964969041	-1.5155192196539837	-0.6872902746497194	-0.1099550336642274	0.5670027150535779	-0.5708212342964021	0.6018840377946647	0.9527585391336428	-0.08066690778967309	-0.6290279055274259	-0.23612842133094142	-2.1218053270770545	-0.3478610613754539	-0.5328138002101837	-0.4400383614926959	1.327471720248528	-0.20253138245720975	-0.38776590950421413	0.6634055221499648	-0.8242454227762483	-0.6695443599781958	0.5404346879193953	-0.5034840159911238	0.007363623273598132	-0.6016266028377681	-0.13466544200948172	-0.4599273358960573	-0.36009351326750505	0.17023323553153666	0.19006753146412908	-0.8521323576239581	-0.7121230982027992	1.3274171767076335	1.1668137735832371
-0.04311929668281043	0.6631786663915357	0.7622930207587942	0.46828620107608626	0.05957787454268966	0.8118193459696323	-0.1744124306718864	-0.20680041849122838	0.3635844812448269	-1.0128064016221496	-0.2080941562533384	-0.6015033385733327	-0.737443227460935	0.22947969059667184	-0.06633921309511433	-0.4430379472642715	0.13638825893226675	-1.48914278937838	-0.7472596973194492	-0.12223844848159215	0.5101053629272608	-0.6245740383545193	0.5076507486354039	0.9790356644326421	-0.022817622357607818	-0.5741902785280204	-0.2910041350443068	-2.1400003495149895	-0.36593571942729036	-0.5110226641382396	-0.3754620790064414	1.2695796958341614	-0.27079939341066206	-0.3405229087448504	0.5334782755287908	-0.8193521780392773	-0.621050709770888	0.44824005381639964	-0.518564667884472	0.035585974631375895	-0.6488756845801286	-0.03075361469432592	-0.5185181047662213	-0.3873344047289226	0.4063694741700429	0.22110085558767886	-0.8777841602763212	-0.6284272139613851	1.2592546833741585	1.175240227646924
0.08791893533407376	0.6973202695341294	0.8042570648064856	0.3897130885338939	0.0870827186248098	0.9026112207031872	-0.1707178836979883	-0.2048832442829943	0.3366090119176749	-1.008729128602297	-0.23562290129857208	-0.5643757578645067	-0.7507336284949178	0.19793427371900132	0.00475478903944937	-0.3118007899867265	0.05993858548704922	-1.4714421865604173	-0.8444511639995922	-0.1244011966132963	0.4321273968892794	-0.6519025484463509	0.39277780190454814	0.995307095638089	0.03951394169868806	-0.46898331157003303	-0.35960168523289415	-2.1921097630540727	-0.35675641029326044	-0.46380268946592274	-0.3817968001222641	1.1929328150331704	-0.3053467973619179	-0.27141933202599405	0.37644619341423663	-0.826773738871079	-0.6262152349419603	0.35485402158622503	-0.5370288373228731	0.038318621888336624	-0.6676588218743754	0.06182221890567328	-0.5080185209919501	-0.41780939386229676	0.585603766404222	0.20084551961869174	-0.9376588514038458	-0.54940484948179	1.278934521563987	1.1990687119295937
0.22421648727171428	0.7276396553487718	0.852367897873871	0.31764868634726035	0.09770960990895698	0.9665430928416076	-0.1519070902850969	-0.16266443873069897	0.33948833944965007	-1.0063841684717085	-0.2921253686470918	-0.5589252154349704	-0.7838040346847007	0.1726679195661845	0.0659104711998468	-0.16948513075386645	-0.015583451389480807	-1.4068893440438095	-0.9563532950242786	-0.1131173790108432	0.3275011662239161	-0.6451606145927985	0.30491394343202505	1.0082903849189262	0.08446335971724488	-0.3503722713982881	-0.4029375335548184	-2.209515401950784	-0.3198105143270124	-0.42321406759953034	-0.4005265714147571	1.1274990012384145	-0.3390270492411183	-0.19310508939177962	0.3056676205327328	-0.8331332114366976	-0.5700518338161599	0.262571601818124	-0.5586645847460555	0.05064924465478563	-0.7009778744324178	0.0932377015417219	-0.44586267529423385	-0.4227765433005331	0.7587022726148351	0.17735516224550846	-1.001043911101087	-0.4475647995793522	1.3023804080617911	1.1996283676663115
0.41517483713873327	0.7338578039101813	0.8484526181680847	0.2495491488817513	0.13106278107884042	1.0619432433344174	-0.1865012668870099	-0.1306313508451948	0.3525312676531138	-1.028436828438543	-0.3304473520948168	-0.5144350994913747	-0.7977144330683272	0.12643147957709427	0.11104750807677188	-0.08511088368125568	-0.07962641477789842	-1.3189506933489459	-1.105568866802181	-0.08120638871355002	0.1833113951667436	-0.5991049573290386	0.2598020045944841	0.9851077665200878	0.10469328250143602	-0.19984533735000976	-0.453752089604824	-2.222228961968555	-0.28290687064676656	-0.4053447747549588	-0.43019919906712534	1.035763338180856	-0.31235320476618816	-0.08413385029153563	0.2610238189534331	-0.8016008295414894	-0.49857057453646264	0.15508645674323843	-0.531128704267707	0.012775805483665793	-0.72089824644692	0.12166201373582589	-0.3714935487964383	-0.3925686052122257	0.9107563219787809	0.15513698335183443	-0.9934537864063676	-0.40195965040123527	1.2993317969248863	1.1613894014278894
0.5366971468072451	0.7484638840288568	0.8494361003735383	0.16458981204395307	0.15822274498851774	1.1743666773624601	-0.18910304277159012	-0.16089925445734254	0.3887994474524281	-1.0636052887754253	-0.3457934847958792	-0.44739341052156023	-0.7880464966977558	0.11410469006650252	0.1900892714983766	-0.0025460194494850374	-0.15462354944912393	-1.2417935250551588	-1.1648870265045848	-0.061836575920370805	0.009526008678660691	-0.5748052808644595	0.19608782394156357	0.9704316930632476	0.13629643155415772	-0.0301020031514455	-0.4705465617292008	-2.2269832945299792	-0.23721723690660274	-0.39232411492369007	-0.47633561635342747	0.9550868017351938	-0.21397893431827558	0.02654946768533788	0.16986072609258313	-0.7387532174510153	-0.4320695634198386	0.055348005377467445	-0.475546905276594	-0.0016792407809024662	-0.7452340290574425	0.11404285093052802	-0.24040066726798232	-0.3568281613565213	1.0285765811299483	0.1338353136598769	-0.9471701214714076	-0.38397891023163666	1.372581933355152	1.1055319622825557
0.684422840918813	0.7615818567776468	0.8742651650128602	0.08463867483002663	0.2073709032286985	1.2871661094976203	-0.20487030525206343	-0.19197171241019673	0.38927829522326274	-1.095111069268697	-0.3355691872688765	-0.4026679790459127	-0.7448662475959791	0.08432039403605883	0.19516363226411051	0.07918706475966422	-0.241320740292763	-1.1473212342979964	-1.1925888131164746	-0.054129527566154724	-0.1923433345957181	-0.5820114943204542	0.15567850455194257	0.9187654843509627	0.13294877090567353	0.1100660113999481	-0.4958551934558721	-2.2285182386718696	-0.18918135857900875	-0.34671146455081997	-0.5312599568897685	0.9304166638074751	-0.17623768026815645	0.12169386319527212	0.13150091590614277	-0.6819753794042758	-0.33601000664137676	-0.02743789893973969	-0.2732060827171125	0.013981611316890307	-0.7817366402759438	0.1093635662478977	-0.11942138577022746	-0.2838269085760405	1.1144060856936493	0.1481153656041298	-0.8721557097025687	-0.33095053995656065	1.4586107983449323	1.034460756127888
0.7835449568789213	0.79752882414221	0.9142798591056482	0.05136350048277778	0.26739584369814046	1.3542920078057232	-0.23414797771585333	-0.2438798748559325	0.35329379301330516	-1.1652415515886236	-0.29051289497923066	-0.3231596814418488	-0.6546703550766482	0.07171366754058014	0.22730847688108705	0.10444486113936587	-0.3199324413004948	-1.052347567131926	-1.1954661157447353	-0.00918240689054443	-0.4045968442157196	-0.6231642880390231	0.16497874791585554	0.8672201453001656	0.14166276411624185	0.2657117677421163	-0.4796799681879887	-2.2335198170684913	-0.15055717695845797	-0.26998786318070994	-0.5421695213235365	0.929954179433817	-0.1459168623204887	0.2099698617957749	0.14043493309426974	-0.6054751396965075	-0.2720911358295936	-0.06157821641538254	-0.013244414237570524	0.0058899353473324	-0.8444888404373059	0.1062627873849514	0.004753065322036986	-0.23205590436871065	1.1483052588621085	0.16177674318102492	-0.7606605694428871	-0.3244954202506996	1.515356799431664	0.9864751569761436
0.8490429457412028	0.8237044906287728	0.9190299580364837	0.025344365298856947	0.299144051070691	1.4452274464699126	-0.21053087817457863	-0.28723032593522724	0.3379192619673969	-1.1882310072833033	-0.24445067331385867	-0.2706151344809965	-0.6309532305795413	0.06901579417349432	0.23658497157338804	0.1333415098923991	-0.3566385639420221	-0.9613672748810187	-1.18612161898931	0.06193389503795551	-0.5983038834225475	-0.6270872833131829	0.17979512822260496	0.7800918130631048	0.11335144769527102	0.39549976575292567	-0.49289921394021485	-2.2247022762373376	-0.13411171734630406	-0.2148631644220254	-0.5313441455125082	0.9437974459419513	-0.07878422008530817	0.29188362626290815	0.18668227431092693	-0.5068512613627502	-0.21856236327568657	-0.07274966281236706	0.23964076071097568	0.044748986736216204	-0.9352443550197276	0.05496934566336592	0.10856555389722422	-0.1400895899605155	1.1481679681415609	0.1880083520612607	-0.6326840167419825	-0.3780399973444242	1.5388563446652541	0.899768174796718
0.9073835141228643	0.8528382829237866	0.9345470622786461	0.043910907351471094	0.32433441923890655	1.5553476263984665	-0.21313970103169622	-0.3185416493258467	0.32827047938507364	-1.199755113150297	-0.24038554310011723	-0.2344606879527892	-0.5959004250249305	0.0457350458231297	0.24167736098145104	0.17863390424214326	-0.35338874043970064	-0.9015101121739575	-1.1581304224494589	0.1142394919900099	-0.7823437150380188	-0.6046513699572991	0.23739824887199132	0.676538237648346	0.05460567229504528	0.5222344410093269	-0.48404337554233123	-2.199449991475058	-0.12517535885678852	-0.175775927977203	-0.5299466170383808	0.9291934779065187	-0.0629225758204323	0.3546351614898481	0.1865576804813986	-0.40329252336817395	-0.14962367426779155	-0.11722393288714032	0.4245832297530961	0.05997401036339987	-1.0351273839848794	0.010347408835636946	0.18265095948240356	-0.044655402911890685	1.1293839603477536	0.24846060542345622	-0.5485967815197345	-0.45715226840494994	1.5055429147604082	0.8016271384796674
0.9279005911061885	0.8639826853013914	0.8935716485009143	0.0711145657861118	0.3231890492307225	1.633239421117883	-0.2613460647670137	-0.32933963471414274	0.3272926775134319	-1.182504868153608	-0.1817242637706712	-0.20199339819532466	-0.5960209049964724	0.061729645405487456	0.20164144139737977	0.19915789963624303	-0.31783084296135	-0.868820496287207	-1.1096207266328564	0.14451857811063074	-0.9781597258599192	-0.5549196079526162	0.30355162841272465	0.5477776322781941	-0.013860587223853086	0.5950980389459973	-0.5182473549934741	-2.2054563020817324	-0.10534723093585115	-0.13925016731469353	-0.5153888833914765	0.8281329171845693	-0.03235970145361104	0.4425528475928573	0.1792191314723603	-0.30708168220429355	-0.08911850751601899	-0.0957759624418054	0.5625525126027349	0.03143273802079695	-1.1184100781664474	-0.01996968517751422	0.25710924424270915	0.043687736457900785	1.0618167588397793	0.28811571842034	-0.4854477811023867	-0.5674414248542399	1.431354744134173	0.7505564082587628
0.9131344207240277	0.8415485940139918	0.8742843743594367	0.15457017154839586	0.32446045544007496	1.672373541272957	-0.24914435090231768	-0.31068808640470646	0.2614632504244566	-1.103154044851739	-0.15316184958552284	-0.23799567788574877	-0.563767567116566	0.04587870749117639	0.13618536640152143	0.26877481657091806	-0.29861945402862766	-0.8246886645157824	-1.0276362109670432	0.1729250128306829	-1.1192667574634652	-0.5144671305288104	0.3787698631042009	0.40927884142751203	-0.0219088504540548	0.6203218963530377	-0.5241329744737306	-2.2063774968113483	-0.10440773892944435	-0.09406969143700486	-0.5015368653358065	0.7427457376242812	-0.015787643522573124	0.46098392257586934	0.20618465240466533	-0.2618156772024234	-0.073455022976517	-0.09569814002835836	0.6768768022638761	0.028815995871598964	-1.1367767570295177	-0.08420037294489287	0.3217624062362331	0.14566425289449475	0.9658707121754253	0.2920050757774121	-0.4039462055699373	-0.6960943340681963	1.3100423399384185	0.7278039355261468
0.8719506110649797	0.8409726183919004	0.8825615132255045	0.2940151835654349	0.2934504385882727	1.706730214488299	-0.26694868346209943	-0.28272758381081003	0.20851000585192114	-1.0009684460800212	-0.09125872585912406	-0.24462795810411758	-0.506588565557092	0.0370029758624779	0.08209726025093644	0.32206757556077076	-0.2498350125574122	-0.8330779011869247	-0.9205866204338553	0.16554434881052615	-1.1945686079724078	-0.49436666647516103	0.4893525958133441	0.29537081575488255	0.026377875317632804	0.6211449394913636	-0.5221889284209607	-2.2092933200697353	-0.08311755764139338	-0.040418314820981675	-0.4587474851326158	0.7083234177770885	-0.030152729570532638	0.4845760257315838	0.2236778256231012	-0.23236194678865957	0.007749508080212989	-0.10300735705842141	0.7345274098758285	-0.02008604567403176	-1.1291137435410643	-0.14923694195937262	0.3167960181562317	0.25334664766970066	0.8879430254503446	0.3244997145795468	-0.28340800153761225	-0.8515453565703609	1.1593145536421487	0.6859922260533382
0.7924921327995416	0.8021650276955082	0.8841450427260631	0.4168061027343041	0.2747572669390485	1.773805770889766	-0.3010600467109726	-0.32174723839992236	0.13773863147875487	-0.9051122591202425	-0.05222083142625491	-0.24139490403863473	-0.373475427880122	0.030154316668355698	0.010625937166540988	0.3865830655378037	-0.1446025574175301	-0.8822757762458329	-0.7995069924535108	0.17344501074016844	-1.2216114174524244	-0.47746683648811566	0.5828958258424178	0.18237845844928421	0.08700687320177633	0.6398124320060189	-0.5176436845719984	-2.179056347002507	-0.09970717211167324	-0.01955747644483264	-0.4133494827673708	0.6854926791718554	-0.06216036193193368	0.46937265641678116	0.17409569143041614	-0.21011828122627135	-0.006604105649948194	-0.07471221803411014	0.7590592777996592	-0.03809699363649921	-1.1136132261293958	-0.22323865498500353	0.2933462889342403	0.3277402451234366	0.7436991271603055	0.38093784881816706	-0.1617573247251284	-1.0023635740794967	1.0179548870379898	0.6061655817170772
0.6834460544099674	0.7605593354966675	0.9117057491271645	0.5316600043143681	0.24933484739954545	1.7978356409905625	-0.3182389686304821	-0.3604399473033486	0.06408526300427357	-0.836723530266682	-0.03377495731902743	-0.2286646504247479	-0.26578977569428763	0.02474201076543159	-0.027754571136545482	0.45750239038761426	-0.02730051698671112	-0.9460186061219211	-0.6897163455107579	0.13424069624540677	-1.239185608443492	-0.48982144260866106	0.6739033099614494	0.13427720449844682	0.14428275433602458	0.6468545079519821	-0.5151001797518557	-2.147498294873083	-0.15957120509136075	0.01928420630954635	-0.37564639642613934	0.6748201198248812	-0.12437882037721734	0.4120749440672428	0.10223030116064065	-0.19429204189861907	-0.009910514513762727	-0.03931966074099246	0.7628120850489581	-0.034641103175703916	-1.0961627706778152	-0.3157241998174161	0.27618492367761205	0.3648993450040363	0.6260836406092765	0.4392136698077329	-0.06903573747714163	-1.0752504437086383	0.8706146562263429	0.5556121910493372
0.5310357961694486	0.7386942613436173	0.940040134926052	0.6492015935531473	0.2106660536940824	1.8004165027374217	-0.34476911569816315	-0.3781101289335158	-0.01357147708225195	-0.7657574578461681	-0.06303340888949985	-0.2347232450907517	-0.18121790542506522	-0.0012542809363789958	-0.1066609793306943	0.5590620205418911	0.11061076801117276	-1.0207054248230794	-0.5926564183617556	0.08699526353117092	-1.221757396758028	-0.5102550783613082	0.7672612348640341	0.07718735182116	0.17563251427742424	0.6164561703795648	-0.5245884347817611	-2.076061538020538	-0.22035608936304235	0.050085759656827614	-0.3433089498404475	0.6490977971519505	-0.2693955865760714	0.3265433933134072	0.04402152788756486	-0.2171277425940664	-0.026528950144149	-0.027074137576792667	0.739998129872517	-0.05163340163936423	-1.0375587238933357	-0.4094135750431235	0.21306360240274266	0.3463539556942645	0.5274437483377923	0.5404441394662459	-0.025926595091416444	-1.1269003104112811	0.7091620487244198	0.5192301874462586
0.4445277615505902	0.6989419579109959	0.9455666831152627	0.7227021673916363	0.18381651388562942	1.7618204816288316	-0.3726411062741744	-0.4625569356765169	-0.071873576073152	-0.6601275008285825	-0.027965440449262302	-0.28826156105100076	-0.1348551499075499	-0.0230392645380863	-0.1381417408732146	0.6539462766812522	0.27582338753508473	-1.1018219550595643	-0.5553098495368274	-0.014493342197580156	-1.1915419703695616	-0.5507279769932811	0.8553830109089209	0.06285184461958601	0.22282459543558245	0.6250399630624199	-0.5394542367334275	-2.0150598735252094	-0.2992914372585064	0.0422974981779272	-0.31499704310870263	0.6261014795210399	-0.3548179419828034	0.2220939391650929	-0.009466849591372284	-0.2128182239701241	-0.08590289206855417	-0.02867505579628208	0.65133828655713	-0.08155912280204222	-0.9669241338536493	-0.4720032147149091	0.16621878934545872	0.29743363074730106	0.40341264624857	0.6476050167766465	-0.03870767493064152	-1.1731307735401633	0.5156806710099996	0.43503981156988464
0.3815339788023927	0.6347899812264537	0.9663509336610175	0.8185214640681198	0.12460888968034985	1.7275393212734436	-0.3835120817999864	-0.5151527281745545	-0.11675159765152769	-0.5103518538570622	-0.008896136242124314	-0.3457136693626741	-0.11894733144276863	-0.04384913526341492	-0.19165417730994955	0.7545633470619945	0.39487258065629016	-1.1788613376894492	-0.5176747529102323	-0.10387432068372837	-1.1345625263513877	-0.6061747421264335	0.9204454257316461	-0.01148184025668263	0.2142302255362735	0.6088976045140593	-0.6044739533354192	-1.9899606266881549	-0.3498991128179251	0.02463096252346454	-0.32153844050179925	0.5737591947124707	-0.4202544056320637	0.11891642537679648	-0.08325972494447795	-0.24751012818764911	-0.14952908403584905	-0.06980579457374436	0.48306757524411525	-0.08150254336873605	-0.8737873970583434	-0.5297232303017614	0.11913902324900513	0.2682452042512321	0.2937348437673371	0.8113749070550625	-0.0941596622834705	-1.2043660286045337	0.3665983199098186	0.3099466095964811
0.3435941297987883	0.5747685126765099	1.006102571751813	0.9004409658248369	0.12374283290749762	1.6766207201294598	-0.40959069024960737	-0.5784793068961901	-0.16212535149085716	-0.37300558487502145	0.025953222600089993	-0.409107585986766	-0.10102082926074943	-0.054369246172223454	-0.20139441810727265	0.8233657321856658	0.47937249196804527	-1.2742746540181031	-0.46738872058380504	-0.18629977681032706	-1.088504624263817	-0.640261423118067	0.9594740418317074	-0.05630706969481769	0.22334545336761882	0.6473533298065441	-0.6566469884441977	-1.9663174084633162	-0.38403336769356955	0.014700771281922684	-0.30631179215877913	0.5023029540053389	-0.5119412450806823	0.010738566293263658	-0.18777930164714746	-0.31357800921746565	-0.20134488746796234	-0.14196806138629725	0.27498440396258245	-0.06526647046512896	-0.774788599114491	-0.5691049322283479	0.07172263862066378	0.19120156745217987	0.18574079950382202	1.0079404341160356	-0.19220441110658118	-1.237187834813719	0.20840680220171195	0.1974422800935685
0.2541000257434844	0.49427512091000214	1.0646467347966089	0.9585325616824438	0.12206213877297405	1.5893938578562223	-0.43217397697080645	-0.6419868301736498	-0.20962282923515058	-0.18482715565677219	0.09839273026742985	-0.49271505327639203	-0.14707482735510585	-0.07038989838868301	-0.22131578706105987	0.8798951487097652	0.5007476055919908	-1.3385535031454225	-0.3992283504629537	-0.2661168172949762	-1.015597406834637	-0.6206096635924961	0.9948539112044255	-0.08730975424992049	0.23294130894392642	0.7250286484338591	-0.7127662765961333	-1.9547377613263344	-0.39615231749050367	0.005894514360640202	-0.3001314923130118	0.44617574547380967	-0.5514734357073726	-0.060436775590520145	-0.23976767604520782	-0.3737196737260823	-0.2804285943713938	-0.1973182792854284	0.07700047205432473	0.00864208778206571	-0.6879718419557891	-0.5658453699639001	0.07556664290585918	0.10209253073973168	0.06767093496354425	1.1808814615989518	-0.2504870172113438	-1.2278728890113872	0.16604091502322493	0.0992565143561979
0.18497273412762977	0.45118279041344395	1.1453346714691377	0.9767515704439271	0.1374081974631866	1.4868429192030634	-0.4047847156885204	-0.7196034891864211	-0.2585318306661287	0.007434290149217415	0.09771003385186072	-0.5602231472447483	-0.1666415100573814	-0.10155909805236382	-0.1998257577326482	0.9273375369185677	0.47926888448504146	-1.3880253715936206	-0.3321298005957519	-0.28405910972676096	-0.9242349703699821	-0.6128194098279351	1.0309266960262922	-0.08776259228445649	0.1846719958975563	0.7750407379754303	-0.7460951679169199	-1.915807526548436	-0.40921697286531594	-0.006545937179208988	-0.2930701283012027	0.4647036886322867	-0.5497878847136964	-0.15314183775989454	-0.2808437292578966	-0.4737673270802671	-0.3836947089081315	-0.26658914956851454	-0.0997974771183251	0.08686176404359024	-0.603534820720067	-0.5905364142366794	0.06380524479341802	0.05132705374814743	-0.001166737807995713	1.3517888751562814	-0.3442718637596234	-1.1643898762169285	0.1374866175105208	-0.016742520145031276
0.08629520151410612	0.45917856857813727	1.187559752669995	0.9520487818728605	0.09724843707336502	1.390431120128682	-0.4309499519317603	-0.7925693667724	-0.2791168949378319	0.20840456930506024	0.11298257459028153	-0.5897583790456927	-0.20748629963776538	-0.12365573986817144	-0.13545322660637263	0.9173066382554275	0.4225367129925902	-1.4397572131010619	-0.2653604530111162	-0.2931749136173327	-0.8244732853884067	-0.6434880676837584	1.0961762628323442	-0.10573160591745516	0.11085568080530099	0.879510625787316	-0.8271741890214761	-1.8767047389420966	-0.40525706376688175	-0.014216332886696478	-0.3306564731743468	0.4935153865153844	-0.5530591021977205	-0.20268115200698142	-0.32694243352809826	-0.5224889068828322	-0.4847488206910306	-0.3065022756078254	-0.23291978819402237	0.10165047860796388	-0.5464709492803405	-0.5893591228567239	0.07085678578695517	0.006088665684150257	-0.08379920688241328	1.527140039228998	-0.4910988334837172	-1.057785055933158	0.16407058512507128	-0.11770831926636163
0.03695077288863248	0.4982499283068645	1.2111071410380596	0.8699912008123947	0.056801034662784265	1.2407979132944422	-0.44998989103615	-0.8754028045761935	-0.30218703162782157	0.3792959154705154	0.07795557997617433	-0.6218947826779242	-0.25126716789866704	-0.16572994232292876	-0.05555713581074244	0.9094651889823911	0.3885096637477776	-1.433394897640801	-0.2122012688835792	-0.2494595188561663	-0.7313704893670254	-0.637948362204603	1.1449516372182302	-0.15857633949788585	-0.06517761231438716	0.9258684640539816	-0.8555226322359575	-1.8291851735784372	-0.41410891768439245	-0.04483757966699454	-0.3325630285402684	0.4973688885231873	-0.5586820646395882	-0.25542041121869197	-0.3971862350693328	-0.6112802121021451	-0.5669352657319843	-0.3225022522397046	-0.31021934898950254	0.1723831119484671	-0.5020753212106999	-0.6039759032443055	0.14216171462921423	-0.04454615005478533	-0.16849237864610087	1.6385926409914522	-0.6042211037265288	-0.9097092531499872	0.15227897856796868	-0.18330232336271263
-0.003887440496533881	0.570538682716128	1.267667820441432	0.8094730871804572	-0.005271463543433047	1.0817296822539835	-0.4083470934001544	-0.9435308451540296	-0.34129756555682467	0.513283451580826	0.09502932043329822	-0.6899939562744243	-0.3241456252386996	-0.2046951780220355	0.029276781079274478	0.8811262258192333	0.3738127325261803	-1.3967956795303267	-0.16287856680588123	-0.23044564295555783	-0.6583900532978972	-0.6721006783331899	1.18447437355622	-0.17643000024084718	-0.2126550061407752	0.9439706604317768	-0.9053170855511471	-1.8150170685375833	-0.41797872999649865	-0.0519579351078886	-0.33778464276259834	0.5067344521630746	-0.5951049785060304	-0.2786286759574483	-0.4683193862190572	-0.6959399793030314	-0.5990804149440453	-0.38266988288609516	-0.40656023500434213	0.20741704761945293	-0.47394973715066524	-0.6137477193158366	0.20861456085622804	-0.0851627606582937	-0.24543639674980247	1.7223970801141757	-0.7545280868151103	-0.7723320934906762	0.15690247360020607	-0.196815296434451
-0.0781093090012098	0.6782446758870699	1.3351465675383651	0.7777376722115048	-0.04070171970582427	0.9104373119797835	-0.34211162249791427	-1.0259202733031487	-0.40792724712537654	0.6284868000965911	0.14379503813492014	-0.762812654086236	-0.38147804236131055	-0.22619593024861975	0.10215237252552933	0.8212850736347106	0.3258326156500151	-1.3526877828135992	-0.08597201719340886	-0.16735483744221985	-0.5703730045433822	-0.7250938384275563	1.1962804919282692	-0.22529440757577937	-0.3456600339036212	0.9817084622147897	-0.9316383861088836	-1.8050658373640096	-0.4013282225258029	-0.0209648498820613	-0.37344380459240545	0.5129301831789099	-0.6031068865963808	-0.25504727190984255	-0.5141747255980673	-0.7834283743226883	-0.6327684408305705	-0.43064856917478817	-0.5045748727839611	0.23304788105300184	-0.4195683291616216	-0.5537853654343354	0.27886137507305897	-0.10352037180419996	-0.357860432495036	1.768393282679647	-0.8697800187042795	-0.6722436109901435	0.19423325355895935	-0.20279397524120063
-0.13514091368663822	0.7585454675871555	1.4061709875357684	0.7086077377158168	-0.07124814495147232	0.764566894176397	-0.341416451966479	-1.0267187806385962	-0.49853279119121796	0.7684430255483022	0.15089292919642963	-0.8560203526305017	-0.407335304694073	-0.24698077899350374	0.18902431229467254	0.7490276260734261	0.23462567710414078	-1.2634736456513536	-0.05826363880215789	-0.12038545408077406	-0.4731536665248046	-0.7218460544766508	1.2024445200153475	-0.26844477930055266	-0.44646533129937216	1.026047678358762	-0.9166308586540575	-1.8373056557613634	-0.3842452504807297	-0.048870974428025085	-0.3743177842365706	0.5236767866676483	-0.5609190613287273	-0.19611949662778977	-0.5344419786066827	-0.8593610870153011	-0.6529212165410346	-0.505256824891162	-0.5958877696256328	0.31318324588838764	-0.4426016462032303	-0.47265055915819837	0.3565835601976502	-0.09571599455940438	-0.4682972432343762	1.7773606691040769	-0.9624506919192146	-0.5778695418121579	0.24630521109698328	-0.2088395176144077
-0.19810475920784096	0.8259436075573354	1.4840654430881368	0.690799400193546	-0.10246785551987378	0.6853739289768028	-0.33244213944488354	-0.9907190202638928	-0.5612902736650447	0.8538067702661069	0.10339650545524078	-0.8884026084811616	-0.4459138777414031	-0.2835500884918367	0.27435567368658853	0.6948678464422529	0.11782988953168634	-1.1815502521236505	-0.023315843258842568	-0.009457581562241113	-0.35986553336132915	-0.6827576138381329	1.2241978552027126	-0.27837880407845234	-0.5630274614777527	1.0574666413616445	-0.8611641094815268	-1.8712048286616685	-0.38028658409658983	-0.09240132950593286	-0.38525344954040647	0.5147538116822232	-0.5628305415561238	-0.13343032010787695	-0.5504615894714672	-0.9204456507380734	-0.6472860329732907	-0.5773611674687742	-0.686596985677128	0.34418508164595074	-0.42104323408522815	-0.4018707214674665	0.41199117998346935	-0.06701946429429474	-0.5762401439896989	1.745408662953471	-1.033960144465536	-0.4443473248159339	0.33345524556061285	-0.20500785866848278
-0.23664718851562938	0.8936943928119995	1.50795296710636	0.6575862428887376	-0.11553619904501115	0.6168037773027726	-0.32832530182443076	-0.9263743446895617	-0.5952285299932438	0.8882990410157836	0.058871325555355195	-0.906800574174046	-0.4358332382862569	-0.2913180678443835	0.34886657532009047	0.669617426159158	0.051791496870909705	-1.0788115493181303	0.004397519750165846	0.09926667772394762	-0.2695582353175763	-0.6564273698397369	1.2185615004979842	-0.2689501606252139	-0.6647177773313764	1.1273685786919418	-0.7592229806641131	-1.8710236596040288	-0.38116145495969916	-0.1119382826996039	-0.40704381418378566	0.517202515583089	-0.5674174995512613	-0.08477090304402188	-0.5915135921212339	-0.9544644545094739	-0.6390753733986059	-0.5914492194754679	-0.7349756026408316	0.3617174421630931	-0.43800783623000045	-0.30347220623204285	0.4522264580052454	-0.08423583237789381	-0.6998014356818996	1.644325672918472	-1.1190905317663025	-0.37740028298027	0.42226889956968156	-0.17250911423951262
-0.2644366310494196	1.0003704670609752	1.5491115914150264	0.6291606069097487	-0.15893538233920507	0.5677516303150346	-0.35061587066251193	-0.858467639636267	-0.603318073032114	0.8756730943667084	0.018720408251465794	-0.8986340157272339	-0.40857959401936705	-0.330579559211276	0.394037703741856	0.6388068779106881	-0.036617340442254516	-0.9531468433324732	0.05453443648114233	0.1540854258845646	-0.13239705296788662	-0.6316383962314561	1.184636116919071	-0.23989224152226898	-0.7590807944011176	1.1438831453163216	-0.6006037975282276	-1.8781646876532914	-0.3816461135344337	-0.16390866890904665	-0.4712675285141793	0.48370847314860177	-0.5737338566479351	-0.0436268180727112	-0.6220119397049463	-0.9566729780686973	-0.6099474392056903	-0.6021149264030788	-0.7364628978006267	0.3853302758087135	-0.41906507140003446	-0.16548008512500942	0.5106749128845149	-0.10621152184667557	-0.8345342827315904	1.5309608414367548	-1.19436159803602	-0.28334763102914584	0.5129199678073183	-0.12698132756514202
-0.20855003244669232	1.1106802207390043	1.579496729907635	0.6059515324499761	-0.17860753996423367	0.528710927958041	-0.3627434535516868	-0.765468429388996	-0.6017411887426023	0.7608529005850735	-0.015705201779179008	-0.8940383118156019	-0.3763550248963584	-0.3811726294660741	0.44759375152054937	0.6123795618991822	-0.0940179836012753	-0.8350852334451486	0.1492598949385799	0.19691552675598575	0.005991614978175785	-0.6646389437293744	1.1290074124125113	-0.24763663535454478	-0.8037678858033228	1.1526056099326638	-0.47658716339529494	-1.9015764716794272	-0.4092735163657034	-0.22796029668831777	-0.5405030560094458	0.4882019176847824	-0.5605467240060504	-0.03031307585165141	-0.6488193821694999	-0.9726493383464707	-0.5650638208289258	-0.622435852687879	-0.7459132217697877	0.4052204765905759	-0.36239963712639595	-0.01477501982859537	0.5452432452815281	-0.12568552430148405	-0.9596722148533301	1.4164572486881843	-1.2817202145528181	-0.24235899517637613	0.5533344656277046	-0.0528890487121683
-0.08435711755615094	1.217891643706809	1.575411589308774	0.6421576321099611	-0.19217090998539918	0.4800932875600215	-0.36664953579068243	-0.6771945550799398	-0.6030221065295854	0.5881040053432003	-0.0639251899795984	-0.8968952916100659	-0.33274684773707736	-0.3993963038738819	0.4844028249476686	0.5390404163563175	-0.10415848654669961	-0.7295253435347366	0.22537756988186214	0.25800366243995926	0.14212166820922625	-0.7223264524700045	1.036708482103661	-0.21286069833622134	-0.7553909859706668	1.1496602810980936	-0.40328232095224603	-1.9010023740398	-0.43728305384243615	-0.2648179056239123	-0.622649418834176	0.4121408747164552	-0.5643206340351019	-0.01689550796610035	-0.6715706190142866	-0.9710168602935256	-0.4974428408229481	-0.6790401515170865	-0.7675263676746978	0.38740512965406376	-0.2750772812995067	0.18682870979969027	0.5773589721496365	-0.16554845283095881	-1.1142910906758583	1.2425453841990322	-1.3241238721928186	-0.24130589294517596	0.5648720875020852	0.003100749552882675
0.09990508379574584	1.2929591925597457	1.6011140584213266	0.6735067018649934	-0.13380241661652373	0.4649989380807149	-0.36199113669623423	-0.5630036410927418	-0.6213069994357449	0.3897209724575655	-0.05977114059882398	-0.9340084569928285	-0.2810823397524874	-0.4136840264835538	0.4557635122298172	0.4923923349650548	-0.09912367137568992	-0.6082196519182241	0.2929978068225478	0.2936338492233822	0.2545730766163755	-0.750413232621673	0.9283015474952538	-0.15610652719669607	-0.71442791206989	1.1018849005077038	-0.3150742396321673	-1.8898523286669622	-0.47598739053496236	-0.29355750955343873	-0.630819676979148	0.3586659185975514	-0.5508484886921258	-0.06722816424489912	-0.683166609096198	-0.9910283320631595	-0.4109054040775528	-0.7266761076137082	-0.8623540650683627	0.4180076619483211	-0.182191519417437	0.4200959228086719	0.5864091191209774	-0.15718282190239413	-1.2558186881815918	1.129576322454832	-1.3084681957743578	-0.208272208653648	0.5459547002005707	0.04932898972690261
0.1573273519411888	1.314558741067477	1.6258520225073874	0.6979932358734757	-0.045123214038874745	0.48631907115366413	-0.3580203614747585	-0.4239963762450928	-0.6293843783795832	0.21593209531993846	-0.022526596600470405	-0.991936481798313	-0.25949333861291396	-0.42001166735076323	0.4284595546522114	0.42776313455586834	-0.12046064727583061	-0.49865360073448367	0.3920592422808587	0.3257024570535417	0.32818093746566573	-0.7786457090383387	0.8447600681784456	-0.08697857990225535	-0.6183879142909909	1.1031512273912298	-0.24486897405420316	-1.8773438805529996	-0.5474310353079057	-0.2890835213135548	-0.6495784189057396	0.319588977025275	-0.5458877069977734	-0.0951230814937974	-0.6792485266783528	-0.9448204053789011	-0.3480620470083034	-0.7862906255472353	-0.9202662913724357	0.45093059637481225	-0.12243508518712831	0.7007148240270608	0.5340611985175662	-0.1899683501566002	-1.3605819792856413	1.0769903637271332	-1.3133680387109041	-0.2198087062296318	0.5544843524620028	0.09142314012698918
0.24342723079717382	1.3294759926289719	1.651209268470741	0.7200115740788322	0.03424787485725715	0.5283514308092097	-0.38245568037410277	-0.2044819373106932	-0.630953891590613	0.05442164596518619	-0.01381006497829001	-0.9530824792656005	-0.2480812446365781	-0.4236493021738007	0.3401805383214692	0.40705461161638895	-0.1586923170072879	-0.4214090568936573	0.4939868208656145	0.3366543390126024	0.38600590507125254	-0.7584709292730104	0.7691421782556414	0.006283975948018439	-0.5430853822862789	1.0930821700549518	-0.19115567687335375	-1.8648542854332555	-0.5976422850074776	-0.2619877239460553	-0.6449427425828959	0.26907717126069536	-0.49847898414168174	-0.12936972369295266	-0.6396752985785372	-0.9431348613156807	-0.30039299667056263	-0.7765362693576299	-0.9084002969208058	0.4409862717970062	-0.08368594677831712	1.0050895010148078	0.4937646874270474	-0.19254198089060057	-1.3924852401257763	1.02870953929764	-1.2999917321716705	-0.28498641727346186	0.5284723462300434	0.13723336772863792
[truncated: 199 more rows]
[truncated: 22 more columns]
