# Supplementary material for: Obesity dysregulates feeding-evoked response dynamics in hypothalamic satiety neurons
Source: Sci Rep. 2025 Oct 14;15:35837. doi: 10.1038/s41598-025-19800-2 (PMC12521569; doi:10.1038/s41598-025-19800-2)
Supplement: Supplementary file 5 — Supplementary Material 5. [file 41598_2025_19800_MOESM5_ESM.zip › Fig 3_2/Fig 3c/HFD to_NCD_1st_MPK191_matrix_5.csv]

1.696112674608456	-0.5271394035431602	-1.0547377722116307	1.0414239818143791	-0.7347728603847947	-0.24874492878876603	-0.8402657743979445	0.2709375261216449	0.4764249455295652	-0.8869458585659487	-0.6697252555095853	-0.06612024686372461	-0.15503202332772267	-1.2855578021033893	0.2669640397701397	1.3265694745690086	0.668988365059243	-0.4429724834856815	0.2698644218209746	-0.4697817912356491	0.4233684593835907	-0.09440030982681971	1.5492107635894796	-2.6323229106489103	-1.1232661835759068	-1.153399331865877	0.6383506399078547	1.9807565858012992	-0.14612517564104016	0.4117936282102958	0.37491166900035083	-2.1358481994503498	-0.5948702822882179	1.3975090458856358	-1.044764235944735	-1.3455160581672652	-0.46160215448853253	-0.20754862339676922
1.7409360172602848	-0.6229235816369781	-0.9594439235021259	1.1176087748299879	-0.4944809818601205	-0.08490479692596063	-0.9859787514336666	0.2469846354859897	0.6514784668104299	-0.8475298675401459	-0.6075884280903734	-0.10306691835895274	-0.08598378850773264	-1.1557798577565717	0.18311966185141343	1.3846631512805039	0.8551216725130694	-0.3692438538798378	0.31728964010414096	-0.5802104446018006	0.3766377725090515	-0.2419012107654807	1.7745246938286137	-2.803276662465459	-1.0601973036467347	-1.013498923611757	0.5502975940116985	2.073337766234861	-0.17918005462044428	0.4616822573646462	0.3107175724766591	-2.17955168758337	-0.7272179141317989	1.2905624305381962	-1.0005175922959475	-1.276406322590557	-0.32382313704897236	0.07154681376772534
1.6820008168879117	-0.658078874263559	-0.9527392942397815	1.2021216500043712	-0.4143214550449166	0.11848244831880043	-1.0360279215707873	0.12662557790282034	0.7501852892456093	-0.641342526646152	-0.5651164436102563	-0.1926942882977256	-0.19334589745543482	-1.0998709410426766	0.1478899163804696	1.417860496187388	0.8453322848941996	-0.43717653408043455	0.4515210650412498	-0.6096108127591093	0.39015799736002627	-0.44658937861251546	1.6625824899434225	-2.8218787046879292	-1.0795588139369523	-0.9087233002113022	0.44233436317003977	2.116253667533387	-0.14098422606988836	0.5176823075174025	0.3890856842346296	-2.114992379376146	-0.8769361977976463	1.2407463446987521	-1.0335635529554545	-1.1951005447548075	-0.38156803392391486	0.23413056413910463
1.6181193078987932	-0.7627379438278076	-1.093785260482019	1.2701358836942056	-0.49620401428500793	0.32440498567270626	-1.0671453752460989	0.07796559748604157	0.7745555686613744	-0.41051121202835866	-0.4685445515336604	-0.29343417154941265	-0.17536622104951233	-1.0718079105866323	0.09512372302258232	1.4040540610859067	0.7548587463939691	-0.5546587359653219	0.5785719332307655	-0.6601727529185266	0.45700466928054306	-0.6295635181715696	1.6110480557254783	-2.8145703857479316	-1.099993395866584	-0.8068580460804924	0.4427619057743038	2.0866488021703247	-0.08977551274428462	0.6155921454053511	0.4466518697899138	-2.055049797257446	-0.93551085640303	1.2033731232148996	-1.0717622774323923	-1.1014565018810112	-0.36150738253512676	0.1865595589145137
1.5928041664049832	-0.8530941678668336	-1.18329192112394	1.3658400060442537	-0.5329949290614096	0.5149542692513147	-1.0373121064934396	0.06097286147941022	0.8092622981340624	-0.30232165316773074	-0.3312578660049661	-0.35059626196189014	-0.15344941229622366	-1.122191078888596	0.04383286311671835	1.3432504576568154	0.7990348559887425	-0.6934000194373395	0.6617782999749675	-0.7348358338488479	0.588704764949493	-0.7216347949766977	1.6157229523250094	-2.7639291672817046	-1.1122556440767115	-0.6927609706062011	0.4549698747846522	2.043397443262875	0.049811830761723366	0.5560183504457737	0.4952953886580319	-2.0516607264953883	-0.8506428721120736	1.1617361950977412	-1.0573962498636134	-1.035008966026899	-0.3506238825823552	0.20118747326063194
1.490493029787238	-0.8976492591762714	-1.2391080764082416	1.4381142947307284	-0.6225753782307425	0.6606682247219743	-1.0156665706254315	0.09526110751479529	0.8603276648258106	-0.07092742548602253	-0.1875388206466229	-0.37540251414048803	-0.1880482098442924	-1.1599608359586366	0.0546793554687508	1.2903240490112722	0.7733524413766607	-0.7666701465386084	0.7548210315107137	-0.78760087092646	0.6661911242942146	-0.7479703725375698	1.6669466618782958	-2.6573614646114607	-1.0555302540019649	-0.5981804342414535	0.4756714281596899	1.9879265046082952	0.14172715349692352	0.5533475556821089	0.5107923286922513	-2.037360212664234	-0.7181101893227217	1.1430932124807904	-1.0582762947876525	-1.0173308501800127	-0.3734245427730672	0.2247861849268834
1.3782490309819557	-0.9064331704007953	-1.284496367029373	1.4725663867892627	-0.6890849605713516	0.7989585398995133	-1.0017040416383272	0.14541789117604928	0.8556071060913896	0.13661793257793725	-0.09652709965085439	-0.41051347496863605	-0.21295418532631244	-1.1676223798738552	0.07079181613717964	1.2614004781197588	0.6751626407484962	-0.8769187123290277	0.8317416549749738	-0.8484073555127587	0.6957846597027402	-0.7433907535346943	1.7100591139982446	-2.528152789912786	-0.9824302154412413	-0.502998271240296	0.48343955708404457	1.9933843079611127	0.17273122491383858	0.5016272837377574	0.5023318309959816	-2.0320861240463963	-0.5729859965278854	1.2179247352386948	-1.083669180775059	-0.9489297201600849	-0.39774940309341505	0.33002030982786434
1.290441200216816	-0.9165545037546324	-1.3102419713840456	1.4805322401035372	-0.7215108006009197	0.8963488070119687	-0.9839577575301082	0.14951853146856167	0.802200114091724	0.29547359355747765	-0.05562833750028297	-0.4142749628278273	-0.20619288196606197	-1.1348018710567263	0.06940110462539027	1.2242412820060122	0.5638425777924203	-0.9739285988768815	0.8702247210726982	-0.8912232442846904	0.7382739322839912	-0.6919031139034958	1.7356720488395827	-2.4034868646585412	-0.872571227179093	-0.4430601983472627	0.461449625212145	2.0135432397678903	0.2122427328529792	0.4267625108077004	0.4914225134697193	-2.0001120586654473	-0.46537183158245266	1.290613214599012	-1.0942520807223648	-0.8712515512741675	-0.4222250381067457	0.48060530674628943
1.2360160334078052	-0.9163264482734886	-1.3402692924493744	1.50095121546702	-0.7295088091533724	0.986886713914029	-0.9688878839614711	0.14622989184524554	0.7153069974220033	0.3589256357959111	-0.05931060770641339	-0.4128200672194153	-0.2151679386872904	-1.1182824833211091	0.09657264851579989	1.177736643969258	0.49810391785169994	-1.0700972813421163	0.8834559449045932	-0.9234464230027276	0.7213927099192995	-0.6264082481898041	1.7021294613901814	-2.258969645756872	-0.768642864770407	-0.3711929168396289	0.43095172037779866	1.9755743833495008	0.22510461853475983	0.39168929767346455	0.49246733626687106	-1.9555953591752366	-0.35105609580417674	1.3498766746613182	-1.0757547906255722	-0.7754502756295101	-0.48045935220042285	0.6269711159916707
1.229353297694857	-0.9061968720509711	-1.3682456018051652	1.549578013940519	-0.7368167259167266	1.0582839832282163	-0.9742750260218582	0.13946228447085168	0.6228220122056809	0.4007866427166137	-0.09658343590041316	-0.3919947336479202	-0.2124412968040928	-1.1138933133570919	0.11334087018486856	1.1462903851438355	0.4343524233704854	-1.1580825070981668	0.8791399755603033	-0.8948095954103674	0.6653723690796799	-0.60699855133825	1.6388392856492875	-2.1350844820852584	-0.6940650104361928	-0.2996974768921349	0.4343938091664067	1.9137684317682724	0.21544383692256405	0.3751541325977245	0.44590535587327995	-1.8770433550389103	-0.24867037547788023	1.4565856821605743	-1.0382542312472354	-0.7078894737069928	-0.5039320974683863	0.7264142616662534
1.156767773817919	-0.9455633361588129	-1.4012846856450079	1.6322364328107348	-0.7194164463434584	1.253869415818197	-0.9948191741102942	0.10241040471065073	0.5786825856613791	0.5448429981463864	-0.10237509880000997	-0.4140408917406039	-0.20730799300868408	-1.1114887270781462	0.10867691117619165	1.0929740157343333	0.354851437957021	-1.3179706682661039	0.9297628222575905	-0.8616473000212759	0.6207235069898918	-0.6353887484751544	1.6001873333788723	-1.9806395979415605	-0.5777452939338705	-0.1286587546655516	0.41939426814721853	1.7673073520380576	0.21810451995486652	0.32922446481866374	0.40467122409596107	-1.7631259235867869	-0.12842555822908747	1.5476544300569937	-1.0258568572300744	-0.5945618333353707	-0.5072155026906052	0.8367778816558955
1.0465427484667915	-0.9908376344465569	-1.4649793170189278	1.6989884210375934	-0.7493994170137501	1.4073428286391316	-0.9830503203469272	0.08119178236754462	0.4992833916512097	0.6931855716586118	-0.10396106134413104	-0.4553430058798874	-0.24974358332847157	-1.120581926093561	0.1481769081890209	0.9930815404907518	0.23411599300263403	-1.4631386597383729	0.9493874829168065	-0.8059464385503382	0.5978320355510103	-0.6139981320791398	1.490190697636095	-1.8052035221444551	-0.4747656442801948	-0.005592271721045	0.44066735546745617	1.5508296820693537	0.20582147052292035	0.2693859368795834	0.3525195274345433	-1.6477458508204705	0.03685218549533602	1.6710153772069947	-1.0034940531310212	-0.5226835996775335	-0.5305245913899536	0.8547011863287322
0.936144026472838	-1.0413186058113573	-1.5155947409480959	1.7694337571166714	-0.8318472681811219	1.4999805944588913	-0.9579459814644486	0.0895811762961767	0.399468061431404	0.7785345191207831	-0.10584454945296791	-0.4668775997175675	-0.2794523349680408	-1.1442512151287842	0.16417441791493181	0.8949179737710606	0.09730669784334388	-1.5406147013238458	0.9361605870296875	-0.7343127914001364	0.5423982177043672	-0.5695464729277109	1.4368082549615473	-1.644344104593447	-0.3665610476660787	0.10671903797854557	0.4703850352444561	1.2955700894899926	0.1564980405169964	0.2834239370961669	0.24998144990050722	-1.5182240544311234	0.22205607989235668	1.8355012568064641	-0.9595489359793211	-0.45416192895446683	-0.5793740016069526	0.8863557137527047
0.8765914964043817	-1.0374574892734956	-1.485702529876604	1.8102400470043858	-0.8710212915374316	1.5571974455653295	-0.9172097898416094	0.1011535277308652	0.2974569350433589	0.8512586810070918	-0.1509144405960111	-0.4606361684504831	-0.33145536692065847	-1.186589190887668	0.163710104374749	0.798240137956984	-0.01426751109232357	-1.5585996390022414	0.8849828577546559	-0.6438910382499878	0.4063440030700779	-0.4974848031544101	1.3485945759056832	-1.497940778434479	-0.25646464698824906	0.20287688615670602	0.453298499292046	1.0360955793229354	0.08437792799689206	0.23743410273085513	0.13659296565071263	-1.4108385174140374	0.4130666798709225	2.0113664594151457	-0.9423343322865483	-0.3781965286785897	-0.6409224270797569	0.9720961739892691
0.7802014861645066	-1.03554637850142	-1.3964688894294812	1.8591762028193528	-0.8781359359809342	1.5675951562934245	-0.8908443986725262	0.08555610574184488	0.19754696080386938	0.909252989414384	-0.22306485019567762	-0.4634140414891913	-0.4008803817995619	-1.1915177927545664	0.17355864013758251	0.700489600059595	-0.16403656172250256	-1.5420114184565952	0.800413110032707	-0.517827277054576	0.1970875177669867	-0.44229240427866257	1.235972901189442	-1.370430655077834	-0.1835634827057501	0.3005095769211775	0.4072802825660909	0.7564124299287991	-0.029871552877239492	0.2474757555596167	-0.021928247193430582	-1.257425474335999	0.5768148825893971	2.138006210200792	-0.9527602539578	-0.3249770808248101	-0.7218324957762523	1.0451873988960418
0.7402363714370149	-1.0416975691960284	-1.3636790240238645	1.9091728248493136	-0.8472386916614492	1.5376840468625967	-0.8653021470123778	0.06309264442224291	0.08726177155119778	0.8234761572300577	-0.32105237353176375	-0.4622274184445267	-0.4409018723406846	-1.1581833011713172	0.13868506411650017	0.5940996076622942	-0.26863114836046015	-1.5317752739953243	0.6927892765266955	-0.3281385963937724	-0.0010001163273499203	-0.3628424779705774	1.0600125626963548	-1.2425745299681368	-0.12376478547467232	0.431459769717924	0.364911693072619	0.4905954305511733	-0.08790751166779154	0.2360003329805032	-0.1784464704747664	-1.0958154560566993	0.6501116795156717	2.2368172190053768	-0.970509289714555	-0.2471533029032426	-0.7599148464635511	1.0645861787671733
0.7073351416421163	-1.0381586503763411	-1.323874079725853	1.9871618168842786	-0.8279113484095136	1.4630906738185594	-0.879251264639854	0.022319380099778345	0.0031406397914599676	0.6989642016800006	-0.4021903685731857	-0.412328374807539	-0.47291132934038005	-1.137675174516115	0.05360770782736818	0.4570417652660372	-0.2939008800133593	-1.4552607768603847	0.5683911859489736	-0.11117033844051634	-0.20014461533993	-0.3014277772512886	0.8593362582208453	-1.1652346608040542	-0.1188134155678201	0.5245034307546804	0.3171007099529456	0.2613581818500449	-0.04019540076428889	0.3044780983102526	-0.33840427768893394	-0.890640272421088	0.6486439841449366	2.2400156914902767	-0.9776327258860432	-0.20840409573160062	-0.7873690135185772	1.0041846584165217
0.6480896749545676	-1.0327706425313077	-1.3095958235896907	2.0541163344678477	-0.8084710222072419	1.360770072166267	-0.92094699894531	-0.02620362243108778	-0.06654993956298053	0.5816319643729283	-0.4492033411871173	-0.39219121819276886	-0.5438636527635594	-1.18667090567804	-0.06595907631416617	0.2844454488815441	-0.27964126385419863	-1.3709019066800914	0.43819447838592585	0.1499892494515475	-0.38786351080135045	-0.261543985481263	0.6458502088257163	-1.0899959202528797	-0.12507870485806832	0.6401326522797028	0.2893910846936134	0.06491420606469622	0.006456507412340495	0.40033663164822003	-0.4734784649918452	-0.6880261105863481	0.6462001048068108	2.2430895121895356	-0.9832065476577281	-0.22532618337867336	-0.820802467867845	0.9191788227616943
0.5840797922779096	-1.0317388739819173	-1.2585855704557374	2.101136337535723	-0.8037118488017144	1.2119438626945964	-0.9268834298716191	-0.039907247629930614	-0.07917587539237735	0.5029936235824448	-0.4487728116093609	-0.38281883447261394	-0.5971568026097872	-1.259983929877167	-0.2165995850830888	0.1172574873570151	-0.23301654856090792	-1.2643474660313925	0.2847866877535419	0.4350003452822836	-0.5256755943349364	-0.24869013460517136	0.48987640000129035	-1.031953655214107	-0.1497276226232439	0.7576318440115911	0.2698462506053333	-0.04680378923527857	0.07488880555207297	0.4461237046178675	-0.5643492313976228	-0.511532040788549	0.6094793996980382	2.292433152372287	-0.9677237094030481	-0.28549095949251835	-0.7991966019662541	0.8146608910256674
0.470622327706701	-1.0130598160561728	-1.1595248831201561	2.0832484946858902	-0.7859950359232171	1.0799921098436986	-0.8830417065186555	-0.07454824364048639	-0.09735428652492942	0.40018822875482635	-0.4163835608906326	-0.40005927402551944	-0.6624147337622381	-1.3417495777070376	-0.3516731504883392	-0.08904011815815899	-0.16829299672390932	-1.0723326545748182	0.13181465236582732	0.618448883805323	-0.5892896846710596	-0.195630473300563	0.39683008071961445	-0.9602508516343689	-0.21935710515530288	0.8015118024052729	0.20508426028101567	-0.13123856448004306	0.1862434715714903	0.498278433035115	-0.6086702652258575	-0.38255428578059536	0.5703933412176921	2.293302021485535	-0.9515218196012951	-0.35161531251762324	-0.8651673208185328	0.7474009418148087
0.3768251563244755	-0.9367452103548779	-1.065155662803702	2.064140975043428	-0.7759702742957063	0.9469329207384021	-0.8247966692635614	-0.11825659203764265	-0.1659234669490862	0.30514222665509694	-0.36289388537136164	-0.40495586584198495	-0.7549187359110103	-1.407081409758342	-0.4684693897107565	-0.284119420464171	-0.07798853940680946	-0.8616958203704993	-0.020041974992726086	0.7133504779769226	-0.6445953581755408	-0.09981567507263793	0.2590516531841486	-0.8637668310643833	-0.2750274122188141	0.7969971993872299	0.14482445983476994	-0.14621070799391386	0.3148765400235397	0.5556578021776671	-0.6397685332733187	-0.2773155182580387	0.5056927721950081	2.24060109320951	-0.9281280286962307	-0.41905029585887094	-0.9232171658885872	0.7888396948396373
0.3406657918820991	-0.8042741178550997	-0.9506406323389811	2.041186522786576	-0.759165064663169	0.8094042139515258	-0.7265113076537709	-0.20753917934178112	-0.29626752725296335	0.21931417323395785	-0.317841013699181	-0.37277905857756893	-0.8292884799603006	-1.4907962124830516	-0.61032880130909	-0.4635365364450066	0.025039604227222845	-0.6931417604657549	-0.1718377847128147	0.8278036095024672	-0.7093334497761348	-0.06185527240051034	0.13031505225618556	-0.7525476821894983	-0.3682512291889304	0.7983514174470855	0.06300117971278232	-0.0955228389971213	0.43612256791138887	0.6221634647474105	-0.6454926607185547	-0.16608532407221768	0.45441445675665715	2.172901323407875	-0.873280999387007	-0.45092494903928754	-0.9626800295020237	0.7846157698390873
0.3234737858742466	-0.6770091728243547	-0.8167750505498163	2.0006885275862976	-0.6844381865716278	0.6810795214450238	-0.6222896560271289	-0.280844600371322	-0.4331661860074954	0.12679612656570213	-0.26408835583753837	-0.3121657598417413	-0.8579400557288397	-1.5378393601575344	-0.7332556888682626	-0.636902050019586	0.1562217889928578	-0.5861489611405658	-0.3380705732296793	0.9022142259166047	-0.7160954661116181	0.04590162048827759	-0.012077621627514301	-0.6556420104450632	-0.42963592380464366	0.7557804298113144	-0.018932937186114628	-0.014154626567891376	0.5700395291859579	0.5895524906046598	-0.5797541638555035	-0.133970882693108	0.4303694196052269	2.060236422812459	-0.796503015349662	-0.5214103476147172	-0.9362371546783297	0.7016786055435704
0.251541131550471	-0.5781580719156155	-0.6851052791806814	1.9687625874087544	-0.564098897668442	0.5421515400251415	-0.4785524268679521	-0.3595359335088412	-0.5158728217747488	-0.028652206720743777	-0.16124807707779704	-0.2680586965789631	-0.8647249682758437	-1.5481028521147944	-0.8352604666751808	-0.7975600281632307	0.3011749799404123	-0.5115981743336898	-0.4978466602938731	0.9915109533734473	-0.6242107986260357	0.1219888869449353	-0.1144563686930858	-0.5704201459921686	-0.5099551486333311	0.6843820953605377	-0.07822242322650359	0.10676604192251464	0.6924450322042561	0.576959323269476	-0.5092982830145583	-0.08638771731894289	0.36354892303921693	1.9322458160090832	-0.6596550967301777	-0.6232971662421934	-0.8967430183163124	0.6065221350097014
0.18571714135258902	-0.4339769582686805	-0.6236630224107397	1.8886926062335978	-0.4627681839465456	0.3896249232183457	-0.32432076008502425	-0.38247544314033394	-0.6004394563623262	-0.14307920046177167	-0.08573394556027825	-0.21241408957844038	-0.859589109443408	-1.5160717971528086	-0.9592823796561822	-0.9594685913490135	0.4290398100196636	-0.43439302191138857	-0.6032185483145909	1.1322674332989167	-0.502598122088974	0.1709175504251457	-0.21715614278383527	-0.4919543582378453	-0.590500730366631	0.5667959315209253	-0.1184561732447202	0.29377563814470276	0.7658968669789816	0.5829584508554679	-0.36770520816187924	-0.08693020297592881	0.23073882474507967	1.8326093353795851	-0.48659490935234045	-0.7202190403296409	-0.8630219169144304	0.5111835767208486
0.08024915006779786	-0.30072008177433357	-0.5356614730991164	1.8221200815200458	-0.3446767861714383	0.24061844543847327	-0.17252548265191217	-0.4079604432855234	-0.6978984786540282	-0.25162762030470215	0.00043872413780092213	-0.17125903855765917	-0.848963437107747	-1.4758874918375373	-1.078759359329761	-1.131713223810062	0.5410524181655038	-0.3662556984714237	-0.679782312267929	1.2160428965843482	-0.37261366211583447	0.15729027324513764	-0.29597013338223466	-0.4637191081031136	-0.6627258220399901	0.3790357033316233	-0.19533588681258698	0.4852396774638657	0.781678017325478	0.5687495098465241	-0.22988907280409449	-0.1339686695286805	0.12847914109820363	1.7363116759121535	-0.35289925897837315	-0.8316927277642522	-0.8349754735625972	0.4114005919921645
0.0015067950188788648	-0.2008067270508628	-0.4534468318343642	1.7409086223872108	-0.17705711978312907	0.10308095767383348	-0.036650003618706996	-0.40757084972452795	-0.777174971445144	-0.3598454133104997	0.08271156488935126	-0.12902507097686913	-0.8303122528243205	-1.3955480242441196	-1.1378222475846986	-1.2932814291690031	0.6147389846679678	-0.3231556191322402	-0.7164189830762339	1.2861411859747025	-0.22318439016798486	0.1590326631422132	-0.3755667800713031	-0.43925785168134635	-0.6857924900514011	0.2060154442190038	-0.2746439110105706	0.5882123155718595	0.6811809650709651	0.490353282773361	-0.0962378364259942	-0.22593775879634687	0.09701581381561866	1.63198274806318	-0.23317684145308398	-0.9477732006412714	-0.771288326596395	0.3096759280036981
-0.045162335906070106	-0.10505303422238703	-0.34273616277121044	1.6251045865468232	-0.017989702629535996	0.0493517043237837	0.1213492918017471	-0.3991037559564836	-0.8133508339262386	-0.5165197144070728	0.13635090459258506	-0.06666884771387638	-0.7902204401631743	-1.2606043908519013	-1.1477389670608162	-1.4076916777900192	0.6761538221792224	-0.28504295212279274	-0.7372355440521643	1.2525170686758633	-0.15398308555931464	0.09826926878411775	-0.46866032731345547	-0.4475261004697999	-0.6903915826563733	0.03506115706421557	-0.37069198308114776	0.6076524033762969	0.5842547813408275	0.4565723768817911	0.02744984061774135	-0.33395782307336863	0.03873080016882764	1.5043125425162311	-0.11223194728693604	-1.0017404242620072	-0.7347765291275397	0.15144436607920056
-0.07346585813446135	-0.014505488862944121	-0.2727360249906595	1.5047104478692304	0.1540466409767932	0.05208465452062202	0.2104578404036508	-0.4162015509009115	-0.8564525624677355	-0.6642178554241301	0.17338599179032146	0.0334124178517687	-0.7042247150615853	-1.0867280255882323	-1.15839956583535	-1.5085410817121987	0.6893959301344836	-0.2683198388552831	-0.7285781218674214	1.1772624934327383	-0.06897695370093472	0.0055642403595625	-0.6019058480307198	-0.4939543865200072	-0.68663195936652	-0.14751876525517735	-0.46812120454399386	0.5882982368460717	0.5155042920206102	0.43320788644309083	0.06615988011170502	-0.45854016843553447	-0.03727203696587156	1.316162213922679	-0.008697847705181356	-1.0695111587119186	-0.714641888904983	0.0028067317142021152
-0.09743865233659992	0.051986554102228896	-0.2665822898102651	1.4180869542598775	0.2964560205302531	0.07020962568052629	0.29072651869400346	-0.4378234463542051	-0.8798969281559124	-0.7773155331400237	0.281576687908767	0.1428409293854734	-0.5814840179571623	-0.9179809148592346	-1.1859481674184287	-1.5733079565590808	0.7186662091852561	-0.3423453348561846	-0.6941152113947547	1.086692954463189	-0.016185785326869536	-0.09390754131984254	-0.7815390744200327	-0.533147468217235	-0.6074887411051727	-0.2625924947260437	-0.5579347079134008	0.517658419516831	0.4167599104506044	0.38672365571773515	0.09464792721477147	-0.6110015508098126	-0.09788257780242877	1.1467798275139072	0.0530681470409957	-1.1208040673362905	-0.6231547854125123	-0.11863409734024966
-0.13552137675722614	0.06007040549786036	-0.2508300046429046	1.3395016257857115	0.4392659605686318	0.10190533970974291	0.35512045015640986	-0.460490459365788	-0.8371241918494364	-0.8636464916557708	0.3635381227715868	0.17988264884142594	-0.4405491131459366	-0.7453376200679721	-1.2190956044286827	-1.664695757852322	0.7062077758977249	-0.4006711613574388	-0.6741482163994388	0.9972359162509921	0.03758309682719473	-0.21231743656933708	-0.951723127447007	-0.5916717683298653	-0.5176660490557842	-0.33116487168203734	-0.6507931438484655	0.4293466222119626	0.30883584794561514	0.34733033545247505	0.07801610461176087	-0.7621061982970537	-0.0664117680250803	1.024901774939757	0.1408709121405177	-1.177077933732106	-0.5747680640679798	-0.2938385193244255
-0.22381901567429585	0.03598757148638846	-0.2463272715840792	1.262713182770797	0.5826202215710511	0.1540095956454564	0.3701165983308806	-0.4934587201011135	-0.6757279634214192	-0.9742947448413133	0.4400197796901275	0.17377193388523435	-0.26076334668492585	-0.5604783069752174	-1.2498478378344295	-1.747500447664283	0.698335984401049	-0.41059170179482535	-0.6319577039259794	0.8645914385663129	0.07231780679414831	-0.3382187360909525	-1.1045066987327419	-0.6452423782987614	-0.4079476344276104	-0.37702510193833094	-0.7277655908530128	0.3025327924251268	0.23640099609120196	0.29120115276397784	0.01835996389343869	-0.9183449966973182	-0.027689294424701406	0.8738856749620307	0.1961995882533914	-1.2686219958195772	-0.5442194896580883	-0.4353470586590019
-0.2995243246627594	0.01453645684669309	-0.28928748927181896	1.1694506643321925	0.7295880133886918	0.19818927741373632	0.3695180149526465	-0.5796821498193856	-0.4850181065180326	-1.0432967468993386	0.479379714000732	0.12594829940492508	-0.07876911404455358	-0.43310563462586604	-1.2779404050712788	-1.8165143212727846	0.6729290945757707	-0.38751827611834166	-0.5911183462039771	0.7377024638216192	0.054964899127695796	-0.4491725546231861	-1.2253379061109926	-0.6758570027392825	-0.3299706788933395	-0.36808736198821435	-0.7842757215604175	0.16069151981523966	0.1646421192733948	0.24019342510536562	-0.08737210761988194	-1.010573143370513	0.01321235520442191	0.7576926671596855	0.2437894605057216	-1.2884088716366773	-0.5281548654153261	-0.507832647216865
-0.3427313338076306	0.007111192304034829	-0.33756541230037385	1.1082001610477326	0.822916343321201	0.21148419427565654	0.3130014858388236	-0.6560156211399292	-0.28921997322278725	-1.084618292864418	0.4799616538340909	0.11277327038115019	0.1158625895818394	-0.3005069300013008	-1.287431603027914	-1.8490777113985928	0.602464234571639	-0.38324291075180844	-0.5336162095145841	0.5914636144249515	0.007620974043102596	-0.5154189890286915	-1.3330236247747715	-0.6878362616185026	-0.23200835744984727	-0.31326844550995764	-0.8363400659939998	0.025368602992901057	0.1430064307019812	0.20916401241126886	-0.16455556423425088	-1.1036721832644842	0.0917822681375365	0.6232155507701611	0.2545625244328188	-1.3216542363561008	-0.5263080618051325	-0.5272844077926934
-0.35390756488447084	-0.0168402397016564	-0.37780506075264586	1.0210759698620697	0.9019993166862355	0.22992528063504386	0.21260800600749832	-0.7525000533482209	-0.10377456734383812	-1.1189159081043307	0.4862861522418537	0.0852495700606813	0.3297115705578532	-0.16939646313930354	-1.242247359206627	-1.8148740495160627	0.5220327487816865	-0.4059764932461841	-0.502124585523196	0.35982622730710945	-0.019028479742612465	-0.5236468201697011	-1.4129701911078094	-0.6953463207215929	-0.11426304216417145	-0.23493365214523898	-0.8857523326600818	-0.18497114352079178	0.11622424659322908	0.18397039006314067	-0.22228554312826332	-1.176807633813832	0.2085758691563789	0.5341818586926559	0.20527364640016282	-1.3202952186900347	-0.5011873863445508	-0.5482490116574806
-0.35592898140354245	-0.03042563027531601	-0.3856887638955669	0.9162135825179203	0.9491822866873353	0.244473811204718	0.15962492246631912	-0.8285523278555683	0.058220458722185356	-1.1157687129057614	0.4791668067237437	0.039926498023905264	0.5538814946827566	-0.03333225139798551	-1.1417728921484909	-1.730538899340837	0.46838940207717483	-0.40530601212970974	-0.5248352710950204	0.13718004519317245	-0.0378478908822399	-0.48722600106119723	-1.4807217967144697	-0.6804116668322742	-0.04450464113014806	-0.12142574910015265	-0.8890478794935296	-0.414387725519248	0.07956425946782371	0.21196815889253387	-0.2565195283595407	-1.2126816622266743	0.3270850694477381	0.5041850989879955	0.16646565652336123	-1.3363210921289514	-0.5061800573175355	-0.5024536739398087
-0.38179954491832196	-0.03781725590449462	-0.42680644529431017	0.7993794598660456	0.9376045045356692	0.22594543159580044	0.1816744344780948	-0.902574010080816	0.15680346863264982	-1.0703681450076292	0.4324055962084298	-0.010275955252221244	0.7782442186200592	0.06214879542190492	-1.0425235385195672	-1.5640774752922872	0.4207870571675484	-0.3727320710020636	-0.5706133972519319	-0.12008361362991442	-0.022614789661011492	-0.43818822922739836	-1.5224301292030555	-0.6686665085946838	0.042172814234390066	-0.003511797422846741	-0.8728398481501032	-0.6279823860069624	0.07519629331697386	0.24342091872913668	-0.2690257582856358	-1.2448683634243376	0.4470177942536468	0.5010420272967134	0.12619192431174275	-1.2967462869926847	-0.5761973298088817	-0.46633839455722265
-0.43853146690199807	-0.06788098361108286	-0.5095665669072337	0.7459668426862491	0.8929912318827352	0.16441143859838198	0.15932055803670875	-0.9938833593932801	0.22515680734925553	-0.9625795172549063	0.42350748275535166	-0.014311382197528155	1.008662263109115	0.1400470479387339	-0.917993067787374	-1.3656149414467316	0.3649219897589168	-0.2765852325100723	-0.6359754299804281	-0.3387301708766529	0.0130143100249653	-0.3493437901826395	-1.5470110515702145	-0.6577351138267492	0.09947783788386078	0.1162938814664158	-0.8710202777291689	-0.7982407529387008	0.08636232532643329	0.28849110682360735	-0.31237401996209546	-1.2854501831325817	0.5743445916538945	0.46405414911069515	0.06522352170390935	-1.2672966902196465	-0.5850325036260933	-0.4283662359349073
-0.46934361255241497	-0.0983457502393142	-0.5923115674016759	0.6925514125987202	0.825592969951358	0.07272770018621273	0.17690154931153784	-1.0940395467593662	0.29557462512763505	-0.8345434600323873	0.41581402636047826	-0.02007228867577544	1.1832574601283112	0.20358929179494498	-0.7682991720599499	-1.1322902901567529	0.3277339984136677	-0.13771576397199364	-0.6912241791168108	-0.5275095299541408	0.03834892356784682	-0.22670243891776778	-1.5227897481122095	-0.6369392153588211	0.20855728144851798	0.215787596415744	-0.8611059280345972	-0.9405297298088924	0.05220554801079088	0.2999078068145401	-0.3294302878704612	-1.3174460314449221	0.7136835286855081	0.442630662218476	-0.017675232744226936	-1.2336773322665373	-0.5980348878809999	-0.43720150214083586
-0.4660580417586345	-0.09482102283625131	-0.6557082567373747	0.6215356188315774	0.7511498222033006	-0.008361530290339805	0.19038432990544601	-1.1448826008332404	0.3817793242581311	-0.7412059360400517	0.3350224090686569	0.009983800905295725	1.288438372252084	0.26198404100383665	-0.615385156334338	-0.8825253106098391	0.26967198336288756	-0.03186394884628677	-0.7560789802007924	-0.6558753799942831	0.03994081631342522	-0.12551879732696786	-1.4802890602677707	-0.6583216213355525	0.31862924757306865	0.2972998700275829	-0.8882769481341353	-1.0090293446586354	0.011366755904969276	0.3040369418582167	-0.3368788714731296	-1.2833574408873083	0.83328686280795	0.40502091012409264	-0.0959928381093003	-1.204358369749772	-0.6102178794473565	-0.4587094820063351
-0.42321397715005454	-0.05180894148002837	-0.733177106964753	0.5369098522935467	0.6693415665559862	-0.11049256612856277	0.2824827517542226	-1.1821024654575225	0.39991913386172667	-0.6517148770726551	0.29070356826427385	0.018136912789511506	1.3996399126817305	0.325176659843672	-0.43993968841575687	-0.6049566801409411	0.20938945605003476	0.010763914937966928	-0.7894446652372406	-0.712871561354982	0.06637483708342384	-0.031892054096617606	-1.4049869497635317	-0.7034004377536194	0.3423207955559215	0.3211923185280091	-0.9349650931277262	-1.0355775475938798	-0.03498877675900673	0.31514384409654544	-0.2987980466462545	-1.2152290144825544	0.8706331849358964	0.3194504139903275	-0.18703596465169867	-1.1661088702134368	-0.6169612019975868	-0.4642582573131775
-0.412547098744484	-0.010935033561869607	-0.8435523112141958	0.4389199611204114	0.5859056096161411	-0.2032481003559731	0.38989972261772443	-1.170386752347299	0.33829318201463837	-0.5320067114635649	0.2861760108042558	0.04390425957163639	1.4565800848759491	0.3671733192089208	-0.257440151608455	-0.2906450234628207	0.11392313852752341	0.01027982870972761	-0.7833096075838724	-0.7070836929695125	0.06652952417081628	0.14272979616948392	-1.3008817521475278	-0.7604844474835757	0.3653386694133915	0.31659650939299083	-0.9970336881971514	-1.0612890568417517	-0.08107713652897604	0.3358426539314124	-0.2008173192593313	-1.111033981813243	0.8590386167865015	0.30950754122498486	-0.33835520973993094	-1.101814692583696	-0.6318491307303327	-0.4484293955063758
-0.4254039475724207	0.07422660638463156	-0.9731055740291126	0.3414110771694611	0.5156649523793512	-0.272597680090938	0.4568779335426562	-1.1090551775212396	0.26888632553230185	-0.48366185942254825	0.3051194256886698	0.07043561229875092	1.4956217538780674	0.4441515660439291	-0.00801560545245823	0.020681200635164498	0.03817617833426538	0.052355150058410224	-0.723772901442749	-0.6832750815323394	0.04582551092302034	0.29147195909740026	-1.1837549179724869	-0.835535430277649	0.40056257701792425	0.29584044535107934	-1.0480771027634215	-1.0626815959857698	-0.11312131494810922	0.3358163310499277	-0.0877229654069079	-1.0035847837723353	0.7871246009839347	0.29973114784446475	-0.504899899442358	-1.111359421308163	-0.6306503420347516	-0.4666999560831046
-0.38463727906393375	0.19749761898615203	-1.117019419069701	0.23696218726192703	0.46323396110973764	-0.2894804011613705	0.5229458693679195	-1.0423570334697594	0.16346342539697073	-0.4482088929678955	0.27840841885500556	0.058694840435576545	1.4716805881158188	0.47195299488436043	0.2667121172434595	0.30805531759793714	0.01752027841828727	0.14682319144959255	-0.660649835590102	-0.5930042735183965	0.011237961999241819	0.467309847769349	-1.0822252483116652	-0.9433819788707286	0.42098334268174603	0.235217797094123	-1.0699168738936036	-1.111506036971694	-0.18662499645239522	0.32758855038015644	-0.003939188155027873	-0.9246750440272751	0.7026982279019431	0.24941485439508612	-0.6111525367418794	-1.102875569164882	-0.652732947763656	-0.5338912288030138
-0.40765472942732683	0.3375608933684919	-1.2611645612189077	0.1536641131734371	0.41393447024129115	-0.2725971635628344	0.6125513210830542	-0.9692941782064957	0.10550360555147782	-0.41392814325717725	0.22243925857130678	0.05705392066630889	1.3946837268659567	0.4281712387803278	0.5222099020523286	0.5809877989991676	0.03516594919422579	0.324621413741204	-0.6205195989928781	-0.4056708003488593	0.017454676113096357	0.6019196076351223	-0.9805105465150129	-1.047340999963272	0.39289934646015146	0.15170619239934344	-1.0571195364796369	-1.1260040955073378	-0.22521318485159894	0.31920208033914965	0.04862714684997661	-0.8134825035795317	0.6389168149725795	0.16158780083605448	-0.6821798473256533	-1.0734902360179133	-0.6598468757224359	-0.6040235900704679
-0.42947815378234555	0.43797021182258195	-1.4004995075668396	0.06514528233420977	0.36304744728148525	-0.21258951111193986	0.6763731601453591	-0.923601747994493	0.08651073811194887	-0.3687149951138409	0.1336016296974395	0.04168839398228993	1.2892882150725762	0.3318812155357457	0.7254901175419043	0.8374025770808741	0.05385027590989224	0.524995989709754	-0.5216244759756656	-0.1892286037470381	0.007287191966166015	0.6889251238756999	-0.8406083454917986	-1.17599971099053	0.35790022175526587	0.043895787121593324	-1.049598029646571	-1.1495660918643125	-0.2691006474998817	0.27797134773802956	0.07710768574311352	-0.671955780803147	0.6269551057467825	0.019553277519736855	-0.6895568542599159	-1.0302734742370014	-0.6611450837530566	-0.7102392688242001
-0.404256584311273	0.5524438023201992	-1.4658210592810437	-0.027366752321476017	0.3261110181594329	-0.08689291359721886	0.7064071656939144	-0.9546390035658391	0.08323415142966285	-0.3727752151050885	0.07660575407516221	-0.001364579733614646	1.1514738191763665	0.25743561291340783	0.9359840821605012	1.0068036118872636	0.10650330435657065	0.695102652895668	-0.4427145305467114	0.08655307459274833	-0.016078136015834417	0.7250939252214519	-0.6634035166657902	-1.288605322171371	0.2750610899288732	-0.09870429294629904	-1.0287225384755028	-1.1957034588927147	-0.33514689148905846	0.2551577576046865	0.12207111479505436	-0.45061915921602713	0.5497925623806517	-0.10048168298538598	-0.685776343871605	-1.0310056581733706	-0.6321624027664848	-0.7525033516785018
-0.34850215193465867	0.7095968694170073	-1.456654861274353	-0.14725271108819174	0.324410333388718	0.031941608059442184	0.7590825029784878	-0.9327424227647649	0.059023377061576524	-0.3963082501743595	0.03381483311575007	-0.0710885024741699	1.0065490130802668	0.19622287315816014	1.0597093834549476	1.1376826948830712	0.15364704550921368	0.8329936229422541	-0.3668435860830997	0.4105564584221028	0.012042511581327364	0.7641014700572137	-0.4596270285983417	-1.3832754207015758	0.1645367098055679	-0.29537587032078894	-0.9669716754998856	-1.2443216519591989	-0.4297537107367565	0.2231209306320558	0.16599987015253487	-0.18515268987826478	0.4596988198381539	-0.16138409858134364	-0.6411582222212022	-1.0615077035110603	-0.5841259050888901	-0.6995859885691817
-0.3492680264222555	0.8873981323373877	-1.398457036489036	-0.2662106353359402	0.3373136991790354	0.1539667238128465	0.8194452966620537	-0.8856689052663105	-0.008604475171777703	-0.3911780060531108	0.01371925048197421	-0.12216150942042962	0.836485144928542	0.10579825756605232	1.1589888181338497	1.2425144682066427	0.17001055927287484	0.870210018558863	-0.3124249663624613	0.6634536605934928	-0.019345998172389238	0.779401717762094	-0.2616149630495869	-1.4601367901636153	0.012158638208962102	-0.5107841709190855	-0.9001297099048833	-1.3181042853241194	-0.4963391330985923	0.20760914236444053	0.22166198839303228	0.12004073186114181	0.35166889369174187	-0.25481465617743887	-0.6091392538917872	-1.0475077145464433	-0.5199921101476274	-0.6003345907729889
-0.31172725816514196	1.0018215798295993	-1.323259154240953	-0.38072123994296364	0.344405543357648	0.2727976297727816	0.8650300700123703	-0.8580723299078032	-0.10602941306517688	-0.33648559347254703	-0.024820584866327707	-0.1366089932833702	0.6924947440022643	0.013325800755346373	1.255889775525409	1.339704623040142	0.14350761251061767	0.9146739822219437	-0.2606660210992159	0.8784321106163642	-0.0446052840762748	0.808880526959849	-0.07800556020269823	-1.5059277045634631	-0.12528527427168057	-0.6769656504955807	-0.7501232160353116	-1.3835894624974	-0.5873222042309415	0.2033892084212879	0.28225843943511725	0.42153231063044927	0.24251128317320964	-0.38263128602192137	-0.5558956336439171	-0.9679460164054937	-0.45886415533670605	-0.5560650355654946
-0.3757574411294228	1.0729394464454756	-1.2454800410639995	-0.4994469867865063	0.35477768371078033	0.40813005906259575	0.8249616201298264	-0.8093725876013724	-0.15218330991655085	-0.3442812158557424	-0.07641095047236654	-0.1029648075984845	0.5159517063008712	-0.12631409021170295	1.3293512090277853	1.3966186223984471	0.1363620946844211	0.9864028314931177	-0.23702865027325942	1.0536007818657445	-0.11280011466454538	0.8320082995411087	0.072370056586352	-1.5245238858971952	-0.24115452554330014	-0.7842369111765818	-0.5710959594115532	-1.4623359420652873	-0.6606829102666262	0.2117686088884104	0.33243014974325324	0.7030480625577102	0.11571688538962836	-0.4639499559147894	-0.4949099060406029	-0.8708653268814889	-0.3784748323591089	-0.5162184127196083
-0.4104709329648523	1.1155073890221596	-1.10400064009473	-0.597240649516252	0.349498545455444	0.548706798189586	0.7946677775404372	-0.8064796365381927	-0.13211384877611496	-0.39819843874259303	-0.16880083287669384	-0.11092487366119223	0.34999091702602325	-0.272451849880071	1.4159373179798818	1.4018943411931197	0.17413074243343957	1.059811462109761	-0.2561285236809815	1.1794319822408394	-0.12689007898191354	0.7986287758395199	0.14834365468029753	-1.5208082917541652	-0.3580795593839164	-0.8700201065538182	-0.3686317090475578	-1.5210332222870817	-0.7481520019920175	0.1583602344383983	0.3811245393305314	0.9403208675227841	-0.01311984727114882	-0.5938571531733918	-0.39991011024429884	-0.7983789064805352	-0.2724742951877872	-0.45999636775832353
-0.3707512671695303	1.1262996985609437	-0.9418048195702742	-0.6947491677891966	0.3017328391556626	0.6882241381758252	0.8163435976691913	-0.8094579479883324	-0.0852168152927714	-0.4119394724914337	-0.2928278314577602	-0.07641143541199322	0.18062067696533426	-0.4694872953137022	1.4086201025727063	1.3805282636273886	0.2594304370112884	1.1203601454376395	-0.33460145989333895	1.2820042571991894	-0.12660247657790052	0.738137461806195	0.1902713397815205	-1.4499382158055023	-0.4809328205942382	-0.9500702297480723	-0.18780963554970903	-1.604019486213095	-0.8468168116039788	0.14102473677494073	0.4092869403838869	1.158086418120232	-0.07470415836710878	-0.7588813438175201	-0.3265559105336565	-0.6932444570319858	-0.15415984098776847	-0.3792411316234553
-0.40861684002861337	1.0662503958047251	-0.8158688643208988	-0.8291850830778132	0.22807497100233326	0.8039682721878663	0.832116438777002	-0.8268709197461505	-0.009908337417259539	-0.4414196054792695	-0.3642056453293552	-0.09727693265022694	0.04194018211855243	-0.6590527517566267	1.339658042120806	1.3360278001040071	0.30924060554148997	1.153009190691026	-0.3806742694531199	1.3054963050925719	-0.1426027121899634	0.6201996909781236	0.20693542346604987	-1.2997493730076732	-0.5907960436792707	-0.9796228543302631	-0.0600246839307864	-1.6236730113591284	-0.9398930822573298	0.11106779348076137	0.43783798740935714	1.3636522773517277	-0.12166043357094627	-0.8198437307725704	-0.3235681288050842	-0.5771187151711613	-0.02429905237159702	-0.3577278049723288
-0.34576161310554543	0.9644540135458541	-0.6731635886759503	-0.9675801434960688	0.1353791645474215	0.8913663769233839	0.8453810915296891	-0.8591612220235071	0.004779201153378576	-0.48501737323636485	-0.3937053050709352	-0.12288406412080802	-0.056950885183186806	-0.8418134804602581	1.2206160469636815	1.293418679727519	0.34067460007810785	1.186401824250932	-0.37844470736672486	1.2438937415413531	-0.23708245379717954	0.4880345106800871	0.17021624376897715	-1.1146673209335551	-0.6240652619740724	-0.9320348397044167	0.01076122364258566	-1.6156147149889661	-1.0415651402576434	0.090566029215865	0.4850794010776724	1.5155392433137784	-0.19938175033636257	-0.8826456761493613	-0.33558866122960274	-0.5077362279093792	0.0939793837125186	-0.3214350123069054
-0.2975496603212442	0.894871605647927	-0.4728835903353931	-1.1085987466978788	0.05155396239059347	0.9543342519367579	0.7718488998871467	-0.8984581893971422	0.045487634899567954	-0.5484176459347733	-0.3694872283836801	-0.1271108408465181	-0.14233635492720548	-1.0187125729632789	1.0706019635267823	1.2956660762564443	0.33848671575131517	1.1761531633835833	-0.4110379456960751	1.1076118371093275	-0.3150751860038586	0.3552798108966412	0.08090167946222372	-0.8704334119919108	-0.657997810933053	-0.8277977971149489	0.05540443010219268	-1.488449707893626	-1.1453697488253627	0.05976607684008099	0.6126101283069787	1.6103094827226851	-0.3421581937365539	-0.9394178240790876	-0.37493068858627243	-0.41743940691869674	0.2229719256945973	-0.24973568639819707
-0.29646082671237106	0.7916323610365403	-0.28896794643582735	-1.2631697143202238	-0.03904076853770359	0.9525439655292279	0.7239746296607613	-0.864457396288784	0.07820597706273517	-0.5797378081577194	-0.33384467429195375	-0.14629306574617207	-0.18615672843451037	-1.2435385328842206	0.9233181991249172	1.335011326053575	0.30245882877155694	1.1346641218741258	-0.4244429055968427	0.91266163024265	-0.36885374450048775	0.24045842470217083	-0.05997417856606322	-0.6125829839700793	-0.672981588681749	-0.6615616978806382	0.09469976207590737	-1.2643920026876683	-1.2210652836143543	0.04169654682436626	0.7291618676892359	1.6173772884144983	-0.46743615533942345	-1.0099452503870041	-0.3920086927648901	-0.31661260100071054	0.34581276018354334	-0.2466464324800401
-0.27054412618026696	0.6658013272536771	-0.1054164974750863	-1.3893422968355162	-0.173623201873483	0.9232743840032336	0.6989045825040188	-0.7883000628436398	0.144563999152175	-0.5519684020145041	-0.3387343052358122	-0.1844007106929959	-0.2182057357665424	-1.4413519642654369	0.7963977263031083	1.390204487163016	0.29006021336537124	1.028049943832784	-0.41952043879698675	0.6833261213484172	-0.4236490446921276	0.10647645583957224	-0.20217376246285684	-0.3437703915144345	-0.6744851381872208	-0.45241907927256	0.12675868403716317	-1.0150114266006178	-1.3262423462215693	-0.008528037505961539	0.8695208305501403	1.5695722858530274	-0.5783589105097791	-1.073402381246018	-0.42983922438236355	-0.19435150540879442	0.4426890450955524	-0.32721309342669647
-0.2571607001945929	0.5166483296336146	0.05618961622984906	-1.4967835017302802	-0.3051431636001365	0.8829841588560449	0.6492751440668806	-0.7765586321809357	0.2451427179153324	-0.5781524484134454	-0.37635370238581356	-0.2686768114909988	-0.2385642063400933	-1.565775532687267	0.6617135851573658	1.4039740310022981	0.28699379167012784	0.9910173118144963	-0.4060264468893946	0.49870105324745817	-0.45842407275310154	-0.011874342080496947	-0.3277435085421963	-0.07701183124433124	-0.7298578833595697	-0.22887923605604082	0.09746821845916272	-0.7181664024574232	-1.4377038399764355	-0.0411135085369642	1.016147304993968	1.4837190812011283	-0.6644494378967946	-1.129487208463183	-0.4651673494359675	-0.09331201849357908	0.5425899182284686	-0.41139130845145233
-0.2772819761904297	0.3794513377155308	0.20596653495113867	-1.5482044677194562	-0.392133302774881	0.773721936017718	0.5895284065343583	-0.68868284971573	0.3739138623363382	-0.6153684248532207	-0.3746977709059225	-0.4153120430510323	-0.2794465568338457	-1.6320816564699405	0.4954965446900911	1.4124990746786612	0.32278240712450285	0.9697849356865159	-0.3965984589554449	0.3935060538922622	-0.44086957461654624	-0.09259046319947739	-0.4328500433739154	0.19460456852052935	-0.8168426444555357	-0.05569229438177577	0.01906967159171018	-0.4606524177260036	-1.5247994419456057	-0.07775646372824253	1.145889075303171	1.3579397393491228	-0.7427710438388928	-1.169043485908279	-0.5213927408869645	-0.06614191785436414	0.6342221832852455	-0.47352352390102104
-0.24034221947900475	0.24441953548789982	0.3638091702785484	-1.5553257374502953	-0.49097392205853885	0.6538037383994306	0.5225676683822373	-0.5941232395151836	0.4743459541232899	-0.568908889116448	-0.3431295520686397	-0.520918223089718	-0.32136152905838766	-1.6014071813145658	0.33910704591951885	1.4366943766800122	0.35860304629313383	0.950184243769014	-0.3674486275379287	0.2995304203724814	-0.44798168640177416	-0.22536886006704768	-0.4918548516370689	0.4837521424082755	-0.8716464992616574	0.08644552935290808	-0.10503303599432441	-0.19324862584477367	-1.616399012804952	-0.142048823214524	1.286318412921728	1.2343507793494801	-0.7357785317968701	-1.171703924352489	-0.5793725175397515	0.003030448420211662	0.728382717816804	-0.5105477568402959
-0.2220891851047205	0.18374019165044406	0.5328010542952346	-1.5339398750611593	-0.5984448659256678	0.5066355841407353	0.4169616658749173	-0.47666515833072143	0.5420279334793807	-0.4763527388451972	-0.30925462761372663	-0.5196676350662295	-0.3746434273654123	-1.5129462635642552	0.15632393254731927	1.4907940232849721	0.3374468513695378	0.9315628468415731	-0.3232103789075036	0.2140191231242102	-0.4805533306245245	-0.3293653310052508	-0.5064358315988673	0.7821048700128845	-0.863112394242066	0.21599620786429546	-0.24026431324477496	0.05942431064706151	-1.6738453272317542	-0.16199254239194544	1.3495919103302574	1.1163318334689056	-0.6928314255615522	-1.1613482999777975	-0.6112102065864743	0.0849615569893761	0.7482875889094921	-0.49099023684475407
-0.2133852829962764	0.06630569347616853	0.7113635590330114	-1.4879883549953137	-0.7092751996901858	0.33558213730933245	0.268912832751393	-0.363354169279386	0.5892420813013668	-0.3450945716173747	-0.23342588802555211	-0.5185298652741424	-0.4548065420693653	-1.400321568010545	0.025035440593273096	1.5430786197896977	0.2961809723353828	0.8765993252620439	-0.2726201354803215	0.15714882298640265	-0.5143996985865578	-0.44588258521385427	-0.51957385934012	1.010864776779009	-0.8089171546894047	0.31798756828973485	-0.38012665583564836	0.3445415807555111	-1.7218825993525777	-0.18170913270627115	1.3769039614969907	0.9668931129578165	-0.6569645294251636	-1.1645574832827967	-0.6210553555013842	0.17984817043413107	0.763724813357974	-0.5575971653042981
-0.18953367535964466	-0.021371506468999563	0.896388925016665	-1.4539161380891175	-0.7719370884809258	0.15831330780573977	0.1555444100133428	-0.2554323754278353	0.6307754960728432	-0.17341366620068932	-0.1484795657557667	-0.4473468989436923	-0.5389469586783555	-1.2441427749016463	-0.11572695271367114	1.5902846980649645	0.26811732266892535	0.8273893679853618	-0.25991426492891534	0.08849328827001016	-0.5246216793572394	-0.5084181725502852	-0.5053547365794411	1.19500719233193	-0.7405288875018429	0.3658991074146607	-0.4890804390576151	0.5907523018509184	-1.7454379976561971	-0.19493299628182723	1.3812520545225173	0.8406477047146403	-0.6262066485306176	-1.186839313137477	-0.595414921948785	0.28535071350479146	0.7956152376192654	-0.5029837899121634
-0.1455035818256936	-0.08844802555588556	1.0819284090286767	-1.366955658133461	-0.7973725095442546	-0.030515420659342242	-0.03618796150542307	-0.1741244181208198	0.7002942022013181	-0.045246513219742185	-0.05808915600245333	-0.37540241015701425	-0.6404018532726448	-1.0725124577949579	-0.22650167263514503	1.5887300906937152	0.19204589578594344	0.7247793020337502	-0.264766509300854	0.023462683447826992	-0.4783035809781765	-0.5360848817169929	-0.48669782694812974	1.3678052402441492	-0.6311137311637555	0.35640409319506533	-0.5896137060338041	0.8126228429500475	-1.7202215709727853	-0.23093968982350593	1.3126462138686317	0.7116435870127724	-0.5659411874794492	-1.187961859714664	-0.5603474059373703	0.4053968526064951	0.8415379464301294	-0.4560137039833835
-0.172064970279888	-0.1494527207596546	1.186020284511927	-1.2477466537415476	-0.7663477421551362	-0.21317060522863648	-0.13115535628597713	-0.08700593549889782	0.733311747070725	0.12424730784996578	-0.025025871202473682	-0.28846472416722235	-0.7529260355764146	-0.8180988865738106	-0.2760766091800909	1.5173836736067021	0.14084571679073518	0.6463509326240378	-0.2558952849025394	-0.02899320862989841	-0.4592828481557394	-0.5398996761182671	-0.46773874790145087	1.5120327114587873	-0.4688891342165104	0.29298467384013305	-0.6874597969298047	0.9518855338590428	-1.6270327701341032	-0.26911087630555036	1.1904557852920685	0.5846425133037982	-0.46278445730442475	-1.1411618546362425	-0.5124156219627879	0.47997510671112503	0.9513861985704406	-0.45006273157988785
-0.16271022864704426	-0.17525954908696978	1.262470139366105	-1.0787764114386935	-0.6960079065948908	-0.37657943612482747	-0.23212836853679414	-0.010866111876719892	0.7846226905230378	0.25338066825898387	-0.005735876856211944	-0.1662729581609232	-0.884395817439445	-0.537278180837477	-0.3420419828994016	1.390869104811376	0.11734756117930437	0.5941194011347158	-0.23543485195390734	-0.09363493665699323	-0.502999757502242	-0.5475539796711281	-0.3750682378408129	1.6687357123066149	-0.27924608281406316	0.18089157718677878	-0.8077053846793818	1.0199331732149726	-1.475100451075755	-0.3459759464876919	1.0705470836684905	0.4631708356373438	-0.3311220771587103	-1.0695665780313321	-0.4946171071935156	0.5583910370743539	0.9644336249184526	-0.3997181110153549
-0.1552114254311325	-0.23527557559924422	1.2909828563989785	-0.9124930586015203	-0.5806659548567398	-0.51783907705776	-0.26857657262047235	0.06893764220111437	0.7989114664744807	0.33465440414840175	0.03814618129074958	-0.059779523898779385	-1.0447853426155496	-0.2646513542767752	-0.3634031005085445	1.2295715759133756	0.04561758319576406	0.5717184478211282	-0.22944964394582787	-0.140654697620127	-0.5502873044520302	-0.5125615277498391	-0.2702303726547079	1.8029611582533505	-0.029168773461114284	0.06577164989912862	-0.9116653553416952	1.0548665974139584	-1.2785135310750158	-0.4122877974414756	0.8968030261870201	0.3753047579387698	-0.17028931186233623	-1.0561616173381219	-0.4803819439046886	0.5946499760606867	0.9373679167441132	-0.34998207347269855
-0.09765457357768279	-0.3128316674511562	1.3062742274733765	-0.7736181161241726	-0.5040878423546009	-0.6458052474074629	-0.26246842942845794	0.24814356689355693	0.7818261225149732	0.4176284352403082	0.06807769434670885	0.08202768436375532	-1.168655412967562	0.011405207751187163	-0.3322012180744791	1.0741984004388363	-0.05392142571484961	0.5430883067737448	-0.2472115293073272	-0.17736315060443966	-0.5139024420936387	-0.4076916084593935	-0.18338091389949657	1.9040194161915402	0.2776984851543863	-0.05779779517654691	-0.953795030004939	1.0397737842397028	-1.060646117474352	-0.46520431004888885	0.6981796481663339	0.34246920900546457	-0.025074685474873282	-1.0548812126629463	-0.44066108827024897	0.6245556338784065	0.928134676622211	-0.3160463815468299
-0.03946656732722551	-0.36044544704982123	1.3585160117014037	-0.7105244831773456	-0.4374006884366337	-0.755963491547331	-0.3026462250505285	0.3844318211321555	0.747860045579251	0.4647007518711443	0.09491746293271328	0.22019749018463272	-1.2482096553156385	0.2863263341954359	-0.2649929455051568	0.9289462133898642	-0.15364868572760496	0.5260810141955188	-0.261140649473626	-0.27457041417981415	-0.475526269071571	-0.3085179302830297	-0.08986753769431399	1.97160153355766	0.551658546617231	-0.16618059210315564	-0.9906858196795854	0.9926882911373831	-0.8307745636127457	-0.5373229886581851	0.4739148309934513	0.3554832667689958	0.09616506220668433	-1.041216606916978	-0.40664324858724665	0.6453417269077302	0.9574447101610873	-0.27623385931150185
0.06112541790255319	-0.3826749871717613	1.4241517466551605	-0.651086842668055	-0.3467760852009872	-0.8733613935890865	-0.2977019939828573	0.5186774450853653	0.7306772989471858	0.5163417529659783	0.09162047625116627	0.3602202209129257	-1.2951121653011317	0.5398947573399286	-0.24642911486856148	0.7960806940300021	-0.28363964874502773	0.4948238501907142	-0.2962148712607565	-0.38428716815939784	-0.44122497861533877	-0.15904167384941537	0.01414283841304963	2.046260674076044	0.8551724251293026	-0.2631934227872965	-0.9935140047703973	0.9179478482855895	-0.573868012428472	-0.5502505317964579	0.21562221015351923	0.42440641448238275	0.19567146133411262	-1.0398983450328287	-0.3614863544476171	0.6236686293853161	1.0358630720490516	-0.21880427252059306
0.15471835608808596	-0.4352463016445223	1.4257573854212864	-0.5895942042860176	-0.21928616930226327	-1.0074079261646638	-0.29369452899298654	0.5719844595597505	0.6891693788349696	0.5002782733821436	0.09388110322731118	0.44646191220604586	-1.321069817855075	0.7389596153069157	-0.2523406678778014	0.6567841940219956	-0.42082694457673997	0.48078112528472	-0.3349713816118355	-0.49324077161314445	-0.3723307634894579	0.011848103738518478	0.11856574665163593	2.0536416261729133	1.0853417196742101	-0.3594061911537	-0.9956968735156464	0.8290789109892615	-0.3607693243196675	-0.5452597134669698	0.0470424987395199	0.4919600039736685	0.2571820738794968	-1.0377301583368097	-0.3097131748384231	0.6320504603884567	1.1845012013650658	-0.23187792381175706
0.1846286768398536	-0.3975171065287083	1.4472456148658224	-0.5329576572963317	-0.0774587905550687	-1.1552225669979885	-0.3022301476024938	0.6556414690540617	0.6365150629524149	0.3887227921487719	0.05270715807003705	0.4992094568791935	-1.312107849675654	0.9453711757889239	-0.3329054906570918	0.5195642217149796	-0.5487816223222144	0.4316337500384256	-0.33264275574319885	-0.5927402950476363	-0.27993849120015635	0.20943729878016973	0.18841731778050216	2.132927519715777	1.2109557855946278	-0.41623307022831957	-0.9620579117235566	0.6951567247176709	-0.15018371830068866	-0.46842247033096934	-0.08152488711330809	0.5921187129255288	0.3374952141913322	-0.9822366607237955	-0.24235326205991323	0.6455972327639714	1.2906994103128615	-0.1472498326206454
0.2186378102107863	-0.33235327503796674	1.5176551429282141	-0.4723741000609632	0.029617787936335634	-1.3114790332418225	-0.33790391330416375	0.7752237106370992	0.5498377974327116	0.29856279632158667	-0.04184823137883514	0.5468622152181558	-1.3065746708650807	1.1218738658438212	-0.3877820994567421	0.38699582553909045	-0.6758443308658821	0.3545257306165621	-0.3156119360152029	-0.6406116674071278	-0.15514650448037307	0.37108746696353945	0.1961633001764181	2.1664457330962943	1.3221152392453441	-0.4372836191431797	-0.9113371553300684	0.5343582404162955	0.06983055722162565	-0.3867530982367172	-0.14146080083697166	0.6909853244102454	0.4018619673992386	-0.9874757291069717	-0.19940268957727864	0.6795095696418341	1.3391768381868592	-0.11717289211870949
0.20863961097631467	-0.2806628796119598	1.5667864570805305	-0.44129653285541526	0.10900440651642093	-1.4655175278082375	-0.29717699352367105	0.8191471015475582	0.4534823670323644	0.2266057036890094	-0.1543204590507128	0.600450693414993	-1.2494918619707462	1.2993194188645596	-0.4529188530530928	0.27554358539628326	-0.7249759833553167	0.2371552945486708	-0.2901500360353063	-0.6833810941628823	-0.04294305641567886	0.4825211005659697	0.19754954900049904	2.158417990063592	1.3617444869388142	-0.4428780978758115	-0.8409761220681833	0.3523696108315012	0.23683384379426142	-0.3177307425723433	-0.17690818183398377	0.8044699520306791	0.4565939224303605	-0.9590273292492885	-0.15111917515948853	0.7295303745206443	1.3784272493715073	-0.06619900241279277
0.24928078679767754	-0.17562631836550463	1.609145750319002	-0.47265882258160435	0.1466005157591165	-1.5955617423720585	-0.26607032881587217	0.891195098415346	0.33152186588608956	0.15947652495063933	-0.24833740286954137	0.6708480777346804	-1.1393908627194784	1.4091309541874595	-0.554577761454117	0.1666607593817489	-0.7605264753042545	0.08638323586560034	-0.29618414894854256	-0.6933757683908721	0.1259198728342014	0.5651965198612446	0.18489275403186925	2.1201254548528476	1.3568680696493833	-0.41009099710158764	-0.7410955605560188	0.168738019096958	0.3510635801082672	-0.24484493998835166	-0.2181690513118701	0.9403861727975895	0.4936794112274	-0.9804542325237813	-0.12210476297164305	0.7885560936649337	1.3605053194761167	-0.027269897961264944
0.2791824953062113	-0.08992645580332567	1.6495387381135012	-0.5077475962130962	0.12950371167188035	-1.7174861351452353	-0.20309214286142024	0.9055252469671948	0.21613715644311565	0.19232245538137396	-0.37227192899225264	0.6802119812493095	-1.0233992724826142	1.5297561562939892	-0.6842927011500374	0.09198533228669428	-0.8205644852447971	-0.07194930101588243	-0.28714614628392254	-0.660015489148712	0.3259741563580378	0.6898917468366232	0.12177515889150048	2.049066993194719	1.2577243075737876	-0.3649313382157579	-0.6359440945419266	-0.08353587886705383	0.4040349211527703	-0.16242498973062275	-0.2727700562889791	1.0696045768904825	0.495317353468241	-0.9927169858214967	-0.030053620842083607	0.7988257371615086	1.4942468850467179	-0.0014014361902872613
0.26546011603325514	0.03812479883001092	1.68693382415876	-0.5810884832534209	0.10624687572052464	-1.8336196796946787	-0.15377326887005077	0.8334849106469546	0.1417627636603389	0.20322008583788254	-0.538638706484708	0.719693776265695	-0.8773432178823916	1.6170784098692184	-0.8105038252120496	0.0007919719006114878	-0.8101753699925803	-0.2229085368625679	-0.24311480302147062	-0.6262936436500594	0.5191354569376478	0.7217170761957263	0.049336569908695206	1.9903138860788956	1.0942240170780322	-0.32013413300290905	-0.5201276675496352	-0.33469296628856793	0.41017354631795555	-0.14034911715294482	-0.28954702192616866	1.214971921065176	0.49778850770663363	-0.9503068472947378	0.12787341239271702	0.8063359426947285	1.6410304314618465	0.042792717458113555
0.18145321972742282	0.16637368208004233	1.7089608134543641	-0.6438334844159341	0.12396545378082038	-1.942581799704738	-0.1845129489850362	0.7359956881913927	0.08769213774223698	0.18651946404003727	-0.68797189325687	0.7002349149472058	-0.717278199989315	1.6299064890935664	-0.9650461595074035	-0.08061523857063424	-0.7932848546520539	-0.39517354049105224	-0.1865192880353753	-0.6039025123524141	0.5671696949886966	0.6698966415479954	-0.07214075775031617	1.9678834276051695	0.8763367582342525	-0.2613290648114257	-0.42884311384668805	-0.5716849904855057	0.3628238819553507	-0.12906186557233043	-0.28914823163279996	1.3485259793643185	0.5158635599768063	-0.9008619159943196	0.27305329573496534	0.8427500309304277	1.645523749765335	0.12959304130526966
0.08755147110592716	0.29032571974104304	1.6780650081488648	-0.6831702550462564	0.12866072421068153	-1.9987487041347236	-0.16718446745921772	0.6060673299632618	0.035554814326923145	0.18298769729688166	-0.8271565586586658	0.6422620190612213	-0.5541608856376473	1.5677146764345644	-1.1114906124797963	-0.21328418978692004	-0.779072113959911	-0.5497661752365515	-0.14199074490382543	-0.560793985592999	0.5364996536704268	0.6107470476949055	-0.22692961480810858	1.9427866833901384	0.7055174945525394	-0.1924033199860544	-0.31656422731743056	-0.7647586704820426	0.30878523007329195	-0.09030405487434237	-0.25466695405355977	1.4381513275034217	0.5844900894079609	-0.8552374234218234	0.42450412086037864	0.9351485885442147	1.5971280044435996	0.22184885687268605
-0.050837189037062136	0.38639214934327704	1.5887815240148973	-0.7744013477789086	0.12044923426984491	-2.0171561645145575	-0.09121510582846168	0.44504371487520994	-0.050864059552633546	0.15176335626572843	-0.9885320296276252	0.6166816608109429	-0.39792793103105145	1.4627088850769536	-1.1905236204578062	-0.37046620613106906	-0.6950962072228721	-0.663718096340879	-0.004476421461552205	-0.4957001242276899	0.577320984701196	0.49777011604725957	-0.41332778768575046	1.894478935911828	0.4863560412125968	-0.09665738020879654	-0.22482524282915364	-0.917352875843326	0.20394976216363353	-0.0929649221512752	-0.2107600093790519	1.4283951779630926	0.6275944889471814	-0.8200606895138461	0.548283321887823	1.0017721961987374	1.5011541172518215	0.2515279727604389
-0.14348278046685228	0.4452145200350392	1.515385855073195	-0.9046152910910326	0.09579722578203471	-2.0024991919686737	0.03858392336805625	0.3974957906107684	-0.14712785953276356	0.15797736680002555	-1.1145133677443808	0.573483627122228	-0.215809638450604	1.387815851119917	-1.2249864767160616	-0.5638717815757247	-0.5983841793002329	-0.7559260047724272	0.0945277971133189	-0.4050214133107926	0.5753319587295144	0.3156831027586353	-0.5970660639230505	1.8382150319704125	0.3088117288853726	0.023405433911523776	-0.16656265952683294	-1.017689563148297	0.13351173428499336	-0.09569648516705272	-0.18212525012792297	1.4326047468900542	0.6721202487094557	-0.8003732317336396	0.6298783612496605	1.1209226478433172	1.3863947988978804	0.30713129957064633
-0.2161584253176318	0.4550328779069767	1.4200410425939944	-1.04308340272309	0.06576537315426166	-1.9433997302214447	0.15557901737626412	0.3157106906279262	-0.24209912604805361	0.21537388589476042	-1.1718431401709593	0.49659247090545333	-0.026308871108246135	1.3695420239777083	-1.1630019664820004	-0.7664157346995717	-0.5605067838513702	-0.8370340229378413	0.1571524091249413	-0.30592207000484506	0.5755624438336656	0.13758730357425555	-0.7314214790163664	1.7158704447673199	0.2010251430186159	0.09381818931095495	-0.10524960182000835	-1.0633274006413191	0.07049807523509945	-0.18863957136001364	-0.16431502299876835	1.3987941037472873	0.6408986301448159	-0.8382270243239119	0.6801573701151385	1.2405522322278404	1.2682475994477325	0.3106794265131073
-0.2995956832495564	0.4102426646085283	1.320286463932557	-1.147628944140298	0.04490963705883226	-1.852219193487929	0.26726329027047024	0.22278551296487142	-0.3140504617664154	0.269953236964799	-1.171741023345781	0.42177961317252555	0.14366549456521738	1.3078782145795775	-1.0381180622132207	-0.9686536532436424	-0.5235962085047297	-0.925977749382038	0.22408002580442954	-0.21950352228094044	0.550002290872833	-0.030678421744403044	-0.7675042376978624	1.6465658540643175	0.10373417216936623	0.13279544808021265	-0.04857998930582865	-1.0371887680425513	-0.02608853657934047	-0.27541558246228687	-0.17941460589501484	1.3611611954523446	0.5875511780157664	-0.833340858996084	0.6898898331484263	1.3166308839758898	1.1698411280566787	0.32736695832820706
-0.41944673589539966	0.38690304034175205	1.2425655950638266	-1.212031057376856	0.008664005044245282	-1.7330363252781127	0.35462952160420463	0.23826255492099974	-0.3969736060246155	0.3206079169263743	-1.0887417285427212	0.3218423293821314	0.27318020428804124	1.2290628706846403	-0.8566850239653514	-1.1987470427637625	-0.5145972789416156	-0.9975686337225838	0.310411604083963	-0.09903385804033561	0.47782866245646083	-0.17296987492161955	-0.7578900276079206	1.5180114459248673	0.03682509488661452	0.1288747141529315	0.011623961720052417	-0.9654825100084429	-0.10149294266186573	-0.3230359313149897	-0.212046682763122	1.3469572363437563	0.488251714119866	-0.8731768919820213	0.6822130615810239	1.3983763233408157	1.086284544666889	0.28809433074206
-0.4553788601484438	0.29742342536369054	1.146442549020131	-1.2217663060049602	-0.03849576865758654	-1.6212623812297753	0.4019345176196521	0.24942014242417843	-0.49290811306348753	0.3771411707860469	-0.9892846747537403	0.20942060816225588	0.3709905378085415	1.1347777169646966	-0.6281285795431275	-1.4240409269824073	-0.5465302875372814	-1.0282446382361037	0.35872275353362915	-0.004720247829534707	0.3418686577685336	-0.2619759048191609	-0.6583255782929711	1.4055037325177122	-0.010606570375181104	0.12293735117046463	0.07385751885911193	-0.8494385077493826	-0.15523114585278336	-0.3906172972386614	-0.24450631401548623	1.2994926705456682	0.3540743387529992	-0.8990621741229521	0.6932377417030795	1.5248397649317258	0.9971502098511962	0.3296404096759739
-0.5523582554056412	0.2142654032013341	1.0325250827561276	-1.2882804347539945	-0.07071265610005645	-1.4562187388852776	0.3814857370524943	0.30129244577927883	-0.5799398850887478	0.3457450512168029	-0.8479085948906417	0.14282276781388217	0.4468410312984755	1.0265164769304809	-0.3634291268836622	-1.6527803592690606	-0.5409885426982955	-0.9799936652359837	0.3664873477062716	0.08254169706703787	0.17754762900689375	-0.38454202874550514	-0.5434759823638189	1.3001144871189043	0.011150075788940426	0.12771564517631867	0.16995368177567013	-0.6863353857921692	-0.15665420395721646	-0.47009134101709443	-0.27516138584669	1.2634584480841282	0.228430298105242	-0.9419969858656729	0.6160220354149798	1.652392527659623	0.889946916546041	0.3758226170381664
-0.5973104741258648	0.12712432343975172	0.9259396788311965	-1.3536461095341754	-0.10436482870381261	-1.2896570204439157	0.29220155890194877	0.3612991562660678	-0.6767235603937427	0.31469436267142953	-0.663629517700745	0.0755270671236215	0.5032815648299216	0.9126923453978002	-0.10831048864222514	-1.8155829366790641	-0.586272328400334	-0.872807146080367	0.41282349137074503	0.12138865649265887	-0.04502908100188936	-0.4260700783157748	-0.4294304107526344	1.20299097869909	-0.008326361847990089	0.15826994466039207	0.22528186140930712	-0.5147430409607734	-0.0410854343783885	-0.523321471955339	-0.306497374647428	1.1641596186053644	0.08871152389320813	-1.0033506870929814	0.46361447228436736	1.8179562770559499	0.7137265341537631	0.3292623325233747
-0.5806500895896439	0.09140400218831386	0.828565987479584	-1.4312263860756698	-0.14864147213566417	-1.1144140658159647	0.22252932822848298	0.38805416575826696	-0.7983353240182541	0.33296160473666675	-0.4704771187536602	0.0012899305438490271	0.5584286050059954	0.8503788177013896	0.10555762975110446	-1.9756850736960356	-0.6121071517234327	-0.7234050649352434	0.4989788865945199	0.1466154501397608	-0.19836188361598714	-0.4472448040987603	-0.2683504685375947	1.0719430345139138	-0.004098284699253543	0.23647886469980403	0.3369144463772063	-0.34756067158982024	0.10621140045048587	-0.5671332758983785	-0.3416533711963649	1.0266023364155745	-0.07300844000272211	-1.0565764455538846	0.30679488983324793	1.9254346632527402	0.6185881427822657	0.23349984542472918
-0.6562379029739865	0.046210121928107285	0.7340125135342299	-1.500183468931859	-0.1611844466422338	-0.9547304356038783	0.14770534067375607	0.43911007361757337	-0.8979938555465186	0.37348509884623515	-0.2827254202464184	-0.04412705189464976	0.5998068436494521	0.8767544091646279	0.3012339198259006	-2.1008292422953154	-0.6313912040583762	-0.5436427340662844	0.6343022075871567	0.13121202554281686	-0.3062504153420944	-0.45214493949099116	-0.07243886839625233	0.9428666723687696	-0.011317720809275735	0.27168621388159786	0.4916296559858241	-0.15729253377063063	0.24916208479634064	-0.6057128430845988	-0.38765586746163794	0.8626684954875575	-0.2941314309942237	-1.0878640437498543	0.180014922506996	1.935600958196569	0.537271995111667	0.15451867276109144
-0.6846496934030338	-0.0024133506829769266	0.6564455465693377	-1.4596309033215786	-0.1571980777485354	-0.8208233139634984	-0.03909851963649023	0.5442965048126389	-0.952312037874582	0.41232016608867444	-0.08368693185398628	-0.10086186806029689	0.624707261730598	0.9075425993080041	0.45053287643465423	-2.1777564353778827	-0.671965008331993	-0.380176194982795	0.6774919475907314	0.09525408581712416	-0.43407012965044683	-0.4075372139603791	0.14924211999727013	0.8207148665416965	0.0403058944396589	0.2870485605051163	0.6866395758399588	-0.0057675775965211114	0.4547747541037001	-0.6479723491023723	-0.4223709430094475	0.7247015175064215	-0.5171943351872855	-1.1423826720644983	0.15119468240832987	1.9212086450623065	0.4366445362281513	0.10639801797398521
-0.649638464015799	-0.011998338592647387	0.6150438681638628	-1.384297014894922	-0.14966493812043552	-0.6973733265103796	-0.243480530486889	0.6426924077886642	-0.9671533092405591	0.4724588953005749	0.06377139631141716	-0.12267732397883484	0.6077604277887854	0.9521788749751389	0.5903615038151946	-2.171738656030669	-0.6896920555954017	-0.23481367011370283	0.7109084184902275	0.00452763411296192	-0.48955925048272225	-0.3705857546245636	0.35549483046635694	0.7670883625328017	0.15577864636512045	0.26751380319450074	0.9275063648608617	0.09530487356290492	0.638955324727094	-0.6554886598897303	-0.47854365090747775	0.5597715573068827	-0.7586590353008924	-1.1787079115148582	0.2796180466840744	1.834330332927916	0.30876233240649076	0.042741006199142804
-0.6527936208406075	-0.01661738189985218	0.5652025166914011	-1.3321678431260406	-0.10098722122504752	-0.5832026094162361	-0.3841206261196475	0.7471789932470537	-0.9887627785421447	0.532734422693719	0.1802405773768816	-0.1133907538813127	0.588496855043482	0.9477731334802074	0.6743150822122278	-2.113901397546829	-0.6652678950118994	-0.09063206815803118	0.7213088616536485	-0.14613597186149846	-0.5042424283567797	-0.30121115973383694	0.5710113538791305	0.7182355524017701	0.2812561486165967	0.2850524583769953	1.1653510044313604	0.18547280706390196	0.7984989646030684	-0.6725398704331537	-0.5699280588972913	0.38550333206674126	-0.9424250033923665	-1.2139137308394856	0.5064984059337505	1.7114818783287415	0.1785153798003863	0.04444235338583902
-0.6445449373031049	-0.006104170221346108	0.4841501854005652	-1.3031466802471054	-0.04278714059848807	-0.48969180779555116	-0.48437325285660293	0.819894552115424	-1.0044529948018073	0.5219267417262475	0.2872708103297962	-0.0589179113939148	0.5615915533204452	0.9817356289419162	0.732481260634203	-1.9945933308061108	-0.634160705500366	0.09891354084320929	0.6980526982935326	-0.34278729530968877	-0.5138390754892017	-0.2721538824098043	0.6900289851921841	0.664203391165159	0.4106858274320825	0.3002654483674322	1.3943662632012594	0.20563997729441247	0.9816334187244264	-0.66703161946191	-0.6934753787041921	0.217386610371033	-1.0907255554428348	-1.2217710407290663	0.8145649052875206	1.5639674637908763	0.04239750541937426	-0.015909251750541965
-0.59280011931216	0.028862429124933798	0.3905031945060835	-1.3165273729087512	0.041579497129056606	-0.4176296290710349	-0.5209770209820821	0.8658572902194661	-1.0036392575749633	0.5465922658484619	0.3391876976360958	0.0316906011618862	0.5455214838507415	1.0408565654927777	0.8179699126129318	-1.801330452680073	-0.6120940099161667	0.30467927426590596	0.6509497507956333	-0.5741749559859114	-0.5070656356937465	-0.15143940938405234	0.7912930442064112	0.6422445249174626	0.48951611851569565	0.28177639716077707	1.6148114992285272	0.21052483493248744	1.1313746439042274	-0.6906041358725717	-0.8118046102931284	0.016611523082349634	-1.2132027307530469	-1.2328232220519608	1.1497505283934435	1.3712559142870826	-0.12822144771992278	-0.07257258475229034
-0.6028555284481151	0.08092758307142753	0.33342332441380496	-1.324898980126499	0.13686423688762436	-0.33699943712026814	-0.5227338801063333	0.8856494091728028	-0.9674784827024769	0.5295299721467805	0.41482134996362746	0.09333054992242062	0.5683791615487171	1.1130604399848152	0.903317998351867	-1.5493495827003667	-0.5757106717925903	0.494266414978222	0.6547586905242195	-0.7631978632854906	-0.46012106805011016	-0.11289530246188233	0.8322916889224098	0.622906103888435	0.5063039308131058	0.22169568214336904	1.813161362202861	0.1439657058269192	1.2537695497547658	-0.7092347193050741	-0.9600984251490472	-0.15846547055123167	-1.2691275402719724	-1.2261082765267912	1.4663992322087271	1.1547587111715483	-0.26698960197092386	-0.16136403968540963
-0.5248735114447138	0.16261810763322485	0.3750109925765983	-1.2550530746851274	0.3059404215375013	-0.22628886947908095	-0.4076300164816714	0.9788033088983525	-0.8537060816594784	0.5065410065563365	0.5741118727167945	0.13856190671924698	0.6516184587913635	1.2446349668556365	0.9387722758823169	-1.208631735468329	-0.5388637632152158	0.671163399139492	0.6799973835010911	-0.8850107988242423	-0.33613143828006564	-0.03774385275678763	0.8324803023253848	0.6166837239047802	0.5394975219169296	0.18226441275712613	1.969585859639388	0.16764165050250585	1.3504742630342648	-0.7048305251915292	-1.0290531347381122	-0.2882450420126006	-1.2480920751541849	-1.1537234001108356	1.8076834739568561	0.985103581148915	-0.4898680695231459	-0.22889120936018964
-0.3867947075100804	0.29161442020916145	0.4767699594989228	-1.1473700722417137	0.4968521879096876	-0.03666417120615064	-0.24545168471510012	1.1600206745040254	-0.6992836231029035	0.5338644131497445	0.7392652249717966	0.16791201919028448	0.7637635462664355	1.4404144616755572	1.0115408425335308	-0.8447518482052097	-0.437217896017086	0.8545714177423234	0.7453954679224912	-0.9332198670465932	-0.07109238361705301	0.06796876682889356	0.8810302278801787	0.6226869485130896	0.6145691266184067	0.19376424448722188	2.1383770320356006	0.23073654593708923	1.387332807255394	-0.6784662791788397	-1.027468329716268	-0.3519415155212862	-1.197646382768636	-1.0357525808412769	2.1764424239777305	0.8813820886722491	-0.5962299547470937	-0.13580628556812366
-0.2377807537931363	0.4289650999132063	0.6295720707881043	-1.0116405231903756	0.7389151887479755	0.1943380438723211	-0.0278600321644777	1.3750358287080435	-0.4567738482567802	0.5877916304242659	0.9546683758445298	0.26252024491154946	0.8468514751457299	1.7174567440768989	1.1509671358706135	-0.41616602854393303	-0.29820872878589283	1.0669042818629104	0.806280306742727	-0.8793640465893644	0.25857388788799646	0.24551626200853222	1.0051034594122332	0.6690988450065737	0.7432370919640862	0.20593880197106965	2.2740705571429523	0.34252789162744834	1.4381733236555794	-0.5879627976418754	-0.9736259128459019	-0.3513127164516333	-1.093552007497101	-0.8897062090550859	2.5476992015514863	0.8470505633220388	-0.6464734371939059	-0.007940319278977426
0.060683302244532646	0.604727844676707	0.7967601173782771	-0.8496451668999832	0.9928580893918089	0.4627988770333314	0.2437727592303259	1.6349379612676231	-0.1806555754137869	0.648227068020142	1.3108507715582427	0.37281785636586856	0.9574171864068246	1.9996002008394935	1.3635289219997893	0.03154652115681107	-0.15657563508394814	1.2874934225743133	0.8653332305143719	-0.7222426531424911	0.6309141740408837	0.4556811216043677	1.1262503927941898	0.7408726699987804	0.8985512074903207	0.28303394227029155	2.353407522054907	0.4824458511922689	1.5551349200700322	-0.45648602128471055	-0.854743670605606	-0.28181850722291923	-0.9433912107000714	-0.7656955952652525	2.912113321667589	0.9026638839220219	-0.6647306545181058	0.03298326500976201
0.3646222843381162	0.8496443639952773	1.008518610241816	-0.766538876860666	1.200526636049768	0.7446264244626806	0.5690928714562655	1.9229772849697884	0.09071938338841304	0.7132480556092103	1.68726328567115	0.49940818383267443	1.079685670475285	2.2990517644944344	1.6403737865944787	0.5074415038203013	-0.03037766954275952	1.5272400606425616	0.9555081073532937	-0.4690993050885265	1.0598536725480787	0.7427635178864983	1.2737868556003384	0.8095668910031133	1.0021796470003945	0.38414137281947003	2.4218566209151	0.6822730022907598	1.6342194774344185	-0.2793094285496083	-0.6760221485201318	-0.16704809616326582	-0.7516938786160694	-0.5782941007321087	3.2226583598345693	1.0150175616329629	-0.6357714669894223	0.050604725811303944
0.6707364730085229	1.112014748937693	1.22160042750921	-0.6863494033650506	1.3935447395481586	1.074061334156665	0.9206142294234866	2.2372457762932028	0.39218653833723155	0.7943562594528311	2.0707620203690618	0.6528108556366965	1.2523498806803826	2.5934341539857506	2.061813683607594	0.9790607412840947	0.13318931196237696	1.7480089824594418	1.1071358848351502	-0.16744773661436446	1.4760331662659978	1.1316966359465561	1.4651913340469238	0.8926148471640094	1.0824758613755336	0.5302236919545823	2.4671377546018096	0.9477104177315454	1.7415176304797366	-0.06826008562902464	-0.4631420371254594	0.008316934311227975	-0.4984526650449112	-0.35036000056793337	3.4001909287258556	1.1614092590183265	-0.6020739135004638	0.08388490181923203
1.091914537407117	1.4496853160967764	1.4845336209905775	-0.5350643620390101	1.5907772145891488	1.4534295321663835	1.3058055078698751	2.614027071515428	0.7337105750608414	0.9246812007318962	2.5062714700857898	0.8299572851792189	1.4365502354294475	2.9179098721862236	2.615990099118078	1.4662162786714346	0.31209580969348044	2.0034858983294734	1.3964635736044915	0.23266358903047543	1.8783412197361393	1.521539547579907	1.6612526833817434	0.9856642006404431	1.1729008726585206	0.7206854161074581	2.5013192008408858	1.2091783652362786	1.8840195057858142	0.20081767348328983	-0.16427056215689376	0.27955040242070694	-0.18864600362627357	-0.1032226003157934	3.501851396116269	1.4029442029518973	-0.49461794883364457	0.12771642458462343
1.6169494884455085	1.8571928956801873	1.8496501639850642	-0.3535951892612843	1.8187753373835343	1.8857547740110747	1.6851321346679373	3.0047554879121194	1.0853963907399824	1.1167789536070314	2.9470053426487746	0.996907757670067	1.6886586690258436	3.2512370736235967	2.9581733230128253	1.9127611480574565	0.5037394739125555	2.2326066765653994	1.6913927549722174	0.7244933918560266	2.2632923337304263	1.9447701969348032	1.9512411273477102	1.0812360387666242	1.2400561692895016	0.9424060018793774	2.5313836765776387	1.4985432454217829	2.0217886928741082	0.4778817948380446	0.17114871337484203	0.5832175869151698	0.14640080222572127	0.10115563640979275	3.575035737460202	1.7236943903367572	-0.2761593941979452	0.19546079257334065
2.098285302154227	2.279002269572775	2.2481523444533247	-0.13631072504302538	2.07709724671843	2.386235382614907	2.055772482463835	3.436948259456469	1.46556451288985	1.3243605115810966	3.387975735428692	1.170687218525154	1.9735337530492956	3.605759263100983	3.2033946691229227	2.339703821318204	0.6970634345030495	2.4666116978093284	1.920132909125521	1.2614270055205068	2.6244396450149696	2.326582922739207	2.2292705638653496	1.2318541811987067	1.3400965520509995	1.2531369905776837	2.5753692514942483	1.7912141627358082	2.202850313366901	0.8128976199870607	0.5618164887275127	0.9250187661681568	0.5382703169682788	0.34808916174141696	3.6963822815480603	2.0614647464111022	0.012644876915889025	0.2859809108268404
2.6637190558829666	2.7335580745219707	2.712919746437297	0.036796404403241625	2.3484107809335404	2.881756288366718	2.462579779064937	3.8600408476961547	1.891771609811658	1.545713086467015	3.821535346314249	1.3453581306997058	2.2500485918336675	3.9251783786440435	3.448922465929672	2.7258340840752036	0.8861338603530495	2.6860834648145318	2.216143641280376	1.831631735486227	2.96893538859823	2.771382280073256	2.51884525956146	1.3639998489129397	1.4967161173148607	1.5755746877650565	2.6483466484510734	2.103044195289692	2.43748123821723	1.161405802102777	1.0050684085277592	1.282560101014599	0.9124135602449688	0.5935851288133006	3.7845277842435605	2.453426932746807	0.23471523175106368	0.3961036997100703
3.1451416071842564	3.173454671706267	3.1740263816411303	0.20692820882498034	2.583537522527329	3.3209699490027598	2.799928294639783	4.190500453443533	2.2756784910565524	1.7800571160264667	4.148820401360223	1.554649179069383	2.49179494384096	4.202008659736096	3.7114059479074166	3.0041092634718276	1.0372906858304476	2.8512971804009424	2.5495139590595137	2.3267500360698494	3.244682861836283	3.193587558051926	2.816031789355009	1.4670273654674115	1.6286010190192166	1.9047882977166979	2.733597986930903	2.3282672890055562	2.7103879939063154	1.5226497463630912	1.3803439612450008	1.6165965230603718	1.2758310897911092	0.7607147804515668	3.852391663521965	2.856641363956714	0.49477715295116625	0.43907498407671397
3.5843820678015477	3.564189033338753	3.471755604120321	0.3595807733740477	2.815123151020684	3.68082526483785	3.103123175747514	4.45701637444659	2.647635110313363	1.9942961854877201	4.456148550942414	1.742839174320475	2.7475014087083958	4.428997490157468	3.943335856746978	3.2536852639348175	1.1277764094546554	2.95241836295687	2.786813412094264	2.7773086303752836	3.4096685343778517	3.5980113727751606	3.0441965574611034	1.5336141783351873	1.7590802218601442	2.162913042677377	2.8269016172532213	2.5192823368433577	2.9513551621153944	1.8891958710367411	1.7300445267829923	1.9049129126772215	1.6081423599230624	0.8916268557717503	3.8717180263301927	3.093857370817567	0.7242439795830411	0.42040697910166774
3.962138432134651	3.9140901312702923	3.6971084330517217	0.5092690957550507	2.98779923158792	3.9783196261814497	3.381493755793522	4.684200855612046	2.962188216263919	2.1442469809060176	4.703242902088186	1.9128866784422893	3.0066179103793393	4.564855472053712	4.136743847646863	3.441278769543145	1.1913628173250628	3.0225210466147905	3.0128335882802006	3.1487537194787456	3.5337562043131903	3.936513679369065	3.183800319555559	1.557002892117729	1.8402293670404917	2.370678463131562	2.919790225422001	2.6561190548843348	3.2348470041025528	2.1743514957434096	2.0494260462278264	2.1404359182436545	1.915007515873326	1.0217965604574484	3.859123452020193	3.2612072276178075	0.9585485915102308	0.3262369311073588
4.209165250296875	4.224998367276825	3.893144213455338	0.6214534819257997	3.1472313567999786	4.222131221704335	3.5997771610561093	4.826030421637447	3.2077671558594263	2.2863809158673187	4.755079797881429	2.0412097541896292	3.2372984907831523	4.65015885601784	4.272415649933554	3.632508699568318	1.2238578239792868	3.079478090325951	3.209954276004148	3.446512865725583	3.6116742808491074	4.21854677947178	3.282363506264525	1.5630601206294188	1.8791542100354366	2.538257024793682	3.040778419576873	2.738978790831402	3.4756298437258453	2.4206953102409305	2.3299162386062227	2.3618675757150074	2.199398636744792	1.1032329570367554	3.7710871481839208	3.3635517928932734	1.1320026581325628	0.36781378566407563
4.333197547032838	4.4852873444476735	4.079690091908484	0.7535386277194569	3.315155590597675	4.427983166884064	3.7735692503636478	4.902072299687409	3.416701118169269	2.4440148968075155	4.790272281521446	2.111054544088088	3.485520338009342	4.737885112088129	4.33257022962728	3.7803131103755923	1.2900526540089783	3.1344137344555807	3.392345433280725	3.6376642398597356	3.6211953987520644	4.416735816041621	3.311577693000655	1.576056222773098	1.9436025179356293	2.686951093120006	3.1442285410654014	2.7739385445520184	3.72036228574348	2.6229307145668432	2.561533688067828	2.554180498629575	2.4374266109220715	1.1435767382962054	3.617131438873462	3.449336359181997	1.2517531693942572	0.46517035154798114
4.373666477989521	4.730768366783078	4.268365247860342	0.8788294761770521	3.5004713912123293	4.576583137046301	3.871811324587894	4.929611968121276	3.5820666689313136	2.575244954820014	4.805419610589502	2.1218595373860554	3.6871414743484765	4.781873955185386	4.214038358942701	3.860094249830527	1.3182214381335577	3.160573023157739	3.551153454017192	3.802947759863676	3.589985834138976	4.569163311693435	3.3112389648165133	1.5359671158464145	1.9545783543729556	2.8116320814303686	3.243211940444469	2.761404229504656	3.9460557249939043	2.785733976137718	2.7503616373067143	2.7062079705899498	2.6384017939998587	1.1191883855988436	3.4649357582352485	3.5106712495063257	1.4002769431371038	0.4866190058565059
4.329293740206902	4.944292946920629	4.37919856599562	0.9371967490361314	3.6505967085473885	4.664553038392647	3.905195593413494	4.842248895159797	3.7230691310789226	2.671734521288939	4.7529744263006	2.0695057771137932	3.829491025807522	4.807805543906529	3.9689279367043975	3.88118033708938	1.3581912630718904	3.139374782682698	3.5990194434327365	3.8645193340273956	3.50841762615773	4.6388516385322545	3.2786330196550493	1.498484011234008	1.9515495191029602	2.8821183479700316	3.3092417187686727	2.7162608019178083	4.161006328576022	2.9176311665163093	2.8928944505411462	2.816697600902537	2.7412329954241974	1.1326147679322531	3.284392420796705	3.4769886814292144	1.5018488079105832	0.42634207749272346
4.179402568000549	5.103594226568743	4.342823875427125	1.0061563072511253	3.768965726421295	4.693984809743213	3.8732486010610536	4.705748881499701	3.7988235693787225	2.7556936242156453	4.729519074048317	1.9727442091470668	3.9243584958085416	4.825765654825557	3.882550828380795	3.870360177796883	1.393425203626515	3.0991584321003107	3.630921743230251	3.8602240673143555	3.42633872231889	4.706223320981429	3.1765989882046273	1.4397428352131176	1.9456440023763342	2.9346035408473425	3.3489539201755427	2.6538042511076463	4.338063255209507	3.018323709018349	3.021510792747124	2.909102423190107	2.804260542983277	1.1667305766424383	3.119094712326201	3.379319558325844	1.5390548215014697	0.40020437536103304
4.06954540846756	5.17444093200549	4.288275840610012	1.0036606955112253	3.852291359498767	4.693447620515333	3.797270221224976	4.531307270199941	3.8216576321467657	2.7986694911999273	4.710999368346298	1.8279380367731828	3.9258715934243957	4.805274099701269	3.806797344207795	3.8368533295733607	1.4233951706227244	3.03844874227607	3.7190671919023437	3.7718474452421873	3.378245283866454	4.772842657354894	3.0949878787464415	1.366265501045449	1.925293617220272	2.942808021501262	3.3729956486069974	2.567422210266888	4.468712181117142	3.046887795840827	3.1335769062720082	2.9769834308304963	2.851561978429438	1.219044622709695	2.8778303856951597	3.25739355013629	1.4815751984391115	0.38079556729641256
3.8793846172193702	5.1997121657572425	4.169211033606748	1.014599531099732	3.911226932541138	4.689341222090675	3.664820966939517	4.311383893745738	3.7839059251655316	2.8376226171467276	4.684360744691862	1.7110808046258665	3.864715375727658	4.781908241111416	3.7130760728697445	3.805674942834142	1.438371997137009	2.9669152058324624	3.714265733393453	3.6024308367878275	3.284414999557086	4.825958290299917	2.985947993443423	1.3035789003159801	1.9171335257616136	2.9643225055262734	3.357567169261169	2.473954602605097	4.564511268033959	3.0731317086810153	3.2044412274567016	3.0150882638930363	2.928001696710015	1.281445306601734	2.666560875127577	3.103796109314987	1.452333622658322	0.3486554091565054
3.659442073707692	5.17914512381244	3.9532814616962164	0.9615345893156201	3.939368003896879	4.671360878799815	3.5341246263134805	4.093589055145852	3.7061602886065996	2.857780047780199	4.720889571970009	1.6110943356434224	3.7560571519722203	4.740982274072892	3.611790044150741	3.786315941575006	1.446711455706023	2.894675630300568	3.680712579553903	3.471973519023243	3.194668938172001	4.857094514267937	2.9112584288404597	1.278234114916819	1.9251646987183075	2.935222074400347	3.3658035733053024	2.4297860986941826	4.608781885607756	3.0961333946046246	3.2592346842515623	3.020239078632336	2.961576374826875	1.3659342869094133	2.5019559829488087	2.9151402267174396	1.452134472816616	0.36435113600118063
3.360516647496772	5.159855309363826	3.8284717497529726	0.8698979315461572	3.9468813418060913	4.6393154752443735	3.407046840572813	3.8554171600691687	3.6011549779157646	2.8297332973791187	4.733093162929542	1.5447779169727172	3.587683727962875	4.705496340631223	3.4815503781392643	3.752584871134476	1.472355804393612	2.818250454790818	3.6899493367689695	3.377453780942722	3.113070491620239	4.868106389341278	2.872873959920917	1.2607167557459602	1.9287706691424475	2.8858561077908993	3.3575653219815544	2.3465870044683217	4.661869208683766	3.102175624028842	3.2757645144521765	3.0262484709833055	3.0129835275610857	1.4502127442013426	2.379727589249881	2.8061512239071833	1.4593839938121511	0.3114985165249379
3.1117243194715725	5.11969885639723	3.6881847329821538	0.781591756531475	3.9626717982101667	4.635766927171745	3.259435728590095	3.609354901018386	3.4960058511983334	2.8303641931008356	4.729430824940137	1.4762148495666065	3.433091681425278	4.635930196715139	3.3606809591959697	3.654338744644626	1.471883907774108	2.7243739956436177	3.722020922776644	3.2816415312540435	3.0334147052320355	4.8363137706811195	2.8432867245238405	1.2830291591750878	1.9619274585111164	2.8022135976334335	3.3092977529170007	2.2597032399653796	4.6825871894308815	3.1413388071016937	3.287387725540605	3.0061451268144013	3.07796054660536	1.5629865996908756	2.2998087064953032	2.73066147981443	1.4450164218337698	0.367068491274574
2.9201326655260713	5.064089527550819	3.598417933098216	0.7740677909297119	3.960097574754827	4.610513868180359	3.1033587763615467	3.3712431959581486	3.3989777540190476	2.814566814088735	4.731340787781428	1.4187572170256673	3.2839648356488973	4.553478258932557	3.217847360260324	3.4736811796157183	1.487387615021053	2.608504504235449	3.794876064755564	3.223062883209593	2.9738292660472707	4.791397619604688	2.844882626695374	1.2894782299624663	2.009392702545516	2.7439959615903122	3.2587814288009236	2.1932767823938053	4.683857468823574	3.1848888863945426	3.3134028491640413	2.927515951225657	3.131243955015788	1.7107294361123166	2.262487472851439	2.6726430139961286	1.463710835294839	0.32615820265942796
2.915512197031017	4.976665145064773	3.4975399113377725	0.7842038226514835	3.953251837653812	4.597554178057759	2.9599749481234174	3.1296842445014605	3.3336898539093185	2.7292366061034463	4.693765578220594	1.3694417932475527	3.1169292899730134	4.449454759355723	3.0774973280134956	3.2473598977001723	1.4784457480914166	2.466422813863067	3.8704523258163066	3.175560799881004	2.978123143060461	4.704336277104578	2.8395293784107762	1.2880565458083646	2.052999385835067	2.6723103689749927	3.2145292298598585	2.1207565033159512	4.695780145514768	3.2377076282992987	3.3836575696051847	2.8335228579961074	3.1930380977928605	1.8860812580334674	2.2497057004970493	2.6296780392091637	1.4870736010999586	0.24940330083190942
2.9488612634740843	4.8683026413696	3.3267289567678064	0.7005119414805028	3.9244431654898735	4.574424049572707	2.8450942850804695	2.9032658180907704	3.2297108666810024	2.619305837515803	4.625620877586747	1.3298325704228318	2.9736784433423233	4.347048412623334	2.946281281254813	3.0511441854547794	1.4602399644265156	2.3473286411072727	3.965098991944482	3.1409023924674777	2.991545708528142	4.582429317376217	2.805208155506276	1.2988585823891328	2.0796652785350505	2.5876621302494214	3.1859093267821623	2.0409670821412513	4.702670030481654	3.2734443242851774	3.471780574389153	2.7384700495642855	3.2575009970356334	2.0305868414144763	2.1899326308136375	2.550473646829163	1.516424086950431	0.2691421956776845
2.852882118752496	4.761336152583842	3.2021466216432044	0.6437919073893285	3.885337599504574	4.553318711254278	2.7426812908948954	2.737994976569504	3.115720976583239	2.4728911813852683	4.5752741310201746	1.3310422111682088	2.8309069591631326	4.2479963723209355	2.802219999466937	2.8421478068399812	1.4296911536896078	2.2548301244837043	4.042453385197861	3.1500433490879067	3.062490098734968	4.466357219435018	2.774066799387691	1.293993207465996	2.079743229257168	2.4902665090682037	3.1916765337406963	1.9823348943479329	4.675655882309888	3.3175171007960786	3.554519949440499	2.6094796665004814	3.3242931244870872	2.1609993862455332	2.1030562207425993	2.468239382505279	1.567042375622767	0.3231400372266268
2.7051141720834457	4.642496178555735	3.1397462460029844	0.5374645576983128	3.807969454995174	4.527983007766295	2.700464817232268	2.6142443027566	3.0630483568427547	2.3060180136926802	4.448031524042316	1.3540471915731584	2.692446806959094	4.143498584100678	2.668578041365227	2.6491608945194907	1.3660189464338357	2.1999462527610327	4.130438325463285	3.1479006302241936	3.1439890939881456	4.333556870053934	2.78678999701797	1.275422144226859	2.06837591529905	2.3856476740222385	3.220322298733005	1.9390418470312352	4.688365579929162	3.3683871973886426	3.615095590894268	2.521478390492624	3.4361049287664565	2.3387879197393313	1.9791907617927407	2.3750223591358592	1.5942636696109382	0.3760300842022625
2.5617080190323134	4.526809852666366	3.047112594063308	0.4703733327989655	3.7128759432647174	4.466815749722525	2.666494365060752	2.502455026757412	3.033101937850367	2.1443338071489073	4.2766599505198295	1.3983738315861611	2.6020383453852776	4.05352088555438	2.5439340773382204	2.4479358279746544	1.3196564630648278	2.1750898081460415	4.195950834823033	3.1791490817002828	3.2323461970342224	4.145926847103169	2.7641369901305883	1.243277890620712	2.062836092392822	2.338054836931404	3.237759386780386	1.9190716362500333	4.753296187234322	3.41224412627137	3.655171544023395	2.4454223440160314	3.4975547158705362	2.4455618692799956	1.9094337964085781	2.3107102719709838	1.6810665510063476	0.3958163872139354
2.460876490408583	4.393289646552434	2.9439456829979624	0.43545952202840876	3.6014997609749875	4.377652668456561	2.6134222267420197	2.445985847691743	3.033069252389777	1.945263719574956	4.11635733656601	1.4346164128170877	2.520151166705397	3.96432604898578	2.3911405174171145	2.2403129541712152	1.273353193356142	2.142492535299612	4.28551389875872	3.2461785511610244	3.3523234372841637	3.9791059170116396	2.767940594277609	1.1987767903783402	2.0750338813519678	2.307643254454702	3.261366388742405	1.890501911154041	4.798975158047843	3.46970095989372	3.689259758574939	2.4131127470995795	3.4768611927177537	2.5445769376744085	1.858875642223967	2.246902812296068	1.7677270713821003	0.3404376848088154
2.474539814299363	4.277990168168084	2.798551088429074	0.5020016673384541	3.461665679827322	4.258603271108749	2.5541838905345142	2.389139113068368	3.0342393918788924	1.7329498190387838	3.8947121371665845	1.4491708684154483	2.4536639462931555	3.8775769418073613	2.2395558396920037	2.044488193483682	1.2332885057170893	2.1033884380754833	4.366127365050647	3.271362518513667	3.4824373183391097	3.818404795240294	2.764615238513922	1.115368766331418	2.069685262572783	2.3131967771803215	3.2906002044122076	1.8208405792999085	4.810129453780304	3.5184953092606377	3.716167707997811	2.367839214084568	3.4074260550191404	2.645394378554539	1.7700152999373926	2.2545533443045755	1.819257092923495	0.24060577105076594
2.4104977218330097	4.159710492292627	2.61236531661235	0.5505901477577366	3.291110646234608	4.14036998816483	2.48286115919581	2.3345522399715546	3.048967460420662	1.5358523737313488	3.6494892974649695	1.44230735350014	2.398381383671442	3.7961764390897175	2.0995091246991224	1.8658072335370062	1.180657833448288	2.093242184166952	4.393364889279326	3.2653148840798436	3.611114531310455	3.6502572645804854	2.7330635288682963	1.0286698951210755	2.016529615823756	2.33191143587953	3.3250334964388166	1.7952658372893957	4.790850892888493	3.575013544137478	3.750892198228918	2.328753428436141	3.2863504394807856	2.798315342486175	1.676865920104375	2.3372774870894824	1.8797900875823204	0.17203989915473525
2.312189149864687	4.049761703583668	2.4729110814408446	0.5544955888529539	3.1079334312597746	3.9869043232654517	2.4021437124631317	2.268780967455146	3.0344773420319853	1.3628788816642194	3.370281095853065	1.427294966803379	2.2918574362587396	3.736558928043513	1.9311661686934982	1.768374631244758	1.13170384610866	2.096277981568316	4.372902575372803	3.2675299161948557	3.7184251703556006	3.500282344445039	2.7073761441727666	0.9314528217988931	1.9643213701589353	2.3792484726535292	3.367168712940906	1.7951568623248693	4.750737678848823	3.6499593002182253	3.7851891049269044	2.313011320050544	3.1544879629428433	2.932938347632228	1.577833566435189	2.4627738137831443	1.9471144030149428	0.11774970724942349
2.2814619578421715	3.9502683096706717	2.273975406537402	0.47014211178338805	2.91269640371922	3.847369421323686	2.3138346277630046	2.203907073365749	3.016923942276832	1.1848107504819179	3.1208790305284273	1.4209978084714099	2.1505334157167133	3.693147231367772	1.7891811060426526	1.7517551655344392	1.0816193612337017	2.091514351200696	4.302550988346351	3.253377581052413	3.783088001514023	3.352491772094621	2.6841814706296887	0.8630066419786901	1.925313779474357	2.4003366228171474	3.377768403372702	1.8148206267293143	4.720019009361195	3.699904335547186	3.8239634780900706	2.342187336510155	3.0497426910838037	3.1338271653717604	1.5019412769099216	2.587240868957624	1.987951011571615	0.08266469404854249
2.109595491138131	3.8984896120967805	2.076492479090999	0.3819951473463412	2.73075481600295	3.704425433897298	2.2309646481475816	2.1341085415671373	2.9957607602541394	1.079391198629166	2.9251891545458264	1.404428698331675	2.0542764978275483	3.628649690183211	1.668831838588563	1.7990637536078922	1.0142789281430882	2.0777787333856415	4.2343656378239745	3.2236526223463953	3.782002772816636	3.2118641159084844	2.6565057365713076	0.7916750210418362	1.9253639977280286	2.3890373776742977	3.355548708401669	1.853565249184328	4.656798446651524	3.7474269136972316	3.8931002048895658	2.385896683019601	2.9723028931267534	3.307043286698923	1.4729999086648864	2.651528725574964	2.0372367077484737	0.017473689477147846
1.8902391338105744	3.83724576524249	1.8908992311021653	0.3475662818687949	2.576776649935832	3.594497922861366	2.150558893136338	2.050006673133094	2.979526545688391	0.9866801353490185	2.7806131620201775	1.4098487611206765	1.9764123304307204	3.5566263882349354	1.5664002232162262	1.829499907315941	0.9615570184997086	2.058882373773778	4.140080115610805	3.1763309711108514	3.7712788317753985	3.078418275401576	2.661340447217188	0.7555771793463678	2.001102118579925	2.374776160556721	3.30862164857785	1.9006102533333853	4.5890594172977375	3.7467342458730206	3.9543552726546793	2.4421344929799895	2.8698860449070676	3.4780978537284084	1.4822891527989586	2.697284427336665	2.0720894859051393	-0.09185008764364247
1.7897030851006002	3.718936655317738	1.7010978318441754	0.30039550694647976	2.4247978917129283	3.5058617002612076	2.0818429867734642	1.9853954263881892	2.965263918105419	0.9205091685285828	2.617247043311021	1.4017719710861942	1.934499174860946	3.447909145384512	1.5010854900741712	1.8882633760346494	0.8963978233046273	2.007937187472703	4.053293972507694	3.172634570449825	3.70008917316328	2.9819704161134246	2.640859329633843	0.7696514757005568	2.08265731206989	2.360627467622234	3.2446749858996773	1.9501112167500954	4.568480891136122	3.734758086879837	4.0608259260727335	2.499239342651328	2.818234303096712	3.598548412520325	1.5188459944282342	2.7285218171169245	2.064102488152037	-0.19832021398451938
1.7081182468690865	3.5969793001044885	1.513974998714762	0.2684870067968754	2.320335338131826	3.4443070461396403	2.002656944031993	1.907159348647788	2.9218157890525918	0.9028440883205086	2.485148844331031	1.3978480588435533	1.8755786145633118	3.3161894747601615	1.4636295693430943	1.9642494107345485	0.8673378131701002	1.916360902406033	3.9527530113361538	3.21756707611092	3.615176579283027	2.8941029366104556	2.611257918387651	0.8392053634924184	2.1874845437430013	2.3435154048970808	3.180099632392478	1.9819757889279153	4.510615522583579	3.7004292890122215	4.214479049396088	2.5126940805081874	2.746312241600851	3.6236754424659323	1.5136365664968772	2.8051946440306024	2.044936649675054	-0.33690652110219926
1.5438415526607576	3.4842642363698344	1.2951452018799643	0.2098193153920101	2.238916327701495	3.404957935197448	1.9356240602372974	1.814598046993248	2.9039969833574486	0.8840914938040092	2.366934751470601	1.4117925453730131	1.8122470992871578	3.1848075205072117	1.4673878205247344	2.079374295806181	0.839101960511891	1.7550187387904401	3.8853564091559276	3.286056852005647	3.513681825300348	2.839797361128297	2.6296425024964707	0.9291664472383436	2.3272982331286536	2.2841997844338806	3.1232785429498557	2.023147115626548	4.418306252150488	3.6679288032842985	4.35981743825335	2.5517336500759256	2.70623101131694	3.629226601986491	1.4759005607154445	2.781918569368533	1.999728079749683	-0.4277789450015721
1.3499153656386051	3.4047423705114435	1.061376277625579	0.1367832912916883	2.2133325068991914	3.368542703884446	1.9155844807366158	1.6976143725747732	2.8694706776272167	0.8474889229075266	2.2533613009988116	1.4365662543590854	1.75697274091278	3.0650667810058514	1.5155331677032418	2.1908742550361975	0.8237154721435423	1.5742694893022624	3.816455040663174	3.3326497541650006	3.3964556229990763	2.805245413286119	2.6570377039618194	0.9967824740321675	2.4419892292544096	2.217622510167611	3.0901851444041095	2.086525931069382	4.356389106556797	3.6605456110690198	4.4943140347359245	2.587166412557797	2.741287706138598	3.5925115727090438	1.4118402887605335	2.727074305277254	1.9561290450684106	-0.505766542314656
1.1149493789654012	3.2864595409878463	0.9431011290318839	-0.028597680745033698	2.226254542881602	3.3689610916484676	1.892593693544378	1.6058738438717686	2.8568312100171362	0.8460978290736023	2.1733395311056922	1.4677946112083229	1.7361433289616037	2.957318115565793	1.580402951981037	2.3239834866980833	0.8073634385793316	1.4170281554597266	3.7227087263786602	3.411114546316491	3.2664687439402953	2.7985200935832637	2.6779440970186448	1.0635171068866374	2.5505663403771095	2.1545628397118186	3.027981082162906	2.1752717778520876	4.325131949065746	3.6793739921538213	4.602318496974625	2.638647871791525	2.8195505785196486	3.4944586314304695	1.3899977640027232	2.625129017285075	1.960648812960251	-0.5176649225978952
0.9837574537584926	3.141963588135061	0.8979962327062372	-0.14075112493072983	2.297546388509605	3.388093292610647	1.916593392456991	1.5060787966043585	2.8109669717175096	0.8496652008228356	2.1478475155068044	1.5255230045971255	1.762653010157738	2.8538746195709765	1.7066587589360371	2.47187758639216	0.7920597284912281	1.2590187694260657	3.6759098670730843	3.4571921288015433	3.1736786664566576	2.83230224964363	2.7233127829684483	1.1316857317615612	2.693084245246706	2.073890688424713	2.9916808062052396	2.2864650045760717	4.336129530981826	3.6922180541536704	4.718385066344255	2.687319263133232	2.9565735627365153	3.3175186534255934	1.2942900108963882	2.4305050454795687	1.9529620958278457	-0.4975752667332056
0.832633931061374	2.9855310770771517	0.8595129861717625	-0.22256735922596063	2.378784354652967	3.4345291691360202	1.9791955192495245	1.4239079333342946	2.813855059015226	0.8369954405024549	2.197042611211649	1.5982171435522967	1.8565078416304082	2.777823292746206	1.8316173206107311	2.6129507312591285	0.7565049465730221	1.1321240310461893	3.668279447896642	3.4754663192679915	3.089333885733862	2.8988866946048892	2.7791924879891114	1.1810132738804462	2.7796462735804153	2.0409364787549826	2.9643700086148206	2.389626264451524	4.315808512544925	3.6459574701502313	4.804720850415469	2.7205512288713187	3.106495402442706	3.1144415043381346	1.2158173247984636	2.1983637580740965	1.9272414270140907	-0.6375837000103631
0.624159758220238	2.8510700326018306	0.8553249963939148	-0.29048782932472444	2.473671928506997	3.476770837459104	2.093708126787776	1.363807654731031	2.8599258694257803	0.8796127588290487	2.2310935296023002	1.6599269934355232	1.9973519137032685	2.728931562226573	1.992857388690274	2.7335702105049573	0.7427329367799821	1.0060872354101764	3.641320932421744	3.448954034716742	3.04821278967405	3.010299335207642	2.813780813734852	1.1899364769854757	2.8300211782231113	2.0153683285068915	2.921431225480136	2.440098494666162	4.290168199151126	3.614360235298394	4.874795907317008	2.7533347033475097	3.2118231824962478	2.799477835805598	1.1319626949243529	1.989039218429605	1.952432326131745	-0.7872434377976762
0.438961390121151	2.6907538038610657	0.8319623082991445	-0.39226012500887625	2.5768422784898575	3.5315796345459503	2.1833417603945415	1.332787908982651	2.869467409081158	0.8963008876423052	2.292828193228529	1.7228785876993329	2.1188591608224665	2.743343079801434	2.137907584996181	2.815833892352294	0.7186372065761183	0.9142299001343102	3.585751166472022	3.448911910492684	3.016802306559092	3.1370125869674856	2.843666488060686	1.2116196721449877	2.835563174755244	2.037362962306947	2.9050045993822486	2.45783581573797	4.311282451839224	3.5534626250248373	4.8447340389892775	2.764594502837009	3.27614769581436	2.4624138673521383	1.001829772037349	1.7862612459779075	1.9855355418118623	-0.8718484784018605
0.31470523657712707	2.5361956110136137	0.8451815261002033	-0.4728758102840568	2.642917785599567	3.573588865222354	2.3219882126495675	1.347031055601637	2.8883720257770946	0.9578894277156955	2.3577669298324078	1.7292787199555453	2.23047501574259	2.782726180168581	2.255836581304116	2.8887222108849255	0.7148040284018082	0.8215601363184986	3.503686854660431	3.4857221636851357	2.950095348033828	3.283880717607688	2.8397942429600493	1.2163023129299417	2.791116272624401	2.066984778778118	2.884050906707473	2.500147356998327	4.347526836685065	3.5418339280672497	4.807257323007363	2.777899526629665	3.359738426294856	2.1535147390276914	0.8896082149759849	1.6513301761755437	1.9600770350944159	-0.9403942701474233
0.1988562133913054	2.4189040782216273	0.882086015856963	-0.5671666152731994	2.721850831664455	3.5869049597365277	2.4173416429816776	1.3318193968998382	2.8887740569423492	1.0455202188129482	2.442198003380585	1.7647641399787992	2.3447566650292986	2.859643226625624	2.334989224124643	2.9147699333560118	0.7264546181806618	0.7725874218297417	3.444099362656261	3.4840947644957234	2.9017378260655584	3.3719095698921135	2.840879814563407	1.1875684686174908	2.728649262213124	2.104221197576954	2.8553189353331225	2.512215054412347	4.325585521653245	3.506895943513848	4.734124847704773	2.827171076089613	3.4146317779334603	1.8607907957466847	0.7432064973391085	1.5363762446635292	1.9536653437063687	-1.0255020274180582
0.03301099592917246	2.328947841888198	0.9263820443521539	-0.6828776563839642	2.77042727691182	3.569968003215203	2.4993289657512303	1.3359834516739642	2.903137355743937	1.1114444491877615	2.552987194489345	1.7824090247623954	2.4744751916966594	2.9654313085288337	2.3846298501624785	2.9133458348136356	0.7999490423975912	0.7547065978928101	3.414236021212221	3.4288221659693683	2.8503423357128383	3.43468067426094	2.8248543901864194	1.109741936370622	2.68388381145824	2.148267775630564	2.8087083760833687	2.5530865171146315	4.310287629771361	3.4595177651708036	4.669431851421974	2.8854528084917304	3.4430926133925013	1.5800537375115704	0.6587269563462285	1.34414035134286	1.9162306189691491	-1.063915711715753
-0.061672621345926736	2.2450897098390414	1.047585979982802	-0.7813904446012311	2.8000393330991833	3.554497986508474	2.5561881866672813	1.344486659451876	2.8788527122349175	1.2163836457830883	2.6999585199512657	1.792231525677287	2.6204164454359424	3.045035800154575	2.405791242133538	2.8701939816862376	0.8805569607264617	0.7831233911093255	3.3700717569254968	3.3083089733639044	2.7989105590755003	3.480176168160888	2.7790701280283203	1.0100955037344053	2.633399475994109	2.1828497419612516	2.796652413554953	2.5719457683581424	4.308793670746478	3.4425650774123655	4.633632518181002	2.9323686396979785	3.4552697701933317	1.3195111918969082	0.5634706808763611	1.2941369292481515	1.859911666077983	-1.1458096943718383
-0.0960127109211385	2.153043656005675	1.2147094145937465	-0.8969133809461362	2.7996772445252454	3.538718052939507	2.583075965834197	1.370495859922113	2.861363375982519	1.3641675330245184	2.8209442651592718	1.7899824540260174	2.7666712186270006	3.131292332862353	2.416770825375548	2.8184958125183006	0.9857464029622452	0.8302594367917067	3.333234450608854	3.1868978327156183	2.743237318947198	3.443449322291155	2.7212804138636053	0.9500726769367823	2.5932713436790826	2.2088470217026144	2.740418759029951	2.588842007488973	4.289924498811116	3.3691543213633373	4.624437510826537	2.9313167356642738	3.474432197912221	1.0554296435859052	0.4715868148816626	1.2782707667225495	1.8246426958693138	-1.1604824623084986
-0.10607734746055833	2.092861537358093	1.3462121816098787	-1.004286232183011	2.7970917058019693	3.5147769753315963	2.575165872491323	1.4053239921656189	2.8583007483252536	1.477456415869538	2.898438958804624	1.7509335304949745	2.917845024113753	3.159627936430341	2.4499658907149344	2.734206656644	1.079444165548407	0.8704393760109583	3.350461516943443	3.0331760080745993	2.6663399621582347	3.368545456231844	2.6894101206615293	0.9098052315384711	2.554188800377083	2.2393795152580385	2.7069700670382217	2.6457854490199297	4.272295230022099	3.2739940964670415	4.635378941932798	2.9631713320116915	3.504581019824394	0.8103783325170688	0.3602632578508825	1.2329596428330023	1.72785431694212	-1.1819777287059503
-0.14942092217671213	2.050550091496693	1.4629889393703788	-1.095014978975422	2.7708233112895644	3.4757894340620155	2.5198307282746537	1.4693223951067105	2.8438773082761806	1.5838223113048655	2.945844488665764	1.6786688533767955	3.0504590640731113	3.1462072821177633	2.391125476892127	2.605046035716486	1.177271778831512	0.8891963483733211	3.3424925253466817	2.9195206391456603	2.5581524045681414	3.2472251083712096	2.656040917939767	0.8904222258915366	2.553426532257909	2.291983522490164	2.6348676648591116	2.6416239218510946	4.245252086342456	3.2206797323080467	4.641279594689872	3.0136444995695477	3.5046807864212424	0.5622645856120612	0.3345262796598015	1.2061915248703812	1.6258685939038462	-1.2101208319003578
-0.17246543959026933	1.9939975590527876	1.5616968006080671	-1.1671063498978957	2.73167814186649	3.393728614222346	2.456844200480279	1.547050140799126	2.818509468603214	1.6863110089731665	2.9833774647248275	1.596829418490875	3.1694440911541064	3.102909300430023	2.350897712743275	2.4930809591183705	1.3408609956703201	0.8587115035162585	3.340886187308058	2.8396868097123082	2.4380831046701865	3.147590500101505	2.6215697294735647	0.8816566388300936	2.588523844891617	2.3287537696733454	2.548173600999841	2.6383166413840526	4.2621046897419195	3.195911404995654	4.614098619451356	3.056771914020743	3.5135881734672942	0.3257079059291242	0.2589061614088762	1.1595701604604578	1.5280953567750921	-1.2194076044481696
-0.19570311731636128	1.8979860029281679	1.664020289287021	-1.2163739225018564	2.6915938052047643	3.3170500172235493	2.3297393601236456	1.6108438976843016	2.7961545746874172	1.7242091023714714	3.0415664052546005	1.4966479047813346	3.2354613253975195	3.029615704922313	2.2666281579837633	2.370434855988054	1.4618556514438716	0.8373323440806411	3.3422743342313646	2.7949887955651316	2.274743754301124	3.007793695668543	2.6136029022703675	0.9125506392777526	2.659536203215099	2.3647985503841893	2.4784006184154483	2.657242447807241	4.281533060757759	3.1939620076011344	4.545525204535865	3.0888035635223487	3.591123715174546	0.15162049632072494	0.20531705065261172	1.1018773321309798	1.4021929824344526	-1.1995294436594146
-0.1789092430100131	1.8278940443322245	1.7635693327454003	-1.2358680313055692	2.6271250661419043	3.2386772080445154	2.2035239402668734	1.6398007674144879	2.811805026927032	1.7580682138523298	3.037077047051409	1.4096022294314599	3.2456586188186995	2.939690006697161	2.203850260056529	2.2457788019073366	1.5730377577926447	0.8270472718501581	3.3456262011925206	2.737569265752657	2.1096532547151012	2.8776567240859103	2.6411376239349105	0.9394445831610877	2.7324890848036194	2.407195006721818	2.3812232427401363	2.6943363555311364	4.3037291220373515	3.2505772610983037	4.460031250062887	3.1105400928524944	3.7483775951797775	0.043226073566723484	0.17631383364192993	1.1111297140319318	1.270120074717208	-1.1934246026473034
-0.18537826799922794	1.7875025920184904	1.8534150984702955	-1.2624061842712442	2.574939050423096	3.1656556300201304	2.030296616067612	1.604981390082465	2.8685567921491257	1.724051690765657	2.9929720338361423	1.3542670711878677	3.210506935089255	2.846844290438402	2.1711540387959465	2.143796788324891	1.6406639874274649	0.8264095040677508	3.4172800380652726	2.6719488515866314	1.9871998115240639	2.752701854120404	2.6945186490245465	0.9621582481513773	2.783672728188291	2.445493765634288	2.3263165507386914	2.708448979125133	4.310888251005948	3.2718040327275206	4.367181289706338	3.1177211604885313	3.9868141296625383	-0.01882004524615837	0.11828913863486501	1.0670666740408261	1.2254124911123776	-1.1464501204725626
-0.24697918321128337	1.720405942144319	1.914703231840015	-1.2451820751298723	2.5342606621947534	3.0997724703893015	1.8973789787432522	1.5304601307207157	2.946019372619348	1.694890566139288	2.917259972175995	1.219400790002514	3.1340744088525865	2.75278485239816	2.1836470748649806	2.070457150714437	1.6569241793960745	0.8412078785443018	3.4897608694239524	2.631235789035273	1.8836978884273943	2.6927496850961155	2.754848824570315	0.9942258915690079	2.823488308088671	2.507677704404302	2.2635059650238434	2.7327759943605967	4.3519376057284935	3.33773457794094	4.257938012056996	3.108950520049086	4.2347960746695845	-0.07939277995275934	0.15270972022817153	1.0365786402806232	1.1962331496571212	-1.1000685374151902
-0.2526817185526694	1.6339364843146829	1.947471815671474	-1.201785884835079	2.5012313950908505	3.046477100646385	1.7398624954902135	1.4489633956348462	2.9755729123754464	1.6656095088608687	2.793817119655992	1.117197655868488	3.0607788351866665	2.659305417939936	2.2004736621964858	2.000929290793104	1.5919371871927461	0.8685118494750099	3.556218246630776	2.6574637350741357	1.7892997909605697	2.6260227668683456	2.8126877811582753	1.0383357774880562	2.8125542202592486	2.5897392847347662	2.2291367120238923	2.7229938456992318	4.405256892867516	3.4140438592825917	4.080679139477573	3.1135441380972653	4.499656275069286	-0.084443485637633	0.17442744628972248	1.0997102783797406	1.224931730947635	-1.0632778995991115
-0.26050655669101175	1.5332909576150016	1.9206346305745956	-1.1787603447740225	2.4641569196999837	2.972732383276777	1.586750278261204	1.3683339439677666	3.0068797002375813	1.5888750989216658	2.640159033197237	1.0295934984118338	2.9507458139847556	2.564844263133036	2.1949531628369607	1.899864288585341	1.5013318278058467	0.9034491213304005	3.6296520966540564	2.76673958884192	1.7545852400406254	2.584066570594122	2.8824434041715454	1.0825352722095736	2.7318287522441373	2.6803429182684173	2.154204893234226	2.702144521445809	4.429793305854297	3.472289627267153	3.8684651169262407	3.117762169123508	4.718542579416376	-0.09106166444328205	0.1582455518084951	1.070882774577099	1.3179455980312462	-1.0269910478066087
-0.33766179834394594	1.4557972344111136	1.8758251561007562	-1.1237284828840706	2.3957250080426933	2.912799627400923	1.4336143882432237	1.279115924135816	3.037916506195246	1.5106134216165241	2.48687600544824	0.9530111852230242	2.8040708661265525	2.4174793530288228	2.1522361918024204	1.8025052771745724	1.4058286528008899	0.9415086675745992	3.7192502718037006	2.8946350517134225	1.7801637108555082	2.532094358303291	2.948761010725522	1.0756409831954907	2.5785198440917756	2.747902158231829	2.0801160497089457	2.6641480962304636	4.435846463308169	3.489725151880252	3.662640526106543	3.151883306216818	4.891554754307704	-0.06517739798356774	0.15994327289635896	1.0535376005000319	1.4308830065052063	-0.9585136949170779
-0.45207360422727183	1.3909293055203662	1.8250473201582722	-1.0611194576813259	2.3035185869259953	2.8646540428522007	1.3149139516086659	1.1518496061805	3.0352657153414113	1.4774945194725324	2.337240817620876	0.9054984108481362	2.606240678074392	2.3233787718773438	2.0966489181970362	1.7203784283724866	1.3476494188715131	0.9547891433504686	3.7620151034197753	3.0480276053363937	1.8767134506065637	2.48455335536272	2.938238800194834	1.0540607722238202	2.3692025176187146	2.7713924550866067	1.9963985690695725	2.5547577103625736	4.43299730947467	3.4048007674698413	3.4972292479008202	3.1572404659924316	5.007482735276405	-0.03556536909018987	0.1806556353430441	1.0212252172108942	1.5850358749925217	-0.9314957930536293
-0.5495789614819758	1.3373914504538842	1.7617469579477116	-0.9881572611573406	2.1737935661519594	2.803564264023991	1.2376358229305846	1.0089278649475886	3.05993931583145	1.4575413491370828	2.2258029955670047	0.8590081069680892	2.3813200653182296	2.2104015027176196	2.070095498017401	1.674698038551762	1.2972434884119504	0.9790823496919682	3.8226258365164654	3.140227000741759	1.9666241442088999	2.436866244633534	2.854305835870911	1.0093764982766111	2.1317339624262326	2.7739441680832386	1.9015204407552648	2.437927771882841	4.433673180955891	3.2530237849117194	3.2526193001207737	3.110836266327331	5.123732543976876	0.0161055660978134	0.1818191996581676	1.0197162862007338	1.7498440379401696	-0.9106029311702185
-0.6334283767686715	1.3301945100364705	1.6327739540534725	-0.9461230414057111	2.0740862539207776	2.8013122014917253	1.1550538622476267	0.8765158477681105	3.0455564057535085	1.410718267548786	2.115906381152393	0.7902075938072526	2.123790499489166	2.093619067200599	2.0358482226173225	1.6181560945677091	1.1939627803900137	1.011812182657311	3.8196232007370083	3.211334095091245	2.0430914413283108	2.3507891307194244	2.7473848669620744	0.9618251822170423	1.881027200992179	2.723971549356268	1.8112693784210134	2.3168799903130077	4.424021128679135	3.050416340499726	3.05042563882637	3.0666283068910167	5.194096959250972	0.0579435990958065	0.19794979820468206	1.0088151735653677	1.8865176181724483	-0.7574286917811694
-0.7247212308504887	1.3592273627273075	1.4617677130385296	-0.9441542872840296	1.943209338870902	2.762954824508696	1.1306088894472506	0.7149089367025006	2.9808842997212905	1.3721380571919513	2.0098511243466333	0.755784622390604	1.8697764536436463	1.979846935989065	2.0132504605098083	1.573615788481152	1.100303083728345	1.0555001291435815	3.829273141702056	3.2895791392072367	2.1262710291339126	2.248857504479441	2.6077706595051118	0.9230761256370252	1.623600037974894	2.6654806402970737	1.715157698355688	2.1980563219453577	4.390908949053212	2.797682287026455	2.823199903756239	2.9963642419069414	5.204134766204865	0.056420086504767854	0.1423126123735554	0.9966350040708001	2.003500257806059	-0.6372720418170049
-0.8453443095862397	1.3775638556239818	1.279194348424876	-1.0128642449443248	1.8288821347035789	2.6822782999870247	1.1156482504562342	0.5739389935483409	2.884420353591785	1.300651950078358	1.9057757993179343	0.7164776583199854	1.6545233743378152	1.864302222401749	1.9844440950245203	1.540418251931346	1.0246304427210011	1.0565532140367455	3.8274925015655654	3.377750756722326	2.224273564206176	2.1403707995519943	2.4539635173034697	0.8859471861584138	1.3172049058965298	2.565906522974935	1.6560958587398737	2.080026927480231	4.282906895535727	2.5557292795770383	2.611306764993982	2.9364610410964334	5.132177303658509	-0.0011827963252658336	0.07632547607752449	0.9427076028281857	2.101593223782239	-0.5490777634297562
-0.9546164517395453	1.3716418825882577	1.0731684930739176	-1.0713173114892327	1.7612603962304743	2.582299120228943	1.1134754266115152	0.45871943379370084	2.778405062168724	1.2402877224946358	1.868219500280281	0.6784607758014476	1.4801825324267472	1.7348419943028144	1.9689404472035104	1.504616288091689	0.9705834763726626	1.0406198290999762	3.7873490982631077	3.4354110966823277	2.324098477128169	1.9678047076788512	2.3117857194484754	0.8082680971268198	0.9752425832258436	2.482167563517679	1.545138885503226	1.9823568356159573	4.135978372693811	2.262377536866613	2.410110903217788	2.856674510698329	4.947291294603544	-0.11459606930781044	0.022183855799069667	0.9134118173568883	2.1367081640352126	-0.4752478266206781
-1.0280210614640621	1.3930802775137932	0.8800001807716056	-1.1776808914318377	1.7012691086897154	2.51205129812159	1.1001008644814685	0.3834217232197988	2.6702789437007737	1.1161355649007259	1.8902975360942087	0.6874104818490305	1.3567748300138949	1.6180035584399437	1.9190560393231437	1.4492115531979952	0.9223787231024148	0.9973739393192641	3.73317939197	3.468692744039582	2.40629631934437	1.753238928839977	2.1855602284329225	0.6926917061029403	0.6724609917859785	2.4080148257700373	1.44078742702967	1.8910029034406217	3.9433059843302685	1.9494132920360756	2.1837368831633572	2.7396872899993285	4.737120085232774	-0.2272038147511441	-0.07081769263712935	0.9014460355328969	2.1421334413635598	-0.3886486726123242
-1.0793340369728437	1.421950034035055	0.694486458665154	-1.2803969739182564	1.6658138481404277	2.411808689030606	1.111400112111838	0.3277672981040213	2.5792486285397187	0.9606984753004092	1.8904488202796574	0.6635819886854573	1.2604329395630338	1.5205023848583306	1.882490016320586	1.386449454942661	0.8603397252736851	0.9174117412374981	3.655460719871796	3.4353928428519027	2.487447907020738	1.5569743717246678	2.0600345767053074	0.5989026247406699	0.40189028768292656	2.3384846653326448	1.345811947079643	1.8167660858275732	3.7702849562455243	1.6021547699167844	1.9941837679434358	2.5898469452377464	4.46998697647745	-0.38198255196211683	-0.18923187112338122	0.7973838404878533	2.1525958094147404	-0.3163967267046399
-1.138041238458266	1.4566237120300478	0.5279049369385016	-1.3548388330449157	1.6770555668344074	2.303699356919806	1.1399680956577698	0.2965248492947915	2.4970263912984065	0.807316481664893	1.8939384421573422	0.6237359258349764	1.1761342981839893	1.4528396812690463	1.8580610702956544	1.368672082706567	0.773823733775142	0.8072736828505216	3.5740773148166247	3.342337623627773	2.47740198192728	1.3223012753617005	1.9272434292570768	0.48910427460705186	0.1763855943306183	2.2986371263597705	1.242928866541784	1.7119577680990072	3.6430637135904513	1.2930587853327646	1.7721549145171405	2.3714902844589827	4.266627251049583	-0.49437626567277126	-0.2662697328458493	0.732075161437904	2.0988883644087566	-0.2271117040493647
-1.1865810716456913	1.4171619236511321	0.38061224997123355	-1.4528815506252595	1.7472866060934518	2.224071384448707	1.1469352229066856	0.2349471793787632	2.4142419641349497	0.6359089852159255	1.9203287076073317	0.593226629841441	1.1329330757824376	1.4274429529939818	1.8040486649943337	1.3448619829754587	0.6228200179051475	0.7024597622524211	3.480303413149715	3.2097860298571397	2.3981104023217283	1.1252382137399504	1.7943805072464802	0.4449296467991838	-0.010636851232618682	2.2923825989407467	1.1642184126689101	1.5974272013707862	3.529188688989469	1.058349233202059	1.5622843243222424	2.131555270513556	3.9840069872721786	-0.6623776026312935	-0.33779810560691703	0.6467629854758971	2.0373868480588224	-0.13911025451533937
-1.208758828293767	1.3912142470906441	0.2355181176269796	-1.5423474312397232	1.8513005093009085	2.09232056103016	1.1604106762087696	0.19224017398248022	2.32485115167708	0.4606074254707373	1.9301325531751838	0.5168753653037459	1.0983756139671979	1.3738414791019462	1.7458474734835612	1.3390425540509816	0.4839899659542179	0.6039573532044539	3.3858122395405	3.031535269547569	2.2900901648218204	0.9324115510836395	1.68428250672155	0.4119814006621791	-0.13190254105333882	2.291797612970278	1.080207707178623	1.4913034314865317	3.4204776262674756	0.9227015586695364	1.332908981688076	1.888778293071128	3.676061294712499	-0.8017747711674093	-0.45618219476044575	0.5957183767536297	1.9088465162446488	0.050808759150850744
-1.2106892010986503	1.369078002392808	0.09321321559692636	-1.6344682466880314	2.003667381214002	1.9628011390197293	1.1526657287508502	0.15388983141294973	2.2207388077695582	0.2520151850434663	1.9196075863233595	0.45897561119042257	1.052936390095875	1.3375143976083264	1.7034444734081666	1.2968370336651063	0.3603657402855529	0.48659158234246425	3.2957864599637112	2.881713445983853	2.177978312747059	0.7269171250830067	1.6123292540466374	0.3842338685702073	-0.2299293967004316	2.278280732840215	1.013997256287419	1.4107516975230667	3.2944562453431097	0.846901361855798	1.1339442429421394	1.6898831587773362	3.38395113569454	-0.9135978567037943	-0.5681202018428081	0.5187266547643564	1.714874570423128	0.2744746638015266
-1.1827043318699182	1.3601486579311808	0.05206633923868635	-1.7025602535261133	2.1244720105110373	1.8223106600860621	1.150634378002117	0.07281661517007323	2.1420740560588416	0.08132228731295886	1.8798797288737437	0.38106730883641965	1.010575517028613	1.299202160997535	1.7268381299630182	1.2614012994465609	0.22262908669909892	0.36492335378405905	3.2380786718782724	2.690148692797618	2.0851546368517364	0.5573593998465085	1.5553578594245765	0.3561422688184673	-0.301739250873277	2.265586467390249	0.9903069112267611	1.3225330994110138	3.131212916735919	0.8056166974309272	0.9996847474128581	1.4953785521489784	3.04974775987058	-1.0162413077415864	-0.6799518547421093	0.46283331331503985	1.53230239718113	0.40952472572258414
-1.15454414197535	1.3282831984821288	0.06902293748685535	-1.7615319639986615	2.271048859821504	1.6688264001749495	1.126388369356653	0.012865717243988972	2.0453087499826976	-0.07314909457867066	1.8213340098066209	0.2956968799163226	0.9873551529966127	1.2648602346210875	1.767273954707552	1.2499055988592356	0.09444395905518822	0.2031625732779252	3.1565911871531513	2.4709728306341923	2.038525417180481	0.38174946840097745	1.5239462668560024	0.2763969025302163	-0.38002561081226316	2.2280208629377802	1.017531071403229	1.2123319178657785	2.9091756729548957	0.7915251173651234	0.9701665770455925	1.31499849108211	2.751983007148497	-1.079323504496322	-0.7163732530804447	0.42009562106394877	1.3576565432248398	0.5867408460947716
-1.117152857654369	1.279962922859183	0.11679858736319607	-1.782803847366494	2.4358365013474628	1.5966777546458688	1.0903228753613186	-0.05517581325636835	1.9786925127545985	-0.18904963585190712	1.8114091368904095	0.21373787413248652	0.9745366025515295	1.194163798010196	1.7981960207079672	1.2664830947699608	-0.06604885464118099	0.055952114836987324	3.087042142160047	2.2520669608765798	1.9587910105089374	0.18597942436325668	1.5031796178275676	0.2038474935721391	-0.3873049340636045	2.201293923276264	1.0466614394145826	1.1425809925005423	2.6972261044380135	0.7629025937457499	0.9072721775512	1.1144980965547044	2.460151068204653	-1.1085759545387197	-0.7795780116197475	0.40702218716701033	1.1855988592816566	0.8000327984533604
-1.1085012441655602	1.2455239288465139	0.1871774251554855	-1.8190798930935412	2.5094044131207047	1.5098075416323646	1.0482839476159638	-0.1074645220888814	1.92096018371481	-0.2834722380206729	1.7548572173173465	0.12285381546998926	0.9431518403847161	1.1414571867875587	1.816321106696861	1.2847968755405872	-0.20758098301006647	-0.07719752680189863	3.008555412256492	2.063652046544228	1.8909228908758806	0.08383670507942251	1.4730282582454062	0.1162658469272398	-0.3277843110431591	2.1736828650333337	1.1253655263303828	1.076563373889843	2.540920986644169	0.811239752265396	0.8685429948678633	0.8785238788359921	2.2349199301257263	-1.0730138157764713	-0.8486835461621854	0.4319781762246696	0.9953811991479183	1.0259008896413402
-1.0559474904708483	1.1975714180036996	0.2895725431327258	-1.8301638747210227	2.522675525118928	1.4156413691536665	1.0246517405702142	-0.18796538599355397	1.8535791067089087	-0.29322051389504394	1.6307814926215496	0.006383704704931914	0.895169065432117	1.0648738566772131	1.822709569685962	1.2949035482399922	-0.34830786602067626	-0.21450921481811186	2.918431822869388	1.8900202074025372	1.8201095344746214	-0.01903376910355852	1.5041435009577233	0.05961933160989885	-0.20320930576279084	2.127088767430909	1.214366706961819	1.0147795423573425	2.403936335154709	0.8750131899869131	0.8323204559215034	0.6977587922518363	2.0591488870038046	-1.0404936422571498	-0.9428102099034105	0.4443294344548729	0.8072131487327052	1.2845707739862753
-1.034266783289422	1.1692166522234935	0.37540975635241636	-1.8308496616261032	2.4990667843347762	1.3861682755548024	1.0249527231728295	-0.28218464901019713	1.8126111504056357	-0.3069752899269316	1.5470583029911176	-0.07490570405057623	0.851298024837335	0.9927922686546846	1.7976251074469238	1.3166255067091264	-0.47333937079120475	-0.3321799308463552	2.851258427692186	1.751017358924572	1.7289570435764514	-0.07395466917807192	1.5692867503270378	0.01124640267611294	-0.10439424839089587	2.0670218209005	1.2833645094437023	0.9752211182712636	2.292708186201327	0.9883213118775155	0.764638156471313	0.5407489013278541	1.9731621490602833	-0.9766235446490393	-0.9484948455762738	0.5394818464710605	0.6022895174754996	1.463735857128445
-1.0365225758565053	1.1649533877310607	0.4743326734973916	-1.839862217999682	2.46439623761682	1.3712974314484003	1.025649379533937	-0.36630895190491636	1.743962531238062	-0.3792500166926706	1.4483584202467994	-0.14062626713729148	0.8538870508895604	0.8965333884595802	1.73755450401772	1.3231704957306878	-0.5764414106564348	-0.4524962168701168	2.742711733546421	1.6215505220816535	1.684554726631599	-0.08021695076476693	1.6214620821444918	-0.02328984707835688	0.02600456776784723	1.9567152727987724	1.3666017712743193	0.9484193474152052	2.130041315905494	1.0609777293514262	0.7557175322160015	0.4192972723273889	1.8253144890853474	-0.923261130897212	-0.9246449824239175	0.6730379696561094	0.43333732637641764	1.612232728450488
-1.033242541504804	1.224414740096534	0.541218812941253	-1.8660588277085282	2.397877172004036	1.386994720520771	1.0229303906294174	-0.3935378209811357	1.6613389165407066	-0.40547029274691815	1.3519595069280803	-0.2074909916681448	0.8941775235397763	0.800474509499654	1.6894248240527432	1.3315851530848315	-0.60357878949357	-0.5584187496901618	2.6510319649977787	1.4570316269513939	1.6938836616197246	-0.034590759449927046	1.6535653069304626	-0.08685809292812571	0.11665945872846543	1.8387556824310576	1.4526927229696347	0.953778099873851	1.9467017530843709	1.105941708379518	0.6702671598811252	0.3126030888215646	1.7776509974409458	-0.8287124744843117	-0.8891473697291437	0.821889699717467	0.24003050990903096	1.6992618709590122
-1.0450031748010957	1.2020149029751017	0.6162430823475157	-1.906635021743759	2.315794521109284	1.4718757838068097	0.9880513542717306	-0.40039291667236343	1.5778550205206276	-0.4531728804502421	1.2789396734181475	-0.24077822551338762	0.9580083258681021	0.7743886341113738	1.6156088101737498	1.3338998162788587	-0.6571320468434487	-0.6799564662688304	2.602485068825816	1.320421434399882	1.6923535899516438	0.01701705565466862	1.680305584166651	-0.15032816470516847	0.22677122469286695	1.7324357053873385	1.5536011108596757	0.9762962038357321	1.770311861205898	1.1486607366997805	0.6009287234919686	0.1718265897302085	1.7599062208805012	-0.7667919308036311	-0.8279091541752719	0.8901763446644695	0.1377538413988884	1.6844799097780903
-1.0836346221477764	1.175234648588963	0.7079028782528645	-1.9423983306494037	2.223357834290097	1.5971441795235377	0.9181737903358436	-0.3723881435659593	1.4841647625767733	-0.47192797356365873	1.2133901269155192	-0.3207787278310098	1.017743450722684	0.7705817534577766	1.4972251951973652	1.3226826111836312	-0.7294567595806107	-0.7717017228175468	2.5615911633249846	1.2065243426318935	1.7253915801285653	0.09790181859931545	1.694011765018527	-0.19085180210930608	0.32515163183633566	1.6161405643489801	1.6349832692302002	1.034838651842827	1.5900630538358107	1.1347686479756791	0.5611841672149334	0.043830482502143955	1.742054436599244	-0.7168635721780995	-0.7965838555404404	0.9140013044383201	0.11588547733563057	1.6246230011297182
-1.1538231741846157	1.1212510779188731	0.7839397193571798	-1.9463753883754797	2.1569145809724817	1.7520767842375107	0.8312912729900569	-0.31059597831859637	1.403025067790196	-0.5130405368825419	1.1750458894119862	-0.3699953693293264	1.0527503880884121	0.7966676288460567	1.277878565576772	1.311977437643446	-0.7083655788391642	-0.8194623940559543	2.5754751405019074	1.1657712761090884	1.7530578562454806	0.13168833608620706	1.6471076406241552	-0.24676358804163626	0.38134713189011865	1.4913195847723275	1.677676333388075	1.0921558994433782	1.4987637935937586	1.1426800351308277	0.4532674105967239	-0.09524870173403491	1.8134339769962757	-0.6898217892369204	-0.7829473956441676	0.9547833175928391	0.08227971947683314	1.657856957146332
-1.2361931291157524	1.0977307496137476	0.819017073964136	-1.932543814733459	2.113650654020863	1.9636497946941591	0.7672253787462309	-0.2732338463827155	1.3722883143607472	-0.54083992618877	1.106258609200446	-0.4066296573107854	1.0785117247239546	0.8493662400192867	1.021678262913205	1.2699909651157235	-0.6608518127316114	-0.8644806069372521	2.6432748946566984	1.1437346341982926	1.7374164516702006	0.17186070891135916	1.5970827851175997	-0.25858334702017505	0.3744642330323186	1.3737336795286637	1.7003018141145727	1.1423028796145627	1.5240292364928667	1.1212710189118584	0.3549721151041031	-0.22536259121007624	1.8316905401071666	-0.7087303571028347	-0.7679241102357126	0.993549623103022	0.041539574124736425	1.6299983029473115
-1.3419883856434365	1.084045887721712	0.8182474090334463	-1.9366427838806437	2.052055993013636	2.1623788173234444	0.7060148737624165	-0.2723222412245426	1.3334429518681774	-0.5587423731040244	1.0085958425824568	-0.41778252075400524	1.074227935579145	0.9268215755150104	0.7481763430038955	1.21658813216977	-0.5405644701728157	-0.9005865697637594	2.7089529283108247	1.1068686043207667	1.7247653057347794	0.24902873686112162	1.559335520615822	-0.3060409097916664	0.3657374997859544	1.268579040666044	1.7639818527682902	1.1229809967347348	1.6110537304308146	1.0673305462146927	0.3162588981545261	-0.278617752018261	1.8761866032154917	-0.7407640193195304	-0.7477301211972407	1.0372839599142913	-0.0034262819310563685	1.5418187579249047
-1.4536584223771873	1.0936940537157622	0.8369264146849007	-1.927148657703333	2.048672727900903	2.3999254434761816	0.6246886981705176	-0.29151464874128985	1.3031474521566908	-0.5917825694451093	0.991068308996673	-0.403982440010073	1.0648136203626681	1.0299970698546876	0.49116761212216736	1.1358115610570756	-0.4145161097570937	-0.9432082322377286	2.8064950156186894	1.029002888842411	1.7011012724176404	0.317500007627904	1.5723519344936059	-0.2942164097727731	0.32752290779369375	1.172545828746084	1.81183994151815	1.079017398669032	1.684085130341328	1.0001729786829237	0.24494486893096057	-0.27898332772581613	1.9150738526145374	-0.8364787701034414	-0.6894077445940973	1.0394810384744315	-0.01688134311130911	1.5105662018444128
-1.5584534283692624	1.0520720773323418	0.8084067755400117	-1.9157794472318188	2.031040145876918	2.636689529551768	0.49842706001147113	-0.30254310130009365	1.2683040974587378	-0.6978979805394383	1.0101874782835325	-0.345788543910793	1.0299054269738073	1.1681436373134744	0.23675337180105177	1.0480571600553947	-0.28362534079118645	-0.9738268888543115	2.8861241139478397	0.9254011680551413	1.6652777723216605	0.40508428516846173	1.586495701424773	-0.3160162784816801	0.240068186291235	1.0913063039693414	1.8415324982923837	1.0653540591066377	1.7538264375878452	0.9048688653956098	0.21753073906056777	-0.26029549748741665	1.8715386061994104	-0.9155103105664321	-0.6162034629878869	0.9877394433198445	-0.03401561982417083	1.4688710169808843
-1.6413210479272802	0.9266890192675861	0.8200475725882104	-1.9079730656937552	2.0086517567396167	2.8333834314523543	0.32860839196871294	-0.32547057292829695	1.2014512174959684	-0.7816282744534072	1.0458892853478932	-0.34850766123978605	0.9561092770168473	1.2879529486668968	-0.011733021608753202	0.9339134484082358	-0.15851468306655409	-0.9503408769193069	2.94164936389415	0.8436994803200497	1.6517765865706397	0.4498865303221268	1.5587334200770524	-0.3417623882372404	0.22639323114794968	0.9855415394165898	1.8766905396880087	1.020305929760581	1.7802641274482531	0.8152837515895289	0.2049487052427846	-0.25652297646039857	1.781576973940804	-1.0179892212471775	-0.6141708959863088	0.8714137467667561	-0.06034727412884713	1.4201930489051968
-1.7113718040723753	0.7746092837484481	0.8027439726729713	-1.8735458317026938	1.950942192978064	3.009896580340189	0.16574073113285753	-0.3903329761963718	1.1312140849437289	-0.8402553525301049	1.097829747773092	-0.3546338222846147	0.8402562154962542	1.4245246492566779	-0.23828907620743314	0.786946133877788	-0.03784733382153719	-0.8759857442965255	3.039757368732718	0.7965455572136448	1.6385038700190695	0.4461396287937722	1.5399589255078099	-0.36667677508550933	0.11251097376416885	0.9059301207547893	1.9439986355059038	1.0129410286563163	1.8577477185563063	0.7143361779700192	0.1809900622744271	-0.22859362250410015	1.7430944229144594	-1.144874120544586	-0.6498994908798352	0.7542546879388112	-0.10390834587154466	1.354225999986069
-1.755595057918861	0.6174309349057278	0.7885932995738891	-1.834489170424332	1.8996331105242619	3.1212600395044916	0.05488162402559558	-0.48240017253408746	1.05480855226898	-0.8971742023591002	1.1129865321027386	-0.3568914952872039	0.6519576047957101	1.5670283864818528	-0.4334781159414387	0.6374106125694664	0.04571987781507561	-0.7623663044518229	3.0971165526224205	0.8046979285024898	1.6151059361224664	0.4145790380247879	1.4846117101457836	-0.37167565268142044	0.08945434940349184	0.8554626751854151	1.9544628587659214	0.961122941539511	1.9538377270688194	0.621509378746634	0.23262660315691183	-0.1806563508215593	1.747819658586166	-1.2501816110781718	-0.693116545284483	0.6057586201751782	-0.18044123329528655	1.3788177681666391
-1.7781929690047114	0.549252215794353	0.7531164114141754	-1.79866116464085	1.8489090274227276	3.1693074837135056	-0.030622798819455364	-0.5791178684152057	0.9195264379501153	-0.947874918968884	1.1651449067900608	-0.35528630868110717	0.467594981754689	1.670975885589319	-0.5851534128296081	0.45949718251946897	0.1491044514309851	-0.6241664636388947	3.1090593812561824	0.8228713016593604	1.6178710854040443	0.4067108791912767	1.4398933226217443	-0.35884281815261093	0.03976863407798506	0.8238895076634094	1.9094335708667458	0.8941294777196219	2.007071960718071	0.553039502760506	0.29863787477738624	-0.15139968404649334	1.8333574468438685	-1.3442070069953478	-0.7392359952508865	0.5037971714612952	-0.2882830507804102	1.3780503499663856
-1.769338967799903	0.49221186654418636	0.7129317590298607	-1.7682024371363585	1.785250461544054	3.181998579222165	-0.08273618918491454	-0.7034884993975027	0.7736955488223363	-0.9519590005606956	1.1872506780379875	-0.3254784468303598	0.2997706562991991	1.7766296809489082	-0.670224232757256	0.31040700102984936	0.19701621792684457	-0.4971061673422647	3.080875735208502	0.8198604025378264	1.6045493151714147	0.35769651367983324	1.3980478350624739	-0.3688573396725749	-0.011725163237575942	0.8443594737280081	1.8929256644657915	0.7844788684129493	2.0801464672836283	0.5019133973434451	0.32387393335790626	-0.13735127654875018	1.9300682893792795	-1.4511906116059952	-0.7979866332624436	0.49516876829943984	-0.4396773827884708	1.4072972673492425
-1.7485680826001277	0.4224734581849967	0.6454919178297062	-1.766686617417696	1.730507761035205	3.1524480064077407	-0.10775550893672221	-0.8058252069048356	0.5635842562220484	-0.9845335583801992	1.1886683369257969	-0.34038785960287693	0.1683335156202132	1.8660833762590396	-0.6511615079067733	0.14083406252375474	0.17748187307504598	-0.4016042821876253	2.9894016180559047	0.8099606341866373	1.6031287743254228	0.3187736895543362	1.3872704294038054	-0.3347817746115561	-0.02025147318495544	0.897290779562249	1.9095425603640404	0.6741621222090235	2.070837528516747	0.4676795122656407	0.3639293389407357	-0.1244207722516587	1.9799765294527731	-1.5126287159423801	-0.80284277076689	0.42795912905026406	-0.5733405331089	1.3845746166066157
-1.6979004101736674	0.30670860645697323	0.598460798224891	-1.7223389329534498	1.6553059245720678	3.114684636744001	-0.1431040556089747	-0.8786458247110025	0.28985921280344124	-1.0801777870469467	1.2314025893507439	-0.331852290449442	0.05114135098923559	1.9367838128946342	-0.5864919506178946	-0.03521142397994481	0.17121368417525176	-0.2604049984437136	2.8872411521405064	0.8011158810683708	1.59262322296013	0.2773757558754207	1.3554871311494625	-0.28618447829779636	0.058209226542153256	0.9341380673709085	1.9233977732376228	0.5799264238912205	2.0261740908481447	0.47535752075354737	0.3121741965854025	-0.08969238189532694	2.1074106564015653	-1.493190202551644	-0.8064147975919997	0.400812361374824	-0.7131037519908496	1.3850462030989683
-1.6036910814366703	0.21893217171703924	0.5822770011393932	-1.6309111054540157	1.581400817814346	3.0548861781751175	-0.13767904147008553	-0.8705278330383454	-0.010309021941537377	-1.1908294008453433	1.256827976872957	-0.30633026389860274	-0.060874753997358755	2.0253677885477894	-0.4766460207158067	-0.1860830797301242	0.1014668381402056	-0.12399039538673384	2.806400716929772	0.7838090734073987	1.5687594134871197	0.270436144749262	1.3282335016509434	-0.23800828683992936	0.10395985450042258	0.9451668560968027	1.9068824777182076	0.5271929631626542	1.958087805769074	0.4920648792565485	0.27778828190240273	-0.10606324378542709	2.2412901882483736	-1.4445285553717997	-0.7851717562185959	0.33067542967800195	-0.8570720197804194	1.4059751854897293
-1.4863597250970102	0.11695475428676402	0.5660813311756803	-1.535165745876615	1.4749897750947412	2.9308264582211185	-0.14643402792404567	-0.8546475179720293	-0.3331505069884583	-1.259292955267606	1.2253098709221046	-0.3058711819151666	-0.17105492423542065	2.051893095221361	-0.3572982015505712	-0.2875888223264963	0.02717423795097689	0.030649232774311107	2.713006768756775	0.7492111142553952	1.5079418533490867	0.22535593134501633	1.2585125721631412	-0.1595079303079189	0.16470530072793485	0.9582030692599244	1.8582448369707492	0.4598616732958547	1.8131937182188627	0.4798684353494539	0.2839306252708793	-0.12592112198210959	2.232515555141675	-1.3929761778821392	-0.8273581202141367	0.2767646737680424	-0.959066144452642	1.323596558302616
-1.4043354902156966	0.10163864161456501	0.6063859220316217	-1.4227355115700822	1.4280732796535238	2.7788174025742602	-0.12549319152901703	-0.8315761374863229	-0.6467661939292982	-1.2739985723565215	1.1709793074720474	-0.2866513049029779	-0.24213892582834534	2.025271216522803	-0.22669568287373423	-0.3579570786157478	-0.05289332551640478	0.19607402048139358	2.6552036788048765	0.7329097416156298	1.4442273709588525	0.1587988179899868	1.0935061361111913	-0.08742345728080339	0.2403301681749072	0.9758934783298354	1.8581420050721718	0.3353566061232449	1.6754109308566363	0.464746917643553	0.25765134132523765	-0.18664672167520702	2.2367185448616533	-1.3697119072872936	-0.8345981697556297	0.2633802460610096	-1.0388673686125331	1.1918786844751408
-1.3376527363353357	0.1244326847533392	0.6385776631950962	-1.294617690841748	1.410569125920607	2.6393806409722034	-0.05708762415677886	-0.8132849386703619	-0.9360998521979658	-1.2671095033999866	1.1420569229681088	-0.18423406375129087	-0.2973621834621721	2.005812810636238	-0.05940368355172036	-0.3726480032883012	-0.11902199334400236	0.3201621254766359	2.6078725084162437	0.7145897761590403	1.3422220555122266	0.14280670265722267	0.9220656551941453	-0.01154257264129661	0.28036363533413083	1.0780637591954663	1.8179304224093369	0.23265786817776934	1.5511512341465485	0.4104460470947459	0.24578311310397588	-0.25482250979870613	2.252873894711821	-1.3103147774212738	-0.7750671544847131	0.27809429872644875	-1.0945054779823675	1.1636823510593737
-1.2738581597395284	0.1993697243868317	0.7045298215541063	-1.207684833640021	1.4045935329238373	2.5118653480042465	0.07078320001437452	-0.7755742518210618	-1.1898155103527013	-1.1810560140719488	1.1480698389889237	-0.10859981331112141	-0.339393415731644	1.9600679566941128	0.13705440047823628	-0.3108056875642803	-0.17247700435542845	0.4371481371996806	2.5319526590474752	0.7054091209677894	1.199834002700952	0.11129147072410753	0.7622893613686802	0.10217344670637205	0.43925433985847545	1.1698005322200618	1.6895205976725927	0.14078731421926244	1.439364093223458	0.4082116104978642	0.20575133053065492	-0.332456360251399	2.246049779030446	-1.2039972473188338	-0.7662972931600729	0.21950993373798955	-1.1209214597981414	1.1620219483688397
-1.2537707175563972	0.23856746831925157	0.7632813536961305	-1.1148764872838377	1.376132805248917	2.406860349796867	0.2097018893425524	-0.7124951145856905	-1.3885163086610854	-1.1118528124971263	1.1238496821441188	-0.04178809006480532	-0.3577410428636324	1.8951669844465928	0.34512815661953256	-0.2065728853732162	-0.2259230124736015	0.5189632754157232	2.470834067320307	0.6945040720508815	1.0435321756431792	0.10545021217804107	0.630408676482358	0.16624951763362436	0.6551381152385832	1.2120781742028757	1.570203729749538	0.05592091912640758	1.3291017017931392	0.4223718165719461	0.16705087832251672	-0.43815507541641585	2.202992446796997	-1.133629559965851	-0.7582215695251282	0.17565363299245584	-1.1287413428286062	1.016827133032931
-1.2469658150810556	0.2561795419580564	0.8314106170915678	-1.0148836370309984	1.3230953156179572	2.3609771583424837	0.3456693709791751	-0.6488863052055944	-1.4630818852399439	-1.0082649195798097	1.0476557803533169	0.02179743590580569	-0.3881439324296077	1.7916806310442381	0.5118066278597012	-0.08068901342931817	-0.2922063608832639	0.585537527307617	2.4237612151486587	0.6467130867522992	0.8815171402690452	0.11220424460552496	0.536057507594419	0.2221276704372901	0.7985969752672866	1.2353392292436591	1.496058605771982	0.01319304961902239	1.2149483341239269	0.4082064963380332	0.06459536765515168	-0.46329806837729565	2.1279567019962657	-1.0503233866019235	-0.7650167667727048	0.17924127107054122	-1.1359349011627642	0.9152836894320023
-1.2372795020837017	0.29095429437589626	0.9215414439019038	-0.9084806201219902	1.2635226929908145	2.361390380825468	0.43208970530221996	-0.5871182159648101	-1.4170751383321458	-0.9720832373341128	0.9442703112102651	0.07606087788961001	-0.4164966391880429	1.6960680405548103	0.6161075924816158	0.01683271431954635	-0.2824740520104318	0.638659430411094	2.3854429679861036	0.6081752489242184	0.7212892716091959	0.17159771489185202	0.4789915302148624	0.25375597954187523	0.9414191128109962	1.212902186698912	1.4361424609101432	-0.0428589913296184	1.1046081615533594	0.3471216175647712	0.03360144568091053	-0.5164453894941037	2.056384628158704	-0.9395932386885752	-0.7219149676346023	0.11984149548244287	-1.0831652496496573	0.7833029082143469
-1.2337626310430647	0.34647637229046924	1.0379468269925076	-0.8145238760551088	1.1756370069353106	2.325651801328353	0.5394908943064086	-0.5359320787971934	-1.3053413294661338	-0.8839573492576196	0.8633293007853128	0.13318170089621786	-0.47046787007660507	1.5842519214233222	0.6510830925003525	0.11950164128772504	-0.27708693820738717	0.6702644936121003	2.3591032876572324	0.5507344463785949	0.5880570547690522	0.23319289144077954	0.44146880370210884	0.2510772289461271	1.054702049065876	1.215603466001016	1.381511690907217	-0.058676378311635524	1.0503190437127852	0.27686178563768843	0.023645017969143964	-0.553668276532344	1.9843139627076982	-0.8444712117621214	-0.6537382565654496	0.1306395756156838	-1.000994780275303	0.6614737005336537
-1.2416354516794255	0.4065430674161731	1.191358823393762	-0.7347406989523144	1.1114596360217912	2.2697686257857472	0.6310014418957712	-0.5098364235760611	-1.0874195192033038	-0.7236769169271279	0.7641205988972686	0.17269364364897696	-0.5429901348293257	1.4606140149964837	0.6392881686655707	0.22272003917189837	-0.27029247279595636	0.6149962544373361	2.2962527726029416	0.493487064228435	0.4828168170486862	0.3301152012445016	0.4534169554344033	0.207701984498759	1.114749289176323	1.2347039917901828	1.2988598443018424	-0.08037578042592566	1.0125899507898128	0.19203276526648488	0.02979437527667716	-0.6107834760020333	1.90928706816959	-0.8071428996697086	-0.6298080937107879	0.0718533385612007	-0.8394386564498051	0.5177315474440288
-1.2556457259404905	0.39938008127705327	1.3556476475338193	-0.7325538882232422	1.0366923058473803	2.2252439032441758	0.7350636403795672	-0.5238524896784551	-0.8617355657596051	-0.5327266446864425	0.6801428105897418	0.15905068899886057	-0.6070154950230522	1.3319697919370772	0.6073328561997198	0.28387728128222356	-0.2400647028155675	0.5556461478447228	2.2662884864187696	0.4416335485547284	0.3719012028235146	0.3836713733490429	0.4507120542036046	0.10653377210147803	1.15590869455445	1.2677334039574313	1.2105849783010159	-0.06795102544357015	1.0172257802039049	0.12740723330883982	-0.01844175460106645	-0.70444270686841	1.778884080395223	-0.7733320630949266	-0.6408290941065788	0.02241815441123953	-0.6172293946000402	0.39352250924399285
-1.2715180902207985	0.3793906825496632	1.534418862909535	-0.7355467376629419	0.9988546156342597	2.2268812973330014	0.8565924116581719	-0.549856765510983	-0.6414329465474126	-0.33752550950968935	0.5569495139406518	0.14698462856629063	-0.6649954969653623	1.2274954324329417	0.548826207920321	0.34377617681212946	-0.24560256976402323	0.4877586177344133	2.2075177690293195	0.4276209254220754	0.2842265507155596	0.48240084023374924	0.45259195832071814	0.0041617750207102785	1.1523468487361863	1.2720975251005613	1.1348854916792754	0.02732988174540708	1.060020126012622	0.08775745296968672	-0.10261942651099962	-0.8009856909836236	1.7799340433701207	-0.7031014927061487	-0.6293030902805493	-0.030099450365692525	-0.4016125059439252	0.24437106066192887
-1.2899808942338546	0.31960434674349314	1.6701701041774395	-0.731210021554242	0.9503330494363826	2.235259383175511	1.0223098253757128	-0.5789099392674828	-0.4259017508721213	-0.23129753662421804	0.4450332556502987	0.1416748326782846	-0.7368354027467812	1.1545401247287337	0.5104157089363868	0.412810690363171	-0.31142634766306476	0.3915005709744227	2.1406680365462236	0.38042424271790065	0.2419430168083112	0.6066421081291846	0.5167534928338825	-0.08352612116432813	1.0778462705505334	1.2463623428368404	1.0375516883661515	0.16659915503481026	1.1115919505436112	0.051912457128556445	-0.16533243644051657	-0.9045438725703505	1.829290429340563	-0.5882914733818296	-0.6233434570099278	-0.12026827085527052	-0.1891963130913957	0.12442702265780803
-1.284538571670182	0.3252325574550944	1.8078697295637085	-0.7082145008445015	0.9181886362850407	2.2239319218607	1.2049031194394855	-0.6144652763460499	-0.2242775649685837	-0.15764514598298693	0.2895181558151601	0.0488686930323073	-0.8406806634042268	1.0611521194065912	0.4296662198446575	0.47006928304850415	-0.39849066974060976	0.2923421372590007	2.0993179360583105	0.30365677596775775	0.26976617734874153	0.6990957003145242	0.6636861689213148	-0.18105007480723004	1.0078985392049034	1.152019272103195	0.9510480174592166	0.31047975148757073	1.1453884241554246	0.02230673628161467	-0.2181559492109464	-0.9902945035603491	1.8572974072408754	-0.5278823556857144	-0.6457180830325395	-0.18737045289364246	0.005193536226080197	0.042071196540958644
-1.2644874239406798	0.3277023369949468	1.9185781584611612	-0.6238936535046277	0.8736579650880358	2.2210445297608468	1.3637869880744407	-0.6735576457648278	-0.0488569205943728	-0.0930354274465712	0.1382140512819875	-0.02112046630794052	-0.9603665676147972	0.9426241873953531	0.32630108922133305	0.4488132008534345	-0.41657866655915254	0.20489171477754325	2.0769117148703873	0.25278204472283855	0.35124104894233005	0.8485526283595843	0.8397740900564463	-0.3103580257845437	0.8975876241360135	1.0305340404833554	0.9298307795593443	0.43906421234904014	1.116649664597309	-0.04994280465277663	-0.21397598673798424	-1.0322198963365943	1.9222146467839731	-0.5291443765308751	-0.6407584268448211	-0.22423259555831612	0.11052124254548176	-0.059451905511094694
-1.2254647346870822	0.3953302714588906	2.027412688749804	-0.5039702268069208	0.8607314029984507	2.20344125198571	1.5148937818950174	-0.7752708941381741	0.07281974001214016	-0.02098401278035067	0.011085096548449015	-0.09823848619440215	-1.0993816785493604	0.797415004890313	0.23767228896915996	0.3629206261560281	-0.4149168291400067	0.10688731645957736	2.0741718489082563	0.2460197728278834	0.43645246709609903	0.8914039347377969	1.0511270472082768	-0.40239512004878186	0.7404108611142425	0.8789049430845293	0.9538175391070502	0.619797362577416	1.1318987232113444	-0.14619430100719294	-0.2301369967203966	-1.0486546600948805	1.9220459285955929	-0.5107551911051325	-0.631159131361542	-0.28328901375282894	0.17452105476316243	-0.05901287500234109
-1.2038781470209994	0.5411170650556641	2.084404184305182	-0.333038994007725	0.8734531587384019	2.1722481198014227	1.6480160197526152	-0.9141760570808921	0.1251573730041325	0.01751124528128221	-0.09532977537313757	-0.15949379706143932	-1.2420383032658455	0.6688157535372171	0.17107958309950713	0.27300832203644626	-0.38557398314428876	0.026094073959536484	2.085783001967298	0.2877735143345771	0.492112509768292	0.8849736655394155	1.2098808892638164	-0.4927170880188066	0.625642513887307	0.7168204969706213	0.9426289975099277	0.7373341024378106	1.15003760876237	-0.21182777370100037	-0.23141739364893654	-1.1021944403577293	1.8972137812691858	-0.47728046191176754	-0.5792548030047796	-0.37088476079465493	0.23688129745124115	-0.09176526386009742
-1.1551266987141093	0.6621471951553219	2.0761138910875463	-0.11203474060456561	0.9321884515383131	2.121220308433883	1.8127228308362835	-1.0433180053850584	0.1447079197722449	0.0966874090582987	-0.1406484659661671	-0.1986959003620848	-1.381583760188925	0.515874237564127	0.10885868594770098	0.19831529062271258	-0.40264721492237987	-0.04843111110763487	2.116386186848331	0.3373178502525033	0.5526449000273184	0.8450051894043462	1.3006778743394434	-0.5209400742438519	0.5007653821013751	0.6204350333373114	0.9030782914446143	0.8591697218048789	1.187408411098203	-0.19570764107980504	-0.2623375672706755	-1.1023094598148802	1.8001604335702386	-0.5036886998440583	-0.6094612354457725	-0.4273408198378886	0.22359255750597523	-0.09608794993206207
-1.1206974109054024	0.702022079903931	2.0544330073927326	0.07815720279218064	1.0261770273548625	2.0937720050016426	1.9435572627313094	-1.1797066237401705	0.14984143284155987	0.20768507852979562	-0.20999316536600882	-0.17751820435741406	-1.5048935976514106	0.3672036051102483	0.047007535035208756	0.12370173736097649	-0.39093016083092025	-0.07995936908952855	2.1337110629932337	0.3614416912997051	0.596635770822691	0.7888705188657787	1.3445092267574816	-0.561581038267845	0.4233721575515811	0.5274919102119662	0.8498073101240073	0.9287824903191156	1.1772715815445185	-0.14254369338643613	-0.35370495037485794	-1.1066990110842434	1.7597590651501505	-0.5707414530104905	-0.7061452447063467	-0.5022102619137592	0.15133807770107488	-0.1269504639418945
-1.1072961452730288	0.8039242828260973	1.962545330631459	0.18873598122945928	1.1241893124492974	2.0702906374060523	2.0535613312464998	-1.2746510670185935	0.1105469721204855	0.3036230797291405	-0.24754599747441247	-0.1813097648209538	-1.6009917047528543	0.2088431985280222	0.007884516247459016	0.09608083731964251	-0.4108585786343714	-0.057786328152062805	2.209118852925569	0.40801107410062587	0.6067420386635334	0.7033235363458858	1.320477133580308	-0.5764598671919257	0.3773349857369097	0.43729224548468365	0.8120236310740147	0.9709365751891174	1.1120264440869279	-0.07702258179245117	-0.43824409905002104	-1.084095767508505	1.6424234257740764	-0.6230405738269427	-0.7986417071249342	-0.5431924404609544	0.02576025536809027	-0.13780954791659034
-1.1180239245414691	0.9261991052853122	1.805790547770482	0.31052875388959633	1.2098532456456539	2.037176020675888	2.0235690348975575	-1.3868518785756816	0.07071346278336477	0.3605342463726138	-0.24946333541974358	-0.18055853975714947	-1.6697274749528699	0.09430814831909737	-0.02584937589965982	0.10190797028952417	-0.3974062017628645	-0.04327277587435789	2.26709875291919	0.5173312285107109	0.7012737166955304	0.6151507219056997	1.2581013083973676	-0.5579315047136012	0.27392638225373245	0.3401390055872865	0.7494251364578619	0.9894060763749349	0.9866419978189189	-0.05316803450874006	-0.5209034492933335	-1.0149988343131138	1.5535967190115554	-0.6922029245801025	-0.8364322297486068	-0.5720184061505791	-0.16951144656289863	-0.13258514427115425
-1.1135092636061468	1.0160075091061578	1.6033771836288075	0.4389714935900626	1.271177471749222	2.0060035496157504	2.0283926474690497	-1.4859625106379042	0.02920798100650827	0.3642190521769785	-0.18493641327918015	-0.1540747973267732	-1.7224731670947098	0.029214512024569088	-0.045148433145983415	0.10466233900038982	-0.36066877803498315	-0.012874954175187987	2.3563353452636546	0.6715037121421026	0.8239677245142236	0.5001393228955872	1.1885702233731215	-0.5752656273843859	0.21773815260383977	0.2480778693740473	0.6859135081290602	0.9265337239081781	0.8735957614847454	-0.0440257217279592	-0.5546072309435406	-0.9427639464064834	1.4706856082436244	-0.7645392791343142	-0.7777147368025568	-0.5772586307806418	-0.40583890744863416	-0.10143429593504524
-1.0940406726154028	1.0893944781186582	1.4046630443119417	0.5761999849136703	1.3231558523014129	1.967795965782803	1.985792336442413	-1.5606683344773553	0.0172375847747006	0.4274073189269208	-0.1181713613815492	-0.22198531291766338	-1.760457660225797	-0.00587199037884355	-0.08326857479500467	0.12929037263270188	-0.23737228184956943	0.0326863569443678	2.4505103800103267	0.8672013431576371	0.9238846298874073	0.3897761142053955	1.094272698882627	-0.5623241570964517	0.2353265338079266	0.12134578885652376	0.5836376653462974	0.8601640627716389	0.7809997116713712	-0.019728950035305403	-0.5789834151161684	-0.8477043682952367	1.3880576254227168	-0.8455206505287031	-0.7524939205133794	-0.54801235990648	-0.6587094967475752	-0.08084762664190688
-1.0535219136800094	1.166627741522768	1.1725272848597323	0.6120921249934435	1.3251422475875005	1.950874505104591	1.8794040046234275	-1.6254603701443848	-0.00887025372601923	0.500247665569902	-0.03245991934385678	-0.281157158432773	-1.7450231269158123	-0.015246333987709382	-0.08313009542805308	0.14474595255812556	-0.07452081888068995	0.05095541408230124	2.535261702867321	1.0827453810955172	0.9607495665109846	0.25476881031179127	0.9068493211359417	-0.5216585898988029	0.2928069465821638	0.010339214532548418	0.494958268508625	0.790534641566347	0.6999606499653261	0.020857172802373168	-0.6657813032259311	-0.7834210547107172	1.3334083801186596	-0.9028761688152305	-0.7569108400179902	-0.5392440622051848	-0.9032188266182384	-0.09556471349054643
-1.0515995379581282	1.209497908712748	0.9484856809172157	0.6162411638982588	1.3781141086644335	1.9186069944645445	1.7710294130823185	-1.6861270915206013	-0.02487887324277744	0.5567796701311163	0.000584328862787592	-0.32028815823872797	-1.6962635269440125	0.052620142288617014	-0.08081047046161594	0.21058782920336633	0.02690031434988699	0.019322416538639975	2.657509168891459	1.2665759863307553	0.941412538240956	0.10092864860825486	0.690009564278894	-0.4436123999146965	0.3326354932853579	-0.04734690199977071	0.4130348042555084	0.7221930038463874	0.6788894763175015	0.04856087744146747	-0.7617239870459015	-0.7552526789962648	1.2222787701737097	-0.912188949887821	-0.6997292794970285	-0.4848669841404126	-1.0721220081859637	-0.1442537315898636
-1.0348548764702605	1.1735450059110781	0.7357835717361255	0.5969800594936256	1.4037194284758154	1.8721917790633191	1.5940854610148143	-1.7387368210699194	-0.044973698300631304	0.560698094747285	0.07608881601348412	-0.3392028932269358	-1.6249035696317595	0.20456536639446857	-0.09110837324292398	0.29070305976164174	0.11406343864922615	-0.01945247075927061	2.8240346971547066	1.4414291471419471	0.893746001207375	0.012801954988765307	0.4460767753718654	-0.38474732889221375	0.3189371529254369	-0.032464180970319126	0.3336953886192647	0.6053515827697212	0.6196363516913641	0.051145032320930726	-0.870017950796019	-0.7631699492697519	1.1459684266413048	-0.9367230990070559	-0.6481909875516699	-0.4459040530044967	-1.21118445300383	-0.22368629177792787
-1.0187672061091022	1.1072935337380883	0.559637158512164	0.5379781946501893	1.4109340433115292	1.7801537023719909	1.4621958990971389	-1.7725810544736817	-0.09526969283070977	0.49352206731670867	0.17290228582138012	-0.35809194530697874	-1.5183872404487264	0.38670437697274507	-0.09733762788819593	0.37824177048913754	0.2104725826571084	-0.061025109913848706	2.987672390768425	1.5921683660985901	0.8515666492550761	-0.06735008829953952	0.20857161489296477	-0.3184239232029367	0.31590187173034334	0.03997818919437131	0.2830865157944677	0.47986215717592684	0.5992975217281962	0.005721515948702805	-0.981037465360932	-0.7608747675724468	1.0889162545779905	-0.9865259194342479	-0.6207164628064186	-0.4001364466694405	-1.3260006379727267	-0.26655230387643775
-1.057183962535163	1.021069850220065	0.4525016752908857	0.37129259600732906	1.341807939966392	1.657493257050998	1.300959406148862	-1.8284358576260273	-0.21646012452548832	0.39955920698079794	0.23980769162206136	-0.3830519250360723	-1.3540538808365394	0.6004965544649405	-0.04545458491220043	0.47277253484318027	0.343506584016158	-0.09765360424771731	3.1095666129006974	1.7623275544160393	0.7949284022660738	-0.1338188827674212	-0.005134607821854864	-0.3235747652711499	0.317410068298095	0.08066558001459535	0.2559936540954467	0.3531336350391741	0.5244036091766093	-0.03825800235351032	-1.0827364434607403	-0.7905973705525413	1.0857787560209684	-0.9924229830432296	-0.551402615381349	-0.35738706054540886	-1.4501669080097137	-0.3469280370492062
-1.089227043807814	1.053228094362317	0.3622345736005487	0.23637035147509772	1.2277947344842797	1.5091277906478553	1.1431684312713415	-1.8904559679374913	-0.35347607178680024	0.22339144614916928	0.33253084047991754	-0.41687994340489054	-1.171773495769436	0.8411071832982693	0.017745093203924693	0.5571362647271425	0.39963992555930933	-0.1244175491489327	3.2347543922995143	1.9379090430611814	0.7165646763975823	-0.15522549106069822	-0.18562994966661756	-0.3236808892208155	0.2795018076532351	0.0974979188031168	0.18437923545707569	0.22842378269832575	0.4819095187556474	-0.11185828314922797	-1.1723516755474548	-0.8588930210577027	1.009129125602345	-0.9843947617053376	-0.4780924292344372	-0.3362386386572821	-1.5231678107564766	-0.3954061541598811
-1.1102040076849744	1.0746574488298548	0.30109864828937727	0.14692382366583093	1.0659948894567057	1.3421094613627955	1.0098303201238534	-1.9746430326039044	-0.5136805883217136	0.04233986531729924	0.39822722089153895	-0.40222287731966644	-0.9788891210203452	1.0994173500127942	0.04666426262663102	0.610993658774204	0.4503074837221316	-0.16012800492193918	3.306857151122171	2.0651491232133923	0.6303344200079146	-0.09214385312323078	-0.3223108755025488	-0.37177224431418665	0.23034166008108697	0.1796713244087011	0.09614605578380402	0.13408590243257631	0.48555800072958455	-0.20446789603789456	-1.244221014174219	-0.954540454696696	0.9868143147938397	-0.9648011630263318	-0.3837392466831262	-0.34824224120546854	-1.5984961605888164	-0.39429093349542704
-1.1226179411465897	1.149205485965434	0.3205637560873516	0.1616049517010942	0.9044224813146358	1.1454625635196483	0.9889802294198763	-2.046272380548212	-0.6779527450561085	-0.12163361818738512	0.437807922953267	-0.3325358192439909	-0.8002111037550161	1.2649218578588053	0.05785710797921541	0.649997464129134	0.4473836581884796	-0.1479217212513017	3.3660847531832623	2.102524121836372	0.5106711972332527	-0.02514135089138091	-0.4433487518389641	-0.3920412907479748	0.26227447320726643	0.28894244035361955	0.027602622511263393	0.04627811799552152	0.5305216385564023	-0.250240378610376	-1.2967431786234165	-1.0549354384790974	0.9684529967562586	-0.9203116665126958	-0.2925437923202935	-0.31761303816832576	-1.6475323048995776	-0.422411223737824
-1.168334804033948	1.2311181640142843	0.3310226417117514	0.1396580829938725	0.7389825145921914	0.940192745512824	0.9108335348417406	-2.131772736655279	-0.8574500050572785	-0.2653860193021207	0.4346774812493767	-0.25278330236510566	-0.6248798919869403	1.4024982275104194	0.022674002967366613	0.7020757187013363	0.41259019476012676	-0.16930292882609538	3.414635411271006	2.0645121347386057	0.3403138106316764	0.043348746699904205	-0.554053926364453	-0.4251042386639493	0.30226131983845367	0.406959061611645	0.007308531811073822	0.008821243188436485	0.597955593745172	-0.2607544895576705	-1.3827980913095719	-1.1711498091414532	0.9042761219100959	-0.8949555542854766	-0.2764115420263279	-0.31906529076729706	-1.6615260819602262	-0.43605289377057127
-1.1862433486788715	1.291864207509875	0.3101801792334026	0.073497930553843	0.5712574295101602	0.7446124782038808	0.8543474421708787	-2.2181851903842906	-1.050911650887721	-0.4077490131358513	0.3969269081035761	-0.06819103430838913	-0.4730702596757059	1.4973582419234757	-0.009258848981166985	0.7389344188525977	0.4288872442111812	-0.1574810126075492	3.4678684005345652	1.975933175976883	0.15436541707234624	0.07217654029823467	-0.6741286656680336	-0.49939351523941583	0.37584320379237374	0.5621599631339815	0.03930169061802975	-0.020200074891929855	0.6354197850889216	-0.296618287457004	-1.4752738180050216	-1.2945808533498977	0.802131539951487	-0.8875331406258008	-0.2888352889444491	-0.3168304968331677	-1.6516847346849584	-0.5003210193791544
-1.2302285355159601	1.327072018890126	0.3077281946646449	0.08035073637073256	0.41518922030266514	0.538975408715304	0.8433469225917933	-2.30510099680538	-1.2239471718317716	-0.5291677057018073	0.3340600084194184	0.12601960400163073	-0.3633645879425077	1.5789638887652029	-0.036301274229509614	0.7913178456114343	0.48626407262109295	-0.12680347472049927	3.5179112852155647	1.8540751675183902	-2.586990343760309e-05	0.12586860844909137	-0.7510863661295587	-0.6027927795938999	0.4340406657716951	0.6877493221322984	0.11579064297130234	-0.0843630939266377	0.6628889556235802	-0.28188950714285427	-1.5169031938783335	-1.436058040298953	0.6914070306639021	-0.8534376824738039	-0.3273264002492481	-0.32598363883943454	-1.6233546350566357	-0.6180592587952374
-1.2255354781136478	1.3192108150530892	0.3402420156517672	0.11116614057565113	0.2041954558564829	0.3485268481169233	0.8118942406185546	-2.381620455276742	-1.416935662934716	-0.604952648812288	0.3023541840084544	0.28113540452497354	-0.29787125349327576	1.647616884184671	0.008558532933992207	0.8289887303762841	0.45781311727844853	-0.10226426410682048	3.5438271230330733	1.7130452943580843	-0.14836984595707697	0.19305282224809642	-0.8461981066274374	-0.7417968174469445	0.5050100012927771	0.8127573993723853	0.186362450837277	-0.16888246738715224	0.6416062528421036	-0.2501290704258125	-1.6039129123623028	-1.6026025690413153	0.6560135109381738	-0.814128880373801	-0.37778448606748416	-0.3559412027039829	-1.616527218374029	-0.6589562279732976
-1.249296657196322	1.3449729088815565	0.3888940463523743	0.23025171457628152	-0.0035034722958832477	0.1575379991220404	0.8301611791356722	-2.439547173893387	-1.581542257301866	-0.5995725449992703	0.24753970027019329	0.40566625350691093	-0.2241267902945343	1.6884508506550122	0.07563310150304722	0.88563755361711	0.45242588263119926	-0.0802616966201313	3.4846741323016444	1.5383687744597727	-0.23639701260041837	0.30044553602197627	-0.8712647383511506	-0.8407936961569231	0.5887978083978715	0.8749121237892743	0.19389380982828994	-0.2513708839416677	0.6084982154315906	-0.1402189317019461	-1.6448291259757848	-1.7028035884895811	0.6576220059415578	-0.7340584826958106	-0.45114067338089175	-0.34377125217946164	-1.5876318210290172	-0.6985759094736582
-1.2457311884974356	1.2889869293257752	0.42933855795799414	0.26499056248590297	-0.1930270815977347	0.006853838061251077	0.845370946048703	-2.500599877429613	-1.7210564850579004	-0.5363892754431641	0.1961763491914353	0.48974058598629344	-0.18580885311099854	1.6928051632608987	0.16514503124749375	0.8940761222584465	0.36082537121827735	-0.03767578555333945	3.3763522753224096	1.3691949419500637	-0.33203509304884615	0.4248998596031992	-0.8675603651479407	-0.9431226345440304	0.7241246092468313	0.8804681625835837	0.19280902566228034	-0.26756500249568144	0.5379747888785622	-0.026748510444933055	-1.6665582150277676	-1.7904585693576291	0.6457494590888471	-0.6796845889544955	-0.4902341402753865	-0.3086457023215662	-1.5929488106309364	-0.7836147526184264
-1.2148526055420703	1.2316755240180834	0.4354695620650131	0.3404816924547827	-0.32672276567357394	-0.1231583517601387	0.8954146582928109	-2.552745224586591	-1.8689666924465613	-0.4991070861850698	0.15824004319045776	0.583329830211562	-0.213433667325417	1.6468574509230929	0.2343283754232957	0.904318432151278	0.2902668569554733	0.03318115380264312	3.275773068007092	1.1826792684663745	-0.4271619602241402	0.5641514857204312	-0.825534195200228	-1.0266662963017674	0.8533893923039901	0.8548509210397149	0.20580383726710788	-0.2794813051603259	0.4766209845807599	0.08383820154132175	-1.6589181995313704	-1.8671817547229252	0.6158351691362018	-0.6295600191848985	-0.47911765052420774	-0.26288785141564885	-1.5180447956675447	-0.8192469202151968
-1.1844298563178774	1.1825578537193384	0.3809256323515481	0.4008568188530194	-0.43268068848869934	-0.22860136579948215	0.9244436975858189	-2.5891941098183966	-1.993965045670975	-0.43365652732092774	0.09419892608690834	0.6317180040883128	-0.2547058953729374	1.548233413263978	0.31580664061959907	0.8981848564021997	0.29616344992569565	0.017196167137181917	3.1744345806899124	1.0067256825087265	-0.49577052165388524	0.6715656431747299	-0.7737110213187084	-1.0746192506939178	0.9750427370620137	0.8075070209894545	0.2588216242860625	-0.24788251487585428	0.3723529311454785	0.187058492748215	-1.6151634589035162	-1.8693460993467312	0.5874887434358053	-0.5754749020803185	-0.486719698872225	-0.1725621012582132	-1.4260467483624475	-0.8132117062337019
-1.149905218673365	1.1127437052440163	0.32051968743567516	0.5009715805269667	-0.5034171807664256	-0.2726942708463353	0.914466180672924	-2.597950553410956	-2.1061565817270873	-0.40955930906764176	0.03918314613289202	0.664555540508992	-0.3042843378306529	1.4164948853803099	0.41402734767697885	0.8615129454312094	0.24921481174160323	-0.008766375039987334	3.0507471787018776	0.8557847587258886	-0.5111276836663199	0.7055928895987158	-0.7478378583900265	-1.0879914963041644	1.0852649014861413	0.7570629021724702	0.3266545938186118	-0.20189156924274193	0.2631208950875573	0.3160639717000756	-1.6382827828558497	-1.900390937886025	0.5415142680932767	-0.5263347674794576	-0.5162094931526976	-0.03119476592944126	-1.3289216817341203	-0.7719474722917566
-1.0826835844306468	0.995930475753072	0.22142147732460388	0.6301200506483342	-0.5372023077684244	-0.29829856894825785	0.8561663014567168	-2.592590468291853	-2.1628717392333203	-0.4401700571607325	-0.03348006642738386	0.6270495479723645	-0.34699688009980256	1.3018190914450298	0.5440979957888908	0.8001241737593178	0.23175898721130941	-0.04924153076440506	2.8928824934587896	0.7276635802204798	-0.5052398980028492	0.7088898409250096	-0.7173702281531138	-1.1321415711745657	1.1730275433314905	0.7245936158192158	0.43717905732136303	-0.14664082340239187	0.1657771484292263	0.4210716617680094	-1.594990146266542	-1.9442473947368193	0.5177123717931975	-0.495904478097802	-0.5854087184810772	0.05570113968946305	-1.2095476881419016	-0.8267895712912932
-1.0219635786693864	0.938136735730802	0.16423895163908137	0.7144037676061445	-0.5100405728525058	-0.3154746779816098	0.8135327357979566	-2.5492778418937307	-2.195282641954179	-0.47743350694194453	-0.10128406246858468	0.5440505661265665	-0.37178308333767546	1.1897802852239723	0.6964666608790557	0.7265422611687444	0.2263474024568055	-0.0623965750835509	2.728246638191094	0.6407667821394444	-0.465866591318829	0.682437934426634	-0.6929952286467975	-1.1582493186970637	1.231759365006193	0.7053035461887206	0.5408813324773613	-0.07539423493341743	0.08806359532894152	0.5421743649073784	-1.5514739109489055	-1.952275323231674	0.5322271243237366	-0.4866214287844534	-0.6649799083973266	0.14930901232563515	-1.1199346935699528	-0.855218311655672
-0.9896252204858544	0.8751647422572859	0.16796449281046208	0.8079138219251721	-0.40831631411181	-0.3138786061410827	0.6954148752271857	-2.5100384927812933	-2.2005116619393386	-0.5333531553705705	-0.12131036955244019	0.4218929026610609	-0.3336255954472577	1.1137906730660565	0.8561926494430339	0.6388074997335581	0.14381177737394396	-0.08862914165401779	2.525143313101519	0.6174778432130583	-0.40738586791022735	0.6519171804318538	-0.6849702058524935	-1.1642833129712526	1.1657662836609475	0.6808126926848114	0.6001324566777422	-0.018987330543243752	0.003650844148214641	0.6806123400855064	-1.544008851650465	-1.9847359360737578	0.5781476774298064	-0.46589384972780473	-0.7180181246733535	0.2522200456623748	-1.0387984808930517	-0.782155080142097
-0.9476786746543059	0.8093978176086528	0.16500266892983484	0.8951004596624872	-0.29611343834670817	-0.3041379191609329	0.5431131128376883	-2.429346881242684	-2.165079968950768	-0.5997709835664737	-0.10252648384158214	0.3659856334089516	-0.2333470727174408	1.0631303601953461	1.015652546052414	0.49557204779437436	0.006862302937157833	-0.11721729584828633	2.3111766411116315	0.6256110479799573	-0.3349577718434441	0.6198439766651979	-0.6671966754503058	-1.1005778595297562	1.0226624966667537	0.6807202970512439	0.6105260030196842	0.07788175876297879	-0.05806333289033973	0.7935335156182839	-1.4760536676048803	-1.9682361443371506	0.5957148050823136	-0.4533534738198023	-0.7232607894339641	0.368158369505531	-0.9963343233667542	-0.681525723012058
-0.9577156289833304	0.8157846383800272	0.18940944225365602	0.947403103451206	-0.18201005017914956	-0.26990811825481426	0.36359830152445277	-2.325129947057973	-2.0911807573940466	-0.7052525293566493	-0.08277595143867865	0.40365821958313675	-0.11172731020620393	1.031733023432826	1.125111784057033	0.32170151679564335	-0.01800199640884363	-0.10149139878863112	2.0903108663731893	0.6068558761025197	-0.21019168277938655	0.5644719597070278	-0.5977342686845404	-1.0248609960479573	0.9210073347155305	0.6165170034849633	0.6320549385666222	0.21538731979093256	-0.12839925515909928	0.8643055156108256	-1.3585215458685158	-1.9387633034719893	0.5534273169660302	-0.4237327008344982	-0.7490849890668055	0.46794588509967944	-0.9542934028181091	-0.5918569199661813
-0.930760537981295	0.8420638884546058	0.229527953745651	0.8708852621601174	-0.04750845877513589	-0.22374290245579398	0.18229280718063157	-2.1934991415737666	-2.034327667244124	-0.8344923299943614	-0.0594335328308321	0.46351453882998206	-0.006657858642669434	1.0060340075765917	1.2291860127647374	0.12739341818109604	-0.04243971571211787	-0.06866334617123263	1.8837823169647225	0.6256137228681851	-0.10061691396769264	0.5051363510126106	-0.5868599002179179	-0.9682276049350426	0.8316404295326804	0.567769500537723	0.7418375345759246	0.35462858139482323	-0.19779724178497196	0.8938414356968929	-1.2036350990331122	-1.9621740265983536	0.495528496597363	-0.4059476610631637	-0.7388538634782147	0.5446901710585428	-0.928271908833308	-0.5243195319899796
-0.9212138663563785	0.912273814515259	0.2524109103555718	0.8514790117165086	0.07866605722607886	-0.18128842455397412	-0.039522070922186035	-2.0796067169635637	-1.931671787460484	-0.9204197026429783	-0.06577895888424874	0.5164831745757699	0.08654620021094359	0.9733709487114423	1.3081443821374885	-0.012492895494103684	-0.07701227593420805	-0.0684809479990291	1.668462797361276	0.6635534879838049	0.04445505032395832	0.4359318517563914	-0.6282138364786034	-0.932971847360886	0.7478487998440984	0.5500491851957966	0.8504204456271538	0.44917878584850346	-0.18394084086609863	0.9249952428080631	-1.0352731021703816	-1.963203798987785	0.4576149370007857	-0.36818163256344816	-0.723866209932817	0.5944920582078883	-0.8994991286681782	-0.4487991554368861
-0.9382365802686596	0.973195411090573	0.2716489493576882	0.7992483783657314	0.20212312111042516	-0.14192846652160357	-0.2712739403777333	-1.9280330274784625	-1.7694148854842147	-0.9594671506234207	-0.0598877068660726	0.47962041774286357	0.20158293326141238	0.9411376067858761	1.382074829344107	-0.16200002682017972	-0.16804002811214064	-0.1091716703717565	1.4413998306604774	0.7560945810533151	0.18711397353022777	0.3812162294903612	-0.6595461935115919	-0.9053004984498217	0.6789905347737342	0.5495628430961428	0.9084904192416003	0.5240574001788095	-0.1586581387361114	0.9177036542203512	-0.8538681678234396	-1.9977727764122761	0.46525850654417883	-0.3615681074244635	-0.708750839603998	0.6207141460493297	-0.9185495401302874	-0.3497619522492827
-0.9767640655363004	1.004270356072848	0.3533966280820861	0.7580471562324335	0.3111322059243749	-0.08616564202716664	-0.4950850545923123	-1.8130492593773393	-1.574468796775625	-1.019768288634971	-0.0600222867560445	0.4708171769592918	0.3315593077021955	0.9374981557377284	1.3823399185970389	-0.2998284462355516	-0.25150095727068583	-0.12094989295454064	1.231459850624318	0.8804902229760584	0.2810920908510052	0.33421146394114365	-0.7008956531883468	-0.908673230601624	0.6285675705127485	0.573890711261566	0.9720325892600398	0.5284694805382321	-0.08073250420678588	0.9127061423581428	-0.6312593934426896	-2.0390059824859463	0.5439403825406068	-0.36050478152561505	-0.6411247201947177	0.624454520857047	-0.9827383346567391	-0.327355831215809
-1.0352774915489582	1.0243762347942424	0.4671388013799936	0.6325526532550358	0.4026101500913817	-0.05935473427492979	-0.6549456681365357	-1.71745069288746	-1.367840179223734	-1.020618436236216	-0.04326359200772713	0.4791615174781175	0.47284054895453975	0.947018785964325	1.3572636033090364	-0.37821463603632177	-0.2507649556417253	-0.16517752411377434	1.0826278035539452	0.9973442246517477	0.33439187198113984	0.2172130208129875	-0.6603139276558226	-0.9157081809454404	0.6031057608810653	0.5483540985366904	1.0238145462164512	0.5055826901359628	0.011152327220527902	0.8805635274852378	-0.33866107886702734	-2.0474062433491667	0.6191596455825337	-0.3538138430110141	-0.5773540546261269	0.5955278087647823	-1.0767029088557751	-0.36768615993480297
-1.095077832764871	1.043826832737129	0.5695446161484556	0.4222332298721761	0.4505817942675904	-0.011820719001023588	-0.771208269690238	-1.6220554263858566	-1.195051237394373	-0.9953035892400172	-0.023790795937381124	0.49805467034326145	0.6262500118403961	0.9419290973882921	1.311582646149986	-0.4153859652002548	-0.25799784382794766	-0.24469942916538398	1.0067226532441058	1.1238395485226256	0.37042919236907434	0.12736638047042043	-0.5703636884308152	-0.8846841943582504	0.6041204469299303	0.5270436047807355	1.0258842382972782	0.43225007217824507	0.0533424480672499	0.8197908380863843	-0.15989200478532867	-2.064155992479921	0.6906581254635331	-0.3836242575296064	-0.49100078967815863	0.5670478974340345	-1.184430215181918	-0.3008313782570559
-1.1032059448970977	0.9826878814760136	0.6196306329183565	0.2786770463471033	0.4377191634418409	0.04015595449306895	-0.8535279696896826	-1.531048176237754	-1.006148494236076	-0.967125287711221	0.04184403702479354	0.5661131049476831	0.7526346840009411	0.909155066409224	1.2421585909055044	-0.46796860477497165	-0.28997113583926326	-0.3359004894456732	0.9388953117069185	1.2220881931237366	0.3622772097422321	0.04162088035315921	-0.45303764627082843	-0.8423426222987211	0.6288972338604264	0.45290107108944805	0.9977946276211076	0.2901847499667933	0.06794396450163002	0.7426414807842093	-0.015155998747756277	-2.090577270158195	0.7946659290752222	-0.4002349205112844	-0.3791492240457048	0.5561858591903244	-1.2920522677050037	-0.18457702631532288
-1.1007606829788654	0.9573761759064805	0.6226331830114262	0.10707178459714728	0.3799185117734071	0.053762854329642215	-0.885920743203935	-1.4707212001452756	-0.8605992230367386	-0.8944583561873115	0.13093330192712357	0.6416096489646907	0.8762456173406636	0.7989989575297172	1.115292451980219	-0.518580446047948	-0.3543505233811657	-0.4663130206464102	0.909171850831347	1.231051666346804	0.3536977209251246	-0.06335502160186472	-0.2731410699098057	-0.8133933903251143	0.7087331492214572	0.41942135251745316	0.9788444328409481	0.14746075088921665	0.05607582698001432	0.6816449716845032	0.15351652575242342	-2.0864575296697545	0.8820248600100756	-0.4372233711721697	-0.24095990296892747	0.5364407020550663	-1.3925631928139581	-0.09395182590162265
-1.1226001014998903	0.926141235841967	0.6554903541955273	-0.07493966053316875	0.31321896763705087	0.07556343947569313	-0.9300744964610331	-1.4647966804110404	-0.7606754555328795	-0.8428390928856615	0.162800445707838	0.7319835021190104	0.9434507093948191	0.6428048500405245	0.9902279736751745	-0.5584966001053042	-0.41936523120285124	-0.5799027055803009	0.8970862574936842	1.2030290177419811	0.327928411131878	-0.17331167264940542	-0.0707719452206477	-0.8406907936028887	0.8459462076404423	0.372063628067557	0.9800132559142508	-0.02071848342569408	0.037952253818624326	0.6015949832591867	0.21483749630062415	-2.0550234345635334	1.0455431168142009	-0.46177940360488395	-0.1211160820060269	0.5384267641512436	-1.5016051105830746	0.022888391163941934
-1.1522151453407776	0.9107380299203364	0.6392301114554859	-0.28821331213256673	0.2623585355568933	0.05879487111618512	-0.9749746245724538	-1.4853733433978313	-0.6616731565339691	-0.7834597834730286	0.20101894966414244	0.7062127632546753	1.0300336476393173	0.4614701872869252	0.8321590749518659	-0.5832610815805961	-0.4735763704455371	-0.6720778437850274	0.8813701646326629	1.1933921185903178	0.21054994082885603	-0.24131140051830155	0.10208985109460884	-0.8575565893999414	0.9572236367109795	0.3410741884816754	0.9468289096354521	-0.24799674257994556	0.06982729177514325	0.5920373856584581	0.280812301714457	-1.9865852302320217	1.2272316868971018	-0.49153466201669616	0.009507685165014667	0.4976247555274987	-1.601385793674805	0.1733861484852836
-1.2137323987614161	0.8437028761848703	0.5914146706358832	-0.4692186195478264	0.20030730348846598	0.007018610526340507	-0.9900222892448255	-1.5324674951282868	-0.5198035491169111	-0.7402429268160351	0.2904273737697078	0.6238839599370121	1.136470278419656	0.2661393238091154	0.6263332506078927	-0.6069360730527382	-0.5675306852783588	-0.7433689033072602	0.8727754410442751	1.1408471337787112	0.04786011495446476	-0.29189595226949233	0.2869528466617466	-0.873576030999601	1.0851115401861082	0.3000288610306775	0.8777178689131597	-0.4511287825472645	0.10068610621750858	0.6023937774207198	0.2546677261956726	-1.9113037913050017	1.4183653377089096	-0.5146017981209163	0.11945974122940259	0.4995982493440206	-1.6949363540232327	0.3533621607809696
-1.2446565035738748	0.7894835230116876	0.6056829020305348	-0.6457643092897563	0.14120256719045904	-0.030518519827964597	-0.995311692121188	-1.5444222720401937	-0.3127555378831	-0.685188217682406	0.4237008617654029	0.5707933909503403	1.2556542584985535	0.07975531558577997	0.3982179949186807	-0.6262059603538335	-0.607013054905827	-0.7909688525130807	0.8826153587562793	1.0597975781769546	-0.10301765487614763	-0.32035426035064124	0.4848202439397847	-0.869942698616371	1.1289286154727598	0.17779327482570692	0.7926898049628159	-0.6252460699929857	0.1297217245467427	0.6084555609854693	0.2027002435041208	-1.8647270950007098	1.5703624030864838	-0.5378818579419428	0.21886183856538147	0.45568759842686585	-1.7601061793402253	0.526365132896084
-1.253704280251449	0.7206946255462694	0.5931508158553296	-0.811877875016221	0.09818191849945523	-0.08748640438840513	-0.9644460953143973	-1.5855441241069959	-0.06822684750726501	-0.6410167720730091	0.5766799974068798	0.5690296717477675	1.3732466145942361	-0.07881766373783582	0.13422106011391252	-0.6288868531689723	-0.6243253950696238	-0.8126526100691471	0.9110792675296683	0.9372431158807146	-0.2531992624584214	-0.3736864381226731	0.6345900446254016	-0.8396262887539347	1.1844332472707237	0.046527944425514736	0.7268608259327811	-0.7823583627560312	0.14685047564026862	0.6011472009618402	0.10980823874107597	-1.7740517956200434	1.697465530213151	-0.5568741179400827	0.2935177951239557	0.42625795498297075	-1.8450722223968157	0.6490141216309434
-1.2444165910837846	0.6208002452724328	0.5709107195965981	-0.953468117327344	0.06529409224474629	-0.177900000193501	-0.931101732047346	-1.5683044886529034	0.1596762525977194	-0.5856859679799752	0.7615939008599664	0.5819740391812369	1.4737761872925392	-0.25927306391838023	-0.09560818873551044	-0.5993924327723534	-0.6582283333844167	-0.784926637128982	0.9212213924761048	0.7952444627948361	-0.38643174808585823	-0.4148539431001391	0.7797061826412697	-0.8371358296747973	1.211675690494435	-0.09826272289117159	0.6873243008173138	-0.8986311232127733	0.11103253187098686	0.5366455369636389	-0.06605977129244262	-1.6795464199186338	1.7879140234643789	-0.5845867121573244	0.33309549931268684	0.3819280839884067	-1.9410050349337429	0.7390567956913915
-1.2325224680173652	0.5389446745352947	0.5122697900356421	-1.0826906231802196	0.03167303662781302	-0.304221338449684	-0.9402205749041478	-1.5427105664652256	0.37205955078615827	-0.5212821338295763	0.8895177909529615	0.5750420163198583	1.5565013712360418	-0.4240277957053128	-0.28999381375968325	-0.6084515852682021	-0.6866414644909778	-0.6712378450160585	0.8917260917926704	0.6792441787267076	-0.5077394182416541	-0.35188410306261736	0.8587611626746419	-0.8055561052446836	1.240848111149914	-0.2401931093426934	0.6261449861546271	-0.9902746801260449	0.07055535517054162	0.4707067940528419	-0.2704032755179635	-1.5732351138587404	1.8677894981752412	-0.6154224153132131	0.40491724077371166	0.3427129865978009	-2.031792469021408	0.8459480966533741
-1.2732571481938404	0.45933350787377425	0.4025235123067293	-1.1945254211780258	0.05933603791327611	-0.4477888786028947	-0.9602023138904471	-1.558860729790728	0.5477603749285448	-0.4599390184384256	1.0212314759616015	0.5854285720480172	1.6397486969207242	-0.5779068603257093	-0.4879887887681046	-0.6600462672590593	-0.7480251906617218	-0.5353347078256131	0.8090617544139599	0.5775017509822864	-0.5832468087392587	-0.25640840574707713	0.8840976577996852	-0.7644968119142515	1.2606963737313475	-0.4013619860165606	0.574342425872908	-1.0496792005538613	0.0919833116390953	0.4245058501780231	-0.41174035336341425	-1.4569222573793674	1.903441550163593	-0.638761213825674	0.4814141616296067	0.3326392523455526	-2.1306138877779537	0.9373279899175346
-1.3487397691786813	0.42111654851250196	0.28525302202574887	-1.302843690703652	0.15340891247594496	-0.5752835104467019	-1.0240085401847887	-1.6200045610118532	0.6124850391813907	-0.409700729653183	1.0806038370320474	0.4869402525175211	1.713153269872682	-0.7161631998910041	-0.6529161668864223	-0.7331622575812677	-0.7858470400718762	-0.4260523733650592	0.7294878308496034	0.5161097664271301	-0.6058380447713334	-0.12632464356805867	0.8445925507026562	-0.7462516559524899	1.23671999081177	-0.5241114023716251	0.5294994669109145	-1.0746220340452404	0.1530717034844402	0.341270492260133	-0.5315870749886129	-1.3657684588308936	1.9029759458926552	-0.6518316183596886	0.5125381306029725	0.33368915143520134	-2.2067995932374185	0.9534481683688183
-1.4200349944710937	0.40206115524220076	0.1869421181502616	-1.3867334318045075	0.1857219231195269	-0.6762477092985973	-1.098320637496316	-1.6400810832647164	0.6354387503464699	-0.3867561141580283	1.080878455649683	0.3591453724286533	1.7110899016676382	-0.7719755445799132	-0.7465253236444501	-0.8172358151699843	-0.7710245134804119	-0.3123205134366775	0.6317067991910281	0.4848333725490831	-0.6448352508349647	0.036183926046040114	0.7228251627878112	-0.7104966762482494	1.1841795701370614	-0.6811395987802105	0.4775550109243558	-1.0910940753275775	0.27278946099641765	0.23793558370643186	-0.6399867970144453	-1.3271897482086152	1.8923297236118521	-0.648110993394935	0.5316066372814291	0.35721237768212394	-2.2703082443787004	0.9505037172872026
-1.459479683643158	0.3653721384041474	0.09751867966412944	-1.3959444106895071	0.1780699731781031	-0.7828890685385954	-1.1633085305067286	-1.6827766416142356	0.6047379509236693	-0.36357787985106926	1.0985117305775876	0.15770657036571042	1.7451422162540375	-0.7979871337951272	-0.8496525570306457	-0.894151509677321	-0.7921093076056381	-0.22268623980135396	0.4991575775941325	0.45213247782749894	-0.6742143739795196	0.21116581934089335	0.5823306351007443	-0.7035031707605145	1.0854546058113077	-0.8309378718075424	0.3848048255747395	-1.1143240271617665	0.4729516651921977	0.12503305981539126	-0.6680378459010934	-1.3442571515277666	1.8444160109059997	-0.6914335829925873	0.5138982528647056	0.37877145467585704	-2.286251900651208	0.9182722241670316
-1.4294980043045942	0.3153965917143819	0.028639352787885312	-1.391895455041799	0.20050758373092448	-0.8883118863290829	-1.2311042981078637	-1.7623688606151813	0.5290992191543575	-0.35999051932649456	1.090671623075445	-0.05730056053872077	1.7662769434096528	-0.8107176695599183	-0.9507619849187365	-0.9540056182567016	-0.8655162949982296	-0.17529190101173583	0.3666578878883571	0.40502046481367915	-0.6273587010135155	0.3359852670127724	0.4351010122791976	-0.685618459456198	1.0001219877848513	-0.9521808619251553	0.3097243007760525	-1.0987588916244833	0.5930659190151587	0.028426415143983953	-0.6484548339069096	-1.384328446277078	1.819816384115797	-0.7636022116441195	0.4606766559161752	0.4503145693262713	-2.311876884189456	0.8336322868753179
-1.4064325714431827	0.31213466832288056	-0.0406140257562681	-1.3576378562644278	0.22538250299706525	-0.9650801009538774	-1.3377572015254766	-1.8776358008564036	0.37966031277391077	-0.33997675801579086	1.0596690810215859	-0.2459361300173045	1.77630077560144	-0.8009153804509802	-1.0354721017227195	-0.98592623802709	-0.9255905473242153	-0.1746228422141341	0.2628390440993608	0.3616149622746593	-0.521070125651791	0.43880604274049134	0.27109292905367505	-0.6604856079801856	0.9012939636101434	-1.0499833174354172	0.2300178799410658	-1.1028311909700144	0.7185128436989495	-0.04538849490653534	-0.6082455845534199	-1.4028773679011253	1.787975552903846	-0.8525293495285657	0.42048780517076223	0.4907330189175644	-2.305258263669012	0.7551383846085391
-1.3930460696563531	0.2846154090562304	-0.11642285719513117	-1.2598575210915173	0.241935042696601	-1.0744207120972267	-1.4394611956814074	-1.9866255297542963	0.13913454538558864	-0.3907284460026957	1.0171449875442586	-0.43732873545816114	1.8053754561254576	-0.7939999091706088	-1.1255723666696547	-1.0290050752017694	-1.013373801786802	-0.20157168856876845	0.19534400512285705	0.3421872701394425	-0.4554564594427176	0.49731189003836623	0.1610277568109084	-0.6702000310649716	0.8110342978011881	-1.0656724035346756	0.17342548371479954	-1.1280775453357452	0.8171610844492673	-0.04669877273860788	-0.5169416721058051	-1.4503992156020384	1.7733138860137547	-0.9253606917068271	0.3919951616497767	0.5673024446033945	-2.3055686573676093	0.7038769922985546
-1.4080879676248081	0.300982317288257	-0.19703926904181318	-1.0958406967885437	0.23941739558093872	-1.167896286501237	-1.546926526670947	-2.106732392992496	-0.1628294285641942	-0.44603570081978017	0.9503895800134495	-0.550507024271322	1.8190853394418476	-0.7920101825966329	-1.2129853911518782	-1.0523834034329484	-1.1044906946923603	-0.2562174698014677	0.15111578826784938	0.364889418624711	-0.41051388003798894	0.4797934934928817	0.08424641883433295	-0.6843253171511889	0.6671290949357401	-1.051023292494029	0.10048823430161058	-1.1675301393723814	0.8716474752987885	-0.08474736980116623	-0.42647095913007044	-1.5161139258264815	1.7347991522142325	-0.9778963594154885	0.33803807826704196	0.6603119912757949	-2.2866494224055516	0.6211228187707049
-1.422784760703671	0.31882303041712057	-0.2556944684582841	-0.9535708559693505	0.25570459224738584	-1.2290106004143744	-1.6542803700971962	-2.244709414937978	-0.5062470647616151	-0.5314869158537926	0.8841945543195742	-0.6522716106338639	1.8143116395275367	-0.7598111265970978	-1.2411863755063564	-1.0790100791669226	-1.1934779743466497	-0.33397606925414236	0.15745837827515347	0.39757662297347623	-0.3423064164469253	0.42088079779058696	0.025426135360830382	-0.6620669176254416	0.5342822513393994	-1.0257997038748994	0.01373087032752665	-1.2056530925666729	0.9385045924731209	-0.070123881012955	-0.2660325166423967	-1.6085447853426076	1.6763407538769506	-0.9719311620638221	0.2958570365688411	0.7522702903759001	-2.25006186242465	0.5618021808390339
-1.4606177300705105	0.3227929478157683	-0.28943557150518756	-0.80406728536819	0.26082248793464025	-1.234760668744318	-1.7061116710001905	-2.390960211262319	-0.8959355463883988	-0.6297576071354938	0.8386353218716817	-0.7332762904315494	1.8345989851368596	-0.7280475018581509	-1.2633316684871165	-1.1199444320609961	-1.325739902081624	-0.485502525867162	0.20887185427248162	0.446240000952285	-0.27500879784425986	0.33753509992873093	-0.042541838469179166	-0.6644198551366691	0.34437450476852854	-0.9503595776474446	-0.0629250761029567	-1.2357067787567895	1.0123090678531654	-0.03582667060312263	-0.15805786756747225	-1.6690051828442365	1.6019772267509524	-0.963547941673889	0.24353463257960936	0.8186434279140604	-2.1944321546887635	0.4939199584587418
-1.46077090496803	0.30015816390800026	-0.22966576644340098	-0.6507128440818144	0.24418395219879482	-1.2393261573475722	-1.7276952799795289	-2.471678766041017	-1.2520750175565865	-0.7042253524158906	0.8017947861364327	-0.8492591528162455	1.85238286327332	-0.6175042477305485	-1.2749786750255163	-1.131536145751502	-1.4326459906256126	-0.6474892843957505	0.28087116041115184	0.5057342779805342	-0.22426175683703736	0.20157591469586097	-0.11015295395012645	-0.6825626548629534	0.16234856557835514	-0.905768550285597	-0.14285879853699007	-1.316098122050988	1.0741003591352873	0.01984742706862187	-0.07238919226362048	-1.6734191440153718	1.5480177709157832	-0.9729615521908649	0.19256170625742977	0.859742229140041	-2.138656974216943	0.42347738857092293
-1.4861228884080742	0.26242634075207033	-0.11092247922235896	-0.4878264148800535	0.21315352717570857	-1.2527304232090521	-1.712789990223675	-2.5014030913118077	-1.5202108472143359	-0.7824897406986876	0.7903094672753797	-0.8553929460460475	1.8658489632402933	-0.4550096441875529	-1.264789346033972	-1.1288155828518156	-1.5169669075671806	-0.792864382563675	0.3237833337286614	0.5332166132047825	-0.20339983105432752	0.06011319071090928	-0.1341340140704827	-0.6838826107339436	0.018974716808330693	-0.8280786393043332	-0.2189231844587114	-1.4173190424573863	1.1727871570073893	0.117985145901995	0.05868814815647659	-1.6613294729586876	1.4576712326899801	-0.961093871185908	0.19628272620839912	0.8629025562448444	-2.076406312173405	0.3230888744290428
-1.5098736097668213	0.17765522756674978	-0.0034268231677631656	-0.39387912218315224	0.25015615061518415	-1.2507195793012293	-1.6910769699979684	-2.5100073854864307	-1.7579056811013292	-0.8446780064972469	0.8324758997242748	-0.7724845812535835	1.8932956866857498	-0.2805171379758299	-1.2688621948632999	-1.0940358423502061	-1.6184046387492785	-0.9132606598008234	0.39757017684942186	0.5532010471679558	-0.1457953542224399	-0.04045439938311521	-0.12844502199103147	-0.6981735506540184	-0.055224476902670995	-0.7088018170865082	-0.268022029350088	-1.5491187767353112	1.2866323576574126	0.2147164707817602	0.13428170012888133	-1.6374312027275928	1.3749803325475116	-0.9501142556691882	0.17846220649253683	0.8514222281731969	-2.026806332652605	0.17680379009494143
-1.5670318377905814	0.07548859124815019	0.10935611117701576	-0.3898027688141334	0.3765861653663843	-1.2535772193823078	-1.6384203454894384	-2.463273695349011	-1.9539665401287956	-0.8783718357919994	0.9236779050079669	-0.6352795805299702	1.8892451325723538	-0.0860170796289513	-1.264381998482185	-1.0173460948461615	-1.6925598994998214	-0.9937784383912713	0.49960085667036447	0.5490749794215456	-0.0679628192426694	-0.1492610949057185	-0.16265433029724846	-0.7312553371409397	-0.06930425113264904	-0.603196193878411	-0.2790915445640076	-1.6383195391417444	1.2799557967841912	0.3277909959012445	0.216809087894633	-1.5891028518721242	1.2461184973236565	-0.8847331106486029	0.2077759520239107	0.8054696268752253	-2.016695588540686	0.033490449212647835
-1.6435836072569032	-0.08288341341508221	0.19617485299855925	-0.37821882096635223	0.4622495327993441	-1.2338969821020707	-1.5679673073264542	-2.3548589452627673	-2.157319786897534	-0.9069158069796996	0.967070653367618	-0.4832457289863365	1.891879281984928	0.08820056774242666	-1.2101414785518634	-0.9241024235106161	-1.7701279818584914	-1.0677308840948831	0.6263473231745752	0.5271781056861723	-0.027022953015480113	-0.22685719686899336	-0.20594065862164262	-0.7997109362466164	-0.10695216386089576	-0.5100345571764022	-0.30428535971545106	-1.745856619237081	1.3318822467320497	0.422245767573752	0.21576711782061714	-1.534479350082274	1.063691976251807	-0.8424521113717697	0.26554168973623815	0.7681855566328304	-2.0186209629868666	-0.09287955774837592
-1.65606582350416	-0.25531858634499355	0.28574782254522724	-0.4268251746013646	0.548557304741234	-1.2049396418147817	-1.4719690922229713	-2.20948840056985	-2.353130536780566	-0.935674657502321	1.0179664984922925	-0.28325443743377327	1.9184657314954214	0.2630987907455114	-1.1231912635573233	-0.8482572463572978	-1.8461064191259264	-1.1013969442348288	0.7249076356872506	0.510075670718918	-0.05113586111271508	-0.29788099251002725	-0.2599595969214995	-0.8881268176082667	-0.1519537153606571	-0.4200481292706136	-0.33619218898839165	-1.8177091523913589	1.3619306367292618	0.5139946147170473	0.26137882627332526	-1.5036623372928548	0.8816855208268496	-0.777618824799276	0.3194189386588665	0.6845821610230408	-2.051771632340203	-0.2268265183857344
-1.6847802727668608	-0.42571282332111837	0.3788408764660169	-0.5322811417351366	0.6162514609291256	-1.198308629638644	-1.3959823705469714	-2.099587668413949	-2.5437606411601137	-0.8953833455113289	1.042861571909431	-0.10275629145918193	1.9406775591227414	0.47139264856660007	-1.031296162628361	-0.7846390791760061	-1.9066421150477066	-1.1178036768923496	0.8160293867283304	0.485524970867936	-0.05584091548809215	-0.334384169889427	-0.3776915160245973	-0.9511958413279512	-0.13890821229847644	-0.3241866809732369	-0.3799659425091296	-1.8942549227762906	1.344009548864544	0.5752879707116673	0.32011899676243766	-1.446587430434357	0.6812302906782018	-0.6948396237842471	0.33535096045633395	0.5679264022724491	-2.1223157961900934	-0.367455321376641
-1.6691435148550269	-0.5674940107344739	0.5112156279812277	-0.6664141068610089	0.6767196870133686	-1.1947980980344501	-1.2973314165298135	-1.9709191419482295	-2.733493202791865	-0.8638977137075086	1.0336995494983456	0.024934584966199914	1.9686733811220538	0.711167843668983	-0.8998814556021146	-0.7323010142964558	-1.9361329347721277	-1.1411450674444037	0.930947386838531	0.39753448751629383	-0.072665656122876	-0.26354115537788897	-0.5064574684212027	-1.035813050448697	-0.07823301915927325	-0.22592867724845664	-0.40371764804100413	-1.8961667385969112	1.360435407424986	0.683363931053683	0.40426456460232474	-1.4159292447391358	0.5059870450363821	-0.643769510203035	0.3529998819648396	0.44728327515459776	-2.2041624914858624	-0.4876581438051363
-1.6602649072409783	-0.664274741640132	0.6147611270500266	-0.8178894695242015	0.7033643141846315	-1.2094641232518797	-1.1672996049084268	-1.881753624226078	-2.885793721246949	-0.8066644029634377	1.0458848602854698	0.12795799726616955	2.026924709244124	0.963131685475244	-0.785826647855944	-0.6925498647936654	-1.9301330200068538	-1.1212446076013434	1.0555183750655626	0.3183407356674927	-0.07298484103387201	-0.09935231711853124	-0.6168000396482505	-1.1237401964847566	0.026827465059252865	-0.10732504318685084	-0.4489661464545125	-1.898439122588751	1.3655453479113226	0.7770694031026716	0.4149325776144684	-1.3598099041686822	0.34570476607520007	-0.6109034510622238	0.3584793706043517	0.303619937421621	-2.282426823418133	-0.6063062873175736
-1.6132137618125775	-0.7626065418220257	0.7007430062503917	-0.9893975171829368	0.6902889563216937	-1.2477388712341555	-1.0442343568981225	-1.8351950049592212	-2.964298967909988	-0.7570851191152362	1.1403593126951266	0.1878334296848121	2.0567705890177406	1.2212487081397962	-0.6250020742792242	-0.6252406549631792	-1.853631653612253	-0.9890900202456254	1.1965068277318847	0.19405946101306473	-0.09752915273712678	0.03646701170374356	-0.6640250157349292	-1.2046581382239598	0.17372207811793286	-0.053991376034571346	-0.47317351429146	-1.9175499670389542	1.3869035080502026	0.854453372487108	0.49363691355108746	-1.330052606581535	0.24899673953244114	-0.6302896476368535	0.3437052237696799	0.21814220360982964	-2.351146743600835	-0.7300242529620817
-1.5924471827344193	-0.8242261984128488	0.7348892359837659	-1.1629826721691932	0.6412440589817964	-1.276551325388348	-0.8912790564417117	-1.8276302142558982	-3.011150307119427	-0.6819240131901805	1.262959071056639	0.3131047217549562	2.0637494734124786	1.4340388794437473	-0.5069007386224568	-0.5744525980247854	-1.755393895098265	-0.8371937607257681	1.3614919141812787	0.07070134996197838	-0.16947947938976599	0.20581139049268532	-0.6445638131906144	-1.2708838784819265	0.3255921208736575	0.0068738631785965915	-0.49407117281791013	-1.8614081131665288	1.3961800684999557	0.9199337212189084	0.5872616238873747	-1.3264431957728129	0.13246312704670937	-0.6103372364845128	0.32868359010867587	0.16356139931539565	-2.398264351461935	-0.8435439022814958
-1.5217382051421526	-0.8418272342831677	0.7179599117530058	-1.3228327925067938	0.5675607314756117	-1.334009085202366	-0.6995789531888625	-1.8601733146023285	-3.055157357548341	-0.5950144795721731	1.3373561075417892	0.476459526529913	2.1149838259914646	1.6154326854197492	-0.4525706022307423	-0.5412958814170505	-1.631008109251337	-0.6334209805071532	1.5697816671613665	0.002283325662228941	-0.23140000818655598	0.36820938340626475	-0.5555260584512572	-1.3754228763786789	0.4999860097949049	0.02575884574997126	-0.5020391055579738	-1.749041759978781	1.3695168350104208	0.9396062019046886	0.6251425436055537	-1.350985887410695	0.06587898076691093	-0.6299534571542456	0.2823181215358959	0.12117182523372878	-2.4431944227805458	-0.9352806043732027
-1.4710852965612364	-0.8334385302341252	0.6970596529995733	-1.417606967560617	0.4609890119513219	-1.3978913182649644	-0.5094791304703654	-1.9346751490042255	-3.080010728071623	-0.5301339755948022	1.3968680913083886	0.5524957144828528	2.1841321526289557	1.7745153821770203	-0.36872963976456485	-0.5561566400457676	-1.5005920223638538	-0.44211852323465795	1.73720510202302	-0.02708076885769851	-0.3220801054164507	0.5402990621219013	-0.4248940420428589	-1.4332240077093348	0.6605324925907039	-0.011331291610849023	-0.5032607731434671	-1.6135434592873594	1.300936935928211	0.9528443550444793	0.7302522731705924	-1.3596354547373493	0.01697130311148876	-0.6336408508762926	0.279252294740289	0.10044986098221016	-2.480570802837579	-0.9707428630044752
-1.4051468865603878	-0.7794507021390479	0.6989656419820485	-1.52280864783541	0.2677500909991687	-1.4545119409812668	-0.3488371627079271	-2.0027400988927995	-3.0617513223677295	-0.4855974849757301	1.4750649957145323	0.5355690243625372	2.269553603857721	1.8917669634485592	-0.24614716769387074	-0.6260645278784901	-1.3428452602915453	-0.275374392541488	1.860691492311139	-0.030878969726862944	-0.414898203975433	0.7111623803889123	-0.25210036441309125	-1.4646611869526196	0.8051280840152201	-0.03490888207101709	-0.4904314162161705	-1.5316769314062464	1.1935328112052965	0.9853530384697798	0.8333424276390806	-1.339860179648264	-0.02418684321985531	-0.6834287961903984	0.27216629817767857	0.0894846638161262	-2.503071623234066	-0.9998281886439205
-1.3420172981742937	-0.7060521697500389	0.7478538981558165	-1.5983057411686814	0.06104476218185832	-1.5077659419883556	-0.19899742673506182	-2.098004424749535	-2.9358972637850758	-0.4447016999254256	1.6383049181989935	0.5421387607292683	2.3523936472639297	1.9984550509100711	-0.10329288803636523	-0.7463189273607297	-1.2001380483137702	-0.08957915394313162	1.9555609892507622	-0.0009609416605828091	-0.549487595057132	0.836931979367536	-0.07929728595706784	-1.473117193498173	0.9556951504696926	-0.05295678256732541	-0.5039288726042838	-1.3980158462241594	1.074528757408626	0.942828724264271	0.9553252624489211	-1.3097716234208	-0.019016680708976767	-0.7252705595084946	0.22866248206287604	0.07240160105325853	-2.483764201666495	-0.9595287524641076
-1.3088466281982163	-0.6325416828521042	0.8510835898649299	-1.6248299027312967	-0.18516075824763814	-1.555871041064308	-0.060144666124164116	-2.2055176378258112	-2.738561410310922	-0.4420887921987505	1.6905451754516896	0.6264184959010682	2.393093746263286	2.0599594307521594	0.036495944621808295	-0.888568376473844	-1.0994582096883212	0.06165771854745633	2.0315777079508996	-0.015742331882281003	-0.6153438417985626	0.9531687211600852	0.08080073249457183	-1.476553976791194	1.0898273565021914	-0.09580047011463444	-0.5072108727205539	-1.2683904916075612	1.0428606921488073	0.8462348123466793	1.0275545558004484	-1.277162598375941	0.00792504739917943	-0.8257345894926681	0.17720063849535103	0.04836320176069026	-2.4901113249418003	-0.991314798932773
-1.256919722778895	-0.5594585152769685	0.966212985773125	-1.6637614458737358	-0.4340915609594146	-1.558838422706305	0.08309272900505252	-2.269966152653525	-2.499014245612659	-0.5055507115296105	1.7245261249065706	0.7157083970704842	2.3919756245549006	2.1297044329157027	0.19342940904615197	-1.051841245610801	-1.0165808371944585	0.20304019696214032	2.0714775980559317	-0.04584500446401214	-0.7221404923417692	1.0464724862181076	0.23167593605036285	-1.4832617639529053	1.1708580315754422	-0.16656483213536064	-0.4953377908740391	-1.1472432429560118	1.002154796120754	0.7117960349483966	1.0547728759493804	-1.274439755199587	0.09164347510079544	-0.9524939136578745	0.1169115812611553	0.04530730831576137	-2.513048563546088	-0.9763414228263837
-1.195892136902134	-0.5255694123780911	1.0881323239207723	-1.7059820432658768	-0.7238421927487286	-1.5135267179458893	0.1885891434085776	-2.355000200287726	-2.2294975206159116	-0.5797957068947955	1.7909920753625541	0.8576607985662023	2.3308094445578265	2.1867727853615326	0.33019478283725495	-1.263108592833747	-0.9612353998662033	0.34475777370317406	2.1125541069487888	-0.04945505046572125	-0.765726367882705	1.0996595011772705	0.33930047473374597	-1.4465466450827535	1.2046583641172917	-0.2675443834933596	-0.48240190748893497	-1.054989718791632	1.0050223759091401	0.6482713258944399	1.0710338071038623	-1.2697445919600359	0.18774839647421837	-1.0228257751643177	0.08010876690737749	0.006685258843573317	-2.5214338609826017	-0.963827568108681
-1.0920014164496314	-0.521685694695236	1.2117502677111331	-1.7274324337583866	-1.021722844549743	-1.4299509366738214	0.2432721586529142	-2.4296517163168847	-1.8890287666729044	-0.6907385946288721	1.7979158482499258	1.014692701528129	2.293277943083228	2.246285724333344	0.4549966723766464	-1.4650258736074973	-0.9756605725858559	0.4301206872219094	2.142192260114159	-0.021258499022582082	-0.8264823757305335	1.0726350629498027	0.3853190114509206	-1.4110861750376444	1.1827795451867729	-0.4023242425089621	-0.4654561958191869	-0.9571250810175327	1.0044417394831713	0.6357324589033465	1.0975501057015333	-1.2986595852033618	0.30661777831728054	-1.0935680642168168	0.049477110438005525	-0.005425168814178932	-2.5422800262489784	-0.9183822666234281
-1.039764470273886	-0.5054769944781692	1.3381096142779803	-1.6920898795913069	-1.2580484387813045	-1.33207470811502	0.25750739575335924	-2.4339770803350858	-1.5572027022190553	-0.8424477776279939	1.7235407605786812	1.1650264208731396	2.222481734766503	2.295622029027174	0.5270357735658908	-1.7115679749957533	-1.0191726795288514	0.4326650450064631	2.1309698383525193	0.022754996483664358	-0.8293698232306397	1.0217702168538842	0.34335849806753427	-1.3786719019145965	1.1825073697471304	-0.5173400325091573	-0.45375121641765215	-0.8599303832938118	0.9659592141665163	0.6310820029522782	1.1152412998515224	-1.3042849284331144	0.31940833877486446	-1.129730285908609	0.04081121743899959	-0.06400030512453363	-2.5391605306816327	-0.8925299640267925
-0.987573045955234	-0.4615992367078624	1.4973479848453404	-1.6960774013341464	-1.4502733419974128	-1.2432453040040652	0.1818365930825377	-2.426918432951877	-1.2279064924148584	-1.014052038584229	1.6709751792921932	1.364977068012075	2.118141289180553	2.3185267419119144	0.6261233788823279	-1.9608473122177803	-1.0664250596215548	0.4260469384001838	2.103003756434192	0.04260252671865148	-0.8371330722343	0.9486977864832179	0.23270555035457807	-1.3354028442121302	1.131985707879524	-0.6182666765338659	-0.45199814806286415	-0.7875490655801188	0.906488046772993	0.6423691041164272	1.1512452455428392	-1.307785633812611	0.3247096460864385	-1.1891346178777993	0.025831795101730653	-0.15077366738303724	-2.5506801043378067	-0.8665576557971819
-0.9609501414779391	-0.4215936332439031	1.6956949442025848	-1.7280568992749081	-1.6498197893312259	-1.116335330320871	0.01918062334385413	-2.4127010038853727	-0.9129474330437771	-1.1601437510631534	1.6431464533788944	1.3805854920115155	1.9665590293799926	2.272823602513127	0.8077489985189115	-2.162561643138701	-1.1378333503320812	0.3341060276673725	2.0273937635286114	0.027727059063225302	-0.8293785588176771	0.8902304796577429	-0.006756615938680622	-1.278240968388928	1.0616791933448215	-0.7293592864288865	-0.4778231170828214	-0.7256000894369468	0.809757444647176	0.7161134462820978	1.1991225190755377	-1.2692427243795992	0.2958899727064746	-1.2030422484384404	-0.030235781056745587	-0.26179422145521014	-2.5551423054785287	-0.8438148060866288
-0.9486290972112045	-0.34957429630756875	1.9013196418806537	-1.7455547043386108	-1.82038726971867	-1.0147207192807575	-0.15582509094486396	-2.377370339722739	-0.5729774592293703	-1.2871091413916145	1.5680636708951359	1.3468699514544196	1.7761168832575773	2.17005211066851	0.9562785069367659	-2.3080962351953493	-1.1975619821903045	0.2176719325595946	1.9420801471197833	0.03865057243167862	-0.8153801165737358	0.7917143592205925	-0.27810109506187114	-1.2434706179928283	0.9709916979956248	-0.834457572341926	-0.52378404966791	-0.6214946967983572	0.7030850422766072	0.7912133792401116	1.230635692215945	-1.2059761645702332	0.23681125141620707	-1.2405324271532652	-0.13697564714866353	-0.3938057209800788	-2.597939295289494	-0.8124196690560685
-0.8996303544914518	-0.32893839971173716	2.0780863569871966	-1.7318451546340072	-1.9023260469816208	-0.9127192803437602	-0.3180848683782481	-2.3519209611236462	-0.2810296178227292	-1.441637991012351	1.4049894045937408	1.3668982767458435	1.5439017921523626	2.0717423606646754	1.069495118759067	-2.410912470410814	-1.2785420402476675	0.08074813934627662	1.8602665042964215	0.02390217951882522	-0.8633391613794357	0.7021720919316976	-0.6102619067457764	-1.2054669408699312	0.8537516383039856	-0.9281370998493313	-0.613697306136536	-0.4883995500562078	0.6883442783674959	0.8545137421355872	1.2143445242369373	-1.161796715899189	0.2238584897818116	-1.2655649064110972	-0.28135039537254414	-0.4582634758757185	-2.6053381786663086	-0.8064847370094567
-0.8250286429574059	-0.2988063429621429	2.19766640210167	-1.7348302123192887	-1.9582554418728453	-0.8167432915299297	-0.4423421822226352	-2.3191994794557487	-0.06262471645238106	-1.5723707657733061	1.2036418152507422	1.3768895337507012	1.339606833004607	1.9901292852056414	1.1205376470635904	-2.4507671070906847	-1.3367972797438354	-0.09274119636761524	1.7557144631216464	0.005085288632439505	-0.8406004283200688	0.6137813720884217	-0.9432744631323574	-1.1470215304129021	0.7455054429872007	-0.9969501807100205	-0.6569341170491334	-0.39654784364693424	0.7140107567553085	0.9666664399454792	1.1774143306204765	-1.213161593442053	0.22802615890822686	-1.3036227585911968	-0.3623218661192352	-0.5117455617947301	-2.6431976526752923	-0.8837708598116943
-0.7750917808853754	-0.26881935402693063	2.261422638032365	-1.7647162318095286	-1.9923234505732328	-0.713602639529593	-0.5772880139238654	-2.2521068773955806	0.11877436014739062	-1.664165780958505	1.0736952555982977	1.3252468992846855	1.1611925822911355	1.9017973111088107	1.1438172463039418	-2.4203332530976818	-1.3336227629074533	-0.24599036559894993	1.6619509067231348	0.07889675816640228	-0.8770526890922987	0.5298740678709215	-1.2607818562654818	-1.084181081354036	0.6304494276146022	-1.04208076502432	-0.6695762829754268	-0.2952567111828538	0.6275580266179188	1.1253967244601182	1.149130895967755	-1.2781941282783014	0.20897564678306066	-1.315742605541773	-0.4212962792048354	-0.48078858265956975	-2.6750445129087104	-0.9213623272973255
-0.7224875840517213	-0.22001770029600784	2.2853795300793016	-1.7137124200370202	-1.9676742709024062	-0.5902841580655716	-0.7131246188557551	-2.2019336287683555	0.27142722786763285	-1.6984091204268732	0.9715684078431023	1.2683477488505255	1.0256103628490882	1.74344261884759	1.1609991660383137	-2.3519374279078535	-1.2983091860219056	-0.40118071562740915	1.5580821467006225	0.1872213065408929	-0.8704922632269184	0.45852899501390587	-1.553552832888591	-0.9790496731962504	0.5235016364894071	-1.083023492785395	-0.6620744804582561	-0.14794888866451156	0.561317167541351	1.286543299078582	1.0944777179540357	-1.3570394128640682	0.17482770095044695	-1.299566958825053	-0.45129107691554643	-0.4298208901231944	-2.6406763845621333	-0.9966474452828062
-0.6545634368251992	-0.14353700245940554	2.3106676405940023	-1.6103735035205642	-1.9080060342612075	-0.49825486235200656	-0.8560233240113554	-2.1285220817961816	0.43299577404388057	-1.6826003103338742	0.8737822815788947	1.1388805116590475	0.9616605989343874	1.530067003928024	1.1425551582507973	-2.2251903579213534	-1.259898915967827	-0.5433545722627258	1.3898181493767918	0.30253131499080255	-0.9237410419681176	0.4256530706951688	-1.7843960903802891	-0.908906452109943	0.4061258376076184	-1.0574462567337009	-0.6402310147688434	-0.020544889964081815	0.47474410604627326	1.3630460912032618	1.0074474205414903	-1.3844390394053736	0.11664124704651017	-1.3183983349185262	-0.5016139855577091	-0.3682583380022478	-2.604235075246235	-1.0765319870825887
-0.5980498967235286	-0.07097628925925427	2.3106889221681604	-1.5155004828890362	-1.8484277540000975	-0.44199668740609194	-0.9542052017150778	-2.060636525515714	0.5172183614732891	-1.563519492438878	0.7709550510801482	0.9571949673067163	0.8621870300717809	1.2806078861620027	1.0930109106437143	-2.07436872097343	-1.1768353225544623	-0.6747522015145238	1.1884433618901356	0.3784651433468513	-0.9576996286251755	0.3859355146971757	-1.9743017339169202	-0.8389248659623576	0.31470538061265957	-0.967761477507547	-0.6256633677236805	0.11849202529693134	0.42694069788459876	1.3894947208531687	0.9544557772184945	-1.387825180979219	0.059058727018319754	-1.4008056304059948	-0.5551177560290306	-0.3168476373117953	-2.5503619313485193	-1.2032567473291302
-0.5296311606712808	-0.0031796871806901994	2.2957313357831977	-1.4308137887695278	-1.7823211299035653	-0.39185988701748775	-0.9980990615675583	-2.003911976625724	0.6287614179912999	-1.407675131540978	0.7038556044011056	0.7787956540279241	0.7917682171325184	1.040442477221144	1.0072690764943373	-1.8798662964374766	-1.1028681074709135	-0.7710434167506202	0.9873670824207276	0.4761233221682951	-1.0284377245842637	0.37940166161880484	-2.1515602817501054	-0.8080924048464576	0.15344844444210937	-0.8424118649100064	-0.5944794405401397	0.27248169530463606	0.38548599079452267	1.3837934479524097	0.9379771001304663	-1.3953759772607657	0.1115799588572904	-1.4404952206274682	-0.6219567260144048	-0.26285755269621125	-2.4962647438788848	-1.2748157498194788
-0.431234436241855	0.045365995442971666	2.2546136543844546	-1.3240110576717912	-1.7242364650099489	-0.3763191059605475	-0.9922274771738909	-1.9428095342486347	0.7103443276234754	-1.277124691890091	0.5909038688964332	0.5464838763001767	0.7300919673582011	0.8160206626532874	0.9245570307662965	-1.6916495680516224	-1.0332579181047956	-0.8935269184867154	0.7507243971827994	0.5595373596113153	-1.1172947719961952	0.3828421002432772	-2.3080027143024138	-0.7518835723274425	0.02484204517637979	-0.7061243705461638	-0.5405376442576816	0.4377852338945655	0.3513350816173791	1.300243268371963	0.9037518234812405	-1.4022602204912515	0.21380451500724434	-1.4616712506415257	-0.7008890567223023	-0.19104906087519047	-2.4313426734118386	-1.309995222899781
-0.3820025477945529	0.07195440290067094	2.214533169705232	-1.2212602076458041	-1.6312851032287128	-0.38043841758779856	-0.9034120089721884	-1.847229922142116	0.7873813433968195	-1.1510629816018354	0.5002004899844729	0.4680296183144149	0.6838943780241837	0.6424377049159467	0.8059092728366768	-1.5147796337038504	-0.9814161772266307	-0.9632837510876108	0.5055664901766622	0.634230334699309	-1.2025151273274717	0.37557000303496463	-2.40161330698864	-0.623857397717334	-0.11552989130382665	-0.5144050733274537	-0.46798019553336967	0.6151321150910072	0.2812621209902913	1.1831598436106006	0.9022068739520244	-1.3934030062668543	0.3291561025083468	-1.4543920480333532	-0.773973999575215	-0.09808817546325171	-2.3548202024583325	-1.2426106341750696
-0.2871011637976792	0.07328419119917218	2.1787672441659582	-1.1424165698546012	-1.5419104410655677	-0.3772906953236649	-0.7780802605093851	-1.762778623303505	0.8322663252971747	-1.0214159721314628	0.4353077374694636	0.46155843405047436	0.6500209160297126	0.4746713659583384	0.6499520011529774	-1.3229011840356413	-0.9466685137518738	-1.0107036347241782	0.3180521804330144	0.6457323540781484	-1.2927611330784117	0.39134964420547735	-2.48980499482594	-0.5360015242746892	-0.24324405461177281	-0.32123061477085335	-0.38364018166368624	0.8026371451452103	0.25676851089609054	1.073904843802771	0.9190567249290797	-1.3768819290959016	0.45899299530253046	-1.4344480393347114	-0.8102422442193911	-0.021132535919762212	-2.244695941084282	-1.2324517414826701
-0.26084243417713787	0.09531767952848776	2.1282447871133785	-1.095471615165018	-1.4764161426933682	-0.416079373273309	-0.6390051616826572	-1.696278340251542	0.8824228182814556	-0.8319860961151916	0.4187776709464052	0.46634750897545024	0.6230861610587386	0.2929045291071236	0.43624744846890406	-1.0804879335485045	-0.92732045024168	-1.0279267784144877	0.15231897433190858	0.6864135426333031	-1.33303890900496	0.42192687867376694	-2.5265114908685407	-0.4336189085194312	-0.3471951651398458	-0.14807567609251132	-0.27836802671473604	0.9894186253174937	0.1859006591316406	1.005633535601247	0.9375684244196355	-1.3461619049828575	0.5355308710412963	-1.4150427110193529	-0.8029122478528444	0.005750519118337315	-2.1120485327494594	-1.267685870593831
-0.25656645541144385	0.13770376172917126	2.0675592583172038	-1.0571251005726967	-1.4242963212919828	-0.46467537032848477	-0.5195675149449341	-1.609905666651582	0.9245158081382291	-0.6465971384289791	0.4052835628499173	0.5042698977752706	0.5617320451958991	0.10844310418595386	0.1729793524375639	-0.8225662556841815	-0.9371293743403161	-1.01690153144278	0.004732121385152466	0.7007505222911976	-1.3489262539537648	0.5066906216800598	-2.5641110654054504	-0.3377410064106051	-0.4597796179529765	-0.012425145484829014	-0.18382364025090056	1.1836400969269798	0.10754133464878865	0.8780722502608057	0.9256378239215245	-1.2609256524616173	0.5849131641441464	-1.3580361253979656	-0.8158732687581983	0.03279602417512466	-1.9568193993949563	-1.23221173021672
-0.2879556213585399	0.2057195423533779	2.0270867446403225	-1.036088038742338	-1.3453717390475106	-0.5062693124094892	-0.3917195744697852	-1.5576368697708738	0.9637932724197966	-0.5082126604672879	0.389133736519969	0.5088716207310202	0.5199873697053498	-0.04227039802724784	-0.08156899923137143	-0.562688049249981	-0.9651074663098186	-1.0185878326979605	-0.11026964404977901	0.6318275689590818	-1.3536179361612917	0.5513989071682694	-2.6155932728108633	-0.2641648890564159	-0.5648946676769859	0.12260312639037188	-0.10765475987894815	1.3345631090403216	0.06775535562658427	0.7298666058460548	0.9306105811838797	-1.1654232461856868	0.6200852342076439	-1.3248657312308776	-0.8077074698289529	-0.00901180501179876	-1.788085495192681	-1.1874531936409645
-0.38183645453218157	0.23924334767618452	1.995870595639594	-1.0731620501348214	-1.2645356912212196	-0.6066433779028729	-0.21611437498230082	-1.522250119456552	0.9651967860975234	-0.3778101377539285	0.38456905139943914	0.4927858823062631	0.48836046503858627	-0.14027900331411353	-0.3204056424836149	-0.28423395202276047	-1.015113281607492	-1.023472644633514	-0.19974492995056842	0.554616674543697	-1.3841810673335835	0.5482135393051171	-2.666110776379066	-0.23311729146030621	-0.6420741273618941	0.2373456433744933	-0.06456634709543528	1.4556525790194033	0.024051531194853377	0.583860200575229	0.9468533341540276	-1.0279979727446813	0.6248706516651917	-1.3284238472010164	-0.8672846422647364	-0.006431862730570975	-1.687226757996903	-1.100459328035836
-0.49211499882340615	0.2222451842083874	1.9304409559303206	-1.2054227213709605	-1.1808985488174808	-0.7243007320111321	-0.046821073763320245	-1.4939080907443616	0.9022097463005532	-0.3022891714078023	0.40316685756219545	0.4756175184430382	0.41446082436165843	-0.17127219472354788	-0.4847052666902026	-0.02078089604207638	-1.035979994238636	-1.0172457326099145	-0.26853971082951816	0.4140265150962138	-1.3733832097866414	0.48073034971776546	-2.7000462669681475	-0.20489164899675744	-0.6808096400452328	0.29110774111207444	-0.021866601942952653	1.5474418478936323	-0.00998367209847753	0.4964658273827648	0.954228036029515	-0.900896102414656	0.6128151457469696	-1.3262791901453932	-0.9037494540318957	0.01275470653887233	-1.5974749030861086	-0.9233849568915081
-0.6285200132855072	0.19458033151933235	1.8886069815487125	-1.3383718236454478	-1.0793409356853059	-0.8292354823964043	0.059956280887733394	-1.4814266293012732	0.7901101021483428	-0.2618856099502832	0.409409183443228	0.49712766879077386	0.3312581063417786	-0.18674082739842662	-0.6000665884402032	0.18121227532819933	-1.0804163418283141	-1.0311781993569165	-0.34584896109352103	0.259375851314732	-1.3888210079871173	0.4298555450312801	-2.703504428055132	-0.15686637961026706	-0.7150157660578011	0.26898709420511874	0.03335012515390291	1.614053855455142	-0.024487639359929626	0.4462799000841028	0.9729234787557722	-0.7763468243327573	0.5832098104168224	-1.29901922964548	-0.9614435242576214	0.05536232288978595	-1.5199045616764393	-0.7612074434103655
-0.7239307499536506	0.13137806917088635	1.8295478130513971	-1.4801026550850205	-0.9732077393698588	-0.9378121174826493	0.09184240035425115	-1.4644204545055155	0.6549238869708482	-0.21407121003489243	0.3912870336700455	0.5523187422851907	0.279905788406452	-0.22823601509523087	-0.6510953295968204	0.3384432411071073	-1.1409928105847733	-1.0693185333130706	-0.4012876869768605	0.061179786935784686	-1.3673838773963807	0.3482060059453258	-2.690993122064271	-0.07226405296056951	-0.6811019552531759	0.23681645122722988	0.04445843323974054	1.662876833689865	-0.037797889176868604	0.42555216516289607	0.991597659988914	-0.6837718487565683	0.491338379986656	-1.2645688924764946	-0.9788685422228379	0.08258586979584923	-1.5112936648098674	-0.7001827967809312
-0.8235171942698336	0.06632041050081597	1.7766737420542882	-1.6350077961459362	-0.8774101916684506	-1.0082974908649074	0.12162220524029836	-1.4732086182367414	0.5304571954483887	-0.13926634156537648	0.39777321705100627	0.5544475767366823	0.24098558914632248	-0.3107315245754776	-0.6902591646092591	0.5263930070718209	-1.2078018312850494	-1.0682330195496144	-0.3858425147506903	-0.13819592070331108	-1.3079845734123443	0.2991290539632365	-2.6231683989200656	-0.05396125097171166	-0.6427194693978923	0.1545461560098347	0.05417820281484827	1.6747052981448476	-0.05868224890965936	0.47200280037065434	1.0253302348788735	-0.6044743365666075	0.3912982295660875	-1.2703342683990448	-0.9860477707526542	0.08654856514470641	-1.5562338492063776	-0.6502355017972563
-0.9017987943057328	-0.0161911137930991	1.7148933322717945	-1.7673149928759635	-0.7855951090933038	-1.0739258988349767	0.08984768606463785	-1.5031950983882523	0.4620360670865198	-0.14110218565064986	0.44311939093772496	0.5414340956281761	0.24650827824065885	-0.4091285322610605	-0.7305452609275274	0.6804329227483109	-1.2266944329875833	-1.0776703897321154	-0.32643747566191345	-0.3503107519333609	-1.2439574242029798	0.2020713945563291	-2.5263458572630815	-0.08612306212598049	-0.5969563993051304	-0.007286438617265389	0.05039620568274098	1.6304921803222807	-0.053318770321710174	0.5092693070201884	1.001531202174696	-0.5734623700283679	0.28589996923928795	-1.3281569077104312	-0.9555986874348095	0.08360153006833099	-1.641227967723075	-0.7426252246402784
-0.9757361327902974	-0.08347840169725722	1.6523680673937489	-1.8916602261412656	-0.665444389130264	-1.1553355316942733	0.06440394702487322	-1.5663986100848795	0.4026361258474395	-0.20319007031804054	0.5266287340685178	0.532354581863149	0.28872827266080553	-0.481866535766086	-0.7217841551214029	0.7974488060095779	-1.1975176873512785	-1.0866309986285705	-0.3100085624589283	-0.5290389201155812	-1.183913702682848	0.02677047018015415	-2.3893340372648897	-0.0654886730063015	-0.562639343418778	-0.1371852641554984	0.09354915010081008	1.5163756965179924	-0.06738021090342552	0.5539779014521163	0.9825169155074109	-0.5728534243454896	0.21606383418689118	-1.402209024843004	-0.9579436182320246	0.11132746261195345	-1.7044189904254174	-0.77844037112297
-1.0305136907200807	-0.13355991096448488	1.5750056250371631	-1.9972087379394239	-0.5241549947970656	-1.2160127595260337	0.029103873206225605	-1.6234718233246823	0.3206347115778718	-0.28714267689276046	0.6063394888903856	0.5231753045373996	0.3494766220614028	-0.5265908119766994	-0.6570393952075796	0.8452785095125058	-1.1315408602669355	-1.117937374866362	-0.2738026310075839	-0.667716499376784	-1.107142003953582	-0.19231132594777445	-2.2148241119655663	-0.10231067564848022	-0.5050937218673844	-0.26691006160932634	0.1410684477692486	1.4465739405484963	-0.052962539796367794	0.5770455269459258	0.9919670607792532	-0.6102430147395668	0.19380783739636775	-1.484695543465347	-0.9710226133637558	0.10246487647568729	-1.7956642357702866	-0.7266763572005022
-1.0824602812667945	-0.19015422924622868	1.4990903297233644	-2.049634418312343	-0.34285554853613853	-1.282875070491419	0.019607703002380884	-1.7053145962869187	0.2850049446981281	-0.3681159565028257	0.6752171614027314	0.4900193969721183	0.431593754073763	-0.5720856643748504	-0.5199061552427862	0.8716861258897513	-1.0470107015848629	-1.1668816429776698	-0.2047213175432904	-0.7185456943354978	-0.991843678514728	-0.4422939017017692	-2.0336418383165347	-0.1809393542462544	-0.42658235417089896	-0.38102793658479023	0.19782038737827767	1.398801949052195	-0.06590834369406685	0.6553807225381607	1.0471087039447546	-0.6376896384784179	0.18817907036771814	-1.5500288683675743	-1.0243255129923488	0.04287764072983717	-1.8857285847881642	-0.7271801432240782
-1.0312137430629613	-0.25222065265670635	1.475062872456849	-2.0585050916199163	-0.15666000847003003	-1.3850014575767087	-0.0006826953338131256	-1.7528208417008808	0.28263720993300223	-0.4227184195943526	0.7577628431827385	0.4620460458682155	0.5305460602216895	-0.6072584530254401	-0.4007279179968027	0.8638897469257862	-0.9698760390509087	-1.2115333527319145	-0.14511752390406696	-0.6677705587976579	-0.8638001315877384	-0.720001586123653	-1.845719321461501	-0.22181774077988642	-0.3482178936045592	-0.5163476530832709	0.2520464184175219	1.3581360028937497	-0.04922280964951292	0.7277582152390372	1.046132009008272	-0.6794108473083188	0.20869514575489703	-1.5879932778757715	-1.0860967015666207	0.006643806697754673	-1.9649446351436495	-0.7353904295988722
-0.9632397678577279	-0.2970313646680559	1.4514386450164978	-2.0335579755256603	0.05158188281422381	-1.4680961084159947	-0.058538427937922036	-1.8399129501519607	0.2715110791482296	-0.4388206274304108	0.8027020626106	0.421668637568639	0.6003795587152833	-0.6320831777678945	-0.27005859432147206	0.8121822639119113	-0.833724438475909	-1.224934441148168	-0.08438703648833877	-0.6188671429487624	-0.743410974810554	-0.9661208102610527	-1.649654644532625	-0.32716616927497627	-0.257684126073694	-0.6318554742939912	0.28908431312552196	1.3176485123819117	-0.0016612019317144371	0.8360952835237349	1.0343402382146316	-0.7039413014487792	0.21844982476176522	-1.6052570885138127	-1.0904095976873496	-0.07919124341000526	-1.9879046670696638	-0.7340423267159727
-0.8873388379158058	-0.3071267179681794	1.4967219145360786	-1.9208369428177854	0.2443461848528205	-1.5293590274645752	-0.13212191062323178	-1.9683514960366602	0.29128205666256035	-0.4197682012837888	0.8210852343352514	0.37304229711969306	0.7369344502807988	-0.6623993821392127	-0.17720622664581007	0.7489369328581295	-0.673456624604343	-1.2395513277365942	-0.02314618249827794	-0.5240455145958316	-0.5875359147779894	-1.1430682458411772	-1.5298455904853712	-0.4291771565411707	-0.1512544074401146	-0.746068219037235	0.2709306037394329	1.322402453787435	0.016318084059527737	0.9414881901601382	1.0443358623911956	-0.7261244668882855	0.24145535833958065	-1.6176224533147745	-1.0908758492871242	-0.19194986624535193	-2.0091700583114123	-0.7654741783411758
-0.7977376744692435	-0.31660132819299425	1.5580531710955405	-1.8049273104211359	0.42403068778581476	-1.5997638741154618	-0.1705524289642059	-2.0950243349579996	0.34078165687118356	-0.42583042205533594	0.8672032475291147	0.3079396381513344	0.8855965137252328	-0.6921968804499348	-0.11057233919204916	0.7078799246620654	-0.5038687014423081	-1.2026757197218254	0.05981033033944849	-0.4481720642942647	-0.4566754770154291	-1.3280988585825373	-1.452608103528136	-0.5701193442503412	-0.03545816001786313	-0.8174497866858228	0.23326056994712435	1.2730884299743022	-0.033511386595767544	1.044857243251536	1.0358404444614728	-0.737821561631401	0.26442195076185165	-1.6496154882828171	-1.0164257188136312	-0.2639877054662972	-2.027738369470371	-0.7294179512354088
-0.7842994992230098	-0.286224863712648	1.7115045216077447	-1.6624306367224275	0.5467352071455713	-1.6747613270950474	-0.18782533579972918	-2.2718097783290845	0.40371339286883573	-0.4436866449276139	0.9322359694332036	0.2346951944304271	0.9970595938396037	-0.6795077163692209	-0.1239619785569935	0.7068289318887894	-0.3338354673858113	-1.1449733809215004	0.12425069370152145	-0.34090202566200756	-0.329875743288974	-1.4565893916516635	-1.3496466731065972	-0.6753040655639053	0.06022575176125553	-0.9050948030030007	0.2505073881941432	1.2191025982356212	-0.06025497906427461	1.1615756072508236	0.9829808577628721	-0.7574176354949422	0.2963311703668029	-1.6769763705617724	-1.0208182658669724	-0.30117632842144726	-2.018617151134428	-0.6093126304132683
-0.8180072040807518	-0.2792962987518408	1.8700046455683708	-1.5329271776452718	0.638751305455593	-1.7063421084559027	-0.1756857041609356	-2.461428975309515	0.45730558535755444	-0.48946343905662726	0.9973795070031329	0.22533456185221565	1.084834562340633	-0.613851425171247	-0.13774097951259184	0.69990396095014	-0.21969388646298832	-1.1063136161131264	0.15396857440201686	-0.203372050678205	-0.255533209724447	-1.5971683452415941	-1.2592435528071986	-0.6983997767729917	0.18195424401350596	-0.9717545484096709	0.2664801992665734	1.133437232346135	-0.06693913399908208	1.2368510010159903	0.9283701242796891	-0.8165252297310465	0.3641355264916063	-1.6862624669187702	-1.0338644095771887	-0.3103408587850563	-1.9783694348831127	-0.6009728330088294
-0.7750087342541898	-0.25888483678188334	2.0149926500625446	-1.43151504104132	0.6932478988868434	-1.7306474210214398	-0.15910967914165347	-2.6691121319065445	0.5019820340193475	-0.5171809993138009	1.0452625275745961	0.22480660848533018	1.1158565795716548	-0.533394071135494	-0.18043664313673133	0.6688020972290837	-0.1420930553248341	-1.0853548941362061	0.183207437826358	-0.08162953280066852	-0.2393508707210581	-1.6967317168780423	-1.2026572936227002	-0.7066225241330855	0.31883826044201136	-0.9397438644987604	0.3043458599701278	1.0175069589930072	-0.056975725197269754	1.3140775219650318	0.8583904381199619	-0.857629876988716	0.49295242651841364	-1.7313540961913128	-1.0662775123774153	-0.2865690060503886	-1.9347019424437542	-0.48659784056995325
-0.7345065846450332	-0.27205236897716034	2.142534244078046	-1.3612140633870529	0.7034995316364621	-1.746648635230045	-0.17936175010522953	-2.8664876168635307	0.5225438035671879	-0.5153227303211912	1.0543389483507486	0.20671463515182825	1.0999257478995992	-0.428544852173423	-0.2615919945284049	0.6096164008278891	-0.11615433015450102	-1.0607999811221747	0.2502460310213956	0.023742809537808378	-0.23679604749662175	-1.7111513198769124	-1.170343818611419	-0.740738114877842	0.44558680917971855	-0.9283174181054614	0.3039357638955618	0.9035871128327632	-0.014174213355891595	1.3548312764328274	0.7962649773920413	-0.8962790183142408	0.6313013409901714	-1.7461581115926985	-1.0952113559951755	-0.3282492582440359	-1.9113671820851237	-0.35098236200965244
-0.7038832931855337	-0.3060423886164771	2.250382541416864	-1.28898646896893	0.6429820841367	-1.7711694123287718	-0.17130285637454518	-3.017562533569622	0.5708059779975259	-0.5358340247431299	1.0567872307519275	0.14569214832750516	1.0903200979148897	-0.3047680306029508	-0.40017633181037127	0.5373875830776385	-0.15734462113859177	-1.0506998103451104	0.32931272294123826	0.09363462002324177	-0.2754039823624847	-1.6923244953736745	-1.1420159954937021	-0.7286764686483491	0.5480471271378049	-0.8754639007282261	0.30812804183019654	0.7248893809015525	0.004695648948705196	1.3166924294908928	0.715630647070453	-0.9271904160571799	0.7709826222714543	-1.7619999685278689	-1.1186293725295127	-0.35350085998161573	-1.916080654315186	-0.20091020882426602
-0.6490552921168082	-0.3429179963027395	2.364827006662006	-1.2258652132681742	0.5521747959002339	-1.7824997455398388	-0.2157597904218048	-3.1443361688812295	0.5480085883162632	-0.5451487940522811	1.074822196709737	0.07006755320705563	1.0536931147091033	-0.1318315340009164	-0.5812673861213019	0.4192759430897202	-0.16053333716903043	-1.0686585773562531	0.36403207067299814	0.09091690550114628	-0.37230247362681873	-1.6686324995808544	-1.0871636664852882	-0.7823444175133264	0.6695540144813871	-0.8156121479616247	0.29396638374125433	0.5412431616549925	0.024455397197421954	1.263447234343616	0.6186546233028237	-0.9699350832485873	0.8782180362050596	-1.7693793542378338	-1.1027129505690785	-0.35655548922406566	-1.932084211126019	-0.1287819518907671
-0.6124169639185736	-0.4153315392564158	2.396815452788123	-1.2021779422889611	0.4405955045510613	-1.781198714552162	-0.25122613740107286	-3.295034224950714	0.4474217897072478	-0.5069758549930299	1.0578298309299783	-0.016766849936720556	0.9525090774804414	0.07545317473067134	-0.7444485592883904	0.2844790080482844	-0.16636333289802124	-1.0976021974831252	0.402298278000578	0.07671823371224049	-0.49052117300922965	-1.59959693291207	-1.0040521553127717	-0.8647119244916317	0.7946413831125028	-0.6925812114764465	0.2581933213857556	0.3534866115316573	0.03648715222777079	1.2362934297403823	0.5491205184124556	-1.0317643880416036	0.9664544706790483	-1.7573278349327197	-1.101020276487313	-0.35115702858358266	-1.9564512833594292	-0.026872514872757502
-0.602707889992673	-0.46334320412858504	2.424271483659878	-1.2387613825729702	0.2976853678151127	-1.7645411997349563	-0.28759430491252	-3.398835191403587	0.36240695900987907	-0.5056890775804193	1.0721413148734305	-0.034673591352378304	0.8618445027454967	0.26431776970231985	-0.9360345159235595	0.17332182134590837	-0.2598953576573835	-1.1648494337727089	0.5025801058733816	0.07056809699987764	-0.6120298288637186	-1.496932587015745	-0.9153531212965824	-0.8827335294114935	0.9020491959271209	-0.4629130636201945	0.26634826039886017	0.15114350642497448	0.035759503053913136	1.198147904307374	0.4882195659147894	-1.0908415577761388	1.0518084953019096	-1.7117282727173524	-1.0981631204529507	-0.3596472017392633	-1.959633791181378	0.08750972543108122
-0.5671639318453914	-0.4897949535002722	2.4022999384653714	-1.34030166962738	0.1939956470340095	-1.7594589764167305	-0.29814165967418615	-3.4383800322085856	0.3036724283774857	-0.5753282843173788	1.072495824147998	-0.01511284399886898	0.687411538857197	0.4177111741804932	-1.1347834599159117	0.05176665071500532	-0.3890002305435607	-1.260636351629388	0.6432683012316172	0.04120610869115334	-0.80919330504628	-1.4166212789688042	-0.7583734986725089	-0.9031168631756911	0.9964324549361274	-0.1415418999942734	0.343012889043535	-0.11602653781422381	0.041125052749567466	1.1341829262585281	0.45526898246513736	-1.116605785991775	1.0961136501997495	-1.6278883958081025	-1.1320996482795154	-0.358448316387338	-1.9882871747929722	0.24997263844727796
-0.5337896438328522	-0.509419580259615	2.3716331901027905	-1.4243990033188625	0.11604024011875327	-1.740563014748074	-0.30396122029590344	-3.4348178775989195	0.2801930238755567	-0.6441993598969169	1.121719663848078	0.04053518537031285	0.5178077121544936	0.5572474645077194	-1.3162160344142604	-0.07457432409005656	-0.5512541793421093	-1.4050790913300417	0.8239187573775816	0.011375839424992637	-0.9573885073329838	-1.2941865866308164	-0.6011939219661675	-0.9337069346787448	1.0493008832551958	0.2174270178507129	0.43822968528728923	-0.3590864928211709	0.0869586662717631	1.0706546824176288	0.469254180681668	-1.1110514221998613	1.122714514465802	-1.5080920003537657	-1.2040491248767111	-0.3872904638687065	-2.0244686557997698	0.28133422142758796
-0.4124929646441548	-0.5472738700849321	2.239662788496594	-1.5300032669482697	0.09154268503826345	-1.7167492096649226	-0.32478386183743313	-3.392991835170618	0.26188524368998994	-0.7043374644595878	1.1805238267320086	0.08070942006006773	0.35768582710702423	0.6493351189419417	-1.4653572535171908	-0.21898665520414662	-0.7057504739953574	-1.5667626114750233	1.005110803998863	-0.006970664292753212	-1.09171764511778	-1.1562513844199687	-0.43941913185427417	-0.9797402386914387	1.122264460582222	0.5497906060208748	0.518938760236596	-0.6179970392624133	0.09706912372066459	1.0308770480826928	0.569149054403342	-1.0617267763215783	1.1452145371339404	-1.4100517643238608	-1.2266813684433517	-0.4322025211753808	-2.0517778557727566	0.2811962149496681
-0.2919621599430543	-0.5386023889194492	2.0962580211115367	-1.6113553714677078	0.09743454505231042	-1.7346779053106904	-0.35633692770866043	-3.3057578971535135	0.23031043505101806	-0.785194740461257	1.2529164612231019	0.10384154297500978	0.24879167263890536	0.763654224960084	-1.6003722862126917	-0.3651558191320755	-0.7754600335510315	-1.7439966283163097	1.1581091100984504	-0.029283163705491732	-1.1739390062221597	-1.049894364065094	-0.2926871559464316	-1.1180277201009114	1.1663972662744995	0.8700609895948392	0.6052663238202184	-0.8315141739364377	0.10979746130928794	1.045071849943869	0.7041258781898121	-0.9752706796424402	1.118330577103637	-1.2441640322761376	-1.2486281368180374	-0.48685445792936016	-2.078100641686045	0.40839196760127094
-0.24017735653709513	-0.5402775016891419	1.9346104643411344	-1.6613087366025652	0.10962957506986118	-1.7350724088151956	-0.3834190492002606	-3.1843097650606516	0.1402287173272002	-0.8126305214510381	1.2924779060687235	0.10739632398568637	0.23206022363037365	0.8644997049099317	-1.7426406120841649	-0.4530117180573213	-0.9013104511593919	-1.8924582722229673	1.2640632799835196	-0.0005081062519658452	-1.211504718357591	-0.9458554419087062	-0.12180736716679001	-1.2953145599030453	1.2097243013484504	1.1257124390330637	0.6728355018237225	-1.0020330056609066	0.14926614663101323	1.080843442549773	0.8625305921737103	-0.8643676432334386	1.0006891450625275	-1.0662689445892806	-1.2688208411640476	-0.5559850528469898	-2.102165099511551	0.48263695755599956
-0.20690149416151654	-0.5063936548704955	1.7945670655902901	-1.6560992314827558	0.12847571957993514	-1.7312653694183358	-0.37885781003984964	-3.021732153184358	0.060542414231209166	-0.8405301294796349	1.3010834548176669	0.16323847737393557	0.26024351268131757	0.9313298319287726	-1.8719559124973553	-0.4964140676461294	-1.0431416689350057	-2.0119757270752046	1.3226551558967257	0.012473877532086055	-1.216764885690807	-0.804503788919279	0.10150829061511135	-1.4735104800643004	1.234890916842155	1.3595090362651319	0.7042379929737306	-1.1264114717170095	0.17361291518889566	1.128265316876082	0.9992656135579969	-0.7515500894086365	0.9003074549616195	-0.8433730849314148	-1.2663178931940693	-0.555492645981006	-2.1334993044883896	0.514597938968653
-0.1362614145151217	-0.4681635553086453	1.644292270041974	-1.6608766177167635	0.16276154718808233	-1.7092378734763163	-0.41063751468357024	-2.861269946795157	-0.01739044464598039	-0.866700183735837	1.2552690563769837	0.2670727366398465	0.2592935780433233	0.9863626860893764	-1.9501183874227692	-0.5123585669903807	-1.1971705986264276	-2.104684746891896	1.3450335389078665	0.050109063445659616	-1.2324943181046986	-0.6593315262932103	0.3061769618600818	-1.6575631298266615	1.2589737024974244	1.5485503627625206	0.7133328894310165	-1.207739707155897	0.2276703451141507	1.199021899180897	1.0784162682475011	-0.6403601878340067	0.8130549765947428	-0.6487774280083025	-1.2790149676097484	-0.5657752475530015	-2.1728135058567086	0.5147205740319818
-0.1034782954845753	-0.41785025290322075	1.4832573425866276	-1.6951168102210883	0.1922236760752999	-1.6974517352053933	-0.4198481459614135	-2.7045392478346217	-0.06489065561904826	-0.9181432334898668	1.1851504122984173	0.37578297476550515	0.2462210006600057	0.9433680205605862	-1.977857502322376	-0.49719424597556205	-1.355504301001152	-2.1307831603463128	1.3765107422220924	0.10513172490927503	-1.253292406905209	-0.48336882813218	0.5001115309349465	-1.7389005437456078	1.2418312893669943	1.6703084480536514	0.7439345356070621	-1.2702247816144925	0.30532059135557105	1.2995819924641292	1.15390688634918	-0.5478178238865846	0.773032962613478	-0.5056046953870968	-1.2982504843081983	-0.5497490580634649	-2.192681036354077	0.5837102678020921
-0.11109582462507035	-0.34164707610282763	1.3342736945421005	-1.7181047923381065	0.22679521419882	-1.661360769905351	-0.46170315868198736	-2.5274620251510855	-0.04433218076563532	-1.0425135810596138	1.1394824443422331	0.46669290411214687	0.28750348401669573	0.8267711290466015	-1.9897050491939623	-0.4644572273637634	-1.4951524077960598	-2.133600489568868	1.364257555536372	0.10186148098162777	-1.2489649314803342	-0.3098920704004394	0.6965522409140565	-1.7685756886530224	1.2240156570735687	1.7330545394707706	0.7999723169168695	-1.3125165757336272	0.3493904495557829	1.371516260486567	1.227897408041989	-0.4024816591629022	0.7568344106085982	-0.3721719762919345	-1.3263894703472832	-0.5231516074356526	-2.2143486947174895	0.6184210535360266
-0.0920892189678085	-0.2706148310339181	1.167063638323916	-1.730834324988854	0.26013904575133223	-1.6032783726554913	-0.5197872604267355	-2.3166623608261565	0.02155054243009174	-1.144903834009358	1.0377949113635128	0.5152925985438725	0.327340988451128	0.7263213943979621	-1.9923979298555448	-0.4398175054297292	-1.592064263695655	-2.081619855128647	1.3079606739647176	0.10308378554968944	-1.2170975099664765	-0.16132232920117848	0.8821663326551459	-1.774718946638702	1.173266626441015	1.6558564500276414	0.8304788774535246	-1.338297565663579	0.3682819204174404	1.4369599828089874	1.2861484072780722	-0.25934590075476227	0.8306040046556159	-0.3224678800789697	-1.3617765994903692	-0.48247757824297344	-2.2653256086907088	0.6083880360590461
-0.08097142811291343	-0.20503208994874797	1.0154906107477806	-1.749559289179753	0.2732245873554122	-1.552830674001252	-0.5946481324412286	-2.104145639486614	0.04947771903816166	-1.157860683115581	0.932342849819169	0.5310204092996231	0.4022045109865219	0.6111455973747353	-1.9483824601636155	-0.42013481927783636	-1.6616302845049404	-1.985059764732902	1.2006576002078007	0.1258357810334262	-1.1345045504288742	-0.01246982218215834	1.0859665466174309	-1.7632387215038574	1.1469521116115027	1.467304498890494	0.8651432641599908	-1.3402554581470536	0.36536511039889397	1.4918068651280185	1.3229000671169238	-0.1753033249767212	1.0032045457866232	-0.2817555081061109	-1.3375366550719172	-0.4501109395973993	-2.2847458299733083	0.5088206693721034
-0.05988804151578999	-0.1354005902614614	0.8992808949303231	-1.776861934208852	0.2585237912535314	-1.5235827866556144	-0.680894415401563	-1.8676174790408726	0.06276377042963024	-1.129546208054771	0.7727487501338679	0.49743502778277077	0.47604431925966306	0.5108090291392807	-1.8808912377179368	-0.3778102886383186	-1.6752831419121086	-1.8268523919121957	1.0418877002179165	0.19185848153919843	-1.0223893385129443	0.12270714847234539	1.3247154513319308	-1.7285236309158676	1.119991692601362	1.2129357552486868	0.8656810442015569	-1.3329278060021401	0.3562377387408588	1.5198289262166118	1.3418251496599598	-0.16034320374220076	1.2237897465469512	-0.22583891463223363	-1.3211269112062696	-0.45554279625339883	-2.30154131857655	0.5027032812363862
-0.12002056925644382	-0.09239113694535395	0.8290741018638634	-1.8043221020709477	0.21127802151538894	-1.4844107570432246	-0.7543976924232922	-1.5943203319122272	0.05510491330422519	-1.066880772709856	0.5865557388928121	0.4404459992846153	0.5479570670370737	0.4301233879793741	-1.8036543817678912	-0.35744861161902686	-1.6556135119731057	-1.6415137176718968	0.8794544466401837	0.19539340600800487	-0.9948063864570059	0.22596887895991555	1.5276979426294193	-1.6924835608379687	0.9875478167620628	0.9562639001749973	0.846564532680046	-1.2933662370009777	0.3570703240384605	1.5221698576711566	1.2762124172746323	-0.1842531711982257	1.4412573537954678	-0.21550642655230492	-1.3048500412466393	-0.43420727239822277	-2.3212462618984633	0.48923241130007594
-0.17361886502339682	-0.10264417265241396	0.7361853006512684	-1.8313665221702422	0.1522496632759464	-1.4645112742440782	-0.8474370512698309	-1.338242454124837	0.0855958720700389	-0.913867765620652	0.3553342505544796	0.3558448037504861	0.6079225554365012	0.3354121059134386	-1.7571221308944605	-0.38231945491520725	-1.635490317480457	-1.4619629709584037	0.7669613147440248	0.17470549750307485	-0.9946766965879063	0.3354006323250706	1.682771361205782	-1.6091907032547674	0.862097972026415	0.7608957092837416	0.8222010081396298	-1.2421202114006398	0.33910484543192193	1.4941576488610624	1.167499186294973	-0.2146452564175935	1.6305041286159105	-0.30336789323763924	-1.277849659783426	-0.45859120983365365	-2.3543129149123296	0.49468648909258206
-0.22743800331327918	-0.08086770664640551	0.6337575322589374	-1.8692496383427806	0.1066870396432192	-1.4942152455747482	-0.9457947839773292	-1.0879608749211929	0.15738223008331412	-0.7440975372669248	0.1251370822217904	0.29981505610142356	0.5799904335575776	0.22648823321547126	-1.7134551000314446	-0.45530666119482666	-1.6664834723581883	-1.300239910348767	0.7334453411721131	0.16874843015097532	-0.9982603031781011	0.4303619720723299	1.7779200335210952	-1.497439044494935	0.7151583873972831	0.5741643435163354	0.7850514453788934	-1.1640392836295255	0.268956151299737	1.4557403810412533	1.0341171627857817	-0.30049722430113596	1.818318770029979	-0.29187809181248775	-1.2237057454112916	-0.48053565788339175	-2.3653167215956485	0.4821156019948523
-0.29240261466845197	-0.04027026854840955	0.5372625627047485	-1.9122682239036202	0.06082965328077011	-1.5230006543174293	-1.0672866369778973	-0.8609744736280407	0.2622350304150382	-0.5096030047221357	-0.0666339030069154	0.17953466784777253	0.5230265921097945	0.11284038848579847	-1.6505750518719924	-0.5782356292758284	-1.662139727418858	-1.1476697561471407	0.7327363705239657	0.19962408224415798	-0.9988093012250147	0.47634114817399453	1.7574089974351412	-1.4118717434461163	0.6030040876555334	0.40629853067875193	0.7396168951201448	-1.0606644620786247	0.22184652832019713	1.4121485611791926	0.8707695831589998	-0.382318759390189	1.955616514672844	-0.35385904082514275	-1.2106405148416481	-0.532841192694293	-2.3686882661814037	0.47594311820367974
-0.37660205612658804	0.021620601782344994	0.46779127204203963	-1.9093210842145667	0.04879982617507803	-1.5630458901850186	-1.1632441743390012	-0.6682252480532884	0.35724342761355793	-0.30815881282191754	-0.21148800629348025	0.03547475356017123	0.4914569413690839	0.00035837952758573934	-1.5447336241469285	-0.7239283267419052	-1.5846804048444525	-1.0182381698263565	0.7564590114409656	0.25519070785443293	-0.9636740981907904	0.5426738007128719	1.6645670342099326	-1.3123940416103448	0.49360339717260776	0.2648740138155516	0.7306519855717795	-1.0028638483434718	0.2016794622227367	1.3902728553131478	0.7102269515094941	-0.4776956011314034	2.058266840866236	-0.4044013695124846	-1.1767103187136434	-0.5545622983058871	-2.3670024938885263	0.4899834053630575
-0.47386565541050885	0.0568610429086715	0.4411533552846708	-1.8592032089839072	0.04392124840466077	-1.6025994429506671	-1.2574066942945856	-0.48444460851996907	0.48129684417231955	-0.12588860380836692	-0.30949273820566103	-0.09475818561740115	0.45919045702069994	-0.029626719941734152	-1.397941860384997	-0.8883815246263378	-1.518465635520979	-0.9153066598095707	0.7799840263822531	0.31887010798293963	-0.9035147981344661	0.5440394360485568	1.5064018629413678	-1.2484710026744152	0.4737620152414534	0.19193879471801206	0.734542849049207	-0.9883540877982142	0.1448293506674176	1.397761263846132	0.5270765270335178	-0.5457271690459257	2.102804902493557	-0.4495387044397626	-1.1186969932348627	-0.5948423177256144	-2.3728035109572794	0.5100917155687144
-0.5394478876376072	0.08266892245203303	0.4264494452636785	-1.8097934213908284	0.011060578792997221	-1.6336279163060468	-1.286187563849895	-0.35070715246015344	0.5836506449291883	0.08397873309092477	-0.4005402886395172	-0.22061194666138376	0.4003698713370336	0.017995459880195387	-1.2445230533063252	-1.0790842449771632	-1.4410788194694175	-0.7441051922733252	0.839007795306593	0.37532639720530464	-0.8938774297270834	0.5462840442100838	1.2861785547295257	-1.1889762838156617	0.4637113939135761	0.1486433819827781	0.732083802149333	-0.9554853369204276	0.11243087475680096	1.4577465230474318	0.3398161461004706	-0.6202531379165487	2.084477614520332	-0.4717974413969691	-1.0534715052173778	-0.6128983949973026	-2.330807010158485	0.5555268106342914
-0.557440709234178	0.05338467144373591	0.427172441942404	-1.7404611585271499	-0.016563384818088493	-1.6683924271051471	-1.2946104323473666	-0.25104014577318284	0.6409593703997323	0.24069223092664394	-0.42630526944596453	-0.24741848205781464	0.3262881549710093	0.08895358382151586	-1.0588197593386468	-1.2811205360045554	-1.3483106509282083	-0.6190141021448821	0.8533783135912325	0.41741671126221613	-0.9333354044085468	0.49272652606754974	1.080710813252805	-1.1597118197548826	0.45605363489687434	0.1775888652118672	0.7438375189447144	-0.9389986681260736	0.1040599406697293	1.5222418695540767	0.15901037004418866	-0.6752671981347556	1.9632259592126982	-0.48702528210300144	-0.9848764524008887	-0.5496484486160933	-2.2799933834968824	0.6280379687091994
-0.6438522668829962	-0.018463317277060142	0.44912427367874264	-1.6785379202294866	-0.050147100050834226	-1.6698289950672422	-1.3050705528816786	-0.19403965301688672	0.7127876311734832	0.3754808531342407	-0.4043000265392684	-0.21652939400251148	0.256293032804893	0.21536602166917077	-0.888904078303771	-1.4743650164102236	-1.2824431274270516	-0.49444292076780005	0.8653274120846296	0.45989456818045416	-0.9890173801238873	0.433822625908749	0.8775940244373759	-1.1185011899045125	0.4059944306787573	0.27655129827910296	0.7164422390998957	-0.8872245893419223	0.15112227335666098	1.5882970348092686	-0.055412133224070494	-0.7123650804386935	1.7922045302131646	-0.5300981064560923	-0.9484110441693728	-0.4349354530267373	-2.2282144246533555	0.7300282610076447
-0.7953545437343423	-0.09067607796590367	0.4487361649710603	-1.6165000278126633	-0.0869828232882603	-1.6648209658458366	-1.3042000706129928	-0.19293543980608732	0.777073002836002	0.49056935040922706	-0.331067260538317	-0.1155501352445674	0.16893666844366143	0.3411941759083747	-0.7373372612020848	-1.690860190862005	-1.2133227649393166	-0.44085552114374654	0.8700868625339622	0.4426545274146127	-1.0885439391501281	0.3375713869974272	0.6678936728535436	-1.063942804586127	0.3968590182859032	0.4176808759791749	0.7414053536578005	-0.7784836650075869	0.19640856214922348	1.646782942681202	-0.3116077118150478	-0.6996709681396713	1.536096113151205	-0.5407103593103293	-0.9320573679532943	-0.2384035889784041	-2.1576039812467718	0.8209631828901317
-0.8835543721746826	-0.14528044427210424	0.44583347026410874	-1.5424259845010497	-0.09522543021591981	-1.6839417773633287	-1.317994881111035	-0.26294354229832473	0.8516350755334855	0.5650581463686555	-0.24563512692800904	0.018409854261651405	0.11751508322011088	0.4458015076622998	-0.5783622460508101	-1.8338898183045516	-1.2078401237924263	-0.4187344232915026	0.8524252949266318	0.4705632299933608	-1.0923230884963224	0.23487882267148014	0.4586835072101964	-1.0468354983095396	0.41407713355992914	0.5322290965477776	0.7868630934333175	-0.6718659240425178	0.22040510639410935	1.6959859735852276	-0.5665963280072098	-0.6730756966815643	1.3157188613797595	-0.5018216337279376	-0.907844310312786	-0.07244793681325741	-2.0900671355924536	0.8824325395028311
-0.845782918830943	-0.16992462765227154	0.4665849596133443	-1.4511255029604633	-0.09215559802500206	-1.6728192020861439	-1.3383013431254582	-0.3760323754707777	0.9206020510872046	0.5850000730179759	-0.12196919326954651	0.18981043574802406	0.09581520648674442	0.4982216714015933	-0.4005137785222699	-1.9263136412261173	-1.2075587380616921	-0.37657199344579506	0.7917311726967895	0.5043861736297505	-1.09191318787378	0.13907652719959607	0.23139085226366488	-1.0283360216399995	0.39392837094472927	0.5855636652913375	0.8151677274566934	-0.5780267775754957	0.2307806656293118	1.7765642246378248	-0.7945388342991019	-0.653431785919857	1.1577023301071674	-0.450031651467914	-0.9326909966280523	0.17990268073806928	-1.978123064746909	0.9263401054415926
-0.7991912980951003	-0.20002146866431697	0.5270857867474794	-1.3706433745444018	-0.11269563814503014	-1.6293124014785938	-1.3489050616703844	-0.5370601491417839	0.997329208694157	0.6024452766972933	0.01683549668646348	0.297449139332585	0.10355907834381269	0.5863551299867064	-0.21818676907036338	-1.9478861182172473	-1.0790821946180538	-0.31695817186640274	0.7169248503992914	0.49223614327082943	-1.0612405258793987	0.05938890314585195	0.01852406364571001	-1.0663516298578295	0.39620018477876917	0.644041994007081	0.8625646428506281	-0.48234529596993286	0.2797747895100652	1.7940390831566853	-0.9830134504738114	-0.6075686398641714	1.0759370065212686	-0.46945240890429546	-0.9642849795148297	0.4253114571211684	-1.8909356530126122	1.0165324182091375
-0.7277693497951023	-0.22836330448715425	0.6016646552082587	-1.3082533117053379	-0.14175890383751918	-1.568965493369169	-1.3245998710524964	-0.7243925687146617	1.0727685591538705	0.4951249172394072	0.18725019773598697	0.4189160294851069	0.126178768407096	0.6434568540672054	-0.021468169360448618	-1.9230687432958913	-1.0010341553314235	-0.2888623220588187	0.6106229540988352	0.4435721334286596	-1.0001169514077488	-0.02892227881568048	-0.17354197929620013	-1.0453981153463157	0.3295110934281488	0.6625942963849757	0.9164917840481388	-0.4086584289261876	0.309509958985286	1.826355308714217	-1.1110660100616223	-0.5611649609436411	1.0013873825093742	-0.42758019361663974	-0.9812589786623157	0.6700262916929207	-1.837502816968043	1.0426206091059171
-0.591193320788783	-0.24146618689558727	0.6912022301368516	-1.2498612458775076	-0.20886616536576344	-1.529199604681055	-1.3132928452200363	-0.9293235969997165	1.1609192852369632	0.41985593439243	0.3503261659844682	0.545881060890366	0.13889366404726364	0.6608676330222109	0.11153657183255683	-1.8566690707661877	-0.9473673044290903	-0.22403621384667938	0.4957152365584364	0.35137498464857697	-0.9372603708614484	-0.13583000922893027	-0.3396412987052627	-1.038105704532895	0.26783033597362127	0.6670063416475742	0.9507242152045935	-0.26967095465579216	0.3220681205574428	1.8293321332980212	-1.2028372046235984	-0.5375928070002234	0.9534632104022396	-0.30932276757476174	-0.9742911738061629	0.9580927363101235	-1.7610790652134143	1.0234932439549873
-0.48409946101345386	-0.23794040827647817	0.7779707306421381	-1.2928106901662926	-0.26018543156070806	-1.4838970424680755	-1.3457293570300997	-1.149465408495421	1.2346812178592077	0.3583673381957473	0.4699112717755279	0.675293843047788	0.16911757209742387	0.6686072808211481	0.20155680238589363	-1.7501842151232299	-0.9351094725214256	-0.20881478484470542	0.41366735177909153	0.335178501326714	-0.965253895508163	-0.1637780304065561	-0.44953471934452915	-0.9974074838122723	0.09009616866646873	0.6498466623224596	0.958846149488574	-0.04359032304793191	0.3546350465614379	1.7902627574539571	-1.233011264593964	-0.5107980903713699	0.9433151774502161	-0.20973947170713667	-1.002437693648897	1.2507009336871553	-1.7075531110592663	1.021706110563334
-0.3605162312461233	-0.2433363002418588	0.8355993237224396	-1.3252174631657412	-0.2649446332544051	-1.44566203099282	-1.395042932825843	-1.3438898863824549	1.295256528261098	0.2828741062754073	0.6111640550274853	0.8230877129742499	0.172989273618891	0.6352630748921909	0.21068025950654637	-1.6173612979845995	-0.9574674630611473	-0.2689807961245886	0.3292707148816798	0.38061221504705134	-0.9131797172394297	-0.16634385763171228	-0.5327961960787458	-0.995717663998364	-0.08532376162518257	0.654058065085175	0.9793679580414839	0.18736200143718845	0.3724597588809277	1.6917940908087474	-1.260935999813029	-0.5026777948082092	0.9699190668969468	-0.18556866869284827	-1.0267885162031507	1.4947918843349972	-1.6779165417936088	0.9936627427434997
-0.17138337274393703	-0.1953277890178283	0.9119975595584544	-1.3637765716986372	-0.30294515017311807	-1.4205585068874644	-1.4228125628365285	-1.5300138326924095	1.2992310802688196	0.255083462058391	0.7524716787966684	0.8674967926995432	0.18665896772648422	0.5953256853875492	0.16549557700328107	-1.49023017558538	-0.9765883394664326	-0.33481011704094876	0.28793353030461616	0.44982392993508025	-0.8706938536970217	-0.13724078532915834	-0.5830473429030318	-0.9566435792742821	-0.16895289403919556	0.6093442675494058	0.9901068163618874	0.43510890384462064	0.37826852562555435	1.5804262661164943	-1.2819095605303406	-0.5353818557373009	1.0362978066269433	-0.13251397864917366	-1.080380655163074	1.652903370811773	-1.6647970014208855	0.9655450783669325
0.04007850415552629	-0.1174831383612219	0.9916311379067626	-1.3674711572302578	-0.2990295017040172	-1.4409432368483799	-1.3971676017086951	-1.7207844482719925	1.284382729232079	0.21334377589913664	0.8986094031827354	0.8511132779150332	0.20991662299271557	0.5559431564525028	0.06980614016647561	-1.337634308479292	-1.0311243018892458	-0.4099314812866979	0.278810884534917	0.5293071454101955	-0.8186505859670381	-0.14494669909590893	-0.6657388012833215	-0.9076749119319288	-0.23598294484646498	0.5149754238854777	1.0220097047716488	0.6389352386698262	0.3509528241718711	1.4863475356080529	-1.2472172371338346	-0.5721687754205821	1.1411136392161725	-0.09775496672507823	-1.111815483006622	1.830855461711052	-1.6419315656696818	0.9174569201546955
0.297195918618919	-0.03926898526435994	1.0417341239318476	-1.3905350878560427	-0.2891275107336073	-1.4773652346795414	-1.3394386312531406	-1.8928545729237818	1.2542650384262015	0.1580335852306737	0.9836551948044535	0.7752222831952766	0.2492388186519639	0.5219269463733458	-0.05566097925941099	-1.176923321903832	-1.1430489505595613	-0.4724516123573063	0.2562713661311422	0.6166063702450583	-0.7487208677930632	-0.1616633200650586	-0.7843831974110971	-0.8368142552687395	-0.338978484455034	0.3670440738262655	1.0570503207597366	0.7872874655461812	0.3207241787673588	1.40551462947915	-1.1743609258746546	-0.6581330288522775	1.302558038116775	-0.09278246849386204	-1.1343156785409694	1.9862712470995092	-1.6286800107339214	0.8605435952204938
0.5494632068182176	0.03648479667626324	1.0842793509234938	-1.4217308534444928	-0.2723113252911729	-1.468196266831005	-1.240930350880552	-2.02159001974415	1.1607506282603208	0.09114989363946638	1.0381319365987003	0.6516263162996772	0.2637009728473131	0.5189874996483221	-0.20280850157241703	-1.0574795719753867	-1.2149516149116735	-0.5209837493521328	0.26153115137939	0.68109001307997	-0.7346619484080911	-0.17656631450387722	-0.8639044882706542	-0.7216586463332363	-0.4057275378995914	0.20855690703135546	1.1139202214873916	0.8858614645155443	0.3267501356733667	1.3182942806165932	-1.0994679047953215	-0.7438401646519722	1.4603486463216646	-0.1162947961421332	-1.1454436387605547	2.130893271713199	-1.628812103089865	0.9033335879091252
0.7307824846142889	0.08406125810528624	1.129516193008924	-1.459041734171279	-0.2602469866182776	-1.4614253065304428	-1.1178870847457194	-2.113738746195052	1.031478892936198	0.012790771054534711	1.0778863318158471	0.5365735325706166	0.27031441076481466	0.5598831807855188	-0.3960885477397277	-0.9280976034746733	-1.3036483005068282	-0.547052982512563	0.2650861617927367	0.7073895702997299	-0.7008411152389371	-0.23982153721707275	-0.9086464524700657	-0.6519706907114714	-0.43857027580126573	0.07078342249908819	1.2158628396579743	0.9208618095820078	0.35961757940542627	1.2164276623921058	-1.0602345658213723	-0.8234146153141728	1.5716003898908215	-0.12691917253670698	-1.126249232220872	2.2370525679722495	-1.629356264473745	0.9278096278852228
0.9355578220184574	0.07674374320736851	1.162750731306171	-1.5021465072250293	-0.20787766355891274	-1.4503767703916466	-0.9726736881029325	-2.1787638813803185	0.8658274489874659	-0.07405483596133336	1.0770540166555698	0.46598702755312216	0.29075236291452267	0.6207452709466343	-0.6029892682695855	-0.8298802234229005	-1.4072279166691861	-0.5765998365196198	0.23209980326423815	0.7540611043439898	-0.681858012637586	-0.33642786166899724	-0.9224261239081484	-0.5472634015809293	-0.47285884969299674	-0.06754660943836832	1.2825040675347954	0.8999920068117616	0.406805642137465	1.17123089884181	-1.0098605182780218	-0.8593114913950737	1.6347182101286628	-0.10932271706684975	-1.1243351689224925	2.3512901180788965	-1.6160301839331592	0.9059484037159281
1.0549827531722862	0.02788532380994817	1.1838564524572763	-1.5364118808793719	-0.1596310583718699	-1.4431535380834581	-0.8287064947080495	-2.249934450075636	0.707937716771523	-0.08934375050068347	1.0390992728944903	0.4348747889466935	0.3016687000129509	0.7293934276561054	-0.7955629499679336	-0.7457474481717433	-1.4455710215142707	-0.541972334336099	0.22814728374999887	0.7977067149601357	-0.6621646396132398	-0.44211322233889233	-0.8977594003489708	-0.4406466600173369	-0.4692416363762435	-0.1861713505206528	1.4008612429097798	0.7966325002659426	0.4299644233154865	1.0962655134123003	-1.0181360248970392	-0.8912074218428258	1.6443656400439193	-0.14778130165412334	-1.081727334035834	2.432486682867063	-1.5461845070358888	0.9146833879869745
1.103414072094963	-0.030773582786622837	1.1827985342050227	-1.5708372977320386	-0.07466377793413573	-1.337904161649226	-0.6719034642235305	-2.336847848896067	0.569073537455699	-0.12184987175061095	1.019845901928122	0.4190016613890505	0.3225654922754638	0.8853547479933533	-0.9346960784054374	-0.6622867646428457	-1.4642137778235078	-0.5236642458098826	0.21285885801471718	0.8743096164082944	-0.6169940613868257	-0.5750633140306969	-0.8467487264509955	-0.35020337165041615	-0.4532482468708823	-0.3166470337296687	1.5219307173677183	0.6275306356305606	0.41564147086749303	1.00735752940953	-1.0188719393081733	-0.8395526848530505	1.6036496528332531	-0.2300483407990821	-1.121869201742655	2.457743341414564	-1.49763496513718	0.9919819985040877
1.1748557055223527	-0.05014959695102876	1.1278814320886863	-1.5666936596100687	0.01273365430994881	-1.2438877306677991	-0.4687903712256907	-2.425966172173505	0.39084789222459204	-0.15438722546201006	1.0125111403369487	0.43542781949277715	0.31348936785453657	1.0702830329406392	-1.0694819248345326	-0.6152368945120938	-1.4140770278299997	-0.4664789483660713	0.15423755138038203	0.8935530150632603	-0.5428262395630543	-0.7587920409540916	-0.7874063837594167	-0.30708188275369847	-0.38795627230899565	-0.4633365641086803	1.65622221882315	0.3497563765546428	0.3867804469178302	0.9201335555101513	-1.0281461869137294	-0.7698597464773742	1.5447894847556296	-0.27279577782431946	-1.1272367386105224	2.470819409066669	-1.4493939576865926	1.0285391600144294
1.197794415376178	0.006623428058577141	1.0818184168927611	-1.543572340040734	0.12211438909924202	-1.1783722873940154	-0.28227810331176784	-2.5124594446791435	0.18514999970008755	-0.20952751154007015	1.0216890475875064	0.43888774334735653	0.3215658047375526	1.2536047365373415	-1.1404775269338079	-0.5685843001555779	-1.3614984937933323	-0.43128858909051715	0.07564423386302252	0.8570858636757551	-0.5141654504602994	-0.9657391854400418	-0.7168897414778137	-0.2777081549814286	-0.2908718708733592	-0.6539244970626884	1.7171142199296914	0.022940457939347868	0.4276935917902781	0.8283035827502852	-1.0330214237482547	-0.7174011751489717	1.4540960966919123	-0.252516963662911	-1.1594460616572315	2.4529193554510624	-1.407046836477034	1.0704128799909356
1.1251298434095562	0.043612567077834105	1.0126043532566595	-1.5354758914573379	0.24204310350538635	-1.1484254858712202	-0.10916942487627086	-2.5921625172749225	0.05207732446071245	-0.30618885654708633	1.0176170446309214	0.49632659829034587	0.34172696914004874	1.4074182578958105	-1.1623376766283173	-0.5269726811803908	-1.351555432627436	-0.3832754278058715	0.0171871975511387	0.8089100735904091	-0.3704556361333842	-1.1598880872381054	-0.6633020474300122	-0.3130992990854544	-0.2222554479183668	-0.8748761023520896	1.7450692809162927	-0.3056541661372137	0.48761943636207716	0.7632426703328845	-1.0371803600951843	-0.6769175808854595	1.3308367995365673	-0.23324838297313327	-1.1098405014269928	2.429800252596933	-1.361453814005682	1.0933488912435956
1.0514164909167019	0.07607832345009449	0.9027940291903576	-1.5238602702684934	0.2827056503586195	-1.0875845702833873	0.00726042718605375	-2.6265310166655684	-0.02063501265107217	-0.3593896067677888	1.016936265796402	0.5860473544733757	0.3925446426472729	1.566447240035633	-1.1155378297477898	-0.49466053492338274	-1.3223739740671463	-0.3650267922085234	-0.01728825264079889	0.7451929020743315	-0.25194879677237253	-1.3248038008422607	-0.5821303892944234	-0.36106826626290917	-0.1603607007411017	-1.0807385529607214	1.7745211987326575	-0.5696975796827795	0.5866129998038215	0.6744525827558727	-1.059251515973664	-0.6597362646913709	1.1750689590827825	-0.2165466133863508	-1.1460125776640515	2.3421288641067175	-1.3036544387580258	1.088939690615653
0.9767826680185973	0.135145101872609	0.8052758639522797	-1.517658821366044	0.3522085521260106	-0.986632819758791	0.07980439261667763	-2.653341291536504	-0.06381688594193542	-0.3858915996245057	1.1165096256064548	0.7202857975853282	0.46693489731490345	1.7675107674889687	-1.0903355500630045	-0.44853400038369096	-1.2272084377702295	-0.35074141970288814	-0.026128127740935363	0.737514035146706	-0.1353316530387407	-1.4364723118011964	-0.4135468045545929	-0.4319779032105598	-0.06242079013021813	-1.2623576864944481	1.7748580193824885	-0.8065455228863495	0.7040489489197521	0.5596365357973646	-1.104881347691721	-0.6262126819934456	1.026727695824245	-0.20762283821961774	-1.1345636737384617	2.1932900921207814	-1.2347130421693329	1.1468153181453604
0.9075378517469443	0.20715587139816663	0.698160716843226	-1.497391815530604	0.4214551630746611	-0.8855642667340989	0.14947662329014397	-2.714782767860774	-0.0442095318433183	-0.38385711708427617	1.146379427321766	0.9060344022384015	0.5316545712403361	1.907747062139321	-1.054216982678871	-0.4319622537605812	-1.147468053944967	-0.3449861486173936	-0.06304380730302153	0.7267729688133493	0.02949375507909672	-1.5273688020263665	-0.1943125975623869	-0.5010864559765775	0.029068623272769052	-1.3953444971143072	1.7464271545854104	-0.9987984970661492	0.8336280786605856	0.4464194233892894	-1.134294387428825	-0.6310106922857968	0.864129705419115	-0.15986587676609576	-1.1898942310081546	2.0486833432870593	-1.13333123324674	1.1548349024994373
0.8363811605385539	0.30887826381562233	0.5885462392633259	-1.4754212115079386	0.49738740008303883	-0.8039750370531354	0.19952766282607645	-2.7915130008260904	0.0071047651372513065	-0.2975612013902998	1.132420624635641	1.0447360562634167	0.572537800760589	2.0134077146841163	-0.9917217212837226	-0.4217331212349643	-1.05728837431147	-0.36793327237800294	-0.11733577585902166	0.7990761102979016	0.1268113529307744	-1.5537525248900554	0.061052640608041296	-0.4950709235019165	0.11159895031538532	-1.5267832265817316	1.6556467850654275	-1.1462302877488357	0.9493135965807715	0.3294511424323635	-1.124242643894235	-0.6574521488162024	0.695381747973735	-0.12126502294081047	-1.232918765071073	1.8807049671538152	-1.084440958415738	1.1178423938215531
0.7689895575240102	0.45187050467505563	0.4830753177745968	-1.4325310633141461	0.5686690619699006	-0.7485560136645418	0.22680491573532696	-2.854951636614234	0.0743363649947832	-0.1919892351255687	1.1850940589393386	1.1834040741589422	0.5944495873424719	2.094301357128608	-0.9226606440423106	-0.4279693735115696	-0.9684600168708319	-0.38008971799534985	-0.13494216870155948	0.8221686099261015	0.2081055322663274	-1.5447272795992364	0.30072670600169155	-0.4922180731130036	0.18043243605042977	-1.6484029979856996	1.5787752611038548	-1.2873660315716076	1.0311866105155039	0.21788228613380117	-1.1158306243673948	-0.7120136820020869	0.5507853526590006	-0.14608815183302415	-1.2767960229316826	1.7045857591502123	-1.0303982104223635	1.0953845871936791
0.7224506560199643	0.6147928556768711	0.3719592907278638	-1.360271120457105	0.6413164766965845	-0.7258696344734039	0.22781720928269739	-2.8587737026585534	0.14515595245473295	-0.08793329254064594	1.214173463820758	1.276143177780237	0.608192287648207	2.1900230911492335	-0.8973524539940607	-0.45208131084249503	-0.8747499281757873	-0.43740990816102465	-0.14083709073088693	0.845108760277294	0.28307877521498287	-1.5379532573001755	0.5243134209406375	-0.5395520297409911	0.2577700457580971	-1.74021504339861	1.4832479987327793	-1.3604121697064726	1.1260309858170194	0.1527596277572601	-1.0601741549368762	-0.8101211129951512	0.4797426049832665	-0.1489031584914285	-1.3359066501236994	1.572449208930025	-0.9822293247757777	1.1337469423493496
0.6402882561507678	0.7527203901862936	0.28615159169128274	-1.277758410207411	0.6677070761026941	-0.7661257687657467	0.19137745976650875	-2.8215056860211147	0.2282535063306403	0.03383895148916303	1.210905821228382	1.3491335181998494	0.6218447998350112	2.2503057491604315	-0.9080964023445759	-0.46052643942100113	-0.7758726017082199	-0.5058122949460604	-0.11949950441924359	0.8229886281544164	0.31405234458440434	-1.493495056008958	0.7448881409910918	-0.5478871554563046	0.25441741518084177	-1.7584167036482081	1.389785933395467	-1.4084423367898746	1.2325364569065271	0.11224645690541127	-0.9943898399484418	-0.9645317724853534	0.45646128113071144	-0.14323221322160046	-1.305733170044344	1.4589585917886818	-0.9270081853870152	1.096494579889965
0.5628125160174811	0.8659704282790435	0.25627679790811453	-1.1847901781757366	0.6300091294485788	-0.7713142935677199	0.1204368748783157	-2.764066900508698	0.3569325692720727	0.13124362907919238	1.252777501655961	1.3915896671654182	0.6585789070703012	2.2456691490968943	-0.9380984895664932	-0.44377876459685534	-0.7270010905383265	-0.5982111354630467	-0.0630770375590895	0.7998686073664998	0.33713445341117987	-1.4272697018316605	0.9389928202553482	-0.5374088911148717	0.2223436911339105	-1.693275685259254	1.2657170310263899	-1.4257430266279747	1.404184340582542	0.06449253823123222	-0.935049875677547	-1.1422985420150216	0.4225238709773751	-0.1572693893046527	-1.2696533347260217	1.3586609810288497	-0.8806764336922942	1.1206197519114354
0.47642802541882706	0.9302558636415419	0.2658988696349399	-1.1762479456007764	0.5380369343781466	-0.7673721510800486	0.017229827714158354	-2.728985970196119	0.5436781243281792	0.2787607910996589	1.2391486875993465	1.4603707969993385	0.6901206047683024	2.171954979563209	-0.9850901031406313	-0.4211449691118919	-0.7033134572560756	-0.6797345276319723	-0.005665186848448507	0.819509518282486	0.3615975913518069	-1.3682494242750618	1.1064986823356482	-0.508867300698454	0.17465231505275064	-1.5786282197589836	1.1638430947118994	-1.4613017769656864	1.5620850397526858	0.016005790536520053	-0.8180874991921054	-1.2912666396199415	0.4192525725408708	-0.21017174563280833	-1.219536380638186	1.2714945360792123	-0.8243921453204509	1.1267447918914733
0.3774696596984966	1.020806667770728	0.2955112840103884	-1.1655613321969747	0.4518411835888185	-0.742450754784068	-0.14825147811530157	-2.7084666464077216	0.716395648426151	0.41589628292711944	1.2134795434333285	1.503090438065177	0.6944630542815657	2.090587619907393	-1.0500344633548298	-0.42311582490650795	-0.6703269167990779	-0.7538762555311304	0.020445016617761085	0.8597577400213721	0.29308908599205663	-1.2728199580806945	1.2466714182477816	-0.40757280708059396	0.0941941280713638	-1.393092336073401	1.0827441329270173	-1.5016437237329556	1.7112782498336176	-0.06770548507861207	-0.662373580150494	-1.4161694381725733	0.4304648898018567	-0.25237477752609005	-1.2668636305517136	1.2112099873154012	-0.7542833883705702	1.1153825278622385
0.26768385875230427	1.091870759429758	0.37633386390693974	-1.1674230270503738	0.3987312762430712	-0.8002671555563496	-0.32098731012452547	-2.7054883349575816	0.8571976833294238	0.49745423421592444	1.1753874462388771	1.5331055197952401	0.6802056546590199	1.97593091180427	-1.1295518389063415	-0.45364166750135915	-0.63979085512577	-0.8047651748976111	0.0284516273723358	0.9248367174941814	0.27767090926400373	-1.1485883580140575	1.3209211510185148	-0.30853541916355676	0.06462344668321726	-1.1859112725725116	0.9922599439053323	-1.5700368502952144	1.838490379614786	-0.14593558468631415	-0.48178504006574546	-1.5303075351367186	0.42521587949669504	-0.3087719451842103	-1.2401287216092927	1.1600835320175706	-0.6883007905414062	1.1089138713570599
0.1818770036105608	1.1255097254704314	0.46920256523278303	-1.132798945776221	0.28228335324399667	-0.8899996677344287	-0.5348585584334271	-2.7122411076208524	1.0138177161432942	0.5618399535386696	1.063216526236352	1.5243624278980064	0.6773646410100415	1.7693502074205103	-1.1408911413710068	-0.5309920081524323	-0.657830115476542	-0.8660229126297854	0.02196984648112264	0.9707150243166272	0.2809057307425087	-1.063073141217361	1.2810490535707915	-0.20313983144586367	-0.0010890870150208564	-0.9456314023320825	0.8918426860889751	-1.6540250987943916	1.9495576725363761	-0.17973642075958005	-0.35876549171339733	-1.6668506672742112	0.4035757805278449	-0.3745998145041371	-1.1928422203053697	1.132203653323942	-0.6013977896747948	1.0620014713043273
0.10636423977440038	1.1586217379314427	0.5616507874565662	-1.1378363628267973	0.12022478461507591	-1.0152270046321914	-0.7571218104320874	-2.6875922015222935	1.1252607551519	0.5987111236038045	1.0663355018596872	1.5136900892436234	0.6857083605509161	1.6069794903569055	-1.1165561986272567	-0.5944175741986029	-0.6447083743914106	-0.9277566720421919	0.05918020944607909	1.0094175678607717	0.2886451248738737	-0.9722915018907052	1.162708841321153	-0.13454151760622032	-0.030270389555664155	-0.6557885363365248	0.7753210293156023	-1.6795340170008282	2.0154886248632815	-0.22379866811788732	-0.27308088990363355	-1.77752125632527	0.3521109401727143	-0.47314485333202666	-1.0978949133724913	1.093904112439437	-0.5150959646135431	1.0032406774731002
-0.0466799361959519	1.1949650623726886	0.6779504795294009	-1.1558280526042828	-0.03612435440708994	-1.144833771544963	-0.97532856094944	-2.600593661187689	1.239986721822147	0.578298836084729	1.105423868450396	1.5150965919029953	0.6886384488852588	1.4403323697399981	-1.0696071998739214	-0.6940142083493506	-0.652037267256088	-1.0199553638474466	0.1298666069770688	0.9812419381155808	0.36156752077334914	-0.8815382118364671	0.9788480782865175	-0.08517460287405657	-0.028559671015639332	-0.3423262152934259	0.6503237457879332	-1.6276641280129656	2.056919063403634	-0.23311095150482553	-0.23019936115167577	-1.8395464912631785	0.3054797109779638	-0.5209489977947805	-1.0098770540494157	1.051157423280696	-0.3671714296326727	0.9369084787408468
-0.22853606432561868	1.2096663976206414	0.8119499112191949	-1.1866506015948406	-0.22603495718760555	-1.285715262253154	-1.200207092491419	-2.497907714789478	1.3413502184940655	0.5189327979696247	1.098173573862765	1.485727822979801	0.7213569872618653	1.2375945919467362	-0.9854121583819595	-0.7993273591762559	-0.6913591376530329	-1.096369559055501	0.18721450511942733	0.9725300869242146	0.41486691686568616	-0.7861254644437828	0.7653217396360066	-0.04034389043535547	-0.028914946422217112	-0.0770809959395166	0.5420122616881577	-1.4784553140328944	2.092570421076472	-0.2879791177537431	-0.18765597644150842	-1.8936603143040256	0.21945193999864285	-0.5391144840493572	-0.9070083333989677	0.9962540577234742	-0.2232253950558995	0.8313032840883257
-0.38423865523424483	1.209643113185217	0.9483495684492274	-1.2768215656614266	-0.3652523562327835	-1.3993467963209372	-1.427220120505499	-2.4236113636319088	1.407161739682444	0.48519361914081616	1.0987850141122864	1.473386095294742	0.7587853496270941	1.0061225338376028	-0.9028622369795297	-0.9250677289012692	-0.7714143145894288	-1.1773931483726463	0.24623269386869184	0.9536738800953751	0.4183047473392355	-0.6640280557571266	0.53793589713397	0.006301623176436751	0.009939066349264558	0.1821845066089741	0.4084275909894746	-1.29461256684863	2.0862641052240667	-0.33003029696662345	-0.1317005908162758	-1.9094356201560323	0.10005071369175136	-0.5757431804234153	-0.8343464030681265	0.9391200068901837	-0.11367625664268215	0.6928615778175072
-0.5108786161894238	1.2115625285640572	1.0842036893269458	-1.4186831973105407	-0.4681518187012667	-1.497240235596155	-1.656449936115242	-2.3591334924916287	1.448157805481824	0.45300044715482846	1.0837960152906156	1.4687310681899723	0.7289818975325585	0.8060574125502779	-0.8264601301663769	-1.107182738340723	-0.8381634509440461	-1.2566089135101488	0.2957326087052551	0.930379184191701	0.4307154334740444	-0.5385948826826187	0.3003076305969568	0.03451761401213733	0.15126390543579538	0.39146550899501303	0.27817177973329915	-1.0865313081903607	2.0608489902747755	-0.3992895585643592	-0.06740818930781105	-1.9199058406895393	-0.023352263454442336	-0.6454923179156499	-0.7898345897189121	0.8656399865500255	-0.026513583052784395	0.539656445889276
-0.6286258208452411	1.1656854524832347	1.2081469611812212	-1.581408784448181	-0.5173523009752773	-1.5856067272205459	-1.858603717521977	-2.299579142809349	1.5039819573323787	0.46700508287848547	1.0253281256333986	1.4391484769417313	0.6965740657229259	0.6418133124883608	-0.7421955889151952	-1.3171984656497602	-0.9011314385967039	-1.3220310302226008	0.30711741983145424	0.8535080918503775	0.4629715886110833	-0.3777133003466263	0.08218533244357182	0.0816146128152351	0.3140114467947889	0.5675756402407771	0.18974995524996746	-0.8281355770345564	2.011243889620906	-0.4715917452617198	0.03335496927216776	-1.9180018683513045	-0.09166349825678222	-0.7092675878320165	-0.7481358399235055	0.7590975315893079	0.06482882563282215	0.38050972813676237
-0.7403875164534112	1.1154763255879934	1.3019770296176094	-1.6731510950320612	-0.5383358995983786	-1.6812607330756346	-2.0377961336313364	-2.2164641553567725	1.5374858618553615	0.4581331898729947	1.0134401765197887	1.3888348118274225	0.693488975715696	0.5345898502918809	-0.6311538370063116	-1.5553989256365903	-0.9561380891969744	-1.3903649181307387	0.37214777698523055	0.7255913562457263	0.5486629063182956	-0.1597286210612737	-0.10362155084549549	0.15065116833080877	0.45954499527371473	0.757927419180972	0.14303056660048563	-0.50632738715828	1.9333888798643375	-0.5437209530236098	0.13494332484322374	-1.964880596506859	-0.15406750458555937	-0.7532022176971682	-0.7166001453689799	0.6590463244278602	0.14094226148176242	0.28227858258688
-0.8338211281391142	1.0479706475502273	1.4173724452027874	-1.736671147913625	-0.5180097180423333	-1.736633682157376	-2.156577114112175	-2.1201285566436927	1.5682494173624943	0.4651155189594817	1.0531559942696465	1.34275943228918	0.7340222354852945	0.43109249682159145	-0.4995237371284517	-1.7522850048179575	-0.9919946795165153	-1.4727023887295019	0.4547161855115179	0.537141408600367	0.6795745480602615	0.010725900697468848	-0.26727844606160256	0.1759180248414874	0.5766315520048746	0.9436186002173759	0.12838256289206243	-0.1675088635574409	1.8851265473728531	-0.6218171819769044	0.20701272549007235	-2.016959610135971	-0.20117672841892126	-0.8146836177537669	-0.6442857427017209	0.5643176309429061	0.1948494008797998	0.1593527848192082
-0.9221206125368772	1.0534023386780629	1.4779274843468841	-1.7983100574977304	-0.484648913587918	-1.7370860523053424	-2.204640203012485	-2.017881915288242	1.5393155939391794	0.5221041421074037	1.0495800143361016	1.3238316135553048	0.7393210072291209	0.3446537915601703	-0.3382837066502208	-1.9485156652111506	-1.0160707181572168	-1.5793427374380968	0.4565820957390521	0.3141568285531699	0.7958606668026194	0.16899537453072627	-0.38653649977566407	0.18940329559788954	0.6553218016180974	1.109720089776762	0.13168543726798412	0.18866227754915862	1.8159128893327676	-0.6450369717756715	0.2538491194829037	-2.0809643253749295	-0.27994165206153254	-0.846829106472381	-0.5555418486104073	0.4599260058016008	0.20684506712630188	0.043048909760817676
-1.0138022478846875	1.0990622230115703	1.5287137209107466	-1.9006296887683902	-0.37761925385500766	-1.7346791759698266	-2.1536879065822068	-1.891577871541306	1.4746016505174069	0.5558052173332177	1.0260333872919298	1.3318617624593947	0.6834231260571946	0.31258250777830915	-0.21350111911789815	-2.1149483428216227	-1.0189019770300383	-1.6443853794753782	0.45576952193028664	0.13301065970302123	0.8546976879277631	0.2965636839609619	-0.4835216906488218	0.18873961274344214	0.7107633532932396	1.2007945845985428	0.12886815112690195	0.5547713503201044	1.7714323995114831	-0.6910538811047956	0.340827455689213	-2.0984281454988616	-0.33501764093791625	-0.8570325476370428	-0.5281577111561965	0.3526361964747545	0.19899654074751044	-0.06444756178563693
-1.0866895078549312	1.133456508805792	1.595657712633834	-1.967937451304953	-0.21500284251686347	-1.702746886903821	-2.076734038749228	-1.8028324527748503	1.4266233166268307	0.6340662699891296	0.9883358896811905	1.341933823708335	0.6357668215468081	0.25433517662270744	-0.12797292309221958	-2.2614643382742488	-1.0412248623282834	-1.7079027267538411	0.4407281286646449	-0.03000868325783997	0.8785576671818426	0.36826117461935476	-0.5907493055569575	0.20580461386920773	0.7522337370810477	1.2413639557223135	0.14131345862220607	0.8776122425447808	1.732737894250065	-0.7225571056656157	0.4575004091189333	-2.117245901507761	-0.3466469664823419	-0.890579990372032	-0.49086776895014445	0.27723905521366576	0.1531881875098139	-0.18262770709296547
-1.115260009623577	1.1556951104100504	1.6659731537367874	-2.0056479674590513	-0.05466280849382532	-1.661958594367329	-2.0145845131362816	-1.7675794884516294	1.3393472534691218	0.7277867664240245	0.9486780642024216	1.3535486766340286	0.5689716054853207	0.24715899516079903	-0.06017286853343147	-2.3885425672274048	-1.0353304022582743	-1.7313721260044157	0.442145116942275	-0.11106790636901757	0.9292171507282173	0.44672723579365126	-0.6649210786185253	0.21717978257340737	0.7737740699912912	1.2398750021840979	0.16890559689801404	1.1378919972483743	1.7101296825370826	-0.7828056688899941	0.5685626035814643	-2.154592400288576	-0.31956435828460406	-0.9424558161617671	-0.46425848457770885	0.18302373328582394	0.01992778662707164	-0.28475763366851076
-1.1489228077844555	1.2318492742622875	1.7576905779047922	-2.0661926559353785	0.1255579645900725	-1.6132764404244508	-1.9192962957014046	-1.7493216403765988	1.2553593476467477	0.7907276720791151	0.938814335311163	1.3691122766899748	0.44835955895403146	0.2671086726528149	0.05941553636277462	-2.478154988504959	-0.9360051667458433	-1.798617655511353	0.45542781458015025	-0.1403368703496152	1.0128916249947792	0.5229913362887997	-0.7268590938929776	0.23791866296660333	0.762984640713492	1.258334000348064	0.23068293754811542	1.3618690463530712	1.726946386736317	-0.8030953459383563	0.717834760943443	-2.184622437844858	-0.2567556535831276	-0.9981247496212393	-0.46797585233153693	0.11983583817634436	-0.13857246067035683	-0.35317236975746946
-1.2020006779959809	1.355120649533344	1.861493696029196	-2.1046968621351594	0.24414140679135787	-1.5518341724876927	-1.8279533740034608	-1.7292354494183662	1.170673280386176	0.8134705258731666	0.9535595005862352	1.3944323532035034	0.2861592450474797	0.3141887348409907	0.16789231474133764	-2.4972621709665335	-0.8285884449725216	-1.8922119265942592	0.45496447195308426	-0.12644500332592642	1.0943055080795114	0.5256278186236742	-0.7839586680349394	0.2493434210690575	0.6981093277518495	1.2668081895874128	0.3193228703356088	1.561136929157105	1.7741874560182314	-0.845280395805645	0.8335465536641229	-2.157564549928364	-0.18488025710837283	-1.0597464983550053	-0.43188698837812256	0.016378037266977785	-0.3035417405075197	-0.4239253146100975
-1.2410590465429758	1.5129733534697316	1.956656495045197	-2.1017326199670956	0.3723355849663916	-1.5100391976687162	-1.7294463899978871	-1.7163337193931736	1.1039570256486713	0.7985526529760936	0.9956447879801604	1.442738026795066	0.1730737750223835	0.39910971644345733	0.26718127508606565	-2.4907919226839748	-0.7681984327817641	-1.9774668576641976	0.4623886127475176	-0.06057816244916542	1.1788382678838694	0.5083602041034264	-0.8556742887128287	0.23539419398738284	0.5975009990271027	1.2317143220926263	0.4047198360251004	1.7528526348205198	1.8072877612933105	-0.8413981468278242	0.9197306044228499	-2.0872451558336054	-0.11888787157036551	-1.0990626225932307	-0.3992949554471344	-0.09470107150356519	-0.4388325673779413	-0.4438129807955238
-1.2689608691405225	1.710326551559857	2.057729411221619	-2.0945287632652425	0.4961155639670832	-1.4888761063430087	-1.6572190199378416	-1.6794312695565297	1.0108394169743506	0.7469129011797186	0.965259126102992	1.5124210870595651	0.06952492210083946	0.45192798549853397	0.37710137984389075	-2.4594652043242746	-0.6643379746875939	-2.0283113437891034	0.49038855190787733	0.06320780153738881	1.2840621095793339	0.4740911972649725	-0.9214502286111103	0.2105933974423983	0.45106689484985985	1.1841040123025541	0.46756866042798323	1.8986999002639648	1.8254237611009327	-0.8120022569504315	0.9431273712464083	-1.9881854782991382	-0.10398081103479957	-1.1323690257086518	-0.3832296926886618	-0.15299587091396555	-0.5872748919472472	-0.4585759311831031
-1.254674387935738	1.9100281662972958	2.160004176296578	-2.0710983670201224	0.6018601374052835	-1.4524403946906934	-1.5635483867187776	-1.6464802067504483	0.9531796496570717	0.7220206293872236	0.9010659746965752	1.5833271141066971	-0.07115600265356466	0.5217803597537627	0.4774670537712734	-2.409549889245924	-0.6042239646182489	-2.051699955327723	0.46330965512797767	0.207145537967184	1.34287205038466	0.35463274238822173	-0.9601443279192395	0.18828493127459892	0.3054396555991573	1.0719776196735324	0.5053127085568723	2.054986821033939	1.8405483703047931	-0.7849483514428434	0.9013155074285015	-1.8509074453856225	-0.07177068250064325	-1.1538372949090467	-0.3525315809135326	-0.1868668999757931	-0.760048970770224	-0.49952803166185544
-1.237765478666193	2.091912352341296	2.2459447731633655	-2.089512223615854	0.6624426476956753	-1.4510745394259987	-1.4593005259329197	-1.6371698836829143	0.9105042048925874	0.6827695457579885	0.8016524088074023	1.6262611832265492	-0.23876174351931248	0.651463017797821	0.5959157628864341	-2.3364022778418305	-0.5881857634537447	-2.081263706482985	0.44512141931126215	0.36942812824928345	1.3492748325024195	0.22645861627545769	-0.9536950626687772	0.1363457980653892	0.20491762731810903	0.9200433441098257	0.5075573380172552	2.26892222941409	1.8276101604686807	-0.7363487913989119	0.8197990997375764	-1.705868691035319	-0.010636431396176715	-1.1171412865707417	-0.34419516564902747	-0.22535543913106518	-0.912648081527698	-0.5333672438115111
-1.213054492186852	2.1821935721154224	2.3495552370374915	-2.1013556903309967	0.7486146364223386	-1.4185540746429937	-1.3932265028190642	-1.631252055984144	0.9122450325236009	0.6226114524199757	0.708279683478276	1.6145058011807112	-0.36980215023782875	0.797763807044465	0.6903540035169418	-2.2251351647602444	-0.6147010907047776	-2.057888749205541	0.46319178176682935	0.5228858340054628	1.3417991859027727	0.09664018147914004	-0.9554730125868535	0.1060573069650957	0.12583912314664342	0.747496175801758	0.47135884716638465	2.463562486692623	1.8396874798685505	-0.7454452271576762	0.7431770720705503	-1.5424881412141396	0.09001277800676477	-1.0886076433586105	-0.38523044519906985	-0.21841925526893805	-1.035101429547294	-0.5460696618356798
-1.1612973709912875	2.180986408168716	2.435134047143582	-2.106754222850401	0.8158392089909048	-1.4019401134754945	-1.386140560715034	-1.6469997341414921	0.9441734978461547	0.6001603098160646	0.6247576387794139	1.5737414532175649	-0.46650385553614654	0.9187482113693752	0.7771057462504806	-2.07524376254852	-0.6912419973231688	-2.0346799187724	0.4878379730081431	0.6173276422714778	1.3614691744325877	0.041145899197362605	-0.9320395879007689	0.09362894220608052	0.07966546261564748	0.6375251734161854	0.4619401225925609	2.6352097578316425	1.8370419849594222	-0.757859850148162	0.6685937156160301	-1.3393204279002773	0.17008174761850667	-1.0749624740577357	-0.44670123597034533	-0.23390836940486248	-1.1537846999190027	-0.5341779353301107
-1.1362468160644337	2.170590312469922	2.545663262784962	-2.0931476255687915	0.8889007625240302	-1.410124175866399	-1.391052946245163	-1.6164594839514	0.9639482015029923	0.5446352398126797	0.5755723135115468	1.537070621607579	-0.5364105241956258	1.063759506938008	0.8616752341458158	-1.8706283410967839	-0.7731279035392528	-2.026165918001895	0.5215102541807684	0.703546099931111	1.3474673051506545	0.04692188172642616	-0.8897776511993364	0.06042581648369251	0.05867962916908687	0.5672726217015216	0.4478262905728558	2.790462513502015	1.7533774973779146	-0.7623738482816146	0.5973895243642755	-1.1321286609129215	0.21711123863132126	-1.0382576015924518	-0.5320682241628754	-0.201964922539489	-1.2642158543108386	-0.4921653890352208
-1.1348042653227353	2.12332277715649	2.5684395875075205	-2.140493925933588	0.9586028130070874	-1.3964582317022878	-1.3996414904471526	-1.5658675864006955	1.0030896942685057	0.47405424943251956	0.5322253853495644	1.48457996658897	-0.5507157580962475	1.1344513149488857	0.9368297294111271	-1.6196224928038014	-0.8441427073925197	-2.0364805744649255	0.5063096064803843	0.7269376815501165	1.293871522013585	0.10592616738576352	-0.8383491628011004	0.0036914757485991987	0.036310770025867675	0.5471084977643744	0.41418554307713745	2.9356661684167125	1.6662283986967126	-0.777732121504411	0.5506133764989827	-0.9247444006948436	0.23345284628125004	-0.9927936789867939	-0.592453541567936	-0.10986334715831039	-1.3257331003865502	-0.4699445044193774
-1.067281817727057	2.0043151341690075	2.5721487418667985	-2.190143997730957	1.0030967095833012	-1.363927704951822	-1.4481178949701177	-1.5218891489842867	1.0732967561970024	0.4057682203212587	0.4738480960089074	1.4382532095297802	-0.5593557095677242	1.2200702437189153	0.9620138351282173	-1.3272937547596861	-0.9754949199542212	-2.0473926048543865	0.4794890279174678	0.6872610855316873	1.218413460704015	0.10775551685872023	-0.7689076467603483	-0.04650094516244373	0.03815760251912955	0.5491645452290391	0.32040839341346605	3.0411327241860437	1.5376799902239706	-0.7613547767269947	0.4931515995722595	-0.7509171875226943	0.2449074998242589	-0.910829774517584	-0.6473385216101095	-0.0379775282855927	-1.3448585487862623	-0.48311185515822863
-0.9442411592834696	1.8001237756980522	2.5644431318971	-2.2333665753605265	1.0497993464605369	-1.3548663660642597	-1.4842288181747607	-1.4973759440137158	1.142273537388898	0.325171604196535	0.3973037191884827	1.3495908435692827	-0.529091196353427	1.3028147547369593	1.016514932153974	-1.0464360816054632	-1.0714912601587165	-2.057714657375553	0.471794656172743	0.6758320814745474	1.1255289044867225	0.18507346884530876	-0.6844076484717843	-0.08517665690624218	0.05684254051609078	0.5341608082846687	0.2238042224451399	3.1033303680335047	1.42666316329347	-0.7323680196361061	0.4733196476605352	-0.6560650610299762	0.23400558541056507	-0.8214155380821003	-0.7141348388881242	0.0835995600194651	-1.36622685226457	-0.4835015764217495
-0.7743099122317731	1.545128196928075	2.501630565767913	-2.2850672568945805	1.059551975894197	-1.3154591973632084	-1.5123780188110616	-1.4919066249584025	1.1870859575667447	0.29235315833189585	0.34421173197171007	1.2355073049308083	-0.5000628112250923	1.2676128230492434	1.0670139334867057	-0.7649358393208867	-1.1574820627434659	-2.0653155294299426	0.4809141670126249	0.6170568537178294	1.0183290058064864	0.2536627888900572	-0.5927257173626578	-0.10919062285850037	0.03214790165428847	0.5206359116801959	0.11212046783190052	3.147208515830882	1.3684967247174735	-0.7051554247572822	0.43927944799381063	-0.5966980318485287	0.20219935067977918	-0.7231324988406979	-0.7815645838782904	0.19925249015274699	-1.4075410937111275	-0.5060305547072002
-0.6427640484343554	1.2717799628147128	2.3931763036069986	-2.3155563638025773	1.0570852474842443	-1.3150786762744713	-1.5319368152405253	-1.5316946881480398	1.2289246545401302	0.27290907711842566	0.3499209449902373	1.1314043018944913	-0.48154582498737886	1.2035081414337845	1.1095784311991697	-0.4732025549951153	-1.2655059662234964	-2.070240166293924	0.4846240429589691	0.5067014965015367	0.8864064550537784	0.2676640583946566	-0.5396617836348266	-0.12065238619381773	0.03719371185909177	0.5148500719455151	0.00805821945489411	3.1650767531352413	1.2728596674601484	-0.7033797583805613	0.4023145063504107	-0.5887261484881426	0.17124032745287718	-0.6151157248298623	-0.871433501510883	0.26121208613259805	-1.4257826746610367	-0.5242204382296823
-0.49282858469137036	0.9755641004393395	2.299083183713181	-2.366307407686282	1.059632314296539	-1.3387388658995723	-1.5383918211547294	-1.5850189935726047	1.2076320380935017	0.24759891499144696	0.3419263637277363	1.0609210736657235	-0.42832135641170704	1.1388132847449186	1.1732101922638027	-0.1737214731857299	-1.2561906121524842	-2.0580008279326902	0.49388901454239476	0.43472246581758556	0.7376951811636118	0.2981560996648086	-0.5190284621978143	-0.1685748032624633	0.015130659394951724	0.5700195886175898	-0.05626079321770803	3.1182014281255817	1.1493547514348594	-0.6550005584587725	0.37879968724386426	-0.6235053765332319	0.09647894079347927	-0.528278951223293	-0.9457569062494244	0.3273464158222754	-1.4197666379975669	-0.5112239469959974
-0.35117440797813126	0.7031220145578412	2.1878914390657576	-2.382366297928717	1.0781876564206687	-1.327705205770163	-1.5604781950807578	-1.6432767682233422	1.1724141080171893	0.26562629175258673	0.3346950534143262	1.0362248979873165	-0.3424270475275458	1.026058931247603	1.172784670744321	0.11662675026057497	-1.207207660873864	-2.0061408061328536	0.48099065930017826	0.37352537600573443	0.6004943199353775	0.3698523545856858	-0.5625080297285795	-0.20087365874084434	-0.018867847867359167	0.6197184450929087	-0.09112899644171416	3.0092688833838244	1.0057414506970987	-0.6046208195441507	0.4152916822717848	-0.677012206683342	-0.0006734654813064566	-0.47148685900786447	-1.0009605359039209	0.38936829484431085	-1.410093136698262	-0.46504898749876755
-0.25941403212075265	0.502855896803568	2.0764711975168417	-2.388330787483816	1.0604702098871668	-1.307472386724555	-1.580909277419972	-1.7196587198662232	1.1312010107594934	0.2544725551120151	0.3622905495417247	1.0597071928175827	-0.2583602347375141	0.8807824911843332	1.1921343061427403	0.3935480874094856	-1.1135357806994737	-1.992794334761302	0.5101768559035808	0.32053815704856686	0.46157362320987233	0.41927313235889596	-0.5939545396518183	-0.3062434752934828	-0.06541866996921872	0.6725832148884529	-0.1141350167689352	2.874934201273354	0.8401584607519542	-0.5501956297865034	0.4993104343276463	-0.7727903472096916	-0.1376666806329847	-0.4211025795512503	-1.0159231232641195	0.4643438983234446	-1.4058334693906964	-0.4468538760081168
-0.20879126639115508	0.40210524849926177	1.9568950726923444	-2.400653011094959	1.0605907174906806	-1.2660070498108171	-1.5465387551148682	-1.780052725749743	1.0500090192359726	0.2077731540711441	0.4654706504030296	1.047427855216036	-0.17201544235247807	0.7677176786268104	1.2042413020703884	0.6385194834211688	-0.9762785764953202	-1.9671072559247986	0.5389003368658812	0.29341577331888785	0.33563333685428887	0.4427503278953172	-0.6087615871021506	-0.41492715283576265	-0.08946796679502347	0.6869468919143575	-0.1306219873342514	2.812431573800339	0.6523883843272753	-0.4759530706825605	0.5078958017107121	-0.9111878507650178	-0.25609671130232836	-0.36993002066917235	-1.005039851076575	0.5114450275745522	-1.4231896892669915	-0.48712348900587327
-0.12218101198772299	0.3405420422101223	1.7942814444634259	-2.4371032320687767	1.0999684156698304	-1.221435338707649	-1.495023829763698	-1.8488444427278032	0.9644907801487836	0.1451070940769998	0.46041038980850796	0.9946046549950178	-0.11952832464596712	0.6397349053667076	1.204419908304633	0.8150628582323766	-0.8718733527261883	-1.910513187989889	0.5401235864807739	0.2687843353717963	0.2328776344811172	0.4426536496073277	-0.6390471695925208	-0.4981782955433648	-0.13518831389585523	0.6757135258367122	-0.1480867845758594	2.7894283484024145	0.5566769950144002	-0.38463305336194253	0.5178965019706876	-1.0495567133689316	-0.38464999418834933	-0.3349196368774991	-0.9703078233251047	0.48114072457478496	-1.433804842587356	-0.5665706637413195
0.00956477888477072	0.3169757810198556	1.6657860999007632	-2.3938092065828123	1.1949340648726152	-1.1964629972447978	-1.4044222045432053	-1.902734807897943	0.8742135379997181	0.06723582254024747	0.45043424416044475	0.9865745060909283	-0.09727878678178441	0.5485263306472679	1.1956205744974941	0.9052239340270839	-0.8131894129757203	-1.816355109705943	0.5879801711068642	0.2668936597820256	0.16643509545580418	0.31642851416616835	-0.6696408902768332	-0.5449031886136022	-0.1764804603594351	0.623637879051367	-0.1470837117448268	2.813501576304382	0.448166477651528	-0.2917621670724831	0.5347528647703577	-1.222543190940281	-0.5021613675973571	-0.3135666077912565	-0.9462481029062504	0.4234392575283604	-1.4340940766152703	-0.5557305905599665
0.05103211489636861	0.341994197312486	1.4986682265011708	-2.3693526615970297	1.314714096658086	-1.191509492730022	-1.281442629483458	-1.911660166563928	0.7413576654204348	0.023148704576822617	0.41192933024495	0.9529825948158216	-0.09142329825443386	0.42664243505294464	1.1571746112090122	0.9290998516028152	-0.7330968347579578	-1.7046370826226902	0.6476534974894455	0.29166200145730375	0.11290791355571103	0.23173840657771977	-0.7460509553040872	-0.5843630244754339	-0.190172054983788	0.5434851142327133	-0.11296630453240988	2.8270912663437704	0.4116812229795417	-0.20652416433124135	0.4582640968457959	-1.3638004349104071	-0.6157078233509642	-0.3137525697885016	-0.8845177124940063	0.3523270252232339	-1.4429157300252597	-0.488175736417381
0.07139945498460615	0.41019520220404104	1.3071332442132548	-2.3472257667949554	1.4787277738572526	-1.1868873409937897	-1.1329618243250197	-1.8389973560372432	0.6047932677971706	-0.03348386851032801	0.38452092222689016	0.945716270138032	-0.08565921090258415	0.2936701281210662	1.1023171164098688	0.9105060379805823	-0.688703362692121	-1.5502739532504501	0.6607129881242955	0.2702165589897437	0.08315961106357414	0.14720520130853854	-0.848389394461844	-0.6105055605589462	-0.194886574619589	0.4833424130674908	-0.07935813073390592	2.8404659319565093	0.3758618984717897	-0.14331991755730195	0.36240308540343685	-1.502050112100601	-0.6711925334466952	-0.30816016991717254	-0.8077326534717482	0.2701687816084853	-1.426552381019939	-0.4214068597620506
0.05788499986972839	0.5106916139075626	1.1922003668411718	-2.3169431273144925	1.623297860399348	-1.217978603505459	-0.9970574701256499	-1.6813072719891167	0.4594358341031263	-0.09958862251244507	0.36669617194826937	0.9313674595236753	-0.08836778455885066	0.26175587388042476	1.046054272557061	0.8783417634010464	-0.6721473441103114	-1.3778775273581505	0.6121849015312397	0.27712142138313267	0.06526906161335691	0.0644128957823705	-0.9652536023795777	-0.5784644983649218	-0.1564756067696853	0.4233522765229295	-0.03621306804219452	2.876828464079556	0.3197368817241571	-0.08938132506595663	0.2756654512667812	-1.6486099613432077	-0.687296793144444	-0.3038192407332066	-0.6716134307691732	0.17942896299874672	-1.4144663972085074	-0.3408959123216328
0.0822305811718545	0.6493842602480047	1.1316358069928456	-2.3017613017029195	1.73785193568878	-1.213404757477487	-0.8723582360386037	-1.4900462172118927	0.30468978948671144	-0.17812533287330115	0.37686288524193523	0.9135232293373232	-0.07785990177423027	0.2680560842181775	1.0138347106009236	0.7908731939824613	-0.6619912334030186	-1.216475284993385	0.5667998955734767	0.30675721714822884	0.05947837535965259	0.008770543070040169	-1.0360433162809954	-0.5653612675477926	-0.07861962475993206	0.3230725417147872	0.0493850910277831	2.9185527107324316	0.28459660439610734	-0.024791742643596605	0.22811138381170654	-1.7879276856488118	-0.7070449473351534	-0.3244146427297466	-0.4948589266908169	0.1445061912186531	-1.4041523024379094	-0.28444526257040437
0.05328975294414569	0.8266813599526055	1.080412178075881	-2.2723230971236266	1.827456976707093	-1.1821272762538617	-0.8001873143074937	-1.2688497671916608	0.1703282284798981	-0.25063461542468846	0.43110053498809553	0.8128557392782495	-0.039435602384158115	0.2796070698410958	0.964251113220338	0.6874042996368771	-0.7033113896117325	-1.0754065701219644	0.540857097359535	0.30827579542549366	0.0542793571357002	-0.024858963061921927	-1.1159428784827532	-0.5414918562299308	0.037106092249326546	0.14269844283792163	0.13638623433508118	3.028869018110997	0.26374669408815166	0.0265679595445814	0.21884435413001196	-1.8499158175360269	-0.7024661432814023	-0.3126790002829131	-0.35695948729160076	0.09452847457437237	-1.408738583265163	-0.3098252657699371
0.06935097141537079	1.0209755193481551	1.0615819052354731	-2.2798588769378645	1.9200356701388717	-1.2133308939586547	-0.7615806591438283	-1.006490240415182	0.05702630195662871	-0.355155297036302	0.4476872593296567	0.7169427975930819	-0.006979013904642168	0.2767200805828992	0.9158586627500316	0.5621727418658409	-0.7788042966164846	-0.9414108194322331	0.5015457044307112	0.31791732824180324	0.07095088901320537	-0.06483092833821139	-1.2126632048066381	-0.5068285717120441	0.13235392970028864	-0.04307353195975603	0.2126340551225881	3.1338696876225867	0.2487994407408042	0.0583720170366549	0.21524608571019227	-1.8628029438103426	-0.66631201589441	-0.31876089940633706	-0.23375904021805952	0.03389158204434779	-1.4302292160895969	-0.3561392416934839
0.17335395861003108	1.187213248077423	1.0142460838924345	-2.306028482732482	2.037219979459925	-1.2969646968326147	-0.7467944660620052	-0.7287964861761428	-0.070728380859026	-0.4377920175443203	0.42925825480032226	0.5803236579255182	0.000284804000080377	0.2975228376291243	0.7963220661955274	0.44687175611454444	-0.83751153754651	-0.7873332916895817	0.46240547866993803	0.3357106004835972	0.08688728764306872	-0.14122494846052025	-1.3600950200024182	-0.4512654626098411	0.2156321339595348	-0.221652905061751	0.3006678769955513	3.2787764040433394	0.23323023374950208	0.08903742188393507	0.09961081867358787	-1.823153452163655	-0.5956772653256268	-0.3500549148609002	-0.1318431447666275	-0.059422784916036996	-1.4463631382538407	-0.35938996853759325
0.2793413911938799	1.3314117067891211	0.9639840461025848	-2.2912505906712353	2.1080139532987645	-1.381878972875723	-0.7576389143252403	-0.4353471743594203	-0.1938377105741115	-0.5089427504866361	0.35796400653066535	0.47860153316350224	-0.007942309745440518	0.3344848944728306	0.6898816620965451	0.31004790972424073	-0.9145505035547314	-0.6758014177003561	0.45140814486921405	0.34069108790796954	0.0845360707934358	-0.215421173066013	-1.5192151958430087	-0.41300055730315155	0.32657008013998573	-0.38994763772021435	0.4111984365210325	3.3502179041099405	0.2476044115947446	0.09654470768335476	0.05410733985096068	-1.802595107425716	-0.490313199195329	-0.3890052645927261	-0.06967215072196538	-0.1288416179991212	-1.473236464569375	-0.3238153085906842
0.32058849984277926	1.4650403983990252	0.939253176805984	-2.280586857458926	2.1044954707342014	-1.444261414936329	-0.7527332980854814	-0.12245101541097456	-0.2823023478207084	-0.561906758649387	0.3456330784115386	0.4140308556596544	0.008025616844928241	0.4406401043576538	0.6368406240341011	0.15888534002071414	-0.9544731388311142	-0.6178843656430449	0.4743740137282047	0.3843458254393276	0.09829677067630256	-0.3196381868055394	-1.6660105900232125	-0.4134313326254633	0.43471291579734644	-0.5706430665251356	0.5422567676180208	3.3515885019859324	0.28870989333610847	0.06496935842726617	0.039386352752407504	-1.783736993712553	-0.30868360404427375	-0.43088617780498045	-0.028467016475763784	-0.15924526624377963	-1.4577454074293068	-0.33765873066777835
0.37108257405205125	1.5618869879899804	0.9338734188752531	-2.3037505900510458	2.04553896444615	-1.4982498104360211	-0.7535096528361208	0.2026466995168069	-0.34921889906070736	-0.6169454142978197	0.3501912078840328	0.2983848391530274	0.020890433384810347	0.5665631791830736	0.5735710012098922	0.060701708287244784	-0.9632344645188715	-0.5679703605244982	0.4735119080283191	0.41331016107295104	0.10316000637388685	-0.3730271358128491	-1.8464064770949669	-0.47230626250007485	0.5213048352348836	-0.7834756955616053	0.6474102656396898	3.3017364782808136	0.3046215234680494	-0.005449614120449231	0.0019001436315006655	-1.7175835561869235	-0.110789712310154	-0.4831076057488124	0.006620687560046079	-0.21365032532344413	-1.441161048775437	-0.396726453757519
0.4729122001505826	1.6592043646872476	0.9960406492701516	-2.24588964058374	1.9549014052287172	-1.5695100276266851	-0.7539335084862449	0.5194960293090307	-0.39212464558050775	-0.7215100712151842	0.37441097769346354	0.215722406378105	0.10824861440080909	0.716012387873897	0.534526675702263	-0.06726149701000049	-0.9974040093181588	-0.5080544042809433	0.4701939610077918	0.4262451061401393	0.1322541477905393	-0.43066193354307025	-2.0087930670108145	-0.5638667409193643	0.5857255605718651	-0.9753216978061057	0.7177214346671634	3.253423268839884	0.26862380754993215	-0.0600838827653176	0.08027198982820828	-1.652489182932852	0.12636484554018307	-0.5256893944011318	0.007759796836528688	-0.2708469541794982	-1.4676669591916058	-0.5057925633380438
0.6171834038217541	1.7784167845605396	1.0970634165371516	-2.196889913054027	1.8101248150467986	-1.6405278381782686	-0.7753308915256887	0.750123926597164	-0.3986783092269891	-0.7751410798251133	0.4062140211041013	0.14603286481366753	0.22772448987957347	0.8824489014758402	0.5528675305558959	-0.18264083175320667	-1.0162837048596258	-0.4866037875451738	0.5239105445450392	0.43680635118169986	0.1514576559725365	-0.5278294282079867	-2.131171680234676	-0.6951932447736036	0.6749438871812016	-1.1739674945001919	0.7482165728581979	3.185449951872512	0.22506302762372657	-0.12011133378522457	0.19343342329913019	-1.5330488647453486	0.33372392419075064	-0.5649159263226116	-0.0029492985823604103	-0.3429115102128554	-1.493685574838851	-0.5993084380516922
0.741352327645022	1.8839581923132045	1.1801730600035591	-2.1428089489970885	1.6801972509767158	-1.716092707610364	-0.7388561964638777	0.9068828054290355	-0.37143665132096115	-0.8215851242609962	0.39967177432541595	0.0619942461141285	0.34219331320908	0.984384731016671	0.6039489135499742	-0.2763884281482575	-0.996535405343338	-0.5008821622419567	0.6388776878150632	0.4569319012954649	0.18656685383611785	-0.6441479467478957	-2.208618820539364	-0.9019552706116014	0.7806838168766526	-1.3538014074074334	0.7806513546451512	3.077242200351196	0.17855637313417422	-0.1537421992523321	0.31929644137458335	-1.4140320420803252	0.5476275306807182	-0.6063853409067986	-0.0911501348174519	-0.40021949423736086	-1.478184505751662	-0.7059770489568107
0.8475008091773468	1.9811232110128085	1.2176969555766202	-2.057403421932464	1.558347656685831	-1.8035650271038246	-0.6498482008513113	1.0703906266504026	-0.33199713252578944	-0.8244799986498327	0.3733262574767805	-0.00481957295441036	0.44703597593553646	1.0500378221948818	0.6322911535016413	-0.3506186304103628	-0.969792402776809	-0.5334467786470746	0.7716335012869492	0.4339264583969843	0.24396530520756032	-0.7202621086681299	-2.30890250767262	-1.123691278995531	0.8621285302085389	-1.513921922127056	0.7248708747553411	3.003957633770454	0.14258882635163336	-0.17525100175459757	0.383596947356253	-1.2614833048042384	0.7477544965429602	-0.646408933279531	-0.24049388995489615	-0.49551271733978597	-1.4682291918677617	-0.8184845874021616
0.9818146110405663	2.058259815101466	1.2125389740502797	-1.9648979132227162	1.4263199788869083	-1.885401828704906	-0.5034668620736774	1.1663471924144628	-0.2892672337839621	-0.8349459964888106	0.36224393447173187	0.04728075031841942	0.5291859835390071	1.0728437916126548	0.6355787615888324	-0.43463527005168573	-0.9032714746606303	-0.588827039656233	0.9212809247933438	0.4154137044082923	0.32313382861441514	-0.7707957771098516	-2.356319976868348	-1.3591579681995836	0.9352616728419569	-1.6298532815672915	0.6541664322129972	2.923755716756875	0.10466546352588764	-0.2005991845419801	0.402998845165047	-1.143446588515174	0.9292784517410617	-0.7177056919414948	-0.3969591542251353	-0.5920339445912608	-1.4596126161189853	-0.888166274049939
1.08943221823657	2.1039556510237545	1.1549163118086712	-1.850889750194797	1.2759949470727867	-1.9431656830731945	-0.3404456099284352	1.2449148624272843	-0.2868686897036843	-0.8316578429451292	0.35289561188977375	0.04705899294391666	0.6004686451210006	1.1206830013463585	0.6523102802686358	-0.5109651121509962	-0.836572144244996	-0.7042797347420182	1.056638410251135	0.3610741574448054	0.39808301510030436	-0.7967222770927473	-2.3406026906853037	-1.5925882706795478	1.0122539008885467	-1.6944582375436419	0.6074055044025691	2.8351671157283524	0.07950633748899363	-0.24594974892837898	0.391178788739994	-1.0765376157098896	1.0701928964335534	-0.7861356442030197	-0.5184803247240107	-0.6803330622879307	-1.4711079183882023	-0.9807357677075068
1.141021216141002	2.173949294638973	1.1274300386999538	-1.7346556207621742	1.1090381686835804	-1.993993443106159	-0.147459792415615	1.3122910196549298	-0.3011008897376832	-0.7980323502760754	0.3187481300642523	0.05963786351921865	0.7055805126432628	1.1295176844795034	0.6983688987432759	-0.6063852912991667	-0.7928333577427512	-0.8459034384374702	1.168362023464646	0.34381305456693534	0.4398830880224692	-0.7529502735749297	-2.244918693541531	-1.8058879902221807	1.0717292225470227	-1.7600074181867817	0.5615673666510983	2.747726774393164	0.11073953916758572	-0.26491049650293086	0.46198517824012636	-1.0156787184251947	1.2085210530166113	-0.8525878804670255	-0.6764461097892749	-0.7628490330644542	-1.4923222541451409	-1.096183681795651
1.184200235495363	2.2692693608483725	1.106195732037616	-1.629144592647291	0.9853458830093894	-2.034913677581468	0.04993153112446562	1.3691963027488483	-0.30737878615316894	-0.8142676708629241	0.2536867272000055	0.0859872552649051	0.8134906262451755	1.1445452058587138	0.7411690814823185	-0.6351231054455774	-0.7519883186515987	-0.9359816234821619	1.2912367889453185	0.3771996052834997	0.4856803438236098	-0.6975216307623653	-2.131796163693102	-1.936067539081956	1.0841187627873174	-1.8354992636039789	0.48739041404577305	2.7102935083904742	0.13223273552886244	-0.28538217747470146	0.5255267587555683	-0.9523887251101278	1.2875455307248955	-0.8953542553302161	-0.781169605181004	-0.8443143462298398	-1.5200129505336464	-1.2022860086940792
1.2763790433418687	2.3490981817922685	1.0926244721966598	-1.5285953492450468	0.8663437758944884	-2.105282109001041	0.2107532429917236	1.3575539120222953	-0.2806054063039193	-0.7903704652929	0.15623273275793553	0.043444456770730056	0.8749365710764128	1.1628664618652647	0.7773102096539356	-0.6449785342761822	-0.7723023503123709	-0.9735481371124134	1.41040456261508	0.36950280747783404	0.5375466151208437	-0.6227217120352538	-1.9952715452461074	-2.008399488136073	1.0944705437319937	-1.8993200448385537	0.395696380028132	2.680342946160078	0.10016073522955223	-0.2941356636918372	0.5562047396494638	-0.9008258995371591	1.3548979039375078	-0.9348589915703158	-0.903215021967916	-0.9610495390362617	-1.5482506088506807	-1.2236244360464548
1.3473937555689433	2.4837961703644145	1.1270345374454585	-1.4466208495091775	0.7541676041617146	-2.204504213517485	0.35057076557156786	1.31176025314627	-0.22058672929587306	-0.7523597476385303	0.05750372780791842	0.009934561197637398	0.8771357195748706	1.1806414287837277	0.8399800915442063	-0.7125700341285928	-0.8334274034206617	-1.049290315099611	1.557459292574568	0.3639616466312596	0.5696984135911926	-0.5498241021778323	-1.8720311896154573	-2.0145741437399964	1.111155011360503	-1.9423622921399968	0.32367938374322913	2.6564510994071204	0.10223460441196988	-0.2871443063695164	0.5396243839818162	-0.8614068373632018	1.3685556694468102	-0.9924572576675473	-1.0169593984148864	-1.0466518494674428	-1.5725809628320264	-1.2580078321555397
1.4158929428913614	2.6424872190976822	1.1186826396710479	-1.399940983244265	0.6610627507709327	-2.3033336017166626	0.43369494584949864	1.2383311689920309	-0.14093736077034852	-0.6577757361088821	-0.006780695868983555	-0.005450294297691088	0.851538467886051	1.2199525287062103	0.8716215333210767	-0.7579652592835846	-0.8574289355669313	-1.1092085470533615	1.6895508144180702	0.372817562668901	0.5328733448429194	-0.46992640274642683	-1.7618721583295955	-2.003716847351118	1.0830630701614614	-1.9856540495865507	0.2620572022656038	2.659322480016056	0.10771268429295548	-0.31011214858835945	0.4634469435505043	-0.8465929561756639	1.3811034672006268	-1.0670180464201926	-1.112331709143151	-1.135603664369547	-1.5661351981507512	-1.2281549457348901
1.455835776515286	2.7691161784204477	1.073738755255154	-1.3253033457394525	0.6048049358855127	-2.377769433689062	0.48601744585085677	1.1707525544363402	-0.0412040187598864	-0.5405423183099043	-0.06382701846360075	-0.030436856442464355	0.7961041266886181	1.2442738217681153	0.8676818558067563	-0.8404560379917367	-0.9215408344616451	-1.1516571417669308	1.7738040596256177	0.4070055829137866	0.4882163519375033	-0.3617884665601644	-1.6995066292896968	-1.972984230661235	0.9960858268130229	-2.037980590354786	0.2253127171364783	2.6939304420726637	0.14156563010820442	-0.3020272635609336	0.3334857922910891	-0.8431315019182177	1.3709487563231688	-1.1504680771782152	-1.2290916350286105	-1.189296450701903	-1.5800188204552061	-1.2093508947699867
1.4918477485663142	2.882004692802733	1.026144754815086	-1.2615894666377028	0.6112071144834538	-2.4174857961130063	0.4955141796925339	1.0919397469019931	0.033450553791066054	-0.42831583887428676	-0.10429544351852696	-0.04334418960694454	0.7689062263445134	1.2938209849070326	0.8243950368816929	-0.9595174602937464	-1.0190163077321412	-1.1655736785425612	1.836406049983675	0.41145951753744264	0.4145135321314358	-0.22888489675130286	-1.629613724369198	-1.9096772129952584	0.8570054738362203	-2.0546439541635215	0.18958731459505068	2.742667849362087	0.12801851460668287	-0.30019744725658726	0.22383674179159976	-0.8246984459612484	1.3578384600140723	-1.2404879218490583	-1.3126073813841284	-1.2017319890974438	-1.60806594060533	-1.1720683526761695
1.5342365330879302	2.964397429683423	0.9915173934932989	-1.2339255542427572	0.6669534792581865	-2.46676825901804	0.47743380529801077	0.9653650669538377	0.07130757332632172	-0.34620151251683473	-0.0980162105997524	-0.0733967901891707	0.7739916876575988	1.3790500826980938	0.7171219391842331	-1.076479817687313	-1.1214280250778021	-1.1677367410837882	1.8840764197785902	0.43961043440451963	0.3128284095481569	-0.1297220494508112	-1.5207349960877086	-1.8165179678549688	0.7172711592724169	-2.0638241103428583	0.20641529297732544	2.7823413188301793	0.1452093989313732	-0.31928304049760964	0.13990465974106664	-0.8216764350287736	1.3736056051627925	-1.3189227034301232	-1.3871781811852553	-1.1943248160663482	-1.6373681170606074	-1.1402145802562222
1.5148037198162212	3.0681083023739575	0.9795952316330659	-1.2438422410453964	0.8215415382670308	-2.543926194097099	0.4544830363918889	0.882065914466396	0.1386532846638645	-0.26781240676889073	-0.15808813495774415	-0.2315200956022847	0.7448937422322068	1.5351590468043106	0.5835487288154951	-1.1509158444460557	-1.253255215786229	-1.1830761656594206	1.8851455875929397	0.44383535366338434	0.20259210682551906	-0.08306278157288294	-1.3774097005516395	-1.7346367471880313	0.6024070226004163	-2.092591162367335	0.2467993499802294	2.765232980775103	0.19812799576631024	-0.32613075009525705	0.042260231902563054	-0.81543732922886	1.380987448303324	-1.3769646375495814	-1.4525068116546493	-1.170090054523564	-1.6439598990281652	-1.096940192553224
1.480121416604503	3.164986270763894	1.004050000507029	-1.2548851598458048	0.9989773862913605	-2.5844395593851006	0.4862429009839017	0.7963531423194707	0.23161169553383618	-0.2290847791939123	-0.1962362388183499	-0.43853457222562964	0.6987517132331857	1.5713049843220683	0.4304142503279708	-1.1900196241633325	-1.396597566173259	-1.168140679643565	1.8953448999291118	0.4935328111357588	0.09552351073814383	-0.052763224593405364	-1.2319983169035515	-1.6180925559793895	0.5141547377912385	-2.175757017289604	0.2738095336012746	2.7096133290816846	0.28134323937542244	-0.30779723918236757	-0.07845962314283973	-0.8026096850031827	1.390650004121973	-1.4320921205860901	-1.5041147431077955	-1.1683854881796139	-1.6211605872478398	-1.0213434876648606
1.4595612852998694	3.253196962852532	0.9789700013859424	-1.272081927524021	1.1695148812187752	-2.574551661895387	0.5116161852945893	0.7323492675587022	0.38043049335597245	-0.22435555987795297	-0.1867317090114086	-0.6234905805265122	0.6128107573427419	1.651679194987197	0.2921583605104531	-1.232854116614351	-1.5605245546487325	-1.122404025053413	1.891048748217828	0.47722511986238453	-0.004405846206409947	-0.023758284387683137	-1.2054387444387262	-1.495750480585756	0.43626093469073435	-2.25656755235467	0.29227120912960586	2.6318030102828844	0.33021744612002824	-0.320199076773275	-0.2028673665474908	-0.7829321146142579	1.3993231810362292	-1.4467502472309481	-1.5456048037892063	-1.1850687469081618	-1.6215473735810282	-0.9800983833337156
1.4104598723375625	3.3449318567362085	0.9631433651189687	-1.2642806159708537	1.334798131480312	-2.5987370572963617	0.5193526781850194	0.6503907108921021	0.5392869307543201	-0.16919765869162345	-0.1246854629982332	-0.7903391694052555	0.5110228464889017	1.6549797867997427	0.21011141933119942	-1.3374422822729333	-1.683702925624014	-1.0981085430017177	1.8174256111321507	0.43165413733725255	-0.12115757173788189	-0.014626184146981483	-1.2028005443085046	-1.4518785886129995	0.33734251765941575	-2.3166337999771094	0.3464339954724256	2.491597576224393	0.3275202425551864	-0.32293214395370895	-0.2832259251041392	-0.7358084666173511	1.453148708260822	-1.4474839384077673	-1.582909336431071	-1.1530696751336653	-1.5711945920999981	-0.9179663579920792
1.3432424827004386	3.3764336479940615	0.9202516965016769	-1.2533650065614914	1.4434829772915685	-2.6388010431341167	0.5222137038233573	0.6051836310854413	0.6303506504560972	-0.19622060900567925	-0.039583065877126664	-0.8773975650634194	0.41703596179517904	1.6038068993348742	0.14002037947230764	-1.4379018844947768	-1.7267724044138935	-1.0720070004457813	1.7023576986780644	0.3875985176069495	-0.25320591494393463	-0.035185221885401644	-1.2576677952633561	-1.4460549583810476	0.24457763556577	-2.3889791617156337	0.3882222928627873	2.3598841442673684	0.33478844986293865	-0.3303995693897381	-0.3887531488000313	-0.6488566861995584	1.4920569327822857	-1.46971941626512	-1.6260116861516565	-1.1120020575688596	-1.543562318184587	-0.8391414302862253
1.304079844494289	3.38036992647923	0.8551566479414913	-1.2540465853566045	1.5258999943538158	-2.6464936961829757	0.5137501181288576	0.597911035552866	0.6736463998916549	-0.219177092836193	-3.170664386764055e-05	-0.9268995533631035	0.388971505406723	1.5489288461302988	0.09835185836721234	-1.519858554383442	-1.7784139668669088	-1.0283253121625502	1.5594667825025335	0.3391001963794057	-0.398954884072763	-0.08077521336007654	-1.304268287891609	-1.4730606777853326	0.1181656240802847	-2.419506762915272	0.4376772440031769	2.2520735296973142	0.3697555825868103	-0.3229682439054594	-0.3798154761223821	-0.5428021723063094	1.5349627163368453	-1.4398642055881548	-1.6628135369860875	-1.0707416491258441	-1.5202421751131663	-0.7630678396468651
1.256755518095344	3.3485858837129596	0.8054328099612846	-1.2675093867949505	1.6256553964737237	-2.5628816907949927	0.5392338754547373	0.5521425470473539	0.6605231874648447	-0.3024379815937271	0.024525309653870106	-0.9473717386690446	0.35806325764554703	1.4346121401269785	0.12798012587429825	-1.5830150537692043	-1.8734866948145865	-0.9618695678791092	1.4058589833477755	0.2799325112685544	-0.48951046558895783	-0.13602721839834328	-1.2982219151949703	-1.4693626663085193	0.017310881130503542	-2.4193613900576163	0.4890118514127829	2.116970903205952	0.3897238223445447	-0.3155873079371652	-0.3349585899030981	-0.37104238668396883	1.5382378767061304	-1.394657157995573	-1.709199835929493	-1.0044247475280046	-1.5112887560774415	-0.7747190796166514
1.18584163063013	3.259886901770841	0.8164594655825799	-1.3033405992932472	1.7068729951348014	-2.503318562430169	0.5558161004901783	0.5623091880070447	0.5952901989289061	-0.4211900465992776	0.04954197773506234	-0.9398399229853963	0.35687522402950445	1.3444921549876523	0.15551600567998997	-1.5795930777804188	-1.926742131621887	-0.8740751888693646	1.2709852112910067	0.2009397621755466	-0.5765390874370563	-0.2212880186476979	-1.2750182884840287	-1.4076983720290843	-0.0672843905220705	-2.358710855372678	0.546552948873409	2.0181942400575936	0.37962517020956443	-0.3147194049305004	-0.3163198706437125	-0.20116008051980624	1.55448816573717	-1.326167557546252	-1.7606471808249533	-0.9303372146860529	-1.4767399926010043	-0.7406683723910609
1.102304163096575	3.187171134203868	0.8693833802665338	-1.3612651204752975	1.733097825865655	-2.4850236535241375	0.5538010952385906	0.5869854532039874	0.5103625861145754	-0.6005792484368849	0.05216688442275332	-0.9405057402649752	0.4074051833729144	1.301229030658043	0.2108559253181574	-1.5492730596822042	-1.97764714864702	-0.7991948564690169	1.149865504919512	0.111298009240859	-0.6312413334676965	-0.3054112134782279	-1.2858725123229602	-1.319279602086556	-0.17386776202136306	-2.2935397839410365	0.5786530651700827	1.9088828427545952	0.41708874712469424	-0.3165078567067997	-0.26152831906692825	-0.018005752750183745	1.5481095400934972	-1.2460472991540053	-1.8232373975489256	-0.8734319845016538	-1.4272179615729343	-0.7192035232629577
1.0344347651306118	3.122217020314353	0.925192068331832	-1.3901519388809482	1.7327821298902528	-2.442946757666145	0.5213699379879371	0.655939683226453	0.4512594288576504	-0.8164817587960906	0.05457669021276649	-0.9336655459148633	0.43256350782924946	1.297206720102553	0.3318578888879186	-1.4984045127171925	-2.0487482533891006	-0.7482892675253507	1.0118179299152361	0.0596143946041844	-0.658992949550288	-0.39426655608930156	-1.3176555121383746	-1.2255862834599314	-0.29940515141415974	-2.2133645562202426	0.6043412123465439	1.7686722890668984	0.43881604769361343	-0.31661916489136316	-0.21572031446745502	0.1509866660349704	1.515504464566913	-1.1604171548324442	-1.8774523370614322	-0.8387865155355625	-1.3728642130962894	-0.7304852409371485
1.0193220511466843	2.995783587176189	0.9833064469447896	-1.4162836210535221	1.6539039628748522	-2.387753663670123	0.43565809642048475	0.7160065837296876	0.3812688754201011	-1.0475913546455917	0.13713366787862058	-0.8549591714188154	0.4600458025470845	1.249084137190207	0.4984375313451384	-1.4569527239377178	-2.098729416469007	-0.6585589987446872	0.9020522998180074	-0.01302040493777858	-0.6724638967307933	-0.4822612438659416	-1.392266736522539	-1.0884475781067802	-0.43142968984477054	-2.064193133750753	0.6423335841165001	1.663931257893611	0.4062895773267984	-0.32549824885729717	-0.16272506218252847	0.28965756049014574	1.4959812679607103	-1.0837907197893422	-1.9262110041624794	-0.8153990857050409	-1.3146165951189812	-0.756420596937201
0.9718765264941875	2.8929515311003153	1.0687743688486855	-1.452449057622729	1.563713356740874	-2.328157632465091	0.2815006635583012	0.7502295327169279	0.33154101956599485	-1.24749847218697	0.24652795576246564	-0.7025972570671215	0.535661004083594	1.2937752703389909	0.6888380439357534	-1.4481931093266405	-2.080039651764127	-0.5254576021619546	0.811062717418044	-0.09613079693238556	-0.6803192053824672	-0.580090221553945	-1.4828526506658015	-0.9678708651965501	-0.5379976960574917	-1.8587407492216166	0.6915271944521342	1.5957151242267575	0.3999895438344332	-0.31235636225550734	-0.12011263646150791	0.45466568444981253	1.4967362758194416	-1.047289943847749	-1.9667054281862328	-0.7561496027217803	-1.287369318299899	-0.7921362219167438
0.8930358688403542	2.8034967248209455	1.184920463960237	-1.478531350761343	1.4863406861242998	-2.272695081253196	0.11212224739021778	0.7499356960002783	0.26432395820133314	-1.4356040918368647	0.28832421472009073	-0.5663417970708268	0.661567778836808	1.3167942696438337	0.8947468418425826	-1.4385935237949288	-2.0449452862659743	-0.4297231394252913	0.6967227356676428	-0.1536387876153804	-0.6152242986497913	-0.6392020890675867	-1.5152213368789027	-0.8065526028525201	-0.6093880404306294	-1.630795339619376	0.7712021253272814	1.511536718071359	0.408328651899764	-0.29686045796666216	-0.1017728333968361	0.57591643623196	1.5177947516200512	-1.0248796764865298	-1.9870228394647556	-0.6795573687162063	-1.2432631516584391	-0.7285142256468901
0.8662413346586103	2.6721572663949518	1.3593713293676672	-1.5086826837088723	1.4119009329566228	-2.2268904020705795	-0.05728776067838328	0.6891744215800443	0.16416474425066171	-1.6171902474792748	0.29652766271112674	-0.46079715909510155	0.8264404915290505	1.3724094702580667	1.047865903791993	-1.4059024994840548	-2.0002975821622084	-0.3597538123848513	0.6088663275247479	-0.2312596911449229	-0.5150679037981255	-0.6744489575362158	-1.5526649770755365	-0.6306357667248588	-0.6496765713469378	-1.3640590001125459	0.8338787832700307	1.4524455920885075	0.4274957181600968	-0.3288653214403471	-0.13118038123534928	0.6506958376856263	1.495799837576926	-1.0601682276629598	-2.037757180044087	-0.6318069661413803	-1.231441119180174	-0.729697647532461
0.792362374879968	2.587820831044753	1.5375234189477944	-1.4866878352344646	1.4011904660922174	-2.149963871581991	-0.24690963542396047	0.6052941618429151	0.05806748422953355	-1.7477107039671487	0.3925508869693151	-0.3715130729237605	0.9938454275810692	1.4235000715004615	1.1503962226095708	-1.3380085871030654	-1.9752302645522462	-0.33127585945682025	0.515289926436357	-0.28553675384272503	-0.39876001328499633	-0.698018833386312	-1.5568468525647592	-0.4959941139506766	-0.6982278788077727	-1.0868591696127894	0.9297639252785508	1.4120819966034537	0.49099268400044876	-0.3248732684426188	-0.1395327744346349	0.694945001036132	1.4810169220888902	-1.06946355748556	-2.063217949355947	-0.5468951209647257	-1.2119085649399879	-0.7378428219400559
0.6793892442288861	2.50177196475522	1.6934347850227944	-1.4357540648644844	1.4332420940464878	-2.0545632124312205	-0.4201358605294481	0.4908570723020723	-0.09625077307868132	-1.860128842651882	0.44605915783638095	-0.312797947049119	1.1376439780435672	1.4253846545679436	1.2250160272115211	-1.220431055934633	-1.9204576287544526	-0.29765451702222406	0.3910419989969057	-0.3612768107681104	-0.2688180889010484	-0.7120720765570109	-1.53801386396548	-0.3527627635724563	-0.6997104415803667	-0.8083184142827571	1.0086148586085593	1.355157205150318	0.551353923737786	-0.2948696960440947	-0.19909398376303464	0.705006111615936	1.5284692947412504	-1.0767820946572004	-2.090457100089504	-0.4883287287215249	-1.188669273592583	-0.7346746732295275
0.5746617828301751	2.483674754911072	1.8049995172594198	-1.3811182828864708	1.4396012746262739	-1.9987676400550072	-0.6113876462502372	0.4522364218405028	-0.23106653124585091	-1.9352246539929865	0.45907148883729204	-0.322135137916341	1.256033529132551	1.4753826776341636	1.2823617888635412	-1.0656211381677907	-1.864917632256568	-0.345535914686525	0.2720908489775526	-0.4095553839601556	-0.19611314192199045	-0.7033150589975319	-1.5434924566001569	-0.23877226624609613	-0.707776842267249	-0.5631000533407865	1.0954345990576484	1.3041081389992895	0.6111789744012521	-0.3251116785406368	-0.3096080867462289	0.6454514842027358	1.5527318874393576	-1.1286326207511839	-2.077959795351587	-0.44839457403030164	-1.1528884727321496	-0.7093499201481451
0.5032275928415799	2.5135350723127123	1.8567411844947188	-1.3602767687758308	1.4241638545817874	-1.9231713760447664	-0.7694094308202125	0.40976798778213297	-0.3874631916220509	-2.019410317195204	0.4223233625253213	-0.3484919195554149	1.358492447795486	1.4987353932857046	1.3354711359769775	-0.9328999834199557	-1.8076223736848547	-0.4441820177655382	0.13488186769952987	-0.46460823445101224	-0.11903300977346702	-0.6598265482038943	-1.5309878654851938	-0.18634483727795131	-0.6535853503454595	-0.3504989585364514	1.1904473940559017	1.2191752457740543	0.6435172501145631	-0.3319872151844253	-0.3892327707397916	0.556456106808571	1.5840537714338299	-1.208741614315396	-2.0096306738746277	-0.45528521499808433	-1.1306889287055681	-0.7634605788738281
0.47915022140017066	2.5070811313967853	1.865534954953634	-1.339521729074691	1.4183591221308445	-1.812112720114475	-0.8846295954752555	0.36648261104600094	-0.4867531880450734	-2.0008893426129744	0.4250287019716083	-0.32521523336541397	1.391369210942147	1.4788535562126612	1.351060640128133	-0.8278484251795589	-1.7192728734899145	-0.5805349718333102	-0.009712381243186097	-0.4414960768515862	-0.06855677196441594	-0.6055304224792083	-1.5142006757425517	-0.18317650362091953	-0.5408453708511798	-0.15687929001201775	1.2956217047612348	1.1742507920421015	0.6681553544896824	-0.3786095507876962	-0.527069988397886	0.4746516911972939	1.5835284681186494	-1.3375813306156286	-1.9097874957347447	-0.5147578297190751	-1.1571785804041919	-0.7792685288079525
0.47171305723940515	2.4996984411039995	1.9026449799134522	-1.331953319530761	1.4047383683534125	-1.703606952684062	-0.9517163179557213	0.28853161511076697	-0.5298068689595034	-1.9164966519166495	0.4443319967191739	-0.3148649608023264	1.3772590775592857	1.4162485981449904	1.3329079798434258	-0.76159076005396	-1.6016503752495943	-0.713747309288094	-0.11549118315424971	-0.4215432360564565	-0.008333634925892532	-0.5647867027791695	-1.4886266978399494	-0.18761531050258884	-0.4249963567862635	0.01269719792802429	1.370329941141479	1.101156624471529	0.6911494135681948	-0.4229545811013814	-0.6348697597305482	0.37377305287583096	1.6228816275249778	-1.4646207981272321	-1.7528593751233779	-0.5775570879161418	-1.1698114483512465	-0.756692023539147
0.46025872329501355	2.550673484010536	1.9647026102014338	-1.3154447241033824	1.3994971362456603	-1.6109715628935795	-0.9845731344975631	0.22363200346888953	-0.5182419031808521	-1.7909557116909638	0.3737008144273224	-0.26731222043025293	1.362309180859802	1.3156794056157395	1.2756161134059496	-0.7230164897260767	-1.4968424985902735	-0.8831683977096594	-0.23289305085766315	-0.35277192993094647	0.07018934741398004	-0.5240887780576523	-1.4803808302383634	-0.1990870582805077	-0.36230673710124534	0.15450031323830044	1.4056589297926914	1.0121857334164417	0.7690238917371948	-0.4353383687164139	-0.685245376387782	0.2906813566846926	1.6617183499701356	-1.5741774648970872	-1.5715393493281142	-0.6303140483626315	-1.1999900630337152	-0.7177769295670426
0.4748109537195913	2.644085593095999	1.9848568209710789	-1.296535638223973	1.4022874813185697	-1.5538064420767297	-0.9696437717698787	0.16021634932338844	-0.46559523569607536	-1.644830268153651	0.3014462897905286	-0.26779316922936663	1.3017003036639196	1.2029360236147535	1.2122869802378664	-0.7082689920633867	-1.4656151476437582	-1.0757096378273059	-0.31364884296331763	-0.3259079081088187	0.14233024425769034	-0.4723913356379497	-1.4724736908209182	-0.22443925351757527	-0.31975613619116194	0.25659291048312194	1.4172286267504095	0.937893857848161	0.7793441869151226	-0.47281914362123223	-0.6732118420189448	0.16730017376893508	1.65155358197606	-1.6518377064495042	-1.4292874728094793	-0.7220113950008104	-1.2120692633036645	-0.6241130083002395
0.516783951441073	2.685630702459686	2.014292038239586	-1.2900806338185542	1.4081312514438902	-1.5360476221937165	-0.9754529558190974	0.09556406393090651	-0.4175370839107392	-1.491310851687662	0.32278888905443637	-0.22253594780568603	1.2081500255727204	1.107244575495455	1.0724362934206755	-0.7065993989398258	-1.4291788072519835	-1.265857058389859	-0.36925622807085273	-0.25889107591529414	0.16147179696854191	-0.4501124420395041	-1.4851260092056169	-0.28206116724329344	-0.29873792321387505	0.3475376809966845	1.402920153035253	0.8754062235749629	0.759346737635049	-0.5174183777618264	-0.627800901687569	0.05455773734852003	1.6266199784572133	-1.7061145103000033	-1.2858840530266098	-0.8476736482699814	-1.2080127521725115	-0.6052070119560364
0.4954292791820774	2.7860964712154597	2.013664231801907	-1.2878111573570512	1.44141398054955	-1.4814435251943785	-1.0268204504223912	0.08751392282224262	-0.33105935005375214	-1.3422689208981748	0.41614736845609934	-0.20743694186676734	1.1028912903027877	1.0132708522702893	0.8879893219715616	-0.7317393088964146	-1.4038009200358426	-1.4138024574385712	-0.3875197022031943	-0.2011345523103616	0.1650756969993936	-0.43431244754520415	-1.5185660911729593	-0.3353635222414337	-0.25696757905114753	0.3967380763081588	1.356293091420937	0.7910032119725432	0.784018670102691	-0.4788929605032318	-0.5852473177371618	-0.06929764859233269	1.6448343821352416	-1.7455829590202832	-1.1345078226513354	-0.9581242798476026	-1.2035569767259005	-0.5348180049784594
0.5052946038066526	2.8157470710158736	2.0230561265029636	-1.3505131210312635	1.4788946740593032	-1.452426474258298	-1.0610704500497483	0.10047721081880012	-0.2292484613343718	-1.2263333992680914	0.484231555415767	-0.16282785043685472	1.022387699334384	0.914375441506642	0.6942610932271182	-0.7782487459913032	-1.375664099203416	-1.487940544201416	-0.3953626696212813	-0.14594128773931375	0.1516449335192617	-0.36111389925749887	-1.531575044077524	-0.3494998602892735	-0.2009712281018526	0.4400893108229165	1.2861992363673913	0.6991674495513684	0.7582438934929596	-0.4486900862877531	-0.53991169487217	-0.21656356238033583	1.5957401328980192	-1.7493455962535307	-0.9743152617898145	-1.0807736225561666	-1.2614984562766205	-0.4873231023359669
0.5366536269024296	2.8224259721656972	2.0599650965911254	-1.4076182421909595	1.5033645067333512	-1.4531619327987948	-1.0972899580828444	0.10143094898848473	-0.09807020270532135	-1.1045399002989522	0.5635281067448913	-0.0925987739676997	0.9360215876266273	0.8692894487764058	0.48309650920057157	-0.8596741817042904	-1.2705582811573115	-1.5395593407204848	-0.3686467977142785	-0.05699528657197186	0.14008611226577547	-0.3038483689731323	-1.5034889564921006	-0.35770191033942095	-0.12381500372834461	0.44723009548174064	1.255228854707363	0.5967088222156518	0.7398874794996275	-0.4227740813426305	-0.48399318342318776	-0.35285868991582225	1.530363162440088	-1.7755224712382058	-0.869356713559505	-1.1656680849487195	-1.3460739618260518	-0.5273087416081707
0.5901264299822584	2.7526861972256476	2.121476126448085	-1.4718673051178148	1.5557536315116027	-1.470225335399912	-1.1155513729492026	0.041057626583343075	0.03621539729108107	-0.9457009709951993	0.6772782445382697	0.05165800223389677	0.8929211602637774	0.8342669467682505	0.2282686544422559	-1.0186833791455423	-1.133033890416481	-1.5390376341580692	-0.34491663296571656	0.010472274818964634	0.16860383933158118	-0.22739328887946178	-1.3975311992258308	-0.36425088834805297	-0.03098094036881908	0.4459054552071541	1.2153381014104907	0.49289349314035913	0.6917503109504772	-0.3403969997776051	-0.347267974492569	-0.4899593442097931	1.4683963751763072	-1.7058439697578343	-0.8316298841527983	-1.2249023975022189	-1.4407317797357821	-0.5277281672362901
0.6174186287908832	2.6889168038202516	2.1734983744374228	-1.4889034613903445	1.677938723496777	-1.464587007594648	-1.0960491657581328	-0.0690041959438453	0.19113467484862165	-0.8438155720456594	0.8249303488347095	0.222874744979047	0.8955066702100017	0.791131251797055	-0.07776153419859137	-1.1700776451399766	-0.9687878853249184	-1.4805585954678748	-0.30862543142332954	0.08101209628447928	0.23865070172773323	-0.14405128369206383	-1.2637149140573156	-0.33731608988385814	0.02540816229576287	0.4178792456303436	1.1483049854785103	0.400829248981479	0.6690097554551153	-0.2768362659801307	-0.17322484390499612	-0.614048739742303	1.4173206245488863	-1.6575638401432418	-0.8153791668611344	-1.2579005052865841	-1.5592696707230453	-0.5174171881971509
0.6510236018900475	2.623267310516144	2.2707075648212034	-1.493681691496671	1.8219430466420938	-1.4792108479618462	-1.0937079336926838	-0.1861947051461071	0.3126393445615109	-0.8114269741757022	0.9562735136591554	0.3732635820256019	0.9435167535858765	0.7488881337668563	-0.3676300520501578	-1.3068089279996695	-0.8220869482088491	-1.3678819254645886	-0.2911839358892061	0.10804110465083108	0.3185061298781627	-0.03210781386685062	-1.1053930623511525	-0.30781984860519873	0.0588999898643057	0.3348582687388871	1.0815165294163602	0.2804933884215121	0.6862383339400453	-0.2089570754545186	0.026711647068690624	-0.7662955753532708	1.3786323290536204	-1.6042742784350217	-0.866026882463062	-1.238841599397587	-1.64560999549393	-0.5378751781828528
0.6579821098750709	2.5567116689801734	2.418003500028737	-1.4844440293689252	1.9533732782940187	-1.4884961792615907	-1.119329151013181	-0.30350942465503417	0.37116187729651823	-0.8505357189850281	1.0251989037249953	0.5091451861039962	1.02928278320276	0.6875746122463384	-0.6664664829264486	-1.3906024952815084	-0.6837342308666375	-1.2136941338736693	-0.2595744385366708	0.058077562496495004	0.3616590630058233	0.11417806633215029	-0.9504571495112151	-0.2996741761183713	0.10120999287246697	0.24877891809865577	1.06167840890118	0.21717445069911986	0.7336414397851433	-0.15917448990843436	0.21767084523918107	-0.8835477248528398	1.30497939755937	-1.5717344376339661	-0.9872533995695187	-1.2566826568974585	-1.7103408509957752	-0.5345542302208338
0.6328414339743753	2.469218957451121	2.537323125880481	-1.4722540461760831	2.0823480968039267	-1.4609406053388803	-1.1390172301795867	-0.4115970146427955	0.351153341854621	-0.916537968048597	1.1096020527339427	0.5682197515471438	1.1544022432205354	0.6421422173767728	-0.9473890218522338	-1.4474462768653784	-0.5339451200984718	-1.0503403732982144	-0.18242381572144675	-0.026413801976790063	0.3887374341150943	0.28110218050623714	-0.7762041055198206	-0.3059947050566581	0.2263440022688253	0.1273881089454949	1.0404075383164806	0.1911584844161268	0.7140337108420094	-0.13987304903923817	0.35743487857133954	-0.9619818815996904	1.1985303696883427	-1.5392972729704166	-1.1226401640415482	-1.2749135101620162	-1.7494640707776152	-0.4617884463325936
0.627534446661523	2.304446413647111	2.6506519886065707	-1.4649892506411226	2.1725488866790474	-1.4065481040772352	-1.1513737327472346	-0.46815100691345607	0.3048777243480109	-1.0043901972976799	1.169729889205473	0.6493039635580835	1.2814039919842932	0.606669541159836	-1.1951305332619557	-1.4722142079132392	-0.33951585798933576	-0.8933183894721882	-0.12623960352744307	-0.07936254747598562	0.44630649822106666	0.4495737651569153	-0.6115404265775486	-0.3128085533727989	0.3815381186545682	-0.008592439016304566	1.0161227694636579	0.19755010743956064	0.710289348317586	-0.0586812492233499	0.4924658367867741	-1.0081544801167772	1.0919041756509764	-1.4899868732638353	-1.2657775607211417	-1.2526667070191297	-1.7511803223314224	-0.49448475334999
0.6502653553893154	2.1263180543417803	2.75858821244915	-1.4715281359551118	2.2591559474578333	-1.3151364726701111	-1.1150960854717051	-0.4773611737936241	0.23493351889357764	-1.1224918775255563	1.1803185214853404	0.7119200445475489	1.395269158515158	0.5482793519791065	-1.4207351493173692	-1.4407040872786028	-0.19980726866995657	-0.7027676618594378	-0.06020544184601778	-0.17624896487812453	0.4987473023580936	0.6175541077998992	-0.3963367865376856	-0.33966927857603135	0.5762207966708818	-0.16113623222020967	0.9891774438299015	0.22565999475403054	0.7050840402251042	0.015387428446328389	0.6132029991583061	-1.0366817139338176	0.980459496356624	-1.475954775586866	-1.388615807107914	-1.2013969754402252	-1.7398858035549574	-0.5159526917320115
0.6828768447154123	1.9089885451640403	2.8594404723040325	-1.4959550891515525	2.2964714380557267	-1.216378210390817	-1.0283093301936794	-0.4680585331609163	0.1456059854874095	-1.200102982658254	1.100813387085529	0.8437466566350302	1.5020286850299414	0.5121011285476703	-1.6011775809881474	-1.3806102334056527	-0.13342658025337714	-0.5357815093869315	-0.0258948889624949	-0.29535450632967464	0.5687870620500158	0.7637734762443816	-0.11805006581956441	-0.41159230505013467	0.7629704896593223	-0.32991160388929586	0.940030077060633	0.2700103186393168	0.6797088976545287	0.047296025382012906	0.7460302153807413	-1.040858736325084	0.8189496859695398	-1.4496652523218336	-1.5287463902577556	-1.1463019778570676	-1.6987209400482601	-0.5047069757477127
0.7261644398505451	1.7834647029902915	2.9690237779782045	-1.5053863749701288	2.3050840542448796	-1.1102260549178624	-0.9289957804496385	-0.4046631247482198	0.0456467215733502	-1.229848404173826	0.9781588512418684	0.9700546538307193	1.5670074959676628	0.4873873130616042	-1.7839669612457592	-1.3021215338066976	-0.10491339014529269	-0.4145933418943565	-0.006912888915921152	-0.41716652917690533	0.6675098126751333	0.8504794206349873	0.1525635289061234	-0.4503532927250845	0.9080435292568116	-0.5073864228362992	0.8944236497488912	0.3212502738221672	0.6829643337829203	0.11053012982437944	0.8586543371847026	-0.9828095944856665	0.7022678154934743	-1.3912099451807909	-1.677475823812863	-1.075528867867218	-1.6133482267914734	-0.5778248632921481
0.7482991352824511	1.6576059171038071	3.0807974056664387	-1.51070704620351	2.2744705968452186	-1.0106064407033497	-0.8195613806918691	-0.30094587713640364	-0.06538639142384964	-1.3000117540791938	0.9427829355269951	1.0620155653346377	1.6068279824490497	0.43866478358693267	-1.932027142615101	-1.2078470152016805	-0.15763221826145066	-0.307361365427576	0.003674396064638201	-0.5296705026482796	0.7129041832020911	0.9602235975202772	0.4046269133785044	-0.5463107689575889	1.0140329762156575	-0.6639468121845816	0.8442523611350943	0.35859614044055566	0.6788644103913127	0.1810503326534625	0.9310330258690322	-0.8711787524454238	0.5623323707610263	-1.333271979884022	-1.782460065892402	-0.9991318477946068	-1.5198163367407065	-0.5679321217065427
0.7412754818289653	1.5207285999853866	3.2213907650968556	-1.4746783388907627	2.1608636094819933	-0.8865104088236586	-0.7208280960965019	-0.15575880255725244	-0.21907604195400113	-1.3875045601616671	0.920040509998638	1.0804539550638743	1.5715104557198805	0.383334321874063	-2.0535382906245956	-1.0628264094578637	-0.23193609321498138	-0.20606995974899353	0.05292539747367109	-0.6408889852155061	0.7536281460357996	1.0319956685722627	0.5740854240648019	-0.6477842289994408	1.088694852434001	-0.802708000448421	0.8054707945679486	0.42425794482144186	0.7052155417570167	0.26399237846338064	0.9047160831901989	-0.7273230646676815	0.4046951778358715	-1.3396671704953582	-1.8596030952926808	-0.967547855834398	-1.396143118147755	-0.5435191738008507
0.7496970253913794	1.4530972490692924	3.4006348234478914	-1.4340280303626076	1.992422833703038	-0.7926891841431936	-0.648696037193951	0.023924264811015904	-0.36508264811791113	-1.4323063393084745	0.889987906559243	0.9944033712595701	1.4798896407968463	0.39027676474957873	-2.143486896944558	-0.9036717550399371	-0.33523408195819543	-0.1130134389853846	0.14652248909885968	-0.7027477061732165	0.7550700084338458	1.0370554176372504	0.662664187192702	-0.7624624974329659	1.1324669561502003	-0.9244391777827268	0.7661690155883765	0.4759183992863715	0.7428351628303693	0.33210975346231203	0.8484999892933033	-0.5758586477748528	0.23633268955621772	-1.3072061834905533	-1.9374823452371426	-0.9219953746213662	-1.2264954584608407	-0.5232905015098421
0.7199417250178243	1.4713347962556136	3.519786996913492	-1.3750952505330711	1.788196391551077	-0.710441432782784	-0.6094101691328209	0.19250665160074565	-0.553568586282767	-1.4538843203595817	0.8725423816089878	0.9081698573074922	1.3306080277546455	0.41501291751645353	-2.226582037377841	-0.7027162725913952	-0.44161637733895354	-0.03142183240333646	0.26503224099987144	-0.7773412821338426	0.719459522267942	1.0167031405923326	0.7166749184220176	-0.8604798960441953	1.1493169041674531	-1.0079474976100489	0.7572411008931033	0.5321195677200264	0.7635421667066474	0.46430424198521425	0.7460832985034047	-0.4381933110865511	0.10596302704347585	-1.2215799172245456	-2.010268431918012	-0.878333508217267	-1.0371871974089548	-0.5196653808543429
0.685031381908474	1.4893153211186279	3.54847231871362	-1.3269368243253148	1.5941259681346793	-0.6501213169860997	-0.5505469902667016	0.33265801053123967	-0.6984404839968408	-1.359200614812917	0.8739493245336607	0.8148840227213613	1.1394140209656372	0.47858245296978463	-2.3170445283015964	-0.5166912876303472	-0.5755121187219943	0.061951233959250104	0.3541789862557589	-0.7829339749478474	0.6945095366223345	0.9897681421386301	0.7524641624170799	-0.9635881672727915	1.1337642360525295	-1.1184119989128827	0.7528977154859486	0.5671353448116679	0.7553249709445534	0.660648946434381	0.6604458485658261	-0.2839429107381175	0.018664116980597847	-1.1097082821260202	-2.025225922719689	-0.7820265632861634	-0.8801933319610546	-0.5059764214731566
0.6816972134564444	1.5257746472505769	3.571933574099231	-1.2675158362297985	1.387112575490189	-0.6060289677234859	-0.5299694286002729	0.4621409626376705	-0.827466208933288	-1.25654725960774	0.8947887210792267	0.7099098201866866	0.8746905022580949	0.6006633212091533	-2.3863261999095133	-0.31625099884503644	-0.7081008031443713	0.19808036623997735	0.41804252253136276	-0.723951636422848	0.6235978712684882	0.9704387722639515	0.7753207046538749	-1.0637104622111182	1.0446629479552967	-1.2230797575167123	0.757161791021626	0.5934442270228024	0.780101356277475	0.8658064763963736	0.5425003437769818	-0.16041709101772608	-0.032403024754998365	-1.021858098735653	-2.0718171301107025	-0.695732207347355	-0.73722863934645	-0.5623707042221247
0.6699796413763226	1.60469122290954	3.5944763615474686	-1.1781287170318333	1.1822524783338362	-0.5928032656274655	-0.5519311235831761	0.5373029720835852	-0.9771268534783756	-1.1393789927233908	0.93283228126418	0.5996202043547201	0.5820233171235911	0.7228620758908575	-2.466852544012374	-0.10776780164280444	-0.8050789783435273	0.36439299383362267	0.4791209871568638	-0.6888621577831363	0.5137197087992893	0.9489783730435233	0.767274045037235	-1.1693232586518254	0.9216497378593985	-1.2770200767865147	0.7635603981526217	0.6139933947296365	0.7492794489744218	1.0467552282981043	0.4235684940012742	-0.06418232259555703	-0.04322858553932975	-0.9282930224725735	-2.0994123241835867	-0.5959321656136336	-0.637738932843749	-0.5336804466318271
0.6502933451798272	1.6796422016678059	3.60759085160201	-1.0673879151091865	0.9454686157508844	-0.6145057104338076	-0.5340644806547795	0.5603026717315236	-1.1012244607798543	-0.9595163692348038	0.9393810584768708	0.46107133334683426	0.2798222105668029	0.8598447504473252	-2.5419762062014573	0.04936580569962164	-0.8195452380927911	0.5180235208903154	0.5548881027449108	-0.636583889516852	0.3888973087972497	0.8704652084627474	0.7026037467602702	-1.263360381198225	0.7363736133294607	-1.284773761800109	0.7810390930945348	0.643418851219891	0.7402552875170425	1.2237684837931824	0.269409205921537	0.0365389206792788	-0.04681374647124249	-0.8284547906196478	-2.1458768976033964	-0.5301844711824424	-0.5672160064574461	-0.5267953313704643
0.6564769358218568	1.7277942564429511	3.554935196760739	-0.9612760341504479	0.6858352668622572	-0.6158626297623079	-0.4937779592947981	0.5424836909536792	-1.225433656243787	-0.879588440110177	0.9521354499415917	0.32786892905856424	0.004883817908074251	0.9864572466733685	-2.6112998659416364	0.18613934582328867	-0.7803358857348787	0.6780182364989018	0.6390317508060288	-0.5565745424832615	0.25297005584103094	0.7800802408786172	0.6430036722098158	-1.3241549614522932	0.5388382386940924	-1.253402578681288	0.8030747066519179	0.6395976331181316	0.7342602591527704	1.3908623750460536	0.10693829022119508	0.15804314488142954	-0.034320393923948	-0.7422163086502942	-2.1927351374989064	-0.48454665630200733	-0.5007475685867169	-0.5580349363479904
0.6334164242422933	1.8007772694092803	3.4917698045336585	-0.8506227136582687	0.4187305597084582	-0.6250945365602834	-0.46299375179103663	0.4308355879021558	-1.3505673926459631	-0.8054210886442098	1.0201492897550248	0.2247994922602894	-0.22283327115438462	1.0660953442209409	-2.6280894786492106	0.2841793603521213	-0.7097623263685843	0.831096386109013	0.7475322987848771	-0.4717602256255377	0.10812730307213816	0.7519007878714422	0.5552018276841788	-1.4217519459552308	0.3921349796676891	-1.2456209373489133	0.8279247923277699	0.6123541406541837	0.7062242954760459	1.5394372166756844	-0.017130163688531208	0.24473033498262536	-0.02514106244455001	-0.7200547446850942	-2.215714615085139	-0.41173185930685696	-0.411944297044988	-0.5025066665262481
0.6231457090254875	1.9305854739815096	3.397496351300918	-0.806837233810802	0.18485019487777157	-0.6204091101313437	-0.39699119795435617	0.2878591284724753	-1.4574652418405585	-0.705759928177814	1.1016076290591343	0.11929652843743406	-0.3669663673825447	1.150999240003602	-2.6706698315817667	0.3818826276067349	-0.6438833226679771	0.9417909694244028	0.8778197939154474	-0.3734654549990844	0.046036363131288394	0.7529919731739441	0.4595442423856012	-1.4789219851591773	0.29413548172595594	-1.211356275236377	0.8292018530555632	0.6238530692046915	0.644933204319566	1.670520202725839	-0.1373715331464474	0.2701556235755207	0.026709971188703698	-0.7120974548299656	-2.2380150409417245	-0.338441374523521	-0.3164814314587427	-0.4369420048117069
0.5920023611066996	2.1090220918802416	3.2658121308630124	-0.7871617605307375	0.010812208661812095	-0.6258739774688126	-0.37907061488537874	0.11012019863541114	-1.5430665019976455	-0.7051715086036976	1.133118864186565	-0.01695977957941345	-0.4016178264315503	1.2293561296386215	-2.725220562339987	0.5057716117337838	-0.5740423450396495	1.0276522634760459	1.0124940590386138	-0.24319910038355802	-0.003430511193957625	0.7401953224067395	0.37391871898209283	-1.5024249862721286	0.2607760204797789	-1.1672013664474947	0.8241083058694878	0.6076062916074157	0.6458084406285157	1.7339430798325677	-0.18951781636496928	0.27099597512719953	0.08942454127863726	-0.6728495012682865	-2.245435975181795	-0.2436839204321463	-0.2335709181608928	-0.36658020703210187
0.5587640235052121	2.2582530371701326	3.124842423594842	-0.8132539719820148	-0.13264615280561456	-0.6105847455983886	-0.33839907252194035	-0.09452093264316035	-1.6620644583669808	-0.6707434853441592	1.1596093554094147	-0.08960122011453019	-0.3378269905081045	1.2532304485115078	-2.7301350538801614	0.6018542582967461	-0.5077136196311074	1.1047556006241814	1.161894406186351	-0.14851718404041708	-0.01352109529622611	0.7375455377209617	0.3367027876881022	-1.4921140084407019	0.25142882946640077	-1.0724636922742714	0.8256593310951679	0.5833237710693816	0.6303621676869183	1.7466331018341346	-0.2574376168924922	0.21168558342717142	0.1536114732414176	-0.6750460836410742	-2.261115646674326	-0.18032254513734	-0.17296090852422005	-0.3051852063848638
0.5328885387085844	2.3483806217191003	2.999756051187536	-0.884449285520619	-0.2513606201519594	-0.5647371945831627	-0.26941487455074337	-0.2873746699737417	-1.7537386771016545	-0.6362695472430113	1.1709449533549354	-0.14133828772636683	-0.18149031077447272	1.2426903834176017	-2.6692579022984195	0.7011587711437466	-0.4155311225281643	1.1845562232820368	1.2331568157220567	-0.0764503594528266	0.013929210230384736	0.7098419745001097	0.31258817614712725	-1.4758908590938735	0.26398759023104745	-0.9291636558749277	0.8199039282533749	0.5705033418869666	0.6370908169189324	1.6908997400749333	-0.28118709698024436	0.1789234594783975	0.19854039464897283	-0.7111052598567356	-2.23949151963497	-0.14417571246643304	-0.1506218973741185	-0.21821641126345642
0.5121840908137578	2.3986413633222123	2.919201372707157	-0.9325996274315529	-0.30673697566519953	-0.5004759331980473	-0.21225861649690594	-0.46528284319341234	-1.8704251176980784	-0.658850054702336	1.1787795831088634	-0.17214899445345197	0.034186928118638146	1.2260742807989735	-2.5132958051129526	0.7749469681739674	-0.2962756565492114	1.2182617669938818	1.3178846893040135	-0.0644477638781064	0.037876746945311984	0.6381026054242157	0.25488918741675504	-1.4629581801390472	0.29357288737959153	-0.6995144134792503	0.796564079869299	0.5725459422925319	0.6221423278106538	1.5590536160864223	-0.30566809796025785	0.12109470976010155	0.19131214379342823	-0.8110114315495682	-2.1946695172909276	-0.12226423903138295	-0.13406834471138668	-0.17255581254359892
0.5014206322519198	2.4652122474908538	2.87283218286406	-0.9716160641293456	-0.32700997546194804	-0.43609741993338486	-0.137268243053992	-0.6393649559404003	-1.9880627051976654	-0.6268280366052101	1.1091478093601175	-0.18812511640897683	0.29220933480553857	1.1734859560211421	-2.2823936654809773	0.8228408337266847	-0.19360255923091135	1.2196533637786904	1.3839787281449576	-0.081411890976373	0.09195124025205184	0.5837082749122556	0.19293065446595084	-1.4382501384378803	0.3379667980099188	-0.4400702700537559	0.7478487918020169	0.5882857303232976	0.5991088072266598	1.4003800385793246	-0.28125033226972984	0.08089446563636135	0.21335758479044195	-0.8767968638615834	-2.1154504248728747	-0.12136317871371896	-0.1159892731440257	-0.10707860047843372
0.4685787039032904	2.5607982713599533	2.8201440456201263	-0.9882549759461353	-0.3045435109758912	-0.3569136616314942	-0.03178800731081442	-0.7590517092792666	-2.075715304861369	-0.5531950100900908	1.0384207507157377	-0.17814924491985945	0.5980607454092516	1.1299628300858005	-2.051891979826835	0.8818219704745175	-0.11222657930556283	1.166794874130391	1.4554786399636577	-0.055417734381027664	0.1409836199174031	0.5279042586567001	0.14810288907452146	-1.3826832616214877	0.4072220271326688	-0.1891637068204437	0.6815039907274422	0.5421708457808652	0.645524954309482	1.2313317109803357	-0.26492448687390696	0.061725467414227755	0.23815553792034794	-0.9417714372313476	-2.0638489168820358	-0.16929720669877368	-0.09809068112071033	-0.08449235217804016
0.4251758892568912	2.6526261978637233	2.812297865252696	-0.9958008822282093	-0.24573240588081147	-0.25651919327801315	0.026141956395849618	-0.829747072322923	-2.1453771733072267	-0.560049286084546	1.0069975125561765	-0.1396493692669477	0.9603116683077296	1.058656103991564	-1.7940679271529916	0.9668322594944385	-0.04650122901128108	1.0809522409023544	1.5127786865372777	-0.00941737964008035	0.23076650516169392	0.5664056962893588	0.14436792588111383	-1.3244362841117625	0.5018384637344728	0.0535327844951927	0.5800563203417488	0.48305880245582855	0.7106094242060814	1.0381894482925902	-0.21429679207136698	0.017259960731641887	0.2849232220733688	-1.03384617120522	-1.9980258633424612	-0.1696788904975456	-0.06560125147616286	-0.05431587829120961
0.44227383726542396	2.7044327526628402	2.8455637658697563	-1.0268509954542924	-0.15196843813278313	-0.1894629983236119	0.07643141473497721	-0.881071099346397	-2.213233496910104	-0.4751675762459827	0.974613366418005	-0.07931717722972584	1.3014419284745977	0.9612948169881553	-1.4993008356501984	1.0592132502232687	-0.006932606832680202	0.9826830921494695	1.5851889819750575	0.05637293556297618	0.3280540189955498	0.6774350401909317	0.13802035369562596	-1.2454737860368148	0.6080609158950968	0.2891067046936905	0.497218483467121	0.483233089261511	0.783521459275836	0.8646404344173563	-0.15805731837761441	-0.05651183968364015	0.2930485677312206	-1.0912300731650113	-1.9230438701899089	-0.13991155750118495	-0.033790953908995114	-0.025521590075219276
0.4570967381916426	2.791112874188144	2.8766595059640614	-1.08238246913817	-0.05949226102850118	-0.12926887922727073	0.12210186103585033	-0.8907605976302619	-2.224372048169901	-0.3842604999404079	0.8920903016237226	-0.04662860046494157	1.6120113673142693	0.9183040371976489	-1.1825627332499549	1.163308414468816	-0.022601810218015127	0.8818856293689121	1.6700564226325014	0.09254290054975718	0.4211625422251264	0.660197228751944	0.16152764201657782	-1.174272151239493	0.6967688376655786	0.573193224870881	0.44576053935520843	0.476627787542533	0.889223892871007	0.6396993788138349	-0.08372563209879132	-0.15122108688465172	0.3120911146200253	-1.1597123237757123	-1.8854519334916588	-0.13976052744490017	-0.01426804598926581	0.03377580716159086
0.4099034907498801	2.921146722284701	2.8707801910820283	-1.0932342114774758	-0.0009300918280041464	-0.0719430406909451	0.14024987197028657	-0.92864474116332	-2.2022753693927632	-0.3073668044477017	0.7586319317463942	0.0040928413893717265	1.904411621401514	0.8757096027120561	-0.8165509309527552	1.2515808032875089	-0.03449862006402393	0.7977059713665483	1.743679497019582	0.07638966476459333	0.4988186183467338	0.6544298673093141	0.1999223324694303	-1.1285967800747838	0.7819251296595515	0.8878129375114657	0.415396927472774	0.4836975347093181	0.9932216667507238	0.4394273756553915	0.014578011079687253	-0.21743853693668896	0.2921645874089822	-1.2307164554457832	-1.8353782918925248	-0.15526111421833116	-0.018645452861449256	0.07647131620730954
0.4113245108834942	2.9861155531988635	2.879372906669287	-1.0966406427410225	0.055727265168220644	-0.022916259197258197	0.2577063599082706	-0.9531552102240521	-2.141879175314905	-0.1343570202603425	0.6344056792860758	0.08405821142695831	2.1575316386944587	0.7674726713993956	-0.42295041900583963	1.3255719501705592	-0.07420331281716001	0.7477256861885456	1.737593595065756	0.09581244240700246	0.534281674682169	0.6841756757699375	0.25006663815722086	-1.134595609016539	0.8593048627382093	1.22504581750511	0.3752244948225831	0.532763329643523	1.0533833414532534	0.3166104512655098	0.11379972709997861	-0.29418548778235004	0.2790259702594903	-1.3291406743762566	-1.8038803856491168	-0.16268925194055386	-0.055235657801185424	0.07125475451412705
0.44522346905705446	3.0447413464899777	2.8626707912447413	-1.0652882657016813	0.132062891478501	0.01358884800579333	0.3780300735007513	-0.9976805012989711	-2.0495970070132605	-0.007511468886545761	0.5342365119256639	0.146082343784266	2.3346056670038022	0.6460549501126682	-0.05996364229706315	1.4157955437187983	-0.10503864516350295	0.681971884715037	1.6927849773042865	0.15512517526269115	0.5282312995848782	0.739879960738935	0.3179241149738576	-1.2217861669285872	0.9193302166843699	1.5288632085691565	0.3695225707256483	0.6259634878755946	1.094816720966548	0.21606773710071567	0.19508924092341945	-0.33775892646803546	0.28233122152169654	-1.4068763570360379	-1.7679466198636646	-0.14243476869612087	-0.09541818359650553	0.13171118041230012
0.45173309462151534	3.0938489040903585	2.8038563608502494	-1.0135219477786077	0.1923317368840846	0.03589459763729242	0.47284128423788924	-1.0395190194761355	-1.9310867177159257	0.13098121393791215	0.4960404383712554	0.1476066001546554	2.442432331689953	0.5426812945491759	0.20971861095356797	1.451512418101745	-0.0892594131297535	0.6201977314466525	1.7289774912560112	0.2034340778960578	0.47435328978966484	0.7894464101581092	0.3727156504802886	-1.321915055366746	0.9556649970317037	1.760037363318079	0.3637696186081449	0.6675717456719309	1.1049762981865308	0.16223977591983899	0.28899960844210976	-0.40881231003581747	0.2751489920317947	-1.4938496012642204	-1.7293746463447885	-0.1146454037395582	-0.17434083022426503	0.17016621318551473
0.4395664555727624	3.2058407311851957	2.722406736172357	-0.9987628178119342	0.1892058941168858	0.042287149449061555	0.5755400428045968	-1.078639301792403	-1.8146905240095403	0.23355430171710845	0.4921952986577656	0.142696379436452	2.5089928043105525	0.42118282990664646	0.42339684271891065	1.534838568300438	-0.08608846119741131	0.5389773500903144	1.7486491257036167	0.2769218929751805	0.36141095217490243	0.8304521789019091	0.4625777308457413	-1.3812050617545473	0.973206600307258	1.9166941250862748	0.3740067742578676	0.6762940433225924	1.1404054190988788	0.13937797730926246	0.36695036174527235	-0.49275366608784354	0.3039147592666875	-1.5298961276320062	-1.7344666166796656	-0.07995212684967745	-0.2625664038599422	0.19225925021613013
0.46530672815061536	3.239375048668465	2.593512642114933	-1.0250806188375088	0.15983937924372404	0.0099891636508949	0.6663088430062424	-1.1294473416921649	-1.6839964024227458	0.2626254768544408	0.5255624881722811	0.14683356884807003	2.5813290670558087	0.3176969907931823	0.5572468614163018	1.5997894203510183	-0.12197151035558015	0.45731525338494733	1.782022209174435	0.31920899736547925	0.21173621023129124	0.88528461470839	0.508842479679141	-1.4362714605361255	0.9638519140321373	2.002608365707792	0.4422306897329721	0.6090853064083497	1.2162192555600073	0.07694160659234624	0.4096450090337621	-0.6198263421753488	0.2729353804357508	-1.6023275868819293	-1.7424320769959156	-0.02210085180936519	-0.34972192050240325	0.16332007005050525
0.49844307218580275	3.235301060881239	2.4978452457748026	-1.111378602764106	0.10673795834892837	-0.017621846134020673	0.7622896022460498	-1.2189606209138817	-1.5843247051909564	0.18280155182651284	0.5544512749800347	0.14964929994716192	2.6190228954241292	0.22176051258918567	0.6586785325522829	1.6099558856416252	-0.15379462323145665	0.4083871997087855	1.768932497816142	0.3012563551426688	0.07259221846173503	0.8740849075326684	0.5221297268847728	-1.5180873741571155	0.9103449793557811	2.0144639415943617	0.5578530907896839	0.5587155126603665	1.3065566933836363	0.014025933807710972	0.42112817670813163	-0.7598846303541869	0.22777538671678482	-1.6477940948579572	-1.6955132730272209	0.04462048923188729	-0.4265897919626177	0.15355826530404731
0.4801426704737312	3.240760025809395	2.385411889287651	-1.2356523037857812	0.051968101197034135	-0.0708046127503233	0.8320459840479252	-1.3433716886435918	-1.4854830225453841	0.10711467864505195	0.6037800050486922	0.12954771476592866	2.6112001455891005	0.12681588051068654	0.7263209122741022	1.6388178844005317	-0.2836197275778763	0.42535830849489675	1.7355765436018487	0.30510861543270706	-0.0627796796280799	0.781031691890467	0.507049607814627	-1.6072854957797045	0.8447992152313061	1.9637547437583387	0.6815136827878223	0.49750251978432936	1.3284883639572398	-0.021065475540629923	0.40610744178450614	-0.8940664071779969	0.1498330547565759	-1.6590423026556045	-1.6809210019395973	0.0825995231826337	-0.5067745195950255	0.15533323178796085
0.4438369594123991	3.200441685571677	2.285018303360029	-1.3479845363869278	-0.014030462090714024	-0.13054728628400375	0.8364231954559885	-1.4483212447648441	-1.3690848677113627	0.016793523316675586	0.6975922121972491	0.09194055943466627	2.6023594830667216	0.046812820709160465	0.766741903300866	1.6752298476562004	-0.4220074897394623	0.4928132033398588	1.6485873197451444	0.30874674425045334	-0.15247731226256397	0.6720738802077869	0.48341719897279295	-1.7486017798307318	0.7838375007214863	1.8451142982139792	0.8135855546336629	0.4523528023673148	1.3474430036039138	-0.05473469720647291	0.42047715135806907	-1.0240404767366864	0.12302721840815997	-1.6965449465489928	-1.6218181746660967	0.12016340357394799	-0.5651223114985703	0.1524685963340195
0.48434897619166095	3.0825133260988746	2.1847546470430603	-1.476499646577525	-0.0464577569404453	-0.14324096443318182	0.8700458830847839	-1.5331872528167678	-1.2505414941908184	-0.15151894863736354	0.7555140100695505	0.0680984010256174	2.6208096632904114	-0.00444961016585788	0.7159472303143909	1.7403997475649344	-0.49765928512148905	0.6108645318983703	1.537573310435604	0.3597462614884387	-0.2174323824058114	0.6410370967645566	0.45446489239664956	-1.8993028119749795	0.7368602731791164	1.7098196375662051	0.9001777718101515	0.41308305223089137	1.3202148554670028	-0.1072495978506635	0.39304627904254447	-1.1256108591278389	0.11752557333355926	-1.7000702837162411	-1.5288489270689303	0.14333743602583576	-0.6233549698998785	0.10281656273444557
0.5518763450691867	2.9373876948343876	2.1490105631193708	-1.6144018180513349	-0.03955600926314955	-0.14868258800598272	0.8889998961198552	-1.5697915377273974	-1.1600820959698854	-0.36250134687609814	0.7860546247736648	0.05887012022650727	2.579398724861144	0.01317838441635405	0.6016804765035829	1.8198186819000888	-0.6160597179298136	0.734922597519026	1.3950452937357771	0.42871204111501315	-0.3121002751184578	0.5735914881357689	0.39275548134162597	-2.0182489209793095	0.6548369256407374	1.4755375788585252	0.9930212447803329	0.3391128941619136	1.2831088552972234	-0.16068053477051908	0.37192334652913983	-1.2518925632676237	0.14111120139788963	-1.6822441550229736	-1.4398066172715605	0.1419550938240127	-0.621100531457442	0.051257033657867865
0.6082170866619683	2.847113465646969	2.092269966122495	-1.7533439890234797	-0.025984476901237306	-0.16938400134729487	0.8633746656979902	-1.6065457504971743	-1.069804003998844	-0.5486831718292171	0.8515799658066208	0.10239956034717565	2.477894604782838	0.1512126426101063	0.43082449944770423	1.8427261434755529	-0.771456120642058	0.864221054793348	1.2746729546328377	0.45267925025576233	-0.3932962798950711	0.46785124618209	0.3466245077580418	-2.1009854127672223	0.5759164215867967	1.177912442513421	1.1119361754471218	0.2082950316281293	1.2301669930190613	-0.22363087855048164	0.33207823358891164	-1.3577831012047272	0.18634553732289416	-1.6805008767171152	-1.3465320716872946	0.11359576633982064	-0.6085981222152868	0.014231493726549683
0.635212962787319	2.7579703449253117	2.0551470602098965	-1.889542781716867	-0.055983515251997164	-0.21614322446560502	0.7821792540832571	-1.5995275945795748	-0.9931904610529017	-0.7037916959348576	0.9458553534422585	0.18344267364776293	2.340779949141929	0.29949167264550575	0.21681788288676693	1.8756787603729346	-0.9672000468545457	1.0302176146871567	1.139735731596557	0.4473541866786017	-0.4373872336391673	0.34578662088482004	0.2979873932702117	-2.0833443469804824	0.5215501401611807	0.8231935840309428	1.2137822424698188	-0.0017297114142773462	1.214411034245956	-0.25755964382776225	0.36129827231840456	-1.4676214753380308	0.195096435634373	-1.6322504788617658	-1.2479249512228636	0.08678291351894078	-0.6331872154050366	-0.10264979853438154
0.6243455421464417	2.6827684514089674	2.08183583432909	-2.0167298506573643	-0.08031417013043748	-0.3310521325339137	0.7218559150479733	-1.583154159123976	-0.8955804711558268	-0.8621612638076218	0.9955395067941046	0.3060662638340214	2.205540550035	0.4288392029055781	0.043758468919991425	1.942136500707555	-1.2414722834765561	1.1714794804614568	0.9863058083596593	0.45274833398321646	-0.4413249674885097	0.20723180534553437	0.25791978997245385	-2.0565910644268808	0.4880985621481928	0.4691296023158828	1.311069100250323	-0.17127801503017412	1.2582841372141478	-0.2767302223718635	0.39525256300003414	-1.5705903823680551	0.19197864902592307	-1.5637160037696138	-1.211427756029301	0.0711467304945041	-0.6260112553822816	-0.23144447772354612
0.6230924607558911	2.519293318449234	2.086820763055036	-2.149775013730903	-0.09218501772163482	-0.4369781003502453	0.6805277346095421	-1.5319207454343509	-0.7893948165750793	-1.0098629472104597	1.037190564451238	0.441979547537345	2.118761881889768	0.5463713573384681	-0.1267948175704828	1.9886689349529063	-1.4962916242407622	1.3378944865675417	0.8384028792489575	0.45917929885596137	-0.36127876755653937	0.0687721415949541	0.17405931646432612	-2.0266741578589844	0.4800440489464335	0.1240654585240298	1.4379071363385134	-0.33881532098021894	1.2668595586686735	-0.2518287764873914	0.43817535944711566	-1.63858985939838	0.18106868891893496	-1.4845875119177911	-1.1551724495967015	0.08397605742756335	-0.5969304619815075	-0.3321747108757588
0.5681960538694784	2.3659789244277	2.0712532915580004	-2.269586925514479	-0.08621847693921328	-0.5337200435238164	0.6803873887892214	-1.4450851504179052	-0.683126147461526	-1.1649012607427127	1.0646441055846234	0.5837075264511089	2.037352307608385	0.6540337936745594	-0.2948238026169604	2.0617257076126747	-1.6875092763848714	1.4919827670408694	0.6661884565440056	0.4842412463729186	-0.22456992146900304	-0.132078310131399	0.1080476098123259	-1.964748635395757	0.4404507035567076	-0.21064436369973222	1.5369067302022086	-0.46077512792431213	1.239922248592781	-0.14482994845572691	0.503744392010801	-1.6605457523791192	0.2064914705900712	-1.40371878880376	-1.117538026283475	0.10289231913672736	-0.5827025282710403	-0.3939729779767748
0.5476339540521056	2.1929466082227185	1.9796086727752755	-2.3483880602698504	-0.08737659461241779	-0.6410663603197863	0.6472156114265158	-1.3687523904339194	-0.5780463400689141	-1.2696118981849929	1.0804843792571126	0.75262098480252	1.90176774409567	0.7930133948494691	-0.4419147474884664	2.172576572270894	-1.8876641369145246	1.6155450123025878	0.5309379913203343	0.515974828496067	-0.06422627268249141	-0.2851927304610344	0.08731431133417983	-1.8662059546313006	0.3829815336750836	-0.4795624842149394	1.6288599991258443	-0.5834526337455193	1.1715223287701773	-0.09963506511125189	0.6252867765536794	-1.6886939492414406	0.2498342640216001	-1.3682662512782195	-1.1343950266532168	0.08325188010690096	-0.5896709990524684	-0.44521526443945003
0.5889358119615646	1.9998848945197878	1.8514144624869568	-2.3901963078917303	-0.09952523203143306	-0.7248455658549469	0.6226984929835654	-1.2694197666474045	-0.45783000047063316	-1.330996465299008	1.0162282558085018	0.942800496842892	1.7818462607830186	0.9290457092509368	-0.5943123655892355	2.2696527187309767	-2.042429551611726	1.7092360010688203	0.42124955573493805	0.4986793241685497	0.08269696093468609	-0.44612282712498674	0.13114879736097085	-1.7289117054773673	0.328486933368442	-0.7673875330117632	1.7644367761615178	-0.6571401882823291	1.113223063153336	-0.03352928471537662	0.7582599203672348	-1.7112395854489968	0.34601151617773784	-1.2635489638659814	-1.0944690882200496	0.07258850074790982	-0.619230763381127	-0.5235821508432077
0.6443834639309782	1.8726120653686962	1.7274610538828852	-2.4375848018725086	-0.09099465153481345	-0.7777790560083897	0.5987923579511664	-1.190970233221408	-0.34554433028802223	-1.3869949756928488	0.9174707590035588	1.1011389329556196	1.6390355134201466	1.0656320899313798	-0.7800596718931634	2.3336687366152664	-2.1583402916919225	1.7126814263054508	0.3410329715579387	0.44356469148240923	0.14942535524660502	-0.6569803539435688	0.16747157555092032	-1.5327888693333516	0.28034951426100757	-0.9735449968677667	1.9236636583502318	-0.7267591003516126	1.0530081126569297	0.044111633596467026	0.8454829598836	-1.691446084299922	0.4541752422036325	-1.1579067602042836	-1.1178775613246736	0.04105360198401048	-0.6690126227182978	-0.6285502462838394
0.6376787710572662	1.7356815041575335	1.6257216884104437	-2.471638988040142	-0.05379401090646553	-0.8511797656609131	0.544667344161115	-1.1374714314673473	-0.25701550533391904	-1.372389127578857	0.8052814957935477	1.2030916587350444	1.4667967168801361	1.155804132535062	-0.9360769176702565	2.3770126159490235	-2.245361774498888	1.6609886692050146	0.28307062717129816	0.41976267950700497	0.16623060880261192	-0.8475503418249645	0.2252213735089142	-1.278952375623108	0.22815843274557612	-1.1785870665061713	2.1146355481175982	-0.7543841075839876	1.0025345130074776	0.14906923498134672	0.8851200318596482	-1.6613568120486726	0.5717464755707498	-1.0762421123552683	-1.1468009438752478	0.026358617705979127	-0.7055960596751323	-0.7046990483743614
0.58878829653817	1.6102736216258464	1.5204254998463853	-2.471417330910854	-0.03550288028863076	-0.9405737349892451	0.503125544984124	-1.1245371441150775	-0.13188618146892278	-1.278204266906809	0.7022069219551004	1.2888095761911453	1.2961624367120115	1.1561955635239116	-1.0814390795319786	2.3665627107789695	-2.2567265677335344	1.6141562601555246	0.2286639201839674	0.4873506880959292	0.17950601322711823	-0.9844896849790763	0.33524439125299416	-1.063444084817935	0.21296861025158895	-1.3646694962238997	2.261118048241313	-0.7321466324401527	0.9814293386748215	0.21217721521728544	0.8784425892747862	-1.61907040007987	0.681284888752898	-0.9867758970485191	-1.1338450039285786	0.04905832138734802	-0.7889393349141575	-0.7785925762871699
0.5714517893920554	1.473240982080513	1.4579640796908149	-2.4530827983131673	-0.008699839366270196	-1.0020142363998885	0.46823410859411974	-1.1084724287256496	-0.030473852718882893	-1.2077243447719699	0.5560129450660772	1.3406908678698193	1.132505071919264	1.1365611565503893	-1.211148567037591	2.4112582476311473	-2.229374690432988	1.554236810696819	0.1986783164770352	0.5669894121648555	0.19816455517160367	-1.0257829444213717	0.4320654407153355	-0.8539930853196875	0.1377828602090409	-1.5209885806066334	2.4009632727077532	-0.6766744992054252	0.9811121140112663	0.25344322047959567	0.8403094344999129	-1.5819400102960783	0.8134613082431817	-0.879473617839514	-1.1346130664930578	0.08056414349420674	-0.861231427589552	-0.8537587579968001
0.5620603842094436	1.3170675957780036	1.4082318410892303	-2.428677448248109	0.03986811943014258	-1.0522197350262887	0.42147133217364485	-1.115196747926599	0.0963004976921386	-1.1383077005554543	0.37697756684906514	1.3821130374901907	0.9565309987706332	1.1461263584808252	-1.335506761089805	2.4507299817558206	-2.1541993233281436	1.4518634186055839	0.16082153098365554	0.6649115238224822	0.1478321185645594	-1.0128469533457105	0.49217902420855814	-0.682534384447486	0.027946470161045667	-1.6590466674531599	2.536502488391251	-0.5411884490553176	0.940248365057594	0.2829158227544578	0.7208410262319092	-1.515795685800444	0.9672832173168219	-0.8091070200354711	-1.1533621435673382	0.06576384377507208	-0.875483165929535	-0.8862291930257952
0.6629160886302528	1.1940824140755375	1.327430744381751	-2.3879538578477177	0.08380021295335613	-1.0316644991383326	0.373568316417796	-1.0997631522187057	0.21178663665641412	-1.0460560043186244	0.17720806066552966	1.406497868480003	0.8118486867850832	1.1459846433198986	-1.474035009747333	2.4642356332935487	-2.054128841605089	1.3726624455843548	0.11803161992903902	0.7446230525919874	0.08270630129313498	-0.9530641530515096	0.556554390214178	-0.546297795461731	-0.052530979643017874	-1.770652485470181	2.6815459576947553	-0.4128672102725942	0.8202809700301824	0.29965416704937764	0.5526901536421378	-1.419514506018372	1.1876183096554052	-0.7450777374803638	-1.1196798930844025	0.07139259996733992	-0.887032689854872	-0.8346885559251017
0.7353804813061042	1.185675313745685	1.238025731258509	-2.3348169056256647	0.0959686520912584	-1.0110638087772479	0.3112919722925122	-1.0979103940761055	0.3412840716230018	-0.8940998350141888	-0.05019854479640342	1.4547793129129196	0.6515560361894881	1.1435972000039676	-1.6477054450417885	2.476227497402098	-1.9380573787325903	1.2855613446179721	0.07500282722230789	0.8654305531095318	0.03298737168343657	-0.8550498147361584	0.6307671240187183	-0.46684737839926677	-0.09684607759612592	-1.862609903740747	2.7767627539385096	-0.27402725446089005	0.681894799956427	0.2699581963230604	0.3802272776461488	-1.3380179806347823	1.3927617652866058	-0.7209939044785902	-1.1161212032023173	0.07002518588980183	-0.8787380211549152	-0.8095966850621655
0.7593274387785407	1.2320803000127718	1.1756404767367699	-2.2586062338589197	0.11095402718171862	-0.9768909809209712	0.2569138851156187	-1.1228400045240887	0.4626500242411479	-0.6383661917513072	-0.16771364798849028	1.5117723513368315	0.46526336396263523	1.1224684980876118	-1.840717995472169	2.4489655253866034	-1.8177795103594463	1.190636351997999	0.060758960102305415	0.9480697856580582	-0.0007934121789899343	-0.7793914218878757	0.7163865667290532	-0.3938195325343829	-0.09283536303791096	-1.9319758208053077	2.8680349924440223	-0.16503546829546328	0.5208312431723272	0.2071013363764857	0.1993089176687605	-1.247951366564708	1.612511372524168	-0.6874407831622548	-1.0606904858025015	0.07340139663811636	-0.8604670344861909	-0.7842992599962137
0.7630122485622414	1.2129073387398592	1.1635867051416084	-2.1906227546269568	0.15004262026511503	-0.9787385502952043	0.23178014688379084	-1.0852113949699425	0.5994445863407932	-0.4239040600502276	-0.24731466504433786	1.59375473825876	0.3761507732178654	1.046418885559143	-2.0497342911794463	2.389166609968332	-1.7269644862773255	1.1165460551492687	0.06314777662344295	1.0233923634402202	-0.05773929294505179	-0.6881089454151681	0.79513945195679	-0.35517898612301824	-0.03842545918895598	-2.0132001093883156	2.9132668653409937	-0.04750852886812067	0.35969650932008246	0.1751220437019569	-0.006966793392304271	-1.1504578283279476	1.8240834980113305	-0.6820320036812941	-1.0186408497903632	0.17977771432291298	-0.8410652345639491	-0.7853626762488104
0.7034432075931847	1.2549620250819635	1.2157950548965495	-2.1082105945770544	0.20292678801554748	-1.0067326328176898	0.24345026820801952	-1.0591184756586487	0.7001033191114743	-0.23990772034205904	-0.2818367769410918	1.6729144281984862	0.278985838534418	1.0140598285714644	-2.2430802399137506	2.3249510918037823	-1.6336298605264035	1.0446222344070588	0.06123735039249627	1.1306037791939982	-0.10414414242308204	-0.530946394365126	0.8423032704459927	-0.348710323221855	0.03206987597955406	-2.042229251901354	2.943989588380616	0.045654753406156726	0.20139104666736513	0.1678441430126173	-0.19310841966347073	-1.0456527759400802	1.9942774274555517	-0.7680792236441463	-0.9824828959940068	0.2930051350429282	-0.794483993237457	-0.7682422686693029
0.6477402641279056	1.3306765441032593	1.3190554928799079	-2.000301996933528	0.25831445879672305	-1.0444062298970005	0.28175678622581846	-1.0727329101967584	0.795931206177902	-0.08940790197654518	-0.3160004020499027	1.7427210571720777	0.22851494977182868	0.9811161965449644	-2.4390394798649044	2.2558170580841157	-1.5400601927972652	1.0311454786267915	0.06401239026718286	1.2105302819202763	-0.17039140747968845	-0.40516285335970814	0.8725850478400211	-0.33940142549478913	0.06546576419779784	-2.1087827632966607	2.9277119761716848	0.09600776939785677	0.036460711086063344	0.11184740202210353	-0.31552025020892766	-0.9543691818072494	2.1180227649428023	-0.859792744443628	-0.9367786769839072	0.4039805159999818	-0.799628212572405	-0.7805885907706746
0.64848964616971	1.460309353278173	1.3954927468020182	-1.888459660342999	0.29117852298876745	-1.0842054950815934	0.3188109009795543	-1.1140355730729634	0.903580770630454	0.02934584958192482	-0.2812614104055901	1.7915409946558907	0.19796584879796958	0.9619903641408957	-2.6371244473478437	2.159057697371651	-1.533622822010837	1.0333836396044835	0.09967409790216272	1.2162121376752026	-0.2412894318783914	-0.24358217723898376	0.8812978231456489	-0.35499720647243066	0.09059587776681799	-2.155616586332623	2.902233679959506	0.14140864119620306	-0.1281654270991507	0.050435367436103884	-0.3517998107537961	-0.8743643943407644	2.1630477519282905	-0.9466641435462082	-0.8823092857766532	0.4445715186947842	-0.8591359745109799	-0.8031769777853203
0.6804184921874643	1.5298950357140841	1.5165249793321056	-1.8153555638755616	0.3590871035040383	-1.1340433290037581	0.33555376279728905	-1.1526295757727063	0.9953608902574393	0.18950841060282428	-0.24468650448595822	1.8072972165230687	0.2545282740041245	0.990920828525514	-2.808751251309412	2.1055266553118703	-1.5458160022689669	1.0389511645988143	0.15210203718851947	1.1271014588746133	-0.25963886843538586	-0.08432279769619873	0.8195290227438026	-0.33456496149853204	0.10436684721301963	-2.184763844292506	2.880227037904088	0.1488372231740342	-0.30563650623680605	0.0044041685427450294	-0.37172975382751455	-0.8186418611335204	2.1609649633052106	-1.0295829083938277	-0.8500136589256554	0.5165033756078176	-0.9027448110985239	-0.8096382711726033
0.611296012830951	1.590633463149419	1.6482041593971843	-1.7602422626809506	0.45223382338618184	-1.192447574915052	0.33523530742186336	-1.1977656149445022	1.1442987285270436	0.3704468049943234	-0.18051547208815485	1.8206462714788152	0.3664760258900556	0.9757195917877478	-2.96224482233105	2.00610249978959	-1.58048197506132	1.014202247290581	0.22195266243009257	0.9877685671011596	-0.2508723708588465	-0.008784126006050025	0.7278520904867322	-0.30196048788368446	0.18902965117388962	-2.19909844674688	2.854310936423116	0.1325606054522445	-0.49406982038570246	-0.04974425491814921	-0.3885059349077625	-0.7403302739891707	2.1005653202041286	-1.1250617348981147	-0.8610302638379521	0.6045101991560771	-0.9498074193744331	-0.7961845703590311
0.56347001157558	1.6372072221527307	1.754240162683968	-1.7185560952546424	0.5540508673239488	-1.2668157933586728	0.3658402780948543	-1.2836796406191442	1.2611629780290756	0.5564098777872982	-0.14650111404231994	1.8391076789087648	0.5104980717703447	0.9260244277347984	-3.0756516341256086	1.8957949428110417	-1.6578699995549289	1.0149242163502383	0.33433525670087705	0.8403859467314806	-0.1844409193093889	0.015913905505398673	0.688690411986971	-0.29305412646108153	0.28851988172351495	-2.171891357310319	2.811311193061131	0.09855416325855608	-0.6656943005446452	-0.08521245751288482	-0.3903229687842934	-0.6867450066880328	2.0266262436278675	-1.250733098278245	-0.8330967827108321	0.6435469807868707	-1.0070322706666406	-0.8053358910042793
0.5539109198655998	1.6377930858796248	1.8742665608143478	-1.7005028534301634	0.6689619393167479	-1.322217977931085	0.3823458483850598	-1.4226184443092353	1.3985569653275696	0.7116826846402771	-0.1256012038225744	1.8683462161042397	0.6299534952325364	0.8902459210576682	-3.1677635692898303	1.765347516329411	-1.7729825636628274	0.9955858000328168	0.4673807376879249	0.8056173002235969	-0.1181895552465569	0.04265744605746936	0.6706253515172261	-0.24287752994963352	0.3434297944832871	-2.144119550234406	2.7074916156495705	0.0735326337525258	-0.8221568225241056	-0.14308218433337955	-0.3423739867471415	-0.6479359316860961	1.8962197398855314	-1.3619001460835332	-0.8104539496077591	0.6814199165444775	-1.0980310680823973	-0.8696933673415721
0.5012903659214034	1.5747101796522853	2.0245043936285994	-1.6515734485937528	0.8435027760397642	-1.380270468203738	0.3647220206349525	-1.5400048446559302	1.5117695951725074	0.8371097513114387	-0.1584134829448638	1.8470421226362048	0.7427845749884451	0.8790252803320548	-3.218129273969846	1.6395806998813653	-1.9267296242466956	0.9615713286618748	0.6058710274810656	0.7618092726408944	-0.08692690514300776	0.0546797182759665	0.7047719876484038	-0.13699308131587637	0.3795047890586387	-2.099025309134521	2.567161172404214	0.07115171362151963	-0.9472938404582333	-0.22060908696427753	-0.27826744677812015	-0.61517465394725	1.7484174576207745	-1.4416493114931936	-0.7914270944941789	0.6743009079336908	-1.2310234879593938	-0.8747751900369396
0.4925187961875495	1.4691984161921243	2.192441775645726	-1.6147730768654462	0.9797849945824575	-1.4218835373204235	0.3152909827148931	-1.650551470406493	1.6523530297153557	0.8763433447622496	-0.24741074815191846	1.8150402498972091	0.8871447530625172	0.890608209009392	-3.2356765531237444	1.5570847468143598	-2.1284153995840804	0.9312651270551922	0.7578574283943553	0.7453707365068947	-0.08659293693087089	0.131037465867669	0.76724786448221	-0.06803059906126457	0.42013585343656273	-1.9990570077175853	2.418357257564113	0.0951427349059525	-1.0705640999804915	-0.24219234561702851	-0.22277494974837628	-0.5954314697423613	1.5641446108517632	-1.4839335978837822	-0.8300120067014168	0.6661145437040099	-1.3623782893528946	-0.9083446865560493
0.5122974279347183	1.4459821416162149	2.3438047316832593	-1.547025600592205	1.0916154848797994	-1.418035351294821	0.2305035071929245	-1.8184374587059424	1.7761903953796185	0.9548448873714891	-0.3746425067929777	1.73739609383076	1.0459424626276301	0.9448205438168724	-3.231515967898646	1.459814849361632	-2.311047850426629	0.9292533992419942	0.8962285281558243	0.7916948088890183	-0.08674076994228001	0.2097262505565521	0.8060931298226313	-0.009772971479430839	0.41753469780157293	-1.8395130920727971	2.2242273201426537	0.1265178632179286	-1.188041471250532	-0.21608613905112078	-0.14927365422758296	-0.5554203209910165	1.3560866832816585	-1.4938969689427641	-0.8525152304394232	0.6242314101893571	-1.4802117500094485	-0.9259154123028571
0.5415888974940986	1.4028554777109505	2.4461377410664418	-1.4747950638725946	1.1821025510336898	-1.378050946942007	0.12247048017837821	-2.003005219499785	1.8898919997149803	1.0327074138190293	-0.4553125294207452	1.6489057548966461	1.180459577379614	1.01998272229325	-3.1965417337907636	1.3448838877612739	-2.4593412120506426	0.948743719214994	1.0456543309336812	0.8313546956319048	-0.11242944354748556	0.27338919395947275	0.8210503442809415	0.07537328750873115	0.41574767749701425	-1.6458806391237855	1.9832496327688542	0.1419222423981446	-1.293284118935087	-0.1744982425523698	-0.13287719870702427	-0.4968589357355822	1.1296858623116148	-1.5127941796459863	-0.8990869839160197	0.5642367851943071	-1.5975560488673128	-0.9741457950127872
0.5070747175735135	1.3098852472905271	2.504196675578302	-1.3933994717996183	1.2414007784133954	-1.3522660706150205	0.04295414566699657	-2.130825285606404	1.9734353832733327	1.133929322850061	-0.5378106323244283	1.5762776403987844	1.2815096509696304	1.1242690806363187	-3.0965567104833123	1.2826139285258322	-2.60676328695849	1.007516779662502	1.1932566077351405	0.9154583768297817	-0.051881141080686664	0.3717708370787427	0.8011859507438748	0.11646039284940406	0.41322492229984775	-1.4288739080429327	1.7509028729465974	0.1729450012593871	-1.4045654263195768	-0.12728085941108025	-0.16676535123848438	-0.44975654778672336	0.9012485154549337	-1.497859972379597	-0.9195848944853815	0.46993022998748757	-1.6970076601834971	-0.9699123289703282
0.436342283921638	1.1691784026764351	2.5422766922866136	-1.3044547667297544	1.2720074466522946	-1.3296174496282651	-0.02061236545713565	-2.184970199827914	2.0683748795209294	1.2287910534271114	-0.6230104640251726	1.528431715092521	1.3570391239816535	1.226863999961878	-2.9376278697437543	1.2487828204807914	-2.6884908268442644	1.0570862991501409	1.2868888105742875	1.031956920261467	0.0562449314160252	0.4028241939427709	0.7386120367219714	0.14291887060626135	0.4043977525461391	-1.193721848694823	1.506340970511487	0.18098355048832676	-1.4851860552321916	-0.07109775241965566	-0.2622777055760379	-0.4248069593595657	0.6748209827831539	-1.4943152449345827	-0.9435671571251817	0.39261488269833866	-1.7770963913687694	-0.9796648659550327
0.3894472046438419	1.0384249971962227	2.5561550788451646	-1.2031321424756523	1.2695209165234556	-1.3078000256660327	-0.08246485393229518	-2.206150519433281	2.150854678191689	1.2153411062191815	-0.6594082413776746	1.5119504356528761	1.4005585539763148	1.2977490091659385	-2.731412245127148	1.2415392930139386	-2.753291114751272	1.0956590180435206	1.3938817519941933	1.1030406146044887	0.15420837137645363	0.3793193033479093	0.683898854864091	0.1439143069746022	0.40825481423864013	-0.9305043081310969	1.3061323008971926	0.2196523000385077	-1.5600048210925317	-0.03151189907839339	-0.35384569989016396	-0.3874055220264949	0.4696177476507775	-1.5141062551081812	-1.009726910206164	0.2585018572507814	-1.8210280685200164	-1.0254309745779415
0.39907507741925036	0.9005171204268654	2.548650523747123	-1.1283395137548022	1.2074165026957306	-1.3091765369055073	-0.08257025420699357	-2.207496871608423	2.2084314244390693	1.1578102875401206	-0.6935399077023094	1.47340063278993	1.4094636784420496	1.359241388933916	-2.48686333582177	1.2903104998567914	-2.7474615903146797	1.142500529933794	1.4846611812388926	1.1905802985516778	0.23813236559132173	0.3802450888184622	0.630299372478604	0.1313724090559687	0.40099540589774785	-0.6654202289986351	1.0878345274225505	0.2210702179158745	-1.6249050521513446	0.02975197528896379	-0.4038996482013795	-0.3661826623015607	0.3161556218670221	-1.5186408100658446	-0.9954637956799252	0.13267578441023523	-1.8467445365167978	-1.0534160505526895
0.3127680970097022	0.8012637716980298	2.5320402551163146	-0.9837661827938101	1.112733169427938	-1.2941749595360514	-0.04291044175309311	-2.1423474166800975	2.2703102310092813	1.077319861784399	-0.6786901041989684	1.406435478396491	1.423287249185812	1.3946638934124285	-2.2498440893390375	1.3225881503881063	-2.6999728389575077	1.139406701922434	1.5153803585231826	1.2280785105300251	0.32559702762625253	0.3893190367054861	0.4795248920612689	0.11564427455838004	0.40297962653874275	-0.38521698128156145	0.8794048600761135	0.21821017362875175	-1.643201907990759	0.09827269204047291	-0.412741604932165	-0.3559650100452951	0.14177322517922003	-1.4517950434978366	-1.0187252173795815	0.15730729483134484	-1.898359663498359	-1.093524071807035
0.12922144089761733	0.7394001593993547	2.474744657067039	-0.9227105014988737	1.0154648632002663	-1.2834212059860541	-0.012859527069559512	-2.0684136775406974	2.334548927834078	1.0045857055104195	-0.6160063214142814	1.3499221773137609	1.4245489452225797	1.4363755795891535	-1.9968831397449887	1.4171485235733694	-2.6118749968189356	1.1076349429495755	1.5274452613240481	1.1913327916488297	0.3806866633436071	0.4046855054031172	0.3199856631988628	0.08673323464760532	0.40508002373674074	-0.07133880999661264	0.7145495016279636	0.1903160201752646	-1.656886406970078	0.20725085034331697	-0.4164054858490035	-0.35765397996872006	-0.021142111506514995	-1.4278276444973184	-1.0534618700239147	0.1329937945440952	-1.917845230822768	-1.0853292317018315
0.052338100066785465	0.6949232179436324	2.406111580405467	-0.8974944151672757	0.8807407570523	-1.277906292240615	0.005375847728931538	-2.0033213976561757	2.423102338791637	0.8641932926007485	-0.4859409028201359	1.3056415727021848	1.4049876755025068	1.4629243149788462	-1.7314398077871072	1.5231901091411673	-2.5087477609370175	1.111598661183328	1.4979558543086713	1.1776250355670868	0.3792002696107154	0.4627368120975125	0.10757779904360512	0.03824469968344404	0.34852625017168337	0.23364435956055374	0.5783245757513169	0.1543106918956737	-1.6491156108591298	0.354846300281961	-0.38043872815671415	-0.39838460243816726	-0.16287214812824366	-1.3635729545799093	-1.0551186277750066	0.12067115996504563	-1.9256486373155481	-1.1691905938339486
-0.0060639819440602896	0.6571192288061282	2.319882562204687	-0.8523716058483777	0.7514542029107674	-1.3063254980535945	0.016837423055093677	-1.9098425812782118	2.495412383254482	0.749261582282347	-0.3603742094416645	1.2534749826804596	1.3732595069829077	1.4952285144848756	-1.4768582416254878	1.6361866079375162	-2.4002326861868264	1.1456404410766212	1.4350259126725173	1.1239058169477716	0.3495180887927727	0.5613812311649646	-0.12614860232909234	-0.02119480960338903	0.2790863977617005	0.5210402089733092	0.47773810712221143	0.12098343433995781	-1.6245149935334802	0.4602222775451576	-0.32715515119578453	-0.41349101188854387	-0.2768290146967896	-1.3822035027965156	-1.0646786667272121	0.07846593926353508	-1.9554884405505242	-1.2258558279150296
-0.07748531508382729	0.5888454272033704	2.2396185452240003	-0.8436524357512545	0.6297058802679055	-1.3574064085101971	0.039111262924249206	-1.8083781365455742	2.5663162992027533	0.659876151499646	-0.19086021661125713	1.175941069285847	1.2704497395428187	1.4877536111781051	-1.2202739668927212	1.7453615552557973	-2.256586992677062	1.1747644112365205	1.347362302713415	1.038352606096563	0.3003804117052048	0.6485568430400505	-0.3549480821417997	-0.06790708083109201	0.19914793222951332	0.7635577798487546	0.4434979173913732	0.0890836171719324	-1.5648705434619312	0.5435387550629605	-0.28717271725408444	-0.44415778986918886	-0.3755895780558417	-1.4117616728850308	-1.0305110777850737	-0.0011244562737125652	-1.9947800819758386	-1.2818010281982646
-0.11338791164578314	0.5142588629996967	2.1683515937395863	-0.8502919669038977	0.51100475928009	-1.4496255283018837	0.00370161791094169	-1.6955449467884265	2.5883462996402877	0.5931567426557771	-0.04700704731666738	1.0444935829582713	1.1783805039010962	1.431282976709409	-1.017325269641446	1.8677700403289617	-2.109614458210842	1.164733080692883	1.2467523730858843	0.9908448640805417	0.2755988952154623	0.6715499202321035	-0.5960941975515492	-0.12831957718922107	0.07777491026064545	0.9683252345677851	0.43795152192283765	0.05665939638434221	-1.4818550236725507	0.5717886218887446	-0.21194301925444256	-0.49101843516951	-0.47554782331867396	-1.4041883843974008	-0.997068339858834	-0.09010134452500498	-2.0313567509497714	-1.266481893287958
-0.14170004611740877	0.47776589795426794	2.0933295644990246	-0.8888585746488076	0.4323093338418487	-1.549667207960517	-0.06726619632094506	-1.564237142819747	2.6442031369514325	0.50744612328977	0.10400640247521184	0.9045163182461773	1.059775392073531	1.3254223229294353	-0.8731041822755607	1.9723530316286901	-1.9586927351337624	1.0814170547098727	1.1298554798775169	0.9015697323092325	0.16479543248849166	0.6616556607060098	-0.807805430637354	-0.17817547214839796	-0.03659169093691182	1.1646128388929142	0.45685386600336575	0.09822723105121973	-1.3974484098743243	0.6106967211983636	-0.11166373616813852	-0.5305792700529602	-0.5596824426658609	-1.4005202978519296	-0.9749146442341011	-0.16596645140413085	-2.042423569887692	-1.2696733302203307
-0.18904339265553594	0.4502823800331905	2.0866925135686594	-0.9019938973689845	0.3837108238220099	-1.6534709167570505	-0.19449785518991636	-1.4810820086262013	2.6479613112100493	0.441017800986812	0.2333250697229666	0.7774279301369641	0.9408055428501075	1.2125364829057919	-0.7821466074042495	2.063352181079119	-1.8169690687003655	0.9785048882297515	1.0374791299233665	0.7871955134967556	0.003313066333192738	0.6967065121284797	-0.9646052438068505	-0.23446731997005088	-0.10451825000115837	1.34066817575387	0.4701916558567417	0.19451385282892553	-1.297311042683769	0.6624903861711096	-0.002681245246154057	-0.5512656528623284	-0.6123455281233021	-1.3577686134325142	-0.9455070298951156	-0.18848874533746468	-2.0494202639357493	-1.2641661410239244
-0.22046270145395092	0.39651162805166323	2.060674109035462	-0.8901689958448733	0.2994992052651819	-1.7431703608059284	-0.3301237722999761	-1.4152148151108566	2.671052281698329	0.3914350191029258	0.3648534316044326	0.6369698620007079	0.7885005474609988	1.096071763636655	-0.7692650244396644	2.1460361358511535	-1.6919950132647699	0.8747256761649835	0.9982840617003614	0.7478543877780146	-0.20481284585610307	0.6912583634932762	-1.1091615999240463	-0.27070576020001746	-0.1367125728095209	1.481446000061974	0.4548942841028003	0.30630661738795045	-1.163042510876195	0.7358938169382611	0.08357372946008602	-0.5366631093496811	-0.6901039355348044	-1.3068457736276708	-0.9118930791692568	-0.12296603680764165	-2.0898943575461915	-1.1916626585568273
-0.2606554254669136	0.3407283229495976	1.989259306614788	-0.8625056797863673	0.24894089083890408	-1.8355190103501868	-0.5134576301120175	-1.3675182269776132	2.6856378416319275	0.2987070902935841	0.5039932790662884	0.5445767507648711	0.6041546259234835	0.9754691902413051	-0.7583155222476319	2.1831431879795438	-1.5859959148572373	0.8064469742290967	1.0196631419430728	0.7328116869530816	-0.41838437517174576	0.6408250805520909	-1.2543446777916347	-0.3335965710385475	-0.1393559042823333	1.5795214909596003	0.43580000151265796	0.44089274642999293	-1.029705977536086	0.8117252402102629	0.13421452636354866	-0.5684050751556684	-0.8164840766620513	-1.284741133977913	-0.8932804547871364	-0.10172891004549742	-2.1277726574386486	-1.1262227551735957
-0.2386831323359922	0.29582930879036295	1.9314770325669897	-0.8583780189803152	0.1935990468928677	-1.9091934798976875	-0.7245422529764866	-1.3309926268339372	2.762437560961389	0.24706296595260277	0.6087307875817116	0.46051725258786946	0.4352396629881852	0.8774290419024906	-0.7005931207823438	2.2103470921901205	-1.4940057413061358	0.7608201226558978	1.1099782128434454	0.7565281165466086	-0.666493794958698	0.5949559577797612	-1.338634276635424	-0.37101424301453295	-0.17529253632592492	1.5812360519903694	0.43247736124485414	0.5560806004106981	-0.9280449654435345	0.8592631608398025	0.14261085475155857	-0.5859820198774435	-0.9293804403974839	-1.2828913014789958	-0.8619430616904173	-0.18610705107515182	-2.14120002434404	-1.060061629817933
-0.20864547341640657	0.2662791001223655	1.879252609623144	-0.7466035859824391	0.14721606633481144	-1.9562258430772501	-0.9112991397097631	-1.297735607230622	2.8388712031322454	0.18810607308276966	0.6957496401570674	0.3443663609879668	0.28437966996204067	0.7838518925550795	-0.70214417492184	2.193354497713552	-1.4080887382772207	0.7570413058755644	1.2646436119215245	0.7950291729063829	-0.867932064256614	0.48953911560297403	-1.4277488868599097	-0.4320176927842089	-0.18152109883363687	1.5509452408107964	0.4003905453614096	0.6873449677488008	-0.8203425321741082	0.8533684147601317	0.10889844297499555	-0.5909312674118693	-1.0412067269247827	-1.2789782510910748	-0.8547884258448641	-0.2638752251576385	-2.134847455565251	-1.0599142961695285
[truncated: 67 more rows]
