# Supplementary material for: Obesity dysregulates feeding-evoked response dynamics in hypothalamic satiety neurons
Source: Sci Rep. 2025 Oct 14;15:35837. doi: 10.1038/s41598-025-19800-2 (PMC12521569; doi:10.1038/s41598-025-19800-2)
Supplement: Supplementary file 5 — Supplementary Material 5. [file 41598_2025_19800_MOESM5_ESM.zip › Fig 3_2/Fig 3c/HFD to_NCD_1st_MPK191_matrix_6.csv]

-0.8945572705517121	-0.911430443203327	0.11391985221720394	-0.24226971439940667	-0.14325232338641797	-0.5186440657981215	0.0228456696213701	-0.2349918118282876	-0.5676014727537153	-0.758852882793897	0.5419323823791344	-0.11322293352905559	1.7254068357142807	-0.3177178714060187	-0.8993972573749882	0.1810523630086553	-0.23537317576186106	1.6680575841254544	-0.12759151146739964	-1.1396080590211497	-2.200806977642447	-0.9066917573980644	-0.09143269829445365	-0.307625400032035	2.101984377766652	-0.7530531440579425	1.1385451639665145	0.21794980964475025	0.08650952252157249	-0.7321313397337035	-1.0976341123989264	0.8861079368843867	0.7630888330344416	-1.7240932831246294	-0.6138050348598459	0.04353885601702784	0.5760672701603216	-0.4494348584327228	0.4687256622605709	-0.7760561239080521	0.004421687503516261	-0.1505594836096387	-0.8265208347594729	-0.5662309286156149	1.2320733659077487	-1.1197019867293536	0.3432576034322711	0.039295304443878756	-1.0907855588820115	-0.12739597064305094
-0.85677600900509	-0.9604102534031576	0.16678288310205738	-0.018806992277505277	-0.1476879487418456	-0.3400663912194919	0.29484798632234377	-0.12242643223518804	-0.49336689013100127	-0.6323130004913028	0.5436786408264336	-0.032584315739097106	1.3238772289694396	-0.3476664533071383	-0.7116132555533086	0.05914589907478961	-0.1462011896348472	1.7655601995862744	-0.0849846790717145	-1.1882918630130637	-2.270273215763269	-0.8849295180306804	0.06119977783061379	-0.43110943163589405	1.8499981985868033	-0.6760399539482802	0.9400294469622006	0.29614205632540025	0.2028809919645782	-0.7366505891334649	-0.9924721960671388	0.9305890235445706	0.9836238147978711	-1.7925006455234116	-0.5390030126506411	0.12635023890188035	0.47509189821404413	-0.39391791882348254	0.45772990989744533	-0.7833793735742203	0.19344480855337473	-0.1140685687086472	-0.9466651534113792	-0.39256934028440194	1.120984422608553	-1.023255100647126	0.0957670699741736	-0.0658177712879732	-1.1639579236800701	-0.13475630589877713
-0.8718022589353073	-0.8426408857941173	0.0823809116166992	0.07639532810026263	-0.06204713350339507	-0.20057326381147253	0.2520920022958839	-0.05389682072640541	-0.4109910604997932	-0.544441553846671	0.34137308408641714	0.03663761250008898	1.0776269287042732	-0.3717889346277572	-0.5313900305976943	-0.03411982291691465	-0.07920579688968797	1.539643088995235	-0.07036059354396085	-1.1999145045262514	-2.367778574801473	-0.8884791836214614	0.1425211214554189	-0.5547921073122487	1.8490032636152565	-0.6237739549557509	0.8685197325987533	0.3239638015093163	0.2656036805784962	-0.7602752550661975	-1.020551884676249	0.9764469375196185	1.0251178370910399	-1.7467946887686414	-0.5068644026710637	0.01158099155438371	0.4705107521184462	-0.3405197114072857	0.31956028329796327	-0.6574314673030551	0.19260792518475825	-0.10635194108048429	-1.1385763149177077	-0.2713564366213117	1.1042106049396214	-1.0164296204715104	-0.04282625764477228	-0.22110400509212683	-1.1411846788846463	-0.09985845313018364
-0.8405776347197016	-0.7463376329959787	0.06486631729199627	0.03945905657877577	-0.07961346018324778	-0.09032519637197167	0.22535043402534077	-0.0015953654623720864	-0.33450344220937495	-0.5412106893163452	0.21323419273473943	0.05067669384582232	0.9563941112611791	-0.30330114092239036	-0.3311138943417009	-0.03601425745548687	-0.09497956490853685	1.3441251614648164	-0.06332852588158361	-1.2276090720924944	-2.4485474832651066	-0.9200316605130459	0.18135640182746365	-0.6248217830233694	1.8323038827991842	-0.6510024438415054	0.7601898821298623	0.42554145878754523	0.3621006398505794	-0.7024039282459101	-0.9808038174513636	1.015632577281801	1.0473312911843782	-1.647293966951243	-0.477765463807645	-0.1229177764260026	0.435246029745206	-0.3267828758699069	0.2629572935941896	-0.5049195923342911	0.22038465184593442	-0.04397310621993074	-1.2163595733069508	-0.2508843912006037	1.0354882377498917	-0.99575306045334	-0.0947459103448034	-0.2063129111489443	-1.1564746374039272	-0.05825015633468094
-0.8020299020555821	-0.7500515882721548	0.07111973273755252	0.01361365126602827	-0.09949961039940503	0.021468550426905562	0.2019328796509013	0.00822449803101746	-0.26935216975251997	-0.5395366846129913	0.12742350633222782	0.10099773719488037	0.9178139143603413	-0.25550030391239464	-0.2241146389028743	0.02307698749041473	-0.1181221414049403	1.2607159827936196	-0.05846758867863846	-1.2437164546480315	-2.461416549173388	-0.9159789664238494	0.16313781758078744	-0.6699487501924202	1.8131091969025206	-0.7042440862563704	0.66154687585699	0.46493634679602314	0.36702187963991717	-0.6899160875109761	-1.0180854208277395	1.0375558275319807	1.0415512332581547	-1.5209680753031471	-0.4569800280686843	-0.19217278094594653	0.33567315440210826	-0.37294806029741423	0.15708257446114224	-0.3789829688743601	0.2307889886810488	0.03145132148910658	-1.269096790325437	-0.2851100665216939	0.9495207405366546	-0.9647251691549128	-0.2026559115199415	-0.1459725055978362	-1.1496224139901368	0.01403462692966328
-0.7435638837493798	-0.7642869680537374	0.06266793027538174	-0.010469703457785834	-0.12680177007164892	0.1072122874332776	0.08717985184231562	0.00325264798650936	-0.2549843128028768	-0.5318760096689428	0.1663050768332758	0.10947354224750117	0.8470563590188783	-0.23687825064712778	-0.17446874035317142	0.1003371431489103	-0.18081498679765037	1.1652601655445733	-0.024871652109052417	-1.2146016008967024	-2.383387232210639	-0.926826270671074	0.11729105063035981	-0.7411622681740443	1.8034446396614492	-0.7769737126331356	0.5714595892467405	0.5461213737093277	0.40749376829450895	-0.7020547417366566	-1.080060034232625	1.0781964779371653	1.0050477105157778	-1.3552674076503195	-0.4439410607215561	-0.20376900202720918	0.24011665585789413	-0.4175603401565165	0.056868558122175755	-0.2709758372395436	0.19424543699941577	0.07821292541404799	-1.2638711676249403	-0.3367731738684998	0.8565054492025673	-0.9552840803769919	-0.2545814041652596	-0.11617047166757583	-1.1111386248276516	0.13246750800193371
-0.6639278498105623	-0.744754152921356	0.04504464789863941	-0.01858763342490103	-0.1565782782841903	0.1473037376971465	-0.011128536673634368	-0.025798130532888947	-0.23767159427644552	-0.5515671876133327	0.16157189697049043	0.10924317690493077	0.8039903748298493	-0.2592095862748948	-0.059869844642851215	0.20277185125814867	-0.2231760447438547	1.088889286518491	0.02189024580026116	-1.1809211073892008	-2.297269569764953	-0.9522222366012513	0.0885054732374537	-0.8220393291296231	1.8034460989383219	-0.7892471981952737	0.4975072235661076	0.5932713106418411	0.41839318039743895	-0.7217794562479434	-1.1283670718690197	1.0491747502713904	0.9496335689524058	-1.2138016955345072	-0.42558575885519323	-0.19047377984377054	0.15126887548559403	-0.44929056475991597	0.030045468845357748	-0.1538049943678262	0.21329736973892194	0.14914178342921397	-1.2139825062036256	-0.3903834169222375	0.7926583538731243	-0.9745454618996684	-0.3119037317139721	-0.0853562994709932	-1.0648992529697547	0.29750819912984217
-0.563292296599925	-0.7242119193551962	0.007672766266580755	-0.029888951938481796	-0.16545815506247424	0.15514072036964432	-0.10360026300621182	-0.028967849650743865	-0.18462870801946663	-0.557635187154493	0.17281455090632655	0.10317562895432825	0.7649528860021975	-0.2961750968917321	0.039480244883722426	0.27638717820113456	-0.2691988877333224	1.044114994644827	0.05599108888037567	-1.168033030538497	-2.2126713617424785	-0.9720006847911182	0.08558889794711251	-0.890104017948485	1.7963061855393598	-0.8194396580467148	0.44089658855053204	0.6429659463404882	0.4288818422409711	-0.7135002995399701	-1.1841693546758296	1.001194240759003	0.9398314633500211	-1.1154524546964126	-0.34500335770482315	-0.14912745488311013	0.05549663018623768	-0.49647240752346344	0.02344798596069847	-0.052615613073601686	0.22103452231800264	0.1845117722060537	-1.1796587547903405	-0.42429344446062955	0.7388080182976368	-1.0251646020141605	-0.3510458743116445	-0.016519468753991406	-1.0742422496272623	0.40118146525648013
-0.46918847896599886	-0.7065926792088715	-0.01978127271136729	-0.01090960539785615	-0.14565120454881578	0.10958437937594187	-0.20791965546725727	-0.0059906761973590895	-0.1769885714947934	-0.596649982448831	0.19574885290338753	0.10836423534615068	0.7207549330854871	-0.3272209106831368	0.12178016809797759	0.32006024200817795	-0.3187158167689567	1.0241883088955566	0.08636753498946355	-1.1303373655058526	-2.136043354062493	-0.9832553822604573	0.08262899869521315	-0.9276260209546093	1.7942743492255455	-0.8555708653529552	0.37817856330624555	0.675745330108914	0.4242199998004848	-0.6991846872872659	-1.242149917544964	0.9959501375828942	0.9032821415722209	-0.9821565340345723	-0.2822213986525528	-0.12529702374679041	-0.038139892000883496	-0.5485721653942233	0.012573339918668856	0.033960760816491464	0.2228536155752155	0.20005233335213077	-1.1228582558044637	-0.4272219996765671	0.6756467779256963	-1.0416379834185951	-0.3917519856934923	0.04786560857868047	-1.078732119120346	0.49595452240284094
-0.3784910074805285	-0.6609650487725836	-0.057279009256293215	0.016514839399326936	-0.13831886230884352	0.044241942173512606	-0.2981621312640045	0.04582879745712027	-0.16707946315978545	-0.6766988922860756	0.22045452035246615	0.13514176622602342	0.7068178331584959	-0.3790622546286452	0.1973645908332414	0.3492348100817629	-0.35156925195789057	1.0190088661845078	0.12317462603771064	-1.1039080210205126	-2.047338047868111	-0.9818078777954685	0.08714488144534828	-0.9552398390784042	1.7844281022853585	-0.8793227406389296	0.3372797224144143	0.6934938068600862	0.4548016279643452	-0.7072580863065483	-1.279491287205431	0.9540173306648688	0.8823657309126786	-0.8743269570624067	-0.22955245808837832	-0.09280799476609479	-0.09015314723453532	-0.5941954859688215	-0.005978206856759416	0.10953967007869995	0.2543114067294801	0.17770056540875773	-1.0827354753384877	-0.45039495845267413	0.6221780070674897	-1.0592404671035027	-0.4130348622382285	0.11034803969003612	-1.0940181912807578	0.5630693854994497
-0.23657335038171423	-0.5783907116517992	-0.14101111063866728	0.06969223381508571	-0.12205452380186468	0.02465486363753965	-0.40129540295871935	0.12739686515024568	-0.17696925578167916	-0.7585618609539343	0.19782874387491411	0.1754720379691997	0.6181050512298053	-0.4240569614807489	0.3727764532744236	0.4026568300308361	-0.4163952747388161	0.9437384969137913	0.17404809502357527	-1.0580457441917237	-1.9040608175795608	-1.0012339863316324	0.1312635698437486	-1.0367421649956892	1.73168960263544	-0.9302478377364384	0.19280069506310588	0.7278741640596001	0.5324960120250835	-0.707719322886771	-1.325743414482654	0.9270524234950814	0.8695235146339666	-0.653296721030185	-0.1472061787637296	-0.0978744169401084	-0.18477861859415032	-0.6465159475573499	-0.03758137655433608	0.2997199155258201	0.32976179792291793	0.15405233397632645	-1.079033505676419	-0.4337555503536009	0.5010204949713367	-1.0758641723800142	-0.5039650955387118	0.17926513089548624	-1.0923304478962639	0.7088701295975346
-0.09981842068859167	-0.5076831354717165	-0.23952221380491984	0.08657270307813866	-0.10632837071597334	-0.004404392943719254	-0.5704625676261086	0.1811510635089524	-0.20190102412907746	-0.8606241534761339	0.12644723385916545	0.1724287400946295	0.6226466496845794	-0.4596152040804567	0.515650138637417	0.4824456091393844	-0.5407071220119619	0.8524153186959552	0.18903913247532345	-0.9745699938798499	-1.7156254101486792	-1.0256768154678149	0.13255900893045441	-1.0655549146993406	1.715807621166628	-1.0086808736240178	0.06541620582616181	0.727141305151784	0.5923877641144679	-0.6775794057360477	-1.3852838889942394	0.8605610728778398	0.8233581590769516	-0.36602054977709136	-0.04466983443879927	-0.10694734775657003	-0.2308563222760281	-0.710618470691331	-0.061515420144584776	0.505732060660485	0.4087484188923298	0.10470076834763117	-1.0277235945109173	-0.4361869619495017	0.41408756039364436	-1.1112672513532793	-0.5362830988412981	0.30095654315406195	-1.0643552912992726	0.8340046127937158
0.04295440040561135	-0.4786669670550407	-0.3444128697104222	0.10010156736387729	-0.1363979893169996	-0.06012565836814081	-0.7006608694562433	0.23705042380612693	-0.2387745496658586	-0.9553319069060745	0.12662959595829942	0.1551016641211429	0.6866923184373416	-0.5004777306601361	0.6040514368785057	0.5791337750079657	-0.6587650225726471	0.8228594349703539	0.19983193537116034	-0.8652840168912869	-1.4897173154399717	-1.0535969031302537	0.11337473372823378	-1.08186913216474	1.6416483963079345	-1.1232827931355411	-0.04956072124166615	0.7167120600916086	0.6650892078949211	-0.6314582308178123	-1.4403216600328057	0.8128963788900873	0.8053539193262307	-0.05825913876372137	0.061495804838187215	-0.08676233198244447	-0.2828218798480619	-0.7947058713471964	-0.058770153178389	0.6937340183638597	0.5111357973675824	0.054245957586868364	-0.928146876276297	-0.4656806999600437	0.35149499185858557	-1.1626715903624871	-0.5237046184270427	0.4709062546979871	-1.0262765016400475	0.9032754076407586
0.14037309294125938	-0.46884048951433555	-0.46660905190904584	0.15577707492298473	-0.15975932839266238	-0.09869984057517057	-0.8365974481478948	0.31674634174353294	-0.25414614050501216	-1.0351601263411658	0.14214771637848994	0.13750817130989637	0.7040955794309506	-0.6212616354363782	0.6485501969514863	0.6582684475835768	-0.761140712550036	0.7936108543502841	0.2078654808259866	-0.7553015931505678	-1.2277712144189268	-1.0618415650554534	0.16345058244353944	-1.1064736835941513	1.5869749830819324	-1.21335204295085	-0.12756244830645486	0.6875429690406197	0.7214121859949757	-0.6001065588829763	-1.531847794000148	0.7834698646292491	0.8004701051532475	0.212834240219353	0.19764832140676303	-0.027487344317362817	-0.32577362526522585	-0.8657666702156133	-0.06328123107095465	0.8696880491970861	0.6226224497055198	-0.034538918204794836	-0.824125093493708	-0.47014575584905655	0.30983368616642426	-1.1891893639210245	-0.5083069679035919	0.6363677632458595	-0.9680412548849466	0.9685397073037961
0.209979345495243	-0.40839426715441174	-0.5882875558641902	0.20194723049303587	-0.18087529196809557	-0.16690957161159384	-0.9719830209950618	0.4195565186233692	-0.2974363451619549	-1.1025181011230731	0.17950802625507156	0.1042205902608849	0.6609030505675126	-0.7825699703938142	0.6772763822699871	0.6997953852655099	-0.8701507951651068	0.746384412337177	0.22920812517364447	-0.6457337065759952	-0.9863331371522721	-1.040874848159544	0.25989633236246845	-1.1326649045526163	1.4887923811923014	-1.275325279254212	-0.18971008560786745	0.6680193045276901	0.8017481885495871	-0.5521261597954706	-1.6001732146121737	0.7414984294381463	0.7710892984237108	0.4681670124482933	0.3266207750931958	0.06229024520053048	-0.29871261780324604	-0.9285298211087533	-0.02400313488920121	1.0001674145298582	0.6614262207137716	-0.14011784448507209	-0.6659604200826795	-0.46521139743086337	0.26445730072526463	-1.1712396494933135	-0.44247885072806226	0.7941598713739616	-0.9112404427341186	1.0054561036770013
0.279370815334964	-0.34476701659993986	-0.6806012292395012	0.2486580250792471	-0.20604156968934917	-0.24533505999704527	-1.0706518703862327	0.5773710022776526	-0.2960550931126375	-1.155888599626565	0.19889386729570635	0.06824820488472552	0.6222509929316312	-0.9141372230153451	0.7206981144827033	0.707163513409248	-0.9300720717769122	0.7179991771221949	0.22179969926747964	-0.5248969736004173	-0.8211306822102993	-1.0292228511529882	0.2854034659969811	-1.1187934361671577	1.3469880199781237	-1.307167122803954	-0.21150376351293146	0.5560153170587603	0.8236152656540288	-0.48760580452564745	-1.624411349731416	0.685268490500347	0.7636438086382032	0.6536912247808065	0.45904325811822994	0.13934205470131555	-0.2529459456709889	-0.9649356049938955	-0.01173643919403577	1.1168637963845263	0.7620867723680661	-0.2825508829310265	-0.5528686408137872	-0.4594162579918134	0.21482601939622642	-1.1149850565385624	-0.3616438515419199	0.9578357774086788	-0.8224936158566379	0.9621827753306859
0.302496892912988	-0.29260939996161384	-0.7759215944851746	0.2970543383880389	-0.21258617719647271	-0.32000214453083675	-1.1363610912028563	0.6969345787045879	-0.2987904985389956	-1.217241237347547	0.22486606802718692	0.03927701399983802	0.5907241385304554	-1.019138058347028	0.7384676666654938	0.6762105600779333	-0.9950812420348655	0.7485922088289629	0.19947078330802487	-0.40189285554119725	-0.6840156613896945	-1.00933077736516	0.3151213345078716	-1.0899130710772915	1.2165175391473506	-1.395593996620713	-0.25128174974799833	0.4479646799796231	0.8770989392599848	-0.4200833764402677	-1.6170635850927695	0.6747000618996267	0.7579208932858463	0.8463191261673304	0.5448765021676156	0.2033780165973253	-0.18286381746424643	-0.9922009896669991	-0.04842786099175524	1.192327045862193	0.8309051993492341	-0.4638372434885419	-0.4738442168474556	-0.4392126661954189	0.15610186114044472	-1.0142147862886155	-0.2920558252448032	1.0864928296422716	-0.7395317503383294	0.9168626587624154
0.28838101424879004	-0.2404721350954942	-0.8303588921850494	0.34569430113424393	-0.21510604431062616	-0.37560151762977234	-1.178503004899681	0.7825551854703203	-0.32933845798178457	-1.303140075992705	0.20768954045683735	0.00883915664649824	0.5325203248265552	-1.1329931272014029	0.7701034599201415	0.6260173301368953	-1.0179264525012717	0.7833294244240488	0.17550605350128995	-0.26229235910508436	-0.57839694376742	-0.9768077783421877	0.3239018082410189	-1.0492452813279225	1.0852863314459296	-1.4514702481130162	-0.2727349153761529	0.32852233707725514	0.9394980534406148	-0.34588263996990964	-1.558202632301469	0.6752679197566294	0.7243054755141946	1.0273110180202905	0.5823796990764474	0.26492835038090357	-0.09586407018935202	-0.9842008690969124	-0.10392865672367832	1.2661118361337529	0.9400400272932222	-0.6295403935614245	-0.4041913182649018	-0.400899656702688	0.09892592921733331	-0.834297881004367	-0.20910549631177178	1.1631434627745085	-0.6349716294925389	0.8723232446199075
0.265413056032777	-0.19933882058364757	-0.8952563049953923	0.36771198122112553	-0.2531222803805748	-0.39040269592498705	-1.1624751096412969	0.8642789952575095	-0.28006098393460666	-1.3296900947113084	0.19054721319343695	-0.02187313640543084	0.4790621377035921	-1.2148929654662224	0.8115935232418126	0.6144590194185308	-1.0182256966325114	0.7776518736054696	0.15338257915868828	-0.1401957188225278	-0.45499989841612365	-0.9243881203874593	0.32754453336665135	-0.9921836254802405	0.9379904501506543	-1.4691839969096416	-0.28392439659604063	0.20853676748899092	1.0480287742329755	-0.299220148365329	-1.4398905055942681	0.6311628470828397	0.7202284394484989	1.105383101526504	0.6017921703768118	0.31790199164230915	0.03733333204163103	-0.9285857290361985	-0.1757556777191253	1.3276506861980193	1.0280492644333852	-0.7764904734816839	-0.3545331733011089	-0.37403935834499746	0.085384979416805	-0.6808572582836521	-0.07287810826568746	1.2122566189544544	-0.5362971823369407	0.8235319933089642
0.23156972666628958	-0.20826831260861128	-0.9510215825266831	0.38680685951149096	-0.2737745065709948	-0.36971606732414747	-1.1224832828348148	0.8458847415051002	-0.2657710050987804	-1.2828895646139893	0.1506833637492331	-0.0935214336108681	0.39023043330357376	-1.245811601309575	0.9010983105608522	0.6116672270506818	-1.0145217027543885	0.785182059129934	0.12295754251833091	-0.03415650389655554	-0.34339156588150216	-0.8719105749906422	0.3547276800587972	-0.9431693466155957	0.806790009842809	-1.5067155205992582	-0.3315702483428018	0.08650560678380657	1.1196937352868508	-0.21450408695230944	-1.3087149071431092	0.6244909509970233	0.721287597257029	1.1828190971179788	0.6062828966923045	0.36722708724482445	0.1368204979904884	-0.8623136872314744	-0.24765318430664363	1.371188375079982	1.083392213350133	-0.8930550992617119	-0.2933718606360942	-0.3432147506830296	0.03695995179158675	-0.5425586802203501	0.062164024797984566	1.248304231023349	-0.424848167213247	0.7567724705519306
0.1765788613632721	-0.22248628680245477	-0.9607223322619267	0.4079099247214096	-0.2994130462615446	-0.3374075831520359	-1.0703449778694734	0.8345225214105328	-0.19430678716936783	-1.2073779227551387	0.07233996940061521	-0.15347940932222395	0.2767772684298907	-1.2723416552793911	0.8806201430953979	0.6059476199899522	-0.9427862889698828	0.8099527045380572	0.09159185280813884	0.04694769265996186	-0.28786357069410073	-0.8198199011127345	0.37500657029791895	-0.8559236093499498	0.6961049856391359	-1.5395544597134285	-0.34160008030907074	-0.003409986912996865	1.169850937131213	-0.12765578407798414	-1.2043950675221882	0.6099758101976789	0.7347353660893505	1.2083666443591854	0.6317336643351752	0.4016991222102432	0.21556394995858624	-0.8229859484417515	-0.36522902568097704	1.3825833092499982	1.0930908319003507	-0.9474401316448198	-0.20546496214015303	-0.3027289569513488	0.010428096507811726	-0.40513048139215113	0.17491635625795382	1.249721217786218	-0.3058065159475309	0.6663654637462668
0.1241451486698627	-0.22863838195738423	-0.978902921899147	0.4136162292464595	-0.3323406738199627	-0.31737885581661984	-0.9870894005534339	0.8789474902239635	-0.08117594420921358	-1.1419975964843647	0.06673815022235492	-0.21544961441816995	0.1484424498456286	-1.3077200753628095	0.8414367097494229	0.599970428007162	-0.8348147050450999	0.8096202126533842	0.09407841133672581	0.14023903877087637	-0.2556159040398569	-0.7778010690152608	0.36693207987566046	-0.7332636202101704	0.5944588945772786	-1.5493023130799553	-0.31655455916675274	-0.07414541472525175	1.1795849631646853	-0.07512820066997586	-1.1037930628575283	0.6370487504897324	0.7418035128681412	1.181198156125903	0.6111416517256469	0.4108067327704121	0.2847849542809936	-0.7462998397604886	-0.49432265333471764	1.3594500203430493	1.0495337135779503	-0.9688053648573943	-0.13118605601171657	-0.2945896631705672	-0.022617344485088738	-0.24824584907648953	0.28733581083661586	1.223778510659048	-0.1953877459238569	0.5583271521089298
0.06252688730107628	-0.2381428662562297	-0.9209130832412576	0.40450825139581725	-0.3601569606420948	-0.3046153883900581	-0.8899015595271613	0.9230730263208317	0.021530818598293	-1.0995009486447418	0.08799759478384994	-0.28988398911619323	-0.025377677760177943	-1.3373489147892488	0.814257661158579	0.586191428131524	-0.7890322962785333	0.8078821868925952	0.06096922018089118	0.21884780668279916	-0.2326451641895127	-0.7465349725715003	0.3987100064480702	-0.6079121433209421	0.5218992003178009	-1.528507464621821	-0.295128473173875	-0.11596068423119373	1.159373113153465	-0.03716036002940855	-0.9788322277372721	0.6428741313259673	0.7022978573412877	1.0892255960246866	0.5840379997551127	0.4357397677837854	0.2941025728502531	-0.6441544155405721	-0.6050834190256532	1.347561463181572	0.9782360250338256	-0.9957911480957907	-0.04308357894527391	-0.2888511230315186	-0.12736448808306844	-0.10430197378552934	0.35006139360124117	1.1665797791053696	-0.10676736136401924	0.471249829790717
0.044628612448135235	-0.2574178424858593	-0.8505623771271118	0.35196176774098553	-0.3732427658226286	-0.3326413422263669	-0.7932791369730958	0.8696358743678967	0.10959208242990434	-1.0372977076541483	0.10125210495742194	-0.37667817607361453	-0.12904312871407933	-1.250379504568376	0.8143269107282668	0.5602168302463413	-0.8006312017446527	0.7807903954865482	-0.006583551936576182	0.2973794415061823	-0.256132993277108	-0.737225410969066	0.37352332353500584	-0.5085286993144955	0.4259092226347473	-1.5226776304869458	-0.29221709194970574	-0.1758130681814744	1.134574994533606	-0.027493635901235804	-0.8254242692652485	0.612318774366315	0.6694250765807536	0.9841429778609493	0.5372321193238231	0.43531399813715793	0.31337109659905055	-0.5197829770729697	-0.7144733867957846	1.3015219519437466	0.8742632099963494	-0.9685021930171029	0.05677746592521561	-0.28692753293285406	-0.2530318107064235	0.0032380912163606597	0.3468743069390209	1.1021628934871999	-0.04406165645566194	0.4028693840340831
0.044739206330827196	-0.23780002278179385	-0.7876473185543504	0.32164315209055944	-0.3732069625686386	-0.35999385022253083	-0.6979965344654276	0.8057881050558467	0.18067229575324437	-0.9848807122088488	0.11574242576001074	-0.4959065241992068	-0.17867325221023428	-1.0648743712552657	0.8475058996781506	0.5476202774302432	-0.8073212853011095	0.7173024554911315	-0.09807758024209805	0.3512026250109631	-0.2944366152757293	-0.744066445709364	0.35877453259329634	-0.4137374287543437	0.3737771716022698	-1.502299239613954	-0.3622744331134646	-0.2676335919150017	1.0946795832625038	-0.017507832900606802	-0.653815733135324	0.5832838885147316	0.7015814828262407	0.8660003871808314	0.43830858431011893	0.3798987328475006	0.3032173264575135	-0.39183343124882597	-0.8386073251324218	1.2522548515174716	0.8395132409398789	-0.9277108358507448	0.10767285793282722	-0.23599052123560593	-0.36996345282637966	0.0531485616482036	0.3107781129469959	0.9990036012577737	0.017923156700519714	0.3556062195273969
0.030002891714693523	-0.19818634373403143	-0.727293623820813	0.26427167639586835	-0.3584457924236206	-0.3659369068933006	-0.5654542959020766	0.7048421981233999	0.20920755284323267	-0.9537867737918626	0.0972614760778024	-0.627261408632801	-0.1765270115902564	-0.8764303132826416	0.9053174672701182	0.5352385860840552	-0.8723772124545688	0.6746540740870599	-0.15751645246882723	0.38674602631406996	-0.327076369774248	-0.7293269274104163	0.4565690267479541	-0.2914218827061533	0.37732138534437387	-1.4527367825821174	-0.4362528175036567	-0.3009433101051542	1.0705961397230106	0.019937959941165893	-0.5152372548341198	0.5350792291005557	0.7506458139109623	0.7533803675256696	0.3046189721437247	0.31748133152721647	0.30255471842465054	-0.2463478778253628	-0.9021677077827525	1.1808632865436526	0.7774067858650332	-0.8110339865427442	0.20951536360357523	-0.18665872857451346	-0.4529400437506311	0.044632707602071074	0.26006809065317915	0.8685572265589924	-0.0043947680169995895	0.3786623082370167
0.02951482681926195	-0.19735464436927336	-0.6528352759815472	0.20968641951367406	-0.34494398753006034	-0.353116747488342	-0.44616640869138235	0.6773500103761234	0.21345324634734117	-0.8496299229806388	0.10742990606814695	-0.77587433954561	-0.1732236722326706	-0.6808044213019198	0.895427727911304	0.4998922797906107	-0.9156830969284153	0.5914070481815885	-0.20594550155155167	0.39527435656881854	-0.31546530402655315	-0.6827751073973075	0.48836864727636164	-0.11598900717475921	0.34083953066312744	-1.3537995032546077	-0.4744180889399002	-0.3549238279572262	1.026735941759122	0.04056405009656769	-0.4234194986089971	0.4591281406339579	0.795877912911211	0.6137940798449224	0.23397837872054578	0.24953040368110435	0.28836216783634966	-0.09606907039621708	-0.9652552495862701	1.1408882863437715	0.6928762296874085	-0.6698214559367066	0.29045526409890277	-0.1495350904832043	-0.5256410670293123	-0.030631764577231234	0.24229916843290825	0.7520456900252349	-0.06182104667340762	0.3753630643291142
0.03866337483730418	-0.20983865729723017	-0.5905875857467651	0.19553244446378937	-0.36211136366545355	-0.3132577604612342	-0.31558079520778615	0.6962773099861898	0.20157571312770722	-0.7412302402880121	0.15780247723890597	-0.9378909926003139	-0.14304610880949506	-0.453139552429133	0.8733168470141889	0.4826801425648296	-1.0102689055212972	0.5039377531724598	-0.24547317727160886	0.37165394374619865	-0.27270239658323353	-0.6341634114746285	0.5173629293806394	0.02643650075716155	0.2879425973231805	-1.2625563922240335	-0.5609894210487412	-0.4287670248782245	0.9892687948808835	0.032486760880915594	-0.30942777658065623	0.38914535835540653	0.8419701808074607	0.48221319110592276	0.13605706999364262	0.16620437044187092	0.26354488052461	0.060431013198451844	-1.029778201103324	1.0858016529184564	0.5829723903211363	-0.5315219339292707	0.3998708823195306	-0.09998869214293886	-0.628298674078202	-0.16611089861574937	0.19459265539079637	0.6185805359457238	-0.10448914343102707	0.3906507474268046
0.029000287712529726	-0.21367475360056712	-0.5074719528726679	0.1681381177885411	-0.3583810055830673	-0.270508310055915	-0.19890054038445476	0.7203909140321929	0.11069919769592391	-0.666089865967058	0.16546776106400218	-1.1131041671621997	-0.0771579871715674	-0.21978528038333706	0.8568714817249387	0.4364300849332534	-1.0755389231739856	0.4363039290461339	-0.28314738618412366	0.33102412886667354	-0.2110854824762504	-0.6006432582759549	0.5701505225956293	0.11590684153044398	0.2527639317577254	-1.1780114980402119	-0.6447245540484304	-0.4791895514012999	0.9061637904256543	0.028811766863526524	-0.2758709847695796	0.34169495563933194	0.8710289112115696	0.40226688487326906	0.049728124118075576	0.08738130597142353	0.24133299100628663	0.18025981102209618	-1.0947490298199987	1.043373275933446	0.4916033673547604	-0.4025083922857509	0.4977363402762299	-0.08348016992511949	-0.7620910141469521	-0.32996764046541804	0.08579828337081177	0.4979611338457163	-0.15954367136007233	0.39340100078312784
-0.0023703716686375833	-0.2112498654731314	-0.4250873066267122	0.15129234936092867	-0.3165207503069545	-0.19284194554892717	-0.08920032116733825	0.8046640735733949	0.015360606968207046	-0.6114958772976482	0.19571796353174156	-1.3027714785586595	0.010749390911024004	0.02933791459577939	0.7936961690076476	0.3671054971243403	-1.0974547735000617	0.37372744502396654	-0.30775166137525867	0.2794193574178206	-0.09861077195588179	-0.5751377647202025	0.5863906180553361	0.2758474276471705	0.24171806237142124	-1.0665239147090122	-0.6923972780921929	-0.5011658433637828	0.8496526203790096	-0.004548736260544075	-0.24641239263950712	0.29520147682268655	0.9049861743304154	0.32511858172353014	0.006828145039945369	-0.0034983303785995736	0.22271557119153904	0.29433659465384593	-1.138263603775206	0.9857386311437821	0.3701722510618608	-0.2521582514660282	0.6129373695334801	-0.09339290843928412	-0.8494741465384786	-0.4890735589770049	-0.05316067560517799	0.41064004388810993	-0.22799573012950022	0.48145908525638115
-0.028677624636832256	-0.200743293465761	-0.3664488108926555	0.12603063688659794	-0.28214280680913234	-0.1088349490129961	0.019296041190001733	0.8013133009603475	-0.10049908510008713	-0.5582490029849662	0.24799116898619394	-1.5058674658947002	0.06570679023176543	0.23997194997185098	0.8695672361676842	0.28929915793379685	-1.1412063157478123	0.33791089024265125	-0.34041289236869116	0.22104480503731422	0.04836102142950691	-0.5301776774216342	0.6025259626989409	0.3426514865284117	0.2116000324108543	-0.9745817498748061	-0.7258688382307482	-0.5457805619655879	0.7922491257821449	-0.06056371517377044	-0.16911390166433649	0.2711278402858113	0.9066902784366601	0.27307231288575573	-0.03438959646072256	-0.06924690963923821	0.17825082633960543	0.44684669962125734	-1.1624570490287758	0.9242081726703708	0.23483602602366185	-0.11449983082251247	0.6829499476991585	-0.09087423958921399	-0.9351644298405599	-0.6470761832602433	-0.18400947404276877	0.3589873607289092	-0.32063509559633985	0.6060049748584343
-0.07159445617239246	-0.1436818601738447	-0.2844368306111329	0.11790568413135794	-0.2592020138914475	-0.02168730831257627	0.15784420798099455	0.7320178029830403	-0.22014781670371947	-0.4960647936874631	0.254770625323385	-1.6927721956215636	0.1352262743472435	0.4476648160390244	0.92683888231794	0.19849486836148886	-1.1750754457681256	0.3074595454185565	-0.3872464313645095	0.1130039591115823	0.1938291682059317	-0.48877382775347844	0.6865150430841218	0.35357182408135684	0.14406100678943062	-0.9127097676821176	-0.7702451978549905	-0.6025573260046768	0.7360008187051571	-0.1580429314850203	-0.10794801677911695	0.20728567001884887	0.8854159250269596	0.23973518409375028	-0.041209932592386894	-0.10995397801439492	0.09874207121265408	0.573288676027924	-1.1686472993074575	0.8978950349700037	0.09243414858739643	-0.008722621537684428	0.7557166629962608	-0.11946238879972992	-1.0246537508348164	-0.8216848434067131	-0.3341087634286465	0.28393669003218297	-0.42523144548860364	0.7898289711491093
-0.10411033869402178	-0.06014206002420678	-0.248377110554782	0.12528803900817526	-0.21701725610694914	0.09277836800359525	0.2877716632763052	0.6352528296471749	-0.3175437288486242	-0.45373685252539386	0.2335244918640164	-1.845891277712805	0.2323707158544169	0.6009593872850105	0.9925454638589375	0.12186015945721344	-1.1449572621569875	0.3012813676145324	-0.3759411316727045	-0.008248769811957856	0.3365399116255435	-0.42715837708002447	0.7575708067309248	0.3640674510571123	0.07422282945789394	-0.8249276022423586	-0.8375629092818041	-0.6626168714300876	0.6644916067274754	-0.2623537257797106	-0.03131785006672507	0.14207812523806285	0.9143509258857113	0.23106980789572482	-0.06579411301911266	-0.18769376264408275	0.10029863189963661	0.6771408720415875	-1.1531463428511022	0.8311952860124473	-0.02590727619400631	0.10394559267752099	0.7916791761387993	-0.11162574405367895	-1.0908677132170883	-0.9638890846446768	-0.4534523618313001	0.23659480986820416	-0.531789626229187	0.9421733191524074
-0.13355990974225224	0.07281853578364914	-0.23178230035617226	0.1829087762568226	-0.2073537873633639	0.1891456788487498	0.42243422111043366	0.6201078380357893	-0.4147908137345266	-0.4576868626527819	0.20504130327841122	-1.94349819754908	0.3256859665075658	0.6976372715027875	1.008073131598668	0.06455580342174204	-1.0253839686565918	0.34784408529725086	-0.3294798172016612	-0.1224391104845155	0.501939278963152	-0.35106447474001296	0.7799930598225974	0.3955499197939212	-0.01668439932225858	-0.7133598737083033	-0.8886325630913173	-0.7133643330556863	0.5961949961134978	-0.3294440937576402	0.05832013443061723	0.10729092604183257	0.9004899556385764	0.2274597668328961	-0.08285970862603921	-0.2876441854340911	0.0795191429774457	0.7331885693061712	-1.1743235921439532	0.7802145381125318	-0.10494471445801527	0.19058014470554685	0.8092051642870901	-0.08276481766121091	-1.1058460051021926	-1.1006872885739054	-0.47997891678473226	0.17563569031804063	-0.6254917840288542	1.0372407635425511
-0.17238861064888683	0.13380972121951668	-0.24350126758080415	0.23502001228998864	-0.1918691641655	0.2874703716867161	0.5758404012982309	0.5720683547893054	-0.48937592065269914	-0.4688296278110179	0.18446069197709802	-2.003598718324967	0.4066479340964645	0.7137648163261769	1.0028749098350374	-0.03406094268031299	-0.9111870660209206	0.4387141173783249	-0.25701213753964863	-0.22278102263544364	0.6750115939410939	-0.33065141397338704	0.760081727180804	0.4653975305724428	-0.12124573157025367	-0.6147796724366266	-0.8408423473585325	-0.7427781797243963	0.5310924647217762	-0.40120455970732954	0.14150510439841538	0.060529266176151106	0.8028394440569183	0.20033482803373875	-0.05520405196132888	-0.37953501360325226	0.02673426909969105	0.8039048051869591	-1.2104195575336527	0.7167123089463129	-0.20373448059261068	0.2659999386269771	0.8341419541655009	-0.07484170176237989	-1.0968532379524725	-1.23202323433396	-0.4879717705960795	0.12018312297598906	-0.7578323745286049	1.0927819483387
-0.22334378134148994	0.1604175965918277	-0.27911711492637997	0.29410769216031385	-0.17433750412839888	0.3576115618516366	0.7250644803863026	0.5289477260136555	-0.5530791871435377	-0.5026200744564333	0.18214166075908594	-2.0348201249256275	0.4769102609475334	0.702257073143409	0.9272380526017499	-0.10009962455558749	-0.8009896060650183	0.5534508955280153	-0.18274173458001516	-0.31335550917855703	0.827180141815297	-0.320423104156417	0.6913658116451564	0.49888691565398247	-0.23909226501132258	-0.542712985897354	-0.777669453703403	-0.7498608788212878	0.4651723380486298	-0.48435250365623306	0.27657448788576994	0.0030374950320152527	0.6927871252686904	0.20044143911874018	0.005377909508351067	-0.4677268588999133	-0.0701950586837708	0.8108756729666624	-1.2514531854929327	0.6644418652048515	-0.31198493003760486	0.3024971208582719	0.8214375521335942	-0.0499537317894659	-1.0670513274077773	-1.3432610256424045	-0.48731972800935425	0.08711913376174926	-0.8581921350716776	1.0735006429389025
-0.25042049445103876	0.23410233675365416	-0.3536326360656285	0.3398135009795515	-0.15041070096194167	0.3892893934834248	0.8726740680034881	0.4870368795758189	-0.6062539964298947	-0.6213000311413985	0.2025531156289185	-2.0406895945969303	0.4921464276176623	0.7056647641162875	0.8803166835989623	-0.10326303193305761	-0.7233878974025525	0.6488987363303338	-0.07764308591130373	-0.3791619349310972	0.9345099617802901	-0.35992469223752155	0.681407666015003	0.4515232773498917	-0.35093235355629654	-0.4778791779531872	-0.6990972950639489	-0.6869367985231524	0.38067252314926725	-0.5290547708336663	0.441939656587737	-0.05341611717683853	0.6424062061941825	0.21415477884146394	0.059022757362334796	-0.587820740926811	-0.18443847606277625	0.8205702291247661	-1.2755563210816612	0.556466913087907	-0.4040795325784819	0.28902643173561504	0.8513880754958979	0.0067261436044696475	-0.9989088860861305	-1.4286364179939948	-0.46039935761510753	0.0740141768865983	-0.922787346753425	1.0142821301211906
-0.2921690446621012	0.31149602935159526	-0.45925407069636365	0.35564501355986505	-0.09687801657947168	0.38794350762855806	0.9950932648865389	0.41950135996505517	-0.6690585174626426	-0.7313535470868024	0.21677359007899094	-2.004769023398436	0.5285958832727472	0.6920595787875292	0.8174510234290556	-0.06336264551484509	-0.6170211770738748	0.7530278898639002	0.025739982263751886	-0.4362060175125161	1.0226494104062347	-0.4222012633510669	0.6930275686745627	0.42740989440015503	-0.4470026206528644	-0.39326803955458606	-0.6125888555651134	-0.5834225213166739	0.2669955593209958	-0.5639569091169909	0.5580572211559971	-0.08989208293368152	0.6010905379952028	0.2205103936090432	0.09340938162561405	-0.7226746620181311	-0.28948703202449205	0.8298910529417904	-1.2907613848963007	0.4546894681463204	-0.5056292135579166	0.23916106133719	0.835206969737434	0.017557834642270204	-0.8931209562264326	-1.516324897175054	-0.42121586385205456	0.12611343305172762	-1.005302681910321	0.9138376223835293
-0.3184335972894881	0.37760836624143473	-0.5532180773635387	0.35934243714865277	-0.039688853845070995	0.383113629957139	1.0884566042801649	0.3388399337480841	-0.7305776857009934	-0.8454038314283867	0.2404747981738972	-1.9740988433848479	0.5336971500404506	0.644250634939174	0.7234658452516848	-0.011863314300767957	-0.5649376538646951	0.8123714570551558	0.12922389652129956	-0.47495162725023937	1.0223170388462637	-0.5119610725393287	0.6798946675410079	0.4231859612233261	-0.5501677751604992	-0.31850812524453775	-0.5375475546509378	-0.4545520158596991	0.13684839279100774	-0.5636775599095881	0.7396423082100241	-0.13117811168953206	0.5318684424820346	0.22750237725545328	0.13178902315705007	-0.8392109495263516	-0.42985499516330367	0.8094475900373356	-1.261306483884572	0.38853366351832513	-0.598248735903895	0.19866233923310356	0.797904646418186	0.07719046407323238	-0.764297904892249	-1.5654563071122491	-0.3626066807821321	0.17763706707404792	-1.0355605629802314	0.8096358838891294
-0.32829951103309946	0.4377278113556981	-0.693178315721146	0.3511505613536351	-0.03988378267234984	0.31355056081385035	1.1807622785316625	0.2618634767210042	-0.7464613273219904	-0.9729844477334881	0.2557811158954626	-1.889852018601481	0.48891128550666574	0.5447406296116765	0.6230770523944126	0.059920604222890125	-0.5736541564918876	0.8255074053776454	0.2547604928634118	-0.43345955683035786	0.9394936550395135	-0.6041741056718674	0.6721964122984763	0.3221125909709118	-0.7067169856217352	-0.24091755788118877	-0.44222632744368884	-0.35110369188456036	-0.046277340393271374	-0.5252428336270477	0.9238863205005503	-0.18383328198862842	0.44921243088172425	0.20718120573681492	0.13463575354802354	-0.9447631491693566	-0.5716705106381481	0.7859431681052137	-1.236916266353137	0.3547557896989225	-0.6330299832021561	0.11198977954150706	0.7243925395669222	0.16629002545737423	-0.6394838519265753	-1.6023717272313096	-0.27230030598460164	0.21382645443151374	-1.015935759777725	0.6559372329872121
-0.34198539726536414	0.4640874838573582	-0.8150130587124247	0.36043204338147894	-0.011374390317420834	0.22574383014523472	1.2637463086374379	0.30697491589547	-0.7248901087607129	-1.1299030988416958	0.27061040852646256	-1.807318314086179	0.4750959887427773	0.4612198360640917	0.48239232903910817	0.13293046668555114	-0.585289711016967	0.7614284106796645	0.3856190837112135	-0.4089833253421449	0.8301853220581584	-0.7229080124829733	0.6076401578685159	0.25853745328729383	-0.8354313960127893	-0.10918247034661337	-0.3739408049312181	-0.20205492741905987	-0.22086949199447264	-0.5052271525286216	1.0696781590672875	-0.26258462368309055	0.40269397462205647	0.16312304176160086	0.11136466699787288	-0.9978910376490443	-0.7195115083072426	0.7701728787014057	-1.221501948437036	0.33233028564415806	-0.6369085639707075	-0.005262186268582103	0.7052965522760323	0.2314788195051573	-0.5518098022342968	-1.5938036681004843	-0.13747526653917386	0.2959585688274087	-0.9607196002287426	0.4664156991680003
-0.35354822255267193	0.41514190329590506	-0.9202285629132829	0.37120268697593267	0.0077553451199954045	0.13541092320700798	1.2686133421531036	0.39957610580582675	-0.7108400236287556	-1.2754388452241954	0.3013688071275348	-1.720274420924054	0.3861154903501978	0.3542166168778033	0.38456239223249106	0.17892742191074687	-0.6055251563414228	0.71365033440335	0.5213879000340659	-0.3807473876351671	0.6907499810342723	-0.8201153563245835	0.5067799978177584	0.16226328562557554	-0.9033439819207585	0.05129070761414602	-0.31445392086065516	0.0012984225465568987	-0.33295075586335565	-0.4041394893889459	1.2132548196153763	-0.3181300636905564	0.33061063788185346	0.08971148708599855	0.05024830649166605	-1.0713001430682374	-0.8138374024117196	0.6973765033027098	-1.1876784091667196	0.28787248350611305	-0.6169183796468054	-0.1170843587873854	0.6644787377181517	0.34242979841712795	-0.4399685546935645	-1.5604173117066624	0.041763394712201043	0.3481862697436186	-0.8343393579639574	0.25374160574776006
-0.3677900672222525	0.31458211300310757	-0.9666735530328514	0.39854644957668234	-0.0012676431911024632	0.07375240746766878	1.253233405377232	0.4968514126106319	-0.7034749375602052	-1.3745392352943717	0.32021989770402537	-1.6348113087883362	0.29493915334012033	0.3259945879627131	0.275865340026589	0.18047074567027668	-0.6425195772522697	0.6560472488788502	0.6279069424307726	-0.36657896924386285	0.5564745484050736	-0.9268984866879377	0.4248227113685692	0.0946790712500015	-0.990427350770223	0.15942832443628602	-0.25777687252346093	0.17371434214132955	-0.3843651917427375	-0.31035215220273227	1.3335575821793417	-0.3749906051085003	0.22873733338131186	0.008389610238329964	-0.01937659527395842	-1.109248508078272	-0.9528160351780045	0.6172975126593131	-1.195288650435672	0.2245765612484724	-0.5952456307594713	-0.23503396193332696	0.6613644734553867	0.4004235636724897	-0.34373548106694074	-1.510978293347354	0.23467011782181785	0.3950225156403556	-0.6927552870742508	0.11748942023801175
-0.40430739868096816	0.18732159389700595	-0.9943241201762947	0.3879483187069888	0.031098498415853482	0.029384058184100094	1.2246758922079195	0.6294468014619445	-0.6909612900842529	-1.4521606134008624	0.32792485124932036	-1.5752530424475455	0.1491634807345828	0.27068016298567454	0.16473216677972205	0.14095130022579183	-0.7279889911194614	0.6429446756887242	0.7323717584725777	-0.34355756870458165	0.3898571510608341	-1.0150111975487306	0.3779904189885424	0.049351836475171454	-1.0447740902755878	0.27197988653449956	-0.2110651299682445	0.32378563525621973	-0.4496265592342271	-0.2166630217823216	1.3985896247289673	-0.4591067688931297	0.12600746747049255	-0.09207405438649122	-0.10883101729957245	-1.0961512776890086	-1.097882019743133	0.5361794245687439	-1.1555369791821886	0.1648603788213895	-0.5805063305177484	-0.3726207461704366	0.6478720136060351	0.43203686685795156	-0.29063780820817137	-1.4556609824516271	0.41625685603079976	0.41922878150604037	-0.5259725889093559	-0.009255021291304445
-0.4029777100682173	0.07770462670015739	-0.9642800707926673	0.31364094114753416	0.04424056585265733	-0.004913080007616627	1.1534608813015865	0.6629415490845787	-0.6441554082611287	-1.4884995639941643	0.32475746790864807	-1.489701554614856	-0.006510768587467441	0.21731477228949303	0.11372451016072893	0.10902836816381689	-0.7835316181514019	0.6276708297365673	0.7927108534663493	-0.3288804001548248	0.2196478532677988	-1.0401526879909144	0.30218863759680703	-0.019502630342441894	-1.0631395274967876	0.39319089639309757	-0.18720501828943753	0.48117524145005514	-0.4808675872827505	-0.11060977128705567	1.4134556902375812	-0.5116984138479405	0.0603622517723192	-0.16150678784206957	-0.18183451901650827	-1.0641082297194326	-1.1867890624249249	0.451906792441522	-1.1026566321805016	0.13076205976462005	-0.53487074545308	-0.4997244625875846	0.659115170711891	0.4305428025581882	-0.23454737298171047	-1.3800045705595538	0.6024863126556274	0.49874739550582675	-0.3017354093953713	-0.11435983031234236
-0.4148966561978609	0.003149301185878467	-0.9120543402875774	0.2685838892331641	0.04588865214743459	-0.06488674672448386	1.0289119415065549	0.7127549162417182	-0.5988024554653474	-1.487914823264342	0.30324587021701793	-1.351119489612075	-0.1493778004452321	0.1533814156866577	0.12364127374186056	0.024359542945905456	-0.7967934257589551	0.5871477515725922	0.8351959077653444	-0.3609365227433705	0.09401897072693566	-1.0388975048406754	0.24272922317162432	-0.10805947578773005	-1.0770706600860709	0.5044536441134618	-0.23538490431917927	0.6194041127396808	-0.49113515000763686	0.01156096006477193	1.3534793171933124	-0.5117569012053629	-0.009356471870511807	-0.23449821986971858	-0.27612344959898577	-1.0560393625189253	-1.239938700411391	0.39328131433527475	-1.0136186448960522	0.07638024945354052	-0.4997020261318303	-0.6124660031989169	0.6647684505968025	0.4211331689329266	-0.21964213951376355	-1.289389394015096	0.7535699121239428	0.5742215618859172	-0.08358868604768152	-0.17969175046676727
-0.45100705340867925	-0.0934189643497199	-0.7884800736564614	0.23261686988025146	-0.005453782379837879	-0.10657437009023858	0.8952126461029701	0.7618400964054846	-0.4891508281574515	-1.4121319529777305	0.23169123350294246	-1.1698058124654853	-0.2609129882102533	0.06001099623667461	0.13784756961120903	-0.1034488327124123	-0.7696320034493251	0.5528255211138694	0.7899420098044068	-0.41452183363822226	-0.03961459479336549	-0.9897546773082582	0.19498516481238948	-0.17289285558715828	-1.0857596907379967	0.6073521329853675	-0.30045996957063054	0.7198504036343859	-0.47647056486837586	0.1289146930083067	1.2617035950376423	-0.5655501894373665	-0.10365340700348338	-0.3087807632278292	-0.39256594163467284	-1.0042544401635765	-1.2553520884127713	0.3238247691371254	-0.9034709570111541	0.0626271372181767	-0.47499119089262865	-0.6805922599013663	0.6614446591774634	0.3696965898030261	-0.21192888194020174	-1.1819834559231093	0.8014371506167544	0.6255337460032173	0.12216888158646881	-0.28177006923049425
-0.505235632227598	-0.12866625212642593	-0.6248085085242185	0.19777029093108478	-0.06008727474609542	-0.1393826123396499	0.7701470690372556	0.8327555902719326	-0.37284238347369114	-1.2899377628485733	0.1501217881194762	-0.9486725472510471	-0.41713540812762606	-0.0034238393981613547	0.1577447162968438	-0.29557086711368913	-0.751680601820777	0.5137092362649682	0.7006893008199193	-0.43676582503454037	-0.17628484891474344	-0.9258429292414565	0.13172868826033451	-0.24195576688818887	-1.0772484000091196	0.693553819007225	-0.34141926876753814	0.8018345941171232	-0.4768226602930549	0.24973200848906849	1.1535575039560118	-0.6339929959249349	-0.17395533843335048	-0.3506113625568378	-0.4917801461820205	-0.9541813638628218	-1.236033620039858	0.21833586854748127	-0.7923100387402304	0.027799778608386783	-0.4159424549783958	-0.7167010455475564	0.6974446917787974	0.36210796004517665	-0.18079941439184816	-1.0654392185444208	0.8509512536802439	0.6104149841570299	0.3340837671230893	-0.3309921001757657
-0.5536800228807104	-0.14328819197795867	-0.47099985739626116	0.18747673425131345	-0.15822342562705416	-0.17278099979643335	0.6774727641151524	0.8948174242017621	-0.19850679606181112	-1.1334501883345185	0.12202666428844186	-0.6883119120751768	-0.5918431144436058	-0.07649135296230634	0.18393906978700705	-0.49659661914511694	-0.6797624905209994	0.5035927928421117	0.5910775699340343	-0.45921118910409026	-0.2631100503330971	-0.8052307755346204	0.07624112726463081	-0.30553087019110203	-1.0657547559507459	0.7831333307200058	-0.3992923322351452	0.8431853484220826	-0.4587332846036376	0.3410255270154342	1.0226311169562927	-0.7221249357016084	-0.19384463377422526	-0.36931536391725484	-0.5744722464303422	-0.8857211096315123	-1.1785587214874012	0.1312401413160807	-0.7008307536053937	-0.06786877153656616	-0.3798256188770214	-0.7698875536412519	0.7267219534411246	0.3165878157986348	-0.17180072358668316	-0.9214832959262242	0.8683987249991152	0.6242684515635152	0.5023921352349003	-0.3658257399805328
-0.6154482008760387	-0.13316428556560994	-0.2725556991174592	0.1819959851566254	-0.22365415644658065	-0.18835254892711603	0.5781392708532208	0.9341497192429491	-0.032821181699861465	-0.9721745039016397	0.09089298486256378	-0.44165343524632883	-0.7479786815039567	-0.1626928842890151	0.20971961487293855	-0.7026622589303202	-0.6055304085037159	0.4592920275263337	0.4389778217584186	-0.5357079448588162	-0.3101284604550372	-0.684288434150683	0.015972218367085296	-0.2962220823372907	-1.0436861993672735	0.8576127654229178	-0.46632822068275814	0.8751520068599872	-0.4457072100337138	0.4098067709147326	0.8699011453505656	-0.7883873415118725	-0.23768532553077404	-0.34254902402388465	-0.6476633950101918	-0.862621664393654	-1.0898010917962933	0.014121905661784529	-0.6362204293231677	-0.2189577147666315	-0.37461066144032423	-0.788578566276577	0.7949000314684004	0.2832834513053489	-0.14999838062873283	-0.7980134516966635	0.8943334141933343	0.6531786759406577	0.6110600555878452	-0.39631273762781954
-0.6478897848046627	-0.10392258814636143	-0.11272259341887199	0.15488273524844356	-0.2842671332125391	-0.18123724844498745	0.4566535687811474	0.9408600713136481	0.1441202219569854	-0.7913587494005566	0.038295746326492394	-0.15408138464391458	-0.9179950372294682	-0.28552850300517785	0.2386642459885035	-0.9075228709412102	-0.5450298550400536	0.47146891308299627	0.30257983652950304	-0.5565293200713141	-0.2890673960366729	-0.5255605521149247	0.007055568573004638	-0.26219572221697496	-1.027633219834563	0.8952494904173527	-0.5265822123890258	0.9003588327582268	-0.4557901279768348	0.48947057222474494	0.7144885489674381	-0.8468909806399797	-0.29526115843240935	-0.30070067959438296	-0.7319856231096017	-0.8741992269347699	-0.9517792633459361	-0.09465073489250135	-0.5139389404531556	-0.3870738587063067	-0.35956740286905864	-0.7985761896806346	0.856833245460253	0.2849627997024785	-0.12140357942697748	-0.6484237972849547	0.8629553881711447	0.5772043930802994	0.6810739470780172	-0.4168555703091618
-0.6713314179012551	-0.05619653343316021	-0.0004212383210687724	0.09478911732107498	-0.2873956556445215	-0.21469283079287874	0.3394423194925936	0.9139125173774566	0.3007230647493785	-0.6406997366896426	0.014843014334499697	0.1454769002399642	-1.0131285617439898	-0.38614438966325826	0.2855839259773957	-1.076175309615258	-0.48082044289435694	0.4391906216997046	0.14241427458227762	-0.5710083374243495	-0.2595358627854748	-0.34425513480711684	-0.037083078264913145	-0.20513128153219978	-1.0307258944956064	0.9678752884263933	-0.6082454956879173	0.8446332233663465	-0.483462090807389	0.5272002831854019	0.5699538604662738	-0.8687858713614611	-0.3022563979247204	-0.25896412929798396	-0.8002587023271586	-0.9008154495942323	-0.7973032766863237	-0.15251076054863022	-0.37217662896196757	-0.5693002158568823	-0.34209681091912864	-0.7585092017928065	0.9007034134443173	0.2912853581463905	-0.11850230462671667	-0.5050602015892345	0.7809739061610763	0.5213268233466237	0.6741120792532528	-0.44457883593554914
-0.6975332010276547	0.016997533281626703	0.06567915269663703	0.03240727673215017	-0.2968943157586296	-0.3131717806752891	0.21640720450712175	0.8652445035370742	0.44339227566411993	-0.5463097047651565	-0.0434103157744434	0.42096570516766435	-1.0933738382687168	-0.5167741096580596	0.31637070824757985	-1.1889766565679205	-0.41649769255564817	0.4167391071871746	-0.0037656927014384388	-0.5659287983572414	-0.25255990179892207	-0.15390846705667033	-0.09376300106496946	-0.15169041414499462	-1.0245117390480596	1.0767538336335294	-0.6536056440109272	0.8086903137403938	-0.5537872836299221	0.5581586935138155	0.3969179101272087	-0.8982637664154707	-0.3117513724996774	-0.20118526877713205	-0.8531916410631432	-0.9136632224496528	-0.6166054785143772	-0.22099626587045978	-0.1929521797772559	-0.7294554338465057	-0.31191275608557234	-0.6703419454026197	0.9631830838082089	0.30804910390214746	-0.0942390119232634	-0.3261557777806233	0.6621121032445252	0.445555139118692	0.6437472046782081	-0.5229077477151389
-0.712380536529888	0.09996085185505586	0.11712784607923536	0.027007331011416263	-0.3143015168651941	-0.414927554340616	0.13289877648496565	0.7593519310455675	0.5341639889896909	-0.43764962698326065	-0.08703521251175253	0.675311633962108	-1.1166461768484637	-0.6405905357530437	0.3556357772651385	-1.3051773846917534	-0.3423414258336438	0.388948956879419	-0.14787877938837699	-0.5684336483010664	-0.19994827787206132	0.033617500389403865	-0.14224775306468912	-0.10831107550489391	-0.9961652858032568	1.1573373369308466	-0.6508291331929901	0.7915881817702941	-0.6626812247809752	0.5915520977667582	0.26434615267539885	-0.8996949550543656	-0.30417478668296305	-0.0967151301506869	-0.9243083045570112	-0.9310029168378048	-0.3845435766974961	-0.2614626182182084	-0.050433763466120364	-0.9401310469342088	-0.295875133056774	-0.5704637581341317	1.0511729279068955	0.3388752837668923	-0.03396562031338628	-0.1805181607218867	0.5321342310820893	0.3753025936459558	0.6073317847970081	-0.6188667376164794
-0.7564571093217844	0.15653263901459913	0.14049982333061023	0.0765928419507476	-0.31756074958952174	-0.5139985239232316	0.0815706419098309	0.7574853435074929	0.5995876019383963	-0.38713576135041633	-0.10471569050102877	0.9015037349167476	-1.1238321939914915	-0.7293680893550223	0.3400236588306673	-1.3708004502688276	-0.2769021182217733	0.34099518886859054	-0.24985792269852664	-0.5522557579577392	-0.12732175666096904	0.19898157586048518	-0.13607613249706568	-0.09195640341011538	-0.946270624922114	1.2393674680043838	-0.6685488904503766	0.7610012030091208	-0.8106126758780539	0.5760042658139326	0.18511277592628428	-0.881832722585542	-0.27581561269545685	0.0004100895681352523	-1.0061664327306683	-0.9304542300526585	-0.1615026139649931	-0.31141076059843653	0.1230102210508146	-1.1303218700168594	-0.28716780629046285	-0.47963779212498847	1.0395747158828157	0.3288151512423072	-0.005331328075329501	-0.011467575153879871	0.3890226139684901	0.25359453098423146	0.5661409053184613	-0.7136709694332039
-0.7826161921073765	0.16236091729216623	0.13353819442180984	0.17708150412370133	-0.3185808581754269	-0.5775241716833233	0.08423697803857248	0.7312247234504736	0.6550953949628708	-0.37193861869738787	-0.14841188730022387	1.0688905573852474	-1.1533605872607573	-0.7852396571898053	0.3172636335933091	-1.3981736121017057	-0.2012963486119676	0.2666794743273512	-0.3534352524677381	-0.4999256680332812	-0.04396285300277674	0.3607649404954395	-0.1454797806119243	-0.034997946978172566	-0.9022438330867161	1.2971784166848086	-0.6557434901128741	0.7232489301391648	-0.9442866736487678	0.5065529376591964	0.1509019967840004	-0.8606560619514697	-0.2439326538678397	0.08392895773261959	-1.0873726859463115	-0.9030639540347621	0.07296504042803398	-0.38077492402342994	0.2712712307084878	-1.2814230409935985	-0.26071295301529285	-0.372292313431151	1.0287149584155464	0.3585620925102174	0.013490758009758025	0.12686191956373188	0.26029584851933485	0.12548704420426623	0.49890715869111235	-0.8186177448982217
-0.7860019021300166	0.17895709454458686	0.09181275626435728	0.29682823765883415	-0.27948484142958974	-0.6159000691239778	0.11460327598711277	0.6981109877365305	0.6809767231458757	-0.37761528806709166	-0.18018672363657723	1.174652097925358	-1.1259982738104775	-0.819244560654376	0.30829665882569873	-1.3780409629061396	-0.14781771180526246	0.16327481305385277	-0.413269879782011	-0.41302342158252703	0.08062741206968545	0.5047999580717162	-0.18849592018380146	0.05669997696383392	-0.8489353398904693	1.3100354005118442	-0.6689477967250272	0.7086429985243907	-1.1001792673158977	0.4163277374105818	0.13717897192353629	-0.7621035434746355	-0.2428569016249801	0.15510056316063012	-1.1787912273555565	-0.89187194069747	0.2665010901995793	-0.48148448681976647	0.4087876663472782	-1.4588453181561392	-0.2602853786621492	-0.19584370239736518	1.0117998735824352	0.4147952264848347	0.01472287834235501	0.25506539961118346	0.18292520644116958	0.031248316124074117	0.4517173529340074	-0.87409721558409
-0.7413557067917461	0.1346879172108001	0.030431501402949306	0.32379623978438743	-0.22207972256001146	-0.6553476278336742	0.1531409795227181	0.6571841903037431	0.671990433097511	-0.4353674995945057	-0.22573098904537528	1.200909661444872	-1.0685513931823725	-0.8789574544024742	0.27571614379921394	-1.332366156969893	-0.10551740838472497	0.048785231285466586	-0.44275616148881475	-0.3279907255945778	0.2074208174527182	0.6489557368761915	-0.2586983923602192	0.13737499425007776	-0.7770861211351193	1.3222745626466355	-0.7337379289231565	0.6860227217018676	-1.2270953103407345	0.31487118433089045	0.12108777200822404	-0.6502130582070049	-0.2758973150321312	0.20182557913853433	-1.2385686643838114	-0.8518527365351914	0.43249429315092647	-0.5754149095658478	0.5667156281125518	-1.6058377829046713	-0.32100202485020934	0.01618227119898601	0.9771094416532133	0.4105379371929109	-0.016188730322403613	0.36367052865632316	0.1290372382690588	-0.027134585972574655	0.44442014552054465	-0.939959824080946
-0.7132746816664012	0.07830259678136914	-0.032570876391603956	0.3220914373118261	-0.11702996333358458	-0.6908349775363544	0.14115881973252714	0.576786969424915	0.6588149119053879	-0.49761033305186775	-0.286292352238939	1.2349045845253517	-0.97006397316961	-0.9258093423945676	0.2761783706017634	-1.2871598910572386	-0.10690498610101551	-0.03072881755117849	-0.46811209864737047	-0.24921893881467772	0.3498713971792844	0.7366661586716171	-0.3110556394709505	0.21217560397234608	-0.7120394382622355	1.316189591035148	-0.7570352114307047	0.6258553450119426	-1.3307866848370744	0.26368358320095225	0.08333879861579462	-0.5302569027740546	-0.30661678756408406	0.20097041317063064	-1.3169201331549452	-0.7656051012626311	0.560552547883662	-0.6309062743367548	0.7329227100465385	-1.7436425134307185	-0.33092902971605065	0.23835091994875618	0.9627439644166996	0.39645493081057503	-0.036144867333272934	0.4693523898105516	0.12103219674581005	-0.11464267800399348	0.4275667907369824	-0.9986367671848795
-0.6779533867537085	0.02266893635449995	-0.06454899456219065	0.3207951132450204	-0.04688400079413771	-0.7244405193109718	0.0888552274264679	0.5435290795703358	0.6554141857465322	-0.5313087865979238	-0.31968437216471685	1.270681601292217	-0.8738709677944179	-0.9431704055766919	0.292326469445525	-1.2108102853945923	-0.12043566216069138	-0.0993019942236532	-0.48582234286459125	-0.2233747954607578	0.4990611740885176	0.8140502058843169	-0.3509218166319953	0.2794771115420155	-0.6410862738775644	1.2915316408291173	-0.8106905871475224	0.5668179278723151	-1.4017095953185086	0.19495758836711768	0.06092995829270849	-0.4330120521747646	-0.2831978921161116	0.17087509242485774	-1.3800764973304367	-0.5795299381553768	0.6447436115214777	-0.6549750017191627	0.8785424997510634	-1.8360141838227342	-0.3470543421229679	0.4403457440291687	0.8923724152859055	0.3687408477343883	-0.0500022719713615	0.5699755220371798	0.08254797295310115	-0.23465760917986653	0.4157039134688608	-1.0461301518259059
-0.6622550334591781	-0.024259891783722284	-0.06836989659517839	0.29566947761823836	-0.003489888652643791	-0.7561135046929942	0.03575899602883097	0.44848700315004575	0.5867147427542131	-0.6272454581477558	-0.3132016084325494	1.290314352095883	-0.7575410627031857	-0.9045872839063802	0.3750048256063251	-1.116680258382095	-0.1365451277341932	-0.1791241018292032	-0.5087360113411252	-0.19665842214581233	0.6204961212710721	0.8791197601071911	-0.3948425743344931	0.3415796606054055	-0.5514201600773194	1.2746759777161651	-0.8294402501623621	0.471950570370858	-1.3930577749079536	0.12738091687342074	0.04788535284830116	-0.33478959190217217	-0.27403750462707355	0.1316950713626293	-1.3998334681863152	-0.38511063645763494	0.7076110563926262	-0.6589245321763022	0.9710776223438836	-1.9093263653387555	-0.3547152265530964	0.6071319927777029	0.8124057680599058	0.2877063721599149	-0.0370810681671863	0.6430857714755093	0.09589047055717645	-0.3154865401051708	0.41305104890447125	-1.12042396033454
-0.6292980564170056	-0.025053136754521914	-0.019787040862075955	0.24046038894554683	0.05399735037886385	-0.7330480989663744	0.013177512645280009	0.337557842580884	0.514361520681432	-0.7016268047635371	-0.3304597356947963	1.2981683496325478	-0.6448859183373356	-0.8730271063884185	0.43046866388449034	-0.9943366679034933	-0.16044513985305814	-0.2190519093187048	-0.4742367517152384	-0.14809794599995568	0.7539104146956793	0.9231495217028058	-0.3662948158273748	0.41759525005654147	-0.4725918913090278	1.2286637071862463	-0.8275685510094497	0.4010795394052956	-1.361313270788144	0.08164145712770132	0.02885372152181346	-0.2577363520578869	-0.2500923491617017	0.10416399157594847	-1.3838172276638296	-0.24806508866322613	0.6733690361281657	-0.6265743215019873	1.0012273203949567	-1.9294111796855837	-0.35985707011477613	0.7269777164965274	0.7415136084665601	0.21116074776349686	-0.028209406862123126	0.7093291487990216	0.13500312324480235	-0.3478361027421713	0.43297422628647075	-1.1690622515193883
-0.585237282751208	-0.01580704944878517	0.004759535849580135	0.2037114110522973	0.15701746291799154	-0.6844658166408626	0.03755486487629092	0.2526464185649047	0.43180441991457	-0.751992044891583	-0.30448978203550525	1.265901687326593	-0.5437570667884424	-0.8325305568406289	0.5112305522792997	-0.8832212243539038	-0.170565105802881	-0.2643869636892171	-0.4457950776752783	-0.12821140680143586	0.9006900030213437	0.960730931746961	-0.4114304425036582	0.4938979946037783	-0.3608455758958685	1.1360293532338772	-0.7998467953784342	0.3026537501748747	-1.3059122643137708	0.026079334318476328	0.04091013913227496	-0.13407652892367566	-0.2028170423971641	0.06615382365748271	-1.3434097893879993	-0.11778630570073209	0.6509330551825944	-0.5650438838934092	0.9994121695541356	-1.9307954395887799	-0.3444171979225493	0.78877830061967	0.6445905527888158	0.12607858111042505	0.005240356524106882	0.7815096578051773	0.17430240027091806	-0.3266276942935882	0.4705852783375676	-1.2033344065048508
-0.529686274377476	-0.03879561622749054	0.013757833630945548	0.13853917714037217	0.2948220847946949	-0.6212153992920183	0.056595609093786456	0.14099013709408476	0.38484767290049315	-0.7982660295992899	-0.277343963834349	1.2225359122658759	-0.4298468112785194	-0.7780165320732582	0.6059960548760783	-0.7045541349937657	-0.20423698302329568	-0.36407514654422723	-0.3874874946722421	-0.08602179554303609	1.0260831404102129	0.9563735548437622	-0.46403617838465727	0.5924289690333473	-0.24137701243291115	1.0409996244926785	-0.790914084468504	0.20150562187908108	-1.213567740054271	-0.029338333911720693	-0.0076622687787505864	-0.01518918073549338	-0.13622343313212726	0.020714314515801142	-1.2725680963156105	0.004826183469926276	0.6121623201558142	-0.5225351298787789	1.0058020555878617	-1.8647275280602926	-0.32132424352760997	0.8463838923624062	0.5013185684130411	0.04492988500414302	0.09074205038233296	0.8868764974152658	0.16613815676095747	-0.282763330844541	0.4867207530925334	-1.2073148530337192
-0.4516654926639337	-0.012519885668002018	0.058473747231856055	0.05190328676568144	0.37726629458801997	-0.5601361932770834	0.06582390375841055	0.02545184765440365	0.3408594357919176	-0.8069743974611964	-0.3135001922684182	1.1231525063382013	-0.30639553552511833	-0.7233526743494005	0.6541453369804008	-0.5293639376723376	-0.2275892156132175	-0.43150827907274075	-0.31847537211045235	-0.03953959722487356	1.1341894641597978	0.9771032771129029	-0.5247899781901126	0.6947739096548201	-0.15015352916898944	0.9316134930007932	-0.7766408548053776	0.09756148761443417	-1.080825435121211	-0.050296973779135445	-0.018583103736123714	0.10065969418375502	-0.061216019978550716	-0.06384892675058806	-1.1784048844750346	0.11465062436723743	0.5324140272445497	-0.44921145764698645	0.9850915383905103	-1.7840053602667454	-0.2591603373345935	0.9118498178768146	0.42108995629779766	-0.0017911863342387536	0.22864780970141235	0.942590566954658	0.18774392303419268	-0.2386856617706953	0.5111835330884352	-1.1990903687883896
-0.3472751154846179	0.02206859256853067	0.1189621110747165	-0.11811296074793351	0.45869874988803694	-0.5105297977934423	0.038261194501081855	-0.080607220551947	0.3340519279049815	-0.7700100309016901	-0.3261256408423835	1.0125780791739525	-0.17956714339281923	-0.7110207794344052	0.6464113423560109	-0.33780504802669	-0.2565703236951243	-0.4849599200433352	-0.23041709701661786	0.00910881915147875	1.2254711511853649	0.9525660513261063	-0.5514801142365329	0.7751743912826804	-0.018440339827964246	0.8552680651701661	-0.7256804368517641	-0.00026136737100068697	-0.9693961156838306	-0.03845939592143292	-0.046177406399105565	0.18857169747433225	-0.008492327525243681	-0.15668996164507756	-1.0427636744613646	0.21095831349804667	0.4352260466345393	-0.35068347079518086	0.9615772071320496	-1.6826201340506592	-0.2418444741983985	0.930518730646553	0.3586668261918918	-0.08014985139099903	0.3943229088359609	1.0067307829289576	0.2032802087805227	-0.176303683551684	0.5873596687477616	-1.1941396098556685
-0.26183301453870356	0.04609444322095595	0.2072868552859634	-0.2723165332776163	0.5148956510118579	-0.4707544314344694	-0.044230755234322815	-0.22640401106252783	0.37539283318343036	-0.728343656894915	-0.3196794299238279	0.8658733567587523	-0.09594773764131792	-0.7170563440833404	0.5945704388822389	-0.18871903689697017	-0.3015195141498749	-0.5133712886166775	-0.1587223384483762	0.03920652715157359	1.2351984036173833	0.8917639478711475	-0.572183555194525	0.8086066470929858	0.09837466464728553	0.7925559598874494	-0.6495692578739553	-0.15141731222145763	-0.8301612759620017	-0.030754324005244593	-0.05386765277541934	0.2762578721696734	0.07512132723532694	-0.25910218617981756	-0.9173966681778495	0.29622286307211576	0.3508589843142705	-0.2135376786010387	0.8681730045312388	-1.502176602110099	-0.18930049459615164	0.8923216787540225	0.2462605416075533	-0.17838438257511696	0.5326733701329884	1.0621400550892592	0.22636373512180552	-0.15261805944851342	0.6293903699235224	-1.2000528060174336
-0.1775771290604262	0.09322731793553238	0.32273482091190414	-0.3284232978623137	0.5226001702871337	-0.4279593028391374	-0.14883505732089705	-0.4014513574249201	0.46470549204048284	-0.6463021976906768	-0.2993279409101097	0.7386432509686285	-0.021023199023322947	-0.6893607689708017	0.5658566396656333	-0.05523758872117548	-0.3393253008820436	-0.5463614545708455	-0.06363336656836886	0.04124827465128313	1.2109550706905012	0.8188215295813206	-0.5780423241235721	0.8232508733911151	0.16509443180271346	0.7392402932809388	-0.5164737301038705	-0.2649430150290272	-0.7023574515537147	-0.010990677969498059	-0.01800530795221842	0.3298782006407659	0.19545745507180823	-0.35484631951488776	-0.8301228182246281	0.3695076685996836	0.2627871111475403	-0.07355152061469532	0.7147054591392297	-1.3224946528760357	-0.0569169513402958	0.8271092859081313	0.16158785029633155	-0.2109979997779675	0.6682124645557339	1.1748876977625362	0.17648171550529151	-0.15794014459818062	0.6037356395713899	-1.176678681402072
-0.05980167417771274	0.15604195651017028	0.4314004738880811	-0.33039430531532343	0.517846691599062	-0.3815148567312211	-0.21569758215122808	-0.5086423415572339	0.4994989877754869	-0.555448630123746	-0.28754069639084795	0.5923536588102036	0.05798359295877277	-0.6712693908409604	0.514284289401138	0.06715580375084336	-0.3656166445345087	-0.5944073505413859	0.03566016698848794	0.022231108632732546	1.1498652943851115	0.7821283077674226	-0.62433654441213	0.7995047222101684	0.21395550438651476	0.7149576125472347	-0.37048930121836376	-0.36410433893069627	-0.5599129227545732	-0.042148109088786266	0.017576863228631785	0.40604586915982843	0.2956809120513923	-0.4128711714913174	-0.7329582129962849	0.3806562079574493	0.16747204692718137	0.06688676235012393	0.5657967162594175	-1.1168317107490449	0.03646095412867763	0.7724986706865132	0.0791265693129627	-0.2156949555767093	0.8027216985701384	1.240308403266804	0.12544948057808064	-0.1777762567831437	0.5617026556711557	-1.1399236655341805
0.07552548848985781	0.2515352314686449	0.5477567153478372	-0.33439085010560715	0.5087543700024598	-0.3536192030065496	-0.2535845610884618	-0.6398341882190656	0.5283575598580654	-0.45358026564527726	-0.31287799708881947	0.47915369959780263	0.1449238100897144	-0.647037664696837	0.44078290873553694	0.1710142572986554	-0.339796730378548	-0.610450348459029	0.1319774861273752	0.06849175446253691	1.015945347982516	0.7466105793022983	-0.6440637263588705	0.7404302709172258	0.23005138665927155	0.7127100001131333	-0.2270239067114311	-0.4441152039273728	-0.4094363255626119	-0.046185015523766346	0.028371184357712742	0.47082554539009847	0.3275183804840313	-0.4364006571790089	-0.6754428324101742	0.36508507697676124	0.08077393151141385	0.16059513339306636	0.4801836606049596	-0.8972880195846125	0.13580254093204475	0.7307915033007238	0.013026644132151145	-0.19475164237334952	0.8820085761543757	1.3217834332677165	0.08146250486188247	-0.22575819002113526	0.5398826815247075	-1.1161930150961983
0.2181035490596032	0.31054759002094434	0.6663270812081592	-0.3394519669545778	0.46423046629061526	-0.33000699400442896	-0.27186720108773105	-0.7176514671468321	0.5552862686102941	-0.2958625316912956	-0.3292498355873446	0.33839740179130107	0.18768348370206497	-0.6468869130001368	0.33245743958649593	0.25812498309407045	-0.28503105035419385	-0.6499993765335874	0.20560555976939537	0.10173222553823225	0.8163479896915253	0.6966111265241375	-0.6728477208899093	0.670425425715168	0.21055883316742938	0.6956695625496303	-0.1369736394076907	-0.4839694658008623	-0.30656743898883476	-0.019248240540327987	0.06262403245249434	0.5251315739009755	0.37872875432108716	-0.46567102299046653	-0.5880031822142529	0.35681739649926697	-0.006968321165539898	0.209190911623966	0.3983623480069832	-0.6813854185368196	0.21429934621074387	0.7039647296215324	-0.057570581186686766	-0.180957135200744	0.9500462609203939	1.3371326919536026	-0.0016272210260216634	-0.29087863178463264	0.5091054070009342	-1.046413665691307
0.3416497295446729	0.3870708978663379	0.7637159764472063	-0.30477516432143353	0.35829744647131107	-0.3236259460812093	-0.3239729135584729	-0.7684157417622189	0.585775128026523	-0.10803863973859222	-0.31175927803093495	0.199795205522522	0.18148824292086982	-0.6323472122710306	0.23455206015924332	0.31054217524709254	-0.19162035927459078	-0.7087734808437594	0.22319938496135938	0.11685043245713186	0.59495639955947	0.6399500499561448	-0.7397146295645265	0.6077382384958373	0.18795644391852503	0.6690586093275598	-0.019763176482632504	-0.5206911493674984	-0.21937603017867108	0.018464585312681536	0.10662341267140092	0.5807654289096786	0.4074505094837292	-0.4921867133393795	-0.5225249854180356	0.3906786538889412	-0.03880591463109649	0.211618044908957	0.35051503939164774	-0.49615894777577363	0.285574816960952	0.6652669755111612	-0.10375188815945764	-0.1938224705316574	0.9980145154742338	1.3362861423317738	-0.11994019604101192	-0.3586457726008236	0.467674694180184	-1.0039568036655828
0.4461059079491735	0.4396138122135939	0.8764437923871526	-0.2879830334708871	0.23189098940928998	-0.31812042346951547	-0.383593298060811	-0.8080382455090396	0.5942963154225168	0.19893464792469043	-0.32075507899978223	0.11877274785580672	0.1420382774998779	-0.6092093089921907	0.15156292544179506	0.38315007408496793	-0.07418862288496589	-0.7537351619410516	0.22261792254716783	0.14238555719628804	0.3743218133043723	0.5993278526990824	-0.7565488419014534	0.5291877252950449	0.11245926646667606	0.6458496226069793	0.05388562172943158	-0.5539059813830597	-0.12421765480813116	0.11353268274499526	0.19309708637354295	0.5556775221699312	0.40325570343909145	-0.5149318507977161	-0.4426429318637255	0.4343950958449326	-0.08508725489135718	0.22679704721053748	0.32625991924501563	-0.2971747670337863	0.33166460385326885	0.6036178609930819	-0.19847270824778235	-0.15502679478613493	1.0391491028878888	1.2548279785889922	-0.23338494188338005	-0.5099012354967984	0.42310662693473555	-0.935672934812327
0.5346889648342523	0.4679845352381483	1.0009664601135266	-0.283352355699243	0.07509927680551123	-0.30766486819573846	-0.46117325796869074	-0.7995205898699997	0.56987577686152	0.582682925270609	-0.3341054554672839	0.03484555598661278	0.053966887857304545	-0.6067943846812499	0.05343009214337309	0.4295799244228702	0.08878811201490712	-0.7493187503221582	0.21707220104511546	0.18330410754507165	0.20272594401946137	0.610278208056085	-0.7463361022019869	0.43508438169640556	-0.01278032842878012	0.6424133898838547	0.1138281724981006	-0.5880307064202263	-0.04551265261871159	0.20362007071795776	0.36478152800979896	0.4888275936718228	0.3786037643202175	-0.5436351423477668	-0.3829233267151917	0.5163531647801355	-0.14048776801634943	0.2716133280071169	0.3222524462233008	-0.10023682283357183	0.3386907054267036	0.5354958805804131	-0.2650376584026863	-0.10978469460084998	0.9905956175034222	1.1486497434579523	-0.296228593107051	-0.6782838002003757	0.3869168359586155	-0.8300972054822863
0.6163265636249873	0.4754220502708134	1.0801777803075339	-0.24620635067593472	-0.04987749381107176	-0.289315549281642	-0.5363466416459427	-0.7716135561711341	0.5558524759780529	1.0173452416170048	-0.2927078421881314	0.013185659595694513	-0.02558660932473323	-0.6165050667867348	-0.010115677621515069	0.47026505933514284	0.21805612499985952	-0.7807292208840275	0.15616512040475047	0.19793021873125585	0.024721066286372783	0.57025769631095	-0.7404353399724013	0.3789516351927279	-0.14652410445619174	0.6252167235202111	0.18965328748654353	-0.5971974315402006	-0.0029620690728717385	0.31226075910411244	0.46781641577813193	0.37343233775514795	0.3278929478912328	-0.5411662813038222	-0.3079922508825416	0.620219366904427	-0.15337235868714413	0.28848907513719607	0.30658900579272247	0.0668617525679918	0.2968808196296035	0.44720029444442383	-0.3419275608247162	-0.016407090848116868	0.9175111099348989	1.0512679847821484	-0.3727125791443871	-0.8471598161154758	0.3149835487317126	-0.7022515419124878
0.6550861583000583	0.520428149532123	1.155915198818866	-0.19495344476464724	-0.16160575334843286	-0.26101765682637945	-0.5671814830351184	-0.7767173460353413	0.4926436758276581	1.4215364800860546	-0.2799372235251325	0.0356047682716964	-0.12862532194633053	-0.5631599823373128	-0.04135849364330087	0.468439602743225	0.3377664781553448	-0.8019869321007128	0.08730712650900783	0.20129010932370428	-0.1363046306786131	0.5368059763853991	-0.6976889492476698	0.30694291060820206	-0.2971874340756181	0.60070298891475	0.2452960948114491	-0.6121203176762882	0.04670468976426175	0.3800358678592274	0.5496828275676061	0.2484615703837237	0.29520595264547844	-0.5199352889077635	-0.21574086999991074	0.6959742723009752	-0.16709380239965538	0.2876188560926023	0.22750157233247195	0.19802464470879647	0.30565066810313357	0.3624343784196024	-0.4361545114564107	0.07529257948998602	0.8084462797013222	1.0141784406267589	-0.4479564654957547	-1.0397682066521996	0.21691718992119097	-0.5172015929280117
0.6996380840959279	0.5693119149288324	1.1959912392475451	-0.1908421889269226	-0.25411738351924945	-0.22416892241344827	-0.5761042854251999	-0.7468291060334605	0.3494438456596739	1.770744068241818	-0.2959645944233785	0.11095901285113814	-0.2364575683055608	-0.45736193628613364	-0.02880073163576266	0.46635913371573895	0.5211754220907079	-0.7983895336356179	0.06626160376059213	0.18350002194300752	-0.22315820882822468	0.5082782998382264	-0.6596237733221699	0.23287541211579002	-0.41322160868202723	0.5999995302712748	0.3667148335862188	-0.6169800645788603	0.13469051147372052	0.46136940145948824	0.5964105851659834	0.14338584649824876	0.2349480839776271	-0.4857860999544676	-0.07001724340589546	0.8008202326430176	-0.1325896430055303	0.28669880606919845	0.19833375326345093	0.2725649602275721	0.31178727005486273	0.2729087808172884	-0.5050186808991955	0.14554473119388234	0.7105801200868566	0.9946412739837065	-0.5083648595351234	-1.2212493438738923	0.13412940055301076	-0.3177582475236571
0.7422840673697451	0.5839963325326747	1.2359044397227286	-0.1760022527193157	-0.33936663618628554	-0.21083803229021064	-0.5865783854569206	-0.7188176806338309	0.22773078797560742	2.0726410001893023	-0.24246312349433227	0.17556630164090575	-0.33342137165131025	-0.3274533699374909	-0.08268106308706942	0.4278597716408002	0.7380501411987197	-0.8080213323533953	0.03877001020066428	0.17204013590663672	-0.2743578648163418	0.5096849646809808	-0.5756839072257378	0.17838235591816992	-0.5551363954201214	0.5727345670233939	0.4745583187263855	-0.6689776215274243	0.23275785322883227	0.5306393761087788	0.5633017404913985	0.03658339432068603	0.15368853010102965	-0.450896200931445	0.11162242817214947	0.8086923126325898	-0.08968639718543614	0.29673427904574945	0.20635002091173077	0.346900274117994	0.22570592446768395	0.18080687256854328	-0.6278059955421569	0.18260085889791194	0.6303479060756414	0.9326905440803568	-0.536756134409473	-1.361499026488034	0.10056528762916998	-0.1654546384054277
0.757822663317191	0.5788345322433555	1.2365193125761789	-0.20297848390013043	-0.41341799493873654	-0.19852846644551964	-0.6182862662270946	-0.7201177053177551	0.11961273357366072	2.3417902168906615	-0.20426474135613826	0.24445650325273424	-0.42027084699133327	-0.17488844024440597	-0.15206158765208375	0.37322808335354324	0.9298125077513595	-0.8171909232711142	0.012895122582783452	0.184615017511305	-0.2992563946397281	0.5100767996181922	-0.4606615608034425	0.15222285115993378	-0.6839454982874207	0.5290191058401063	0.5687174777334769	-0.7500759408049087	0.25715390158954127	0.6017797799344368	0.5271938120534572	-0.08222781687397843	0.07800528335697107	-0.4498142673668303	0.3270671017958673	0.7763489040682583	-0.014877591122821577	0.2954447505453107	0.19028591394372263	0.39364178776724634	0.14098088853397414	0.08810450481395363	-0.7234980698511096	0.21701417662053507	0.54800508046563	0.8729611806884465	-0.5762991656736169	-1.5014696701373385	0.11634690327269674	-0.07518406900332679
0.7390691817685198	0.5628175416264725	1.1765934404488394	-0.23590599263241704	-0.4740715487258834	-0.18206447584846677	-0.6380291326907488	-0.7425967219236614	0.005922565633077986	2.5598602426031825	-0.14442651367008189	0.2481631235381374	-0.49912659052643515	-0.05189705330117393	-0.24385070996340685	0.2917054259304155	1.0546807425174738	-0.8362608315894577	-0.009265934858190095	0.23635919987574053	-0.28783166651686376	0.5087933605184982	-0.3601843920501378	0.11360132074188371	-0.7780275298309911	0.45494178725027784	0.7131456757925833	-0.8665990992023508	0.24781334292121926	0.6692557118961837	0.47513644839585273	-0.20078819637834044	0.04493257573761964	-0.46440421505388657	0.513882131993282	0.7188226036590233	0.03666701463837024	0.34922088440997007	0.16899485978867398	0.4100574319009781	0.04683164744087133	-0.014343219457951792	-0.7908654142846508	0.21577056422327834	0.4820143740752479	0.8036774691857976	-0.6015528664653449	-1.5696094871548891	0.134817995435708	0.029301933012538535
0.7226332484070823	0.5828703591856915	1.0991786612674697	-0.2423571753765043	-0.4814527021040117	-0.16807893053276193	-0.6745004534431709	-0.7682520799972649	-0.05799134732681097	2.76816502929083	-0.08066786987329666	0.2616258936552297	-0.55369735091196	0.0800950696879634	-0.3690943669514148	0.18573708509454584	1.1319125695742058	-0.8194076806710798	-0.011776283361503343	0.25859439177857685	-0.2680802741038809	0.5162087074614742	-0.24508797626379436	0.04178976949970098	-0.853182711155043	0.39881385293432536	0.8635028814583876	-1.0184057016396122	0.22842013661452545	0.7342585963635939	0.3641471798330337	-0.3177985441364836	-0.049272938492137174	-0.4438392628234401	0.6621814826612656	0.6338040658276303	0.06166457959614552	0.40270654012985574	0.13587691066398824	0.44395641259545676	-0.06157984161676877	-0.08910418491275396	-0.8407932965583764	0.20990624786200396	0.41502807233235517	0.739416865073576	-0.6008787336507976	-1.596133511271343	0.1314609103714234	0.09065393669793706
0.7149076901004623	0.5351694037757869	1.0181853012887292	-0.23364779115077874	-0.43489881072149617	-0.15809291285425203	-0.664284766283204	-0.8238714753396348	-0.1299726759319671	2.915343267774873	-0.041351414463361345	0.3097086093898829	-0.5698741886941537	0.24335416156415635	-0.5235153899096014	0.11247686757382361	1.201665771400198	-0.7906987696441244	0.03545497845647052	0.2842894962569262	-0.20754388771454244	0.509253290574467	-0.12613412717017483	-0.04024804735593401	-0.8883795061926486	0.3440662701446138	0.9576034202805292	-1.1267167352080063	0.16961804501876138	0.7459112450459953	0.24753009005766496	-0.42532493167134683	-0.17462430120652336	-0.40725936479225827	0.8033816255939252	0.546068455112367	0.04882067415286134	0.4608975771781559	0.09867762549089712	0.49525863599444025	-0.1438231026980671	-0.11611552325888004	-0.904277190528161	0.23618679644537316	0.38051382148078716	0.6896282734356124	-0.5583535216307756	-1.6207967081238102	0.14280737645475147	0.14791382539013465
0.715388538638297	0.47531713949896914	0.956460954651698	-0.24844259148600262	-0.35868959553412444	-0.12715047676480778	-0.6266175300288801	-0.8792615682595848	-0.1734647639505738	2.9480689778021865	0.026137850214723046	0.32959706652488724	-0.5572189778199973	0.43021892599061806	-0.7160534028405731	0.0011009247383897635	1.2381583219235754	-0.7951964150757501	0.08954971125422902	0.37096441587463175	-0.16252127858677762	0.5438964601496603	-0.0174846592444285	-0.1564315654885538	-0.8407292715122076	0.35325419399968777	1.0659373107042884	-1.1741024370532984	0.07346657998887078	0.7132041335102798	0.07852089892305682	-0.4754431586255081	-0.2826877409654639	-0.3632559518458552	0.9095211521192155	0.4532102247706008	0.030054963698533693	0.46441066118429897	0.043798718264020646	0.48512119229165573	-0.21567584215759666	-0.09447709328686117	-0.8949129900168558	0.2195238752676553	0.3184343073256752	0.6539205095249768	-0.4913995645683526	-1.5778350927596028	0.15487850446744877	0.19679339981547334
0.723276948358696	0.4429282787964512	0.9167681312600837	-0.2564000879239318	-0.3030672513910002	-0.09416369593085093	-0.5832333032555228	-0.9497425185076894	-0.20772705816606285	2.8644260126270322	0.08708729924975264	0.36363853264374607	-0.5448730217326532	0.6562609185783754	-0.8938910833379616	-0.10609094447727074	1.2424120908132106	-0.8241230830983872	0.13036090672774528	0.4464880790622455	-0.14590287521424505	0.5493694025704966	0.04626758618490009	-0.24109585388871002	-0.773887415416534	0.3384021037524001	1.1691166271094282	-1.2090194816664799	0.01495261661212131	0.6008072970581051	-0.13099280989904566	-0.5278337044941093	-0.4189461152663657	-0.3159997141033296	1.0025762457456886	0.3433123352817655	-0.022006695186756253	0.4370534538173138	0.03678554869790578	0.43464824141481245	-0.24398439215990947	-0.04305597445590475	-0.8915164720123766	0.14344773420373602	0.2428465551117704	0.6620435484192254	-0.4243389650267922	-1.4967333284644995	0.18340754574872586	0.23128446951605497
0.6907993979330098	0.4156038484049983	0.8742686705723205	-0.29741117114382665	-0.1914057109332965	-0.042146245469213736	-0.5399495214107574	-1.004609809320812	-0.2358039960057435	2.694496070601068	0.09049823622141438	0.39276830631482296	-0.5607347995078701	0.8822528450446239	-1.0372883630083507	-0.22452620498634746	1.2636965861050709	-0.8414426987204993	0.18495826601280882	0.5448057794865472	-0.130152631013052	0.5926207213557673	0.13982078177831575	-0.3164824827252302	-0.7282713835105689	0.3349721064519098	1.253213848132556	-1.2207855007702912	-0.03627395932131935	0.4506124829067441	-0.3201044023152682	-0.5392164853024508	-0.5587868794559567	-0.29436873235458466	1.0204912419735828	0.22668561424144534	-0.0839106717822986	0.42857118814249234	0.04859254617228106	0.39067558605628894	-0.28624799367193293	0.013433799862809853	-0.8940913660831932	0.05811902257205977	0.16775236845139724	0.6548396258208383	-0.3726615431008006	-1.3887261811260125	0.2071176157587506	0.22280443584817836
0.6859045468453412	0.3654422008239622	0.8360832472226141	-0.31814165348362244	-0.09646184637475956	-0.0135739912701154	-0.5261897635504038	-1.052893482265243	-0.2523660244143719	2.5103688127870485	0.10789393570103593	0.4023000962711434	-0.6086758857430088	1.0581916480881453	-1.1598898843005963	-0.3182307909319679	1.3043353059677556	-0.8688500425572458	0.2443756892995586	0.6298579866812902	-0.136215871755757	0.6743670171870899	0.12562704619648463	-0.3392333984523892	-0.6928594618764459	0.31757468236171366	1.3273605912018396	-1.2143215636262696	-0.11509619967661186	0.3443995439890062	-0.44199310857554186	-0.5498936810367686	-0.7260812160618473	-0.2786981228351154	1.0028077494469938	0.19781417302475998	-0.1298162348636422	0.4474413290452338	0.08393005722229674	0.3294406667196229	-0.35022205590863525	0.11130295198201341	-0.847116033983428	0.012883354268339054	0.1179575942320725	0.6025645059989525	-0.336076317168731	-1.2495829501485267	0.2551558586570485	0.18048635106161015
0.6655611522669694	0.2781375963615588	0.7880418538257838	-0.3526605028711047	-0.009230343709039074	0.02794739658479356	-0.4795263313709787	-1.0853818856604338	-0.22947143107116705	2.3528029825512315	0.13492549588250247	0.42041879642873015	-0.6200740691868252	1.1669459548002485	-1.3160661867987447	-0.3954374325195874	1.3018155201346189	-0.9196279135135141	0.24077492477381104	0.7594969483541508	-0.14849441061046353	0.7484288410525932	0.12450466289590723	-0.3220813805108512	-0.6304205914124553	0.32043433871112287	1.3118051942136548	-1.1596685950617807	-0.23753629150130448	0.20270361287711047	-0.5408935531789185	-0.5522668597809214	-0.8987916008544785	-0.256239627900068	0.9767399871901461	0.1917359748738794	-0.21352847546182963	0.4495451686628197	0.13585216728427288	0.2675058604986356	-0.38797993608622805	0.17374341958174622	-0.7894194605893226	-0.010295474064805405	0.05555510921840954	0.6095090030589322	-0.2763313916959955	-1.0658300033192725	0.3129374323322254	0.12510123102777873
0.6147102985069591	0.22156465423286406	0.6639096797382913	-0.43415685250873015	0.06191413180279546	0.08433003794428247	-0.41481590565555343	-1.1177169618910556	-0.26442118960546124	2.2105967950458205	0.07074054756597725	0.4684820538087847	-0.5997132457842522	1.1986602405487579	-1.4363665392602207	-0.4097291362392239	1.273211646946504	-0.9389430471911935	0.1717273703347693	0.8668020819838368	-0.15525133233603955	0.7742636625709607	0.1223278293683897	-0.3377225555678933	-0.4939502236758514	0.3381746652816567	1.2814508707911985	-1.079256499004755	-0.3491783825824154	0.051905882435292115	-0.5629848182586021	-0.558155098678413	-1.0933782264049248	-0.210142414353731	0.9115286658623818	0.22678543866363182	-0.2998035767466024	0.4216144188836233	0.23690111972515404	0.19536850170229003	-0.39637140776100477	0.20887485748804546	-0.6772473929048201	-0.07186460137923859	-0.02622524556156397	0.6218706852211175	-0.17983822964450863	-0.8936238156908912	0.3403081529432971	0.07036937188890904
0.5588081225304243	0.17336979754108134	0.557028873236119	-0.467558900122925	0.14783392826955838	0.17431017447500324	-0.31686330288571046	-1.1349314692809351	-0.2927143811383873	2.049379791196439	0.04402808481489521	0.48240683367673043	-0.582213606863643	1.2366585005514816	-1.5489569936955405	-0.39114726484901746	1.2929943133631796	-0.9698744334709793	0.0663586617957788	0.9335018110163917	-0.15024556052468005	0.7479900599729907	0.059939606918084885	-0.29915702558793456	-0.3407188586165171	0.3454650184558556	1.2346678164354263	-0.9582959773089321	-0.4104858553322212	-0.08733551272307712	-0.568711707319489	-0.550128331113637	-1.2947989450603963	-0.15606556627280285	0.8124117706415367	0.31474583918885457	-0.3824246479606019	0.4038539288017115	0.36883487620441835	0.13734043938843207	-0.3982501507175315	0.22155888034264723	-0.5899279760340743	-0.10635259873380817	-0.10371988828166541	0.6739892701044397	-0.0970760485139558	-0.7188902628577837	0.3571848136073653	0.07851828474520732
0.5104042545007383	0.08658529392393904	0.48924852276201314	-0.5099392436084599	0.2619706101892082	0.28905336716929286	-0.17647376547287283	-1.1446891749921404	-0.31932301812115715	1.9012355800302103	-0.01786256325702451	0.5208396074287195	-0.5197528195771028	1.2815232996254746	-1.6806283507015904	-0.33177797558684247	1.329013425865114	-0.9721688163910651	-0.04273975799367319	0.959203018065339	-0.1024716599514494	0.7411234057409962	-0.059633139748776855	-0.25730821851597707	-0.16899618521275395	0.35682342428321073	1.1181339045838343	-0.7286974584332556	-0.42949178579463226	-0.20043724034193106	-0.5673017346329428	-0.5225545682175939	-1.4983458436518058	-0.10625388618351286	0.7856795489680255	0.37961773819065125	-0.4288113489307249	0.359760804892748	0.5018603517133797	0.0932116017154104	-0.4201137205157397	0.22764079072032795	-0.5034343602136764	-0.09724011143355515	-0.20167299399438834	0.7263913028966789	-0.044678028121792716	-0.5786103609536736	0.36650408781344923	0.02133406588172577
0.4627297253721837	-0.016684692270632195	0.4418099126644729	-0.5399361131126835	0.3442929752578433	0.4248365989426518	-0.05735899609440477	-1.1606743859306348	-0.33877123562981837	1.7223026823284564	-0.07791491122319946	0.5476904544976964	-0.3916998077969346	1.3301533675394452	-1.7930644180068307	-0.25506508495090374	1.3896695747997356	-1.0155316460295214	-0.14386195604399615	0.9872533725887693	0.020056219218351778	0.7395250646877699	-0.16140613188172237	-0.15194006791426323	-0.026252088509567385	0.347027610219595	1.0501596219536664	-0.5157020783475033	-0.41604226478344825	-0.2942081890413099	-0.4804127433947783	-0.48676898015456327	-1.6457700767408725	-0.07253820264145808	0.7501743865588831	0.4276280352369525	-0.3784078235073046	0.31241772885355623	0.6163265743485024	0.023408374492971507	-0.44044930486989464	0.2465888535290924	-0.4532525689185989	-0.12443843338847746	-0.27701267668192775	0.7910950077046707	0.0012490789827123456	-0.45082430526926276	0.3961134615878584	-0.014612851038808983
0.3982776131853553	-0.1047111646102746	0.41713563159094696	-0.5630467455843798	0.39029816756532143	0.5722128831047103	0.0419589204429497	-1.1493686223451653	-0.3685811143468188	1.5438634914590117	-0.14982491153129973	0.5506972469289113	-0.25751355273247134	1.3711234389252263	-1.8699397728287281	-0.19255398823052777	1.4095331039087793	-1.0884105296365607	-0.2594330838241101	0.9751587888188771	0.11202145076734193	0.7569426222692055	-0.2959040723439186	-0.05552679592070218	0.07463228278965761	0.34145182665279905	1.0140293568350969	-0.34558193041423074	-0.37628239132098557	-0.36668453389317096	-0.3730856992375801	-0.49260463714943203	-1.7758293165494883	-0.06343299194634945	0.7074577001209749	0.5310804466452785	-0.2961965872164648	0.24493515888065415	0.7201508969771924	-0.08309297195932278	-0.47753411195021267	0.2641391231025225	-0.40633743205391915	-0.1555464306011471	-0.36021114141179866	0.850135384451907	0.026817375087895577	-0.37626097382625634	0.4090725620568937	0.001264894676002533
0.334969148496413	-0.1716963967908705	0.38461914883743253	-0.5784507091712338	0.41911880954160347	0.6914991606387393	0.11141220934288912	-1.137099899829885	-0.360635042992538	1.3691296408955904	-0.22651191055128406	0.5686404293634527	-0.10244090457580066	1.367570106748084	-1.9093303918791356	-0.10610611205939866	1.4178163129285781	-1.1096964963662483	-0.3910185975964646	0.9056856055623042	0.2005375270122854	0.7390594719790498	-0.39797537496664914	0.09207449792242486	0.13711374954555114	0.3079100409962744	0.9499113776258179	-0.1940794041356269	-0.34183924613976574	-0.41048928310601945	-0.2623763322293588	-0.5069341398103296	-1.8720510617652917	-0.03753845405259447	0.6396358366682753	0.6484060125849169	-0.21005417589093006	0.21494474890045012	0.8275217462244469	-0.167696546697023	-0.5006497568580879	0.2732091747797363	-0.4022550464080387	-0.17063414452153383	-0.4130060496589253	0.8941484954440911	0.017734482793365224	-0.3239060113931357	0.438733179313906	-0.006180098708919482
0.26120145309837106	-0.2304267605066607	0.3347158705436572	-0.5924033202303209	0.43348796247071214	0.8179928585478574	0.22919674861571457	-1.1204395700895322	-0.3198075801123224	1.2480230728120998	-0.3210299163566324	0.6163066690185348	0.04629334494319506	1.3176929533968882	-1.9376824606199332	-0.03407051020034059	1.4570014606841037	-1.1145382834929003	-0.5184835105868147	0.8048181340139677	0.2707090214939864	0.7299138292720352	-0.4595276363182738	0.19981537556852536	0.17294372773660993	0.25214751445991407	0.8871469403719334	-0.043556300691514026	-0.34322157452442725	-0.36440076100624974	-0.10190691520038304	-0.474852906750079	-1.9320233474332977	-0.01202410493689241	0.5706042336102147	0.6998356288391626	-0.056023692472553246	0.19223938494440157	0.8593701984401833	-0.23867459663913754	-0.4889233234085422	0.24593965116181166	-0.428497931164201	-0.12910362204399126	-0.4319308124383953	0.9128767804418096	-0.02052731525714251	-0.30932924740936907	0.46099482382772716	-0.02150109985387875
0.20766163077667993	-0.2935320379500884	0.21771014039609743	-0.5825562641574221	0.4004890125571235	0.899946919675776	0.3392964747866739	-1.1176777899732895	-0.2791121169958619	1.1500942067372635	-0.3867148677311142	0.6803981151455881	0.1909008156230425	1.2595627984707516	-1.9673376035805863	-0.0013239340968927982	1.4697229881253133	-1.1330928419843898	-0.6033352640605405	0.7174492050253909	0.3250604795677683	0.7099633522134268	-0.5816760134066182	0.26614715816740975	0.22505646027814102	0.18387329777562855	0.8370917110620262	0.1045181789391044	-0.3216836440279026	-0.29184644668672244	0.10713001216007378	-0.47565418021034855	-1.9480853168702832	0.045378781267273245	0.5666807014304875	0.6762525157898096	0.08267975383248617	0.13327773003964244	0.8887158981799448	-0.3076768711956328	-0.4588553998807776	0.21765830264526825	-0.42781318239334054	-0.08160030121350484	-0.4300089153384036	0.9441760482272633	-0.033956650308515364	-0.2679123910735034	0.49436486835323346	-0.03590753574589181
0.1790760584243515	-0.36460969056144144	0.14726068040016335	-0.594209216151044	0.3933068798067302	1.024545509901577	0.4187812297476893	-1.1098748329498338	-0.24306174128713845	1.0783419590296197	-0.39511792927605716	0.7532088107155651	0.38229565548206895	1.226554446251384	-2.0112159888499987	0.025167912918881076	1.4813404789683076	-1.159150508062767	-0.68511779443851	0.6538357538208557	0.41509393152082313	0.6681732041693521	-0.6233269213362089	0.29363619343297254	0.22530284458526356	0.1229959169783142	0.7525151616455591	0.22897447545957123	-0.24416225560336616	-0.23170262441047978	0.34632444834401327	-0.46677291001814336	-1.9193120107366481	0.09192743312765789	0.5829853148229134	0.6149745178187582	0.23400488006227155	0.06582080478998194	0.9748762450878393	-0.3790800715685363	-0.43602277972853143	0.17301103208882584	-0.46439338666567176	-0.11326358629747613	-0.42356463639798736	0.9731687845355743	-0.014594184757134527	-0.2343580832389262	0.4917864868793072	-0.05969183581225908
0.19358349921375595	-0.37063151735365507	0.0842304644060908	-0.5857763380966308	0.413935907761787	1.1076432859743062	0.4486370989421033	-1.1269043038993858	-0.20620393693968825	1.048147977638385	-0.3979143875535602	0.7988148199729811	0.5340460268639184	1.2786052554253537	-1.9882863303171376	0.07268655835706232	1.512824107394293	-1.1408380767107784	-0.7060580338945188	0.602257362009848	0.48343598541437327	0.6642844289755747	-0.6297268243036575	0.3518552184084204	0.2189708291818469	0.050178079393266906	0.6848266916856358	0.33801150169994154	-0.16188177767117334	-0.12940140623624435	0.5041506933196968	-0.46843195579268004	-1.818819723920921	0.15375772190471457	0.6168510368815666	0.5439002686624872	0.3933864389260576	0.011579049043927661	1.06533422336256	-0.42404785677433077	-0.4128688445800762	0.14808929419145217	-0.49024168307784144	-0.10565019434587561	-0.3971227548585844	0.9466209087220492	-0.033750982670179314	-0.24244101974508486	0.5274795349192383	-0.05616390894356129
0.2346000673725913	-0.3352674226836331	0.11030949346019189	-0.5089511174902486	0.5041806236494177	1.20257788994284	0.5273508337531255	-1.0897659050936008	-0.08899781234511339	1.00319865067949	-0.32549718153720086	0.8488110153445299	0.6705645150390608	1.3686898213830143	-1.8940469555485966	0.15268556397619645	1.5856931313503906	-1.1063915396269906	-0.606935517354916	0.6068476621252976	0.5730202491369056	0.7141962424589857	-0.6113429321122809	0.5013127265066641	0.2053225482287254	0.0005118855228459541	0.6810487370006875	0.44382746927656064	-0.08746185193708464	0.05895321112325108	0.6845136180024757	-0.39860752644955166	-1.6785578290628955	0.21409325509929875	0.7050868837534024	0.5662868196379038	0.6100570209701347	0.030941301247166243	1.1062218139857678	-0.44028790510648597	-0.3807779909161855	0.15965760909505183	-0.47465648776931274	-0.04861256420984613	-0.32834180929834095	0.9709578751041773	-0.014998664445863142	-0.2158801851284577	0.604677881961165	-0.01905578235289392
0.31599562782152624	-0.2599127977286863	0.17220927376943376	-0.4349519180503395	0.6032505006622111	1.2794581561622889	0.6522473396090135	-1.0144003126483612	0.08097875507823062	1.0222292152967527	-0.25844601686044416	0.9633276378595216	0.8157913970743064	1.4721070826743599	-1.7321577887530644	0.2812830428606118	1.6412347149927524	-1.0130590524970071	-0.43684257611373767	0.6693831768979288	0.664896537823613	0.8115569994849908	-0.49297934456998654	0.6054008777365129	0.22311763029478854	-0.01847263096558685	0.7212214701789543	0.5778485190685039	-0.010277350977692357	0.26058765525946853	0.8578202607722089	-0.32276088779535916	-1.4976639206254223	0.2864205249844706	0.7875979565640592	0.6133152140899771	0.8134312497822374	0.08072670294293784	1.1834525835283678	-0.4401779682145305	-0.27623594339272023	0.19546301763904175	-0.42723467410988114	0.05244045489407301	-0.2605607767772443	1.0009670444114591	0.09707633492518492	-0.13122241908926519	0.6440905927115808	0.0007228706252167428
0.44599382638660695	-0.1476873023093182	0.2500722292517946	-0.3283196216805434	0.7423826276340766	1.3641888898095234	0.7301764177068896	-0.9087998029350371	0.32640107719569217	1.0400365154426494	-0.1186785022108244	1.073818567934437	0.899096306432439	1.5740700199690074	-1.5335860551851568	0.394602698203009	1.7192685173645963	-0.9445358125791813	-0.2262682722135346	0.7871334922455634	0.7352719955182982	0.9067412058827529	-0.3016287354352628	0.7204707647280602	0.2755256127514582	0.019860115929731664	0.8016772656295634	0.6697119484351269	0.060660930551313476	0.4241559278341128	1.0436952647235997	-0.2159598636034767	-1.3110738283048067	0.33794076249951777	0.8854267065976	0.6524685707918213	1.0587154717464125	0.14750568380282994	1.2354503187568373	-0.37223158144379737	-0.11570135223320213	0.2596667534617834	-0.36722188951395035	0.14490948266150258	-0.1325292640291637	1.069430157841459	0.26421882160884314	-0.027661797664102004	0.6948291145706593	0.05076173136068622
0.5819374496043838	0.005258514968470673	0.35468730985138014	-0.2263479647751628	0.9270451275688387	1.452039511042059	0.878087672708953	-0.7972509649683952	0.579031040581883	1.1290222348979528	0.014315983650622022	1.189757276537747	0.918227606748751	1.6784138516459017	-1.3240374203148009	0.5280681190593607	1.7751120318663631	-0.8346245747935963	0.027708056641827607	0.9275535809321628	0.7370438677224191	1.024906096332417	-0.09502249016745198	0.8271364431309978	0.36203721065536437	0.10786126483596407	0.8625630924547105	0.8132150030139403	0.12510726557340135	0.5851423929563376	1.2183760901755147	-0.05838217760218138	-1.0709672263933463	0.400471162035133	0.983822701104741	0.7413137854176945	1.2671261108426053	0.24432849102143095	1.344325036848927	-0.26561761843188003	0.087985394622006	0.33884913502512415	-0.2538585230691644	0.3359101093279199	0.020090493414573817	1.1665892819099268	0.4413224242546878	0.09738255973492468	0.7703858218988182	0.13763467774804203
0.7721004283674652	0.20682981006799098	0.479473182660583	-0.12668279804256727	1.1319775545041941	1.5420220249783259	1.0652306547046642	-0.6420213829092398	0.8400744022318826	1.27209001135529	0.17036157260462925	1.3233929941557356	0.9610802766064521	1.7703755709029605	-1.0959445388885622	0.6756563097363879	1.850822336069608	-0.6540556629176508	0.3041114983736004	1.1611815065489481	0.766518996763177	1.183057052633459	0.1579758957080168	0.9749619793914237	0.4858032312674176	0.21397608767312587	0.9717914087808234	1.0043963184703073	0.19799503743715477	0.8235166586173797	1.3840186418762168	0.15135435358183047	-0.7675981675342768	0.4957986034416793	1.1095382968928313	0.8462810139466891	1.502891673096066	0.3844913666740922	1.454398054059725	-0.1056005584658091	0.30908395869571914	0.4249314640960312	-0.10699423326257537	0.5247835456359446	0.20008609540623717	1.2914857706308716	0.6767709651417922	0.33237116352181123	0.8738292486597112	0.22716811564346714
1.018279849219082	0.46692764722199165	0.6329044900086548	-0.007534837337481282	1.364258109458953	1.6805150418803598	1.259988493124601	-0.4610617236527821	1.0736924402266679	1.449086449801634	0.37655294317950094	1.4711721878461035	0.9888748816942119	1.888318323770795	-0.8685514722194121	0.8318813407846728	1.9345536976609439	-0.47939100087256153	0.6473793214647998	1.4204942947800805	0.840112230260878	1.3449830725588678	0.4011037795355624	1.0828517254895458	0.6491464657074951	0.3170542196431948	1.0954814441107388	1.1570586981151134	0.31358648009317935	1.0489825077923418	1.5776059382884806	0.3688305671533933	-0.47209025296581986	0.5878747505670209	1.2719317378692636	0.9454414188651151	1.7490872441564682	0.5405243759966417	1.5575111330109201	0.09702617915827824	0.5458451220427551	0.5511320281114992	0.08500320559433008	0.7309103352277819	0.40184514168509383	1.4603038427832065	0.9916092711031291	0.6226612382009064	0.98396289903309	0.3656092968587385
1.3154357909337064	0.7671460733055497	0.8412531740589836	0.12960930876352098	1.6377471186094088	1.798541797387902	1.4241017590145781	-0.27909613733520444	1.3368809290476018	1.631672778062471	0.6449864737672519	1.6084730295466017	1.0503465270983827	2.0455424408710305	-0.6196589476830725	1.0405107407853342	2.0245147471570295	-0.2995374503242455	1.0023890155925164	1.7019094781760047	0.9065603483493858	1.5006475626221547	0.6081419080793709	1.2011359046887997	0.8438231034440189	0.47169264377782544	1.2390952425585637	1.3189766836003975	0.4477159070343001	1.2801902868090684	1.7573634188857383	0.5832416828631971	-0.13429755523352127	0.700558726521874	1.4588702801237574	1.0955647793500725	1.964441448649761	0.714983301276683	1.7252783914986591	0.31744224318376196	0.7187151584432999	0.6851227605359174	0.32742590197595256	0.9448053787448357	0.6035653551115876	1.6288090860049587	1.3555450127273267	0.9235687540045466	1.0801090447442472	0.5101596449319801
1.6368557743088783	1.0806983143035762	1.1623332291890027	0.28166514744255877	1.9276881207822008	1.94609364380564	1.5868219890019515	-0.06936071590623157	1.6208057248230705	1.8297016918015419	0.9013160610396005	1.7249012811921443	1.1410618281769631	2.188799096672045	-0.37200728535479544	1.2727902421177686	2.135271203079848	-0.11031241449619353	1.343083598598279	1.98053868328054	1.0012181387862216	1.6609876958915304	0.8644965348958425	1.3491815691421765	1.0574940712811915	0.6334103320084715	1.4027209543059558	1.4211014321854416	0.5716315378818859	1.5146562708257385	1.8862483175254148	0.8373178367054134	0.1795962710752426	0.8357230830357153	1.6241009502248829	1.2816065937059156	2.1705986171705005	0.90315060728853	1.8896178475369783	0.5671005332233705	0.9307584745523443	0.8017465770085737	0.5744113524222284	1.1227598667608907	0.7757041496127346	1.783116104311236	1.731957162678605	1.1817280622184896	1.1871336243855093	0.6795175508814639
1.9424765034841915	1.4257380537631739	1.447950141660128	0.45127673364231774	2.2183434831179363	2.0535692906242042	1.7481453027638714	0.15955596672012087	1.941378126821967	2.0321028732475375	1.1366929192199986	1.8099073743365455	1.2240477322328625	2.3132675151115643	-0.10896307639837374	1.520246909350789	2.21692948000153	0.09886780188753247	1.6764323941951624	2.2515982026791987	1.0773137634158265	1.8248074375734251	1.102495409681003	1.4973522647588755	1.3367038777092057	0.804464564534604	1.6273959759666414	1.5347246235310408	0.6744750351429057	1.755757667604651	1.9457127469984872	1.088661600003733	0.49043383547873914	0.9681455257717827	1.7536059782013371	1.4290996176382795	2.3701941002571845	1.0985315551780659	2.0040888646608117	0.8395310622104584	1.1717834295182779	0.922733488523431	0.8150728719815437	1.377746002079086	0.948883862012387	1.9537179438920123	2.1112296162667477	1.4181333122692037	1.3205257408682698	0.8708011399195911
2.2142961979805875	1.7533378806112772	1.7499769346922824	0.6291107472440688	2.5107036600153263	2.1959255915379314	1.9708586499797711	0.3794133264124266	2.2540189558967447	2.2213804807362	1.3409028861157475	1.8590966367896837	1.3187105830231869	2.3413585191439656	0.13292043457769703	1.7299310680454703	2.254346734539241	0.2192051161635757	1.9833224354540184	2.4556673125336217	1.1375661496578615	1.9935384415449995	1.3239347300087103	1.6014520538573174	1.5864292050678785	0.95710347740914	1.8228739359268413	1.6254670348012303	0.7666381822059704	1.9816992174410195	2.094360565123997	1.3259432743147088	0.7611323492269555	1.0666842906206746	1.843733983376135	1.5493673420478138	2.5822812950108025	1.2798836301417116	2.1105992757273535	1.0905588034635187	1.3867260889469653	1.0262746429870981	1.030574797242126	1.5700602041663734	1.1246670209801952	2.122692293973264	2.515407659125434	1.7062851380899229	1.4165629048949133	1.0513621635401846
2.4523767434019987	2.029274201821017	1.994826165732119	0.7446164438169303	2.7518896663130845	2.335203609463407	2.1276824522329596	0.5691412377535622	2.5293412333234118	2.426879319907195	1.5005142689225923	1.8696944305527439	1.38298620612809	2.3397924846895175	0.3305347787695566	1.872240796665799	2.2204320083943285	0.2927448273914023	2.2156891736676565	2.655590321335674	1.16515531748267	2.1091826491203483	1.4599002356027702	1.6883997104118713	1.827157582680351	1.0795122833530062	1.985650189045587	1.7097373014734791	0.8579781423977382	2.1503274353257544	2.180559360430048	1.5136954321231575	0.9846543652446111	1.1466004597576585	1.9076642917585354	1.6188244355646717	2.708813755506186	1.4014900569801925	2.2040831417317026	1.2924417147052882	1.6024413997343872	1.1243990040804124	1.1992205128198348	1.7387940373310606	1.2760420209597192	2.233888401529468	2.8686029796365085	1.9300220957492962	1.4842059219293753	1.2004437660419058
2.680346860118232	2.2332319063388733	2.2317364006950973	0.8355714480336337	2.9559739539428103	2.4362876929111463	2.210594419200121	0.6944274091010508	2.7786024369690536	2.607100933500369	1.6395217130511308	1.8226573630550327	1.4290497827116346	2.305983888863927	0.47919333672231545	1.9728166117301367	2.1261584993447924	0.31460881363044846	2.40251924792581	2.808942328476493	1.1603792953293153	2.206171052339406	1.5279225643738124	1.7771116701372294	1.9969780828147532	1.1582938736452937	2.1020304192547474	1.749565472985319	0.9560631908541073	2.295899224950683	2.2824018061816354	1.6495404439071286	1.170801927291479	1.2126291653733343	1.959249875429273	1.6584229352454483	2.811456271289286	1.4707988715570148	2.233295748520686	1.4802191444651185	1.7202611790777635	1.225156122845263	1.3317990859411832	1.8331925509575715	1.404758512314283	2.2767736738719466	3.1128509723432365	2.1114723326829368	1.592409050125125	1.3150586058729843
2.8463508400591526	2.425214647542891	2.44979287199414	0.9117873715423059	3.0866626506737207	2.5186369062723557	2.294296309032865	0.8046663911640808	2.950101980052205	2.762269887594875	1.7430016938107535	1.7434237281886855	1.4878690624756756	2.270713660880851	0.6441480637369488	2.0625795767045556	2.0189391340945755	0.35517055657040625	2.539067249192162	2.914758106654261	1.155316304386003	2.27111675036193	1.5601727993596533	1.882240989442551	2.1457022698737203	1.2152272294941695	2.2284973423812815	1.7410811009042804	1.03597447138602	2.427374619026849	2.3836644957221784	1.769122233542765	1.3551811359113608	1.2784305858268683	1.9608103483017392	1.7044013246641576	2.856874313109948	1.5515201956711775	2.2578320768106854	1.5986427977879911	1.806834940310262	1.3219141238278536	1.4239813379555768	1.9129512625879823	1.5071150726116094	2.3123470217368256	3.3286943827176834	2.2489796700635147	1.6710076719041318	1.423019831664596
3.021690395510853	2.5942212834774687	2.626761387430537	0.9748759690039058	3.173486678210698	2.5849390893937505	2.360901496395203	0.8957008897710621	3.0945255592430585	2.870650668368779	1.8631633849829605	1.6907499062115696	1.5754050191904712	2.212362173085153	0.8192892335512536	2.1872056184344504	1.908900008507277	0.3685457982947436	2.6209034968268945	2.9752665529192095	1.1799403220768454	2.2831877148948907	1.5463270968147533	1.9502935836205981	2.2358593135993514	1.2308089213954279	2.3120301634886458	1.7001465912948892	1.1005451027912778	2.506814084300036	2.4536594188769576	1.8176957670149332	1.4924839184546617	1.2992991936957015	1.9435388080290228	1.7278408384335955	2.871227079318306	1.5923560751115495	2.2725701735778516	1.6625366526269456	1.8793185233013237	1.3719446616427675	1.4464959968876507	1.9429913410638169	1.5550044701477954	2.327354778853306	3.522663950478303	2.340557227881733	1.7547858691484657	1.5035351645733295
3.1349880637826475	2.7215924972585612	2.728672274892396	1.0150639979797789	3.2424494284516188	2.6391457646082386	2.379242673836301	0.9164067084731556	3.238606765866254	2.938448747526915	1.9711823197746547	1.6014371801183191	1.6244360214211226	2.1377296690895298	0.9568233829880836	2.2848665092611022	1.8221284705303096	0.3328831469539855	2.654010789846447	2.995395918507576	1.1668119365013718	2.2264786547956925	1.5069903761455101	1.9867835447183495	2.3254383961269314	1.2172168441660456	2.352319760058131	1.6409001176257305	1.1514359678232748	2.5105039769418207	2.475782246135929	1.8244139725429065	1.5790263465750185	1.3245386416296063	1.9107424503440609	1.6884767412849144	2.845812140043832	1.604841166083044	2.265969491570338	1.6921081956939434	1.9057695160378336	1.4293947332787604	1.421863688979028	1.9560807152905695	1.5965061925622634	2.3031717773132647	3.6728087152642126	2.38475485476804	1.8025787559840616	1.528079964213161
3.2092969048697797	2.768338961846551	2.7832566639004086	1.010093351166064	3.2349119910282957	2.623010953240585	2.3563742682946973	0.9047951156208323	3.350361131360517	2.970993901912699	2.0292813267644383	1.5045463501616902	1.660599161363248	2.046665809586354	1.0623844993959328	2.330713374751468	1.7064074365672037	0.2510191739392471	2.6689725327282523	3.011288130745201	1.113925858650647	2.1434703554125383	1.4413196722045938	2.0089126853982076	2.3595111393753263	1.199581467195196	2.3648499031284667	1.608432631007791	1.170588910502707	2.5163994867700543	2.462443667316495	1.791207967210313	1.6540728720888136	1.3252026041397025	1.8615976224282824	1.608886359755931	2.79017158407653	1.5849197130663726	2.2295908495874355	1.6684403836048134	1.8270696779402555	1.4008749593702365	1.3644872617422785	1.9609262442518158	1.602654946914359	2.244164771662475	3.760257833352855	2.3539345839904042	1.8152257859267675	1.5185260141589951
3.230398132286704	2.7661402653092533	2.7962043373173957	0.9639685049725732	3.1949578327979364	2.621564850598101	2.271514379257599	0.8782295006296053	3.395606714255829	2.945699185007105	2.0400138970780763	1.3837682870859107	1.649177531593331	1.9214054997243697	1.1423013178386994	2.3167451654117572	1.537170951100337	0.12782501130487994	2.634506806843337	2.990622662839326	1.0687489383135154	2.0449871952730136	1.39631772988344	2.0176115767382456	2.369913215147668	1.1556834053784226	2.3492637195479715	1.566126208775622	1.179411390895778	2.482026497963153	2.372282158076954	1.7220687708088487	1.672581438343732	1.3137488811509481	1.8069187788216385	1.4997050617303584	2.6813105417093395	1.539334698267411	2.1603967591458195	1.623991043575193	1.7707956301280863	1.3652127552184223	1.250818294457164	1.9113747362525224	1.5990296697819097	2.21377980606092	3.7908246148016067	2.3024783687783796	1.815596176381566	1.4798278594852863
3.202510539705217	2.7307647759567337	2.757475663666399	0.9032623677270608	3.104129523870269	2.6051890983222625	2.192203351893828	0.8128854947710179	3.3837570133639745	2.890832839437175	2.064423954309496	1.2584351746034255	1.6037818371354882	1.80465658712231	1.1917426955725614	2.3169547754223117	1.3698901689754943	0.033334784913587615	2.6091635239266577	2.9322033137005423	1.046583655244948	1.904885829986707	1.3194002593261203	2.0117720140186406	2.365113624329072	1.1101425099174012	2.3181472708913824	1.560464400115959	1.195160453241341	2.441604046875937	2.2804678901563498	1.6245893969164658	1.657671699846952	1.2540802413655585	1.7644179158495592	1.383229186483564	2.601887365854047	1.512682416942136	2.0923465911255277	1.5720597893464348	1.6802242417206252	1.342796102084892	1.127070541342134	1.8726829045004756	1.611908354903667	2.1351051371184484	3.7773069188389483	2.257955565307057	1.834588443996255	1.4671351979327825
3.1128530611147704	2.6663460675942545	2.7117339051366174	0.8462027925601057	2.9711653314413278	2.5902708785232615	2.129786695880507	0.7283230999122696	3.345418855247793	2.8031087525270624	2.05050067327819	1.1496775521385223	1.5550884394561408	1.6658876640562574	1.2072005507379724	2.285331126102679	1.1870720117832814	-0.07604610312716484	2.5294164916256134	2.8254654638496897	1.0074412287120609	1.7717447131828223	1.2361679880915937	1.985749831525712	2.352333510965599	1.0902040309715733	2.253595326390087	1.5405943543566842	1.2015890342209625	2.384298350469306	2.1805781972744525	1.5483756658499663	1.6040262226414796	1.2100065873963726	1.7584673545774163	1.2688880749912212	2.513333863769929	1.464156159003626	2.0313662748349754	1.4986460625293128	1.5607066920186892	1.2728599484956653	0.9954185645885701	1.8077407104583934	1.629438096825798	2.073879013790637	3.763599551609824	2.1977332022613014	1.8127655980351478	1.4102764358128437
3.0226225439506846	2.5572738203219494	2.6238122846659757	0.7449958230935373	2.800271853702128	2.552650264536728	1.9990142725683484	0.6610420517587702	3.288059804839624	2.6910553571571616	2.0503385677770445	1.055292195621406	1.4773610503646297	1.5451234391129924	1.1801335400688184	2.2643112773169847	1.0417382773329245	-0.13649079779860754	2.4094599730522455	2.7447844963676418	0.994359410080191	1.6081089504010309	1.1329121954714012	1.9407134002127797	2.3377557727941904	1.067294287331746	2.2084678367432518	1.5101266839500593	1.1925626937805176	2.357112706380872	2.0512786089935675	1.4783643305306373	1.5401773328145962	1.1985706095081101	1.7691924594609616	1.1599182568526496	2.369065449957888	1.3856741904616203	1.9677765231879487	1.4460716880602513	1.4349279789033849	1.2111594500795817	0.9242546686365924	1.7646501697745571	1.6236508829110394	1.9938068548886931	3.7305937043168016	2.0721988667409788	1.7833648431866809	1.339295365021255
2.9275634722480675	2.4141463958008047	2.5386256269635963	0.6669729775108655	2.637419332164586	2.4893413264359907	1.8664962583062086	0.6358085878935493	3.1853410473469235	2.554881985024372	2.056528889231353	0.9687843885398932	1.4017759565978394	1.4155549684668216	1.1371881097744425	2.236585029102691	0.9202244748512488	-0.19114906315363023	2.2967752145727838	2.610987459475001	0.9875297857139129	1.4401827538173866	1.0451979529277968	1.8811350767697186	2.2872457640415282	1.04830027469508	2.1401046377734882	1.4838928586754982	1.1750150033598374	2.3000044167474725	1.92723031433546	1.4015827416071345	1.4917829118287977	1.1966578355508504	1.786424358688933	1.0857583238905846	2.240934340609132	1.3309792219632839	1.940298889878805	1.4243550971387946	1.3323345579648298	1.1634860031917813	0.8423791536769238	1.7072577878037407	1.6031609587261655	1.9303222592815525	3.7000368253839704	2.0066000238236112	1.7552880685325079	1.2749847187384364
2.8070353552673106	2.2791019317044467	2.456300752803987	0.5719957994582753	2.4662917125104036	2.450364219708309	1.73876212778441	0.621339405726046	3.0450370020271267	2.3924518729584605	2.062756112750962	0.8694273383086502	1.3022327755742205	1.2794978950643885	1.0694828617912393	2.203022206958143	0.8461027312819379	-0.24165407665984456	2.16811896798104	2.5236362121376894	0.9779952040110548	1.29442893772547	0.9736630627671067	1.8036925390840501	2.2482269477620935	1.0272846121876806	2.0505005750029524	1.4801961680479754	1.127720637283613	2.2530284332545847	1.8049268695977148	1.356109405084009	1.4532809381950134	1.236460835334829	1.8163822917256298	0.9955444055205176	2.1239699232730267	1.2788566258223253	1.9060627162049042	1.3985068817788133	1.2510450075053867	1.101839693919798	0.7715254832301752	1.6711049849277368	1.5897070208422879	1.9582013808178498	3.6917065242993514	1.9271581923577732	1.7104914416583015	1.2251590935054835
2.681241432258153	2.117178903939383	2.3559039182771238	0.44654434772199786	2.3018666893253963	2.3915924686527834	1.5861179875708709	0.5749505105657515	2.8837178024353616	2.2651065432237285	2.0421331299710985	0.7893689383718387	1.216912947566818	1.1636426661243335	0.9834326708917424	2.16296876039586	0.7574615696032094	-0.3096024456657051	2.039645511913192	2.392100287060392	0.9495689953749696	1.1597066340380784	0.900326954431312	1.6998358788701076	2.1645537338500143	1.005445759481078	1.945741340944267	1.4744342684868454	1.1033908143154372	2.1987223265594444	1.6704876134386573	1.3002805032461615	1.4435111453576117	1.2466317354338092	1.8478981807430632	0.8634441596012025	2.045368869601215	1.214719294534255	1.9047315664296403	1.3904305044628167	1.1853268215485016	1.037483243236409	0.7316280515790106	1.6531810871591837	1.5493782480243585	1.9641551699382855	3.690032999108888	1.8136536879878005	1.6691218469444071	1.184933609255865
2.5465577252962466	1.914101285914946	2.2368186912577395	0.31530395389970084	2.152043142406499	2.285849584722304	1.4042882762184012	0.5208477465679507	2.7186814149661647	2.165528978447172	1.9876386640027193	0.7038043287668836	1.0904279088446265	1.0570030279372191	0.8720821778570749	2.082831042269741	0.686836485360317	-0.3540797213513201	1.9195662471936294	2.3012570807501915	0.8896949655497142	1.0618682597634022	0.8173531511868124	1.595732250592957	2.124309124997832	0.9974907331363058	1.8315614096385964	1.4887279164890426	1.0333025068679529	2.1939330395925256	1.548145797351204	1.2569164483751945	1.44843031289069	1.2984289443923784	1.8708950204781072	0.744385419860366	1.9671332815075548	1.1715127974312014	1.8944604940599952	1.4075930707001985	1.12340850864342	0.9804293270856992	0.719456977838133	1.6235301288708606	1.5046945834073493	1.9844814204522465	3.6914323007815697	1.76206382690183	1.5987255696505116	1.124861927259583
2.399309870055093	1.7149915948043088	2.1154631644717696	0.21233750335844226	1.9931119296392894	2.1441749591294568	1.2346200510049057	0.47915892531778176	2.5284037846262533	2.078600464832552	1.917926049890226	0.6127425937976623	0.9482422858391599	0.9588345921256982	0.7379840456869448	1.9977428288943486	0.592549281822557	-0.40957475794943593	1.8244506381344743	2.1691959942190078	0.8466385874069358	0.9853553898969867	0.7154200700551516	1.4912613217856063	2.0564847961551003	0.9818049268387614	1.7142412459172653	1.4733919885662339	0.9824446671636304	2.1715857237763103	1.4850130668460384	1.253341813193097	1.4454223912941218	1.3038042310832467	1.8554778001873102	0.6421844369861704	1.8823670129290782	1.1424892907483808	1.9156237930794144	1.4067821186427991	1.0833337537647207	0.8857166926103686	0.7776964272185484	1.6054797473888307	1.4524892763321997	2.0260310457817363	3.661942608372106	1.6583980423475768	1.5464776882790576	1.054125441224077
2.255601019060079	1.569239958795325	1.98608414466914	0.11495307877873455	1.8844740592268838	2.016120124152981	1.075227475026023	0.4158919442315094	2.3664493325322518	2.0092840255764233	1.8344127223204638	0.5393257172097545	0.7891296553390026	0.8685313033558997	0.6041122413787205	1.9332871901942397	0.5173691499491098	-0.44092036740501567	1.714939563517453	2.0146180025266975	0.797320701609845	0.9009527482453844	0.6236087689645966	1.416183603582207	1.9884986626927663	0.9622972069061367	1.6272779188095985	1.456722182563205	0.9160672532813597	2.1643369222322133	1.4751697691545584	1.249203991135194	1.4359116159316947	1.3073443786315107	1.8391242961730339	0.5799790331610027	1.8353208605385714	1.1336218072995594	2.0106200155686444	1.4296544925399757	1.083825381545008	0.8603873729814181	0.8227056054129644	1.6018110122067841	1.4063018108238075	2.0864861401663917	3.638807284255242	1.585514222428746	1.509824496871307	0.9878846198847413
2.0832983118466197	1.441539882745314	1.8430292715106518	0.045222989276967926	1.8071037956601224	1.8532440702199842	0.9565101061404228	0.363341502474834	2.225089056195903	1.9849722084444086	1.7852394023754556	0.48079924834629234	0.6675362191222698	0.7995709761542866	0.45606229143272914	1.8835530117808617	0.47520642918268774	-0.44662763468578764	1.6302377628099545	1.8976455825826322	0.7440230883950227	0.8279260206215848	0.5013546493364472	1.3532399821455985	1.9356130679341177	0.9707105654174149	1.5521843937820994	1.4122150950441106	0.8566787442803501	2.1533920202861676	1.5282024627556514	1.254997342386075	1.4450010369615731	1.3108224183280506	1.7975081206439736	0.5554835988368856	1.8731567191841123	1.1478655672061475	2.097206425853863	1.4549688898934776	1.0956331147872589	0.8198664825911084	0.8805220471376554	1.595451058919802	1.3878246131224174	2.131180117904692	3.644439530617684	1.5468990773343996	1.4820474218495463	0.9303784275281132
1.9402073347830928	1.2945304853303798	1.7034609301365626	-0.008999544729631017	1.7599253364024485	1.6801538591147689	0.8501277292583074	0.32633514144558146	2.093371691582322	1.9904678707834775	1.7387823380228096	0.4184002304618069	0.5563662529753539	0.7590691490703855	0.3390001164104052	1.8281520771730526	0.416949424161138	-0.4713877826702032	1.531298041855944	1.8196135197487737	0.67110100097201	0.7941942630306428	0.38057571871612594	1.2962298973551984	1.8946378867085774	0.9568919535675429	1.45797302322764	1.3764379359509877	0.7970735611718455	2.120524413319159	1.5770394236813912	1.2505192059837873	1.47873030698267	1.3259301532598964	1.7482091331097458	0.5559938125502808	1.852007415573243	1.1409767382330227	2.1709813455551985	1.461673700468916	1.0989492387090998	0.8011377017644399	0.9131647967948018	1.6111109060781537	1.3522280511844604	2.177803274311181	3.6663286611926273	1.4908529350375548	1.4005475309017321	0.8387439535719539
1.8157776876627394	1.1855013974316295	1.5593551077729388	-0.06011387533321857	1.7319698147036884	1.5229881504250913	0.7811062094250364	0.3014530243282777	1.980312467373566	2.033775269877209	1.710070554321971	0.34776864630318693	0.47683079142877827	0.7011524968415389	0.24657052003016539	1.7674682977537794	0.3794532632865189	-0.45821096555355617	1.4572073291309464	1.7748325649413546	0.5972696939751352	0.7555377742897331	0.2931571338014018	1.2396484253519895	1.8336927057841088	0.9107080659008885	1.3708212067792984	1.3595045572407622	0.737782206044841	2.0876021780627028	1.6365624566703822	1.2478720942108958	1.5462609967393415	1.3221704100930372	1.643276770780354	0.5577085742913868	1.8155338105798517	1.1067155095213237	2.257083901619844	1.490174081644445	1.112525728949339	0.8361779623305511	0.9500976690615364	1.5928329482440349	1.3210369118010832	2.197261314108941	3.665273662381162	1.4557908974454414	1.3696239779210089	0.7672010193468874
1.6931008895325408	1.1005917126865734	1.4502866429105201	-0.07065103187778114	1.7260816001863808	1.3677783149900908	0.7637927632069502	0.2628122983476342	1.8557895848109773	2.0415171572441877	1.6985801737387505	0.31328754473746595	0.4161786402109116	0.6653278926615893	0.17895253776486042	1.7348078074728484	0.33497356553636665	-0.43387501550147406	1.41334772678956	1.7185132537923586	0.5389230599000815	0.736879104218487	0.22385052283530943	1.1603264091342527	1.7596388990866714	0.8947162090428342	1.324263083036732	1.3492532471124887	0.7072492130637115	2.028270889514393	1.709027797085458	1.2192863565655974	1.619928741209471	1.2865877867095366	1.5409305147033154	0.5745589367563841	1.8083332267799985	1.098884145814844	2.3545970471259547	1.4890049003303858	1.140576875566879	0.8616654704710681	0.9747172964373652	1.5584577407167461	1.3221167941887393	2.235708351097376	3.672784339840409	1.4689860865666957	1.35793569225693	0.7097031565020767
1.5872288105271992	1.0350295848641393	1.373506019577413	-0.06494522307895184	1.681039549509571	1.2221754839264183	0.768894833420867	0.172678415481025	1.767948895088347	2.033808559823616	1.643337781982566	0.25100483398057427	0.3969041820381203	0.6455248649736112	0.13132121992161638	1.7218192727279216	0.3070068121098909	-0.4162676810496141	1.384601718232488	1.692427803612984	0.5095049753652378	0.7496522835439917	0.1831910906775346	1.0700650829446081	1.6997135775827297	0.875269699222312	1.2988132522586642	1.3455972601182293	0.7058489857668901	1.9800763227012113	1.7755790660191622	1.2164957789416417	1.7138424170591382	1.2072021221393612	1.4375573668005255	0.5901566875829882	1.8133087495167117	1.0670154117809145	2.416220544444158	1.484360613156444	1.1230862718451229	0.8474709252246553	0.9930073985735307	1.548906821088856	1.3451703448134986	2.2590681186095685	3.7050551157593774	1.4489689991409618	1.3555756496970246	0.6729480497667832
1.453474476482972	0.9879471458287725	1.2894363202537866	-0.0514778288445644	1.6445862107221285	1.0692284219423713	0.7645521978215817	0.09256811232905772	1.694190897408879	2.0101845468385546	1.5857336580470929	0.23193957178943828	0.4011217026681867	0.6056452755796107	0.09772222951655356	1.668403468220071	0.3053602129306285	-0.38669290573965676	1.3937715513365483	1.6176950189871042	0.4845439294200632	0.7543716575602919	0.12598474853951758	0.9780951503260249	1.6882879650121434	0.8697762346754365	1.3053532040823177	1.3884108095844985	0.7475855444944196	1.935065095300391	1.84636304365612	1.1863199058401295	1.8215900791627253	1.0836120813597048	1.3509089644421552	0.5854678975009031	1.823101964366176	1.0545278900299662	2.4704401176952	1.4881149685943522	1.1343527418100376	0.8252677444769769	1.0421430459131273	1.5184387890168978	1.3948474357446459	2.2359982901062088	3.7054207471164196	1.4358129674095266	1.3768005691187744	0.6502857197976069
1.3364991132580946	0.9287501137879385	1.2440303249220854	0.0007969968413916561	1.6032473531191216	0.9511157140804867	0.7738755049628102	0.03319375655809499	1.647821540609519	1.9859246394534789	1.554379422884494	0.22103605194776973	0.3967497519094772	0.5539630065139213	0.07538107972511174	1.611619331724431	0.30606254454095183	-0.3584582364519947	1.4199285020058392	1.6071547125382153	0.47628644614553695	0.7645329096473176	0.06470366163786065	0.9113053021361232	1.6822656461022316	0.8680549147939886	1.3016638393874866	1.4016942067545528	0.8073718718164477	1.9030721617405617	1.977054465440053	1.1490014352047044	1.8954381979190487	1.002324659582159	1.2720302068536307	0.6528235020707045	1.7952388967466952	1.0430807418854044	2.490002806394666	1.5186638851844423	1.1092040899722693	0.7926056483940177	1.0743314595394118	1.4824475299763145	1.4547966717648841	2.2504864058412077	3.6978613188095673	1.4633908360606642	1.4668503677617704	0.6507180971837467
1.2034104006664457	0.9272687138815534	1.225598692522214	0.09490501811144617	1.555932386851791	0.8973118262286377	0.774518529891987	-0.0013791342514179183	1.6303034775643443	1.9282737873493279	1.5377346145372104	0.20339624040194276	0.38310917536412675	0.5315587955971048	0.08326708560003564	1.532245513182232	0.3350335604371554	-0.3745532366041761	1.4475653662625008	1.5822697182285457	0.479051358422007	0.7734246500093296	-0.010809342208182093	0.847254862668121	1.6818071996800235	0.8747102273565573	1.2991531613696827	1.4255438667561644	0.8732082411329876	1.8779481148027617	2.0735472473814283	1.1106293246677428	1.9592235959971913	0.9083226514879446	1.1995135223350701	0.6716873601032018	1.7741779782852451	1.005879485423884	2.493764974871474	1.538767034099525	1.0710603922882558	0.7866400530983715	1.1585704766290887	1.4491481179217778	1.5439110431404275	2.240434919149955	3.6572952814776976	1.4758130923568045	1.587283965502054	0.6890641406760979
1.0795215106620808	0.92508126309652	1.2506395584000836	0.18583771464822302	1.5073286171019433	0.8783113267917184	0.7654030971890698	-0.04075917166072522	1.6185946851101984	1.9054521184963154	1.512135783630725	0.22173139372596942	0.3951733246473771	0.5281531926701658	0.11426386859780939	1.473899389789759	0.3561308977232934	-0.3427487253758004	1.4735957745130348	1.5675013758152674	0.5376785583322732	0.7672344191352863	-0.02557114952348997	0.7826007438638063	1.6517005083007554	0.8958105543180789	1.3189018178901049	1.4540430827672668	0.9181081253384837	1.8883510792864449	2.1418894118551437	1.0436854894290748	2.0204808680800417	0.808521692428602	1.1423554774522957	0.7136409767074041	1.7444423379961385	0.9526186768035092	2.477161212589169	1.5647344241531589	1.0021127475631055	0.7509258492628245	1.2103488215942633	1.4304779741047313	1.6236211988154197	2.240218067259692	3.619699998921798	1.5423900187720307	1.7116166039146303	0.769223576261739
0.9523640846402863	0.9185423140636988	1.26571875639188	0.2895956912458757	1.4571954801011044	0.8940369500894944	0.7647417793093216	-0.0467659031993167	1.5877444712458595	1.8973745104833668	1.4965433431099833	0.22155138992693546	0.43630359131845775	0.5143919259074472	0.18855232973839783	1.4107821166115877	0.41403315028800397	-0.29291801548721463	1.5369087428900285	1.5646233208567588	0.6268816134127305	0.7812912095033823	-0.07283440783508904	0.7295325214873707	1.6262401836684888	0.9366668740033681	1.3090991155793505	1.4956675523241048	0.9995385651188545	1.918563627231093	2.1728236963288996	0.9956397768322173	2.0985771620248013	0.7500974278152525	1.0857845604877867	0.7322911365324073	1.7082749945601763	0.8839765034919944	2.3875358453707918	1.5876166705101649	0.9537675370786228	0.6707883019299428	1.2769872591662752	1.3896300234631795	1.684141277765392	2.2208194609429666	3.579756296628895	1.613965471122358	1.8434417331375144	0.8431426930397086
0.8602743946374349	0.8985122919482584	1.2730551302942033	0.38195915280047904	1.3801460250562054	0.9012482611801975	0.7765645686968072	-0.04440242421827812	1.5724786141389537	1.9193955279134698	1.4811261873994228	0.210346293626948	0.48639249629167675	0.4748813986332118	0.2994011856463026	1.3495160248902667	0.5163433675693148	-0.26924888168816075	1.6353764606220735	1.571403617174005	0.734356955076485	0.8098386021694448	-0.12784000970607956	0.6702827056791986	1.6409650169486263	0.9788120383855341	1.2815451154615363	1.5461233757537347	1.0938972266464098	1.9656271401423004	2.1903754493462815	0.9696931435634717	2.175335078766003	0.6963319914603845	1.0528497737576876	0.7397092002610737	1.6592016656355049	0.7773716320549393	2.3228080451017794	1.5982105250826106	0.8548862998137527	0.6200831640074829	1.367991713458242	1.4015025127398977	1.7343350430881468	2.1970557063907665	3.5226469638548403	1.649865987605152	1.9679481531551257	0.9468526874455627
0.7546273464281495	0.9385028556665007	1.2991718937262928	0.44247493117729003	1.3018817599203696	0.910062492240723	0.7920132426202807	-0.03574297838110137	1.5619576448787238	1.9487809585724787	1.4604359901434742	0.21472408695616263	0.5393710482340721	0.4245735858070428	0.4218518779977403	1.272301077365865	0.6069487101303948	-0.24980281043930716	1.7103458839029237	1.5737929802240354	0.8588018730762237	0.815411844613702	-0.1905034974666262	0.5966442210822006	1.630564779865144	1.0514043710529122	1.2531027022513368	1.5888708652250352	1.167601370631304	2.027907735544769	2.1838613894876566	0.9603705323764113	2.271099394792018	0.6738016288683424	0.9888721478107675	0.7111416689519322	1.6823164866167772	0.677644043388602	2.278631200271067	1.6104989168671704	0.7788538024196942	0.5463931464074989	1.4841213754276592	1.4453402427938937	1.7744421395556387	2.2260568356703865	3.4847149957576646	1.6903198275257616	2.09194206471043	1.0214351362555085
0.6789409923465629	0.9318976478770946	1.3346276558319172	0.5131114560733797	1.2178708455435583	0.9346631533177883	0.779937123583973	-0.02539215486167177	1.5270688321550705	1.98053053966277	1.449606551908419	0.25362004805395266	0.5620480417594907	0.44053982908162403	0.5607952280274834	1.1954494164961205	0.7553121870705946	-0.2718087669347917	1.8210845465243124	1.5895861168632996	1.0078865251102715	0.8075583527798438	-0.24738497571271784	0.5604278157927449	1.6001442855872519	1.122495053773862	1.2239101014652467	1.595583628350104	1.2607084479594381	2.0981932376793715	2.159662323379026	0.9593535930414259	2.3819343431780986	0.6794497464792834	0.9723833608660145	0.7445850687047366	1.725868619727492	0.6373289584462867	2.2511388824635756	1.6205730569471786	0.7081251887885516	0.4772416406775509	1.6127444950363927	1.5210672762309971	1.8274356218969658	2.234012087422433	3.450205489508805	1.781290956550355	2.1903488440125094	1.1115771131397203
0.6069574410184537	0.9444624964880848	1.3524750810574202	0.5942573768456797	1.1284169837551732	0.9421167768967988	0.7410912115478313	-0.00790268851286859	1.497664967709206	2.033880217843848	1.404706622918401	0.30126497884809017	0.608954220687276	0.4740216457177196	0.6843105621372911	1.0860437517144421	0.8931935114533829	-0.2868048259928154	1.9389822199444935	1.6431051747506593	1.1596953433451362	0.8148957293503276	-0.34203229048118355	0.5619154688918168	1.579850676649119	1.1824826798052042	1.1488310272871998	1.6208752646055202	1.3243238494284295	2.1392904722964694	2.1372199674261227	0.9699393710008793	2.4728530843798042	0.7088770381294309	0.9417414625017496	0.7680874348881439	1.7993307082831098	0.6393957286771961	2.240358258001248	1.6565370177535914	0.6364837547307419	0.4479302400048272	1.7176490510113436	1.5954554375045362	1.8230264476939375	2.224346115202759	3.396878917816153	1.8861595539701228	2.270108709821772	1.1933449017343996
0.5425482042438305	0.9769773096159631	1.3692949461550525	0.6482414665401819	1.0849024931174864	0.9750621314391221	0.7017951820612658	0.03598645333408184	1.4364734407018431	2.1089986997932675	1.3749899169035509	0.4159753381622357	0.6448586619832433	0.5382374105338406	0.8168317183342895	0.9701534761926054	1.0045668714647495	-0.28371768922118706	2.0647679150379306	1.7151264486753974	1.2971987965049434	0.8342923783367551	-0.42521677302978417	0.5893208444422326	1.5866660833535993	1.2550338243597658	1.0562705720379406	1.6392219268444634	1.3580842381881302	2.187690515971096	2.138724821995584	0.9566958047400831	2.5681000869530157	0.8235821070924674	0.9134964630540514	0.7923085369112902	1.8909692729635985	0.6777795593431712	2.278543093280978	1.6823824124107642	0.5955081549738692	0.4277757099549606	1.8199623028142156	1.6142471204573223	1.8258303112713228	2.2184951299414104	3.3088303166483604	1.9810847281187876	2.3427405843736615	1.2447334462755717
0.5330069411913805	0.9999373061051321	1.38260073233284	0.7396251252198168	1.0433754808901772	1.0119817445408503	0.6656959842700126	0.08758853698226463	1.362935539673013	2.2160935858576503	1.374251875597523	0.5458881734693632	0.6572485799320259	0.6211140419091622	0.9336118280361783	0.9087664944197416	1.0923498452148013	-0.24468994293096963	2.172886390336524	1.8334032626935826	1.4265495420133323	0.8514964114969026	-0.4694767820558251	0.6678238549691509	1.5856198693927581	1.329906948774347	0.9920434575004101	1.6123054816218958	1.3555249209076687	2.2292794051932234	2.103472714188314	0.9676165587796955	2.6591284957207257	0.9262358868076628	0.8800759162201033	0.8690816514141353	2.035595436189953	0.6957721888629566	2.334634205846499	1.7060297744045343	0.5675650246522854	0.4055596661276213	1.9254471796429027	1.612304192264491	1.8116582947107016	2.203203859057291	3.2616394961660773	2.0840380184278637	2.3858244315304447	1.2974797012429242
0.5562406663285804	1.0658301198319875	1.369841211048523	0.8396041808380188	1.0057269254846208	1.038784706101268	0.6398164481979872	0.1093558122183016	1.2718406219854423	2.3426523700789676	1.3721293478772414	0.7391337473020091	0.6973863230390889	0.6892490689532812	1.04267652226652	0.8826476299227487	1.1945635489600601	-0.18401540064985736	2.315681917359359	1.9106226624905822	1.573727277706808	0.9016577714385843	-0.5130371919923133	0.7259262720539656	1.608337483143501	1.4000136932446845	0.9161714086661388	1.6373048524450269	1.3273095254365432	2.2908051369596873	2.037750964069207	0.9966213501667072	2.6933988886004046	1.050931521285924	0.8509680633651419	0.9373319785827883	2.175821983089695	0.7314031617970811	2.432087144909382	1.686898357606927	0.5690469987784396	0.4077051320260684	2.02664678230101	1.6175198963697741	1.8026457820428312	2.121635422112535	3.2155341437750145	2.2135349115483036	2.4137738154317736	1.3302904055186666
0.5777272984815662	1.0975674563573763	1.3665433511540672	0.9320873602748915	0.9582123702839356	1.049466572095257	0.6298695177418244	0.13985437860276473	1.1916410125440662	2.4808716633248444	1.3954876962475713	0.9381355173872509	0.7623495547459807	0.7365020705703073	1.1329852801994944	0.8800521647920586	1.2316756120459322	-0.0512955344354584	2.4768153389964516	2.0066323877336907	1.7336824006383451	0.9726220440093544	-0.506129154592673	0.7897721463280811	1.6084974490742443	1.5095740733360672	0.8866476949382616	1.6296312166658722	1.3468142723120147	2.3768422097357145	1.9579804163306158	1.0848388356275966	2.6965186422544125	1.1540278933825705	0.849926070189011	1.0883685476707061	2.338358765523225	0.798207665841242	2.52784916398747	1.660143286294062	0.607764262206121	0.42307514380739575	2.0776605657300933	1.6444825451283016	1.7849913142643832	2.0371588406883263	3.2074552142483634	2.34196859641041	2.4602810129352033	1.3273099547448535
0.6452525072259474	1.146528422323684	1.3297590894597546	1.023806625605857	0.9315013810599801	1.0481676857192541	0.6142739458819444	0.17788928637822746	1.1369341850027053	2.5887034421012207	1.4525870526469578	1.1220337911385985	0.837851797312368	0.7437361057268868	1.2253951714176279	0.8792781770258127	1.2662378918482733	0.027432221471493528	2.640011402059293	2.0914271199378485	1.8156029678259784	1.0556931025500202	-0.4960464236723626	0.8251969358882528	1.6357345600407094	1.6055967216247002	0.8442809458345266	1.6122981416224538	1.372201255240145	2.4569130042176317	1.9115127118341242	1.194115106175627	2.706303586531854	1.2727976254892632	0.8679930111706321	1.2471758934456814	2.5257714079667197	0.876521302906046	2.5981820372759885	1.6457055189695429	0.691772734892762	0.47238452811369547	2.1067519456999393	1.6837075894524467	1.7604693552731576	1.9435888563502524	3.215197458233738	2.4186191869802673	2.503719050566656	1.271030472310374
0.7324834065789423	1.1676047857025054	1.3358049060542871	1.1290294731853112	0.9106027887007156	1.0300687716161883	0.604592540374985	0.21103268725294497	1.1191226597566808	2.6764568693030815	1.4811459563629765	1.3111218940490084	0.8944448033240695	0.7366665041880244	1.3030965666350198	0.9063683092989845	1.245859189134629	0.09875689443353146	2.7976168210614243	2.137916672947668	1.8427648839432227	1.1574030577287442	-0.4214351446030372	0.8425601086587751	1.6512549327005606	1.6678239512904292	0.820873082913782	1.5805473058590196	1.388045840579335	2.488542783807838	1.8367388114884284	1.307940912409962	2.669265530604818	1.358059136460034	0.9117881857147532	1.3991101428931088	2.705436951769791	0.9488764918338095	2.646598296779824	1.6278476494899035	0.7764818559528145	0.5195426444515736	2.1533491741483437	1.7451348883542923	1.7388532783697606	1.850746530577282	3.2617948894928204	2.4841354588799742	2.518167960117501	1.2207179492502966
0.8424905865880982	1.2394224088128505	1.3560411357045212	1.2320567493338348	0.917059314519968	1.033675570144975	0.5714318556437031	0.21253448601712716	1.0701290288715464	2.705035441939003	1.5027745204223035	1.511945010985534	0.9280897176648141	0.7411072558893537	1.3462812738978291	0.9410795028649938	1.1838062024012035	0.18535516145993366	2.990509226246208	2.1568705035223585	1.8274548370599155	1.2734496116837586	-0.33769496827242496	0.8743108156548619	1.6122238584953987	1.7075899301003308	0.8369417992064079	1.5337287857887083	1.393515114421742	2.5243876325497454	1.7870297744329586	1.4140162262716893	2.5949910070359334	1.3774715370196982	0.9339500466184412	1.519668467287229	2.794655376735923	1.0296689162470058	2.647980842299307	1.6237985306085227	0.9015367574627506	0.571917382745686	2.1832439031663555	1.7785779997427216	1.723958575844827	1.770227014257279	3.3364225346611724	2.56695929707949	2.5240492892675674	1.126121955228999
0.9574364880150688	1.3206939407307765	1.3706187679282877	1.329450096985512	0.9352286134614627	1.034863815724429	0.5198263334180854	0.2426603838193671	1.021580831684131	2.7116031533996563	1.498264560870112	1.6874425466891327	0.9397091758112047	0.7274524794695377	1.3603941109983295	1.007971437596869	1.1364474015316677	0.28276590084883063	3.1943994330452155	2.1244879785024047	1.7673398233015116	1.396611162728758	-0.23805382260053137	0.9103958293505967	1.586261571804592	1.7069475099518208	0.9104017499480485	1.4462346579074683	1.3837636146699237	2.5453295114647156	1.761729799418158	1.5395715335758215	2.5014510667072596	1.3823536577927116	0.9937131373638364	1.6566741592567804	2.8538355474966064	1.1272075880148607	2.6618657697124437	1.615390015536843	1.0042896974344382	0.5994901808348565	2.196275015396124	1.8016217758572508	1.7144096432671982	1.7355797042793366	3.4053577566395696	2.6521683310675206	2.5415850313959854	1.0282298976588558
1.0842616242547318	1.442314623894551	1.3708417437982203	1.3771111987365676	0.9582416376766419	1.0168988592799932	0.46529671076021994	0.2887739492062287	1.0123064945112419	2.6957876076743874	1.4751124686861994	1.8527118291392153	0.9456874253532478	0.6833926221051311	1.333119351620112	1.0950827798923153	1.0376944905960512	0.37693449801645496	3.3635410916533837	2.0801300704217267	1.648115059679748	1.5224160492481413	-0.17337181760506354	0.9349760850819105	1.6017758155015798	1.7092763544973093	0.9862184457459409	1.3954599448657636	1.3409040783100024	2.577748297371831	1.7581884726705532	1.610104684223207	2.38165945276594	1.3805525300927175	1.0409747010428034	1.7828049047293733	2.880993638329058	1.1863393367119257	2.624832199103212	1.6106667486842674	1.11713206064842	0.5898183080811317	2.2157776748328457	1.7876228823235294	1.7013242883887982	1.7334039569803665	3.5010229160137536	2.695027796719158	2.5587533285205373	0.9278835115703996
1.214657960797503	1.5491462310130044	1.4008821548809394	1.3859564416903045	1.007363702150916	1.0163013075399598	0.40532909279612656	0.36829929246918436	1.0082871104388882	2.6851912484620954	1.4894990024301278	2.008470069734423	0.9822326953217242	0.6319369060238518	1.3102760016972754	1.1785573324591818	0.9587098994703993	0.4181520761611736	3.5156096471227753	2.030902870203222	1.4586076812071087	1.623288642517048	-0.11575912287812073	0.9838785120534274	1.609125667767778	1.700303638531701	1.07892692795741	1.3353767112603387	1.3072036826499582	2.6378356911081773	1.770030568851372	1.685164015650911	2.2625994369294213	1.355912718679623	1.0826701586613514	1.872299347819537	2.8688441876312067	1.2188236656426246	2.5686948303678947	1.591965489064933	1.2254722479206177	0.5592802622373982	2.213058819419136	1.8104025283713843	1.7271981571894017	1.7642402957757284	3.638787479223404	2.735639968694252	2.5174919791284234	0.8262021319061732
1.3470072828277941	1.6416750648867566	1.3922131233317472	1.3836964258506987	1.0631017305858217	0.9957975562887859	0.31538775468939206	0.43950772979827535	1.0455731134024202	2.708838395138728	1.5751875749563164	2.1407156645555103	1.0197406173329853	0.6086249171349403	1.2614173337571268	1.2641550382738658	0.886329312260942	0.4036671427717412	3.6539768222011872	1.9473930816489673	1.2438369732957593	1.7260772528047899	-0.11414031988158882	0.990896186926061	1.6134134901872514	1.6667685058995112	1.1846948313078334	1.2677092564144032	1.281987942161622	2.6811664778324653	1.763049773848115	1.7722537927941329	2.1557550892510933	1.2659066114646556	1.1158142878610753	1.92828975706342	2.8528359535448495	1.2008911979143302	2.521164780339373	1.5495752620854057	1.2789260540624081	0.5328810491156386	2.1982792854912234	1.8574740437089416	1.742861618554332	1.7937707042986193	3.7719976468418936	2.808951966158273	2.4741761777106825	0.7202174235459154
1.4624105903054967	1.7374566566181482	1.3610682280448176	1.3472660016267919	1.1193000638398023	0.9534947792380919	0.23479633165199026	0.5042765096487292	1.1086820432419227	2.702293253133265	1.6470438036835495	2.2322299324400605	1.0774817042645641	0.6046346613450073	1.2140089657479993	1.3374449542824467	0.8253503646753361	0.32682681986905904	3.788342725998484	1.8357257649103638	1.0482045865222458	1.8059877143217153	-0.13961906542511016	0.9678536655205571	1.6188204612256432	1.611666247693881	1.253225157492996	1.184825916000153	1.267649008886609	2.7346680588102847	1.7754004648277921	1.8553945889764338	2.0107053032654827	1.1975150717804781	1.128625895988613	1.9556039372940042	2.755486024685266	1.1684244921346745	2.469336577644334	1.4941964038491464	1.2859119745191852	0.511890542044998	2.147282658077096	1.9095320359867767	1.7561799705469086	1.8434169366864008	3.889971651119626	2.88988603467524	2.4408734367389906	0.6334216387271197
1.5378423222548472	1.814039013781107	1.3373428678238224	1.2822534907031362	1.1594857287519893	0.9234100836379182	0.15656170584638834	0.6162699078606575	1.1641282907214971	2.6399338484398394	1.711955854479602	2.2839745759280823	1.0963520514802854	0.622124656143766	1.1648040499594123	1.374419823871531	0.7914421597152925	0.23149245451677514	3.8201801658458043	1.707097982166537	0.8082161382099748	1.8606116802197399	-0.18067381724561676	0.9722555417654799	1.6246736207605157	1.5238955233965705	1.325928072212702	1.1122166397124431	1.2208165314320063	2.7648421186419134	1.776116962575978	1.9220368122863534	1.898594026430295	1.0887501752073234	1.1416243833270867	1.9762291417979618	2.6808630042067287	1.1321949397599598	2.378959364110529	1.445154254471837	1.301236737266567	0.4962697686309312	2.1135308093487164	1.922106985464626	1.7810323378751876	1.9171409572896896	3.951866184278974	2.912115514625724	2.3654912473786007	0.5454824391043452
1.6312843747514183	1.9027673912680227	1.2867273453491535	1.1990418787696955	1.207789660457311	0.8859956638631328	0.07753244535460081	0.7116410821582837	1.1836429448117396	2.5748457966137925	1.7779841927510227	2.3176593990058656	1.089051000799826	0.6167051329084065	1.0852712006754024	1.3966978931751262	0.8010850357801459	0.08290296475156671	3.7757144253185695	1.5767710225195402	0.5393899458975212	1.8640150033001597	-0.23427388010407774	0.9594582985032136	1.6462181510191385	1.3853577041789713	1.3946029068923822	1.0716998427985085	1.1630303624033558	2.767237072513381	1.7955210052929051	1.9236563081958082	1.8038304269440828	1.0262031322462049	1.1263964962166626	1.9392963239096332	2.570501518707741	1.1092939588273363	2.2967915193782824	1.3896258989867358	1.2755090046299031	0.47442880673283516	2.064059575438303	1.9143557113294105	1.7957098397004643	1.9989928276865698	3.975082251987183	2.893568531813396	2.267761921791064	0.47969216863147823
1.7072812457113584	1.9587949448058233	1.2434255873354507	1.1127384223985226	1.1950586484746495	0.8356812587202602	-0.0072556022766169185	0.7914329483500679	1.1922459289735574	2.477772312890705	1.802348122400815	2.35623292339199	1.0464993006088967	0.6321404905029298	0.9834540650677415	1.3933065825498168	0.7924164247346265	0.0022297912707603786	3.6539439211723113	1.467207998551022	0.2915638676951223	1.8690042130366114	-0.27805699399456235	0.9841740142116558	1.6577969876613186	1.270192308401836	1.4254020651588342	1.0478401737067506	1.1163568957857049	2.7717600465692427	1.8409171026411861	1.897073086918154	1.7371135859667182	0.975880245386892	1.1306922011764733	1.9054861618353154	2.44280181306448	1.0947700515886556	2.2536110177604955	1.3509879119180108	1.2863760270233349	0.423738009775783	2.0282184224537363	1.8920583384836522	1.796610235328131	2.0689026644866804	3.993859707367297	2.8904087007045582	2.159440754649183	0.451524031351226
1.7418330804826971	2.02125506863881	1.1989785441716405	1.01474673319861	1.1704411891726134	0.7927658882675223	-0.10857942399390193	0.8532254782422457	1.1932450978954985	2.352494909487871	1.848130406130807	2.354640366416114	0.96892915971407	0.6548887069882395	0.8830320549372038	1.359209086741982	0.8066404331695068	-0.0955271049154939	3.479069890994423	1.3911507616010477	0.08979878907503974	1.8422390085009905	-0.3513551069159952	1.0255965750349396	1.6756763981274236	1.1844655442030356	1.4573139388330758	1.0410126396813328	1.1018438077845065	2.7579421932190615	1.910178784186089	1.8644756437072831	1.701351858488789	0.9614135522103405	1.127568109316878	1.8846102871156467	2.2919290644764407	1.1190492844717945	2.2511939493323827	1.318811449807504	1.2903263822963482	0.407571239682518	1.9726389013052252	1.8363323971251593	1.8276205715836429	2.1797806422883186	3.9382098530934364	2.8890415970513272	2.0775491187273074	0.4336670724721453
1.7426593320773258	2.046403610094315	1.134738520359644	0.9413376115508386	1.1444206742264393	0.7625746666111688	-0.19286740887631743	0.9184244029239228	1.2084142988013316	2.236037649173778	1.87536610721959	2.35284986133725	0.8959130167733974	0.7030828953123887	0.7683598345760532	1.2938516766328303	0.8219097875387863	-0.18237480382734889	3.228434914706356	1.2862665979607466	-0.06514983443664452	1.7946113990938184	-0.3889513524869269	1.070059696634182	1.7211790442204098	1.1005390437685807	1.4342686037442312	1.0669368504340218	1.1077138122343233	2.7104044074312856	1.934932490713227	1.8236919723063871	1.6999925578680315	1.000291588631145	1.1643329760367775	1.8725492785950846	2.2382421008990647	1.1583750421762615	2.250780580703881	1.2792553239746627	1.249845089060873	0.3794784789663343	1.962710044127752	1.774320789060937	1.8564345480368707	2.255606519916857	3.8580969758374537	2.871318621920399	2.03250360124928	0.42579492657667817
1.7606208034346622	1.997329578726863	1.0792042229602832	0.8777666724766184	1.0996888047564188	0.7374764419849997	-0.25237825740796127	0.952979216526089	1.2147813804804843	2.111349872787815	1.902763254844066	2.3394718219803883	0.8169005886552195	0.7759995475574217	0.6133781716057122	1.18513755674961	0.8513268524799862	-0.2611657457867782	2.9747768400341688	1.2420697637056235	-0.17343206481569284	1.7088875482194168	-0.41585185792379126	1.1136429701552477	1.7428970241280755	1.0443859166290121	1.3704241225682732	1.119092217370565	1.1489913946266217	2.6565682281805993	1.9603085107665401	1.7342253330166968	1.719197368867659	1.0583816538518847	1.1717345253911424	1.8785727581738043	2.2372831921748175	1.1699370446500332	2.235822950686409	1.243124236526855	1.2525608598279403	0.421094989008773	1.947884263550828	1.6852889110063802	1.9498124197389182	2.2453446065765346	3.7437929963060355	2.8408175689945443	1.988479418882201	0.4573363646971707
1.7591322695541074	1.90618245268537	1.0334312789941476	0.8451077333388533	1.0374467799339158	0.7421590165231969	-0.3183126145562544	0.946935867054667	1.182710736511024	2.0021611055180646	1.9290315946495915	2.278396701196025	0.7419202522900142	0.8482563772856476	0.47474334811409	1.0740874061578531	0.8753411157577444	-0.3464687931953154	2.7477356977234573	1.1966037892702763	-0.20947062993135518	1.6252998012723854	-0.41080088514026547	1.136683199513761	1.7630276026540337	0.9910587516743405	1.325185424210439	1.154605737029223	1.2082773911466664	2.5656729622998276	1.9781037474393433	1.6583092101807773	1.747308340622391	1.127784960015813	1.1752669829338953	1.8129282181442874	2.2697970021803697	1.1784040571837802	2.268519454708501	1.1873229780450463	1.2609988943261388	0.4608997890175684	1.917853032326861	1.6020326770764277	2.0118311176981267	2.186042039830868	3.614136308438802	2.8158223855762237	1.946220297986601	0.4835084480547168
1.7542251463884901	1.8309070342990743	0.9793463767250751	0.833808149867045	0.9651582222386373	0.7732554810603974	-0.3572003786459762	0.9117590121125213	1.158807541532279	1.8965608816237225	1.9764415230455552	2.1933221953928013	0.6046234137219649	0.9005812424891457	0.3647153529590688	0.9712455611612318	0.8580338911171006	-0.3877519427698966	2.551547495242132	1.1378489203137323	-0.1746889066235575	1.5548868922589345	-0.391642704667973	1.1704267153053525	1.7728694912206286	0.9315659550539163	1.2597482081057692	1.205544665876602	1.2592674486531434	2.446422510315629	1.945804838237788	1.552352672698071	1.7869149263848272	1.181525257478316	1.1792600316631991	1.7365913733384033	2.300612554672094	1.135643608110567	2.2711083317672873	1.1017475089994586	1.3006111724307536	0.507897103175565	1.9200311003126036	1.5431184657047907	2.0897910306442498	2.0797385928120797	3.4891642723336753	2.7107665136834114	1.9768979058144356	0.5280584633940832
1.7338938061163287	1.7637133605805642	0.9392294833747712	0.8130456485706619	0.9016452955606129	0.8148948248058406	-0.34117420181628233	0.856320852361755	1.138841048815331	1.7310269052326348	2.001310220231435	2.062462237292626	0.4488845742804165	0.9228758309941505	0.28216873988206426	0.9172524884424949	0.8325054087129076	-0.36871527104563107	2.365428905733443	1.1182842248534448	-0.11783776412146818	1.470781597191051	-0.34916705451409	1.2115769809461856	1.761479426634652	0.901137664653745	1.2264346020347003	1.224915591673893	1.2711926789672474	2.3433991434014567	1.8918735573926213	1.417921166552748	1.7773731266451744	1.2426896613593903	1.180715424305947	1.6408434847784101	2.29581029488702	1.1075899824299618	2.2305982061741196	1.0436262224577855	1.3907295384445217	0.5845128214022205	1.929331898159941	1.5270882861821236	2.153299198855952	2.0104118466502294	3.3473282516169585	2.5647715907352797	2.0049032532834876	0.5656465213110817
1.7047883998150077	1.747510967020944	0.9241216987329836	0.8014600310695809	0.8488423155927961	0.8781690619294789	-0.3278115894561527	0.7830289010064299	1.0953690489830918	1.5617870242991443	1.9727658137553565	1.9090709625407887	0.23776675253920315	0.9186637203231701	0.18378030248089283	0.8797373406443875	0.7658295540262972	-0.32700044876850626	2.2141765488650376	1.1530482111885911	-0.01935333509399839	1.4325890677013369	-0.3174187556872996	1.2722136570870304	1.7428908951652122	0.8800619361484887	1.2257076614774935	1.2792109688110735	1.2765967175944948	2.2345255833082502	1.8038493323318203	1.28239985376576	1.7669128610402225	1.3134620020263186	1.1858819738042623	1.5384347192180348	2.3081266953115516	1.0883989786392696	2.2009281772615896	1.000042838190328	1.4723767796287244	0.6848273407537385	1.9304522605279495	1.5101343589173475	2.2224631416499228	1.9022322292030949	3.1865083461497976	2.4125174441494104	2.018571618337141	0.5928317761969212
1.6921230517280463	1.7301390152258365	0.8926309569568854	0.7818609992128897	0.8400943872012405	0.9265204616010372	-0.3142331202792802	0.7094022895561232	1.0751999276036526	1.4382012015628947	1.9360363974023387	1.6994517721100384	0.013587354512329796	0.9029062816425155	0.0938983020586766	0.8551188130411237	0.6784913250842683	-0.2892970025416736	2.0876657657121194	1.179016047084022	0.14416637095304305	1.4254196220272095	-0.284867228842293	1.3398485257010901	1.6990963910223507	0.8844055658792422	1.2780982737183757	1.3645531423107689	1.2960903977816802	2.133319227794229	1.7286442077814967	1.1444330821370037	1.7748991129357397	1.4095650300188514	1.1471705430205472	1.4085017724204028	2.293563488271245	1.0609603401605698	2.1715951575861516	0.9704492936414242	1.537401644356999	0.7867001948378464	1.8875801250661195	1.5362887382277965	2.3083962948252577	1.8233872913690097	3.1047958317067534	2.2769273206741576	2.012253626086287	0.6171130603719961
1.661567541852897	1.7292174714186637	0.887068722528752	0.7557382102934186	0.8346796849255915	0.9588010569773247	-0.27858808656085043	0.6479161451525635	1.0532548940960547	1.3040511810880002	1.885412694497894	1.4973910589602164	-0.18444099206961836	0.899881747099492	0.007386447361261883	0.8346566165562365	0.5960726780069351	-0.2263963389319505	2.0350234867968613	1.2080932156384285	0.34522427232582376	1.464818617512929	-0.26419716558517076	1.4191437822702142	1.6316447031217354	0.8741046476867325	1.2243404854597906	1.4701150124521964	1.308489748320249	2.0015148224293435	1.6558635246379105	1.033549326774027	1.7589583550190757	1.475508041586732	1.124855718021982	1.2724115073743048	2.268385645667433	0.9994640507494585	2.1707456593567085	0.9656816007196165	1.6301010562172746	0.8577793835802912	1.8581881418776938	1.5445997165519165	2.3936014965647727	1.799711080728064	3.034093391502652	2.151950552334948	1.9636986038218294	0.62751737785985
1.6179085783940994	1.7366828272866641	0.8799666552049036	0.7250651503952807	0.8781145445799596	1.002269905728826	-0.24814684294815104	0.6226418916912785	1.0155286978312483	1.1981863303315405	1.8356739821952313	1.2848542368585203	-0.3389715002965736	0.8773073604386254	-0.07990460574629729	0.8112021531024964	0.5251600095113471	-0.1786216001688727	2.0217447580845325	1.2558452227451486	0.5708943808483761	1.5093506816258357	-0.32283856911069453	1.4801047830601899	1.566676470973507	0.8586005839369907	1.187335629800484	1.616013515884918	1.2876709778251327	1.8546507012933682	1.5170051447821078	0.9275781090647002	1.7207485877289248	1.528537795650346	1.0819628491629882	1.0954072785950673	2.238735233915266	0.8929801105902488	2.1369940741282987	0.9637268536734325	1.5642156853004903	0.910986007341115	1.8203300382652343	1.5857933945843108	2.495871433273973	1.7773311624977997	2.9771935350269025	2.016854152470451	1.9233510805816156	0.6340863337701214
1.5589073824831075	1.738080339959943	0.8789016725534076	0.6763119637802963	0.9019122287098049	1.0312166470207031	-0.20266746356934764	0.6159264409210714	0.962813220938511	1.120348229031576	1.7600339738437019	1.0833458718147688	-0.41076291086665506	0.8654436054232135	-0.17725486260678494	0.8227945955043976	0.4360921667066813	-0.13481277170973593	1.9976061589944247	1.2727057014133762	0.7954632917511915	1.5579365861139212	-0.3872775522128063	1.5254265742234179	1.500637447723355	0.8287117434032887	1.1468079083639444	1.7384033356536928	1.2273592740381571	1.7375239240614477	1.3568399009305725	0.8338195053375917	1.6684912710300002	1.5429667804883513	1.0288778272442316	0.9324731172629063	2.2296862781414615	0.7790458314039999	2.140988257679008	0.9810107101315735	1.4727465246884817	0.9303192844911813	1.754279380683896	1.6052126144148506	2.556246645939113	1.7278118286235784	2.927278760934653	1.8597283158425881	1.8613935202101892	0.6548351477064154
1.5215561133684183	1.725477195003404	0.8884703519656911	0.6093041548188227	0.9169122122419925	1.0684248725837397	-0.16503880881077465	0.6205203691778027	0.9466797870870284	1.036599751653403	1.72816179183598	0.8713449675658348	-0.48969248778442964	0.8264623977945815	-0.22288357297540173	0.8258031156558866	0.347451005027953	-0.08417646169224495	1.969373279945415	1.3364461395750253	0.9876212315494136	1.5637259034657767	-0.489818436008785	1.5507181667381797	1.4458010040851774	0.8054576213757475	1.1173036718679363	1.861361004470125	1.1339151286831217	1.6195603407593513	1.201718773319828	0.7596850281869806	1.6562900328147063	1.5379478745657083	0.9638218390356854	0.789979300393617	2.163502636493517	0.6149733836536931	2.133723102121238	1.0136469467998397	1.4307225917193485	0.9941365121383857	1.6302495976012605	1.6214133779389115	2.5975371571277632	1.6825219097646305	2.8852143967709027	1.7352835772563477	1.7663990458137568	0.6909443386617128
1.4768343384269176	1.77383149822594	0.8843146846685865	0.547249146527123	0.9350636322887163	1.1255947552142032	-0.14005651424768548	0.6368732890544534	0.9300665658278074	0.9815962966431862	1.6928155439663122	0.697945457450104	-0.539623580947356	0.8017174873798503	-0.24133492376706886	0.8642889147301421	0.2528840426593403	-0.06841452017226725	1.9715004580047306	1.4105242958608184	1.144341814578238	1.6087829665584183	-0.585341944866896	1.5658433848273463	1.4034707091704632	0.7993777982783628	1.0616672103508336	1.9270019521976867	1.012359731218305	1.522191125958217	1.030966350838154	0.7504371526990795	1.6008184463358082	1.4806326787331432	0.9303446621378171	0.6678474473297801	2.051828701672608	0.49747078099820596	2.13893242791026	1.0369600555108203	1.3293362587971043	1.0145457037972718	1.495923609765255	1.6242467231749618	2.5674574929610827	1.6853626695270723	2.824369987338261	1.6439336430476394	1.710165969330226	0.7187225033432574
1.4282712408263598	1.8518393304732128	0.8549221822115618	0.4989688827265678	0.9904481973608974	1.1823694856113758	-0.06883660304792642	0.6549685736084376	0.9323507964110096	0.9185631937123017	1.6662552824656351	0.5667468006128058	-0.5829102332833618	0.7840891595376154	-0.22389698131229513	0.8834117368748602	0.16685331128341907	-0.06085172777320358	1.9391131913479085	1.5025077832907987	1.2470624966740167	1.6477412150840773	-0.6949933636460686	1.611717559315243	1.3975078412003297	0.8028484688402594	0.9695551712430429	2.014240514643847	0.8983911310308332	1.4455031883003466	0.8656221119633012	0.7259879025456272	1.5178426672009337	1.4146068566962977	0.9103718678161096	0.5699382491134346	1.942999926899649	0.3773851105557413	2.111512064144674	1.0912028756910181	1.2221782630061906	1.0341485582551124	1.3664808801898323	1.6547658518371986	2.5186386738855475	1.7068157467152503	2.7413182718768496	1.5443223508348178	1.6299458768127129	0.7021520754257393
1.379558692032975	1.9209314087496394	0.8440223524484998	0.46406529526203427	1.0510235216063821	1.224270343966841	-0.0033625297959207325	0.6444629350312185	0.9189738110889379	0.8612802237277684	1.6089878898760372	0.4600858579129743	-0.6435009506179359	0.7687618583204489	-0.19542921511970174	0.924082916468248	0.07419046968452046	-0.08157082102830311	1.884909378985181	1.5852772400732562	1.2924518786913404	1.6792743961616332	-0.7751604028636156	1.6201436970634326	1.4051488192025554	0.8139795563288665	0.9366162819812385	2.101611864352621	0.7773740405825396	1.411616329191927	0.7255440115494143	0.7254467360097522	1.4147970019898464	1.438865148448802	0.9237057309775771	0.48955296940778475	1.8557294124209804	0.3064652968956664	2.13299401677825	1.1606467453756746	1.096758816345711	1.0540309110130184	1.2331853572034652	1.6058977230786333	2.417629817602233	1.7412271700258959	2.609949743699862	1.4433637039131948	1.5227270446824313	0.6857429371461333
1.335585027062425	1.9640494465665115	0.8284404452226738	0.4636216202946188	1.1169653864995372	1.2543724129152332	0.03121059245220841	0.6264543283688706	0.914222518313274	0.8262253459247179	1.5203399035057674	0.37283622209083234	-0.7276833500026553	0.7172581171825667	-0.15872412816206133	0.9379737830767922	-0.010230637630342303	-0.10155480495292624	1.8169390168858137	1.6519769994970985	1.331405127015837	1.695165931872444	-0.845438109679433	1.6301593693994132	1.421606310284273	0.7971413981638619	0.8402341111051047	2.2796969326064973	0.7023150893193797	1.3358733305785384	0.6093427276727008	0.766666143228067	1.2998755659254742	1.4595433661769344	0.9518477266312344	0.4116725432588389	1.828229705971332	0.25338375826003673	2.143924423123729	1.2114095234660756	0.953315617695975	1.0883582285468938	1.1352662829704596	1.55466474420846	2.3324377795414843	1.7470668307996422	2.4958425195424523	1.3761376160745846	1.4229336943537367	0.6608005926241238
1.3064655296486372	1.952777555526667	0.8185779470242067	0.4455033226587881	1.141506982684508	1.289513667233671	0.05698757713466664	0.6098460099986815	0.9167606169908618	0.7870041466933624	1.462558517863756	0.2990711138543263	-0.7584990423891569	0.6652302765139292	-0.12217780851053468	0.9138462136800681	-0.0870460870332293	-0.14895517548600784	1.736808561055934	1.6433087963791924	1.3218402767996364	1.6814064880880661	-0.8664128180614912	1.5911876944228855	1.4487141001343136	0.8096402742322445	0.689318235599493	2.4484995706583033	0.6200040906258085	1.234615804497481	0.5295799937362319	0.8402022009589833	1.1813747825258714	1.4317626719766587	0.9866896880695787	0.3020080950298861	1.8232724214400542	0.1846904170410111	2.1332348425511607	1.2872427081170565	0.8256913307420126	1.1419699024757441	1.0534820678469052	1.481098546269194	2.2322648168598778	1.7944130677868853	2.4131086748420696	1.253351490883823	1.3531397617755987	0.5942114462451664
1.2841896158560946	1.940148879673096	0.808418407544466	0.4169098342559662	1.150746552266964	1.349179231335688	0.1023335842738488	0.6034216486185688	0.9314249930392805	0.7306753004270394	1.4121470018347946	0.2543088794143754	-0.7461805906458925	0.6320141637236045	-0.0827584762239155	0.8884374283142853	-0.16075128926695514	-0.21016945033218254	1.7002517217010489	1.6332462409751578	1.2941667063895466	1.6592682669186005	-0.8538597033976514	1.5275409875719943	1.4821163348454158	0.8093382280715915	0.5022960331215769	2.551191501018327	0.5475526549828823	1.1629943302978745	0.43446083634831556	0.8664317622316883	1.0620614284791539	1.418946273145914	1.0369523934471416	0.20528680743755384	1.8783026989947043	0.13118677355316463	2.137339159839481	1.3499957297051748	0.6993637908450607	1.1861258444415448	1.0225266495563852	1.4099617317842452	2.108428825226597	1.8167777260693156	2.3017655475707017	1.166090779918821	1.331525306467987	0.5448986160488053
1.2721605028471674	1.907068131660997	0.788349539735999	0.3946903935973106	1.1619967302984873	1.4326476540768533	0.11400337807473741	0.6064827223959326	0.9677327886666465	0.6760634254643908	1.2984497617448487	0.20711737875076416	-0.7028190904227201	0.6452497649211134	-0.005543517008232873	0.8631715756784264	-0.2179176261192708	-0.27573999228985413	1.6519061906147043	1.639864855641091	1.2490258754337078	1.631304620388848	-0.8654054065294263	1.4840356436486002	1.5488791273201468	0.8330148714897732	0.416231856715737	2.6062641840963026	0.4685600318947377	1.0494104831936037	0.36478083732550504	0.8475527238844849	0.974026006317114	1.4233315311051356	1.097076658155761	0.12113314100557886	1.9356036331260835	0.10118852430922105	2.1484890994352663	1.4008254994872744	0.5541709803176262	1.2042833129535135	0.9873023671965482	1.3214626386626311	1.977438374183416	1.7988376495033935	2.1903442665967656	1.108201771682449	1.2857765625797537	0.4843576039230485
1.2445188642287335	1.8631495178586068	0.7811969520052565	0.35606638084735476	1.1777384549583358	1.533101725054993	0.18490862835139416	0.5705832426780588	1.047903284794446	0.628875772786904	1.2043048173686655	0.17446934390984675	-0.6782849336969633	0.6618758307125019	0.07785098104397208	0.8799185187944195	-0.21537762461304247	-0.35478332581628497	1.6641852342188481	1.61534638026278	1.1620300934800663	1.5568132258516074	-0.8163182691561148	1.4339194631933558	1.6261543168987669	0.8178732745739566	0.30518809273894837	2.5280838482329266	0.3747966417055145	0.9488821392447502	0.3270350801498424	0.8194041233509639	0.878731952029103	1.441110643040297	1.152319914732808	0.03480091377821846	2.012197782730542	0.10262086110259191	2.179550484566287	1.447200674359293	0.5232999071757201	1.2494901958958158	0.9375693175796294	1.149957090610783	1.8466045709175636	1.75348910031856	2.087123089951597	1.0354009484050812	1.2481793541480415	0.4321308076017421
1.234447262943452	1.8025646992005058	0.7547538329817207	0.3281047946579014	1.211485863372001	1.6050955084913674	0.23931901423144403	0.5108468792420263	1.163893637414071	0.5780753145696779	1.1477089105744622	0.15238327030003243	-0.6989430632778546	0.6788119713258707	0.1661492494374768	0.8958186150495895	-0.151844785397438	-0.41362293480605417	1.7222827568067474	1.6076610313936406	1.066570769526452	1.4889192802834998	-0.756426463196536	1.408356836121988	1.7023692571915885	0.8009339767097025	0.1830281510468601	2.4426229001968243	0.2979517075147474	0.8627334509409652	0.3379878889064361	0.7750853532873913	0.7893091630073756	1.3988299836000457	1.204647981463832	-0.03389633102576263	2.0358394072611263	0.08827379306920198	2.1970331140747312	1.495677977999231	0.4928428571083988	1.2957603355291867	0.8949306531039424	0.9860021250095615	1.7324511232013968	1.7264605200851821	2.009550665068264	0.9613945457074834	1.1677454218928074	0.3458837861660212
1.1940805598114366	1.7589858894800472	0.7130613578304945	0.27377547626612797	1.2413991410972711	1.6697970576098118	0.2801179481904096	0.4692706928991712	1.244568958399285	0.530652375321822	1.0261040850627894	0.13755584147486885	-0.7081660363622325	0.6762692533833321	0.2011090220371345	0.9411341696041106	-0.0857682276002303	-0.5257101682497578	1.7885194877691357	1.6172804818209585	0.9672871353293834	1.4411758959921506	-0.6437342955792948	1.3885764705954673	1.774508375890394	0.7559508941487804	0.09533342246759072	2.361116210041353	0.2561617957005335	0.8130331918998822	0.37957921577323467	0.7482557043874216	0.6989531895785952	1.3767203277655142	1.2385209395862087	-0.12201541541025236	2.055007059704477	0.11176089569771222	2.2087594202306833	1.5522373003607828	0.48375908842955334	1.3061082725920785	0.9019452254799433	0.835400820922044	1.6362358205411087	1.7234093336736707	1.939412348344159	0.8503089976060293	1.0892701187807297	0.2501969289880274
1.1582751711350077	1.648612782216086	0.683612014718142	0.2568256053321948	1.2945723721757942	1.7167531031034187	0.3371540376756594	0.4174841290324256	1.3530725312996101	0.4739201000439552	0.9588355738110618	0.10773033349394326	-0.7151264389779033	0.6728777447664827	0.21443534166728018	0.9998754134710254	0.006267862920969869	-0.5973263383584143	1.8100424550635232	1.5729985519598817	0.9189256181365535	1.3790844500646906	-0.5049276255423436	1.4221572510507454	1.8376201451871945	0.6831591995742291	0.07782841739901478	2.3734680945550863	0.2552808873129661	0.7966807100745326	0.4308824986897671	0.6847630569706331	0.6455364269680167	1.4182379478845857	1.2594809846889243	-0.21952738637031377	2.075015072536743	0.10230880979016152	2.203969336869502	1.6104798771232152	0.4842459102331421	1.2951267604352805	0.9149692366113475	0.6818800934963906	1.542233990465503	1.7278242775283903	1.9551767728226435	0.73155408313471	0.9942545844101275	0.15001122675480502
1.1181515012627334	1.5603287639132357	0.6529943300230704	0.21047292336772755	1.3134340321697249	1.7200453525907804	0.3738363925578555	0.386978146357769	1.4556899744610647	0.45444266021390634	0.879767627179214	0.058835862309191314	-0.7398970316122945	0.7095015485296857	0.18667133126419633	1.0850638361241913	0.11805857876391146	-0.650809862026207	1.8449498139899032	1.5481396941577557	0.8615039199788285	1.3143183177412396	-0.37481322781172793	1.4524397758869436	1.8468423956082654	0.6188629537080277	0.06654657640219577	2.3184708132895495	0.24758662666779063	0.8100532187105104	0.47469847781028635	0.6386909006579965	0.5951192887368412	1.4597245140777952	1.2495398915792069	-0.2815387610963582	2.0596472800489516	0.13789329406722547	2.1939383560478496	1.6492250508986568	0.4506945990371348	1.279567907697238	0.9274195058477949	0.5167108370797188	1.4931672335003907	1.7706404785280452	2.0476236906960588	0.6472360415020977	0.9129366855118249	0.09727299840793023
1.0662506034219223	1.5420680937499973	0.609902507169332	0.1640987268852873	1.2983361977760768	1.6863456289810848	0.4153164894762803	0.38015098771652245	1.5201014339499743	0.4057637307846579	0.7958885737836972	0.02787975102729287	-0.7349750503333554	0.708122394186802	0.0937341862085626	1.1434895440661264	0.2190313662405691	-0.6781908835887506	1.8483753172656718	1.5202812162457584	0.8465576773424253	1.2531996674123644	-0.24672733893233842	1.44715202348026	1.853457385227101	0.5652829967109464	0.04047146365132571	2.2485993567933056	0.24731193981538602	0.8198775578692606	0.5164663896284415	0.6032953395249515	0.5795511119457393	1.4288465604623828	1.1706476056976345	-0.2966721434997568	2.0655768012238327	0.1542202319660391	2.1374213930302313	1.6940030028054487	0.42450454719939323	1.2553004763466267	0.9066973521131656	0.41096995964982225	1.4755787815709591	1.8235266387873819	2.170591076713001	0.6216607328411382	0.8647456768008975	0.02201593486363707
1.0251987092711368	1.5351084927946406	0.5869535603621011	0.12159565645932453	1.2450307788106008	1.6156036410031747	0.45683926994603785	0.3804017510286898	1.5269244301197327	0.3811145002975339	0.6866432449792927	0.005682366657016849	-0.7475070552727622	0.7203212805754665	-0.007583395389472503	1.1756187234112132	0.3555326122696647	-0.684639865957329	1.8532124012226814	1.4913000841609283	0.8051922613392563	1.2532392142787416	-0.1206434798813119	1.4242057680483502	1.8180209477415237	0.5680193747504673	0.01716880919756785	2.0885153035319717	0.2518516234909124	0.8333030249072026	0.5209791394184741	0.5661723828167904	0.5707568553977889	1.3761347394492607	1.1021164821554812	-0.319140402613333	2.0594368392170024	0.18311551503265178	2.1019869642911186	1.730288523732013	0.4019518791291491	1.2126894723527921	0.8909436549012186	0.26949332743408605	1.4448989852892886	1.850630795920291	2.302142725261307	0.5693164110030762	0.849716513416291	0.024043035148570615
0.953046363495815	1.4858168409239116	0.5401295632393746	0.0869741372142993	1.2109904088503982	1.5231577691669076	0.509362765691239	0.38906166038400347	1.536052036192197	0.3532434800818587	0.5538694097455928	0.012001621522104577	-0.7993000290819274	0.7297790846573623	-0.09892667433302534	1.2095609733021402	0.4641427506167581	-0.651055729699411	1.8235742053421589	1.5014684012466484	0.768714046067296	1.274596814694497	-0.057871956219897144	1.4087470571220913	1.7593422572840658	0.5473184008661272	0.052191259631204655	1.9254291904992982	0.28210317311521	0.9077287492292033	0.5444321478864251	0.5095834456098169	0.5649252104257144	1.3911581851537664	1.0452901006803987	-0.3083273768357351	2.0144901848599064	0.2394307195761669	2.0585055773021765	1.7002367560118927	0.36154319553506936	1.0984309093891824	0.8328954204961956	0.1648001086285385	1.4005796432531237	1.846937085389483	2.4320445384841576	0.5962436285475217	0.8390134810892327	0.09030808779500946
0.8821814287258096	1.4374540274023655	0.46975276531014565	0.07838022745439446	1.1485888038101109	1.4006003644794034	0.5344679001890745	0.3998004485841806	1.5154229244582509	0.3344216829251149	0.4393331748424024	0.03762120896011993	-0.846798284105113	0.7331815555153927	-0.21081222444938694	1.2433283781797173	0.5646878455317055	-0.6134797386950362	1.78365551354814	1.5662103539077974	0.6977163375887065	1.29915713814383	-0.016392244594492556	1.3732100145605686	1.722296967046756	0.5520069810417172	0.10653399314368808	1.7968864493809946	0.2924628572832186	0.9493692249382981	0.5887636844616225	0.5198068888849539	0.5136224550119965	1.44854731890505	0.9976764238484342	-0.21088735340366355	1.9015739476610594	0.25875821163321105	2.029057284314705	1.6345789041541692	0.34552895634043557	0.9486341273091439	0.744955030475405	0.023043372765905713	1.3649933489846051	1.8275951818262854	2.54060429705004	0.6119088828434837	0.8134528578944036	0.15770050200447033
0.7979728979254882	1.4215373367381101	0.40761097250110623	0.06085233974726971	1.0991267220840562	1.2691030919921533	0.5714523659216164	0.39076508953782113	1.4430821628836803	0.3358830551487487	0.3612046493586559	0.0982731806268792	-0.9251659946168855	0.7006362274830565	-0.3579533723190381	1.2763341084780324	0.6215372527994182	-0.6094636460458499	1.7459756102267814	1.6280699968301406	0.608895480697877	1.3261859884553	0.0018801344647837337	1.314408122035481	1.673195393960181	0.5925892853653528	0.12942131761824432	1.6701773735775707	0.3088583889618688	1.0212124651620211	0.6067024299823334	0.5485076661243158	0.4585602460130439	1.4853521360849753	0.9405216509249087	-0.10125997331014883	1.8495824357197523	0.2952229419201172	1.9293552674848122	1.5533681201166465	0.3200678766240248	0.8206271900696784	0.6650857995778088	-0.06295946482843903	1.315337833322957	1.767453880158392	2.608466619515115	0.587465137623521	0.826638168995078	0.23382451628324988
0.7401947251759096	1.401173406962195	0.33148846582652697	0.06068775864203861	1.0368672048146037	1.1259273542500423	0.5878334259923965	0.40400687567830174	1.3537165177959194	0.32632376240249467	0.3084404289770954	0.15976107647812365	-1.0248978734765253	0.6394695317497459	-0.48214367579154016	1.299596336013002	0.6467996708609826	-0.6344744034911427	1.6747223581575859	1.7040038451514814	0.5461290615880369	1.3715909493434641	0.014958056915568086	1.2472614594303608	1.614641121448858	0.6750095479552571	0.18505882839267646	1.5873201235249688	0.34027636753151314	1.082031133045748	0.6195440161037391	0.5578915338933654	0.40682950246127925	1.5388661835161985	0.8701732686315579	0.05397994339196445	1.772228594711958	0.3278555483975204	1.8217836077226461	1.4757931514815117	0.2381450402514494	0.6984065176376164	0.568476475199654	-0.10228709538383711	1.2700096927644784	1.7411854862736575	2.6876452492387592	0.558739165790427	0.8165949176769669	0.25444838754228744
0.686952157006717	1.4419462495230826	0.27092645237814345	0.07274942203273818	0.960900997109869	1.0061407700066645	0.6354582913073087	0.4250835088900697	1.2138450380892407	0.2745437898299682	0.24767135987312092	0.2554911342727579	-1.1397965381711264	0.5572506348452922	-0.6036334881382137	1.3050966371990518	0.6276769483529852	-0.6676913314295357	1.5891520335589444	1.8113440503273357	0.49680942953056084	1.3677537570188751	0.0342835287799672	1.1614070519890178	1.5466366010979327	0.7776710335613325	0.24171463398117665	1.5244196646795793	0.35993535491882783	1.1356618354349894	0.5975586978089036	0.5659256148801302	0.39339780858534273	1.6085423206001994	0.7810276692211885	0.1533787438193743	1.771588153113393	0.34893222934978724	1.6732886372950404	1.389128538564052	0.23207524925447665	0.6050192935220713	0.5106488671469671	-0.14197106569882859	1.263479520820107	1.6947816715383925	2.7496020159020036	0.5797485099866393	0.8587571332368776	0.3130315857768612
0.6618167935418181	1.5151822355392828	0.23405007929998564	0.13348401892057365	0.9011860057353729	0.8759172839791749	0.7147077878373392	0.4326064082550932	1.0515062320294035	0.20385343498907246	0.2402286745776463	0.3567928928373707	-1.2370566331907002	0.4860132935469121	-0.6968530363170619	1.3002307705904022	0.6137744343321151	-0.6596057333249927	1.51339867999389	1.8995499006787255	0.47424483492059205	1.3600266432145276	0.00810600851722088	1.0919844440236777	1.468667000026851	0.938194209314594	0.2809376322015573	1.4561183007910186	0.3431257019399422	1.167092097613508	0.5696415874457402	0.5414949819231648	0.308804793600455	1.5991255872721521	0.698423156805064	0.28853879313873093	1.801099673916474	0.3795278426445938	1.5677840115738613	1.2510764324017134	0.18909799959600496	0.49297978969351747	0.4239303583479043	-0.1496434152545969	1.257374864791881	1.6397738966371371	2.7580864153689753	0.5959065004461355	0.901720754450211	0.3988093528059428
0.6065189554887341	1.6363603831544942	0.20740955646432718	0.176700439377945	0.8306316587781921	0.7600292333566385	0.756681794421192	0.44558491609370465	0.8490162071371025	0.11240313102688478	0.24425890728092012	0.45946644297087696	-1.3290834631355324	0.3708696706629583	-0.7316292694068158	1.2797685741055147	0.550696317337382	-0.6687126104798432	1.470838668293144	2.0190648557635384	0.38545017193553965	1.368015110222761	-0.061545846262888504	0.9834356771146627	1.390988965977123	1.1091240194165937	0.27013820454028675	1.3828711118246244	0.30663318082533525	1.1868643103582819	0.5714880516767384	0.5161930107879688	0.20042481139918716	1.5506977292696065	0.5749811322387812	0.35708393510090713	1.8612478725041224	0.39324236109452226	1.4554392290461062	1.1151255030200968	0.1756566282088419	0.3980342513715723	0.3642770981850504	-0.10031791140461521	1.255430852711561	1.5429943436921434	2.740225704443447	0.642958530800696	0.9047517707326074	0.47863621370157894
0.5648411964646829	1.7469280115387025	0.2155023393625089	0.24816066296214362	0.8117906225951712	0.6674391627301597	0.7993864103642299	0.45731841421608366	0.6233946065290846	-0.013063291563176049	0.28184234285948434	0.553155504418646	-1.4030920169175012	0.2545738640297185	-0.731833077083458	1.2590709866996839	0.45360304795076434	-0.6762935513942792	1.4102760993878467	2.144855003961686	0.3104663912931523	1.3776861531096045	-0.1318888084983456	0.8616723997887913	1.3329611713757958	1.296741479454682	0.2592940986222979	1.3937449873600243	0.2518541804783645	1.1664153896779752	0.5960925843494298	0.475398129032198	0.12574740382465924	1.5010343686452665	0.4910453288188747	0.3849489243099083	1.9734549240993022	0.35362077753048243	1.344681723313804	0.9647458678217319	0.18987585874260343	0.3160432574167871	0.30066169217192157	-0.025134388467804237	1.2369493109961778	1.396924275774914	2.6432314369998133	0.6790819975436502	0.9367017029090006	0.5430001688600266
0.5342688199549146	1.755947712733181	0.22328247682657945	0.31201565316075436	0.7968621262267835	0.6160821738168414	0.8015083926305134	0.47178110712966764	0.43700674778948506	-0.13103208471506544	0.3313741400102782	0.6103540387135971	-1.4815983763768874	0.13983720129932692	-0.6872371987115251	1.2462696437823653	0.385842068102058	-0.722224408552224	1.4092346552814714	2.234386522288685	0.22615149156624778	1.3829646281136028	-0.19950986106616583	0.7883538276504682	1.2722883002713634	1.499158114456232	0.22477849602573854	1.4129891313487903	0.23233631218006662	1.1747530323549271	0.5950181167915133	0.4325592325772593	0.011723077310100128	1.450536988297777	0.43140543992365304	0.35611800441422914	2.114660722337047	0.3302412368928188	1.262022608689319	0.8387038911119099	0.2057102125930137	0.2635646429123543	0.2552997042594998	0.06663384563343958	1.1963798468938327	1.2757567801904788	2.560479234558379	0.6750052876397339	0.9270810207089635	0.599067551634509
0.49125271012697674	1.8183184784265543	0.2580649973370442	0.33583926386919394	0.8078355905694137	0.6207199434043702	0.8123954698796801	0.4722381360128419	0.30197593873114925	-0.2396813291584699	0.3925492570360046	0.6807194864142058	-1.5137862255454737	0.02645787283175375	-0.6773684594254694	1.2450203905376431	0.27063894664119775	-0.8102425796532436	1.3884837232839247	2.296753091892209	0.17701271387599293	1.3592703237236354	-0.2768367895472549	0.761641739013451	1.2186840233273124	1.6817026863438698	0.21764084450280147	1.483638627785772	0.19934051508947512	1.2256962712137494	0.6170494109399074	0.38923895814577275	-0.03896327315070498	1.4400969541746598	0.34554828540283383	0.3890507467895395	2.17833450632928	0.2800243110744452	1.2308110745626872	0.765965299511965	0.24022834448501693	0.1943964418628959	0.1901069220173405	0.17256647119381335	1.1519621721772781	1.1536856306531127	2.4363626996555325	0.7100096106442455	0.8796084516623093	0.5820821625828316
0.44588005389054536	1.910135486575901	0.3069603311424157	0.35845825986163393	0.7913219363874282	0.6256352293700169	0.821558020788614	0.48423166781013033	0.179289756895467	-0.2991337880232622	0.4580157020563204	0.7231907939987887	-1.511995467300452	-0.06953332720223071	-0.6421500424980516	1.2232708298970238	0.18408071662127407	-0.8692669420408237	1.403208262401769	2.3561820396130586	0.14308694920031076	1.3023400304299206	-0.32124741661064926	0.7999389791630747	1.1766530669588637	1.862081392760204	0.16029359089994383	1.5254345864204575	0.1526973362502914	1.2129548434760942	0.6166393746969269	0.34042220000982343	-0.09728361895603359	1.3979826550515257	0.23656825779360205	0.4177517766259508	2.2579982862024335	0.23730743372294866	1.1987598808205067	0.7104626124224198	0.3256465755889314	0.17591869635151297	0.16212430545756623	0.29362023649173213	1.1392547465162806	1.0413663507786193	2.3097118824091853	0.6949433537503183	0.8110936547880134	0.5261927284698951
0.41292124500375227	2.01002512121552	0.3808101471669564	0.32347689295309223	0.8301766568188469	0.6424822565759448	0.831867484265192	0.4765863996569137	0.07457700526527024	-0.33670910973479573	0.508569686415963	0.7464331536946089	-1.526570746289757	-0.1537405658523481	-0.5805272938730667	1.2039911925625917	0.09511693888473784	-0.9116000291991805	1.3842618885669145	2.407104465867314	0.09928258952589779	1.190056446782164	-0.36517724362640835	0.8483607638807197	1.1211573307854334	2.0338861642309887	0.046014954009539574	1.5499488500078116	0.11585015689898141	1.2113048208243673	0.5718875671932904	0.24859805645431304	-0.05124344315363738	1.3335694190219407	0.167557144121891	0.33056722629876095	2.3695150918688195	0.19241683184455755	1.1897325854609537	0.6876386840959766	0.38398933637426746	0.158172743757719	0.17951655128056765	0.4038074392942376	1.1191106321726174	0.9574637843394879	2.254961709793249	0.696359574390344	0.699857669403034	0.4488554072107088
0.3899971827380898	2.0519742086754045	0.44821744497721905	0.3223986884233395	0.8638554707443126	0.6844409498932424	0.8330066361871383	0.4853640426190492	0.005650653106937353	-0.35535712208656656	0.5967329377998812	0.6977704444106071	-1.5100262351702622	-0.22333043890464915	-0.509540967497782	1.147389136548848	0.010275489035630258	-0.9465572058081231	1.3356907070394417	2.429267008612219	0.02571002010942099	1.0209903834180651	-0.3718139206278853	0.9390496141352347	1.062857103784813	2.179818508224785	-0.017852648525541286	1.5546030769260375	0.09981889400212504	1.227354674341697	0.5556869740482651	0.17449193883240052	-0.01060129253930565	1.2981191445129467	0.08336871398683647	0.2433013079758876	2.4442159754551778	0.09176481775179834	1.2101397796604245	0.7012830582380787	0.42885765907702533	0.13193185598879986	0.17121230904635043	0.5175125244222576	1.1277241010823438	0.9271963315804201	2.2287878367529634	0.7650519362281388	0.5853596707462534	0.3624369492772263
0.34373811012683225	2.103564857036059	0.5077274177301939	0.3230664316424554	0.9068536898255756	0.7538567661945802	0.7976247437910189	0.5014536841938311	-0.05146755450333956	-0.3811675510432809	0.6455399388502292	0.6094155067560671	-1.4642952469769086	-0.2617252188312391	-0.47098704652054507	1.0414600275331352	-0.030646902368828183	-0.961580612323661	1.2574766095992271	2.4459676291064048	-0.03641500338182575	0.8523937814778753	-0.3782580792655686	1.0426954060260676	1.0486875545401302	2.3165618986606864	-0.0645131219800944	1.620861251879314	0.1304245776515754	1.2604018718102648	0.5206082000925396	0.13577991432087094	0.0303091698762194	1.2123866489999364	0.04382300910144928	0.11708242123570596	2.5103603348144916	0.0181690197601109	1.243267640821495	0.7072262790552643	0.5058219092944829	0.09941987478230194	0.16807035646727322	0.6136442343910397	1.1202288669383624	0.8889193867894669	2.197610374764752	0.8655853253838555	0.49617392013439376	0.30236610023212585
0.31472304066652373	2.1098515364910595	0.5649218198581426	0.33990724280786244	0.9675683932973154	0.8342053927891186	0.7493951024435795	0.5282000712585242	-0.10320565087801643	-0.37588968394680694	0.7182138778066133	0.5135216511119074	-1.386977266810385	-0.2512474043080129	-0.4405534933562314	0.9254708598017733	-0.043487115374641394	-0.9954711197022814	1.1523530137253697	2.4075621586621936	-0.11462408038862044	0.7459771244743818	-0.4049206949792382	1.1561294418902661	1.0383528973592902	2.4247356122872534	-0.06802291288006303	1.6338036727117031	0.1311040140666095	1.3029813953994442	0.5058083007440406	0.11537316484474243	0.06317251345410003	1.1768092012707463	0.01968532526758678	-0.010892998220465123	2.5045500634443814	-0.033820491205731565	1.2905641706150353	0.7207754544775843	0.5161117417650974	0.03247264248786418	0.16208526433483456	0.7214079652216724	1.087123597025466	0.8330441641694033	2.2013011186212985	0.9240533522409784	0.42261489126513263	0.19543817309827083
0.25710465259224785	2.0458777951911467	0.6177046781837002	0.34232291668072934	1.0235893470015283	0.9231351732620334	0.6982984568429484	0.5547819093845492	-0.15678328943900469	-0.36861216312038775	0.7389063814416434	0.3954364112241055	-1.3216577185803975	-0.21389539452349166	-0.40102037783356376	0.8018434136130708	-0.05299565503120629	-1.0020045852361021	1.0269998406192469	2.3489057574782533	-0.21319996689332837	0.688481769505863	-0.3990551637341931	1.249762369202681	1.0126634720951766	2.494801168644775	-0.07598434450046801	1.6259518751279374	0.14739522182215928	1.3480807109169997	0.453961142316746	0.09049232937430739	0.1405239337465935	1.218175988035631	0.02564431812702515	-0.17329609362659606	2.4911856676767434	-0.08459971708134165	1.324706539713488	0.7849357246967866	0.4995920320015562	-0.019566424163623326	0.12323673651981722	0.7924091143289224	1.0290652773872404	0.7643580145544928	2.296533705630821	0.9630465363965953	0.3472427164379138	0.06593425517136414
0.20574459726810637	1.982516187541513	0.6467319368101445	0.31355988991047096	1.069512339584291	1.0135237206338958	0.6617768581930473	0.5450271701894213	-0.22180793353845965	-0.3376790320716394	0.7083513066307272	0.27111950710488864	-1.2696635741660622	-0.1399003709531261	-0.37786230832165874	0.6576133994869579	-0.024970863059402316	-1.0289833419957497	0.8900466505280324	2.2571258916768047	-0.26646369683581117	0.6371029965370477	-0.41966789296475027	1.3427217785069885	1.004465665558854	2.544131370484897	-0.07181888086300185	1.6056481021289712	0.14110782848677644	1.3978812252847392	0.4012137920252995	0.0899952702465974	0.1907812603602008	1.2110099249533894	0.06232751171029345	-0.2933370317377263	2.4441802005137463	-0.1077367874684515	1.3487681915943823	0.86853793583401	0.4697461288399543	-0.08599574645014255	0.08444945418636604	0.7871946679858602	0.96397384771183	0.7049439297163709	2.363457498106288	1.01154696455064	0.3447101440896202	-0.05374691178275552
0.1322350655685673	1.8878044619714829	0.6299100903977886	0.26583930101294667	1.099957056942952	1.1041140274417773	0.6146270552611566	0.5123834418664905	-0.2796131745904998	-0.3033232431431381	0.6327536038612047	0.13549477554555017	-1.2153688153644668	-0.11204479410037664	-0.38499726601801826	0.5221646436666478	0.029531243714941764	-1.0621972032002824	0.8077810507935768	2.123288738284214	-0.2960423849382764	0.5947706380292195	-0.43473099833749773	1.4272049115351932	0.9441996111063615	2.5588641296164423	-0.0379786355740846	1.562792514484086	0.13737682267174559	1.471677774490786	0.3337517965477964	0.10091842650511162	0.18321326035951027	1.127136672344486	0.07566168948322705	-0.384717172951787	2.3632972667541683	-0.10094026734509902	1.355193070787672	0.948790245057257	0.4286792155258131	-0.15857312818570185	0.0331251543457121	0.7855187784348413	0.89060081863209	0.6719755352621523	2.4205872833843776	1.0559126277141258	0.32465868495587064	-0.13739262667800828
0.06766501931046218	1.8250543800936267	0.6019116497118145	0.22676715175959003	1.1295593180521728	1.1736929154758122	0.5639051379813216	0.4565327509737108	-0.3194907865019729	-0.24255447722795412	0.5693229074008218	0.06409842758281084	-1.1421267197282718	-0.07635737453863618	-0.3751041486314142	0.3482914585478989	0.056995213788066046	-1.037619289735763	0.721565296588062	2.011173453962839	-0.3088773696647068	0.5565810602259094	-0.4465760842603115	1.4972361152776403	0.9014076152901593	2.566235085639194	0.012750066150057915	1.4511964975295373	0.1246239425239424	1.4621656235907092	0.2896836618468219	0.0787676260694826	0.18897174552110507	1.0413078357233834	0.08753633432651704	-0.4347940381439444	2.223239773989425	-0.09733785219401506	1.3443386567211444	1.002354968282328	0.35147576160583405	-0.25460882619298475	-0.0009443864839714545	0.7494262538133392	0.8347752300405824	0.622978308455721	2.4912195680718474	1.1279838466694616	0.3380765394076894	-0.22009657667809054
0.020988422766786773	1.706403791284632	0.5633239316343525	0.20821905949052	1.1340877306659953	1.252014255210629	0.47879668654918567	0.3987677301747362	-0.3413774769291638	-0.20912302033681018	0.5246053141513197	0.022778303172797353	-1.0805182402123052	-0.05519868302459117	-0.3204521630320269	0.15919352493525935	0.07955447029799456	-0.9627332382628037	0.6296434283647199	1.924820864343971	-0.3422244934991696	0.5004807524917176	-0.41935475620561063	1.5312924954834115	0.8974124508474295	2.528571416754292	0.09868417862785364	1.3263424397666392	0.08598308598437954	1.4574320202324662	0.23595958629007932	0.04460407626424401	0.11550921648386377	0.9489973127894944	0.12371545741860249	-0.5473153134478277	2.155277205842072	-0.08803222074857878	1.2714486248902717	1.0267781645835334	0.24914288763353026	-0.3316856304047464	-0.06175015192772487	0.6967215752279167	0.8225126050851234	0.5710699895904389	2.6444594022951207	1.183807557967185	0.3374916464887092	-0.28575630098393356
5.842371650152528e-05	1.6282944433277304	0.4863398233290342	0.16973796460995608	1.1704098476860363	1.3514835316608174	0.3952623157971287	0.33664424833267326	-0.36513242691517755	-0.18418602929599726	0.4608208125502052	-0.0036889843991731396	-1.0366082875870053	-0.043768436622835846	-0.2832802889343213	0.00420149394905972	0.11024577476247348	-0.9142293473155165	0.5671683606135302	1.8547744163031172	-0.38151296560893366	0.4681261428794944	-0.3652463109840326	1.5113648659377625	0.8915906103127904	2.4830814343771683	0.19580595026191014	1.2177247944034169	0.027787449489146965	1.446875537839914	0.20522099569983557	-0.00013985318074986042	0.06397628291829303	0.8791835033008386	0.15477580161740329	-0.6372619900086605	2.0890837436219707	-0.1002403851707562	1.2505102923855467	1.0364000049682232	0.11131614244105892	-0.4367620071099979	-0.12805292833755016	0.6460190890190352	0.7983497183414661	0.5036090933132701	2.7844709987133953	1.2635421590217253	0.3207010298100149	-0.34383427646538567
-0.03200141916530189	1.5319651530671414	0.4154658775685922	0.17077348711211743	1.20885230671879	1.4581169825648324	0.25459778544733763	0.23992497788512504	-0.37528869951889815	-0.2269512536523964	0.41446634911840563	-0.007901409752266126	-1.0029261127506235	-0.059726118909066074	-0.26898391232391605	-0.1608747961812802	0.13758474676404067	-0.828034283374033	0.5322520931008694	1.7647845973554819	-0.4020525268258801	0.4653584353760677	-0.3034834323110379	1.4741626512377672	0.8888911699090848	2.389925364329126	0.3208106987430398	1.1111255154319148	-0.008310340328016096	1.409293137027961	0.22408564049368063	-0.0004838796206206086	-0.05832101845711687	0.7649880366549893	0.18645656591982546	-0.6832023278365127	2.00853961960183	-0.10921719292552849	1.1479476618549334	1.030755073473021	-0.02914285982503335	-0.5251986629143041	-0.23644351196023	0.5915986262371065	0.7923359311877688	0.428970760888222	2.8964950382140557	1.2665673227594916	0.3746551372705663	-0.35827469676561263
-0.06065548286428564	1.4433243100843374	0.3596073503850299	0.12012018189366477	1.2515317745445302	1.5411140389372335	0.1698284187989764	0.15156034374780078	-0.3691386051884933	-0.3011283636257883	0.33979015022634906	0.017092201857519983	-0.9974074619253767	-0.08802650174802741	-0.24993352460421855	-0.3005517782326781	0.16494847318336864	-0.7605339345883793	0.5309749131225902	1.6894081252531379	-0.3658075537326948	0.5098369679336174	-0.22791811503967535	1.4004412518408942	0.8587376532535368	2.2766483291131934	0.3963320945738731	1.064831471685292	-0.08829966431063593	1.3784909139452863	0.23387500899729843	-0.03013255909286918	-0.18554044550389776	0.6286076231919768	0.2312271366849076	-0.7365633248280089	1.923715830529288	-0.08059731717107324	1.0752575770904693	0.9786207004350336	-0.13142538922175978	-0.5636793183450894	-0.32113926692286204	0.5495433574994248	0.7884931703365687	0.3819886632014179	3.031122865246279	1.2344684780795192	0.4390356992155863	-0.3186544651337552
-0.0741120682664135	1.3738498762309241	0.31363459093302704	0.03032701122012558	1.3104742737743267	1.606699342847938	0.1136572532766527	0.055739556857194096	-0.3501844580792114	-0.3426236047385759	0.2991688443770104	0.06568031891302528	-0.999371948428986	-0.10012704117295254	-0.23247531398270685	-0.4190903305196832	0.13996594437635473	-0.6973693555451972	0.5425615185094294	1.5925699335034937	-0.2995392364343086	0.5868576424900381	-0.18874849981434436	1.346111142993934	0.8018888014328269	2.1629428231125476	0.4644802900357045	1.0156301208873848	-0.2011101064461119	1.3536863183455514	0.2820997445735328	-0.07686252301471148	-0.2917201514554536	0.5485069789477894	0.26831446757322724	-0.7402956564519205	1.871673111318873	-0.05191089882905987	1.0120572583396368	0.8916131605736488	-0.22941586628087246	-0.5894229249279921	-0.34213649870947127	0.4884143054645316	0.8092399376397061	0.3334928059968252	3.1238238969128393	1.1936033153162935	0.4873840980971079	-0.21889046336698065
-0.09619540352191364	1.2622179255372807	0.27536985262352665	-0.06723637052520952	1.3737564683710817	1.708290910941	0.05400250020051339	-0.051972463377844426	-0.3175094100745805	-0.3686112039185415	0.272756850102991	0.0994717423714819	-1.06842025156802	-0.11303941285906313	-0.2173706316227027	-0.5109205209800123	0.08980629460585574	-0.6227552169430741	0.5869714538299926	1.5323775566320876	-0.21309828797196934	0.6479484323381218	-0.15449975561928503	1.2788745175444434	0.7959447861524621	2.0744370054128907	0.4744104111407556	0.9873717903124801	-0.2780369865513512	1.2897976275035077	0.32856617932717996	-0.12601645259198252	-0.39709213991043935	0.4962565305474733	0.3363232731591572	-0.7185584152792133	1.8502993374872578	-0.025167463274253565	0.9844198576884651	0.760140625782058	-0.3197022051195715	-0.6117380418369702	-0.35401333933471324	0.4729251995278516	0.8061157359395251	0.30401785533698106	3.1658311311770513	1.1383477266699815	0.5043322227644331	-0.12738576320493084
-0.09826466203745296	1.1592635377027403	0.27442549523984955	-0.14841647162041863	1.4323672987586384	1.859416637964585	0.04142753794544144	-0.15921058266951876	-0.2991643542439555	-0.3629654547024503	0.23720256684018626	0.13972244234181416	-1.1650580044414331	-0.11458143478520921	-0.21889806318825342	-0.6149850312563815	-0.0014516229250018775	-0.5898445656674618	0.632409799387799	1.4829321469668875	-0.054638476166490355	0.6867937143802589	-0.14778157132598777	1.2137425642438209	0.7869828940738428	1.9982864774438815	0.46563380081979516	0.9457208300303869	-0.34620394217519934	1.2458662617104639	0.38905351921737985	-0.16998167608872086	-0.5159308004229399	0.4296554715029942	0.4096521586389196	-0.65086030202529	1.81772449964044	-0.017136775652531144	0.980838088273865	0.5682496240816761	-0.38239956684745147	-0.6634882639294476	-0.3366117121551854	0.4165353169362854	0.8533025023760017	0.2717049961154745	3.150101365504286	1.098132576577744	0.5202777895705069	-0.01188526909919485
-0.089832625738163	1.037689357244275	0.27615518507208925	-0.2219766410475997	1.4829190724105756	2.0124342311704644	0.03768524372399921	-0.22165963965107602	-0.24881270373373798	-0.3548731765436274	0.22941573683750333	0.17031333096230777	-1.2883635860771174	-0.1826429104111174	-0.23639230610618825	-0.6920740446380782	-0.10143683564400958	-0.5524584287886736	0.6688688720699523	1.4540823052455285	0.12844248364193134	0.6994675680254271	-0.14512840050749723	1.1561646248115671	0.7647013560308558	1.970495942435322	0.44375838765363584	0.8789768138413885	-0.39752669927899115	1.1678226113102663	0.42472268871293234	-0.24154037402215547	-0.553336459145239	0.4724980591255096	0.5392566667609942	-0.5978909495168374	1.7623458723619705	-0.013338257368982151	0.9758042422401031	0.3901229469103214	-0.4464174612776735	-0.7017497680615531	-0.3630050477033765	0.39562769273598275	0.8734476039955721	0.27326171158325935	3.132677507877225	1.0050823518908292	0.48726252460985675	0.09103994899239023
-0.04443575840849377	0.8994107971602512	0.29806835958654265	-0.28726853831190996	1.537517375292912	2.186848474287261	0.07383654870778884	-0.2771666318452012	-0.18084388845893187	-0.3238029360545923	0.23344886898876474	0.2141752099513901	-1.4349543566828153	-0.24284487671933985	-0.2743284589913014	-0.7688576663225791	-0.21736067845652168	-0.49260970692892253	0.6558695426911182	1.424274530131433	0.2828560296881372	0.6828780186601955	-0.16929311214488565	1.0896700495751948	0.795985935396234	1.9148805489908551	0.3883418303673222	0.8342330447039579	-0.42457296902757163	1.0811313647681033	0.4670898214813466	-0.2397040778568364	-0.5435001442710894	0.6221568355354224	0.6805175108299464	-0.5960227021808191	1.707510322723817	0.0039045374586773123	1.0084253266786793	0.22760173750857055	-0.46992341452265524	-0.7344479902405793	-0.352796771256226	0.3454474608458387	0.9247982658086095	0.2814434530873571	3.130308521376387	0.9159694963874083	0.43927164456255846	0.18572302427359372
-0.03301170922881082	0.7500678149686976	0.30225032660163975	-0.34780464146376416	1.6317080644147353	2.4016214625084658	0.18318404657797868	-0.31479735180511814	-0.1624247683585687	-0.2881138565606679	0.2109262206044217	0.18265918031019185	-1.6389191890384407	-0.28172189085560295	-0.33975607173733713	-0.7964152177101961	-0.27603295253048904	-0.4406877868128093	0.6415026187758041	1.4510802538326304	0.4282003724241238	0.681367185078831	-0.2273985757849013	1.0133236833626498	0.8004611631131915	1.850367379063821	0.3303081802644369	0.8691374111362867	-0.4276708321320407	1.0412286273618598	0.5117155756128884	-0.20837367165992227	-0.503186794335575	0.81192538015408	0.8267551999753115	-0.5944807668315631	1.6703034717249703	0.0037921746784080183	1.0441537390747235	0.05678420648934246	-0.4932852593745398	-0.7696102448015544	-0.3705161002339357	0.28618712903266386	0.9489358453798374	0.27097424540304704	3.0748727137927956	0.8110512712322832	0.3526138272137738	0.3215685024381656
-0.02638760535931754	0.6002214485906532	0.28981307301782094	-0.4213972313857709	1.7405492404792426	2.563555698090683	0.295893788763194	-0.367410785676625	-0.1553678176009102	-0.2153973288799779	0.1743961413005765	0.09935807642112646	-1.8398852024689833	-0.31288306367503055	-0.440044143066015	-0.7766984258082967	-0.2886505974967448	-0.44071013656465396	0.6381357679111301	1.4775510655418245	0.5470224600428107	0.6339207805596864	-0.3098555050320781	0.9745806400734078	0.7729221394360586	1.8206261292677106	0.227822693122325	0.9097716480412759	-0.39213202656477736	0.9569093039009537	0.5764135850983911	-0.21956565756657542	-0.4264769293042157	0.8859022567624152	0.986029960409368	-0.5524432607407161	1.5937934283063473	0.018956653072749553	1.0855499860362148	-0.07674856963346471	-0.48733727231159385	-0.801041316792768	-0.33236835833419437	0.2942530795538601	0.903465076361918	0.29686250595570285	2.9236133065803025	0.7204232035048809	0.2595528940821773	0.48917690801472863
-0.030415101504296677	0.4454758854356237	0.2954425640370249	-0.4684463868781939	1.886774219388774	2.720278386400795	0.3984860880196474	-0.43738181498693185	-0.1742786615675785	-0.1285060548664231	0.14862557740769494	-0.004060554858100552	-2.0391516390640367	-0.3136647236723939	-0.5375420704113271	-0.7865170294845152	-0.32259603842238727	-0.44562413362391073	0.5948767358891668	1.4663695029194979	0.654334177108478	0.5949190304810126	-0.43013646638816017	0.9397432448556818	0.76554170364517	1.8029421274414523	0.12039721450999745	0.9456138662203524	-0.35773052707895003	0.9027034401169509	0.624273450998556	-0.1926301575598412	-0.348145506654945	0.9743018408794567	1.120837059919328	-0.4867196826914735	1.5272898113734243	0.03036715721704005	1.083965308396969	-0.16082053356463352	-0.5285757038433123	-0.8059152608332012	-0.3226178491208965	0.2881508338852051	0.8480447052938975	0.33291236577055566	2.7739917450316804	0.6725455480984717	0.16771078854657334	0.6221136449299489
-0.043431873396104805	0.26726232172832937	0.34614332670439507	-0.5177487885729546	2.0050491891640485	2.8828129168832914	0.5353916941929318	-0.4743698624145879	-0.20405407012130503	-0.0028545063201560806	0.09928804327209498	-0.14003520034453315	-2.226574975632971	-0.3049270866349504	-0.6461124690953028	-0.764920472942509	-0.3635506444800951	-0.48336718920594396	0.5553101357210996	1.5209297663282773	0.7493977286084041	0.5719112367656376	-0.5703867762226459	0.9242415580483536	0.7371977694041043	1.7988885306717806	0.02012753266113599	0.9430600802330495	-0.3003467195380889	0.8487498845370736	0.6554790920761595	-0.1979943437292827	-0.2507203042016572	1.0188342574529183	1.2303465786262135	-0.3798722796566098	1.4667518763650063	0.057662501246916256	1.1006015748163676	-0.23251440736193674	-0.5257379715692129	-0.7761953205399897	-0.3086905961794595	0.3141621427428722	0.8107023367868165	0.39262580259585783	2.6104865819398406	0.6817002053390119	0.03156122190042754	0.7120846396534073
-0.07971349897356209	0.08784394283250133	0.40066919624108827	-0.5384904693680734	2.0693040956580946	3.039521889392178	0.6440638495879352	-0.5396344184833683	-0.26064414475531816	0.15976157805653077	0.03776807644612766	-0.2768319192558371	-2.4234563685222588	-0.2629228582966004	-0.7502071836396675	-0.7024439674784203	-0.35187661496429207	-0.5142417307084017	0.4854974552012825	1.5334698195170804	0.8102127599465311	0.5331327602705287	-0.6870191550849765	0.9238014850262107	0.7722119213483704	1.778594232195789	-0.06589516980677723	0.9170371131242468	-0.21789826092686004	0.7937633452503016	0.6590491554763902	-0.15428487647159517	-0.12059859717024668	1.0724581766313577	1.3257803174119835	-0.2872512986915718	1.4080235922174613	0.0560087204452697	1.0847281284380124	-0.2650005544337712	-0.5394560411557938	-0.7705090867031367	-0.3004590656121091	0.30006445984760505	0.7548844094563515	0.4148937609983344	2.420801764261882	0.671948738402779	-0.07170724507505669	0.7396810695316709
-0.10965882097856978	-0.0849686203954201	0.45859543739910713	-0.5251856237614133	2.144692677531791	3.150093649740587	0.742969564972414	-0.6258955609627497	-0.33458963217421794	0.2766687040362235	-0.04845487752355256	-0.43479114088284715	-2.5865320931974742	-0.2186191171664878	-0.8280198792426816	-0.6127540857804084	-0.3462200739976223	-0.511253264681866	0.4131785875255927	1.5974598917170522	0.8362169054284282	0.5038496239469492	-0.7775332815723455	0.9023845979485967	0.845053688865726	1.7554556657069824	-0.1271646352699805	0.9142952896967209	-0.10627906041678237	0.7190490407815333	0.6330653611501377	-0.11087998387930136	0.012897277838362597	1.065321984468278	1.3685209143213248	-0.2233594462891904	1.353671144582519	0.040449361928597466	1.0802192532201993	-0.2743418759241708	-0.5308408945982869	-0.7576517201659853	-0.3530362841432869	0.33696295850113034	0.7137185056509098	0.4218675571581543	2.2767172935150315	0.6769493073321311	-0.19386083888754807	0.7074511593980818
-0.1790191195695014	-0.21902657063044195	0.4873281911597676	-0.5431147522714727	2.2004832401381065	3.1966807401812427	0.8864398459075744	-0.6944447947393365	-0.43336440907672635	0.37689457641314905	-0.18463483269146183	-0.5902336738803731	-2.6911156143577517	-0.2000617132835772	-0.8961168095480945	-0.5148325073551749	-0.31886376868667454	-0.49662146811564634	0.31406645252602566	1.6662013378580292	0.8330806217767186	0.5128709519392212	-0.8263161705102018	0.8919787046125128	0.943338497340072	1.687861968175562	-0.14497819738924334	0.9355032171722737	-0.010865918232752935	0.6539910065728217	0.5871029863994741	-0.03756025930612963	0.14055508655030854	1.009543070710855	1.3638394957039244	-0.1792018543311535	1.32663496913871	0.0003912164515370409	1.0808509729968887	-0.25748528542392407	-0.5191089539721642	-0.716452439164868	-0.4215609509683625	0.37042194913761545	0.6998319171369939	0.4461617796232459	2.151107154518667	0.7132132214173933	-0.2930188554500385	0.7193646329815179
-0.2375753779292773	-0.3289512337668118	0.49742737122744474	-0.5851153198994243	2.2268639869669253	3.164784644432628	1.0021748540850155	-0.7636494431617732	-0.5112736741390487	0.4242735052233816	-0.30878280357130644	-0.729409134584518	-2.7568397244356957	-0.17620265635857887	-0.9581085063682648	-0.3924149592910309	-0.24739960358676888	-0.4646934940863064	0.22051883057769545	1.7237770248463566	0.7833494543551446	0.48721066965589516	-0.8743071246835068	0.8838625662197656	1.0685274670022744	1.6138005928177368	-0.15780998623444042	0.9700450543594877	0.06352942780419486	0.5626888002861057	0.5063906662068652	0.012084263426308844	0.27175364250023915	0.9626395907785381	1.3274897902748533	-0.14665665254597338	1.3191281237814272	-0.036882598776690055	1.037056879615622	-0.17570074222815552	-0.5441117719924147	-0.6527206148403382	-0.4740981713695409	0.43641665432930915	0.6623780259433976	0.4668932219099391	2.049517776908803	0.7642602419058134	-0.37136144390671144	0.6915970694968313
-0.2776867970737739	-0.4325808408824409	0.5001529783648011	-0.5969477495712054	2.250685653593888	3.131668756761741	1.0837475553376152	-0.8447977024781336	-0.5574120459084935	0.400106358299142	-0.4171176464005977	-0.8850410921406535	-2.77322791732096	-0.11173105371374976	-1.0184511828906238	-0.26003278671604296	-0.15779416082273995	-0.44972783914414577	0.13828885886124062	1.7862602969951893	0.6657114593366767	0.48828015447705775	-0.9260147568189584	0.8540304286171665	1.1995195225727522	1.515134468566268	-0.16142349653560498	1.0574952089713503	0.12829553187202136	0.4905462466982905	0.43357865808869944	0.08053709250496062	0.36648109497949777	0.8532417856211492	1.235007610420601	-0.10295218952064507	1.3327040827321175	-0.08987638627402357	1.0028303977106312	-0.08729385170355064	-0.5721035135865041	-0.6179365211372486	-0.46995387488707996	0.499062253163688	0.5889753785864321	0.42878302819104547	1.9687469155565416	0.8035328140377862	-0.4452721596173488	0.6285866600086559
-0.3375291896986768	-0.49058381718420535	0.5228687464668388	-0.6059509755141776	2.2267037247823986	3.0945217951108424	1.140940742465045	-0.9264700154002912	-0.6281803974168032	0.3372916148472334	-0.5308917218622244	-1.0418242328713585	-2.7673494273875656	-0.04276294854101265	-1.0357717388797076	-0.16102338613967065	-0.01771650137628622	-0.4192880118893135	0.05910430761157417	1.8279844960715976	0.5544817160535526	0.49593963740847036	-0.9707352355567285	0.829997571008318	1.3087432181608232	1.4287126549636922	-0.16997896487910652	1.1028542035164661	0.18032090719051888	0.420238707015104	0.33866377581341145	0.09443928713308614	0.4815865849655028	0.6879125327800204	1.1148427047310852	-0.033861710437267496	1.3696100734882204	-0.15891527494635688	0.9707405984222923	0.021818971926280815	-0.6452322004661865	-0.5683596121422696	-0.46953922146472565	0.5762875172379166	0.538826363189646	0.38916306342283374	1.8830778127911016	0.8111987839297097	-0.5010042958971116	0.5232468466845815
-0.3796902252019413	-0.5161238323942079	0.5582572519813924	-0.6632857778787967	2.152796658826584	3.035392976030095	1.1343098250488268	-0.9846859466430307	-0.6834351375196716	0.23030094324219635	-0.6208393198965559	-1.191469522020995	-2.7034401531279846	0.05252106061000916	-1.0002295379886526	-0.046568502035565194	0.09409821242697108	-0.39683863842301026	-0.04050375345422587	1.8394559915799242	0.43910437152100606	0.4639826170890875	-0.9859232361332891	0.8130992826686088	1.4423504654114823	1.3354255838346092	-0.19847643582571775	1.1285008288357525	0.1783961771146689	0.3485916568436202	0.2392302345602352	0.0706648069234159	0.6173054071071075	0.4881911457722688	0.9904610112219459	0.017388739465159102	1.4097574843788327	-0.2300110770389136	0.9227660486287703	0.15298574253344718	-0.7116541074701109	-0.497762583625177	-0.44998621285367674	0.6220519031859937	0.5314189768559164	0.3258249633148921	1.8186436651642968	0.8365158155549111	-0.5346659400649646	0.39568007031498464
-0.421355936751837	-0.5366062376899235	0.5873162937650538	-0.6930028793331758	2.077144212654037	2.9684772394005705	1.1458327209133081	-1.0065434225085463	-0.7506242400302755	0.10609378340453138	-0.7126788077430349	-1.3226230377186603	-2.6226134528050515	0.15913429545622174	-0.9281513767312918	0.06008376151656046	0.20069134829427923	-0.35448194837104596	-0.14148624867424037	1.7888313999465069	0.3554763691374639	0.49010409607439237	-0.9825520183048928	0.7667580463052578	1.6066634856454889	1.2202636204002086	-0.19223322905406853	1.1673020676985384	0.1857726082968424	0.3017223847479605	0.14678639046344805	0.0493444815879371	0.7178897569585088	0.4048573442183382	0.8220928468127635	0.07631025254848092	1.5050662073154555	-0.2950296874180938	0.8741261588995897	0.27499806321126674	-0.7770789712753922	-0.43988447248729656	-0.4475127630452099	0.5972346823380824	0.5641058392392017	0.2542813483104384	1.810402677155956	0.8149630689377299	-0.5246825550370626	0.24225265860696438
-0.4499561980214034	-0.5602845642034568	0.6353202438479684	-0.716073355006648	1.9419239037486686	2.900440007424219	1.0892110499082752	-1.0252677475263794	-0.8027894752964194	-0.03829167119760004	-0.7444428403408063	-1.4620794389315779	-2.5216347479213796	0.2579776921176092	-0.8638037250996513	0.1574288698182208	0.35080445913466196	-0.32187773748527915	-0.2583877169027526	1.7384511542673287	0.2742244450513004	0.5130123348522351	-0.9673444001938372	0.7353965976495382	1.7416670086999146	1.1149856599274774	-0.1688732989726574	1.1902635877677972	0.20250415375472014	0.25774389274362725	0.055058234828197716	0.029811692712340254	0.8173640906676443	0.28288728323781387	0.7013266242278559	0.08367640757761097	1.5952542384147932	-0.39882998629041067	0.8408615116364059	0.3770252108689628	-0.787771087631606	-0.39194815351409773	-0.39765220694148146	0.5587005975517474	0.5718743184451915	0.19149316853310006	1.834742253851159	0.7224477767581173	-0.47424374753765164	0.1034378609252804
-0.468719581779108	-0.5663366025571592	0.649113692286745	-0.7193304249936981	1.784107251961224	2.8063185218716376	1.0582527255594245	-1.040489270617381	-0.8316801884771869	-0.18850691199581596	-0.7440517443451566	-1.560596471433996	-2.3756631350449555	0.3639904989137563	-0.7236138602953441	0.2043307349980727	0.5605804120305165	-0.2696007563383823	-0.3934470098836315	1.6353450633134323	0.17786533132990376	0.5254975098247737	-0.9468185707527326	0.7122100210906932	1.897975781173799	1.0311344994160494	-0.16471163025391672	1.2603378284304134	0.1585248432774367	0.22854599078234744	-0.027258914741383988	0.03657380546357002	0.8780602544210035	0.18145148285767584	0.5601885226763362	0.059171656307423326	1.6866694552256405	-0.4943567019040471	0.7953186633736004	0.5068204852531408	-0.8595974336125464	-0.39748037249821055	-0.3491280820254302	0.5078579966313077	0.5686068301016308	0.13704850980154878	1.8721960066026029	0.6427965383815111	-0.3622269231103875	-0.025844295107921945
-0.47728527014512573	-0.5166058800453215	0.6754705316030345	-0.7369504682052281	1.663823196795941	2.770524852608267	0.9843569658966265	-1.0524316327934429	-0.7904110184033902	-0.37043705027405877	-0.7046784268063842	-1.6144647111430193	-2.194597359976375	0.4231046454887702	-0.5752168742944296	0.19540678495781214	0.7439667600603097	-0.22509470247259822	-0.502088105371694	1.5717047340539305	0.10023643187346769	0.519554727705654	-0.9680106835652509	0.6750471149965822	1.9780634905209609	0.9572945101646113	-0.13615034309953064	1.2990349727556734	0.10279591335543045	0.2025707978483911	-0.0442243465586176	0.023595217293274656	0.9120958144100004	0.09671685349569617	0.4208816486251147	0.009262402975078271	1.763109141259449	-0.5841445295348411	0.7628549820728183	0.597254473850964	-0.9490557263020755	-0.40588536874666803	-0.29940762343166205	0.4787972432657785	0.5933575080114347	0.07211373725715454	1.9731817039900306	0.5608041137175568	-0.2607559875211038	-0.12555762542540005
-0.46990622425015305	-0.4702109576731144	0.7330663942483158	-0.7400383964058177	1.4704654504004944	2.7868100805960214	0.8989811047870475	-1.049527598960926	-0.7741477799319961	-0.5559394085692432	-0.6365332938141125	-1.633196321432519	-2.0570214481302314	0.4600171216030769	-0.3889334543474196	0.14726844489751797	0.917773748365868	-0.20262449158874976	-0.5782343731469908	1.4669521039074038	0.008256007859126885	0.4902861492140452	-1.001626187383017	0.6786261463719776	2.019477505487546	0.8809985080693636	-0.1562811931730634	1.30988883011078	0.03637388441056309	0.15843591994999456	-0.040927745302842544	0.03500061899627296	0.9141517205240376	0.050762514625974794	0.30864155408058574	-0.044866317767044826	1.8135382703174237	-0.6893315880857637	0.695106213381124	0.6481221820858352	-0.9961188440191521	-0.4067529766276917	-0.20560964776524152	0.4302598846683187	0.5697493716002187	0.04419816050863845	2.026509006945397	0.4778153888570012	-0.15009230325236747	-0.1938441445778703
-0.428445047332726	-0.42585102407916187	0.7947534742889041	-0.7429624870905072	1.3134017467275156	2.8023637991851116	0.7846241101194685	-1.067810932823129	-0.6843864266861053	-0.7581120178577895	-0.5615782471014679	-1.6438182278540165	-1.925007359911722	0.490622132946352	-0.19561190787063984	0.04304567570045226	1.0699665302726211	-0.21780521462441857	-0.6194796091168456	1.3921828497361153	-0.07451988348601472	0.44319746616128874	-1.0306173641524503	0.689778101003413	1.9996552137936348	0.8228522195037595	-0.20279470777166891	1.3075206793820657	-0.013602930414736541	0.146791030967799	0.004318773547666977	-0.029246858982021416	0.867801373099103	-0.02270622363596399	0.21656604100757412	-0.07157156902229386	1.8514009250955663	-0.787686278593333	0.5731760584763417	0.6840911496397327	-1.0442239920282286	-0.3888578738884112	-0.0872985611984594	0.3361572596045932	0.5329904173360942	-0.011655641963598291	2.1097333308766113	0.42669745944310494	-0.05217446880513214	-0.31368196693241873
-0.42350760692513567	-0.3711931423793043	0.8984082773395532	-0.727019346879844	1.2279343783639498	2.7777023313892824	0.6601804933731821	-1.0615047222161618	-0.5710094015463498	-0.9291264222056927	-0.4537512887148504	-1.653486843127982	-1.8178610876750156	0.4586416213405868	-0.001720611966766461	-0.06655539717288378	1.2340121525842678	-0.25123889200732763	-0.6224622139269623	1.3166726559672721	-0.151360171752522	0.4445720751165575	-1.0752506145922913	0.7191632894428984	1.9547023356695257	0.7646529584486161	-0.2266846007663022	1.3016847125538498	-0.01961854918410575	0.14356330607026274	0.05070723771870742	-0.09512604414918731	0.7986949335782426	-0.04414903338156948	0.19026999667083472	-0.11743926424840137	1.8721802737238697	-0.8746852121868687	0.4657839167064825	0.6737754551488534	-1.044004177684158	-0.3428245237096019	0.006512318774862991	0.26001634378622857	0.4978786078687344	-0.07052056946850903	2.194176425997969	0.35671273349177623	0.029286247645275015	-0.4185281067501199
-0.4506381224641025	-0.327005238401071	0.963329547008707	-0.7473745198553041	1.1774956634318343	2.698660454896782	0.5614794927355526	-1.0575282928216658	-0.49427852696434427	-1.046895757797329	-0.38299783867122283	-1.631940780915269	-1.7084356803656586	0.40966232774327427	0.18245605928688977	-0.22109514131812694	1.3922897868798445	-0.2751090196695438	-0.629419516110255	1.2560687810585045	-0.21889380022163976	0.4369939211755648	-1.1016218234528015	0.7335178067315682	1.9011180391444102	0.6860588427164981	-0.27327404515431036	1.255535466978016	0.0066420031698864014	0.12904832125360824	0.0875354466222547	-0.17483834013256883	0.6713211061424803	-0.11812636101120932	0.18062577094064558	-0.1572831249645099	1.8729799488852756	-0.9456419736946469	0.3801554496710089	0.6087389336022383	-1.0392123825564221	-0.25001665133354356	0.09048034541960168	0.15710891150587028	0.5859226227527612	-0.060882868310084125	2.277710851023876	0.28880607319316676	0.07062914184646316	-0.48010841478214117
-0.479009509906939	-0.286400291882097	1.0230832495395081	-0.7874077434470157	1.176975095484932	2.5991687759712594	0.4284908507450755	-1.0476337565563907	-0.38316855555278073	-1.136358708382651	-0.28081127530041405	-1.6042689819404174	-1.5991844014805507	0.35577309852207994	0.3405084058184806	-0.36455307322354435	1.4857351054510985	-0.3433712408635114	-0.5950834962045659	1.2221192812374873	-0.28099576725493475	0.4922202030428064	-1.082878183488255	0.7648903718151912	1.860060116920209	0.6198157720511787	-0.3058360813943235	1.174304093528848	0.036478086017636115	0.0991451059979572	0.11853496239051368	-0.2442201739887487	0.4890103216120972	-0.1623328074824144	0.16370307186167757	-0.1676710687748333	1.8457482037616426	-1.0169960339503126	0.2802262636516696	0.5132040565633725	-1.0169824555180953	-0.16200240401274138	0.17285532418860378	0.06955836290857707	0.6458278920859177	-0.017824516032969372	2.3650908038474774	0.25539033995616645	0.08771791179582933	-0.5540681583753846
-0.4989475800402624	-0.27436615159620736	1.1041188657845082	-0.7941631533726708	1.2238961691278116	2.44495242173832	0.33322005550550327	-1.0765068575376955	-0.24591378047034618	-1.1745967257222376	-0.21631727218698954	-1.5710282803854843	-1.4868204762660504	0.2794840954816899	0.43009595481836627	-0.5643332429877079	1.5713308737962997	-0.4313734044953862	-0.5239565334692896	1.1820720734241248	-0.33907731900352445	0.536242571093838	-1.0355298848691459	0.8060190349131406	1.8088477290233616	0.5596845768438156	-0.3328113564064821	1.059495091909933	0.10308492982179432	0.07114754895760737	0.13738436468893303	-0.2599519385692693	0.24762623685609836	-0.157410775020877	0.16631085484405403	-0.18504876299303114	1.7967129646275541	-1.0779946212681824	0.18272457205427076	0.42182513252475407	-0.9775143567144301	-0.06519192440196195	0.2515413867851778	0.013746029007443395	0.7097580088568188	0.0803408811218319	2.44385617720636	0.25633557380895855	0.12635861985675903	-0.614928826875546
-0.5275444252825638	-0.2887120842144643	1.1914788885221388	-0.8089840289070966	1.2718812245503748	2.3413898930092327	0.2042080238033333	-1.101491180404228	-0.14540466525146556	-1.2256743932728502	-0.1634177661981721	-1.53457106234688	-1.393779141826481	0.1965260303147367	0.48569772923127513	-0.764513605340204	1.6426413345688584	-0.5104404784461584	-0.4338698466739802	1.1979278161163414	-0.3801284663460475	0.5382925660182438	-1.0052508885501796	0.8630486594041333	1.746272856873425	0.48536436852036624	-0.3533172625700917	0.9134721621412348	0.14192316365922464	0.0694584174168444	0.1502262089448736	-0.26996552133203655	0.023485212363082653	-0.1497356123992956	0.2185006812968195	-0.2295296381909174	1.70321697901734	-1.1435143368318403	0.07636915586779365	0.3043886969777744	-0.9778597567446825	0.07126030884085406	0.25351087492473745	-0.015362519322532608	0.7283020056461116	0.20532579722469463	2.5009706516713726	0.2984537730463782	0.11920080590869078	-0.6583875020043579
-0.5647927865759061	-0.32453740365755557	1.250307667393683	-0.843078095453429	1.3120814022831515	2.2494551633652824	0.16429457951839135	-1.1447455341624297	-0.05992733609833793	-1.2461533865311942	-0.15250391448873996	-1.46799489088176	-1.30859779368261	0.09111557257091861	0.5521683080573638	-0.905736702214908	1.6928394593300808	-0.6028781971690744	-0.33277548795578415	1.2700888899651461	-0.42608969043082456	0.5241435569428996	-0.9955666941963619	0.9486605682738993	1.6655801576019826	0.39639907453995876	-0.3718421897440435	0.7753877193533354	0.14588789793085555	0.103164072006062	0.1616892659566671	-0.3036129877704311	-0.1856530005014771	-0.13605236836700613	0.2507232820508296	-0.29056218639381737	1.5744652796551661	-1.1703095479890206	-0.026073869423773117	0.19519638594280367	-0.9561241362277544	0.18324833298251192	0.25991824520930745	-0.02224169257689018	0.7790995889139111	0.36833882459021117	2.5391249693375495	0.4026578014611162	0.07978387579981325	-0.7242728803576083
-0.5848491366532667	-0.35585469613891024	1.2846246153272436	-0.8969877270696005	1.3723994852634687	2.1591965046310198	0.09202495229502436	-1.187673802911186	0.01955591114917838	-1.2664400541771261	-0.16879426531949465	-1.3987943649634347	-1.27304907711545	-0.00040750043544916515	0.5570991026209808	-0.976833391340325	1.6679389670287115	-0.6956509896265252	-0.19921648189169577	1.320264906190035	-0.43799982655294595	0.4733640622854497	-0.9631368766427741	1.0361304677351992	1.5845675264690535	0.3061694199075146	-0.36286092397995506	0.6248219771851973	0.1580348114850468	0.13556113075260123	0.19593890481129037	-0.3266803615007724	-0.368146540258631	-0.11664713978545786	0.31016125330702937	-0.3251915742262076	1.4747997300277602	-1.2236948125174487	-0.09127781455172472	0.04432975640457798	-0.8752278879925415	0.27905337134005664	0.27217594190744004	-0.008498124774286464	0.8155279834586768	0.4977867935412258	2.511365779671688	0.5075076714335791	-0.03728366061446757	-0.8054699156580165
-0.613410540612698	-0.42940939285306606	1.2685476912750224	-0.914467578905952	1.3919943333854963	1.992622670687777	0.04361437703647878	-1.2245753161378283	0.06486539194512718	-1.2865084582642667	-0.2531691243209536	-1.3235191313973382	-1.264910817872981	-0.0777124944287359	0.546720675241931	-1.0012507157516395	1.6211025130671313	-0.7223228211123289	-0.09672218439478379	1.3729266866299854	-0.4152140389608596	0.4275203604376928	-0.9031785632123801	1.0994484950476775	1.4923724187223433	0.22162372484372178	-0.34769130184235425	0.5272706087609016	0.2227740060266195	0.15789671390210563	0.2169337601999728	-0.3799379549177325	-0.5324221328107817	-0.08081209234745075	0.3872662943712812	-0.30137772626797343	1.3596277635218632	-1.29275611297635	-0.1537950838618908	-0.10408081668085031	-0.7935491322070378	0.3718709594464966	0.26997771933369263	-0.02758616008967828	0.8452230049317837	0.6246157538664712	2.446725812060147	0.5668872142258705	-0.1782184105278518	-0.8846412568465316
-0.6576515097167038	-0.5209623932907416	1.2126717574204018	-0.9583876331608087	1.4476837546408179	1.830818278023822	-0.0015173808482845108	-1.2426457097678507	0.15377353295536095	-1.2889808856568303	-0.3503581596017761	-1.2575531223425886	-1.2425154282507573	-0.1742799210163261	0.5023592882990625	-0.9908800643203513	1.5605050547963248	-0.7262996885351967	-0.0005537424115650807	1.4476995269732391	-0.3790470654982109	0.3820162400806597	-0.8169752551178149	1.117286923761644	1.3877119872738048	0.14122201157494735	-0.33043026481039284	0.4265163648532882	0.2492328839189281	0.1969046026806347	0.19168610975295616	-0.41970301877607363	-0.6555114937517259	-0.0524481758443202	0.4657427897390927	-0.2752248368154864	1.2646399628539624	-1.3321596556233501	-0.20066499226716994	-0.2221521219124191	-0.738474766479874	0.4286401773287684	0.24636962551795336	-0.051295056589364216	0.9286809257701529	0.7479938697464511	2.3719279197911725	0.6136310078227505	-0.30049563964324755	-0.9978760025814927
-0.6877198087032376	-0.5790591652451758	1.1518202911469244	-0.9957599372038104	1.46978925195986	1.7199031654514152	-0.05335112149057597	-1.2723428532932797	0.22149599137068385	-1.2567829623391642	-0.4711652085892144	-1.1805989243694845	-1.2191424282805883	-0.2609019952354323	0.4373463284642053	-0.9688519577566147	1.4831585853096068	-0.7216502177372935	0.0999609254863025	1.519244265504636	-0.33469582945898463	0.33751559566651823	-0.7589229788596324	1.115520901555597	1.31414518796552	0.06129716512344615	-0.2476317981743025	0.332707368543945	0.25233401460872745	0.20569367367674948	0.11396187121125123	-0.4084153257992513	-0.7224968759663766	0.0876469082303002	0.5368683881986016	-0.2751837978863653	1.1703289258722205	-1.3488931413858742	-0.21880695575144804	-0.36302140500459396	-0.7224953666769782	0.4261640071259061	0.17422216776940008	-0.09049384512712016	1.0350279828854814	0.8578544106051821	2.268330829930508	0.5983870529913322	-0.40972157567541123	-1.0920665008229693
-0.6889213962935654	-0.6331736035653417	1.0358796995780422	-1.0838578729208455	1.435211208053627	1.7312470474511947	-0.10068546149050359	-1.3089066472052358	0.21339847255917865	-1.200001671846986	-0.6172134811117491	-1.076512484603437	-1.159641063327919	-0.30525235199113915	0.3814078772815953	-0.9507240545710853	1.3797221594015296	-0.6856776373607789	0.18335326524449708	1.6119085177822476	-0.3320387778656374	0.29316290238406767	-0.6603515311666082	1.100517734968665	1.2339045609949075	-0.0170461722073328	-0.13327732573916679	0.22207956424292213	0.2361941234294847	0.18851400780947927	0.0622962301979028	-0.32506417531513837	-0.7490854728726956	0.1604671813699067	0.5238014414050776	-0.277557326869883	1.0879319965912686	-1.3512734821663726	-0.20214372125083288	-0.4674149072399033	-0.6956583200745378	0.39787651443620603	0.14014853187353823	-0.16132393857214383	1.119850055754482	0.9879709580285319	2.138317880009756	0.617353275249	-0.4671794442930735	-1.1779358924820382
-0.6756313422205873	-0.6794526095862363	0.9282174899922889	-1.1506094409989036	1.4147099238355838	1.794326017284727	-0.12417527301970019	-1.33507136535969	0.25216325717250854	-1.113695115993798	-0.7617055605922518	-0.9444214631381247	-1.121206273101858	-0.35185044843954494	0.3101568261285284	-0.8822925511253243	1.2415584677139415	-0.6168928938350977	0.3052368413690356	1.6941345783381139	-0.324733786497317	0.2568787384542591	-0.5494711807715442	1.0837233909599668	1.155821757979732	-0.0797092636357979	-0.011427888820952548	0.1036991190778537	0.18034264449614232	0.18544675351219536	0.015154639685906357	-0.22690931081330307	-0.7263521800865458	0.264475947383546	0.5056696590002675	-0.29077214303407967	1.0577666361233227	-1.3520914394527015	-0.2153884045359879	-0.587342164401793	-0.6498820223150624	0.32193015529634145	0.08411743457483155	-0.17083505788671394	1.1545356253033643	1.1135802469443226	2.0048090372764826	0.61876149416154	-0.5009025379310115	-1.2671372403136003
-0.6631940139535388	-0.7419794784786082	0.8124524724300809	-1.2281697740177777	1.3495605611279693	1.8401482232104047	-0.1493157738886403	-1.3266376528552777	0.28406865397410935	-1.0323489314261818	-0.9370419018721975	-0.8101188342485127	-1.0728701162719243	-0.36978075992574616	0.2500335615191811	-0.7968125800029324	1.10819241173401	-0.540228703470565	0.41863181917377446	1.7717296144528247	-0.3001528839753832	0.1662825990135644	-0.4753934490542937	1.0512725438299793	1.0684006832764754	-0.14378360854420152	0.14334950497730756	0.030277104670229493	0.144041460597428	0.1998170975170173	0.006551434250900873	-0.14994409227326896	-0.68554206493691	0.3694449451475879	0.5008696255678726	-0.29288620985833147	1.0305967606042814	-1.3336533695979393	-0.23796068117191704	-0.6856930195718005	-0.5991476899059922	0.2973086539939534	0.016698174548204756	-0.19461792652709645	1.1590837421357787	1.1847061409557187	1.8718433856280143	0.6218814953949522	-0.5020120156611234	-1.3090839045959621
-0.6499522112656736	-0.8011199474249453	0.6989073381790182	-1.28588098130168	1.2570505222128854	1.9342765666635988	-0.22486575398497446	-1.3024543264110928	0.30243170183252466	-0.9545306912467852	-1.0732609995879443	-0.6455797728174401	-1.0770738847299506	-0.39548095135769035	0.20228626472182648	-0.6891901695837738	1.0001070331332738	-0.49049094647420804	0.4914992463366425	1.8206225105050824	-0.26742063006426353	0.12801036825952516	-0.4644101090464307	0.9965803488597222	0.9643301583746089	-0.2215628003025357	0.30440170892667073	-0.011603197230759189	0.10270936020388863	0.21866509892849897	0.010478707010478271	-0.06434954292115874	-0.6236046374956792	0.4528522409927251	0.4647429985450414	-0.29458314369707506	1.0019632690990359	-1.3319925395358756	-0.2555886872140088	-0.8119558573115168	-0.5277708366833999	0.20099182927545622	-0.07209136362154786	-0.20881255930665726	1.128756001860894	1.2286765562201754	1.7221564217704017	0.5844421786170496	-0.5426946575812159	-1.3713740081913315
-0.6222725693439206	-0.8235616059165043	0.5812720260471945	-1.3238912849905626	1.1726390088586534	2.0095914027699067	-0.2744205699317169	-1.310247827664552	0.34253360271179023	-0.8594464228806167	-1.1913855649624248	-0.4647718446625905	-1.0637679255837809	-0.44494263576812143	0.16143971569408244	-0.6072915031871676	0.8802280916980971	-0.4564404651592572	0.5263359945933554	1.8410904350399935	-0.2573805641885875	0.14340372808257928	-0.46049773424602325	0.9197396454125386	0.8354327984420717	-0.25146419176950396	0.4431321506681753	-0.05861124275936165	0.08489152609757328	0.22771048834180618	0.038524256746027954	0.03455428005153498	-0.5223750888225631	0.4414455794892353	0.40087926194889467	-0.28460306768700055	1.0027893545848514	-1.311358868139132	-0.26036041495225454	-0.9594649337793977	-0.4365125875405953	0.06354298104151268	-0.10698436333258088	-0.23631981910742103	1.1182369785583661	1.237109926232494	1.5940190464514785	0.5219020385930758	-0.539151059200238	-1.4010772972163181
-0.6213878182823858	-0.8565536036674899	0.46841926045892307	-1.3410463865798143	1.1850070440425307	2.1076982429650832	-0.31033772514819236	-1.30010466027054	0.42732374121126193	-0.8181453975721137	-1.2859488865039628	-0.30278076224102035	-1.0519402122091646	-0.4882507652737038	0.1467086995080766	-0.5393700134034509	0.7625467895635606	-0.4352183519846943	0.5368564149328158	1.769393436156515	-0.23579519673132085	0.18685845531534725	-0.424527834970037	0.8274169667621438	0.7313915699826932	-0.2538644862495866	0.5722939687281332	-0.11863805579090188	0.09777668095360725	0.1971213155879767	0.09333277641161161	0.13622563936522045	-0.44624501889674456	0.41243145588640645	0.30716091072155866	-0.26711813246176963	1.0299990595386852	-1.2630914274430043	-0.24923543900366174	-1.1107546546353608	-0.3247815867414747	-0.10025602271782683	-0.17735774144375233	-0.24296237584371655	1.0853564192238632	1.206070453436817	1.5050086824682651	0.4356020456747972	-0.5123072503065346	-1.419020428681288
-0.6304992170039252	-0.8696084023501032	0.38685895964240896	-1.3178785225159526	1.188135623305075	2.2416042387441215	-0.3004073692139108	-1.2802892599098026	0.49570584908559834	-0.8111554680284693	-1.3916257921833763	-0.1503016188895221	-1.0083453759522019	-0.5556962151463811	0.12538546209058088	-0.4894150158880451	0.6294312775062718	-0.4342407754661977	0.5250563343836692	1.7253066183633756	-0.22164070855353968	0.289845545020864	-0.37665232983227753	0.7165007445168194	0.5954976924930524	-0.23097390652336136	0.6779423698365676	-0.17081177272604806	0.12046420738013845	0.14886069820664524	0.1021632797690692	0.1904123576706544	-0.3506265679484882	0.4055257282159738	0.19155686453558557	-0.26124313246804964	1.0434603282359638	-1.2225211106580012	-0.19140090937175155	-1.2668185701331052	-0.24095503209084151	-0.21579439368699999	-0.2787429274288639	-0.3212543008925579	1.0454328770930996	1.17177379296543	1.4504876388360752	0.31434395249694447	-0.49150721218184124	-1.3992348849252199
-0.6206871056897318	-0.8633709610536657	0.3194602149578237	-1.315225693219162	1.2176809231421148	2.3417053564374055	-0.2778286574895378	-1.2603688263391999	0.5436746680421934	-0.8010699120107935	-1.44591795575805	-0.037796440695822796	-0.9877014099812842	-0.6029229909064102	0.11439504867697421	-0.46396740783394386	0.5418458956577322	-0.4865919375676679	0.5170044402781225	1.645327385717567	-0.2248869367590971	0.42914485400559743	-0.3275004576942695	0.641332696741532	0.5425608596048623	-0.2053608497456907	0.7602662831426166	-0.2203575963704451	0.08767298675937277	0.10912103865992366	0.1139626030575382	0.25702328540655045	-0.27671199930513124	0.37182785631853854	0.05723790359215804	-0.254588644230688	1.0677510364686122	-1.152598311575798	-0.16538511787317084	-1.4069835237340362	-0.10102468726156458	-0.33235024794143	-0.38438489368145395	-0.3632902865631702	1.007186466619332	1.1033030816877203	1.3899755730723455	0.2385980338315139	-0.4715348457692644	-1.3818099248181057
-0.6137260961312663	-0.8829774742176173	0.28296868055942215	-1.3162592823890626	1.2829289266559996	2.3751367075364667	-0.2463364007167353	-1.2670564660211814	0.5446387845345885	-0.8127437934375538	-1.482954450011612	0.05125609299010121	-0.952036904634458	-0.620473387654077	0.09362186678455822	-0.42764148299117233	0.46938118516347344	-0.5927941905965595	0.48892847382837196	1.5265699030908944	-0.2494465174417279	0.566195098310869	-0.3010390813147058	0.5807499983073094	0.5235238657937192	-0.18112058132704492	0.8285478033980864	-0.2634067664914947	0.04724917024547639	0.07604094006248374	0.14416254361718922	0.3049466850243384	-0.24282161897160587	0.32307932956250845	-0.10222216299550342	-0.2781692801554905	1.0851012868137793	-1.1017223406779124	-0.13672905357158457	-1.559490815060736	-0.028725070755594884	-0.4204691172574909	-0.4953762545801223	-0.41771051351468225	0.9004814890783275	0.9985842597781488	1.3353558089737538	0.18507805392652965	-0.44526370617317107	-1.358163197997822
-0.6357163446438059	-0.8953484095868603	0.2800357838266194	-1.299840334237366	1.3772328222571057	2.3652119537700944	-0.25069006751954737	-1.252000933410255	0.4956377006411792	-0.844453144473967	-1.5132299587295972	0.08626537953509984	-0.8963974764864494	-0.6395860702917193	0.08534795071845692	-0.37088043722396813	0.43498976040468385	-0.6687406266994446	0.44963945711009157	1.3923332258283507	-0.28418003814202786	0.6804945863379286	-0.28595452991688664	0.5067144738704122	0.4989483795300913	-0.14506799691609484	0.8382355272110278	-0.30200385327892126	0.0155217204747727	0.08547971523741635	0.15086622770946334	0.3307452481891252	-0.2543114610021515	0.17291999344286804	-0.2885678558076067	-0.289823670529682	1.1079129467325464	-1.027565761866148	-0.09091672273734272	-1.6593986981809508	0.07452057637147448	-0.4567523071060961	-0.5555324783793598	-0.4095633587200112	0.75734754437253	0.940863828360736	1.3139375963520414	0.16475292553006482	-0.4332992844841416	-1.3088955743337771
-0.6817208378231684	-0.9040052073163771	0.2785533321337955	-1.2467540047283268	1.4912951129712433	2.2957089598361704	-0.2612097336281461	-1.2535509380606948	0.5048253791248768	-0.9185209449335039	-1.499802219718053	0.09664200975193277	-0.8622560749182527	-0.6587421795867946	0.049039782026099696	-0.27339839305632113	0.3998236188835318	-0.7930160176784772	0.3991566245709318	1.2394958647558245	-0.24515187524700827	0.799874448225585	-0.3303347234591534	0.41244619113227843	0.4779325336080955	-0.1091164206312557	0.7906661581557353	-0.3033636215389875	-0.030812581269775763	0.10557175178586582	0.13811514913710515	0.2880924236066008	-0.3030841066641784	0.04502173801529526	-0.4513942021615625	-0.3355334213366864	1.1280237388671366	-0.980089236034922	-0.0662754002841532	-1.768605733284581	0.15162175753158272	-0.4978271925480092	-0.639612615852269	-0.35835121153664395	0.6049292570323217	0.8550477126526168	1.2961429275903793	0.13965780564294583	-0.4625644013171518	-1.289811905532548
-0.7266676435607252	-0.8772093151237765	0.3267256315972955	-1.170816431492508	1.5864335653736876	2.2044760220215633	-0.26924920823836285	-1.2612648068982013	0.48200479182478284	-1.0100873123190126	-1.4883975046435673	0.08897090392572019	-0.8439539629423063	-0.6606219481637318	0.05593433674476326	-0.20260468567343287	0.38437427981188543	-0.955776399729167	0.3133977454412211	1.0584466966588664	-0.16261476172606235	0.8739775097292896	-0.39325970396702076	0.31946643991093165	0.45675696691387035	-0.08518372444506596	0.763934914009972	-0.30177244311472906	-0.07265514722193982	0.10629619739706408	0.11125939030686767	0.2175748206537726	-0.3204884215390183	-0.07334989311315561	-0.5884957442180007	-0.37364039626197143	1.0801268232959207	-0.922715791656033	-0.03689759288875268	-1.868415596982206	0.16000661114008669	-0.48184112135571777	-0.7198052749274739	-0.3110510193050519	0.4901215744814319	0.7725909057974176	1.2889125675048638	0.1854510110396002	-0.46609665234841013	-1.2701027661166926
-0.7281228711754506	-0.8535549390231736	0.3874147776745493	-1.0780200026568534	1.6691560744285823	2.122997304844764	-0.2562635415263711	-1.2983032433825408	0.42771422644093643	-1.1129186026032158	-1.4564165933362963	0.08607834381195452	-0.8710554360147175	-0.7062841719819295	0.015057103964596853	-0.15171210370172553	0.37581457255366807	-1.096523363108552	0.19254119391443972	0.8758188227237383	-0.07648776177663102	0.9676176115950617	-0.46641414091701927	0.23249579412506466	0.4284953385151023	-0.06269507205307338	0.7052427763954354	-0.26415414525275016	-0.12596210328968716	0.08209524439572609	0.019170941651076967	0.13612198361961955	-0.2889244365991059	-0.23033562151644352	-0.7109547275046931	-0.4294870065770954	1.0064996088341664	-0.885181883026209	0.045351677386834495	-1.970293035838349	0.1611030041193296	-0.508195792643121	-0.8017943925427001	-0.20611653026122062	0.3745217675607341	0.7065434421094307	1.273805136871065	0.22016636101972598	-0.4439008975719559	-1.262042827591167
-0.7163990656032979	-0.8581292247414947	0.4106652720586073	-0.9907771450976892	1.7400858440776008	2.053692732835228	-0.19499370384428197	-1.3332962763018776	0.34620585710104834	-1.223544084966804	-1.4109440233686554	0.09049780157191178	-0.8669471887910069	-0.7705143965161797	-0.00044128753429027723	-0.0947819687896434	0.3615305692179992	-1.187266563389451	0.05465184300925648	0.7760673221216908	0.012161321300979938	1.0125924057427784	-0.4791494600181454	0.21792089651827515	0.401637303901759	-0.005457839460752256	0.644147160934115	-0.23916852024675306	-0.21068762038435662	0.03335874012018343	-0.04887694945342372	0.04006860690417226	-0.23521633344146728	-0.38193541616856663	-0.8118686834206041	-0.4832828017796255	0.9229567731056971	-0.7965920164338145	0.1292478141521718	-2.061158450930708	0.12109996071588917	-0.4866640988640277	-0.8513748282178785	-0.12475532736647459	0.27797139003926946	0.6381343007054527	1.2809501829732703	0.22487299415115758	-0.416782130833676	-1.236474255226185
-0.7054097058930373	-0.8739219081915927	0.4233288981261351	-0.9177969857588334	1.7916203090734961	1.9781808463846549	-0.09157706880189756	-1.3463281814298824	0.30041888302647013	-1.3260156745588965	-1.3426943784557268	0.10278292066610287	-0.8953894986372954	-0.805820173481371	-0.03235464207232038	-0.04546106957889396	0.3795551241941634	-1.2666208272056092	-0.051440181995353065	0.7229536840141255	0.09136412524254198	1.0370070935581044	-0.47742610455025236	0.21364712277964193	0.41927014619185615	0.024076611685592768	0.5816640126062989	-0.18686475186696694	-0.33622312316837616	-0.057096457642525814	-0.15423309458082454	-0.07712657825278331	-0.24651176806635333	-0.44494871164512695	-0.9145251464033383	-0.5406117456089989	0.84066651628246	-0.7215188575363166	0.16792237745181482	-2.1393363447911278	0.02045619058678767	-0.49264763405056167	-0.8787494132301941	-0.013397934036436543	0.15078221451365442	0.5692726616904593	1.2910079779601147	0.184526922177309	-0.3746369385074316	-1.2784313692597356
-0.6767453941122595	-0.8767838001732347	0.46354541387262893	-0.8663882929254676	1.7681214968686239	1.8636539061563453	-0.009351142914348149	-1.3590415568940768	0.22977333147482457	-1.3935826424958748	-1.2486705519295866	0.12621089175594308	-0.9176321151548843	-0.8501769822990303	-0.08676059464769562	0.0017441696616884849	0.3970853733573055	-1.3148238381860469	-0.10702957057226628	0.751743654898438	0.14932889291744122	1.000108262427623	-0.49638538243741337	0.18982811315499043	0.45965106317812887	0.07098815601200167	0.4692363913051568	-0.11443357065660029	-0.42236824008893975	-0.1644218644283048	-0.28687385069601834	-0.17214534597865802	-0.2286805361159781	-0.48865762986127237	-1.0063784808589031	-0.5710277442297625	0.7487873616134981	-0.6367329055578599	0.23952244952529012	-2.213821938675422	-0.09970772358782018	-0.4605372135596295	-0.9042070000495792	0.05395460408432347	0.08728404411597604	0.489692210433912	1.2951025311812354	0.13295766128337347	-0.31905929849272197	-1.2623061916102565
-0.637435033361315	-0.8901084969101918	0.4536183514257626	-0.8520865418892288	1.735194494446387	1.7139482217529163	0.056317445378733476	-1.3868994604515192	0.13731113612845325	-1.4363241125006854	-1.1316939636790517	0.16271947536461467	-0.9922055224949787	-0.8864569370971855	-0.15483202084329706	0.007605829538661196	0.47039379474983356	-1.354765559327428	-0.12894842582373683	0.7700428571330413	0.22869532145709054	0.9347370057342994	-0.5422066372955872	0.21379530361756655	0.5932043510397353	0.12321359615454901	0.3635136625667158	-0.019435314941476746	-0.485294012140529	-0.26330962152088155	-0.3993182306058583	-0.26817891773382796	-0.21344012104780502	-0.5470183818024426	-1.0716465171956837	-0.6300921541248434	0.6729930274643331	-0.5545031612534111	0.2825698067965537	-2.2064345180203633	-0.22680681971111039	-0.4088264085958341	-0.9089263959899195	0.22516368185835772	0.05116296881570572	0.47294771865452345	1.3599889952659816	0.08197848522905227	-0.2515104475245825	-1.2706909053738116
-0.5957535226853206	-0.9191450292566431	0.4464542250835689	-0.8439902916821603	1.7069961357566754	1.6024835627447633	0.12091706016024235	-1.4268749332597366	0.036332656068094535	-1.4713582828285976	-1.0074419421543657	0.17629434130546653	-1.0171552484424604	-0.9484398708686141	-0.2315188817145327	0.020276306313027292	0.49613617201770915	-1.3825676743052762	-0.12099776565319634	0.8272529369286458	0.273111442711361	0.840770584906615	-0.6086308838972128	0.2594463702514244	0.7493665861405103	0.17866927125042778	0.2539611759895305	0.051888200298711884	-0.506411018235808	-0.3662299396163234	-0.5693605180067893	-0.36182061347439487	-0.18635988732907033	-0.6622632715100458	-1.1197896222030084	-0.7212815419597088	0.6122557348411151	-0.47041719475742355	0.3754427242471266	-2.1286917175681315	-0.39847236804995184	-0.37536420158975015	-0.8887382418686437	0.3775572971125917	-0.004539927707852753	0.5168911318428668	1.4790144182148086	0.031320008197344505	-0.20709395318413654	-1.2993454861441804
-0.5468159430958794	-0.9178946231805517	0.40732247966769464	-0.8449549749074012	1.6416346813920921	1.540165362685841	0.18254772906401112	-1.4617319606872878	-0.05078860291742491	-1.4629282076339276	-0.9283516565937016	0.2009504878490259	-1.0773816346684295	-0.9954158357705334	-0.2864838978890939	0.014890276210004435	0.5494572922123924	-1.3832880733887336	-0.07368690865382353	0.9548506373624024	0.3437094903964721	0.7251757822570886	-0.6567317148585088	0.3091303852466428	0.8514385788317682	0.2260553026364803	0.17665597986831988	0.12848771380976826	-0.4965263105044627	-0.4595269879047435	-0.729435686859037	-0.4516942954112908	-0.13573106183561773	-0.7543794929873332	-1.1637351810279837	-0.7926771887834106	0.5462244172820296	-0.40097438346319025	0.4661341199653406	-2.0173677450068377	-0.5404305198999066	-0.3557839943625879	-0.8832893423358182	0.5218182375597383	-0.025129040212236914	0.5915998206589774	1.6141884832598126	0.02736228568362087	-0.16138961196871468	-1.2877500484664879
-0.47438549000087715	-0.9456667682453945	0.2955733770671428	-0.8295437390168916	1.5473011270573473	1.480760398807098	0.2608518680817846	-1.4853259609016096	-0.08264089703506243	-1.4427713143553458	-0.8324265829459971	0.23509176915862656	-1.1880070937084755	-1.014369681797599	-0.3281147123686668	0.03297104516588793	0.597426475985607	-1.4047879558252834	-0.043876425270162646	1.1196171867381346	0.44445450588031593	0.6092635328991496	-0.6709160910478954	0.37158419624141836	0.9191334026891884	0.2884885872777155	0.08165345672126381	0.21338484979790562	-0.4704055478972415	-0.5714850598684905	-0.8123884055119653	-0.5272990639862498	-0.06866645923447125	-0.7648522076705245	-1.1485973357191928	-0.8283619130127496	0.5036983656091208	-0.3625362248764142	0.5417150126960287	-1.8857098195231683	-0.6853431971363813	-0.35559624813605684	-0.9174506976820656	0.6168425665019612	-0.02361916625765433	0.6514006648591586	1.7592175321483015	0.07747382761679891	-0.08361358836259217	-1.2762720569054151
-0.37245977649297973	-1.0002907303249085	0.17519603346814966	-0.8059570358692651	1.4490139773734492	1.4203363508973412	0.32137553631006555	-1.519234166702531	-0.08288397573543668	-1.3874283583154143	-0.777940222252675	0.23669918626121444	-1.2979704194816233	-1.0296651298739619	-0.37030008641037243	0.03454747497708441	0.6766986513639541	-1.3842137610221972	-0.028951569503425128	1.2893758090545693	0.5254570639834817	0.45571795247350266	-0.6620342755488738	0.4367909504955706	1.0225013032883554	0.31651954073312655	-0.007557354454842092	0.28326858411139605	-0.45047560720867547	-0.6610288963614492	-0.8436743808473178	-0.5771114084002812	0.017580277711041953	-0.7624839761339561	-1.0981764436964128	-0.8458987717263211	0.45626787811253094	-0.3046300873340405	0.6262215840577008	-1.7460370785622938	-0.8373222831213539	-0.3609485208461982	-0.9942842836202171	0.636554844930287	-0.003922353718496183	0.7388028995450717	1.874556019900552	0.11842885658965899	0.022432529415137716	-1.2550572446443744
-0.27880383798930314	-1.0817610385125878	0.024564710523138623	-0.8135517102863551	1.3570461588493477	1.3630998551922622	0.3423525616289529	-1.5716552868989573	-0.1007179182329152	-1.3227509859383908	-0.7452720099791661	0.18939816926753716	-1.3782073545249491	-1.0204979034850887	-0.4051112257872858	0.05775116863637926	0.7430295353710279	-1.3237224041373943	-0.00643530749299952	1.4931321317745367	0.5648247581060517	0.3651487507533838	-0.6166489824304248	0.5056319515371154	1.1280337697021108	0.3747294992564594	-0.1006657482174457	0.35538414534580215	-0.4439585509684937	-0.7176442898377864	-0.8712480327475483	-0.6541948094374408	0.09313089884994782	-0.70648763018144	-1.046470049222645	-0.8450491549774934	0.44988473769499465	-0.24863282874313092	0.7235282655170356	-1.525972967729721	-0.9182054527970271	-0.383843365808164	-1.0077972560961463	0.6041387750064693	-0.019963481027253354	0.7807294455860447	1.9698679641491932	0.13449496338269867	0.13454235645560453	-1.2067235864235264
-0.2189153289963282	-1.172552555631129	-0.11402617532415568	-0.8188948953548334	1.3080868571043234	1.3211308750240458	0.38180657568863496	-1.6122219307392236	-0.07016605760610718	-1.2513912097717952	-0.6877223824865569	0.14195886337392247	-1.4367385150124845	-1.027320436988188	-0.3867181459749897	0.11130041737822235	0.8250288702613249	-1.2373124232350774	0.013694427770867105	1.7114375541573008	0.5610196567268341	0.2779244688429041	-0.5513760216770389	0.5554856238505578	1.2550207319100195	0.43968012126503025	-0.20882814475607994	0.42925403317385846	-0.45678070724531566	-0.7474508502676761	-0.8642630517788689	-0.7245674785165427	0.13790282697125847	-0.6448598011709351	-1.0085574798739632	-0.8475481743513011	0.4686616015134154	-0.17672563246877124	0.7757157244641629	-1.2907084561543367	-1.0027313164505178	-0.40876398160709987	-1.0017717652780544	0.515789453065876	-0.05389878670480693	0.8183547745414138	2.089080392302508	0.14277930507214162	0.21964179462486375	-1.1765601524489153
-0.19422556493792814	-1.2447460300185025	-0.24739920231940354	-0.8771017297140675	1.253419834706551	1.2593667933346115	0.4231281337021072	-1.6605960740806889	0.005840710640626879	-1.1651180567122905	-0.6437307714753149	0.06199618508351325	-1.4894381458524604	-0.9551865409646364	-0.4213795824203584	0.14121944411202098	0.8902589782626184	-1.1860767084347368	0.06909760917857867	1.8953291586234182	0.5478831219362298	0.19546999753193084	-0.5377512875696555	0.5301885877241943	1.424406081810059	0.45830332647492433	-0.2983566233010055	0.49719860636232244	-0.4457571207978834	-0.7101595934074387	-0.9043736701200865	-0.8003114556768463	0.1644299681937802	-0.6261870755501365	-0.9724879044944167	-0.8442934545239386	0.47490327658902104	-0.1335691364990904	0.8249304535656818	-1.0127902498536114	-1.0503351459394072	-0.4265350035221046	-0.9966928389373285	0.4268132860167514	-0.0748724760843708	0.8557449324407231	2.218625638779043	0.17584338792361925	0.3364613240706033	-1.1645240078732646
-0.17166227785174953	-1.2922353221344376	-0.36103118801071243	-0.919351324913199	1.1927248514397868	1.195128518262209	0.4391394544386101	-1.681534115369466	0.06288370691661077	-1.0851773849667088	-0.6005981878270538	-0.029863062044543476	-1.5049024638747974	-0.8936802767604528	-0.45055583364136653	0.20133481050267238	0.9258222599422533	-1.1423313494018426	0.12281296780490174	2.0632939047837726	0.5603426897841957	0.09162474082602419	-0.5248499415241445	0.5097766142687841	1.502055689730025	0.47915274918253975	-0.4116513458330807	0.5390324727577565	-0.41358509303586655	-0.6298497380815857	-0.9360188710547972	-0.8354799403953932	0.2591517929953098	-0.6025666462224212	-0.9408530923427509	-0.8176141517029363	0.5062392934928184	-0.10551896860225825	0.9163722198072393	-0.7010633817623294	-1.0108009373808642	-0.4440142730010481	-0.9921822988312377	0.3412172213027067	-0.04587354994446624	0.8695374355010681	2.321190261860619	0.2653451784576511	0.3935768709081301	-1.1013553149437143
-0.12308295412168482	-1.3338841176149403	-0.491783755284602	-0.943381554310375	1.1729349153649078	1.120744985059075	0.4307856736776662	-1.7073632000408516	0.13346579144465953	-0.9953398378488499	-0.6006489281668432	-0.12955090430398064	-1.4913041019887001	-0.8220919349396827	-0.4953332810069929	0.24972462653017477	0.9620996113649746	-1.120390600358362	0.1557139966818797	2.190607264328492	0.5472102296011566	0.027604955305423375	-0.5115615257174535	0.4866757659974943	1.5657715908963044	0.47870156773006467	-0.4779945548026432	0.5859433433664876	-0.41989368781617653	-0.5181821272159357	-0.9855625624760698	-0.9240354047100695	0.3578569241684576	-0.5796829343168212	-0.869950993868847	-0.8227114528982122	0.5432998179665154	-0.14303687054937667	0.9653621292390477	-0.3836397517617418	-0.9872359730449471	-0.43039815581552937	-0.9707641330289725	0.29231762718523696	-0.03586724534807626	0.8741208009905577	2.362614603568506	0.3545330288750498	0.3869017427316747	-1.0456202796907315
-0.08937146205744098	-1.3797376086852933	-0.6202209749093356	-0.970032936098846	1.1651657229102026	1.0615814192818906	0.4186452521484411	-1.72177258836867	0.21182823434611234	-0.8788621521778088	-0.6250661088147961	-0.271091760724901	-1.4302892654139652	-0.7375771584434001	-0.5138656143848703	0.3216374159785033	0.9867438211010174	-1.096284560887897	0.18697149262403379	2.2892488750985995	0.5086842329842242	-0.040939220985948106	-0.4871346023330595	0.42457808180384066	1.5828137237455941	0.4605672997427278	-0.5370152167720221	0.6115053124685854	-0.4328952991804155	-0.36121640972898283	-1.0662421623722917	-0.9456280162197735	0.45000570977743265	-0.540456820356063	-0.7788678282825956	-0.8127519037470995	0.531063805939788	-0.18061915169033838	0.9850999599503124	-0.07678748122870427	-0.9842082077250055	-0.4196070035535769	-0.9340211703886657	0.15703416898581204	-0.04663052729196645	0.8168139944749425	2.3741089108359312	0.4451627224853768	0.400538959641714	-0.978043220649452
-0.07324183532075355	-1.4469318902823047	-0.747657817711554	-0.9796180504367926	1.1471776566305716	1.0152787031199653	0.3860527575485438	-1.7197215206120322	0.286220145315392	-0.7695960845240277	-0.6468654108226871	-0.3846212951173834	-1.3890043826217502	-0.6610839445101503	-0.5482704051689206	0.34575613019296353	1.0094675418933265	-1.071894266044816	0.1840673441135462	2.3319662614616403	0.4858897722988913	-0.09580084062518139	-0.4686571286137826	0.334628416703706	1.4898506875968711	0.43602799418389343	-0.6090194329207324	0.6248752482320484	-0.45901740143937675	-0.17413078270231655	-1.1146423875722633	-0.9501481914528386	0.5685170342503204	-0.4615178886907878	-0.6851835809381983	-0.8063679470882633	0.4942613520730042	-0.25636769658223024	0.9616480084408348	0.18752647542736772	-0.994787659381571	-0.3795157947604305	-0.8504111375621047	0.07776700655388763	-0.03483718748455359	0.7294633062865002	2.3055288083130616	0.5063494894799841	0.4154722780529675	-0.8831822572849702
-0.08979376842802884	-1.524112399890025	-0.8914724720510844	-0.9357117426700322	1.1502946992890524	0.946448149200763	0.34475004681747856	-1.7194401651028168	0.3879714266393103	-0.6416278265412894	-0.6834372685361769	-0.47921121109197473	-1.3142090355150242	-0.5745486912411988	-0.6373450006489493	0.3485966260632648	1.0106361382217377	-1.0438305655955795	0.13536705135621513	2.3038847114968926	0.45417651953117966	-0.10559894931312412	-0.47423166952962426	0.19202814018877307	1.4202861623282383	0.4046661065598863	-0.6665381489938248	0.5848904010957787	-0.47329179844796354	0.022628906025037355	-1.166328595629055	-0.9671685796532781	0.6563533953501166	-0.37222674636224934	-0.565857744029099	-0.7753490237462993	0.4620963828198793	-0.3357585943316374	0.9562259923777372	0.4247722627588485	-1.021434830511176	-0.3542726851334589	-0.775510736144038	0.03581134472319447	-0.02064404321951101	0.6057293043283931	2.219779723688269	0.5249485856706746	0.42650748360897195	-0.7989316608138453
-0.11760748941991746	-1.6162138951777334	-0.9703924163180895	-0.8862173759536158	1.151391010838784	0.884700800788823	0.2916813712553844	-1.713267957589283	0.47378338421868477	-0.5049174142222238	-0.7229390843380528	-0.5552496944115448	-1.2013764655853163	-0.5137434884611232	-0.7504057891535135	0.32647610054032966	0.9858693302101699	-1.0057197664324637	0.07872767705965969	2.234668553439846	0.4170679042601842	-0.10194718594040567	-0.4790302486308022	0.05787348382144706	1.3483557348149442	0.3664814766947121	-0.6863917312472234	0.5484503733258728	-0.5253490924253075	0.24625229198317303	-1.259651206423639	-0.9730506795469104	0.7320290663741555	-0.32204413452232994	-0.4583746944062203	-0.7820956684113435	0.413092597575473	-0.406918872849216	0.9558054283450449	0.6285784067446762	-0.9783281346278627	-0.2962185961185243	-0.7396792800374904	-0.013936610013187347	0.0013356803098251823	0.5043859025640337	2.1214037886676125	0.4499454145902934	0.4667577406957565	-0.7376525782182628
-0.1700827922452737	-1.6595653583389023	-1.033792928183431	-0.8327625731448227	1.1081066385122977	0.8201417176977028	0.2521913256263951	-1.6876432844163554	0.4953886071302193	-0.4016349041051094	-0.7302896462633639	-0.6134708858039974	-1.0930070390961222	-0.4625435580074038	-0.8473331113046919	0.2598382422848847	0.9090478161053552	-0.9847070979564652	-0.005967859798109709	2.1207073022950307	0.3456278098173592	-0.05647344789332357	-0.4611927342169043	-0.07638307695506873	1.2889736845792443	0.3663146362349502	-0.6754153058120803	0.4818813160326392	-0.5611597308043125	0.4978490867946192	-1.3364797181309762	-0.9864036802243327	0.7680284766564878	-0.30026158004021125	-0.3926974743964707	-0.7961763837967857	0.3840143744453751	-0.4780652230005222	0.9416102174818107	0.8229727821874653	-0.9210006324807221	-0.21708342479436232	-0.672805879651948	0.0011140871788975243	0.03126935927897934	0.38973662944418236	2.038173104274249	0.3518208518565982	0.47768453672109124	-0.6930045775307938
-0.2050945096871108	-1.7143382506511062	-1.064846346190389	-0.7649794979469903	1.0838680287849813	0.7330910934312809	0.1833137934873951	-1.6403741683137203	0.5180950120144667	-0.30168615642611357	-0.6991923417304253	-0.641156759842263	-0.9882748930273658	-0.43584513445327533	-0.9745271739778847	0.19441001313580314	0.842788665131834	-0.9495989461025417	-0.12312772764572526	1.967679752543198	0.2872171461948504	0.01206237197323885	-0.42401276467019827	-0.19011101054460178	1.221070966301486	0.32727185203924813	-0.658474009531686	0.41509659621037753	-0.5790015039047622	0.7308325335288016	-1.3899303106134362	-0.9455753008605463	0.7416363419796966	-0.34018591194880804	-0.3245525678902529	-0.7973797635090376	0.3636479107293561	-0.5058797207523236	0.9419717498311435	0.9929893041266926	-0.9041600174107884	-0.14437137756206134	-0.6494176066017577	0.013867796112585712	0.021736091479083935	0.3438239440826063	1.951402156179721	0.2253874286161374	0.46382280281369914	-0.6827063250175052
-0.2508291367125689	-1.7668297749499076	-1.100539637369578	-0.7115134917256123	1.0558961398843976	0.6312711572478236	0.0703544911098392	-1.600492140761941	0.4908845329681206	-0.23265150810277602	-0.7158428171805946	-0.6542124746393587	-0.8727317925331635	-0.35189963236164423	-1.0851777959550015	0.07117501965777073	0.7739243008034001	-0.928090247593292	-0.25811685285540303	1.7928188584763496	0.25471595745789255	0.09120705713992008	-0.39491174830241316	-0.27197758856958965	1.1538865011817296	0.287883087695889	-0.6358368166951853	0.3174550525565864	-0.6026422799128143	0.9394505216172873	-1.434147361034323	-0.9053681619960192	0.7045650971840005	-0.36473749767976965	-0.26186528941090104	-0.8054966425594164	0.37224420827363874	-0.5378253889559772	0.9783376163004835	1.1391500987556988	-0.8553305062908206	-0.09565483754476481	-0.6658016008849206	0.02373942152410988	0.03536115718693349	0.2581503402241469	1.8439632862427722	0.08273033265099733	0.46030961621360333	-0.6826457467497445
-0.27185264950922294	-1.7647325941222392	-1.1083037715072261	-0.6352276212472165	1.0735492241000308	0.5156049368504322	-0.08246038330903288	-1.5576218117803216	0.4602991920306997	-0.19037903137683942	-0.763128069313076	-0.671180440229975	-0.758508055134366	-0.33577125231987914	-1.1287670220456207	-0.06687615092994362	0.7003705524361241	-0.8815122655104132	-0.3681104337151466	1.5814950443014877	0.20727931797371188	0.18477035784490128	-0.3448894154774168	-0.31229183007070144	1.0383231289866612	0.24518445804775352	-0.6224892581841184	0.23316430061317123	-0.617361557790499	1.0963938725443678	-1.4287823486842286	-0.8667711103502495	0.6428249270621518	-0.3482781775937413	-0.17777310521559397	-0.8074510568577857	0.3795173240135709	-0.5648266572874878	0.9808129087645471	1.2817034824595965	-0.8228454916298142	-0.060046692537841784	-0.7064173474231636	0.04913442689287062	0.024461631167804716	0.19820027702565504	1.7169505701261527	-0.03445361287823049	0.49405196573701493	-0.6928410692138247
-0.31002120314697074	-1.7808808864952899	-1.1306694467031788	-0.6004163875775769	1.1684226755923874	0.3999700799185091	-0.23658846984619766	-1.5380571747317513	0.397640586925597	-0.17505171939099554	-0.8201212663781761	-0.6917368180037001	-0.6661995869059086	-0.31976444875292837	-1.1598514648645355	-0.19387257923374052	0.6188042242210858	-0.8383822179743963	-0.45148164088940873	1.349545392460095	0.13837390883817996	0.28764362135241023	-0.31283219471722207	-0.3462479332206462	0.9821520485242387	0.19366871197131588	-0.579784610522332	0.17224776487848997	-0.6239736128127567	1.1922444829764582	-1.443876939998486	-0.7991445111171219	0.5230481759620143	-0.3698692328663777	-0.11429508227703647	-0.7953006855144826	0.35061961488262255	-0.6057622776858133	0.9533090709681012	1.3883749878088039	-0.826979348547549	-0.014845851137742111	-0.758134527465451	0.06699779485447781	0.01816478542957913	0.13077082427257516	1.5912880239686114	-0.16345729313647786	0.5229550866503844	-0.7485124442796751
-0.35518449961242216	-1.7745759706852655	-1.1278258546649491	-0.5538635313652411	1.237051034807153	0.281757246707682	-0.3840518801583625	-1.4916812580792949	0.3094850076033246	-0.20155869815855	-0.8871018097274621	-0.6972771779253047	-0.6416906237084378	-0.30557476716462095	-1.1915874166431462	-0.3374201278254888	0.5295168131219024	-0.7906174287790797	-0.49839977349216713	1.1568871353382408	0.09374193815857039	0.3716961299508249	-0.2721657585107969	-0.4048755213022373	0.8919436686056613	0.12988777516101616	-0.5186210760685884	0.15816457467844505	-0.6084138490826123	1.2453930286337223	-1.4289888563117492	-0.7116731148100686	0.3741744551090947	-0.380877258081094	-0.09353764695856837	-0.7828203700543294	0.38535076978747734	-0.6259950163193856	0.9692556578958295	1.4349510672383463	-0.8472616732255069	0.017943657854490088	-0.8032175511155482	0.07449562990190803	0.0112440471361889	0.07397345906804766	1.5107719619682887	-0.3056794015755894	0.6006719140563848	-0.8204052180010581
-0.39500171340875384	-1.7368090873107036	-1.0876652497280221	-0.5180122244267352	1.2942155899082561	0.18551209793210457	-0.5293683078384632	-1.4465990205474664	0.21793388429201227	-0.21705759442748523	-0.9246429397240206	-0.677649922564724	-0.5976912819648792	-0.24712871176833345	-1.2364330776499382	-0.4552749255326097	0.42692422853579143	-0.7590439238442139	-0.5348784096322604	1.0166830071430368	0.012270741976712862	0.4153734143384196	-0.21649311707906999	-0.42914325642642004	0.7921971270041639	0.05958853346897417	-0.44798174265060303	0.1632375819284108	-0.5710986070625311	1.2794613219484696	-1.3291173026133505	-0.6457643089492809	0.1924473617688356	-0.43937713900391717	-0.10051006627300474	-0.7646961296518118	0.44082753264057956	-0.6127090442872283	0.9880567350884668	1.4188540214868175	-0.8401244038959848	0.008130106488783831	-0.8903626479560653	0.11636574817946	-0.021622367825478724	0.04393907068908333	1.3951372366436348	-0.4156045800171023	0.6703945519946937	-0.9355990671870759
-0.4036417003677766	-1.704276037827802	-1.0158940469879432	-0.5130053400262957	1.3573801452419016	0.08125692124115784	-0.6525004863283306	-1.4087671337160503	0.139918530315017	-0.23721324638603117	-0.9769958338705607	-0.6578195825441491	-0.539112045236565	-0.13563410576668822	-1.2787400325418399	-0.5179752205079671	0.3283597798428704	-0.6958157872140618	-0.5206470063203141	0.894889981904266	-0.06998924002111193	0.4570782615111469	-0.15690270215102725	-0.43494929795879156	0.7563256863793315	-0.022099164211064937	-0.346432475780651	0.21188349495044295	-0.5399836227690124	1.2772074121125958	-1.2012116408182245	-0.5940805692826466	-0.02514246864962084	-0.4922860045704257	-0.1606447760823029	-0.7218822853324236	0.5421360639899548	-0.5708665304592945	0.989391776255793	1.357680240883522	-0.8087841571272177	-0.039168668993592635	-1.0590739741022757	0.11209312991045206	-0.06905176060714999	-0.0012997675023807109	1.3336853459459075	-0.506253877859767	0.7796865324003979	-1.056644229562656
-0.386532100809553	-1.636282396002273	-0.9062496910675174	-0.5750091249276231	1.410317984133081	-0.009467526102703284	-0.7628419566127509	-1.355492398518353	0.03915735202719226	-0.30573258890844224	-0.9701149166227546	-0.6353551084247142	-0.48177676010288106	-0.06385768320793839	-1.3004726306269772	-0.5500602360326486	0.23712455603535437	-0.62818800839473	-0.49046094503778076	0.7973253897491699	-0.182919317041245	0.4734805364040767	-0.09353571038884803	-0.388731717530569	0.7433882425391464	-0.09598297303808268	-0.26415647646500223	0.29550410494490087	-0.4831931982399874	1.2428163463080948	-1.0484001824189355	-0.5324663235902565	-0.221179736359352	-0.5758994541205353	-0.23961288332723507	-0.7163240615051072	0.6831223022930325	-0.48704225560239484	0.9760525027745282	1.2727285138499442	-0.7159247298788396	-0.07481151010527994	-1.17979585372725	0.11960983139121632	-0.13172607558735222	-0.034699616902707425	1.2817192275942504	-0.6209110566113341	0.8168255317577493	-1.1676787498957075
-0.37698473160836754	-1.5598337721094846	-0.8274196648086674	-0.6462469359856984	1.5082159012986016	-0.09730333426991591	-0.8539006669436155	-1.3072160575038148	-0.07735773895633297	-0.3835116710830813	-0.943463849682818	-0.6074458278022272	-0.4711447529980348	-0.04631898473764617	-1.3386641624129876	-0.567717245285376	0.08233177772158354	-0.5508645521137167	-0.4629664410022212	0.6876377007179292	-0.2901799210654394	0.4779716848813699	-0.08203686000375401	-0.31281366040898895	0.7372756440062512	-0.16553935279205503	-0.21249468967473345	0.38211816689317335	-0.38049322427689175	1.149442197638432	-0.8776260487299362	-0.4511416048975191	-0.41364342871101123	-0.6598305853322124	-0.30974337201130986	-0.6437301888670997	0.8200449281311759	-0.3893244353887676	0.9734663423479356	1.1485016946560775	-0.6489981480496894	-0.15462541414343228	-1.2382471425966899	0.15793557572644729	-0.19748095467262278	-0.0857087232630333	1.2702048559252417	-0.7310624966661893	0.8117212125637552	-1.2881374994948005
-0.3702769350708913	-1.5598702448195314	-0.7771788873275216	-0.7029191506838954	1.6039757390647391	-0.16320122586247082	-0.9783742176090188	-1.2678049643793219	-0.12251499205825411	-0.43000751353531824	-0.9270689869314062	-0.5959778754872954	-0.5071477139527135	-0.060733131264424034	-1.3531806231639343	-0.5372571557061515	-0.035753120544456264	-0.5181231064619906	-0.42485882430546174	0.6248428570861541	-0.3539550034572074	0.4473696892212537	-0.08156473753851763	-0.20955576309056428	0.7296535432096455	-0.2512957209469426	-0.16435199887488455	0.5186270094047185	-0.27899963582842785	1.0366862670917814	-0.7260948678551802	-0.3707197868702464	-0.571195894419003	-0.7099349117037922	-0.36197283950881914	-0.5134752158778975	0.9207203833111046	-0.2755056182265921	0.9673939571952456	0.995997788172747	-0.6065724039139756	-0.2684669533276294	-1.255264417605845	0.21148645315196285	-0.2584012752755075	-0.10726942324119418	1.3377682366693353	-0.7926273623093992	0.7983872298272476	-1.3640540332065005
-0.36670462455892194	-1.532166790025276	-0.7628315075755036	-0.7981808260144744	1.6711180700150101	-0.2018874661655083	-1.0659607263619693	-1.2398900480910169	-0.17074058287113109	-0.49228736089919406	-0.9090235475162991	-0.581934102453758	-0.5694706582590993	-0.1253904655955511	-1.3194747744797923	-0.5099759084233562	-0.14322404050097076	-0.5160489049575784	-0.3404430094643557	0.5855297873001278	-0.4257359679272115	0.3549240058858176	-0.11934036113418285	-0.09956134484357454	0.7127467439893498	-0.2936905310573451	-0.11402044419154614	0.664098992142654	-0.15811475153314228	0.8995002923626817	-0.6049418659477734	-0.32279070867388915	-0.6743023096896803	-0.7153259471713481	-0.47232413265473144	-0.4184352525424405	1.0072674022095327	-0.22486889679648278	0.9381697496525678	0.7850774085988503	-0.5784078047317528	-0.36970493232573787	-1.2425228690719892	0.25855710377799257	-0.28073608903958547	-0.19271950902165294	1.4348675850415191	-0.871399176785537	0.7949113768177254	-1.4279630682909177
-0.3314439641301761	-1.5232084845593756	-0.7374476018977376	-0.8731784031908368	1.7791696763509706	-0.24358190171253852	-1.1262240249271172	-1.2242384311557886	-0.18414626227506398	-0.521334249730333	-0.8919711031405256	-0.5750860513815392	-0.6494581942808024	-0.22511235538473606	-1.307060860155629	-0.4041386018668118	-0.21173795635457907	-0.5549273825426011	-0.22717995213117154	0.5531018333831097	-0.48854345908131014	0.24188989149137657	-0.1728880485845929	0.023899307880983767	0.6706308401956093	-0.3426975778289961	-0.06857676995870476	0.7905894026900058	-0.0334606172779396	0.7766630648407911	-0.49340123597269453	-0.2492815157576887	-0.7828942677520836	-0.6902621757323197	-0.594864984137164	-0.3147312835902055	1.066283288827408	-0.1986955397931663	0.8660673943130925	0.5569805708262398	-0.5793233038995311	-0.48127899109043454	-1.2375118208773939	0.29970699596302464	-0.26883283251446743	-0.23091186551230108	1.4954625272461786	-0.8643939197469945	0.7877054783831794	-1.4744152412379614
-0.31414691007580703	-1.5660888418824448	-0.708769474626424	-0.9066536546960247	1.851531087416756	-0.27435837660716067	-1.1667988979581747	-1.2010180265599637	-0.20900262714029924	-0.511424566192235	-0.8307312691177776	-0.5442941585187909	-0.7745821061392213	-0.2977990093695593	-1.3568187027929166	-0.2412499901193565	-0.2494274703605451	-0.6198835135022496	-0.147530357492571	0.5585139747043458	-0.5191079344546579	0.1536349265402231	-0.21854049967201433	0.15897995123240177	0.6426541656672651	-0.36038409670659266	-0.08152686728006643	0.9186150742113293	0.08415480617414275	0.6659816808324772	-0.4051450386613856	-0.1671850842428318	-0.9050343548996469	-0.6881480688223885	-0.7361359146497234	-0.18969535322493672	1.15396774042252	-0.1338257052704786	0.8636808696415443	0.3019819851947307	-0.618684016699266	-0.5780037328016269	-1.1981976937347396	0.354833535012473	-0.24946116284085598	-0.26465899919910796	1.556793911942481	-0.8959386873610345	0.729861461148227	-1.4891683211226674
-0.26167587728453173	-1.587714727425966	-0.670279369563537	-0.9112747005072027	1.8237940792284586	-0.2780010190964824	-1.1871589519441534	-1.1715741956964565	-0.22349115877471673	-0.4867905700873649	-0.8075745641757018	-0.516765066667965	-0.8939261604456789	-0.34279029182632276	-1.4370969139087115	-0.07544847177068059	-0.25444402224423307	-0.6632948000545803	-0.11167709398597818	0.5759115300347706	-0.532654654167996	0.06939270761179554	-0.25015460588527777	0.2909699984220632	0.647824105195865	-0.33997000946916034	-0.09283547376326115	1.0183944314041062	0.2070806673688632	0.5911371996330598	-0.26574450651725323	-0.07146660353358049	-1.0295669265792846	-0.6404090682271718	-0.8488927899886708	-0.14615964523391384	1.2547298972252114	-0.07911741002378431	0.8723405312427015	0.040415393073987546	-0.664967148034156	-0.6346239784320657	-1.1777812900231774	0.3867660739719716	-0.26107547661703717	-0.2567479209802638	1.6436048509666847	-0.9137879025117472	0.6918892968127699	-1.4879688714210109
-0.22144148115850895	-1.6082148219860546	-0.6275277746228498	-0.9054571550182556	1.77596019310052	-0.26257028552504275	-1.1666950161722025	-1.1592746492250594	-0.18076003454636919	-0.42600453853895975	-0.8155401385571883	-0.4974591825760021	-0.942306470765678	-0.39259452017308993	-1.5316305148977312	0.11949780531826097	-0.27336054488669215	-0.6707676999980811	-0.10252111727677157	0.593173216250298	-0.5065721015948055	0.024976171931579482	-0.28247661687410436	0.44858031766489936	0.6543394746523138	-0.31367202869878186	-0.14380173488643577	1.0676852634679252	0.35257325335061357	0.5125015151459735	-0.1388222675321001	0.004695746739746926	-1.143834758380205	-0.6062713396512772	-0.9484572514813646	-0.058970702632148486	1.285189664417054	-0.03716160971938883	0.8264688456661362	-0.14691382700959593	-0.669632884756689	-0.6874832374634892	-1.1911704408259445	0.4004497408487409	-0.26699057567101714	-0.21374217536541634	1.6888716126057315	-0.9257411213776688	0.6498278893110342	-1.472468407157811
-0.20204399733981093	-1.6434194974798562	-0.5760640082793469	-0.9161630369392538	1.7714994486367381	-0.29101091375171934	-1.142121929370077	-1.1540391655147773	-0.10954060135750696	-0.36553306877228237	-0.8448917118151897	-0.4869968683077907	-1.0102897696306805	-0.4763241183146015	-1.6200056897239137	0.30069276898750374	-0.30098030606632187	-0.662250932966577	-0.13130508855947043	0.648834859930422	-0.4853072439328009	-0.008135049474461958	-0.34014733363593014	0.564899582280521	0.6206250305729324	-0.2809739655157007	-0.20420295561670554	1.0655730118106284	0.455408881613805	0.4258478876304073	-0.1073982251038891	0.05248382803224484	-1.2316553908422452	-0.5321215887951856	-1.040892617149443	-0.020114896652435852	1.3662234141061953	-0.023214891062101162	0.8016790629346462	-0.3101866831922008	-0.6515207343107845	-0.7244933965748113	-1.142823298852008	0.44200708117516624	-0.2207314339317381	-0.16532918770910993	1.7457151770871355	-0.9408635350760808	0.5820438809040472	-1.4067880105180943
-0.1762206246336491	-1.6518228098745502	-0.5180463106316473	-0.9474270520649405	1.7045763643111784	-0.3377246467570189	-1.0963691535300064	-1.158540853662227	-0.026789675794179013	-0.2648157465085674	-0.8610205502137058	-0.4657612425534741	-1.1303687366292616	-0.6268825663629253	-1.7250065039223874	0.4907423544662445	-0.2937993729248233	-0.6885442715598001	-0.19753846614776185	0.7500973545813305	-0.46637856135420097	-0.008191395161904513	-0.41947785391021436	0.6672919109735187	0.5797188001796089	-0.21681411522920482	-0.2674461620788853	1.0235352335579981	0.5506847968630881	0.31093603550052773	-0.11294183864535183	0.12357115723455511	-1.3261325559619819	-0.4661899636667874	-1.0740891606194394	-0.015447809139174564	1.3544077927147578	-0.011131498549306451	0.7731811506802696	-0.4275307407222069	-0.6170410817469689	-0.7320512769228747	-1.0604736811485935	0.45657118160751536	-0.13603889166180555	-0.07802649607237919	1.7950195753327214	-0.9264382931659604	0.5070058247761159	-1.3407520194466245
-0.16645761871138456	-1.6689485708768441	-0.48272625714989104	-0.9220240576177459	1.6252955481826112	-0.3737798306304124	-1.0183392979044368	-1.1785220081087888	0.02416310641476326	-0.15477312032529375	-0.8529971186655503	-0.44584817368407836	-1.2901108671684034	-0.7414182285710885	-1.832035936409469	0.6611597766837104	-0.26466147990783767	-0.7062551255967385	-0.26811180580097316	0.8200131687105303	-0.4274020877665821	0.02260161759424382	-0.47854320072383966	0.7487396288712592	0.5277693493377307	-0.12830713625358953	-0.3528322355156874	0.9903412204499414	0.6112455349190207	0.20532310143372984	-0.1262847429623897	0.2080878910210162	-1.450833236476352	-0.35735067075981697	-1.0945093324461166	0.004568237162997224	1.2763189520279092	-0.04387857043120617	0.7525949524459339	-0.48635665292891905	-0.5918093101482709	-0.7621835199715805	-0.9777652789584858	0.47055830720344566	-0.021066478834824164	0.06517566543836766	1.8587613085771277	-0.9264289294423076	0.44935058885507406	-1.3268954979247733
-0.15008417302868504	-1.6943171643496282	-0.4286373527498194	-0.8601396535048578	1.494192499824969	-0.4282745376706245	-0.91784059912429	-1.2156855017865162	0.08065865594225677	-0.0712963791876231	-0.848203013210538	-0.45886121468333513	-1.4541190454692763	-0.7999257148009206	-1.9231728741555376	0.7980227835752324	-0.1701087989340871	-0.7292305667154201	-0.34058517987183035	0.9579769119486977	-0.42724766596072417	0.06502239487128991	-0.4919394045004726	0.7988194058901795	0.4955935813852915	-0.053850641041288186	-0.3906180653431943	0.9202280237412015	0.6357012269050182	0.11257866795515355	-0.18066113146417015	0.2541183421443901	-1.5648261778651136	-0.2949961547452506	-1.1123037569756946	-0.041557515286063586	1.208832471189369	-0.06432245872206509	0.7078960002764518	-0.5145144244895894	-0.5822495606886845	-0.7643264543064773	-0.9295330076933865	0.47916572436132376	0.0763705448518353	0.2012128798638037	1.9018892338008206	-0.9136619178662434	0.3639845726491413	-1.2758493720421167
-0.13440674290115048	-1.6698263474319606	-0.3655034763653059	-0.8985568492755893	1.409205633862174	-0.5132603395013053	-0.8050538048139414	-1.2814666052483819	0.08553379675387449	-0.02312644739657522	-0.8388655386549277	-0.4960620839309392	-1.5929078819809193	-0.831174679511865	-2.051907993106366	0.8910269133946735	-0.013812365813368832	-0.7207287240355575	-0.3945637467291693	1.039191915140682	-0.47450435913308436	0.13995826179803322	-0.4992079830522448	0.8101656344245152	0.45088911012605043	0.04492028407501318	-0.44804134298012493	0.849388154409629	0.6519915667992235	0.01678737887919434	-0.24503702393378735	0.3207183264386234	-1.70567035699383	-0.2520915332089301	-1.118797966861472	-0.13063254791501328	1.1543000966431107	-0.07342852317431361	0.688155137216278	-0.5341662609553366	-0.5522848474801794	-0.7651447651189092	-0.8753550583754268	0.47937003211230145	0.1771695062772089	0.29851368050057636	1.8586416027751622	-0.8698175587359079	0.2927525236530645	-1.2390221014453542
-0.10207660686203468	-1.6476454688172335	-0.29031902761626044	-0.8779451478955052	1.2559120128343415	-0.5983696292623477	-0.7037080315559707	-1.3518314395679634	0.0907853826085615	0.023370579952059024	-0.8786588807726845	-0.5594328980264083	-1.7477001718204686	-0.7902554677050494	-2.216560217732437	0.9150019270564431	0.12351775541842062	-0.7165729092284712	-0.4887828027514273	1.1084301919770199	-0.5034870427452333	0.23225142032071067	-0.4779997237381911	0.8040118320625362	0.4402008056590093	0.12011989750697463	-0.5039065677270276	0.7839256353957496	0.6297471796945284	-0.027119425910758933	-0.32262807900895984	0.3794310853949395	-1.8445223382063927	-0.23058920343875608	-1.1210682032017378	-0.22713303867427329	1.1257744420348499	-0.11747722458875165	0.6867969679640533	-0.537512813284729	-0.4871715212660542	-0.7850024864476779	-0.8838196869720727	0.5117828790204243	0.23819230611929498	0.3881186484984688	1.8017032559817643	-0.752582087189165	0.203438940470721	-1.224715029057035
-0.0983475860993013	-1.5559871169565889	-0.2607386017197656	-0.8394226598755236	1.035564011833817	-0.6629998562144217	-0.6170094349071648	-1.4018241882441578	0.08550096683468748	0.039166941640415225	-0.923681575026374	-0.6396924984712989	-1.874011561189977	-0.7336122624934113	-2.398239278831282	0.8616936177358238	0.19891934672999745	-0.7088653569156789	-0.5764191221499143	1.1688390399134572	-0.5353003562330129	0.3539777066877058	-0.40922907745069875	0.7536322381069283	0.44793286004939087	0.19785159136243197	-0.5417475997994402	0.7364233610138818	0.5858859368022825	-0.07089537732420417	-0.4002882025136071	0.40096821899367885	-1.9756313563606565	-0.22076158970259635	-1.115905429041017	-0.3425770991157465	1.1339095234224446	-0.14854194793347028	0.6623800246456238	-0.5379584843284476	-0.4529495793543731	-0.7944294817434014	-0.8775271590516193	0.5159771229809575	0.25966489892413047	0.42781306574900374	1.8010580689829834	-0.704830944201774	0.10067002197343915	-1.1695506410863559
-0.08765243173720545	-1.4446298543998755	-0.23617019520266175	-0.7961616240583002	0.7934254684882392	-0.7026220627930495	-0.5116015179586705	-1.452016249719303	0.07092713319149149	-0.003403621164959536	-0.99932955685987	-0.7579527794365729	-1.9616996935789828	-0.6772344479206537	-2.528752366408727	0.7695211464582598	0.2961544518875024	-0.6826358529859958	-0.6445109649712888	1.2291946787831427	-0.5486267386318219	0.4875327473596746	-0.3385603959616218	0.6672302606395965	0.46273263215846355	0.26715853704930353	-0.537937790415917	0.6588245332698502	0.5163989582488233	-0.11439675329781389	-0.47397933313663054	0.37704217211698215	-2.093411436262343	-0.1962590810045632	-1.0916073562816737	-0.4759729920910193	1.1717834718585691	-0.22813512238746142	0.5958604953106564	-0.545079348568117	-0.36191445358877494	-0.8231825700223595	-0.9046418677330339	0.5307475435838407	0.2884813106579294	0.4387301930599789	1.7886921879682087	-0.6397361249911797	0.032212366847238896	-1.1377674956774995
-0.09268680191842917	-1.3770088420953208	-0.2282548116986955	-0.7563281766463021	0.5877281021898598	-0.7497534876649862	-0.4242540648097782	-1.5145316361462782	0.050645052155375715	-0.07821452093666807	-1.035161462267522	-0.9110828585823405	-2.034768252585217	-0.6627747658100442	-2.5990457466834296	0.616209358283939	0.3220153190844363	-0.7133701937437499	-0.691892875538793	1.313066668882405	-0.579670696360853	0.6215778252889282	-0.33375053600332544	0.5532542129633602	0.4883618893941436	0.34078377605697463	-0.5499972756025844	0.6095058292263361	0.439594533961756	-0.132647692336673	-0.6000147753469844	0.30819190926673146	-2.1929765992470345	-0.19320415104789218	-1.071265837321553	-0.5334635775403168	1.1811678001715564	-0.3093873287344145	0.557751432042402	-0.5344770318872458	-0.22037528836310982	-0.8866358683040687	-0.9240020576542497	0.6013864571710803	0.32747074497970363	0.43551676930834465	1.7768260031413923	-0.572648620262623	-0.0729400105448644	-1.1016667099568536
-0.10122345405269773	-1.3226231683881093	-0.2536122097555603	-0.7518150355615564	0.4103845261679572	-0.7982310727078142	-0.3327077697397286	-1.603318628010122	-0.034439654850861416	-0.16225302145641246	-1.0032016378547093	-1.083348793371757	-2.1339746744779435	-0.6418032154133053	-2.6159392636594396	0.4721052783005308	0.38633167866197443	-0.7812155217513356	-0.7470305709519514	1.3462332283460718	-0.6433409274582294	0.7331371453332783	-0.3531787256502358	0.4376050855865349	0.5491010758767609	0.41666806864119577	-0.5109980142295858	0.5840723307999072	0.3153318750678119	-0.1422380610148229	-0.7565624869503947	0.2547965619414284	-2.2616595199439127	-0.1835932567452892	-1.0245881925238955	-0.6179679826254431	1.170354017434084	-0.39595018049387115	0.5270521666406472	-0.5578648892226477	-0.16352964446985357	-0.9285781358389045	-0.914983215183149	0.6453310577088988	0.31244703840285293	0.42912124485589187	1.757532474335454	-0.4957774544134227	-0.19906458766868257	-1.0958534679368932
-0.11345539368046165	-1.246298551709479	-0.3037926953930885	-0.7162981524716182	0.2065021575246227	-0.7974328130765224	-0.26870489317913276	-1.6774148296851172	-0.16973941270001563	-0.25407538288742815	-0.968625061632757	-1.2313996189632221	-2.255319895261631	-0.6691906419262417	-2.608897201727295	0.31820568536933963	0.508404933593507	-0.8199705365353944	-0.7756342192879211	1.2977177920887946	-0.6398939887406986	0.9179096765364019	-0.3592804916795472	0.3049368216924362	0.6074728891636301	0.5020939090554178	-0.47430341202503207	0.6062049647504819	0.19264656872899202	-0.14728745313263447	-0.8754892529138287	0.20580817861062456	-2.2891853575142327	-0.18722619638154556	-0.9452475853029558	-0.6543333785331817	1.0926199799899017	-0.4528178404378336	0.49984223173639153	-0.5858208747561657	-0.13632466489722997	-1.0115811257439007	-0.9293502588384193	0.6601369511369556	0.26296740265321156	0.3874635951588446	1.7230199973318185	-0.39675228873885243	-0.2651819568471091	-1.1000469682334753
-0.13428624253939123	-1.217670513715547	-0.41322530220066955	-0.6152973059675653	0.10892520232348195	-0.7804590518672759	-0.2451346481006059	-1.7522034811051168	-0.36303667592406835	-0.3409408476004991	-0.9236552823048474	-1.4016579954946715	-2.2948038860361493	-0.6977719191451823	-2.5669387185521275	0.11717511342857811	0.6566727447516881	-0.8352528081341741	-0.8064580543609923	1.2475101689245505	-0.6330855872589679	1.096357253874022	-0.3061959391983181	0.16798013787943553	0.6802352008064203	0.539972631374362	-0.42761935227098197	0.5639301045159095	0.07623106551575312	-0.08775112226609062	-0.9513954569063643	0.13278232548307453	-2.2530174271437953	-0.19460616186264149	-0.8526133851882252	-0.6826542991531137	1.0546828291572492	-0.5238176024341559	0.515689008128847	-0.6358427247363845	-0.163593146391474	-1.093613500499635	-0.9519432387083361	0.685507630598237	0.17359714713340274	0.3293656326320359	1.6623929862102187	-0.3205251342650267	-0.35532773448147603	-1.1161086144246404
-0.15960327460425577	-1.1795461977825297	-0.5295136633606283	-0.5430954263847625	0.0033163099308549772	-0.755897892297738	-0.2217948941992785	-1.8158857744422245	-0.5410364649826704	-0.3255783836881945	-0.9276608697002231	-1.5599682525677723	-2.299147487030367	-0.7600537619129313	-2.50276294660447	-0.0707217660326748	0.7397030789696741	-0.8801014986654307	-0.8298329699538975	1.2443269854361223	-0.618432460249078	1.2638362269818078	-0.2800111917490885	0.04772766332723824	0.7715957215510122	0.5596338742769383	-0.34766540340694424	0.5356351406710684	-0.04219245916412002	-0.04963982028812086	-1.009695350798842	0.04520896165648194	-2.1700596854375402	-0.2605346224481183	-0.7217907643912282	-0.6957016616976934	1.060213845543363	-0.5558737191792588	0.5311875930387194	-0.7320159268207792	-0.21416029384064528	-1.1726714933458353	-0.9578232763561474	0.7067718854156476	0.05838054806529236	0.245935321420587	1.5825878486797456	-0.23692215764535823	-0.395664661461959	-1.0678117196400396
-0.18781923280655327	-1.1245508219390423	-0.6338137190773093	-0.5112436534656501	-0.09401279014071988	-0.7157147094490104	-0.23438870373675705	-1.8747178139927878	-0.702122059346299	-0.20672876112382851	-0.9288338282044457	-1.6704425280855806	-2.238388136504224	-0.8320016438419721	-2.4203081032824176	-0.2570891649623676	0.7786215102640841	-0.9235680745879777	-0.8407289049210211	1.1836987974970818	-0.5470087806538735	1.396848329298424	-0.2868278046198823	-0.05035447100045012	0.858519553497134	0.5609582437211194	-0.29549645463069696	0.5600161372267549	-0.12782608540124926	0.007015923629285573	-1.0432235385128634	-0.06404101794023627	-2.0780118012042625	-0.3024066344054023	-0.6089131915093796	-0.7621906497892887	1.0436060655267836	-0.6195986498943877	0.5417018407010112	-0.8328535841041955	-0.2448562245858239	-1.2549993084099378	-0.9592002330348055	0.7216753458175893	-0.04791694779947816	0.1500205256246527	1.4719771267204536	-0.13852602138831988	-0.4406510490125101	-1.0280376192080714
-0.20023222187934175	-1.0958838797210606	-0.7151292246135884	-0.4289241504387585	-0.15880684817540486	-0.6716536124006156	-0.25950005783778657	-1.9113325021961967	-0.7942531198640529	-0.027908146461651497	-0.8879162778465908	-1.7139081183370384	-2.1163629159022586	-0.8952957973816502	-2.3110052580929064	-0.4520264747781309	0.7539838217129101	-0.9498807140832188	-0.8097766292929102	1.1868789418567265	-0.43400477861076947	1.5216667221017386	-0.2699451589766225	-0.13200698329677651	0.9038828882642272	0.5722837734256474	-0.24295021302419628	0.5811043960205137	-0.18518723535398857	0.07251896733315027	-1.0816709332594612	-0.18229985224415235	-1.9267903286422439	-0.30946325458035606	-0.5295103667248798	-0.7837084842764335	1.0587797964940462	-0.7174944031640603	0.5486986003402212	-0.9016049007318321	-0.32922624853588356	-1.3195062844936074	-0.974562325557535	0.7341542022616583	-0.20346167466525764	0.12247206306324902	1.3975912476696255	-0.08754686150770337	-0.48842780950424836	-0.9666545691604449
-0.24242784465866038	-1.0999779414237707	-0.8056917317861579	-0.34135108964406885	-0.13958845706144193	-0.6235340097697593	-0.24401917723467087	-1.9571160426694476	-0.8624837045865498	0.13323719936749776	-0.7908233856251876	-1.722110347522301	-1.9671794212484488	-0.9288451779642255	-2.181086872307829	-0.5940959925681824	0.7351930275147126	-0.9549212847576637	-0.742983744400082	1.2247592508470513	-0.3271362042221714	1.6317985550184724	-0.2894427568861783	-0.20980650730118872	0.9361561680158287	0.6079753737747329	-0.21685901584958867	0.5839740688928468	-0.20062068157420723	0.10617588479731585	-1.0725559935515314	-0.2953944497361798	-1.7590444069734388	-0.3002341017520994	-0.4661193023955866	-0.809174211984198	1.0399080098310278	-0.7480726363857694	0.5347227758823092	-0.9424522032751937	-0.38941746674589617	-1.3596993031938525	-0.9584401469808771	0.7209198709387905	-0.29394018030046526	0.08688337493502192	1.3124785368044445	-0.10379738258183653	-0.5202592977350063	-0.8338514830484709
-0.27890973483450554	-1.159073457754976	-0.873220155910249	-0.30278765463826746	-0.08229665833227004	-0.5912058662825584	-0.20983318925381717	-1.9971983100564514	-0.8970908168880382	0.3373056993157468	-0.676343492268127	-1.672244304430365	-1.834975395243981	-0.9099665804147078	-2.0167209355369304	-0.7287584866670838	0.762113130769815	-0.9641051136327926	-0.6773664385775128	1.253346025580861	-0.21168737943119337	1.7095523940889499	-0.33654913690455024	-0.2881478139129391	0.9301678648498102	0.6247762338153542	-0.18569995603605055	0.5898034964488339	-0.23008906846153776	0.14536988222557695	-1.0820999947152876	-0.4045397993540753	-1.5318124165624916	-0.28678894225436	-0.389273564101796	-0.8100939276606052	1.0047077121648151	-0.7921270805166678	0.57501248715527	-0.9173363128818293	-0.3856963250467921	-1.391469741542061	-0.9383586585178072	0.7211169465569902	-0.38259360769301315	0.11627837149977074	1.2306969028002792	-0.10522005567870582	-0.5478812211288815	-0.7040140060347084
-0.3053045235013557	-1.241147997172424	-0.9457969824228115	-0.32378002418313195	0.011166883750185097	-0.5880896362442504	-0.19277627007058057	-2.0084427965441973	-0.8918288183656173	0.5583549495371509	-0.5570186938093735	-1.568297213399706	-1.7311468908732308	-0.9561020076438911	-1.8628173701356534	-0.8834643495479642	0.7801742043812422	-0.9686359326865487	-0.6505217298622739	1.243947215903266	-0.13791154530588615	1.7182882395574173	-0.41479229412150975	-0.3628245957965551	0.9300717014224782	0.6560491150716794	-0.16453109516341513	0.6097729191278118	-0.23138841415777214	0.19036370927465693	-1.0892300891519535	-0.5130407404059719	-1.2320519978227293	-0.3002183160064527	-0.345881092234441	-0.8293406678101978	0.9379970565267263	-0.8497222368972672	0.624649028471841	-0.8836754559184314	-0.43204516432539375	-1.386368298885295	-0.925979474856374	0.7762198553986875	-0.46754257842532787	0.16312078926197066	1.1741996216832737	-0.09494399889357014	-0.6185852980452538	-0.5749860818467298
-0.344277124556512	-1.2717315803033447	-1.006824802338872	-0.35768821967023845	0.13807259729840066	-0.6255264584943699	-0.1628187918507198	-2.015546675513289	-0.8622328060501486	0.8151241824790005	-0.4185822432448291	-1.4531827091073626	-1.6259858179402351	-0.9393930104099211	-1.7366293010283556	-0.9839852400640818	0.8101631772353978	-0.92803737004868	-0.6311347985965148	1.225083343540584	-0.07576011253674815	1.6752083650350376	-0.45316251805969987	-0.431274287115676	0.8917494662883592	0.6697086950415105	-0.1517322291230561	0.6572199233138891	-0.20587133357198084	0.22282321808845035	-1.058558822838925	-0.6218574531324761	-0.9413932655643069	-0.27917953262389605	-0.3264418789594476	-0.9193015053896181	0.8705458596010095	-0.9055998403695453	0.679267638280998	-0.8402505951488026	-0.506408593284028	-1.3511467236324826	-0.886166331452603	0.7786769725100062	-0.5469747830231534	0.23588402748657109	1.108648317914305	-0.08441372552375141	-0.6157208470131066	-0.45585732811631796
-0.385153306804874	-1.2998471767211246	-1.0538924616709793	-0.3967420220961715	0.25723964776975716	-0.6501143181569585	-0.1654942190215639	-1.994964616153799	-0.8051931869185399	1.0470095415928296	-0.3005473630683402	-1.2781839689777215	-1.5472834336679209	-0.8888200679506142	-1.6088905313740824	-1.1220223992874536	0.8098873311154655	-0.8702638194613377	-0.6034428883876936	1.256826435864371	-0.00861785012427995	1.616007852354064	-0.4988915674066117	-0.49218898855644716	0.8778160046931875	0.6896793808033328	-0.14685450196504365	0.6795025601621297	-0.1876147169242707	0.283436284955528	-1.0002120461337136	-0.7179974965676263	-0.6614275538897401	-0.24592336585288765	-0.3230686148186036	-1.0289154498553466	0.8384405853972137	-0.9301679713908131	0.7291544034494224	-0.7833902332800303	-0.5417289766240367	-1.3469689595683452	-0.8492816452104843	0.7823683081069832	-0.570204726943392	0.24592828578148135	1.1056058079845148	-0.05968498175447055	-0.606786557971194	-0.38093505794108673
-0.42085933178824353	-1.3403258060876375	-1.0857608590813264	-0.4512697182239901	0.37819366706303537	-0.7143156977240658	-0.15396317447910038	-1.9929214282054921	-0.6927256733402354	1.2557004916587986	-0.15851724441234666	-1.11221912044564	-1.4625822279568648	-0.8508793440537469	-1.4515245437888837	-1.2505521192139115	0.7665553619021457	-0.8385087034288595	-0.5932517946930492	1.302665007488645	0.015492767013332026	1.5188312289767691	-0.5627983791732858	-0.48416264110454604	0.9302641753722511	0.6881331104013542	-0.17585057119858888	0.6842755616167633	-0.15559168173401966	0.34747808399426894	-0.9268306769519701	-0.78353076221297	-0.41619110727892794	-0.24557105167019114	-0.36896539395709493	-1.1443156370935488	0.8116498541104009	-0.9777261714116993	0.7727584647375643	-0.7380368580003356	-0.5429124286893725	-1.3041362727122794	-0.8125692650316214	0.7895884921438507	-0.5698032347409969	0.2868826125144432	1.1219945784744294	-0.061949428070250556	-0.6467919670855626	-0.30597008765936745
-0.48678823099187063	-1.3063508688009005	-1.0885249282568528	-0.5135210836716595	0.4656066297128669	-0.757704263319064	-0.11901737493796656	-1.9738133565219595	-0.5527624284691635	1.3980732744692306	-0.06014510255934369	-0.9349414537139001	-1.4123723715033292	-0.7866763685190041	-1.285961771772114	-1.3637443271862555	0.6449802602827074	-0.8223762979396521	-0.560972721804265	1.3296354519699383	0.039936687049787464	1.3886732641266184	-0.700581652331739	-0.4972227248554284	0.9541567725936014	0.6916925642286551	-0.22136474044484347	0.746031047276635	-0.1287441289350459	0.3541414937548526	-0.8425574257403602	-0.8303132413091312	-0.19297287763407958	-0.2669153021701437	-0.4564166847772665	-1.2346895777095817	0.8307405062533405	-0.9964249423629221	0.7720339609580613	-0.6769359220470652	-0.5003967891534489	-1.2464843601986382	-0.7829191957051596	0.7807139144984443	-0.5460125181052815	0.32606766876940596	1.1770108240758137	-0.03618744080956916	-0.682279496286657	-0.27131068609724657
-0.5444533332389908	-1.2929392454383335	-1.041783156734647	-0.5600280901658544	0.587840069762894	-0.8098584145995769	-0.09531858030678779	-1.9494531608270222	-0.3984966860374276	1.3799358960411616	0.010742901639889548	-0.7501498900813649	-1.3633726216472515	-0.7223715485435735	-1.1041596941612626	-1.449524141505564	0.5765906382126903	-0.75056447398901	-0.5464950036742071	1.3595951835232367	0.07453345809932746	1.2551383407736327	-0.835677354255763	-0.5071493511658349	0.9655958688824878	0.7350622740871349	-0.21745173943027898	0.7776663781397759	-0.09129981438211318	0.36293584134710716	-0.7515377935891651	-0.8871639469752395	0.02160701099580392	-0.25152771221594705	-0.5506147555682993	-1.3365363465618532	0.8280358715782723	-1.0134694402796591	0.7497714758415348	-0.5693352771927882	-0.4433057253025655	-1.1581286870596827	-0.7717349657811099	0.7483451678782388	-0.5087849763680853	0.3351342463012913	1.251317566789802	-0.009838850311977653	-0.6973521050725223	-0.2565047895353375
-0.6201554864466765	-1.2685535915013006	-1.038768564553742	-0.581125975036768	0.7252921716642005	-0.8387352053052062	-0.04110719955568144	-1.9181267510497109	-0.2718778195772219	1.2688439594624086	0.06651931899822068	-0.6063642573118069	-1.3561384155407232	-0.6417758985523037	-0.9116864267629256	-1.505839177523038	0.5772740583868947	-0.7032872765859318	-0.5211055327746812	1.3417111262805361	0.06384494753396967	1.1327014717264248	-0.9507951540844471	-0.5495003629237255	0.9300692130635555	0.8027857713796391	-0.17829691152144306	0.7759581600880681	-0.07159732326068868	0.3723542550687004	-0.6811716450674832	-0.883858894136537	0.22275832261741652	-0.20787852105054228	-0.6557409311453438	-1.4023416408830975	0.8327029652169866	-1.0434887953739078	0.75228631365965	-0.4346111560836052	-0.4358884487404894	-1.0849979739526936	-0.7607806264574728	0.7089581866679785	-0.43637026310258775	0.32640796560608915	1.368012242183882	-0.020583127329631124	-0.6961385792882095	-0.23272077721574166
-0.6824540026748359	-1.2670995461274506	-1.0270106155336667	-0.5595898434005541	0.875162887949465	-0.8684541462060478	0.022640307414937923	-1.8697447278999149	-0.20283844953558483	1.1195171088441573	0.0007063174571435126	-0.46148138643143993	-1.4074069637958784	-0.5359458636373351	-0.7155840315092477	-1.514988598438288	0.5631954723745789	-0.6399530763040076	-0.5216167641464621	1.302664703575766	0.00041791812043192044	0.9943764485120523	-1.046259147123847	-0.5641408130744379	0.9196822758294878	0.8420442783162168	-0.11284379948237647	0.7673903388861122	-0.07430330328380357	0.35560056570391885	-0.5927575670936484	-0.8697114596498844	0.36709822756228266	-0.19836464808488277	-0.7499330117340595	-1.4952637810382674	0.8292540013193139	-1.0533061058944475	0.7456230683469242	-0.3106702926886916	-0.41447506502185877	-1.0042992542434404	-0.7592649298317774	0.6560633422955642	-0.3614551090552862	0.28339362623114595	1.469490102229848	-0.05635730249417466	-0.6723993493139502	-0.27290370523225926
-0.7044886595418158	-1.2797440268220421	-0.9699740117136697	-0.6496020259183437	1.0271425863864265	-0.8968367108742052	0.088112883970988	-1.8132302790348178	-0.12243696837786988	0.9698754143259889	-0.09394510776530167	-0.3003303778146447	-1.424895037365248	-0.478136505649078	-0.5334571002259588	-1.4969357961656315	0.5493020880125247	-0.5789967975281936	-0.5356047631159278	1.2889679579717481	-0.023937000845060806	0.8505184174913889	-1.1322520052504175	-0.5506779020650056	0.9047512029489854	0.8580982605777694	-0.04861574249814326	0.7691626151147589	-0.11647379268360054	0.32389040182734324	-0.4784096194078349	-0.8512794942587483	0.48212399211379003	-0.15862967118612534	-0.822734105018086	-1.5518568340160883	0.8343281436445723	-1.0893558413590398	0.7293032014711851	-0.21334941714915145	-0.4174820307049423	-0.9531185655291139	-0.7419704732940262	0.627255320526569	-0.29924902612882887	0.28155110800354693	1.5575343234386758	-0.017188335708176607	-0.628518242225931	-0.3854092855027542
-0.6950467601824247	-1.3079483735009352	-0.9211464542566414	-0.6893349782237278	1.1231707212352415	-0.9158257804767708	0.14221977317110376	-1.7791227604349462	-0.09503586699955101	0.7940018062754092	-0.20758416120585216	-0.144518248231626	-1.411946155620545	-0.5028299457314063	-0.3530029683041014	-1.4009741475609054	0.47466908354953397	-0.5266652197025061	-0.5729328785131401	1.2704086063132287	-0.06495106925873985	0.7052109823551352	-1.2104218368961055	-0.5317501780188865	0.940090496373173	0.900302804489246	0.02845748607447516	0.7875082764446872	-0.07435502549010894	0.29632720176570426	-0.34263566817374946	-0.8205920152595108	0.5036627020773355	-0.10291641430052523	-0.8769643126738946	-1.6341828483770668	0.8068734013860164	-1.081060138007326	0.7026946701967796	-0.14200622722849596	-0.45123217539920457	-0.9038570756683585	-0.7431229099508665	0.6418710678201692	-0.218756421387922	0.21763963543464762	1.6125856391810571	0.0003293185004854591	-0.5785722307584591	-0.5340147428198788
-0.6999235661060683	-1.326039445562458	-0.865444587112604	-0.7095876746748704	1.2019569182514642	-0.9106412076137408	0.18072791308125824	-1.7652454909285105	-0.0971580528793872	0.6169591004459232	-0.3279876861092196	0.002921461658321023	-1.3414489146175836	-0.4667346263954313	-0.20783678438166597	-1.2703002405264798	0.33922837781558035	-0.47263421792006427	-0.5812119162603565	1.255426309233552	-0.10418034314144789	0.6050953390344113	-1.2884424141245308	-0.5208159678515323	0.9580484801431913	0.9069931269477083	0.14596670460450464	0.824441552177024	-0.05449305756591012	0.2780979793342283	-0.17434527706830938	-0.7760982502217915	0.5054664449392738	-0.057429481377776904	-0.9277507832204254	-1.6909237893877562	0.7533866792749342	-1.0751924794828986	0.6734200214022755	-0.0643324141151998	-0.43494306585202863	-0.9065179542214921	-0.7010615826741404	0.6195122690118813	-0.1270904861095306	0.14848733457118743	1.6294037675266193	0.002103948432014857	-0.5104921088055712	-0.6730233909583964
-0.6924539954885832	-1.3505673430686718	-0.8061184525069371	-0.7220104250446379	1.26985386813472	-0.8616849411081622	0.18855840458949263	-1.7339607977835374	-0.1106918425083813	0.4268864838981476	-0.5002013878026712	0.1420082102097954	-1.3185412509507426	-0.4901576993283118	-0.0894663386067371	-1.1965203190841345	0.2725981714230489	-0.4324458797393006	-0.5914232567420015	1.2510675907314481	-0.09739094097270744	0.536606396533081	-1.342529785217426	-0.5023712927086245	0.9937781639859473	0.8862422124765784	0.2760096475023424	0.8123992821851633	-0.09689367583632848	0.25756196377881363	-0.023047073075762446	-0.7641852463192373	0.5599300999069214	-0.018579718817090213	-0.9784843990406309	-1.69914710345539	0.7137232822978039	-1.0344694489786865	0.6231303282836753	-0.01741950821673151	-0.37279012674026496	-0.9596835256004217	-0.7099461606803665	0.6054125972801006	-0.0056384630283226435	0.05899598090068946	1.6188330603017227	-0.002716726341025541	-0.437978346836087	-0.8249029522023024
-0.7004005289128896	-1.3885232766569746	-0.735864941002762	-0.7286646622059351	1.3455190329870172	-0.8308806231370532	0.21535314252192403	-1.6910677564132002	-0.08526741866864389	0.23198310116123758	-0.6724902115576281	0.2074965082477319	-1.2916556497808582	-0.5484445099010411	-0.011460132681793305	-1.1037107230472165	0.20833808967092443	-0.3878600404155845	-0.629053808520045	1.1976140564606734	-0.06168265190455463	0.45751071509212815	-1.3846784144803301	-0.48857316982685645	0.9853706365983534	0.852404461626613	0.3612508103340326	0.8129030730558812	-0.16070654779635168	0.23740896702554917	0.154118834468647	-0.7285756875190467	0.6555628148537302	0.015725035517190344	-1.0382863757632506	-1.6781714043135358	0.656538862240381	-0.9669585604251436	0.5340623846225954	0.023731873141127572	-0.3565259925146197	-1.045964685040972	-0.7222373265259372	0.6209505201130325	0.11654053079463629	-0.01894781685608174	1.5682730230374926	-0.0319891914751407	-0.34829996219209003	-0.9373807194756116
-0.6892399408359902	-1.4651451459224836	-0.661426863697127	-0.7044209036965081	1.3892356585672305	-0.7921398853838155	0.28800808580414483	-1.6366224525120874	-0.0728578571113895	0.05046148694904815	-0.8520530254523969	0.22448124054735458	-1.245771584131521	-0.5626616753940235	0.03757137768025788	-1.0135078012324625	0.15724982317517	-0.32048276400481784	-0.6935309671496093	1.1702625052298583	-0.022645466664211827	0.36839064811039535	-1.4097921933046964	-0.526421913681648	0.9441921576746222	0.8019399277183872	0.44442757507686004	0.8180223890295917	-0.22694428842330758	0.2210983255037088	0.3107326145596455	-0.7129912923953056	0.7443203835079755	0.1256178550404029	-1.1023330903881523	-1.6111596394201535	0.632535980948284	-0.8739465773110778	0.430073610296904	0.0365225615782839	-0.37137456963635157	-1.12307132133445	-0.7247741789983723	0.6319068082209761	0.23934729387615689	-0.12969953866827763	1.5206658855512971	-0.06928660527733164	-0.2166407354929963	-1.0628035552263324
-0.6633332170645718	-1.5344390398611674	-0.5732812278420076	-0.7164002269619704	1.4515115544046195	-0.7403019290408757	0.351250696252356	-1.5931796786311572	0.0021853769092205154	-0.060318991148065625	-1.025641460871415	0.21123066182451328	-1.1702000734526876	-0.5533305634994926	0.05087686613903445	-0.9322312394126356	0.12079548679512084	-0.24432404946571476	-0.7614969002643204	1.158603799388434	-0.008985228384104094	0.2681646174496094	-1.4272081011794664	-0.5398727914443812	0.9150616262106613	0.7966367865761506	0.5160479955130637	0.8132144892139792	-0.29137862482546406	0.23993844305978182	0.42336759542839913	-0.7136712538010476	0.817981634503802	0.2652601137256211	-1.1515754478584606	-1.5235910608436134	0.6024745501925428	-0.7929421281599908	0.36428563330064717	0.008763037995367318	-0.3801041299538801	-1.2117109401148438	-0.7322638983972904	0.681166987045539	0.3938439944568962	-0.20517074298296425	1.4328182292834792	-0.13703371623738242	-0.07779173670321414	-1.1399536139153041
-0.6090879851127378	-1.5672523213329255	-0.5026012035199617	-0.7066810632967178	1.4750285808045764	-0.6882202886295058	0.3815626696810176	-1.5613387637216718	0.08040167097651967	-0.11014557737378945	-1.1572789629007043	0.14328315300569386	-1.0965656182031531	-0.523608691186229	0.019612712241710635	-0.8838359869757687	0.07141987908134555	-0.20629692742690872	-0.8032426115003608	1.1367615808173688	-0.0385970314043393	0.14899563779405292	-1.4385286272462607	-0.5580630493713629	0.8302647895367727	0.73883996770665	0.4828599861726655	0.8310432811287309	-0.40684361600638896	0.2619497948958939	0.4686318069594286	-0.6941545597920911	0.8501847937642706	0.3726476947488786	-1.230847469779764	-1.449934472195817	0.5692842921620791	-0.7078417548591367	0.2951634234784461	-0.018397177913617526	-0.4171407196942082	-1.3272706583226015	-0.7396946906144028	0.680687307978026	0.5614195997134406	-0.31110771030720774	1.3367282367416917	-0.1940342773486749	0.02877349986507919	-1.2188961078244724
-0.5346864842860535	-1.5974401755598426	-0.4080781459304107	-0.7280712283472834	1.5299848707623631	-0.6547532764472607	0.4093779325225991	-1.5723060663634358	0.15881680897554534	-0.14781738350626544	-1.3004546270981252	0.09050676811629312	-1.0117877610413832	-0.499719566399705	-0.05115995387587903	-0.8492447306885256	-0.017888921504206023	-0.15087015242026774	-0.8551117162370099	1.1302681782573387	-0.06602315671785516	0.06371345090849814	-1.4505607150697721	-0.5505783699244506	0.7800852544617228	0.6694568182904975	0.3927714429668117	0.8533208467046307	-0.46555309631245967	0.2736893522205982	0.5119853624797026	-0.6669135290221597	0.8495714490414972	0.4424654820975612	-1.2835096538879163	-1.367983945550291	0.5371903046015709	-0.605189087736621	0.2279492733181147	-0.08280752459205114	-0.3856569948243706	-1.443691792343781	-0.7576650941414282	0.6921236682041767	0.6984482302070737	-0.4084123660886963	1.2266179727023512	-0.21219973098455275	0.11216428194822214	-1.3133149104125716
-0.47373687182400825	-1.5918853818197733	-0.33350082565145456	-0.7767097163079819	1.5414868081830537	-0.6160788317332768	0.43485114335920444	-1.586486013213393	0.24672900099631936	-0.1667441286296484	-1.3682575593312716	0.038671988146474476	-0.8753431626102742	-0.49315322047300914	-0.1645713141044524	-0.8111511937703852	-0.13879155854001798	-0.1088770319167937	-0.8720924434100933	1.1308617201088664	-0.08381444169893462	-0.0012740292380674196	-1.506311268794897	-0.5456922987528214	0.7237730791452137	0.6213546972397058	0.31160196404262297	0.8400608708055202	-0.5157191515074506	0.27539617587783	0.5437640259453067	-0.7122668546926623	0.8423391616622702	0.5004728699375898	-1.2988922669174285	-1.3049829780523095	0.4875164617188509	-0.5434023809502222	0.10524795464032706	-0.16197607748578902	-0.3125065628697913	-1.53973520819886	-0.7787684843649321	0.6977448434058606	0.8558864864451017	-0.5032860318648245	1.0968745235610204	-0.1999357216181356	0.19250106586806495	-1.374181909341713
-0.42502090700335904	-1.5692564967499758	-0.30740589202481317	-0.7575762209450334	1.517452595254627	-0.557094028565391	0.43223968608217633	-1.5878251171114555	0.3047234785866057	-0.1858407089033452	-1.4039010006197057	-0.015792254795580773	-0.7610296979250541	-0.4728161228349152	-0.2803163397911309	-0.794075824274218	-0.28412190197424336	-0.08670001212496145	-0.8491477720409643	1.0589118049279782	-0.1840307535677057	-0.022882150455178767	-1.5622300436530987	-0.5732404115295602	0.7034228018164421	0.5660787682122717	0.2730879998920853	0.8318260587054725	-0.5230342907102379	0.29157844091946866	0.519664725345917	-0.7348519896513495	0.7903182795776882	0.5186561265364695	-1.261828519304617	-1.2636933787156854	0.4674372497384421	-0.49920357890448896	0.023102533137058436	-0.2426618582131083	-0.23262264241485203	-1.5941891401629136	-0.8283535447050114	0.6783911058210172	0.9664703393900039	-0.617527623430982	1.005579991934484	-0.25825154540352974	0.2384839731054555	-1.4234168964640017
-0.41070262872373264	-1.4769580488280165	-0.3187844182359121	-0.7423450129887881	1.5375477114468499	-0.4954143904921649	0.4350795280754287	-1.6215900958080147	0.3808662642343681	-0.19874479490894253	-1.410579615473805	-0.10357061953371335	-0.6712983253029667	-0.4363542992354502	-0.4373347001665433	-0.8185879215539404	-0.38046308310999233	0.019969996532594108	-0.7694627455251115	0.9921289557231796	-0.3073333844408455	-0.018761040287149956	-1.6336318568894275	-0.5918747535609177	0.6346538772171516	0.5278725031467266	0.18943448277690886	0.8035107430439996	-0.5825313697479058	0.30864922267345324	0.45588030979052724	-0.7688265048475277	0.7536249549864258	0.5183642935712858	-1.2151716388637304	-1.191219591160367	0.4404705899161205	-0.4990230327605305	-0.0608148961508838	-0.3486527984922324	-0.20852303286787294	-1.6211106080030084	-0.8534803933925893	0.651137363718177	1.0787014950958163	-0.7174666281015885	0.950219824337881	-0.31300208884594233	0.23900450792155437	-1.448089137634635
-0.37350251881550267	-1.3731579317929201	-0.34681232915924076	-0.7437790497996701	1.5633922619242475	-0.45654792456103166	0.4273039154189086	-1.664959633823284	0.47448682010131604	-0.21706611439681978	-1.4413987706895344	-0.21508544037702726	-0.6347181676521432	-0.4171452162148953	-0.5735392184550449	-0.8456668447356395	-0.4272876685151116	0.12268259609916939	-0.6165368651686369	0.920875061816418	-0.41050815244543976	0.004040307322875936	-1.64778902265972	-0.5861709946254898	0.5711124063339741	0.5170377984532595	0.08395521943684041	0.7660523237152981	-0.6132878515866855	0.32296310523725064	0.34059470585002927	-0.7577669559380487	0.6667232934376857	0.5602492372705529	-1.146034510715338	-1.127378102027579	0.45477154559165306	-0.4645487887683143	-0.1303338811184533	-0.4595996219327797	-0.24140158611261847	-1.6095215205941706	-0.8568832516634654	0.5840634513737026	1.1599535782831885	-0.8295991342461537	0.9355206820527793	-0.3388673324410793	0.2221004177456743	-1.4805253167699481
-0.3396270574425576	-1.2768207391118218	-0.4033203398330339	-0.7086753574889395	1.5939881315283648	-0.4257070311199893	0.3992867649228388	-1.7293316421483866	0.5823128097414647	-0.23630358449454789	-1.430032934576705	-0.2746673146927071	-0.5685560734392762	-0.4171461923763715	-0.6916854588955289	-0.806135741836022	-0.5061990267346912	0.21047348884599176	-0.44851309494201486	0.8510834508023656	-0.5306933592790302	0.052231545547374345	-1.6250463188465996	-0.5517702343594216	0.485272358891048	0.5085669653628889	-0.010453185308405787	0.737175805042025	-0.5984018744359763	0.36567160125160764	0.22297538432672132	-0.6964750079482822	0.5452662476370811	0.5481419030803225	-1.0635685531889378	-1.0510158056912384	0.4521556959035841	-0.45390747439755386	-0.17781003903803805	-0.5786182947561402	-0.32366084085407654	-1.5538743327297144	-0.8382965742426656	0.5424919730137978	1.2264194013313106	-0.9439571833089341	0.9351866625734813	-0.3537270766660933	0.16214484355513537	-1.4885413360513475
-0.2679963817308829	-1.1457489433815693	-0.5049266495331672	-0.6968444298676066	1.608198045223061	-0.3731414515220657	0.3243534401902672	-1.7866762519970176	0.6107964023451805	-0.2253807016892763	-1.4020189952893345	-0.3026394564549813	-0.5019939183967271	-0.4253126809879332	-0.7998415199509193	-0.7479458731786897	-0.5464837114708722	0.27911379361487937	-0.26018418900488693	0.8115538187774447	-0.6619153974161343	0.1333712268370471	-1.5545014788549028	-0.537146401549389	0.4049446393581421	0.4796129348141232	-0.016343225885408617	0.7097192025878731	-0.5219472506919114	0.40262005938780077	0.07994253649991347	-0.6546733962878579	0.3870503754054286	0.5311968108683109	-0.9697762053447466	-0.9945204327591266	0.485084425082796	-0.4598478132276604	-0.16143579546491557	-0.7485805252180641	-0.3606734007109131	-1.4486632357912128	-0.7973792547980404	0.4782301497238177	1.232066639267899	-1.0009611200178155	0.9594706023638535	-0.35446239285955405	0.1109341217297658	-1.4533234028604751
-0.21125104482476026	-1.026915383143842	-0.5840950377764604	-0.7241646653019277	1.5864529389122368	-0.33112446604956214	0.20504387860480558	-1.835000798897814	0.6798425266755662	-0.22670569797991683	-1.404081557153501	-0.28463986161488597	-0.4673296524842149	-0.46416418442293333	-0.9414434904520388	-0.6982262665842273	-0.6278570126138066	0.31402437098240854	-0.05384234938486963	0.78595815459291	-0.7487192653534488	0.23699146760469575	-1.4501511331805408	-0.513174455089308	0.3410527143784161	0.48791434174653825	0.058127467530716626	0.6430070820328093	-0.39874101960912267	0.4035349590808462	-0.08298716775303609	-0.5773092692807323	0.21293940592541655	0.4921972279029239	-0.8791039223333831	-0.9853344415415377	0.5024236483283688	-0.4942583221825886	-0.138707349189054	-0.8725894098612009	-0.3860505334081098	-1.3218217756737345	-0.7736594977023479	0.42727293522087384	1.2033020726829249	-1.0557242538606495	0.9407456303181156	-0.33943548914239546	0.029721780429266247	-1.42784872681052
-0.15647760965713545	-0.9745806914982407	-0.6440849024191988	-0.7738948787250451	1.5750738123357877	-0.3307824854056869	0.035189952226418963	-1.8693224628770229	0.7108097760604819	-0.2635732415766524	-1.375946368222996	-0.2687549973881205	-0.47771282418104677	-0.522183150902804	-1.0534542190181921	-0.630764910005498	-0.6884934675701252	0.40362306240824386	0.1475315424357798	0.7606811126700967	-0.7762283380352593	0.3488263376048171	-1.3005074643646128	-0.50125065363388	0.27012952062214934	0.4784287765706547	0.1892681723486518	0.639357967947117	-0.305420180459885	0.37165202703113176	-0.2518564081103454	-0.49660545744574014	0.03735008879575948	0.4791967236545684	-0.786367158880663	-0.9823618994752892	0.4922542424330185	-0.5476266320243239	-0.13704212707636867	-0.983107366595011	-0.41411497918739926	-1.241782630900254	-0.7461434874536974	0.3546083955746884	1.101173842975653	-1.1523574719374725	0.9393341409335327	-0.3704581014756815	-0.04573960474307939	-1.4048064196568162
-0.12112813251950971	-0.9239450202623015	-0.7091816941192994	-0.8472974072140829	1.5623068607057875	-0.3261767193543496	-0.1378026010045542	-1.8940131470037074	0.784117099645788	-0.3251730712556159	-1.3577997776110362	-0.21597085158725995	-0.512338031670512	-0.5894392150087902	-1.1178768684968088	-0.5469999298785526	-0.7767312287528968	0.47851119195548286	0.35071956535310067	0.7423977139051712	-0.7672361739123658	0.48781259588787923	-1.1522143992663563	-0.49869444822791775	0.25256538400575457	0.4797152758333295	0.3712322005397479	0.643643860347944	-0.16036269006495876	0.3468225383131379	-0.40014560062487414	-0.4131322875870894	-0.0472144992016245	0.4822244814261099	-0.6705970607628176	-0.9684892551576902	0.525044585721141	-0.6075255711788173	-0.10937726641328557	-1.1407356227149923	-0.40430914008490804	-1.1417420814613741	-0.7772749413759422	0.37521693964056635	1.0027828474887444	-1.250309470769153	0.9487339137374999	-0.42827909502843314	-0.0955336235787921	-1.402281063119553
-0.08650840420628678	-0.9053585272226483	-0.7449888121411806	-0.9311833555253729	1.4533279500914869	-0.322796688739148	-0.35272259694519714	-1.8691375191403232	0.8288741611392888	-0.41792061107855877	-1.3565563098034692	-0.18673934492795619	-0.5449127001306692	-0.6745892064004857	-1.1271651500076771	-0.4503444385116162	-0.8264427426992421	0.501952562516341	0.5098568436055019	0.7656470491032573	-0.7484802896197438	0.598600849472178	-1.0074849693284382	-0.5215249552868159	0.2565216908239284	0.48104451348362237	0.5532971961876664	0.6500069725905537	-0.059025724378606294	0.3604700569321643	-0.4476921679429765	-0.36073469041995315	-0.10081554661292161	0.5151417907156296	-0.566663589838684	-0.9031386425934986	0.5236270562771329	-0.6703390999761447	-0.06408160965342491	-1.2706846959197957	-0.4709566207262905	-1.029432754010755	-0.7906730431430345	0.3744847648069347	0.8733128013431598	-1.300289012543821	0.9212993742474123	-0.46176964441741486	-0.09009682188350365	-1.3785472550393632
-0.031067135708430237	-0.8891889591020709	-0.8041298611820856	-0.9992963241298431	1.3432711342098398	-0.2913577863646983	-0.5379736443863556	-1.838726094165634	0.8908978048752912	-0.5139080526178429	-1.3553102061340954	-0.17163532148013358	-0.5917728318266652	-0.7849079815325826	-1.1176261737944473	-0.3583640910619081	-0.864841500771492	0.5248806487302355	0.6197620345857435	0.8309712988394329	-0.6984623513177227	0.6964882847868812	-0.8684597481804952	-0.5577679483213592	0.2355440283405737	0.4784449257432211	0.7283984531443117	0.6949515240763274	0.06492316477956532	0.45312156024107725	-0.48394946558041807	-0.2288449987856712	-0.136240688457841	0.5385642290845996	-0.5058378674049744	-0.832014740030192	0.5243736302019435	-0.7145605082708016	0.11618734789879373	-1.3710509432463671	-0.4865209180795064	-0.9345416785154566	-0.7909177028345831	0.3830678914318958	0.713715701787333	-1.3887228197032648	0.9111995697411072	-0.5007892172487797	-0.12220988049618293	-1.36519201868323
-0.005326943266161172	-0.8319553746187355	-0.825802699933703	-1.0540005057323536	1.2715499989865182	-0.28554823015918446	-0.708915169825988	-1.816351610170005	0.9321327376923223	-0.5526076491702732	-1.4121446584218549	-0.18071769073634267	-0.6113302240307666	-0.899872136868057	-1.1423386990942197	-0.29446621675352164	-0.8529004222141442	0.5873412013964021	0.6640707992425101	0.9354496172219102	-0.6461270672759427	0.7554732383889485	-0.7132530052540383	-0.5623795468658963	0.18895518293302396	0.4960947700386976	0.8751130269058166	0.7359474227719518	0.1593928834363572	0.5030009131629056	-0.5074542893236935	-0.09338507603727766	-0.10187823254248898	0.5522533171699845	-0.49815128006221177	-0.753536503128223	0.4786270902426094	-0.7553032280885923	0.27557788569954794	-1.4848543135761973	-0.511788941711946	-0.8678055580949122	-0.7868159234326657	0.39340512469607225	0.5926484925275226	-1.4722967350553766	0.9013618010406826	-0.5585616896880609	-0.12822890947735752	-1.3450406579127234
0.013614073909303187	-0.8106018186435607	-0.8348859780291333	-1.115503790569601	1.2387625155937183	-0.27473519538614766	-0.8497076953965956	-1.7371460944216435	0.9879231627649965	-0.5957680082634332	-1.4872792402718458	-0.1924216499014288	-0.5998612507177621	-1.0178096696210432	-1.1606433590291216	-0.269381951399534	-0.8690944805977582	0.5334705891651457	0.6769401632301586	1.0630940594563656	-0.5663079964027297	0.7786627757467627	-0.5390331834295463	-0.5705845020795189	0.17446625343351166	0.4820372671344909	1.0712466156226672	0.7722780178229207	0.23399971971102335	0.5415126920269359	-0.4803123499907239	0.07974417476277096	-0.07662625094370037	0.5676765452010037	-0.5445344485274841	-0.6763213512951347	0.4224859656830448	-0.7503897112694139	0.4157645505179744	-1.590761831569764	-0.46043801037113063	-0.7902528192515128	-0.7836025272400013	0.38340489309732256	0.4583049892287951	-1.5194355170676015	0.8783856789105323	-0.6315970316805382	-0.1399348015743874	-1.3193903048862639
0.01248464989494072	-0.8400346877725173	-0.8142552526090189	-1.132695575899176	1.232183241443842	-0.24090152783362315	-0.9575363240375229	-1.6699688743308525	1.043138308761401	-0.6144235813826933	-1.5216508782382858	-0.1970318780427927	-0.5092812169051466	-1.1195995601084745	-1.185673289450055	-0.22891079804349052	-0.9338516722723981	0.39480717862442916	0.6128622459317753	1.200363300984799	-0.5137871198072167	0.7791056032158808	-0.41390182540881826	-0.5761106273731966	0.18717930981429245	0.4760212856119711	1.1982444503921048	0.8197255091180515	0.3076991457919642	0.5652000999985766	-0.4144397027947388	0.2004863695844566	-0.04082397532623501	0.5630705086164876	-0.5761824743607313	-0.5898803524195996	0.3592181220556411	-0.7309523965966302	0.5832345727323978	-1.6763899067227264	-0.39128711222489343	-0.7058318116552422	-0.8332423376452016	0.42789500869397495	0.35246907775999126	-1.5791846380761796	0.8420905966949161	-0.7248769995834992	-0.14391204396894527	-1.2973473877049382
-0.019269458546679552	-0.8317906395450262	-0.7612883482332441	-1.182897105983768	1.1831793845382976	-0.20684398000086412	-1.0326309371609512	-1.5709486071471455	1.0099128560956205	-0.6185381623349719	-1.5453558424362674	-0.24023536930462916	-0.43986205601192563	-1.1762398055149934	-1.238465389248928	-0.21867297434616262	-1.038374723215092	0.24445145166579235	0.5469378343131223	1.334620911766407	-0.4955081974344552	0.7788748558477134	-0.35317021542121163	-0.5981830398900443	0.20049454292539867	0.4713457311770594	1.286901417055525	0.8620062013158162	0.35366114084427946	0.5437237453489622	-0.31921233820064543	0.29197761231002584	-0.019673647275721788	0.6118909769674314	-0.5860096781196765	-0.4964087712503155	0.30248425581942023	-0.6864764553083783	0.7050391311228077	-1.7532145684108411	-0.3226019841285767	-0.6227622484709405	-0.8715875228996776	0.3571501286395094	0.22635470344202804	-1.6204660095858638	0.836819030431557	-0.8309447495040805	-0.13974643262360723	-1.2949204708527855
-0.049764760941289676	-0.8143546781437875	-0.673525253730736	-1.1849405737384395	1.142363845481388	-0.1658061198584723	-1.0644389746071625	-1.5019896233373682	1.0377914740432188	-0.6448534135806763	-1.5213530258540662	-0.32521005991711116	-0.38275277993512513	-1.199374430561709	-1.265760923498052	-0.25119682580203195	-1.142864581326805	0.11332244577004627	0.46703635698998447	1.480892162161873	-0.478822854080492	0.7406627248677087	-0.3252723458530463	-0.5938407568668698	0.21787088811964841	0.47722763395121975	1.342358688039425	0.8875958415485339	0.3527748563760346	0.5201017342683264	-0.1871416310426801	0.3522389416627288	-0.030797916803970073	0.6313070744230305	-0.5341975804854872	-0.3855562645093165	0.22698194339805627	-0.6403491694671881	0.8151702108400741	-1.7814914088888085	-0.24039811629890387	-0.5728114206975381	-0.9139131273980983	0.30722954603812247	0.11310066407762095	-1.6357179258676766	0.8137643737328423	-0.9245927032340996	-0.14406056096860426	-1.3047041639874337
-0.0706674317734578	-0.7510681434889988	-0.6185292169628485	-1.1434165130254927	1.1997222780443748	-0.13905541550072162	-1.0911641993274226	-1.4514550683107248	0.9909592737846221	-0.6920840949244857	-1.481744589442088	-0.4885378808313202	-0.3301363497359897	-1.1577010113415163	-1.2576551206149484	-0.29801664043229775	-1.2156383959838246	0.003795752481230674	0.38245515120756235	1.5901276896126206	-0.4721153398820787	0.7029943346432431	-0.36338999016069434	-0.5824469912779551	0.23808829566249629	0.4644784314066248	1.322457355153055	0.9384919314900845	0.2932411075755018	0.5045282642660212	-0.03931973180150537	0.3606258885876392	-0.09136543761641558	0.626164536906497	-0.444750583290476	-0.2853694426987681	0.14926163371081172	-0.562441715649176	0.8796143800234912	-1.820826109551195	-0.16191068661409097	-0.5414064169688279	-0.9557846942311354	0.27923466754581705	0.01228312211966658	-1.5984073534152485	0.7971160354487071	-1.039540157418887	-0.11845479873822988	-1.2905137047645534
-0.11447243039781756	-0.7055331807530509	-0.6283526294144182	-1.0758425847201214	1.220356829930047	-0.11255845346563223	-1.0560405701334616	-1.405979767398641	0.9081268891699079	-0.7156843535579587	-1.4015632547828614	-0.638467144198616	-0.2914206037623833	-1.1173030123419452	-1.2428440451703282	-0.31052934924417375	-1.2889637724570107	-0.1431763594780831	0.29873280780261063	1.6665435437591143	-0.4855742925484597	0.6814499469267282	-0.4023211578182476	-0.5537820786051799	0.26483721634997603	0.4799236876841796	1.234976938954134	0.9359574296831316	0.27835681955089947	0.5172564694745254	0.10985879697351186	0.4021679271500913	-0.18195229013152375	0.5950543442883877	-0.3663387091178275	-0.20749419263097274	0.10342565639789902	-0.473958001195546	0.9586696250633618	-1.8399025226440393	-0.06830398356394607	-0.4612042258185894	-0.9927245780865919	0.26913507273150866	-0.056376059411981205	-1.5256141896297923	0.7923902501589327	-1.133785184731354	-0.08482176226256191	-1.280738871201565
-0.16362521970492955	-0.6814137775993571	-0.6497281670061255	-1.0250191462627676	1.299309824645414	-0.1097325412199186	-1.0319972582665204	-1.3652882517722416	0.7518412650422428	-0.6939265523990235	-1.307365461377443	-0.8216337613866382	-0.26355763234395024	-1.0764788953673186	-1.24972289205977	-0.3303984726991977	-1.3176151850828153	-0.27229095573390527	0.178541426500029	1.720345240623391	-0.48086879021032447	0.6896244561498323	-0.441299330080174	-0.5043556323904996	0.2948765504273724	0.50619392368412	1.1452398655388605	0.909431338976286	0.2534567359599172	0.5292775487226898	0.25099840240572263	0.4174358299335542	-0.33904523430800826	0.5581457922085	-0.31594533301388344	-0.1289476048379727	0.04016621637438478	-0.40260601925631434	0.985268905103808	-1.803579627405264	-0.002689315193682251	-0.37151448710933266	-1.0064889234773138	0.18308012919270106	-0.14505871017139213	-1.357251988340098	0.744285351284043	-1.1695937664728349	-0.074153714528958	-1.262953243232773
-0.20514148006199825	-0.5978282953803861	-0.67547590277469	-0.9711936889588495	1.49019862411016	-0.09452354643494904	-0.9789720922101944	-1.344463772427052	0.6212548944344757	-0.6413295655485735	-1.1892258056941163	-0.9667094325977962	-0.2367560580724563	-1.0161620238910585	-1.2694672955888502	-0.37441382868824946	-1.3407886067836465	-0.33521498193628285	0.0987506737933039	1.7376500399198491	-0.4982076715134257	0.7354458054209411	-0.474073629060182	-0.43674072750572546	0.3070392933615801	0.5363160433917848	1.0687588704746454	0.8451966684143388	0.20611029820302068	0.5115249003844754	0.3197528147074844	0.40195401756430493	-0.5075650193843562	0.4776534248709394	-0.31437221276047456	-0.09066479104160718	0.0015994265725411349	-0.3406593975665745	0.9563530720264424	-1.7385779415383318	0.0763064371314562	-0.304812919110216	-0.990056444804057	0.10836347187076498	-0.23472047535749785	-1.1753069877994942	0.6924205432875674	-1.2647649511792722	-0.12829382721591592	-1.218749659862162
-0.24750790420454769	-0.5005607021023586	-0.7016929793603853	-0.9137550815236416	1.6226103098164177	-0.09831185073327928	-0.9603546912154688	-1.3234849415422105	0.46274972950637555	-0.5953703683171465	-1.0847746416516153	-1.1309139449120356	-0.24061269690919995	-0.9095458762207611	-1.2867245135568781	-0.4329389612715543	-1.3237284046258164	-0.38346811858721286	-0.002363615355846427	1.6814930182479224	-0.5524675324091388	0.7734130897152014	-0.4798695722926608	-0.3647521729347145	0.3229943320677278	0.5740120335041057	0.9755942440587398	0.8050173112928849	0.16435539207122757	0.4371314750386112	0.3459150985993612	0.34091992108229796	-0.6333007669175925	0.4062733884500598	-0.31935905618928373	-0.043802807598519136	-0.033752178051842906	-0.2669463144662238	0.8545036675806011	-1.6628738040408328	0.11595089164399815	-0.2580124511234037	-0.9977788892754246	0.0728654128415844	-0.27780124685846924	-0.9336642681798566	0.6539980197863593	-1.3645796915696295	-0.19575760619748883	-1.1224144637734623
-0.26940079594004596	-0.38553167103742275	-0.7573210409717175	-0.836419857781531	1.7417633686034375	-0.08832875909236412	-0.9801299251149981	-1.318766326906601	0.30610496354243233	-0.5972338379544672	-0.9432412511531967	-1.2847894354908682	-0.28388159541654795	-0.7792497215647572	-1.2829630796131093	-0.46380196164379395	-1.3660368151833826	-0.4427555777729296	-0.061475944870971876	1.62303537608646	-0.5684229156386418	0.8058734442092597	-0.5216329788797813	-0.29937783566486476	0.3474906321311568	0.6128800542488995	0.8611045619365596	0.7077670763547437	0.10899703894333763	0.4193233355322866	0.3857799310041763	0.2478242230067297	-0.746215647272631	0.33017543997984977	-0.31170015465554846	-0.0018924955681008289	-0.06207049933777353	-0.14252978503974673	0.7493260950066329	-1.5072734005320707	0.12439196257403276	-0.20209548068926314	-0.9881125937181512	0.05493129575497515	-0.3391690009026461	-0.6533036073399854	0.5815062711287303	-1.405201227268375	-0.2615322500690023	-1.0130458458038225
-0.2888674543108529	-0.25044033950865574	-0.7817174078316006	-0.7545030827362349	1.7994517309934703	-0.07214895989669264	-1.0529308794026888	-1.3181280624318237	0.13949179900993935	-0.6089036568792934	-0.7578414530793803	-1.4458578442335275	-0.3575593643718714	-0.6151846439560081	-1.2646063699000154	-0.5152965278730861	-1.4160303703752846	-0.45608422025585443	-0.0924187298176758	1.5519629181681065	-0.5538415948557885	0.8772622437934461	-0.5877749375276939	-0.23199715506203195	0.35446808861375356	0.6598917657774492	0.7073014726817428	0.6099886750750133	0.09676893084456335	0.3902927929227141	0.4149189665338794	0.14076069634438132	-0.7865456205023612	0.2360306577645886	-0.24420441744873594	0.04024450219685823	-0.05289948788143835	-0.06630838062063518	0.6463543543520386	-1.3184340466824684	0.10335330322216456	-0.18900202874589928	-1.0011519109985507	0.08174070190874694	-0.4082315833701107	-0.4117631293708313	0.5048950758484223	-1.40090242686438	-0.2672149011900241	-0.9110416596952671
-0.3087752072022026	-0.11669722170675423	-0.8314638961465327	-0.6960335035655706	1.8350708539629461	-0.13571482695790937	-1.122215152525985	-1.297871392804573	-0.014062996304261716	-0.6213549431901164	-0.5878999301603172	-1.5785103822227113	-0.5029036471217022	-0.4785585780351259	-1.2639698931639836	-0.5797949292571659	-1.4522444663047824	-0.35739036445746986	-0.12567977187601945	1.4677940641457394	-0.5272543846730291	0.9301625795804165	-0.6559058910355521	-0.16687643279166153	0.3199169859428058	0.6699697533093409	0.5821399262010827	0.49525574254121374	0.09613358644549039	0.3791338865150854	0.4380193562512316	0.026859286942951068	-0.7890800956725277	0.1601784863299922	-0.22783266596941787	0.05925380810968147	-0.05935651407507168	-0.004007168978017772	0.48553714411426563	-1.1643784715842673	0.1016005556416369	-0.20435281432837282	-0.9757662302592431	0.101263671400595	-0.49023735298529114	-0.12521639890984743	0.3989549136093503	-1.3596645878997942	-0.32940824490862075	-0.7807024431787791
-0.2908180058789471	-0.022028606879998348	-0.8774790470016862	-0.6478247730586447	1.861535141717742	-0.17403753177825304	-1.183718879439425	-1.2915096527247818	-0.08040724210020449	-0.6274893775347364	-0.45136758662739773	-1.6684126347767858	-0.6375683425058838	-0.3595065507620578	-1.2056018743143204	-0.6485655077200007	-1.4896382445769678	-0.21010263079831365	-0.12128311880749532	1.3540255849396978	-0.489688870267738	1.0003935730085316	-0.6704946983491898	-0.11945581419939102	0.273354642170679	0.6507022401624325	0.5114243111469257	0.36554680896628156	0.1159929333119369	0.3773574552431288	0.46400460868877336	-0.09572267391580087	-0.7447623500038532	0.036374927628659265	-0.25101260957780386	0.05527872567421839	-0.0562661904579015	0.02403606512042112	0.3874172131096604	-0.9776280456134419	0.10239700446367787	-0.23813755621487537	-0.9775310620586497	0.25043419235015574	-0.5344133425596822	0.15638063896658094	0.2957105208964729	-1.3030536428171966	-0.3637384769837094	-0.6496407550964138
-0.29468067870840875	0.058870295516953754	-0.9562799668532727	-0.6060916596412182	1.8760352890920042	-0.2182371126996825	-1.2477782424140584	-1.2896829277464974	-0.1341795555664151	-0.6503488502251947	-0.3975217403532361	-1.7198168411732393	-0.761047162056317	-0.2785506606451163	-1.1479110036552767	-0.6908192989385332	-1.5325600312620675	-0.09380729693921963	-0.1043495919566082	1.2146563054214758	-0.5102702369583043	1.1070766326056607	-0.6843055108145734	-0.04956054603382306	0.22920557752614998	0.6775631022590158	0.41098613239345605	0.24748872323120522	0.11840992715646734	0.3747406981009835	0.45791789124950794	-0.17379804455703057	-0.6522474406687618	-0.0728995490803063	-0.3471362220944797	0.05232887702661424	-0.005071688094128968	-0.001166487792183013	0.2605300928622184	-0.7686956832753531	0.0731680784090351	-0.2178524180120113	-0.9998264223647613	0.4207083125762757	-0.5452213810113806	0.3605299880218498	0.1853002867979585	-1.2124319509343542	-0.4262883675377216	-0.5728166832108282
-0.3212270535851266	0.1551901636607805	-1.0099849265560965	-0.5826473786367636	1.8452297147145171	-0.28478192834474686	-1.3035246788840236	-1.280839882375218	-0.17081708858334704	-0.6442935443904749	-0.39385789244116964	-1.6963647574249616	-0.8968598369099263	-0.25362048835442386	-1.1130264991448182	-0.7347992902439865	-1.5512595288721076	-0.02523378021822633	-0.08100447710332048	1.043423073505983	-0.5831055468819116	1.2031534518975695	-0.7189405933745819	0.04043805426955534	0.16813287127137624	0.728997324474933	0.32265770265083465	0.11152624358713599	0.15906646447587294	0.3557162721456265	0.4558043833543689	-0.20598687033274912	-0.47546606595650776	-0.14883344409646215	-0.45985502944601375	0.030926520909934817	0.06115523421825232	-0.024901043769128394	0.17308581418349825	-0.559068363231101	0.026819475489942374	-0.17166493050752135	-0.9867572685366117	0.5551257543195938	-0.5523922950197385	0.5478726730576372	0.09312309822356135	-1.0921475998915766	-0.5012401528805567	-0.4915112582448301
-0.3186355699015091	0.22118108897766028	-1.0049905789239735	-0.5510358544731911	1.8328454259899396	-0.3174574016383008	-1.3631004396736042	-1.2788256179586655	-0.18403153427572155	-0.6805146999190061	-0.4152027059769467	-1.6711350660662867	-1.0220893135971587	-0.2082473022953685	-1.0845858697754687	-0.8078427743765223	-1.561257809512287	0.061244959753953034	-0.053273515904070555	0.8956976607699184	-0.6998588863892679	1.2795203422441834	-0.7621384663149864	0.14050687762728425	0.09704887191645258	0.7310874495832238	0.22851355996121642	-0.03728070126042009	0.13857136549025834	0.3089603537505702	0.41900604968604355	-0.2209621695083445	-0.24033837154171261	-0.22271650087973463	-0.5883656335000299	-0.03908042031312656	0.10965665510863029	-0.055126510122550765	0.11384869469186046	-0.3305516638454688	-0.03338505921485019	-0.12205326382920494	-0.9992304373234566	0.6561163569732326	-0.5953025968806769	0.672946104889486	-0.005221834304946704	-0.904781507066527	-0.5880069519138551	-0.4021245409139212
-0.32336036261187706	0.2919106703594712	-0.9681288733960478	-0.5196328079716819	1.7592613281173386	-0.3197799439790585	-1.3249426086582283	-1.2805616787893346	-0.17160544800168134	-0.7536250645927834	-0.44300175663048275	-1.627071145429878	-1.1328723026406933	-0.13776165753512346	-0.9966285569868647	-0.9316719617935652	-1.5286840998237057	0.13120244875611797	0.0006151425647412557	0.7450253750431591	-0.8353304491736069	1.3163476451293905	-0.8291253518636793	0.2124502788725858	0.02145289558324062	0.741347294074342	0.10686486419082168	-0.16319038439745878	0.10972636864882276	0.2713012250229837	0.3791008157382905	-0.19659819812589685	0.0064547773086656825	-0.2726777573785929	-0.7587455305921413	-0.07905151649831296	0.14504585849498877	-0.09164435294053005	0.14477079735604925	-0.16420381849634602	-0.06585589230527145	-0.06848113702824678	-0.9551670776927127	0.7570434426346481	-0.6254263593712268	0.7520274915994722	-0.05201807761442088	-0.7171745367067607	-0.6334855243152772	-0.3392277156777961
-0.3242527997347574	0.32513574696400827	-0.959316908596899	-0.4744720005593452	1.6067983994126362	-0.2875387586716235	-1.2803053812905494	-1.2875566309962092	-0.16918036720739632	-0.8574540940673543	-0.45652036697783177	-1.579049384252717	-1.2305397212149036	-0.0437954246166007	-0.9231864607089717	-1.0393733963076113	-1.4944737181555872	0.20570953504688833	0.06848692811989679	0.6173374732670913	-0.9338009372223354	1.3301025037698402	-0.8604537796678224	0.310954344670488	-0.06020070248597855	0.7870213072277579	0.03559704448124244	-0.23241411930667435	0.10397570969531218	0.21165259577506412	0.33694019059739516	-0.17214823531417067	0.2880839728002262	-0.2935260101384028	-0.8829973021501886	-0.13290679226766214	0.18676470122470784	-0.12931498683770237	0.22508431300588244	-0.046765902080391636	-0.07999405940583754	-0.03304006837357108	-0.9681914766992374	0.8652614142918489	-0.662630864670581	0.8187023800899528	-0.1148792486739495	-0.5065012419012319	-0.6648578903818851	-0.3239376851722284
-0.35033544891030366	0.33753843182734694	-0.8993514725459713	-0.44198643175270247	1.4876916575335564	-0.24063259297513798	-1.1863303367164517	-1.2831555262845087	-0.15155223836891532	-0.962357768150856	-0.4474097017410796	-1.512134514050474	-1.3530913005655552	0.04143025844039312	-0.8445006518932147	-1.1602802614865961	-1.458697871933983	0.2216933267391586	0.1667624911890575	0.5336436958562495	-1.0174282993104034	1.3378766152994477	-0.915839874932189	0.40530766235196297	-0.13422889011864605	0.8341473729750849	-0.026142262078485818	-0.32645726159818317	0.06024919150134522	0.12664979792004566	0.3085224387696771	-0.10605800187084433	0.49328353275145764	-0.3082068866778997	-0.9943864985231704	-0.19594990785501126	0.22335278603067993	-0.18099852343975126	0.29688875511666935	-0.005160394622145898	-0.1451832806585444	0.012705154978705325	-0.9895156573760904	0.9229283971998399	-0.6574660953063234	0.8184147702310524	-0.18271910004520667	-0.2935910301274609	-0.6307540088473544	-0.3404626793889267
-0.36958689756343954	0.3352301347963594	-0.8314919630392528	-0.44744794667003196	1.3433279363564474	-0.22427384829281843	-1.041759319055544	-1.2518182701827887	-0.07035503212453129	-1.0596060523044002	-0.4741803050139744	-1.4094061777139602	-1.489204268749607	0.10868047601774886	-0.7753780397499401	-1.2970861020116036	-1.3889461047686613	0.22678397900373204	0.237944626418912	0.459043538810507	-1.1153429235742023	1.3692470237675658	-0.9537358937853673	0.5018303452086076	-0.23504708087686854	0.88341522058886	-0.06484301288265602	-0.34205764970084873	0.025634570897419846	0.011471698681366115	0.29176399596598657	-0.02132069100657922	0.6136218250793736	-0.3014742624627725	-1.1145309544673823	-0.2423922220328277	0.24321419175002226	-0.26226349137883914	0.3674082823294665	-0.024424243416604964	-0.16758010981322363	0.06385536914153873	-1.0356093940812154	0.9961123140336783	-0.6526659598439134	0.7664874567464939	-0.22142041745615976	-0.05337482967503491	-0.6409747972204403	-0.36028291177557126
-0.37819955630434554	0.27930001627981205	-0.7651340322929886	-0.48922428245663047	1.2225381289717467	-0.22044108193885043	-0.8853025953438219	-1.2086626272470629	0.037901194063648745	-1.113188760110328	-0.5243416777574281	-1.2868916106990267	-1.643202162116825	0.1688824945271193	-0.6942062276828576	-1.3610362106862568	-1.3194607110501324	0.22779184502914687	0.2521926700589251	0.39491355119957466	-1.2309178865736672	1.3571433900841199	-1.0002136325451176	0.606585831649807	-0.32755672699774585	0.9260437732394952	-0.09281460171027046	-0.3334615094465052	-0.049337466090685046	-0.0887943053229354	0.27479658279178654	0.06420500808268079	0.6641256151176365	-0.2643483329018507	-1.2257941804092882	-0.30846906836002463	0.25954390928065274	-0.35071584877751066	0.41210319626190284	-0.07966100874889391	-0.20485372086993275	0.09338646847803518	-1.041622204366514	1.0378340478130603	-0.650555822137553	0.7547401159894231	-0.21571428309031523	0.18400833362401797	-0.619066091364642	-0.36944885802473226
-0.3676922834418035	0.2489240844447557	-0.6910842136699633	-0.5148502793441516	1.1229905910862776	-0.15658899353767158	-0.7563364623176309	-1.1362623920838775	0.12079348805504067	-1.1481242454954166	-0.5411981260388699	-1.1955240935752471	-1.788462128270871	0.25957676989904505	-0.6135700019218231	-1.419210274524611	-1.2530925910774602	0.1686649643104597	0.3015533876997522	0.3153571039154325	-1.3324310761800655	1.3868207341568932	-1.046962713108211	0.6819223219584135	-0.40328741793470313	0.991281567923535	-0.1143634193958405	-0.30468672983821016	-0.1595202687069649	-0.18312916695565867	0.2685592919903007	0.1462922310917484	0.6336669638035201	-0.23347084657408373	-1.3242342205217004	-0.3474591566735822	0.26102190539037395	-0.4217870902744626	0.49447794557587477	-0.1580540517160192	-0.25110258007590935	0.09291655554661502	-1.0661165182417935	1.062480228720773	-0.6334101305434513	0.6863452627155476	-0.17918085493382646	0.4274838760302783	-0.5418301824596944	-0.3694903692827153
-0.3774941466742029	0.2411599684511947	-0.629951922542116	-0.551850788721721	1.0482410234165722	-0.14006236744835832	-0.6491146607370222	-1.033680034368423	0.22282850191041134	-1.1556466449106602	-0.5569950435393086	-1.1310273865585923	-1.9227577920089551	0.36015846480486985	-0.5630996544030508	-1.442940481628599	-1.146047145827683	0.10184536746989456	0.2812714851773291	0.2568656970331794	-1.3950900030677247	1.402249170330995	-1.122853693848735	0.7583897655532222	-0.4454007475640407	1.0921879822779377	-0.1509428483302631	-0.24343937232145416	-0.26260239289029524	-0.28125569745806256	0.23061648746897284	0.2224248872703213	0.5803607922752929	-0.15039281106858615	-1.385501028231055	-0.4042886826159594	0.2609030063203227	-0.4854636673169943	0.5241539951327265	-0.2384174402158587	-0.3217776937320189	0.09481707556642434	-1.0795862277234858	1.03533944938752	-0.6612875112524019	0.5970934420367238	-0.16930347616972277	0.6334045022339102	-0.4821658765482729	-0.34855186964549617
-0.40097848011160286	0.197435632617651	-0.5421191805650836	-0.5950219444178917	1.0061927726417315	-0.11957365785919447	-0.5612116562225948	-0.9131690268692688	0.28346748151674506	-1.1321146588791404	-0.5388755298177635	-1.0455544611316503	-2.081664044114203	0.4765628498269515	-0.5444973170292788	-1.4318776687988215	-1.0410514394057304	0.07396308920242732	0.25347536728666126	0.15561864115649457	-1.4243159989602039	1.4086219472476649	-1.1968301395845695	0.785787136129524	-0.5079572328253866	1.1245320919811899	-0.17306659620276246	-0.2160896269137083	-0.33659032171027975	-0.3387915155339919	0.135360972257412	0.2626125948530667	0.47063637229445077	-0.06087765163391303	-1.4139513431216106	-0.4842634621143761	0.23915976853474935	-0.5351974593110898	0.5682863459334434	-0.34949680142961254	-0.39654577017135073	0.05458424289780559	-1.0942419399782364	1.0046686503233064	-0.7197177903797084	0.5206027928912578	-0.12975435104962765	0.7954807693072065	-0.3891562590628276	-0.29400439560912217
-0.41779131230121286	0.1119356978483435	-0.46033641324076396	-0.6106562571076604	0.9142402983693396	-0.01961760762353274	-0.4541267579753997	-0.8300365854634535	0.36935012622148333	-1.0946162425861714	-0.4769924137209573	-0.9393817380816343	-2.2365091614572483	0.5893239600930567	-0.5161792030978131	-1.4014976681781748	-0.9482658625864241	0.0757176136135546	0.21471586731967168	0.07969715601104664	-1.436014779367044	1.401986670841128	-1.1944173997812622	0.7895417383043786	-0.5728274015677947	1.1046553952045859	-0.13623458526885648	-0.17689142753570347	-0.4356166502511029	-0.33906881618054074	0.020870115712067948	0.26634948991271734	0.38556153430131	0.001580244378605994	-1.4039007652216473	-0.5637117971877903	0.19322825108413216	-0.6075183742485496	0.6362069966783034	-0.43433552405693066	-0.42290497663157256	-0.05584112232703535	-1.1323051698564766	0.9764056719523128	-0.7947678721343724	0.44976177801125533	-0.06661895647231741	0.8751932123865943	-0.3466099567012798	-0.2490157178883355
-0.43591205592976207	0.10428457431050689	-0.4224902874385908	-0.6271205691658019	0.845482229080118	0.047831536515629755	-0.37349126555707557	-0.7290293550814688	0.4905112653520941	-1.0468232759919824	-0.4742596180957537	-0.8168254505600088	-2.3923041931755327	0.6813014440969571	-0.5148929627164428	-1.3662164923107374	-0.8313550319229	0.03153743957791847	0.17176754755272566	-0.014973480463742727	-1.3857655546978789	1.3920111170831784	-1.2120976640055443	0.752570332736309	-0.6154892733734367	1.0977067317496254	-0.09652798623008135	-0.09672428727820279	-0.49070231435505274	-0.31680282202248067	-0.042559399741567076	0.21375917952396312	0.25629334396222525	0.0371732190707271	-1.3535012667785704	-0.6216472298399565	0.14898334675464214	-0.6792176173406045	0.6689239121530999	-0.6142578606360785	-0.4477486459152555	-0.1628139822345425	-1.1372908569854847	0.9794557453412865	-0.834307614047003	0.3956623635521045	-0.012040859113788549	0.9418932036680399	-0.3069228035602	-0.25968256644409626
-0.42661405671889296	0.08849688154290028	-0.39336620842741216	-0.6225221433420683	0.7770591759532316	0.08688033116437975	-0.37607490091927975	-0.6258926296740508	0.5783235987073015	-0.9564793831469084	-0.4936102044847163	-0.6550609149758514	-2.5500520896848253	0.7574717939268484	-0.5604658793260671	-1.3031294836795446	-0.7795302628081123	0.005667303960252168	0.15047178717121634	-0.07225783656682977	-1.353850317812286	1.368678465920517	-1.1965260523042165	0.7165013633695061	-0.6235782785610023	1.071177353873216	-0.02764676828831645	-0.046954820523567274	-0.5366715901233456	-0.24926905235928074	-0.10729005975736712	0.11531711640678788	0.14761603278759555	0.03931667933438997	-1.241400796802751	-0.730630217407855	0.10613471734513329	-0.7625558578456426	0.6574097896560301	-0.7292075645872205	-0.4834621739064871	-0.28207847264637625	-1.162143209433763	0.9870186695837185	-0.8969423721725105	0.3295161920962904	0.02612419897350205	0.9865911938964199	-0.3073371916883081	-0.23367199989296625
-0.4318717496825409	0.09203572525935896	-0.3322915064053659	-0.635521309289335	0.7285237165387743	0.056017126686677944	-0.35188196380330183	-0.5057820091417176	0.6677362326831747	-0.8239825752647733	-0.4861693774718156	-0.5115880177786332	-2.690783645942529	0.7951959979000435	-0.595531496796467	-1.2763901959694932	-0.738155220963215	-0.07030610302789923	0.11954994499481683	-0.15296299551399947	-1.3369028607745141	1.3380531433406686	-1.207794457092159	0.649133002519247	-0.6267512426355616	1.0319897248141097	0.02286988292756556	-0.06238430007561395	-0.5725761788613264	-0.18190324606285194	-0.14224042922375119	0.03564245518619781	-9.629411137907078e-05	0.053631282212136686	-1.1088723526358926	-0.8356096466995616	0.03975641792763588	-0.8627638049938164	0.63745730829016	-0.8351327824909103	-0.48425055892992075	-0.338788643519356	-1.1360071395185452	0.9609330427007432	-0.9204711316007609	0.2641131800999579	0.08449648339334043	1.0388793163676153	-0.3015456987916923	-0.26191760163311784
-0.4418149510430137	0.08389360609887772	-0.27368021476695525	-0.6725807456427442	0.6986706792091065	0.011545058514246536	-0.3318765713256742	-0.4059318127335456	0.7372224746202204	-0.6923739318680522	-0.5110540941078289	-0.39333769029445925	-2.7927864367522774	0.7976969549237966	-0.6239975739751654	-1.229583832248996	-0.6985421269718878	-0.13195529363193303	0.12771825812562052	-0.2355144251974884	-1.2990782787456119	1.307676564818904	-1.231830659932492	0.5663770415006026	-0.5985488200180568	0.9843110518864971	0.06407911899020953	-0.06474591153209916	-0.6026624329346404	-0.06760568035694678	-0.17053329974969195	-0.08329807545933282	-0.14549600621220576	0.05260870600866935	-0.9347215476785484	-0.8802026210263619	-0.033552189114547624	-0.9549660650869536	0.5554146870860278	-0.9095818482738356	-0.4550336872102756	-0.37900931099880675	-1.1112047632877478	0.9339082369053952	-0.9879968545721706	0.24754625789248874	0.14808358504299743	1.091911625032313	-0.32112416268739813	-0.2708853055010324
-0.44725625547213455	0.028307797867589378	-0.2560785827556501	-0.6951478747921778	0.6810410432833089	0.024071690629123444	-0.3586845023557903	-0.3308507277208541	0.7312140107377016	-0.551138230935865	-0.4736770465087717	-0.30644609941213996	-2.905094338774124	0.7753872280857323	-0.6827376499315889	-1.1763075809299903	-0.6625745318304139	-0.22831081209062898	0.15527274326767082	-0.3286559422593492	-1.2579928464908607	1.2945332497498265	-1.2616812086782623	0.49569174484829137	-0.5400907722236948	0.957574246097488	0.1037972095957878	-0.10024001355587249	-0.5982493871205424	0.048418846980163584	-0.24205875139519048	-0.16413067291876832	-0.22759682575961113	0.055623694701648164	-0.7423312373503592	-0.9103877516390151	-0.0884835594781819	-1.0104500645961143	0.47170774613163385	-0.9794330274440165	-0.4569545021595382	-0.4173262084782152	-1.0736345823610745	0.8709326327079511	-1.0246050452233768	0.2825103483243475	0.16439607569104883	1.077152251412376	-0.3159820680851909	-0.31314097574109934
-0.45527068243832514	0.0434546183130358	-0.2316479119157774	-0.7016127891525749	0.6410059867481003	0.02858978985096461	-0.3328747012286709	-0.28237764179784497	0.6916253193501605	-0.4302647489008615	-0.45741140688246035	-0.22256068412558724	-2.982733240529149	0.7096513658258278	-0.7623743172696676	-1.1199975890036797	-0.6321627749103977	-0.35894397686896745	0.2018701541100878	-0.4039976528066612	-1.2164423268868674	1.3279732775583621	-1.2438380662323512	0.42193338619369963	-0.4552093558622866	0.9732938037652568	0.13140563915221035	-0.17803206344882297	-0.5529720705987649	0.1659163516491088	-0.33377501888864036	-0.2336102503929202	-0.2867823909409541	0.03580700160242915	-0.5775229394348678	-0.8919726302646491	-0.1387959640213682	-1.0255738274345991	0.43602250616073296	-1.0692322168748212	-0.4419578773195463	-0.41035369404358624	-1.016596054027592	0.7750612009090373	-1.063119994743992	0.29012527111350517	0.18498950014447257	1.0203025313766456	-0.3334652339144592	-0.4068611140225496
-0.5019310528524936	0.07186667707564343	-0.22541030488766664	-0.7158779407219482	0.5878213895571993	-0.00044519433405978417	-0.27845289611280954	-0.3030768600016661	0.6589368384626451	-0.3269517700192388	-0.43868224468351824	-0.1301000224353378	-3.014940376555408	0.6059224636780476	-0.7829242678256507	-1.0409023163845978	-0.5951901999688599	-0.4561487350164316	0.1910965856619023	-0.42071515262211373	-1.1809204802191684	1.3149371402285968	-1.2203943997095874	0.3494357679861372	-0.3482633054536385	0.9936899284090442	0.174728469021634	-0.29040403178063307	-0.5022613596029182	0.25696119971880516	-0.48038231840276396	-0.23394349153720592	-0.2881314174423693	0.024092812331749064	-0.38129689491960783	-0.8745898708813262	-0.1255557283445802	-1.0379186721547047	0.3790350518160389	-1.138373989288703	-0.4628329916479652	-0.37599818720747624	-0.9314738751245182	0.6967350804497773	-1.1176551413241251	0.37885985987629545	0.18760452607931968	0.925967527192355	-0.3473017105801023	-0.5627599524649589
-0.541683362130798	0.06161049022274136	-0.17069181850333165	-0.6997578014642284	0.5203407690042282	0.010861197809038176	-0.20363101425244645	-0.35957337071485806	0.6392116951152452	-0.2274610412215304	-0.38499814806915716	-0.0464042560111942	-3.0321452455589353	0.48776203202104523	-0.7850238809983041	-1.0003416584331384	-0.5710329271069382	-0.5421526098270334	0.21625157345947113	-0.4301603394049537	-1.1549733792431853	1.2598007844966392	-1.1980783230368401	0.26477225888195743	-0.20524898277778975	1.046401559899961	0.18123555458725135	-0.4055738944629709	-0.46594533469275456	0.34281005320664465	-0.6073326800989485	-0.2161164315567991	-0.3252814352963313	-0.021173238452618003	-0.2098159080335505	-0.8176029920719772	-0.13406244824139624	-1.0615566654178323	0.3260033076363815	-1.1928015655028474	-0.4194103618866142	-0.37690325538697894	-0.8637174621083176	0.616701940824498	-1.147346476967177	0.5078301924601282	0.19250093933571397	0.8429020197978506	-0.3809208666182494	-0.7137091072388996
-0.5542543424645742	0.07271594412907427	-0.11971568843295369	-0.7045442859869995	0.41242794290040113	-0.008444752521161194	-0.1011343372376164	-0.4118643350183886	0.6481349257264035	-0.187069220773043	-0.29504317621142057	-0.0014008389109175811	-2.9754705155740475	0.3351233682057301	-0.7789774927571569	-0.9645045116286151	-0.5846421834442775	-0.6861295933277286	0.24624079800962678	-0.3652670381303586	-1.1390853201723972	1.1859956140624948	-1.1930571019643976	0.18706401564893552	-0.06935240854448924	1.100841375957795	0.16917602541973747	-0.46648198386011386	-0.41268667598251707	0.37771113617074176	-0.7048147452018886	-0.1402658359142488	-0.32117510644655767	-0.018255869993724205	-0.03365041304549427	-0.7386499709926471	-0.14160962809146904	-1.0525404711358686	0.260790625231912	-1.1953669947070384	-0.3870484905301893	-0.3784396407793832	-0.7791205556283803	0.5728420741553906	-1.180837508486342	0.5859660968970175	0.18610391405145815	0.7746619258124603	-0.4445900373630775	-0.8341403694489948
-0.5524365889563921	0.09011415627541519	-0.08888337516974695	-0.7155214986975675	0.3584287364353856	-0.0673954490633342	-0.026032534430281928	-0.42646313539774905	0.6974639419839377	-0.13132887305083202	-0.23316546363131993	0.0020277792454850064	-2.890137160840048	0.18546659059512927	-0.7791953136190796	-0.9581624076729043	-0.6284106220820217	-0.8167618764987965	0.27123931610640195	-0.3026611067438008	-1.1423467524850417	1.1290020457825765	-1.2134010120887804	0.09193902304699221	0.09742617087034375	1.1850350270684331	0.11863631567451285	-0.5032900125110814	-0.33697014210140197	0.38725221523318565	-0.762883155206491	-0.04570604213724956	-0.38370898836240264	-0.014850733085040818	0.09538405685315934	-0.6791890215206349	-0.12706662337102884	-1.048408753758639	0.1898618550004237	-1.2098491881007898	-0.3133147233055386	-0.34644560379112194	-0.7061026911905937	0.5534584332737129	-1.1707738760689215	0.6238768029399722	0.18545415666071405	0.7783123309159168	-0.44761575183379476	-1.000242723566199
-0.5506705028605869	0.10753820325803906	-0.05992821727215375	-0.7339586672675213	0.27000802016380343	-0.09082583226054937	0.04961308453763027	-0.47699860819030365	0.7405423298166244	-0.0487017026301978	-0.12847549050908286	-0.008650147049917761	-2.780414554438957	0.03262517751911165	-0.7690975384188399	-0.9849392458393915	-0.7315826204648719	-0.9301353119774326	0.2592165209002414	-0.21914167807304277	-1.1828041130879385	1.0625105811133886	-1.2069981649415893	0.03959205055723799	0.26033375863006614	1.2598022637096487	0.11915834601383286	-0.5495910626208067	-0.23469046931026344	0.39358189580732594	-0.8309441623359826	0.02511630897456012	-0.4570354646830535	0.010979042585708112	0.20230753222998418	-0.6200303330046002	-0.13833432698301623	-1.0655062487444256	0.12138972792009795	-1.1394648960998315	-0.23735389799348727	-0.3146053079730563	-0.6293629411951145	0.4847468044616655	-1.1923313746018043	0.6592338611231923	0.20411354358178246	0.7653609391086634	-0.49155981793550235	-1.102922433083118
-0.5530749590514662	0.08761714944264762	-0.028558365840082884	-0.761611465594178	0.21921919487211547	-0.09490038533044459	0.1566399220683758	-0.5435153890986385	0.8076927698467987	0.04421008640289969	0.02354059060364786	-0.04379092496821182	-2.6435979146650834	-0.08385474256482306	-0.7872557417069032	-1.0009811371017014	-0.8403077273011947	-1.028046678351774	0.22811935420265356	-0.14411434108541177	-1.1971950449218676	0.9738263320619943	-1.1765718957932854	-0.021848102656065568	0.39789183340609846	1.3287988741281622	0.1174012043992049	-0.6032760854408405	-0.14647358679853809	0.3699583452021694	-0.8755121361914725	0.11758478769493677	-0.5851852622980221	0.04393148717420261	0.29373658166220096	-0.5476476444775282	-0.11396598011276782	-1.0794619612856935	0.031839258985545425	-1.0506164950681502	-0.14960898326881153	-0.2990366710839954	-0.5838854037923944	0.43421117613359544	-1.2046894362283243	0.6601472091587727	0.2462175178092118	0.7672248308640282	-0.5203924321171683	-1.2161586629856385
-0.5481550257836068	0.0437497433251624	-0.03088509825253698	-0.7872768132290884	0.18796869402560054	-0.1158092099111285	0.2428757735875457	-0.6218221895309896	0.8855935920481842	0.15318613655747332	0.16734116491832954	-0.07445774042480911	-2.5122833836570564	-0.185325788437329	-0.8252059021472501	-0.9910078479631489	-0.9708659567123537	-1.0798733282079782	0.18142437915537424	-0.038616820473911184	-1.223643322628385	0.8631008949495067	-1.1240040251629106	-0.10059429936865767	0.5471198212124657	1.355520806431988	0.08913943937310925	-0.6501760127776782	-0.08568667941656133	0.39862002704819866	-0.9227256401941089	0.19168563378092596	-0.7027804224815031	0.07111865951954574	0.3492736224264069	-0.4632911717916796	-0.08394659543525038	-1.088139236242226	-0.07880883989181368	-0.9488695842344637	-0.1375563894531065	-0.31905819141652364	-0.5884682975267792	0.38742069204257334	-1.1952365985056954	0.5906763769631715	0.2901641217297367	0.7599418457819598	-0.561009464117733	-1.2383805889481962
-0.5156096800268202	0.017160845919645444	-0.059863572461377655	-0.8043335131635561	0.17184705705952436	-0.12268676983869142	0.3172294113464645	-0.7436176521398427	0.9609525308412173	0.26684196324595266	0.32593952013610566	-0.0921084867808571	-2.383907364918036	-0.2591345583099124	-0.8738245049124803	-0.9921237130193366	-1.1269064985388373	-1.1086091786342258	0.12757406303944618	0.039863681615505984	-1.2881443603874632	0.8011353685371642	-0.9951869445957628	-0.1692836242006175	0.6521342125243116	1.3448002843401619	0.08021647964506992	-0.7063856617690534	-0.020806646705116862	0.4239010930715995	-0.9747760272426753	0.2718352003326906	-0.8136139278732941	0.10089301576015985	0.3477359525930123	-0.4440163329158414	-0.05537293927322244	-1.0770196356291133	-0.1308644320437749	-0.845403941610325	-0.11414671331509765	-0.33444845570625253	-0.5610992322757966	0.3295691875555632	-1.2036100145694255	0.5020695701846067	0.32509715096717035	0.7508323046644707	-0.6039768923263981	-1.275188323053607
-0.5020715369737498	-0.001117270356565403	-0.03617568673973481	-0.8177653777082622	0.16203537421053293	-0.17646477140169498	0.4264635483562955	-0.8846186179446456	1.0153570457344014	0.39215604201347226	0.43647715267770987	-0.10599385086365012	-2.188219198398642	-0.3158182194116235	-0.8587944758406186	-0.9985028069769095	-1.2979427006056752	-1.1114697423374733	0.06956005844792704	0.09848896212069728	-1.3215311126909328	0.6914403393567141	-0.8613414343645074	-0.24540909438446956	0.7472615386842933	1.2929262016822227	0.035847879498686064	-0.7647553391413592	0.015668744340938227	0.48103564153049466	-0.981498687711532	0.3218997777313839	-0.9203294161615657	0.13830057485348227	0.3234346833811724	-0.45282239238259125	-0.006414440895851141	-1.1064193054324671	-0.16883120252303507	-0.752379349035747	-0.059819290910656554	-0.34829987146066305	-0.5298074069093965	0.28247935605564406	-1.2113792177777465	0.3991369091058209	0.4134489214685109	0.7351426961745363	-0.6097701524935739	-1.285626583302115
-0.49718960700920956	-0.06826103725016222	-0.009843927790876224	-0.8142279001845433	0.15230262901200495	-0.22795667807972922	0.47971488180150457	-1.03766025534128	1.0468013458755796	0.47716615193683654	0.5498733114527237	-0.15601079433664555	-2.0051976277482897	-0.3280693069487694	-0.768677083181927	-1.0326260836951335	-1.4528975629693497	-1.0324153257482194	0.06074410121792197	0.15888161757897298	-1.371040505043594	0.534828443929342	-0.7488356488206508	-0.30973224160338136	0.822844582905863	1.2308391260114937	0.002787665931266367	-0.7788501398859748	0.059493354165128354	0.5730897720787766	-0.9662122396487343	0.3866368412674728	-1.0699358173650046	0.17405680447013525	0.28868516737606364	-0.44586740305684336	0.01914640402210773	-1.1494526094994106	-0.20642058139474603	-0.648616270352225	0.028459441766796885	-0.39653893122414363	-0.5514948475551045	0.24085607361420996	-1.1875141263569973	0.29450163942641233	0.4631054684148494	0.7703434871262236	-0.6691355687715903	-1.2933461931193624
-0.4930092436441388	-0.12578306008211534	-0.00837977155404684	-0.8182457116296895	0.16152083030319114	-0.2429224459896436	0.5115390724774024	-1.1595017638418716	1.061982017426962	0.572298662513477	0.5883692823889559	-0.1990288031791477	-1.8418635820480336	-0.33276010215132595	-0.699803431686749	-1.0975979010575962	-1.6221217886086634	-0.9674284644780178	0.054038321073272756	0.17381541016325594	-1.4219492340515463	0.4395781140247112	-0.6845139370463886	-0.3589291393119802	0.8750278659389187	1.1606259217106678	-0.011977451798266356	-0.7401042846553338	0.0932508888841648	0.6863100306702122	-0.9150904392631031	0.3994371314126318	-1.2121410575675102	0.19347948905491313	0.2206949452602207	-0.4320687101500803	-0.0014333064036198106	-1.2488366074899013	-0.19973766619648223	-0.5184880825190915	0.12840837008777567	-0.3908802777458591	-0.6174492822699497	0.18366656868984402	-1.1320851659885807	0.16979164333109326	0.5557077034418086	0.7830813860342062	-0.706585578292936	-1.2672820148012638
-0.4657664262088482	-0.19340255269041756	-0.03187134495384049	-0.8341544236543337	0.22631585445742863	-0.27609548283230084	0.48412891534120217	-1.2999800665952885	1.0142809769059808	0.6453413188216809	0.5719999347798385	-0.22966410395192635	-1.6792622396745578	-0.29689112699516695	-0.6232869923175015	-1.1882133174385756	-1.7608297383853657	-0.8805625037012852	0.04404710112905651	0.18912623706448983	-1.4898071663576566	0.3789263058562762	-0.636112675785893	-0.36742461950379096	0.8957707891445927	1.046172737050981	-0.030853333558600333	-0.7400375573876886	0.10804084212798815	0.7790441592669151	-0.8730500908620205	0.4389383582344505	-1.3601771202353463	0.21914807266906272	0.1371774366613459	-0.4775296393417837	0.05347021562325303	-1.296796189968158	-0.16823794878976756	-0.4060308220869743	0.19570157703115384	-0.364668195064902	-0.6630699605104999	0.1879032621253778	-1.0779120205745423	-0.021003163166647222	0.6440792789749892	0.8083429248280531	-0.7242870020363242	-1.2586549122438322
-0.4616834196208199	-0.27946526137574124	-0.04717149176220663	-0.8562262866171242	0.28362515699966295	-0.2717251713686585	0.38627872537796726	-1.4308047234592773	0.9308455391138452	0.7844763677119422	0.5192226009857865	-0.2541750698613124	-1.5550153105904783	-0.22908559360026381	-0.5423805806337592	-1.3111764904483754	-1.842000100255196	-0.76772798215239	0.01124547132201269	0.22240281906839715	-1.563106446023859	0.34189608857282955	-0.5734863156814671	-0.3608974999882625	0.9084591936109432	0.9284202993181967	-0.043845105873185526	-0.7145833201264757	0.11857931155754409	0.8727113762939449	-0.7932446600782397	0.45737485447734744	-1.5083764577070444	0.22925945274347445	0.06108651419731779	-0.49070542785410626	0.084836491772188	-1.3802935249884714	-0.15514451583759858	-0.349807656982607	0.32729449772688335	-0.34625674915027904	-0.7354801290619908	0.16177906910826292	-0.9721313307381673	-0.16445124275250306	0.7218319677346635	0.7830146822718972	-0.7321897205252974	-1.292931156262369
-0.4733201164977248	-0.35194972720143475	-0.05705878238257591	-0.8995294591630962	0.3684680143186317	-0.23292623289888942	0.2632132884410936	-1.5582997255965452	0.8145257227698014	0.9029851915029201	0.47485432532229	-0.2553540667070099	-1.4709442079849677	-0.1350627119954093	-0.46648688631757873	-1.4304384214536237	-1.8858074638454199	-0.6733186747140911	-0.03431302626240466	0.30090114504030696	-1.6134162077197085	0.30995878437233637	-0.5210135327593666	-0.3497157487459532	0.8570652045444426	0.8009016732160543	-0.040656180377849314	-0.6834451074072886	0.05837245008064694	0.9571805550852217	-0.7442521207709556	0.44642273813540967	-1.631445472428506	0.273918916842671	-0.026374567331682353	-0.4427110065881328	0.10982788379889323	-1.4565614788341301	-0.1418924903032691	-0.3325929077432705	0.3613706846075494	-0.36022892732809647	-0.8079504928485669	0.16091420036018317	-0.8869353435737881	-0.3243017824659426	0.7646093130446462	0.717738972945294	-0.7848683740956738	-1.3013409342842102
-0.484142944878836	-0.4345327569847798	-0.02976331340775234	-0.9379712231253196	0.48236623520059585	-0.249022365707089	0.0927845199492959	-1.6859299174336777	0.6855235240069797	0.9827574951127748	0.43087885896461764	-0.23560994906693145	-1.417620876690036	-0.024660832634929485	-0.42374493152711235	-1.5449947758582934	-1.9015104770084452	-0.5900021277781884	-0.04811880414885874	0.37782340313783175	-1.6537623897447513	0.31784867078612156	-0.46765336786459855	-0.3600744832152112	0.8013582397948763	0.7024257179138015	-0.0711936303050904	-0.5955338006487337	-0.05454638735430425	0.9971117861106201	-0.7257424793326782	0.43765757519011217	-1.7484261334937812	0.3215219899681151	-0.10002246883819518	-0.3556653674902163	0.12075116591592341	-1.4998263146440838	-0.12884678197073254	-0.3311451820268864	0.3799213607305499	-0.3536040991998599	-0.8679847597588776	0.2487931821177627	-0.7677665342473705	-0.4501382839734188	0.8321833199500539	0.6459447499605446	-0.8038856780432901	-1.3164908018227457
-0.494547309920032	-0.4895163217489971	-0.04802748521197501	-0.9839599924712619	0.5962122287961841	-0.25941103359022566	-0.09993670330702382	-1.8053263214092894	0.567121482717315	1.065371293131208	0.3240697188459027	-0.20469393321069912	-1.4086667472967629	0.05930873418615142	-0.37985758547598325	-1.6704144212645118	-1.864339071140271	-0.49563224077924684	-0.09812646990558353	0.44671510380589263	-1.7230254795741033	0.32437801603935146	-0.43331202146879566	-0.3611310595765773	0.7413618468375668	0.6062195765825718	-0.08476738230794602	-0.50358072319803	-0.1406483674888436	1.036967096229207	-0.7119050729670388	0.42034878726488173	-1.8652119903299682	0.35479936213421226	-0.18910325828652302	-0.25957031177306417	0.10971424574964046	-1.5404221546133559	-0.12517272048401368	-0.38611623715462906	0.3899015464860858	-0.3449009189755107	-0.9052781321138006	0.364861523851265	-0.6206051620227899	-0.5296504027898791	0.8875904864106765	0.5773061614339416	-0.8399026520495555	-1.2956352186895237
-0.49552813674838403	-0.5520620956627431	-0.0758665293363836	-1.0425828898474254	0.734247355431908	-0.20945899991571576	-0.26726603620700595	-1.894404356311414	0.4789407494921125	1.1507831393569765	0.217680267233792	-0.16521209058882597	-1.3748264281180598	0.1428069246364439	-0.35855980712792856	-1.7760808452215424	-1.7764918637192664	-0.42275247556493767	-0.1359474680238574	0.5223843047927179	-1.7610555382416564	0.36092906400290814	-0.37358310612739215	-0.363128578528647	0.6833534810485173	0.5469605225023807	-0.08212213546685579	-0.35996495959143776	-0.18228716658679778	1.0141580161731547	-0.7157101155362735	0.4037343807316328	-1.9620246417073415	0.38344002826710766	-0.25297492309161845	-0.13824262946555427	0.1452861819250749	-1.5579742053570727	-0.12403981143645013	-0.421849464471319	0.44023902339963017	-0.3446577520334214	-0.9279203422875053	0.5322850832209164	-0.47662874187590043	-0.5841894563461081	0.9265675508033988	0.5086596477921386	-0.8358894751536164	-1.3471895205158557
-0.5115339324967294	-0.6110615671908259	-0.08435614067508486	-1.0654029028223089	0.8923863501663861	-0.14848416657616867	-0.45206585753406986	-1.9234192011390412	0.39873258073654505	1.2370881717719389	0.10402744141529836	-0.11054689948046603	-1.2904021257727059	0.2084357745419611	-0.37737046747548747	-1.8501045644034364	-1.6976136983306667	-0.32266345737024754	-0.19304530550357102	0.6428773876732118	-1.7777090414479304	0.3729819745316525	-0.42741758767608873	-0.3754277026787408	0.6562754730548244	0.532691301257156	-0.1402983651900065	-0.2032519011642532	-0.2003067347714215	0.9735821713322735	-0.6676203494384855	0.359324379732444	-2.0628957145240756	0.39839966554775863	-0.28214001635674457	-0.028690502197564933	0.17170913278458516	-1.5979696428011643	-0.14199528179170615	-0.45446398877971816	0.4896143674141219	-0.34854418102738016	-0.9452165890181222	0.7235396206359518	-0.3033526713476729	-0.6214173038181767	0.9457251104484371	0.43299675130559845	-0.833309260136484	-1.3768391750570235
-0.522899909212914	-0.6479470267392664	-0.12473660293830828	-1.0999104050366018	1.0889177992905175	-0.05450399492360789	-0.632884190452675	-1.8960512362525062	0.38661288297458307	1.3030711024963195	0.007235762301917692	-0.078084919033572	-1.2106382316307318	0.2734799715844848	-0.4369369768046384	-1.9129236757484123	-1.5975326828847587	-0.23529548422521723	-0.24198495324598207	0.7580452945104514	-1.7548091648440143	0.3874429545072734	-0.5015591987963426	-0.3904343073361581	0.6154829349226232	0.5005121156223061	-0.1522136246161668	-0.05912037581512748	-0.25211647858095293	0.9456861111706136	-0.5889066882030352	0.3364035433569458	-2.1848034795910207	0.4048463866187836	-0.2908716171457137	0.08048302431188094	0.23641800508223115	-1.6416215802391947	-0.14525670887484046	-0.4926139237450292	0.5665792951955079	-0.3389688662126974	-0.9565828218834461	0.9246645257002892	-0.11794304573429808	-0.7124750188498004	0.9095047541414161	0.4554755020921813	-0.8157386144145118	-1.4457910253243067
-0.5551745348089794	-0.7034682174859228	-0.20514910609805864	-1.1468470772752186	1.3066072666058801	0.019206375899273008	-0.7680828426049127	-1.847161660742593	0.3907490696610058	1.4089788352176427	-0.041214158549402996	0.02168473803670314	-1.1209187230750968	0.36938705364378277	-0.5380605470066218	-1.954312685559764	-1.5080392023437346	-0.18101933264977704	-0.30645167212599794	0.8709103319028546	-1.6555468350236442	0.3984216231280299	-0.5463246769971242	-0.4028107880721751	0.5857643785035889	0.45629270071699723	-0.1744020683133644	0.07358714771322765	-0.3068260500203607	0.8664240636829282	-0.5149232376613263	0.3053434535147584	-2.2484366417716166	0.4282103253064632	-0.284295413219609	0.1272557573271333	0.3300310659419533	-1.6853361102481703	-0.08997618061814079	-0.5168310677060848	0.6132088901784452	-0.30107114776275073	-0.9335758599134995	1.1151315467439147	0.052160393919564105	-0.759114238359272	0.8762482970224206	0.43902863224553634	-0.7770942981761895	-1.4593846371640775
-0.5770375363059124	-0.741835684819249	-0.25155719345127453	-1.1960609422669843	1.5059185826648058	0.07380843788725312	-0.8981320513445716	-1.801166292480691	0.3975387602000331	1.4813844686530733	-0.04053120675514692	0.11720161189277453	-1.0258291660581496	0.5090846351413226	-0.6504094611948891	-2.00282675436625	-1.3866175442042488	-0.12366460848761637	-0.31908593928095835	1.0168236458666489	-1.5537393889006141	0.38359267732820024	-0.5158790692366155	-0.4320120397406866	0.5506229831613083	0.43141696836445104	-0.21943594787064158	0.14432797376143452	-0.3366707765341185	0.7571728234613135	-0.4115942858220488	0.3229336346929828	-2.3443178403350857	0.41713250269647617	-0.23158574794897321	0.14084023441828672	0.4092944190000751	-1.7136279523152844	-0.019387429945905386	-0.5607719760545005	0.6864642106048036	-0.3044538029996555	-0.923932687680732	1.254564393958622	0.2231597403866339	-0.8343329306950744	0.8134130248506827	0.4587112644873633	-0.780890248065834	-1.485997048805408
-0.6007473275427766	-0.7506657279214863	-0.3129227516430507	-1.2493024836556859	1.6356998089834751	0.10900771004487189	-0.9782710841710245	-1.7397927829844453	0.4584528780876515	1.5238556694319685	0.010477450586935505	0.14578004682487927	-0.9392552414111688	0.5891564988087283	-0.7657325261702702	-2.011995791191579	-1.2973881716503939	-0.09313889379310474	-0.304003981101333	1.168729149271405	-1.4258367007122619	0.3671040062876675	-0.4990198902554722	-0.4676352059678709	0.48304767407973054	0.3780646901021042	-0.2531347633242715	0.22327255230169124	-0.32285575193171184	0.6853983279736522	-0.28571875446745115	0.32441934035528247	-2.410398320830759	0.4230548560479468	-0.1585801383352137	0.16992382101812167	0.4755610444827509	-1.7319159215387514	0.06415972971618726	-0.6054484531777629	0.737559227625758	-0.2738510722861833	-0.9319654322486992	1.3382323091859465	0.35488577779931757	-0.8551113575579903	0.8029467510821421	0.4480466642455142	-0.7750750442892094	-1.520574366814714
-0.6207579882554721	-0.7401147807835592	-0.38692563618436265	-1.284353153089864	1.7498460384375218	0.10601332204077914	-1.0186312312222836	-1.673874014635863	0.5350193206745777	1.565430862839771	0.07151425735398084	0.1944794297800861	-0.8767437288998922	0.6781531928320327	-0.8627508918004254	-1.9856432171373632	-1.2701237498342421	-0.017514118399861396	-0.24037775696670477	1.3362611781972265	-1.2631119506012152	0.3652766762689701	-0.4864798539479628	-0.4776462369086961	0.41749298108775224	0.35750950440336304	-0.2694299809746087	0.24716132782759562	-0.3661108350292665	0.6300089050522041	-0.14024361906798713	0.31216802395742815	-2.466049560098706	0.4012635768914191	-0.1244703281166056	0.14688412254554256	0.5033837074624968	-1.7130524652795092	0.19478208780469136	-0.5947074989538614	0.7587298701278729	-0.2196544703359718	-0.9063231571987422	1.3858702105742144	0.46368802555068844	-0.8495808312011413	0.8400240177956316	0.456158764494611	-0.7855129860323158	-1.5355932338492182
-0.6344327723991268	-0.7506812288232564	-0.4495354413109438	-1.2956378647750555	1.8510346156280941	0.09266149246100426	-1.0144629329852615	-1.5860395988955596	0.6006912876560777	1.5733470992481022	0.13570764042828887	0.20988225953430514	-0.7458976904313988	0.7424258568999986	-0.9399885964032253	-1.9374043315265514	-1.2458069035785913	0.09004398363828943	-0.17807522980349044	1.4110997852873672	-1.1096414491925322	0.3288310866157531	-0.4650475890425524	-0.46602696483856726	0.37810274965877494	0.3819416064574508	-0.31059397959549023	0.24166994060949754	-0.31057343569896895	0.57844824236742	0.007407590456468094	0.34939908051615803	-2.511413693076448	0.3419777358926132	-0.08064913079966772	0.10731993288839033	0.5086607217644487	-1.6349592391417118	0.3069727565222819	-0.5554687727045291	0.8106737329348555	-0.13849329554467568	-0.8822748997123242	1.3985340917021918	0.5474084696347091	-0.8304087146364676	0.9145577337918237	0.47318967532287515	-0.8061738516004342	-1.532693806508535
-0.6493330563239615	-0.729102149924295	-0.5138646554709139	-1.292382430684533	1.9197329900951074	0.1084572949417149	-0.9524943988277567	-1.4927014614990384	0.6270533348728555	1.5601366328882835	0.17597364923911274	0.21501900159163995	-0.6270122654263316	0.8050943796751249	-0.9670552692696004	-1.8581274716255987	-1.2245941413202828	0.19917380252294561	-0.12698815721476325	1.4832414087119536	-0.9595805852153798	0.26009301605053464	-0.4778089718822411	-0.43234504780984057	0.38007066157091635	0.3848077098906297	-0.34281635804360505	0.1325894081906235	-0.2259163573344894	0.5501874762960945	0.12521977336001694	0.41741096896977165	-2.556750409162689	0.23313143951204415	-0.031503925350129205	0.037400709233704185	0.5635933077746224	-1.5448262408284257	0.4453619653203974	-0.5103361879371577	0.8732094168794131	-0.0704591672292608	-0.8956976166313098	1.315047671563539	0.6104738116926876	-0.8253086794395481	0.9482831055089056	0.4992089181221881	-0.8166758569013289	-1.5402358008447083
-0.6676643126326922	-0.6853310074461916	-0.5695769177604023	-1.262058609908791	1.9701886973652278	0.19231361882925618	-0.9025650097731323	-1.3417316899178533	0.6514123861155795	1.495067200862769	0.2387848522782489	0.21030862180383642	-0.47068163169618715	0.8672147903911946	-0.9914696273164735	-1.7445911445450186	-1.2200068790364793	0.26123574275919276	-0.05242430238603074	1.571804782173501	-0.7812215018466379	0.21064620780427806	-0.4958427236238191	-0.3840297286748957	0.3679487743031579	0.3743238249480756	-0.405781096636848	0.02308906116736208	-0.14196480947110718	0.5030860960478832	0.2571371248840778	0.5049807227951822	-2.5490715150508465	0.1292405305408437	0.02031723938651636	0.009589625212683289	0.5782329749838708	-1.4261937511131522	0.5602523056368122	-0.4885815175277883	0.9209976304218612	0.02517871267127269	-0.8981091556031945	1.19342851070266	0.6686418045205611	-0.8466637716995333	0.9554102509092554	0.48534841941048806	-0.8426017160118257	-1.5846601162784724
-0.6601921799947592	-0.6462541459024622	-0.6102562404553536	-1.224676887067599	1.9867128083706014	0.1805286823814195	-0.8975129957239611	-1.1467996008814145	0.6196472572587893	1.3819631973537159	0.29924638879551757	0.1907068249244894	-0.36855963660830726	0.9405031148134169	-1.011481570646493	-1.5885656353249624	-1.26734513817368	0.3342082026807447	0.03558911342035457	1.6979675275605743	-0.6132014499523759	0.1538550736287722	-0.5820305794234416	-0.29540002478590305	0.3503668636944589	0.34318006270485735	-0.49194384668488367	-0.12403255308128909	-0.14396683162777607	0.4870296126426984	0.3487210251742531	0.5601973857818205	-2.5681204826672026	-0.016823014571359374	0.08390752828068045	-0.03214622626312098	0.585982037738727	-1.3523954084234462	0.6957182272952567	-0.5108238874527208	0.9537141986159222	0.1139704989472214	-0.8968425941512109	1.0058607888016158	0.7066591011653875	-0.848262853601434	0.9819319307779268	0.4630254213981465	-0.8526862036429963	-1.6043162497100376
-0.6436816662180671	-0.6160535262270288	-0.6539153315939478	-1.1944713961407085	1.9662395984501315	0.1436031349096951	-0.9083579437536298	-0.9707869316467124	0.5701246374659724	1.257652895105827	0.37494768093406555	0.12827730172328308	-0.3404049951476375	1.048941082565722	-0.9911092987221988	-1.4598387474794856	-1.3113343123980337	0.39459578179548294	0.10927672527039997	1.7974181544129995	-0.45897128453008174	0.06827210130155263	-0.5831483326139821	-0.19993019371426507	0.3079695167002228	0.2840879920987087	-0.5281904097266507	-0.31809886866336723	-0.18200592243035435	0.498795428792899	0.38582270180354367	0.6614857246373156	-2.5678903250780194	-0.15476048666467376	0.08194504487667365	-0.039037808594776825	0.6082482209916933	-1.237320546747813	0.8126891921558796	-0.5153334860675641	0.9977575872363886	0.2104771909319801	-0.8914496381454164	0.8327423965301401	0.7247922595403606	-0.8574629958346183	1.0170946222115034	0.447988336759635	-0.8433513332742232	-1.629940099744352
-0.6366399530154749	-0.6186643643878513	-0.6895919905404142	-1.16121560263337	1.8889727665060074	0.09302469602130839	-0.9595330273089839	-0.8428155997310423	0.5296221956185229	1.1057237863040252	0.46863102001125584	0.06516920345288338	-0.35051058714243705	1.114984931601668	-0.9370817415597272	-1.3412202183248172	-1.347972676615067	0.46256134214310746	0.21135349605662096	1.8618762524457169	-0.33055053909413823	0.006326900832242177	-0.56263473856406	-0.12418298004522663	0.30283808544529534	0.2658503934333435	-0.5515184788265097	-0.4630271175881723	-0.15329538002702087	0.47385830992917227	0.3964563795329192	0.6695701234353884	-2.5880150449372348	-0.31700482772309097	0.08813263442746974	-0.07189793794594952	0.5913017013826198	-1.0929226030524788	0.8943993944971045	-0.5028765572902052	0.9853762882504696	0.25311092699808274	-0.8752178102557776	0.6574731522484656	0.7223387275278432	-0.7966914583212088	1.0624709970844632	0.3685276927217326	-0.8568606439775053	-1.5787908393608339
-0.6013306141982088	-0.6015063858250166	-0.7196459153122206	-1.1159734961208592	1.7974659006693865	0.02365491909274877	-1.0600839441480348	-0.7122629353098995	0.49880406462574484	0.9208951826699373	0.48518101640933275	-0.06429827666049753	-0.36527895451777076	1.11161847953609	-0.9102040693481828	-1.201891771763697	-1.3563269665499313	0.5244936231387216	0.2958439076535842	1.862261613975536	-0.2576659380607268	0.013118817218213692	-0.5817217008779498	-0.06207134301551944	0.2802546469495662	0.2557151143806385	-0.5682235539821915	-0.5875251853781849	-0.14424888656475	0.4556098539943787	0.4468924420396118	0.6013473068165592	-2.608310038122617	-0.4685902784189828	0.10602264421271626	-0.11536622378278742	0.5834657265641685	-0.9547438511292861	0.942336792509806	-0.49858203726449835	0.9810989689889643	0.28118316152331874	-0.8739408060120819	0.5243243995367106	0.7166185628108852	-0.7468862012139011	1.1273668304727344	0.3214193949004983	-0.8644488619431284	-1.5660868193831248
-0.5496354465994087	-0.5987903846835604	-0.7616901206049405	-1.0806123533547345	1.7096206279352664	0.00781485434990537	-1.165967788237214	-0.5674111998775666	0.4712876745256637	0.7166658753534504	0.5481184772290356	-0.19023072889503162	-0.4002625075393212	1.0866840789523704	-0.8843292885470125	-1.0344184734672048	-1.3468391642612478	0.5885968620366262	0.3523825541848085	1.8712805325551227	-0.18975375526531837	0.011613503003852749	-0.6405571351459147	0.029753904136799493	0.25272181352492507	0.22353432698584558	-0.5647225529684764	-0.6589579731918684	-0.14772770585203315	0.4503192407320947	0.47992135570445027	0.49159125977125023	-2.6230083779559785	-0.5551306196319172	0.10124258860842605	-0.13393962971873158	0.61975711785587	-0.8253193751787846	0.9492606729837145	-0.5255253904898204	0.9548733056517527	0.28115430224621146	-0.8555498563445217	0.46240020594693404	0.676206727179936	-0.7072962744482674	1.2129539708756372	0.2728380130992408	-0.8391805747533793	-1.5059040368437693
-0.5299642535961337	-0.6148049437864406	-0.7973085667368791	-1.0536334452523286	1.688965560216752	0.02248765274565475	-1.2929841144652272	-0.44621696664433685	0.3953555120563004	0.555552690997949	0.5874770998382329	-0.24335809315457388	-0.47175835913326913	1.0427552464706524	-0.8556580226413105	-0.8920220985697854	-1.3429988384922673	0.5992076352501423	0.3536241251264486	1.8153574630169942	-0.15122036614608822	0.0029818193962801534	-0.6795742728519496	0.10785099314173067	0.23550236977998754	0.23290858243095736	-0.5717549017797559	-0.6986755929017653	-0.18620415800024767	0.41169120479803134	0.5263930438447029	0.41151902464962464	-2.578486232146189	-0.6296347105696786	0.10485809099380328	-0.09289160548379712	0.5755707160776614	-0.7292563688480711	0.9049253824158253	-0.5509688349968042	0.9400542734687403	0.24489373226002914	-0.7993079638359618	0.469513873245604	0.6988133050921606	-0.6770269631881851	1.2610626784104952	0.26033327091020037	-0.8115117450533986	-1.40103978791015
-0.5040869930598725	-0.6319015266206975	-0.8059775982860711	-1.0450291252417914	1.7248682676900529	0.07682197635020975	-1.403596154118554	-0.37631142781161975	0.315126748542709	0.3942730569104121	0.5918315435437975	-0.2743524538418677	-0.5318271139053007	0.9898864452999762	-0.84796445174947	-0.7821561884922049	-1.273405796966642	0.5710730283876214	0.32365862727980965	1.664531719521412	-0.143146123794642	-0.017230882043560113	-0.6973873040869357	0.17555011356304698	0.26188493784125033	0.2638560718754628	-0.6166222761364587	-0.6883766395043925	-0.13862473733206684	0.3843236733367772	0.5091691914520993	0.3222328787462334	-2.524215216916197	-0.6512551931339648	0.12366211001072136	-0.035820134719647734	0.570956520249405	-0.6472354892682219	0.8175724405826065	-0.6607850713894671	0.9079197011741951	0.20137887113195813	-0.7767754029752382	0.497916816968893	0.7131065262250297	-0.6282240437069807	1.2623923425443	0.3228986078632748	-0.7805839948050961	-1.3016688058289518
-0.48132301437189823	-0.6229815175003459	-0.812294728176885	-1.0680258646143104	1.7586580148723256	0.12891463512189705	-1.4995081449922463	-0.32195470222650535	0.19292090726772332	0.2480100098343739	0.643330352568246	-0.25715121229985577	-0.6534901000412839	0.9616544981666738	-0.8334251949409894	-0.6337404754280548	-1.1917735069666606	0.5369283788218485	0.305793748226867	1.5671552372815347	-0.11433358415268476	-0.007251584515593689	-0.732637071253932	0.23361978531853428	0.3519491890691241	0.2630994462430271	-0.6654321563725198	-0.6487466746683646	-0.135755633158701	0.34771688411227847	0.4817011654127013	0.18810979081654727	-2.415536101998705	-0.6387552412015453	0.13186600858283445	0.030050378224091446	0.577158001126109	-0.6234246068164154	0.7412057142650649	-0.7665606510091738	0.8390397695092645	0.1531845379385518	-0.7662826350452923	0.5539644781818114	0.7309307857140548	-0.5591518977274028	1.2520268535358643	0.381728687351652	-0.6724697455912438	-1.1781765457085434
-0.4683771250458303	-0.6268695083912939	-0.8177963589070367	-1.1182632555336993	1.780861715402312	0.20287704750808772	-1.5600365250411288	-0.2541131215898186	0.11971804225152989	0.13678265652447336	0.7098632699116336	-0.21619285066514066	-0.7104959699293903	0.9280166000966183	-0.8053197785292984	-0.4792316683752785	-1.159750054857272	0.45884108540774704	0.3142219794857983	1.4279123247381547	-0.06990859771652558	-0.009621301526085656	-0.7512869660561677	0.2990319413637247	0.39696457648548034	0.3024137859547555	-0.7181528134489262	-0.5387373453929617	-0.11313578826789823	0.33766887935480094	0.4990142325886987	0.02273303423819124	-2.268805949162912	-0.5533228655417103	0.15223175262585453	0.06490372251737637	0.5968744601106903	-0.6148725170017727	0.6180935233234951	-0.9069568317228189	0.7625533594340251	0.05725251087967957	-0.7014618399622045	0.6678806472547818	0.7450390242510496	-0.4764355914435227	1.222410416539946	0.4202605719177783	-0.5866806153588147	-1.0240998864158013
-0.4366242976144341	-0.6683136919684356	-0.7752921684280927	-1.1925337014897215	1.7968231470144236	0.16260345924155212	-1.567501268404302	-0.23235304479045035	0.07405380990698947	0.01802855917920464	0.8054779708315352	-0.20164394547531111	-0.7511732885242512	0.9239104577570558	-0.744067858534968	-0.3621777602539393	-1.159152975170724	0.41556361424460775	0.3758742051590166	1.2691452587124665	-0.033366649761375676	-0.017689378095765214	-0.8340312472462141	0.40858536976977505	0.4743679839672093	0.3603809062296087	-0.7682947478555444	-0.42222706535817506	-0.10576956756181206	0.32426278673633263	0.47800801160623313	-0.19422203128834306	-2.1617004195181746	-0.44360986303682315	0.19804654401624813	0.049040216895708054	0.6125946568156638	-0.6011851582583806	0.5108229691999585	-1.0038134195801054	0.6918614603133985	-0.031131762085329324	-0.648482797724205	0.7701161986780392	0.7600931060166549	-0.40533628186756304	1.2188861111240539	0.46893227108989965	-0.48960223442742673	-0.8866262158594982
-0.43008047038565944	-0.6988115642307476	-0.7298633037763986	-1.24716025236609	1.7783242308139737	0.19291496390271523	-1.5763678061130801	-0.27351674634310624	0.04008305641365362	-0.09342866403181899	0.874726014300502	-0.17789723868649637	-0.7668992354198949	0.942803619427	-0.7010359507291775	-0.28982338864701157	-1.1213809681761733	0.3360241304085043	0.46622207550664163	1.0514979900591794	-0.046640964496367544	-0.013988249917233842	-0.8993500752208513	0.5013029967671905	0.5541192132531518	0.4413024478055524	-0.8050049318455936	-0.3193830635551883	-0.08054538144294227	0.3124361966141212	0.49392451723123704	-0.34505415315750804	-2.0007914047932593	-0.3035038361502326	0.26669594888524306	0.025595978103619427	0.6157963737798792	-0.548989334886365	0.3853248850202689	-1.1124058940593673	0.6200422287537016	-0.07768441736883488	-0.6236602818236767	0.8711901280789022	0.8094458439029818	-0.33921412475070734	1.2451392804648969	0.5033149705310409	-0.4062414664892893	-0.7521298157179511
-0.46028754547981815	-0.7201535705144078	-0.6858232305570107	-1.3329143449396201	1.7360112121343492	0.21452955789509692	-1.5234767883609446	-0.3402789322939439	0.03625814345332724	-0.1954093115498642	0.9161008735026037	-0.13786052454081	-0.7493477440473326	0.8958539064826525	-0.662940107210355	-0.22106698968489055	-1.0491647148253989	0.2680131672864763	0.5511454519893847	0.8487543901456684	-0.063912282985168	-0.011412258744289198	-0.9941375825312455	0.5502991684606113	0.6647749410143363	0.49712120755704936	-0.863248138114464	-0.18899531348650506	-0.06514858925924168	0.3066990902020046	0.514038639216035	-0.5016441268204532	-1.8229113342289416	-0.1400117187755139	0.37553603731429896	-0.02408127587716362	0.6233240948676916	-0.5376707202823916	0.2783650769085281	-1.2419064755176439	0.5341052988269828	-0.12028149776314392	-0.619856121985565	0.9550861542072605	0.8653277072212185	-0.2847730561226715	1.3375320391935506	0.5209829295292746	-0.3254068866345491	-0.6729047241896806
-0.47589409304161157	-0.7170606847024719	-0.648167855673871	-1.4032226990776886	1.7316432151475696	0.24677837833188015	-1.4451266952340087	-0.3790861076376175	0.02084142115546804	-0.31378305715152266	0.9239214754846914	-0.1014339239708262	-0.6961443102752701	0.9081582391912495	-0.6522369387597942	-0.14656537088802374	-0.8989410699014979	0.1874345776713478	0.5810635078178071	0.6859012154698072	-0.13935661069979582	-0.02864271379632032	-1.0819622163195113	0.585443589102808	0.7554663873989457	0.5306847885899387	-0.9217864558610529	-0.11342361342443548	-0.08447551192767541	0.32209022587275776	0.4853452415652321	-0.5841695545941437	-1.6177601145864096	0.044646606590882175	0.4428130566297937	-0.030000346504678765	0.6280174164487611	-0.5808937284548878	0.16989825012705614	-1.3332683343042726	0.4630727268662972	-0.09730400067229687	-0.6661989938644017	1.041957196763979	0.9278307824861793	-0.29101357163134395	1.4767883021667347	0.48825271450085717	-0.22060083536312475	-0.6657363463199195
-0.5022380683029005	-0.7204684515778081	-0.5552165440765706	-1.4691797171694074	1.7156430819228117	0.3296839503101108	-1.3657570749952255	-0.4367734427968154	0.0012138656351763893	-0.39887882492817417	1.0075006995996343	-0.04343396902333553	-0.6800954127821349	0.9563132766540375	-0.6602934055470298	-0.11896371172545832	-0.7462377444314003	0.12543491669152915	0.6005838780641466	0.595558249757464	-0.2487144210587302	-0.07900335555596483	-1.1915390078900523	0.6243155886858436	0.8326762422334383	0.5378331571863458	-0.9708276125181232	-0.10106105254788025	-0.07089027837066854	0.3640235402520924	0.4286999970148666	-0.6330127371380097	-1.4606324663972612	0.1933224523093458	0.4704960467386897	-0.013641652593754956	0.6249510129394895	-0.6408955746575742	0.017087836036128644	-1.3885273126711766	0.3751989095436523	-0.06042418971555343	-0.7115751615961415	1.0727053167608056	0.9589436703811256	-0.3077047419403818	1.6230712380902816	0.4310547490700234	-0.11925243421445846	-0.6456042948722615
-0.5224105633072578	-0.7361036944962055	-0.4208749857868983	-1.5167104429244511	1.6838798057360402	0.36953400377868717	-1.261231876061577	-0.5087723361458169	-0.024872886088423495	-0.45989699291523956	1.0045874133371795	-0.028581468640991342	-0.6467959372218485	0.9546532801323231	-0.6926916759742632	-0.11971690662702099	-0.5788988585493795	0.05811110346449201	0.5906079064813907	0.4999397697975006	-0.34086056518362123	-0.1421104567148747	-1.2817453901159142	0.6069478318213409	0.9165579634621421	0.5467080513840152	-1.0036443606871701	-0.10729604843661247	-0.06658058377601683	0.4106283493492243	0.34917917002017507	-0.6662774633770865	-1.2813909307207523	0.27298516226096103	0.5105834622310781	0.010264078199300027	0.6370846655635001	-0.6955413745645018	-0.1475413157856036	-1.410148704872852	0.3142171318027169	-0.0028289294889270898	-0.7355149632314895	1.0585322003623605	0.9618453249535188	-0.34819982455907583	1.7398153498907625	0.3242058092225623	-0.05407343415783056	-0.692970230410204
-0.5339076300697214	-0.7393983959703984	-0.24808750180250758	-1.575800016964665	1.6098015092972537	0.4155866808842818	-1.1044529746870635	-0.5317540196306756	-0.037711933070218875	-0.5535431920202601	1.0029116641932252	-0.03394941744717232	-0.5709664605945478	1.0047595965253535	-0.7599324074150803	-0.09107260019377299	-0.34573193722548445	0.04280136350205875	0.5916322040900239	0.4619695633777427	-0.4206428947383313	-0.1664018081705431	-1.3245244457401044	0.5746203770410775	1.0097500695978976	0.5376187947973075	-1.0116130617131476	-0.13996838776622203	-0.05287542226542563	0.47804924330935317	0.23712659647389978	-0.7385179177076084	-1.155154182785155	0.33366618960461863	0.5242132426454459	-0.01590766697737776	0.6137106726682935	-0.7704037301907857	-0.30431140485612224	-1.4095126363895703	0.23310926301977103	0.06341442550760962	-0.7418858120897863	0.9970984554291263	0.9412550606272431	-0.4201344154901225	1.8617466280496853	0.19758451563573332	-0.014953920956892571	-0.7593990829065249
-0.5461348726599964	-0.7708913653384759	-0.12421287264114671	-1.5996791490098095	1.4992783418247468	0.3971516244967284	-0.9543204953902075	-0.5426131417744233	-0.06966072617703689	-0.65502401638364	1.0251550430190914	-0.10038791684780417	-0.47136359288982216	1.0746167394578803	-0.8550321658616442	-0.030286649905718877	-0.11738378024822052	0.026136845053479418	0.583607643146929	0.47753948816433295	-0.4661713954996712	-0.1685662712131067	-1.3865202555177814	0.5159181140685419	1.0946564124512725	0.5375798949129811	-1.0067054275797482	-0.2172130071554154	-0.10015470269814433	0.5260573910847942	0.12025416280774617	-0.8042049186898206	-1.049917330745386	0.3245796630215703	0.5443380383509445	-0.05876177381371418	0.5804345758224777	-0.8166575131870764	-0.4073158919420329	-1.3245960835200123	0.16269902564826705	0.09046817096423236	-0.7515498699059786	0.9477084126551156	0.9224474677524782	-0.510570488436326	1.9761107234700575	0.03800282966816147	0.05534972926879285	-0.8239845091829905
-0.5352228005665977	-0.8022208153898452	-0.007927474097641402	-1.615531482091388	1.3995145068207284	0.33107904388783893	-0.8046223517164188	-0.5700960128071437	-0.07568959849237278	-0.7451944065419316	1.0376661610871674	-0.18239940847248834	-0.3201858529338912	1.1106861670242092	-0.9508887714344778	0.017287368444341485	0.13514574536905424	0.01380252962718027	0.5982756810747982	0.4747992880874696	-0.5124016601011189	-0.15403413438886998	-1.450930910652151	0.4445147190941617	1.1151635544555785	0.5105967842093306	-0.9863988426109251	-0.31001479539602034	-0.13583393289061213	0.584283946634228	0.02557746196500945	-0.8244321356672104	-0.9869407309665359	0.3176947562690494	0.5524653963578858	-0.1150280400841869	0.567056290959931	-0.84963565496389	-0.46599699024596564	-1.2396556957117242	0.12149890405375427	0.10338052716693202	-0.7278818792206321	0.9173340838687158	0.9155624491014225	-0.5723941591950842	2.06229011049817	-0.1261520308313689	0.13899155213493808	-0.9163887595170935
-0.5077895396113048	-0.8304585953862805	0.07260257424833035	-1.61303698774945	1.3497042242419799	0.2496572930054608	-0.684756351834485	-0.5773349609613843	-0.06614552064653619	-0.8213704028837918	1.074342201238589	-0.3174381463558444	-0.2140046957314377	1.1210653213768047	-1.0905082900267813	0.07018239856233328	0.4596067767998262	0.06489878675180231	0.6022827100359675	0.48269323059983255	-0.5719103897164066	-0.09312043999356831	-1.4971438368694856	0.33295271260931303	1.12660745585135	0.45462631490896055	-0.9843436804997546	-0.43037485842848777	-0.1895101086270175	0.6478556319957108	-0.054285370264951935	-0.7632085174595322	-0.950525327075441	0.30847595474941336	0.5151359908229958	-0.14538161516627734	0.5592896914690786	-0.8392404873976073	-0.4383527539608128	-1.0873462766870292	0.03486392570822987	0.12462794004346875	-0.73048996645082	0.810446934696858	0.9097496976498561	-0.6154273727160311	2.1666138241250774	-0.2995118402799296	0.29822712137472224	-1.0425411090573191
-0.5037748535685683	-0.8588258535033806	0.13518454637296556	-1.6116316039141172	1.3104439671722838	0.2216785672447029	-0.5746528007738609	-0.6010417212329167	-0.052780588236285376	-0.8836862485286978	1.0908618061500284	-0.47685141736258885	-0.14960206229992964	1.1197007833554957	-1.2965702372135925	0.17151746143762897	0.7461880712620218	0.12259368537627387	0.5501945603724488	0.466260120299477	-0.6517155952821624	-0.008210280223456257	-1.5014051496547034	0.18813545364298676	1.0850148968417892	0.40023564999908723	-0.9754991323374366	-0.5261930127666163	-0.25328248233248674	0.7111041041164685	-0.11337703951713296	-0.6351310137653887	-0.8839480236458759	0.3014977679186371	0.449917159719533	-0.20121563281540283	0.5819550669508637	-0.8561678928449522	-0.3711418050211207	-0.9788796760705901	-0.0647393898589375	0.11027110104729972	-0.7184650619573689	0.7418074699923116	0.8758781370867323	-0.5898261598136714	2.2518456927260537	-0.444974222726529	0.47978177142151707	-1.1392849812848982
-0.5046946189095651	-0.8847020255243108	0.19949107312798758	-1.5969377830100246	1.2856647624080555	0.23846881560549318	-0.4394728850376632	-0.6091217230469129	-0.011113730299035179	-0.9460989171363743	1.082827699361554	-0.6602590265527069	-0.10094980841398027	1.0572640336796277	-1.4880824557057755	0.28499301282424	0.9417857944407719	0.21808018528709971	0.4591553255199412	0.41883998605597705	-0.7223398950817297	0.06275152783245255	-1.4795295842541676	0.04198193128129964	0.9952441003558313	0.3128951698635711	-0.9726768186097153	-0.5973168733492852	-0.2920263755645648	0.7390239337917989	-0.18479860945405838	-0.4757509963049101	-0.8336943766677061	0.3167183025392804	0.3366291573033079	-0.23319642731754228	0.6189305733284537	-0.8814682354073028	-0.29008638446124146	-0.8143607039048287	-0.18049191377945775	0.0786288213933021	-0.6806524590802289	0.7367732766977275	0.8230880862370704	-0.5411225103088979	2.326814327221448	-0.5430380744810532	0.6078903895664143	-1.2448900910748024
[truncated: 198 more rows]
[truncated: 7 more columns]
