# Supplementary material for: Obesity dysregulates feeding-evoked response dynamics in hypothalamic satiety neurons
Source: Sci Rep. 2025 Oct 14;15:35837. doi: 10.1038/s41598-025-19800-2 (PMC12521569; doi:10.1038/s41598-025-19800-2)
Supplement: Supplementary file 5 — Supplementary Material 5. [file 41598_2025_19800_MOESM5_ESM.zip › Fig 3_2/Fig 3c/HFD to_NCD_1st_MPK191_matrix_7.csv]

-0.16485046892045893	0.013540036291283242	0.3601485280720154	0.5933979543473257	0.5194851678184237	-0.5346023961360955	-0.25071022418895467	-0.06645863131043368	0.36698345154654394	0.20479469889613294	-0.03267166130513305	0.7696907470255037	-0.7240517344613296	0.09732615934662855	0.5228838367978964	-0.3354224847882615	-0.9646248300947159	-0.3653080204966279	-0.6311554719608743	-0.4711712417885293	0.13583877933425298	-0.11464454301011828	0.4201280190712183	0.15433036951342632	0.8314380134769734	0.4252144973064736	-0.1178070187710351	0.6108827649528754	-0.07247595468844378	0.30250751417408395	-0.0835721917279375	-0.09679917755026303	-0.04802304040166679	-0.17369102824458058	0.1843959518461959	-0.03009660430287981	-0.3559853186835003	-0.30311154863140916	-0.46680644837182417	0.20616912736658186	-0.16805449401097605	-0.3136745129309849	-0.5225946211945884	0.7109974842067108	0.09492060282915435	0.7240730097266811	-0.3952404686766503	-0.037669581872380245	0.06680924558942708	-0.2193608056999193
-0.18331003567747595	-0.04041296730532247	0.37149440736113776	0.6957288464546552	0.5014179778126703	-0.444615812031455	-0.3402223920415822	-0.11465994272902755	0.373781646913544	0.07756193589554292	0.01324181711025809	0.5873380208495251	-0.6285157050580052	0.08636568263982455	0.44653406479913726	-0.4003582514364993	-0.9872354333418383	-0.4412011854078858	-0.6394220883563091	-0.5886836330114549	0.16836288142930594	-0.0623839218165394	0.41105119300241333	0.15232963454325804	0.7775927790879201	0.3235231907275163	-0.03887215465975978	0.6602459359507669	0.05740149276785253	0.3117324398079493	-0.08038517601243464	-0.20504881805611855	-0.0024321035393794765	-0.17801107792271603	0.041501400466933416	-0.11948496430002666	-0.48067661269712614	-0.2935006402483058	-0.5230042382579834	0.3486404900514019	-0.046258301956511004	-0.26111182100356967	-0.6743277200591806	0.8977595950269314	0.06010462562775015	0.7881942422802868	-0.5505571137023326	0.0642387020479909	-0.03490544706959384	-0.29573627109798756
-0.15562990152762302	0.004821403700833731	0.3705238786258755	0.6388390997558068	0.38324735892041306	-0.4459672698649377	-0.3608433219642035	-0.19441616864701752	0.24399792776241047	0.015280800775636316	0.07842970203937477	0.4797333353900655	-0.5398987349254994	0.018215421296080475	0.3875268016452437	-0.37971557599203676	-0.9603752846187872	-0.4987234335165633	-0.6931540439965049	-0.6481865873470362	0.32590736127631276	-0.040282076775835	0.2511596957780956	0.09664135373954287	0.7159677817747395	0.2993505089145841	0.02905366672271037	0.7208003024290385	0.11540791844507377	0.2555878919915612	-0.10147922446281375	-0.3401994892156017	0.10787529592908722	-0.1628529048294236	-0.05065355221810628	-0.11741510743210815	-0.5239688144428764	-0.2695592423104091	-0.52445982854342	0.4174241573563989	0.03857437362173028	-0.23267029879972667	-0.6850684989602583	1.1123930691985056	0.030516713682535317	0.8597764546561321	-0.5983143996137911	-0.032299907817759786	-0.13112238421540842	-0.47809300386888137
-0.15894911705574605	0.08944631946753648	0.34382526481370046	0.5594825303161286	0.3682897754571957	-0.38764690275968067	-0.32525624032476624	-0.25833541447926456	0.11542935693126319	0.013029142072335893	0.13595293252673235	0.4384321984707262	-0.5051243415560615	-0.03248482346669975	0.33791665220876715	-0.35655522737357587	-0.9592931940203951	-0.5593686298865623	-0.6888010914018068	-0.6948468156251957	0.313698821242466	-0.03128069608559041	0.1739433922707543	0.03129527038155644	0.6386765310037178	0.27294033312593124	0.0037512985467592977	0.7508387528403427	0.21284316060362554	0.17864043092100756	-0.07918161594467273	-0.48039095023064265	0.18686486123395502	-0.1442992889795695	-0.11906762168275162	-0.11139108340840288	-0.5897077862563194	-0.275601267987993	-0.494286342291459	0.44209989795249227	0.04814959311163575	-0.23349413541459074	-0.7045045990997252	1.1464731324874002	0.010089510954705373	0.8715300933484107	-0.6806797500897744	-0.09057402702354658	-0.1720517599474488	-0.5120861024486467
-0.18023802504117695	0.1632558718947911	0.33300828263808935	0.5268348610040914	0.3403361812024198	-0.3274671401864826	-0.29222412202044207	-0.3340766766895317	-0.008422255778553	-0.05826731100586632	0.18940136294231222	0.3695298965417805	-0.4633287938117032	-0.057822187248869374	0.28975316691177433	-0.3142660618594214	-0.9931683768169656	-0.587155606741952	-0.7030895374369355	-0.7238914628006476	0.2830106786343756	-0.11449978680182535	0.06801215169799586	0.01847282575434909	0.6122346267507107	0.2357485612849412	0.02311890344127893	0.7288671791903812	0.2603369377500286	0.11832112411674807	-0.09337788975456068	-0.5498743847589826	0.22134245934699776	-0.137979905612064	-0.17254317879588288	-0.13989930293253508	-0.6478677637003469	-0.3401564824162917	-0.49627689952200615	0.42315310227668024	-0.009759410821438452	-0.27201848720480265	-0.6730249623451863	1.1589631422303053	-0.01688475486304882	0.839580398794521	-0.7461317353410184	-0.1544722090713539	-0.20057000699550528	-0.5114432181541385
-0.2063500348842778	0.18590161249135062	0.31747495597172765	0.5149303390278315	0.33491871650073063	-0.26486328476137216	-0.2894848701228307	-0.40511716588586083	-0.07489870407364559	-0.12235585507348463	0.14989396849390116	0.28387025204178973	-0.41721023566837395	-0.08807000740884376	0.24266175162209225	-0.3074595717137068	-1.0098066281301425	-0.5625659453608763	-0.6777810380681523	-0.7206953354614253	0.3043449373500378	-0.20130623263885883	-0.008517081813744295	0.02548352146642378	0.5847890788738946	0.22047365826626386	0.06364758233730404	0.7352389130680558	0.28825724503862976	0.0364775436060654	-0.09292894299524333	-0.620393331388236	0.24428783176219407	-0.12659787874883918	-0.16290066396860428	-0.17015648734579006	-0.6420252419834872	-0.3382175841251375	-0.5258441399231265	0.39319104994058013	0.003449792503434556	-0.26391861319142046	-0.5938679170875728	1.198404297742862	-0.04906247872989785	0.8156030196009111	-0.8183949393826935	-0.13123971834317935	-0.19634646276574733	-0.5256248671261096
-0.20913424235286054	0.13904614744674107	0.3175689361688326	0.523700586946228	0.3256721910688335	-0.2249129564511545	-0.28503925808353714	-0.44578367186445556	-0.12226031878507963	-0.15826779329632257	0.09931850896403839	0.2388930388860389	-0.4325796359580633	-0.11737694068695981	0.21363310984105974	-0.3306542704580987	-1.0399212587439568	-0.6143928855712436	-0.6587892293067117	-0.6923206810841064	0.3176487757112935	-0.24155644004667728	-0.08346513255659856	0.021850291503880043	0.5592335819674285	0.18072144940393944	0.08351060617776825	0.7403175159877698	0.32013502880990746	-0.009769362042029368	-0.08155459173402722	-0.6655142193545165	0.2528999387071588	-0.12058954453656111	-0.13891673851609995	-0.18524671217946545	-0.6755652081539026	-0.3305918963936167	-0.5217930327921954	0.3675886605712103	0.04350409094978658	-0.24125000778878938	-0.562328752102768	1.200291262427266	-0.06410121843800966	0.7380148788751144	-0.8589242264487366	-0.10150138048653187	-0.2026265040912927	-0.5268704131961751
-0.2002794395517965	0.1107616725802608	0.3046492515219	0.544355798428672	0.33271660074647114	-0.20320341174054898	-0.28952860403307173	-0.47667548813298616	-0.14332510625681627	-0.16427501258324126	0.027758020596962613	0.17999515739734884	-0.479825832998188	-0.15514561175461763	0.18420672068817048	-0.3469062589628659	-1.0515451120763006	-0.6513778027656171	-0.6334144462733577	-0.6409826516553978	0.2983902712021393	-0.24557721474677735	-0.13200225608880184	0.02787306025034826	0.5176728310703581	0.16491399261139966	0.10358990912970674	0.7237590180740443	0.32344133433734706	-0.047853573708229714	-0.08448640265779643	-0.7178541667384164	0.26204446125719627	-0.11207262602094199	-0.0987667156401974	-0.20228724483365249	-0.7092875269866586	-0.3504688016256384	-0.487331959581082	0.34775933647204266	0.11206324093117298	-0.21826171116061122	-0.5621807739725961	1.1628295305203504	-0.07827323047211897	0.7196201312610453	-0.900613179833864	-0.05397754029987008	-0.21739658855986263	-0.515542619544712
-0.1786566015988874	0.09943921296425572	0.2941972495631261	0.5398849065079846	0.3655085057352448	-0.1813495746205471	-0.25424974024408487	-0.5163283725128979	-0.161121240298906	-0.1607176653479441	-0.012686519378143801	0.1289283195706072	-0.5094427211728855	-0.1840583594148403	0.16018227776650107	-0.3544365287077597	-1.0356045729307803	-0.6451677009582573	-0.6004697134315737	-0.586978110592111	0.2527264400736943	-0.2470542816432041	-0.1564088400050391	0.04826511001781721	0.469744801329447	0.15478843162900713	0.12550241939202575	0.707271721123083	0.32006212029482	-0.062154764792564286	-0.1105200611254905	-0.7448331871653792	0.2519849032345058	-0.10165651150637176	-0.030168275282285877	-0.240785059901947	-0.760076154911737	-0.36655300907497357	-0.42972140927828073	0.318586609103482	0.16324673399850337	-0.1910022302791738	-0.5620468090922558	1.1412866935901418	-0.10509605245772326	0.6987798587035194	-0.9245053756394515	-0.03233316392763479	-0.2008238133080607	-0.4657400711577176
-0.15043126173980026	0.09197612228059135	0.26451216227707447	0.535229506852464	0.3704496499522576	-0.17756073465262848	-0.22536797456115956	-0.539381436723006	-0.17515513293120696	-0.12121586216904146	-0.03231239915788172	0.0912147765020074	-0.5210091341211179	-0.19988246416748293	0.12691020235217843	-0.346748029937627	-0.982987858288849	-0.5953889369684635	-0.571215251676086	-0.5301761537750456	0.2274301261099933	-0.2197561610926249	-0.17373007471993987	0.0495051784738721	0.4190910279559986	0.13349692721618647	0.1401100393597206	0.7148246760277734	0.32927641718620754	-0.07787850037569262	-0.10980958062865165	-0.7694087870193631	0.22863352944207768	-0.09902580177495375	0.001033286524456456	-0.2884237832828437	-0.800625913669904	-0.3832908437857215	-0.3510850698885679	0.29859818957112266	0.20977563897272433	-0.16759842792024093	-0.5500981655377787	1.1096017486221856	-0.12093072580685829	0.6691701298575395	-0.9562050479077037	-0.02110018569418689	-0.20600280881157476	-0.4422358112385319
-0.13753354758970535	0.07926450198408411	0.24396415658395404	0.5138811741464338	0.3890610559171781	-0.13284740673968634	-0.1958081076021796	-0.6114516866056967	-0.24052309899737412	-0.070661229369725	-0.08556331115837616	0.014382915770526907	-0.5071078179085571	-0.26395537635619354	0.054226170565039575	-0.3484819697833155	-0.8789723182333224	-0.5481941998041497	-0.5180554223981696	-0.494076313053821	0.22313851214486902	-0.193155486698196	-0.23224415818633543	0.024807118577223848	0.3305921725946857	0.07388518666315028	0.20000294048350448	0.7207440422336515	0.40871451725801655	-0.11706811251309039	-0.09598289854633976	-0.8490879540491443	0.2184594548820497	-0.05790473969326095	0.018917777152801372	-0.3479552732585412	-0.9072867886657303	-0.41721412155253157	-0.26450130758094514	0.2790501797059046	0.272126117089137	-0.15751121913592014	-0.5266846314928041	1.1221496901805135	-0.17144481279969645	0.6231067670331004	-0.9665198015939553	0.015429365961495078	-0.23978183915243534	-0.4402676118447766
-0.1275261136656402	0.08210630164238569	0.21673687725091156	0.4491266712286879	0.41964799812176834	-0.10407107878858173	-0.15236156195108708	-0.6746531276545056	-0.2920185674872304	0.04621486838958303	-0.1347223373269269	-0.008154734905233668	-0.5041854230018308	-0.3219810927615827	-0.004548013497337244	-0.3507052285757486	-0.7488732388165277	-0.47443060174588	-0.45273156030387735	-0.43708307763023335	0.2094708332967102	-0.20781693166715537	-0.2700908305579411	0.018784836868975908	0.24208444949850536	0.04262104384259292	0.247376621985483	0.7174576491455259	0.4690882042019001	-0.15956105067843168	-0.08428805709302291	-0.8866599890263984	0.1809556190483439	-0.026879904014357546	0.07774035781444381	-0.3913934465439586	-1.0033741822595643	-0.4375000767808858	-0.14647019243032358	0.23417732400301133	0.3283045771822345	-0.1745465728720454	-0.4661829784945305	1.064923517145465	-0.22070509173257302	0.5588351111313273	-0.9482080779624908	0.027243696958687263	-0.25921107495903717	-0.43185941536202604
-0.12673469483681463	0.07839622839233074	0.19278114131491056	0.40567815960150916	0.4629128883618427	-0.06666494399176497	-0.12815158457512527	-0.7140652127396925	-0.2842923253266717	0.1604931734460588	-0.1675123246146604	0.0060683049681780395	-0.49694227529716806	-0.36339839655477635	-0.06849473838416023	-0.36176091881515077	-0.587054882023593	-0.3983373099176181	-0.36355280335815576	-0.38429058862941445	0.15844000614308712	-0.24905794809930581	-0.24674209374378564	0.04397875578915482	0.13564999757803406	-0.0019222302991056927	0.3026979981160833	0.669005722861377	0.5348010519307341	-0.19001435182436027	-0.031168376546551774	-0.8743870615678102	0.12242122665458113	-0.012867149077372408	0.1459952812597881	-0.47696402083096057	-1.0969593598843177	-0.46521233076702073	-0.04442145861378745	0.1964109703508549	0.32457428161896357	-0.19501165970480044	-0.45022750369840264	0.9428931117942468	-0.24107985920758704	0.4817170614045082	-0.9439766318216118	0.07186456753586941	-0.2509616446400772	-0.40175945101157157
-0.10790924188925674	0.061165338659775415	0.19129436837481845	0.3805872139547456	0.4559411309975142	-0.05425038793008937	-0.1373475469122275	-0.7352965865413955	-0.2581632519001896	0.25113839791767206	-0.2210305255444421	0.016971985975593473	-0.47694229857691217	-0.4010716594874186	-0.12112265322423983	-0.38467585976613144	-0.4064912349859853	-0.31731552883345915	-0.2928944829844026	-0.30623448999301106	0.15590070216874535	-0.26997705226653623	-0.2268261578343274	0.07685407015317743	0.08321703703637387	-0.053533538364463486	0.4036168657566666	0.6038526988791115	0.5660026877282651	-0.2032533111096043	0.034211892735776094	-0.8065450603212294	0.04486026202028698	-0.004112715785356686	0.20808358834922322	-0.553194703011054	-1.1668728276054994	-0.4785652418636891	0.055547926964789454	0.1457758966749645	0.3711055913537816	-0.1936979003189709	-0.43414664412872217	0.8614175674837273	-0.28427826218101837	0.42622214821001736	-0.9002653890649842	0.12666718577798702	-0.24151228023200075	-0.3981668026591372
-0.08920669256999778	0.004954294400791389	0.18270605235526827	0.327314543621594	0.44533699669384486	-0.0503100109901541	-0.16463335764023243	-0.7210739095129969	-0.1745179767267337	0.37404187530532673	-0.276813795581998	0.044737719922144197	-0.468738293892861	-0.4488555501597581	-0.17393936327718612	-0.4344534569458932	-0.17154325797118164	-0.2916363719592404	-0.21025095606504	-0.24978196884558015	0.1665041783606214	-0.247388028600445	-0.1476453667545646	0.06728728662431857	-0.007012567091445732	-0.08999187581179056	0.49843442545429467	0.5636711823736069	0.5823892835714111	-0.1869704322252721	0.14644797335367493	-0.7618381977081284	-0.00672981729153794	0.009651867255800277	0.2850588543512907	-0.6008290781345332	-1.2241775280623	-0.46877159569431537	0.1600779567711305	0.1209010204358379	0.45394386193530945	-0.14728360231723786	-0.4049323673810276	0.782734705288324	-0.30536032581809475	0.37418632801885704	-0.8417162891522972	0.20444986049417882	-0.23051241824024066	-0.4095115810297368
-0.07316108354673993	-0.016191644668331322	0.17687752237620497	0.26356678671799605	0.44797062315745506	-0.06442574719012194	-0.17725121511927902	-0.7018044458820214	-0.08036582287643364	0.4771778664225176	-0.28704074305931015	0.10016650050392117	-0.46571756118195246	-0.4958220358004026	-0.25366240660289624	-0.47616004111771976	0.058683585677164515	-0.2872184531775603	-0.15461479910534198	-0.19215840809894186	0.156487885964007	-0.2033802807623062	-0.07959298596899138	0.05838120651807917	-0.07534078833456828	-0.13824045016153447	0.5918386177307304	0.500345747943886	0.6174467920979385	-0.1123102441809023	0.24666591035055868	-0.6979632377924367	-0.04711886451597184	0.02319854326647335	0.33805197684705063	-0.6324861973663443	-1.3053022027150283	-0.4982212326183249	0.3067476382177217	0.11178600055919885	0.4848369361961182	-0.08988052815265916	-0.38103146658206233	0.6964965978887243	-0.30640928854150307	0.3352000673584231	-0.7679665099721006	0.2249679237215431	-0.20945343512378986	-0.4432751746484236
-0.058065782409719865	-0.004859551764397893	0.16254946951667065	0.17577106070106888	0.42195520641539686	-0.05769949721333319	-0.19869448197113287	-0.6951889747736103	0.043883362034524115	0.5594695080456143	-0.277524769639556	0.14237332953035534	-0.44045253295163045	-0.5575527966891585	-0.3424754196238732	-0.4949550512120524	0.29611692282812274	-0.26019878773213406	-0.11982438773984269	-0.14059304180150953	0.14666897563825856	-0.15778082342606015	-0.003433145108106647	0.07720263619200096	-0.12041674382579995	-0.17230898822840854	0.6734039156536699	0.4147291432113434	0.6502834330332422	-0.07643462053949712	0.3420648174146452	-0.6347260792323783	-0.0646416316609025	0.02088104941589954	0.376063332175365	-0.6580414713248232	-1.3651404736511936	-0.5350779327436663	0.44524690381609366	0.10523928328193388	0.4835427644263148	-0.09349254536407414	-0.35257058643386296	0.6003408027881885	-0.3170519700270479	0.33875398277748553	-0.710855293504631	0.24112446131791235	-0.14739292794616377	-0.4686001513918746
-0.05772307804858667	0.00013085846153669116	0.15638663365155234	0.06713527808129154	0.40601920398362334	-0.04998265018785275	-0.20596118126753823	-0.6877256547643757	0.15199783345334705	0.5832050270415531	-0.2347024083018865	0.21535582253056013	-0.40423403755923915	-0.6126469308969327	-0.41992223712484333	-0.4910101977767162	0.5037430153440504	-0.21313030394354532	-0.08725209052340684	-0.11485211618144811	0.16975983270866363	-0.10499539981362752	0.05674045731283626	0.062291194446052536	-0.12857566269463278	-0.2312307165718094	0.7589295001660069	0.3428436857169411	0.6902540859585062	-0.0402346213375997	0.43952743847161	-0.5468970633307022	-0.08485117550239916	0.03818316722788322	0.370082457804026	-0.6813326060762999	-1.4107431666762462	-0.5448379166892534	0.5637302273507531	0.11445857195428144	0.4297751861385154	-0.12995429491853416	-0.35480475188750765	0.5121907631662609	-0.3284282297178355	0.29085160878862004	-0.6284092173265882	0.22096485607770483	-0.09513547204274155	-0.47716856194171153
-0.07209709011958186	-0.0069067816098714475	0.14030332906463294	-0.019997981413512285	0.35795719210551813	-0.039727941712873506	-0.24425621529422262	-0.654762658056924	0.2416820945728512	0.5861014518325203	-0.2256090505010151	0.3101602729258189	-0.36371243901526845	-0.6709732791712057	-0.489956817868742	-0.46277413773812215	0.7152173438636064	-0.15872514965601886	-0.06546265171048911	-0.09199032644220737	0.20977848146584205	-0.008150606121178572	0.10877050854910855	0.029534320561803468	-0.10887408754616028	-0.3043321778870359	0.8441463440819689	0.2567023519329105	0.7138149070911559	-0.031724815127230785	0.5574561581156093	-0.4605230224968831	-0.10749895665588419	0.041587255341939064	0.3273144655266365	-0.6783756340556738	-1.411729494487243	-0.5738313961317489	0.6377852588829815	0.1375830563493666	0.4006522022989555	-0.1717884992614196	-0.33513502636793224	0.41619667902495927	-0.31976133947844476	0.22728192582826962	-0.5212385933727444	0.20037769798107224	-0.06898716474691913	-0.5198625687808007
-0.10783573678483974	-0.0064354765470757	0.14999388384116713	-0.10111792403029707	0.33771425231828056	-0.02271028424919318	-0.2819690230307688	-0.6051863691257018	0.3252859868960848	0.5336000919546756	-0.21970079902768574	0.3835422184374004	-0.3215444496271676	-0.7292113774622007	-0.5330885115561133	-0.4277615714326991	0.8824175825158556	-0.1074259246140064	-0.04307657884468378	-0.08526401153452587	0.22709655533803447	0.06739987909007714	0.16395025966657265	0.0014615908757767888	-0.08932012937386405	-0.3614982019188112	0.9266615170277687	0.1269703364657157	0.6992036672756011	-0.03489738133316809	0.6598660586007445	-0.3501678065058974	-0.13576793635947443	0.06161919675277945	0.2842030693598931	-0.6390421137373493	-1.4094157207005835	-0.5677261679115453	0.6778959265344834	0.15280264288932105	0.36812970811369855	-0.21330329585362512	-0.29492245518946086	0.3294081446602472	-0.30977107106479107	0.17273557489346175	-0.42462993694316475	0.184361516670532	-0.03839210869846879	-0.5493460131769006
-0.12668346362433464	0.031109049562780388	0.1665503109463288	-0.17055037718037713	0.293820477924777	-0.00845663802667298	-0.32217798056820335	-0.5210822904623569	0.41252836883385013	0.41578373443736727	-0.21304664212132146	0.4146203016265509	-0.27745454164670963	-0.7728054406477481	-0.5750754870833267	-0.37585724933482584	0.9706608064599773	-0.05631113026021387	-0.03609283285783151	-0.061435641686746464	0.23620075789187395	0.1597256299803301	0.21293051794568346	-0.007854485219616212	-0.06563711541013723	-0.4189071664309159	0.9620359338642268	0.010664266015726375	0.6471303938221994	-0.043831832567992966	0.7157452775520932	-0.27075552773533124	-0.15056118552284778	0.06864933366909654	0.22062455302068057	-0.6154244829352431	-1.3703643871613533	-0.5319672684721366	0.7294516739334481	0.15741930637207252	0.33422202383628263	-0.23219844022031494	-0.2462961160804335	0.22995998934754297	-0.28670162116251013	0.12870788610381706	-0.4239038984555396	0.12067226893505867	0.008376417935763988	-0.5663378304057298
-0.15645916369464608	0.06380002790057131	0.18835375963535622	-0.2045369855395442	0.24249038515369384	-0.003875307839065755	-0.34837301166961937	-0.43579680864208925	0.4948197205399422	0.2521272549119073	-0.264416122040557	0.40130592584265007	-0.26127480672243164	-0.8206248729071165	-0.5757342887540249	-0.3078656521954327	1.0184462556887781	-0.07721683611253076	-0.04214190260647194	-0.04643645931376282	0.2294439154267236	0.2691493068975192	0.23145136226100727	-0.04429197908779886	-0.02049451795370748	-0.481856398804521	0.9923627090026008	-0.07552674030215137	0.5885965912237797	-0.049118132964985614	0.7705402053152823	-0.19011320349318575	-0.1391765503444387	0.08723056880707616	0.13318936452646213	-0.59088571225858	-1.3139459636912716	-0.4838509666807315	0.7704096136041187	0.14379119459405237	0.29413237190523456	-0.21726674370074933	-0.19986447746407482	0.1634638292216905	-0.25564320313464023	0.09102228105649039	-0.4067771374494106	0.08655399838041963	0.05550902713549828	-0.5870723699232504
-0.17811054679998156	0.06921421964487484	0.20451779949273652	-0.23114624160463224	0.2085406673651749	0.009063324424568467	-0.32762082692713446	-0.35539022153205313	0.5515366687014741	0.09627737117136487	-0.32701995264909844	0.3976177399109313	-0.2568460585521443	-0.8700870374029863	-0.5670394851873028	-0.21938999676250898	1.0122978793054433	-0.10589101571765144	-0.06871696194823365	0.013548224502753175	0.21384072369022977	0.3268013941775689	0.24801056119447412	-0.06969739886471701	0.044050000226778116	-0.5281997015005839	1.0004235368400942	-0.1283313549008027	0.5195166889598586	-0.04418218139644706	0.7857230234006399	-0.08851907503948789	-0.13451413145307428	0.12105262580001945	0.046308377752592014	-0.5389331407753092	-1.2722302845795248	-0.4118667742564332	0.7914446189284899	0.09143885850590427	0.3087827226616907	-0.1822788679572677	-0.1251960203174324	0.09430360258469614	-0.22707616820002352	0.043388208997180835	-0.39638895195847795	0.06147030825269638	0.0816378483221812	-0.5619380276393697
-0.2065788715565414	0.07048824123999489	0.1973576461907329	-0.25621818088158677	0.208745096492109	0.033435580725427023	-0.30805979629412195	-0.2882125233353378	0.5913330366427441	-0.03220519719693992	-0.3817859191770512	0.42057462367916054	-0.2493252060253231	-0.9325983613319655	-0.5525021963596017	-0.1156032035756922	0.9853248910286407	-0.09493409865727165	-0.09239492220312912	0.06951007944851743	0.1790458595478391	0.40667567598224164	0.2583197045624129	-0.08124016860677605	0.05666107120876333	-0.561806098528887	0.9617147770542485	-0.14829747213661235	0.4854008478591256	-0.038145652545212405	0.7819737266051756	0.005869293007773224	-0.11837122736203946	0.13726150697484352	-0.05153235766408719	-0.4817256923542851	-1.2089729539790406	-0.35663434705499386	0.7830941375583111	0.056798195062695345	0.2628254282148465	-0.2301481544788066	-0.08223447727804839	0.007998049202221358	-0.18777369162745966	-0.03880825725658763	-0.38508548091282363	0.004765195557248042	0.09657688787922278	-0.5678182895066481
-0.21779631290742918	0.10166602270997797	0.17551422703058095	-0.24806895602723733	0.2315063580310351	0.0455866539144586	-0.26054536130584893	-0.2469094399305538	0.5899007593174778	-0.14036239573537787	-0.4193709479719258	0.48373003135953374	-0.2677981614903411	-0.963649456442399	-0.5191066379119913	-0.003281066246923009	0.9145928157605254	-0.022217711211294115	-0.11256464648248812	0.1495561224449799	0.12248388119917544	0.4553810478311946	0.2260440397520041	-0.0775545609906988	0.0924428502330708	-0.5949521627190715	0.9063225105867587	-0.16923015031103375	0.4584219682032387	-0.0732092306279766	0.7500644958938282	0.06961314601380904	-0.12107326181709173	0.16216387228275855	-0.14827325318781326	-0.4595187335839973	-1.1654894477044522	-0.28111437082195206	0.7431824874393758	0.008265261780515403	0.21026354676873998	-0.2969203858133883	-0.07131041433034666	-0.08998871006501259	-0.14984638431425007	-0.1087286938696688	-0.33468250129010524	-0.0530009308800705	0.12588893747854063	-0.5677655608263417
-0.21402377386792454	0.12236178099568636	0.16038519527628717	-0.2123946521834827	0.2384719880918313	0.07942284397970056	-0.2040551740400292	-0.1935682472564417	0.5792893467461205	-0.20460631891460782	-0.4310489113177695	0.541998189528188	-0.2913005556340167	-1.0049309950705774	-0.4515820513275971	0.11297860717880441	0.8249103292195862	0.07408396884727608	-0.13076898429022796	0.2238188696425552	0.0742664202622009	0.4662135539701304	0.20860633070685708	-0.07042919182903418	0.12116319304355008	-0.5991378551244629	0.8290199276963062	-0.16069294359532296	0.40882983375026793	-0.13915229493301348	0.710647344355524	0.1001176504503255	-0.13187161902288674	0.17493181190870813	-0.25732718845651226	-0.45765950034025893	-1.112938343103527	-0.18844659673812397	0.6559736691528413	-0.05005828423644594	0.17770210186029556	-0.3805255698287164	-0.08120293887381036	-0.22449423125302212	-0.12196036349851527	-0.17578236060679103	-0.23708542319966633	-0.09215090975454655	0.14710688622218238	-0.5294095019555594
-0.2022897749438776	0.16368998557077696	0.17361983357715238	-0.16650846914309375	0.2821284687303651	0.08890489400320366	-0.12705965268337643	-0.13149848998647568	0.5422923802028683	-0.26866415037643093	-0.4678132286976074	0.5722060118747845	-0.3130432828779697	-1.0216287973581524	-0.3886374861225822	0.22466924810493905	0.745406653506881	0.14562838597862235	-0.1254840248198475	0.2620478566460035	0.04030612102450978	0.4540525986804543	0.19059280955599328	-0.08381220842847616	0.13024009661087507	-0.570903329999267	0.7801805087101691	-0.1170003734926238	0.3404952083794884	-0.20528322777279237	0.6672172629558843	0.14530004457671838	-0.16736742485577527	0.21441827044735567	-0.36589434633795603	-0.48079536933680644	-1.0619549640168857	-0.0763772290035439	0.5592885604468554	-0.14684667516264227	0.18011832639312836	-0.4254576188033871	-0.06391787327116687	-0.3630763590005948	-0.07390055553796952	-0.24701752513603678	-0.11063831969350227	-0.12697170477801664	0.13088479359852304	-0.44170690201453305
-0.19803230481978487	0.21186805837177972	0.18528040060839665	-0.12151934695374648	0.30378291644035815	0.10915796588661116	-0.05502418966295734	-0.09049911365064359	0.4831512235112533	-0.2842878525245105	-0.5581461478036048	0.5848170643016208	-0.32755832362115395	-1.0173305300061721	-0.33484607124385113	0.2975404774345364	0.6715196027065204	0.19872677858682955	-0.13124373146674415	0.32229596036445063	-0.011589301314403652	0.4350300329797873	0.17772820711339013	-0.08856561126545778	0.11922595465020536	-0.5164057432049762	0.7120565597031714	-0.08336551844379901	0.28278149811522046	-0.27793707818623925	0.6125682308102813	0.23281446325318686	-0.18910302399205053	0.22870328689016173	-0.41986902979122415	-0.48794056092510874	-0.9941567440373398	0.0328789042511051	0.4667252482527472	-0.2520185592830437	0.19558286723562718	-0.42538659368659026	0.008302909035491102	-0.4603512662666292	-0.02847127089927991	-0.2976235265640681	-0.009771308555689839	-0.12381919857274318	0.13447853559269457	-0.34358775127892116
-0.18018829024415803	0.2743064270267177	0.2018107906510537	-0.08155944952941564	0.3394961835909305	0.11854943461451332	0.017730220340660047	-0.063518911859663	0.43994720775891977	-0.2891173270216687	-0.5961273051164894	0.5740355179329709	-0.36065621374659684	-0.9641541772299425	-0.2942800855451534	0.3307693807843276	0.5819667699950946	0.22317568023880444	-0.14527982815927554	0.37098547651944824	-0.06068590619538392	0.3714104134008168	0.17277755710649578	-0.09146601405906817	0.10100048228664935	-0.4508559569386669	0.6296824737879317	-0.02621553018369698	0.2653478457875488	-0.3400185939966631	0.5470944811955267	0.32499363906413903	-0.19212425578467124	0.2541731275944647	-0.466686353657327	-0.4976160615860062	-0.9740622843926928	0.16832906337054734	0.37841743679158035	-0.3641581998012289	0.1890387858258748	-0.41564260454181723	0.021895492706287295	-0.5155958823023173	0.015585936485136304	-0.31172448782107437	0.0873049359788904	-0.10551403267190063	0.12911882999464086	-0.2301464572566537
-0.16329237255889126	0.3132573592277219	0.19488524467484108	-0.04349943281152739	0.3636940192943342	0.12902969051553842	0.07990317994662795	-0.050127117380395735	0.3809157068898349	-0.25258852741538684	-0.671325319665631	0.578586237741242	-0.3983962734987345	-0.9001437642854746	-0.2467165577766063	0.3378862218461113	0.49333497864702214	0.17395345867072423	-0.17107722022411206	0.42144810268497956	-0.09275606941920142	0.3137292007756588	0.16029485714062292	-0.08125273238901239	0.07751364351494719	-0.3769999744043879	0.542053901766972	0.06091567747904132	0.28223376276151535	-0.39015228790805784	0.4614713997940309	0.42142451475657083	-0.17982897554274585	0.2992613938231695	-0.48603078198221655	-0.5438093896664663	-0.9416576343529688	0.2623019012610498	0.2905111866005301	-0.4800199707580319	0.16137495046395955	-0.38925574727743595	0.011771223441991791	-0.5737899101728521	0.07432444779040931	-0.31296765798361664	0.18891493898742015	-0.08298741585295759	0.10777641256343384	-0.07570157907316924
-0.14729418225141816	0.32240114106061707	0.17239408663473127	0.002000915946261242	0.3710963589886906	0.13729749827151133	0.14625526125590033	-0.0894698827331458	0.3318925697719234	-0.18384839792812016	-0.7286297733627854	0.6108115550951713	-0.4703071286098096	-0.853461135506478	-0.20060388704396498	0.3358165093190427	0.41270387947213133	0.09776084389152795	-0.20477455916234272	0.4823802008187802	-0.1317570090384766	0.23896599315820097	0.14076509484509708	-0.09198119226533387	0.04919717110662046	-0.2794566242539301	0.5053897940951078	0.1354606622949831	0.30364061857230623	-0.4188486375046872	0.4111656455219749	0.482712135087304	-0.1528012256698795	0.32712297818102665	-0.5012720415206787	-0.5892369849064208	-0.910637152016057	0.31898874262531074	0.18192090999256175	-0.5856039242190064	0.1681702200487471	-0.35550444755586535	0.005492067977402526	-0.5941947607996946	0.1366236348457458	-0.29328752082531595	0.30549280794445755	-0.03477560654878792	0.07127398869164144	0.08226473535196814
-0.10954920394612026	0.334309436406615	0.15083596714686695	0.042002891085112716	0.3742413367834333	0.14635562783160222	0.19692318562033775	-0.14183923622080005	0.27039911525549937	-0.10564768674749916	-0.707224258665831	0.690183288755501	-0.5019846286284921	-0.7973232113994707	-0.16759947413928863	0.3353215789164872	0.3470496300993168	0.06583210061507631	-0.2500648344661986	0.5548834625425434	-0.16120604325304635	0.17577611323854653	0.12869033873072047	-0.08667536181746638	0.0151691808850282	-0.17911041174450806	0.43063156389295304	0.1847018329327884	0.31837429673459133	-0.41679266452788977	0.3483886204192046	0.546094275481809	-0.11902998667361613	0.35646241119896194	-0.48851547457793637	-0.6363782958945932	-0.8795181944583985	0.3505972822274177	0.07910563532076174	-0.6577836259390857	0.2076970780192612	-0.38079349463346274	0.004078396296477227	-0.6208590369863531	0.19436559291371783	-0.24468733577402801	0.35308657256200465	-0.0049583625518158925	0.06186424914664703	0.2554937617569771
-0.09107429893062494	0.368148171313602	0.14154177748106025	0.07816463915514979	0.365903190731449	0.12794742519569838	0.21204943571760082	-0.18904895343294217	0.22595818298910947	-0.018993956518889653	-0.7080188123969646	0.709309308842614	-0.5112009499532769	-0.7186144940478105	-0.12055402754508346	0.3026900094263522	0.306929717237599	0.06037250793922557	-0.30852639605935644	0.6053076961656702	-0.17303359744541685	0.20418717902974248	0.12905263166282482	-0.11435103810408062	0.009739769561624628	-0.07458190158022392	0.3550172739131848	0.24934613957199098	0.32033201539964534	-0.39570575060426894	0.2915452614654116	0.5699394837957689	-0.0970036238431061	0.387572002563294	-0.47337531501455743	-0.6986710863071345	-0.8212260632681294	0.3710447474315311	-0.006612200827881209	-0.6904931623477358	0.25882546087874186	-0.433138595162598	0.02694198192209275	-0.5992174442156362	0.22125714759558002	-0.18706792422580457	0.4667936620773565	0.02423050451545502	0.025841332735641254	0.375664198698806
-0.07854162188139964	0.39387169061762	0.14564288573711826	0.12485811526540735	0.33580698983701995	0.10814680688381753	0.2506951904524545	-0.24667253341889123	0.18626598807924263	0.07426341905888116	-0.6929755252877461	0.6774929106630855	-0.5600827966046265	-0.6086937329016976	-0.09113827448218823	0.25496143533608284	0.2597683600668779	0.029756823820981944	-0.3825860728145171	0.6077010243485235	-0.17031908065794507	0.1880149030117318	0.1354319833449857	-0.13992117601091902	0.053868297331348604	0.04098835549087445	0.28023870609187596	0.3136850091160768	0.2800644746618339	-0.3893211715094856	0.20128377079634752	0.5660738703910265	-0.08246026937802164	0.4086876487072396	-0.4002095406335795	-0.7853239293071794	-0.7781899181043656	0.3888453244999516	-0.09853497826597052	-0.7048808460590276	0.31537103353740437	-0.43244312378772404	0.08321428895119538	-0.5804009116168063	0.2442608923899099	-0.13820114546686352	0.5260274026817408	0.10271207680644986	0.005204704042165576	0.5345913817810942
-0.07260813281328769	0.40406813447423795	0.1681365963084172	0.16143167962410251	0.29730412849656557	0.10082738529278631	0.2655106613406144	-0.30741896212530045	0.1594248735325401	0.12482298933285914	-0.7067342838649653	0.6178842425090307	-0.5628515457976498	-0.49098066052002487	-0.08144636568413917	0.21992413934489913	0.2239288626404981	-0.005877944641395174	-0.4544009628139383	0.6085071561823983	-0.1416178585077974	0.20329561005562818	0.1469155010110442	-0.1296400246629547	0.09005468350315278	0.16149185003240712	0.2061031385973095	0.3588732580007075	0.27477538267202034	-0.3410329001974758	0.10969907304872506	0.5875696903703213	-0.05020408248532173	0.39627776383772095	-0.33424144164630515	-0.8332924295538687	-0.7254158656036706	0.3750707287868636	-0.14047015923724335	-0.7024343287863307	0.354857245188568	-0.4265165088683639	0.08761051615203161	-0.5554298583621011	0.261655739969022	-0.07796821075733204	0.5750153563565648	0.15062698309529154	-0.021154593995200376	0.6921811323077958
-0.06651025662196702	0.40562448035972426	0.1720925789338103	0.16495308230261502	0.24958524561625803	0.06079919373220953	0.2626255666507571	-0.3696117160713538	0.10022424427221	0.1716773537653153	-0.7392993254807079	0.5604997148675227	-0.5485053675486186	-0.3971167220174191	-0.08155664460373281	0.19391710106385635	0.1995758012505624	-0.03320964858341067	-0.5055713813574847	0.5896869465778724	-0.11724276255967883	0.23121315515240978	0.16492594443068867	-0.07179422467188683	0.1163623862429263	0.2605696274221792	0.11521707929552709	0.3952448938444104	0.3008517291327959	-0.2982856273196514	0.027945345095610856	0.6186744522483304	-0.018743548575236517	0.36760579032586793	-0.2743247313410252	-0.855832100656148	-0.6786323365116025	0.37346844128383727	-0.14109141117350144	-0.6921265240235529	0.37571769289915896	-0.41483800902795737	0.08806716975024867	-0.5193866055643077	0.2738150499463335	-0.03613566197865732	0.5676155003345167	0.1821180999666166	-0.03406512026732308	0.8382676649197066
-0.08139332737515763	0.39677949939006196	0.14971064983702048	0.17335867422784138	0.20533831572826874	0.01965698810768529	0.22543288475989187	-0.4633307495020563	0.02525225574951474	0.2410279310537244	-0.7481796163855191	0.5332791612999048	-0.5165116347518955	-0.3093711076397134	-0.09464537387301958	0.1859490167452848	0.16270357232046082	-0.07392369769313581	-0.5569129333632522	0.6041182265611518	-0.11976896678474169	0.2682373917163135	0.16488216527436467	-0.00756646524694643	0.1236191269497354	0.31400778373766436	0.037596044803646644	0.43428017737385016	0.3276702591559793	-0.23439779451240922	-0.07232892084425312	0.6045709992842924	0.0079207117490698	0.33973996399557116	-0.19295912075842228	-0.8801278712432039	-0.6152440732576137	0.33863490263663404	-0.13438639208753814	-0.6562967576126121	0.38396688020738823	-0.3607523415325208	0.09823139500089506	-0.4695234018886299	0.25379199804917557	0.00026279544968736896	0.5582429407703399	0.19950264751877134	-0.032682445633166926	0.8931129251545566
-0.08331857515494649	0.39737552348817384	0.11780575729086404	0.20252170972861355	0.14385528100451545	-0.05094035263904717	0.21143452498301038	-0.5447522244008388	-0.02128365566259577	0.289988667578758	-0.6981772827743062	0.49759731448836647	-0.43353102944637156	-0.26350511814536837	-0.11075471167430484	0.19546896375825332	0.13457282920433503	-0.11244490136302299	-0.6136202823849305	0.6073838701272012	-0.1150121093282039	0.25066369671927247	0.1521647286327184	0.0805028703067248	0.1409392062624945	0.3475592348037893	-0.02249758279458944	0.4700457505926763	0.34387794538201766	-0.18031046041435064	-0.1624682121169878	0.5861921403506959	0.021335034003070623	0.32936809070192286	-0.14466174877443055	-0.9283273628541412	-0.5642645543996253	0.31977262589983246	-0.13709499050528234	-0.6317963324753668	0.4072954840823625	-0.32819286790378294	0.0858324266196934	-0.42833313393689326	0.23764709352367525	0.0234160447840057	0.5848811410893641	0.17687578291406797	-0.04036314262317549	0.9173524008928478
-0.10063912174444134	0.38482891228760946	0.0752245647318992	0.2347790518910508	0.062005145042860976	-0.12532485206420552	0.2129751256612927	-0.6162620691255892	-0.07554527376097249	0.3356104226759411	-0.6467549880911383	0.46368203398198526	-0.3809846501013548	-0.24889363516730056	-0.12359990832948857	0.23753373276596995	0.11607886640577625	-0.09659550776520684	-0.6502575983592953	0.6198179210428681	-0.12965942415133583	0.2132318532548864	0.14871172776148767	0.16776989156563743	0.18217812502587585	0.35478917324621323	-0.07827192598133015	0.5040231864106037	0.3425782429082344	-0.1351857537531933	-0.23220598330780304	0.5701580695093205	0.056425314603877855	0.328790001203264	-0.1390013920047326	-0.9608505231029824	-0.5131966441834953	0.2938930052052047	-0.11724861720678051	-0.6062273676135108	0.4057534113546142	-0.2802964850949115	0.13152869215618118	-0.4220631481493317	0.20061955968876138	0.03171597461880478	0.5569534979933771	0.15236163661590704	-0.06037229995536462	0.9253169666518639
-0.09511285103886866	0.3755359329305629	0.04753056054105307	0.2776230415465739	-0.02454340726719904	-0.18946361056264932	0.24823222367228767	-0.6948120124347852	-0.1262901353407953	0.37135388004816494	-0.5456393291963982	0.4221150237228902	-0.3429642991859663	-0.22073635485403337	-0.1743609503968827	0.2909465993639594	0.10690946384171936	-0.093057292986538	-0.6646992700072459	0.6118539129858608	-0.13957059003335995	0.1469232457189522	0.13864183088772092	0.25523370332319306	0.23802133844326995	0.36725623124430984	-0.10184543236691472	0.5107405477110373	0.3438349984413607	-0.08726871131833365	-0.2866307206356978	0.48363930653216	0.10128459164643207	0.3170321315873312	-0.14375396742301594	-0.9632317827020106	-0.4867448763840197	0.2834295838301061	-0.09416280521891299	-0.5739063911047192	0.4071953319353905	-0.25982893496330733	0.1915782070640927	-0.39224554810752066	0.15209703316798562	0.03618729777546231	0.5472647381212585	0.10051240558632839	-0.03765056434899187	0.8882137037066851
-0.07800835994014124	0.36795449476962094	0.015611611703909428	0.3183419498908722	-0.10136107743243113	-0.25472861159994703	0.25767193440868674	-0.7185369243830041	-0.1939171626807584	0.38745345259894604	-0.4377279102166599	0.37317667994368553	-0.25662734504396384	-0.1561680705042289	-0.2307467917329324	0.3395464641980479	0.09089368227173418	-0.1004422338193757	-0.6476723102417299	0.5733909619021543	-0.12521466103498957	0.08159291750279633	0.12966710384130684	0.3428181778978834	0.28816342282651614	0.36326543951622275	-0.1441523623001499	0.5518595007567615	0.3411243774632157	-0.07982737634987394	-0.33733042458617135	0.4720170165895733	0.12410430202901664	0.29317785385159667	-0.15994895620619193	-0.9760684037146283	-0.49337895505526985	0.3076746287662393	-0.07417289871339883	-0.542940673924063	0.4046761159318219	-0.22399614771481352	0.2247251156635251	-0.3858914789971444	0.08917944509663843	0.010320773009751347	0.5357184000061627	0.03985898101467547	-0.03951992553677662	0.8201242888034382
-0.06846328896973186	0.34645497347230975	-0.02957628916842392	0.3484138082998141	-0.1927029078901249	-0.30596976645143703	0.2792508694036947	-0.710339176940055	-0.26212029633546513	0.403892973117787	-0.3497010416659806	0.30955528198915233	-0.20153497152732847	-0.10134667459507232	-0.3319587164063626	0.3845261824873201	0.08469869224969348	-0.07929650224914375	-0.6079332790843645	0.5319090938964515	-0.08982509878078944	0.02849295837008926	0.1351660045567945	0.39262787972470947	0.3279779784211775	0.33817460503682517	-0.12391428094737278	0.5681604164706612	0.3448927017386454	-0.11896886650004077	-0.36296217336376946	0.40128614470531654	0.14367206989724993	0.27823844376477785	-0.17516508684911253	-0.9810378968262154	-0.5166041389178891	0.33897240421422287	-0.08376478851185916	-0.542285762479947	0.34619802753641	-0.09692277112047534	0.2440289598835136	-0.3863138881070222	0.005937721133462648	-0.0513250914452257	0.5937954664790955	-0.03130247715498754	-0.04732462503949101	0.7693196983214066
-0.0700152063124008	0.323632939650538	-0.10837976586499294	0.3616127867887685	-0.2597656991617867	-0.3284914514122338	0.29221329848356514	-0.691863757315588	-0.32550462116616324	0.40892295448825966	-0.26775178444113873	0.28193732061899707	-0.17832961439494613	-0.018370897497254825	-0.43754101763806885	0.44303077185935724	0.07531649648736236	-0.07291746626330886	-0.5498960830773334	0.4842371142269316	-0.08504178370255447	-0.02072978520799059	0.10511327822768009	0.4322221027979534	0.3660182770879318	0.2759756591934673	-0.09721619625798512	0.5736654512006149	0.3469551620211143	-0.17359821433378445	-0.38662171589654076	0.31822876737748956	0.17857000074329055	0.2585042841724746	-0.2216272459183557	-0.9658200162145695	-0.5543322806109929	0.3520645361241702	-0.08225967814454747	-0.5446218222004673	0.25369769014922156	0.05298784909765669	0.19196756130216922	-0.3996240589341424	-0.05361932121662817	-0.10239618486406714	0.6226488825714385	-0.10411523543550875	-0.04020520258067774	0.7458447377469086
-0.08098907662305513	0.29958452337752783	-0.16966337985083735	0.3641821295555417	-0.3039700164388487	-0.352418138320031	0.27939102473329014	-0.646080610323096	-0.38046065047571387	0.3865300880847006	-0.2022936677911363	0.29035253448526116	-0.11351351922100875	-0.01207620470673064	-0.5393336297474847	0.5020520640824977	0.055956637895491365	-0.08489460021994523	-0.4501610272453232	0.47776057030050084	-0.09450363933053178	-0.06282384595871131	0.10200612012924073	0.48532112908337066	0.35512623392379933	0.1980025558813303	-0.0369684827552809	0.5631575226067143	0.3487964131871338	-0.2007007548155743	-0.38480983727639717	0.21101500501334355	0.2228143216545372	0.2712848005313558	-0.2808070367520766	-0.9479531520679624	-0.5825368758276854	0.37726062132036886	-0.03363846078536325	-0.5811284348885801	0.16741759929886266	0.23000543094352732	0.15250231052488408	-0.36367265023031053	-0.10901104622325156	-0.1381727674091211	0.6655584865797842	-0.2023842830493435	-0.03930762950562488	0.7061106350965733
-0.08206320868530502	0.2884611544161263	-0.23021187729807213	0.36848841569931035	-0.3212395429302416	-0.3829511455692423	0.2585078806235471	-0.5824099231054073	-0.4424986066828727	0.3657626156386092	-0.11810839405875395	0.30813414156540464	-0.04866843428976893	0.004894020757221296	-0.647298415137915	0.5464006394908513	0.03234006805626124	-0.06361396968990793	-0.3248661736320619	0.4556067401404686	-0.11690783018816506	-0.13644342149617622	0.1168837849083157	0.5339548419525186	0.36061398208307	0.11352850530528458	0.029262326625863595	0.547876675525109	0.307673918997176	-0.25994141246640357	-0.37268940916840754	0.15024546843850975	0.21563968208929274	0.2842865499988512	-0.33462706792409597	-0.9486051552153677	-0.5916627714847046	0.42420733258123555	0.014854379513079547	-0.6218473189104415	0.08777111253682655	0.348944666300504	0.19896687672517538	-0.3205277438974883	-0.16422575393904182	-0.1933945422003545	0.6736042960675733	-0.29034477349909904	-0.05666331953585191	0.6668345114550938
-0.08605199657263068	0.27379432144043864	-0.2631751499660845	0.377858755034446	-0.3483250653827993	-0.40613711299039307	0.24646449380375213	-0.513667468441353	-0.45370149717339536	0.33614060529991724	-0.03871686195414965	0.31418535005647097	0.013912891652122792	0.047661465787186476	-0.7525240329890603	0.5817001756464634	0.0182581712178001	-0.04486202693358038	-0.1941965438558661	0.4293499718817554	-0.15117502610466793	-0.17202248563235162	0.14106077688009827	0.5081529369874446	0.3773771488926955	0.02669924447359645	0.12290721309897931	0.5262833029914071	0.24740921800822643	-0.29792764867226545	-0.344150209668662	0.07203140442970886	0.21864682281100353	0.3085821444983429	-0.369704157183678	-0.9266835802712459	-0.5636023975617052	0.45623364785989795	0.05929632705323954	-0.6706476221398433	0.0031944799773522825	0.4526479056201712	0.25114987629630553	-0.22957279122496804	-0.21401012773298725	-0.23916115339199667	0.6497600527089347	-0.3602194433631294	-0.12217132965413247	0.6539742905322173
-0.07033580912157922	0.2302828428884629	-0.2943636590534313	0.35744243101755563	-0.39706219470462145	-0.42289799059730393	0.25411265380532033	-0.412211497429111	-0.4317306959291283	0.2869458211254216	0.05697264061420941	0.3277432382367305	0.06947738894562447	0.09645416884054017	-0.840083772038404	0.5809959345752733	-0.0018589603187275845	0.01854120569499514	-0.08217909945634154	0.37399161990486995	-0.17286347083140327	-0.2056596704394577	0.17564811932826263	0.503444296570591	0.4114713316648258	-0.048829055166862714	0.15821178006337583	0.47392877442965436	0.20740086961076157	-0.3207024728108728	-0.286350525423691	0.02293821064617994	0.22244194571916695	0.32110174714737977	-0.39531064783806236	-0.8924304571751728	-0.5061232777939192	0.5009726805673854	0.08210707749541593	-0.6915538682033975	-0.09762721952834148	0.5280872539529538	0.28063999376904614	-0.15545489631002885	-0.2664551718983198	-0.28506221903553136	0.5936338672257059	-0.410040097836977	-0.22625363119108527	0.6668736219396963
-0.0592292538377429	0.17095366394942466	-0.314252455290219	0.3070260200274533	-0.4263688646875611	-0.417421898371751	0.22487724920422272	-0.3005147771410481	-0.3877606137747115	0.26163757456840236	0.07456706450426921	0.34912624409026033	0.0665420339121047	0.1756365621870773	-0.9126903788340781	0.5876487419101984	0.012200453993977135	0.044408084402179256	0.03237920393861018	0.3073853771040901	-0.18922836048388328	-0.20931220150916013	0.2240499023219896	0.4711003860009475	0.4379028679015389	-0.09593215202781666	0.19098502095910966	0.424789264047895	0.16421373541923634	-0.3267438212756209	-0.21116172213081227	-0.09689669527033362	0.23700157792109805	0.3205704428506643	-0.4155600816479982	-0.8546192193949397	-0.44144451646709165	0.5148211957759716	0.09867079457855124	-0.7026199914804151	-0.1930480133564989	0.5927775872108045	0.26532144627919	-0.09707408192060021	-0.3035422268310247	-0.3117462229725253	0.4970860852693768	-0.4201449291622719	-0.3000068760545875	0.6345860176522595
-0.031083864785252248	0.09649300671735504	-0.3118585823470961	0.2586598739132856	-0.4348428697696799	-0.38659294391355264	0.16358776675097858	-0.21357905046905207	-0.33656356743627436	0.21089423943289232	0.04269210927486447	0.3575536640775242	0.09949565736297203	0.22320736299917918	-0.9804699854200333	0.563745735819966	0.010890889889594	0.010373407223660185	0.13883563054144377	0.22904856424330394	-0.17044309709312677	-0.2035530755915588	0.25258122445529463	0.4152064548119534	0.42177236441177096	-0.11017576172219057	0.19075703846804523	0.36801789296688764	0.10577507791916274	-0.31366754248341955	-0.13982052974287412	-0.23103234519376806	0.22384029413430548	0.2930467794711403	-0.40722861094124374	-0.8280001136488201	-0.34759881279833144	0.5206323260777471	0.10963116433660205	-0.7237581200648531	-0.2744046368188367	0.6045866418901771	0.20492127763506743	-0.061116506442262276	-0.32622594909956903	-0.34848056094132185	0.44915147879869305	-0.4363610483734954	-0.3270049268848468	0.5941955443334149
0.0027729974032230154	0.03646421744212458	-0.3163072351198909	0.20399551439355174	-0.42117246567027583	-0.3600195621295919	0.08181283786038931	-0.12061764431760894	-0.25463844522408857	0.1480412652935912	-0.012622270624394517	0.357159012678063	0.14460826713839733	0.21357366121505997	-1.01334516521581	0.5369267367173968	0.01422921984456928	0.018376211748144862	0.2335263478654297	0.18792885897882333	-0.14405950980569557	-0.1830593357387745	0.2882772724670929	0.3339658190092556	0.3760734646113054	-0.1403040151826872	0.1691418256157888	0.3499422176143466	0.0215276398730196	-0.2854433667152768	-0.07411141236872298	-0.33689646320253425	0.1939012745194496	0.22581836411046696	-0.3934727321060616	-0.8158027806626391	-0.21839907108236506	0.516304136269007	0.1125776092082035	-0.7517704686518272	-0.3176116263000891	0.6133806187790718	0.16565022354218845	-0.03569773938100335	-0.3521477736881997	-0.4076326951197199	0.4016421853980739	-0.4137570772125705	-0.3916227294908584	0.5632361826009947
0.007546856963906121	-0.005406878679403598	-0.3037401021313447	0.13338215866865166	-0.4101107331982788	-0.3301300444043298	0.021726752333945398	-0.057532436838399294	-0.18459654523192695	0.1056814216174767	-0.03237862448665557	0.3506924063356933	0.1518295019970996	0.17152033570103858	-1.0204047391779307	0.5123696986179909	0.06679925005852579	0.07031068911848351	0.3052805151219919	0.1444501276648827	-0.13256475846894739	-0.16306099416662972	0.3164226847919984	0.25348840456684024	0.3350288456881635	-0.17353139006424748	0.11564178316510434	0.30217080907031896	-0.06906760059115817	-0.24868743695830445	-0.008335806926946188	-0.43879695296351545	0.1686874793128045	0.17039073944748856	-0.3663810068466277	-0.8038011192602408	-0.059259963148965755	0.5010557671794993	0.13473386923492353	-0.7875211129863856	-0.36143286948581554	0.6555473684664952	0.16141960668381353	-0.04169794123706791	-0.3665789343980807	-0.4559111355290571	0.3740893697743565	-0.3868899565285503	-0.366365375587079	0.5124941039974923
0.00489551141222775	-0.03198836497112175	-0.26895910371847653	0.06256074290022302	-0.40664694623048525	-0.3317426498038808	-0.02008717761813085	-0.010303559834623614	-0.12709388167196	0.04104425979539452	-0.052950911900223066	0.3257334024149949	0.1306717539499125	0.1388267709559711	-0.9949940637521572	0.48221540169049837	0.14939780340377767	0.07491430441328603	0.37872079467766884	0.11947534601581773	-0.14631761795281237	-0.16339874916988678	0.3360205528826489	0.1836132692209619	0.308299423215859	-0.19071816039079925	0.03257204246643656	0.26426515962306873	-0.1742358818332212	-0.19565337378261355	0.034423129423045276	-0.49708336770398603	0.15542270265320063	0.1236296271141708	-0.35030801008540946	-0.8050599162360544	0.11132590444400617	0.47943870457500637	0.17417368826222607	-0.7683673034066684	-0.4192260809969296	0.5984144360756278	0.13453221253399297	-0.044488033107641614	-0.3664815362380588	-0.5136663434735238	0.33496322861524563	-0.3675557432352496	-0.3560885508028631	0.42899053223242783
0.02648228804104369	-0.07940915973510784	-0.20733504854258342	0.006542353673769777	-0.43504252517013525	-0.3498555302417367	-0.041665004665869636	0.03309946110478519	-0.10308397103995819	-0.008538655289544865	-0.060863639281367066	0.2718045343825831	0.1449614874361962	0.0565938525223751	-0.9699440922925554	0.41557251795534855	0.23311499278170675	0.0914392117991735	0.46384966625932	0.11860563118177839	-0.1625645922624755	-0.17977443036227272	0.35394199334029736	0.13074436849459412	0.2559682741830403	-0.1761372985634567	-0.06487165045490306	0.21206859401379236	-0.24563700509241332	-0.11470215163435564	0.06418394475489077	-0.523766383964493	0.11297176218713942	0.08481184968162525	-0.2816978707088255	-0.7919675800128617	0.30098917960175536	0.44376487438399526	0.21550547453888663	-0.7474869091106449	-0.45281435334801995	0.5262537385101049	0.17950272331118047	-0.04580357846045624	-0.3729337778388607	-0.5847563888365643	0.2538062403759142	-0.3396806954752177	-0.32045787391889	0.3430385244775838
0.05829719045057367	-0.1240520995920313	-0.1496243736606463	-0.041669452756770586	-0.43280722913886976	-0.3745519452960979	-0.0367717555499885	0.05646347719307561	-0.05827851464887719	-0.01735119627123275	-0.037220263341841135	0.20213893191201318	0.1296878643241345	0.06862747801709428	-0.9361275210946204	0.3380967187765046	0.36188764915543525	0.11668953251309569	0.5173333501658173	0.10270204779401904	-0.17099166742679828	-0.18834828561735992	0.3525531200194427	0.08008233715548425	0.22713350812296929	-0.15534585146766347	-0.1886858550558848	0.1470187200609465	-0.3200983676406261	-0.046124019251944356	0.10222734567886815	-0.5175978372540236	0.06109199504866436	0.05261208118288381	-0.21088807638303447	-0.757229869528793	0.48733462762211344	0.40821046264932725	0.27216522676460364	-0.7060919621985057	-0.5008937023895387	0.41575015216953864	0.25981685638450436	-0.10349221973346798	-0.36607802957511126	-0.6128414245360967	0.1954946455324339	-0.28957282096636305	-0.28080420122984534	0.27699595379476977
0.08869367595297493	-0.1716252909429854	-0.11679502721771744	-0.08486774701806787	-0.4437193997019248	-0.39908167717935883	-0.01806129603579432	0.07934213376521626	-0.010527594605724598	-0.01976431607121592	-0.010567268082919324	0.1003890235686578	0.08296552722116743	0.08281790516230751	-0.8792913741702296	0.2518912282951404	0.4898682611876766	0.1475226220582564	0.5385994383856094	0.1171672824392849	-0.17426730871876914	-0.13744141547131697	0.33640347917609115	0.010997943535098486	0.17995514932766105	-0.12417457548925306	-0.31681840487544394	0.09227236705798801	-0.367460527161189	0.06739270856211721	0.11563344504259246	-0.5368315473694097	0.030596877642815816	0.04226599722297807	-0.155127276325172	-0.6922556013832617	0.6683903806848528	0.3514897529660322	0.3260180982161388	-0.6651991662859819	-0.5458883461089024	0.3656170940062931	0.24781860322062874	-0.16081084457369696	-0.35955389885619765	-0.6081426067942324	0.1712791033707984	-0.23976351153529082	-0.25524010426832033	0.20248769208740963
0.11998057068901787	-0.2122118945924311	-0.08556335893960082	-0.12740290804165147	-0.4354170148214648	-0.40457612117540054	-0.0005224907591286715	0.09112470259441414	0.00013643413525392113	-0.03664213678326611	0.017945022436890896	-0.004648742698161135	0.04750991718711968	0.08109849318076842	-0.829974296706267	0.1776709713197745	0.5861883341516478	0.18291951670505174	0.5596162291638981	0.15590979560534265	-0.16117729772171382	-0.12145524807579067	0.2821916619649387	-0.04275540957994349	0.12848812890869474	-0.08232733405712493	-0.44025082824918516	0.012647959659375763	-0.41523579740439176	0.15940676776133544	0.13229476238417426	-0.5066955075131723	-0.0037851467513222493	0.04959663673865573	-0.09857228628963377	-0.6559136664704205	0.802170565730947	0.28395188689437534	0.37644196660428	-0.6113851869293738	-0.5573872074490321	0.30862374855017066	0.21287147043521473	-0.25738274253489885	-0.3672831385550625	-0.6155808586247672	0.19034515398377108	-0.14621810016627382	-0.2214042005945645	0.06393071362198555
0.14980635864314182	-0.22952047324302383	-0.0655898931226502	-0.15239120934047007	-0.4015575355031464	-0.4146168902173647	-0.013164169104469773	0.09668915039707932	-0.013136506844520534	-0.0478167202408549	0.04083291349790011	-0.10687062858465306	0.016730184477962935	0.13041717201674496	-0.7807048919002538	0.13637934308228114	0.6844098455493823	0.24701719353310803	0.5816583325984513	0.20683569259534718	-0.1446572995287324	-0.12883541366419543	0.23789501968239923	-0.1286799370425274	0.08254460286331662	-0.009410425846283255	-0.5123621159310858	-0.07361468328357822	-0.46446687541656323	0.2599762341295469	0.13413953841787335	-0.48239606235658916	-0.030210655291619197	0.07792999226315542	-0.041874339136149366	-0.6031233097944929	0.8914028234779995	0.20965166477515534	0.4316341987066553	-0.564956979217656	-0.5579366765831123	0.23620112020709877	0.1683998799502392	-0.3284052952225032	-0.3419008688529007	-0.5821486536655871	0.23841306135734158	-0.06390111344886777	-0.16917769870183258	-0.04648111491404637
0.17526614431808388	-0.2400365556772916	-0.05730922892236192	-0.16129774847287465	-0.3566412812584154	-0.4338998364248858	-0.02633112525029538	0.11083026707958495	-0.036242066002449315	-0.061276843693385284	0.10044381305073591	-0.17510329684126377	0.0183064314779535	0.1645191756129621	-0.7451680844305307	0.07977294086752912	0.73381210561813	0.28358320405938114	0.6232989125276754	0.26959417968865124	-0.14439272331176592	-0.1262239188114278	0.21982666466715858	-0.16343180064979088	0.041257400489170294	0.06010508232375571	-0.580180584464834	-0.1585398184284946	-0.4932787765399592	0.34194547728841734	0.13474264506201417	-0.44267341403672855	-0.07054290509091768	0.0868532423626541	0.0151743898672979	-0.535589063960775	0.9613380345279214	0.14713327593991662	0.5048954083203313	-0.48057869012532634	-0.5398886550428347	0.17417853960209792	0.21821430790641058	-0.3859626110972497	-0.3561588772782985	-0.5386556496016824	0.29648819593313064	-0.004802599533647723	-0.13720556211754315	-0.13697396654296562
0.19981156129834537	-0.24440864875439905	-0.05262668485984603	-0.18885653192555735	-0.33371118465580085	-0.47834420129680033	-0.020407429776387993	0.13950907251145137	-0.041928104545196784	-0.05364804807359862	0.1743109566885673	-0.2331062641811689	0.03518244921423967	0.20876785273148948	-0.705896152928941	0.037614410044661345	0.7843173834905169	0.3240500438948717	0.6633093358815774	0.3280523301773421	-0.15075950651602607	-0.12123796014266057	0.18271004270294638	-0.1631442226192097	0.053356393271039436	0.12471634255966883	-0.5917778135211458	-0.2369394777678197	-0.5303396555381417	0.39925624305195245	0.12253774874830067	-0.3998655129551786	-0.11866229146085923	0.10857566298349208	0.07522517451814684	-0.4746112289749891	0.9970839094174859	0.11310626356511211	0.5531431992439169	-0.35883958327471	-0.5191643908976876	0.11385809850136268	0.1949762567023076	-0.45949666489248875	-0.3812852835600854	-0.49057709208515066	0.300334544005703	0.06173210459825722	-0.12912675179726857	-0.21181502734410912
0.2067980560688512	-0.25975782272451703	-0.03429315422413933	-0.20813297130288944	-0.32968498920762535	-0.5208171820256453	-0.02656739500552254	0.1673503400849598	-0.056106421966685596	-0.04056413748922648	0.23065904703902698	-0.27063621712329117	0.04359629995129759	0.28919722679753596	-0.6549599282028177	-0.014959094993075062	0.8070028628093944	0.40908740131561405	0.7033131383756667	0.3833632126833327	-0.18025852275650622	-0.1049597996408705	0.149813097018869	-0.11453229749503521	0.10214773543847482	0.17815041584187105	-0.5981679808585579	-0.3291555772262907	-0.5528974461957835	0.44389142527597725	0.09748334327641059	-0.32006623507913234	-0.1601910597107022	0.15714221210220441	0.139896016187858	-0.4110469971052277	0.9916197163687042	0.09305967147930931	0.6207619031526134	-0.2135520073737637	-0.5248607941971711	0.08030796818574726	0.15000955570434882	-0.5556758319687733	-0.42339684674787736	-0.4286411680090068	0.31096253115785466	0.12044037407072694	-0.10005329049119496	-0.27714941128988146
0.21721029139228096	-0.2839331976201822	-0.030568574131671945	-0.2175562349196097	-0.31331846014858333	-0.5473262963803773	-0.031062503270097602	0.16956235865117353	-0.05605718161325648	-0.044284723280555126	0.24087617064346664	-0.3084576766358268	0.11007839668754023	0.38220776175417026	-0.5962777581139769	-0.053801519169893855	0.7778921495478288	0.44806593486434065	0.7214394130934176	0.45978473267251363	-0.21563336025894103	-0.10589688585680301	0.12008365808946671	-0.061473109132185996	0.15480294525964805	0.2474174422721256	-0.5751965290405525	-0.41398991672368607	-0.5668609569432063	0.4820478605719621	0.05994216359500491	-0.2775458231812268	-0.1880537247469038	0.20568650584518813	0.20516058645401464	-0.3305370409634162	0.9557433815066941	0.06968895128221618	0.6484166929977808	-0.007831710247830647	-0.5557310418945349	0.02391648874825739	0.052590313976929814	-0.589648782004216	-0.45076031870508315	-0.3615541740396574	0.27469816049150697	0.19344227896925867	-0.13917282002588563	-0.3579145393234805
0.2006900748697526	-0.30200911936982566	-0.0391467484672787	-0.19912498194001532	-0.26680138658305935	-0.5339762896156787	-0.05628065726396812	0.17453336846531203	-0.030849030844092983	0.004089986079505242	0.24231354864944837	-0.33560440604728387	0.24869223911696983	0.5013755434358813	-0.5403623252943195	-0.10437511257939862	0.6923899809568288	0.49100208262738754	0.7170122017757983	0.4931585687712829	-0.2114799243030065	-0.0921300083102624	0.08094194551269114	-0.01722965528572796	0.20034948009508002	0.3002686917177243	-0.5387882647332509	-0.47808016859228253	-0.5366108440670643	0.5325765403477318	0.04099780356580388	-0.23867681662457807	-0.2607176607960288	0.20890574777853388	0.2641242249566146	-0.2489268030205231	0.9267615725797642	0.03770399244991969	0.6750380137402887	0.12646516686633613	-0.5539770596368381	0.03850086013019467	0.020088766766670794	-0.5891181803723271	-0.46467511456659516	-0.2529601328947635	0.23709880947267647	0.26114992443049995	-0.18758927478949947	-0.40904614902472264
0.1792152603820274	-0.3197800410833497	-0.04665688319371533	-0.17955802373202498	-0.2038929238169806	-0.5070711311912557	-0.08331567858777789	0.1625796831995802	0.03723297503340307	0.06638037187032966	0.2659173286692054	-0.34722196720961096	0.37143885052157544	0.5830690776355476	-0.4614772868836471	-0.1462017819055866	0.5923076809506022	0.4811380154961409	0.7232226313364595	0.47346888817230043	-0.20942755203014812	-0.07867886680124894	0.08811930265135166	0.024730851999629926	0.2795281719718841	0.32489487117662874	-0.4910668598860407	-0.5235199341708598	-0.5156523773368672	0.5501992421295517	0.023690108767538874	-0.2100874227965151	-0.30780028107958	0.21015716633291856	0.3125494694163166	-0.1668494256611845	0.8855374817699836	0.013097023649349917	0.7067935915777499	0.22632587585233263	-0.5629493227316129	0.054819393901426886	-0.017024760342768112	-0.575823052888507	-0.46702117342108523	-0.15785417808629754	0.20522867685138446	0.34010586889956806	-0.21039921067934672	-0.42883968440138587
0.15354017583087762	-0.3233167759925098	-0.08365399820650032	-0.16321268501047964	-0.1781278352755877	-0.4672480020967253	-0.1303931890305749	0.16084990740258928	0.1299809697791708	0.08782433509760176	0.28398347766000487	-0.35810467583050554	0.4849138554289409	0.6216031704949481	-0.3819327001220919	-0.1759651679868976	0.4672207729367159	0.453504741429475	0.7515905564598493	0.4544269064666854	-0.21599039149097238	-0.08789491008494263	0.09277930177162651	0.06104294795687104	0.34049920732708516	0.3458383820976848	-0.4175329099638255	-0.5597918894123248	-0.4753178623917666	0.5798173242735902	0.000197448133415698	-0.19490702339733554	-0.3527219444697917	0.19389817143237495	0.3603392596251168	-0.10594985930891151	0.834903807887257	0.013454035577050234	0.6899913527669134	0.31036381467431406	-0.5437679711142004	0.1115097535991931	-0.05517685425886295	-0.5105485915632271	-0.4929120779589157	-0.08082283712367487	0.16911032212524435	0.4075407092956976	-0.2527060709654377	-0.4722627666470244
0.12465389298845304	-0.3126223661882306	-0.10023710322904192	-0.1306818401914011	-0.15820351527201917	-0.4127432437451549	-0.15005925306473902	0.16903237575534094	0.2400453824752642	0.12544391933595528	0.2929284660576825	-0.3790499501897733	0.6167069195490715	0.621742349484229	-0.3021947231926865	-0.2066631981481369	0.3571607174910706	0.35447381629972446	0.7564732703214597	0.40626663803143603	-0.21273058957340943	-0.1367402190042107	0.10899555979316618	0.10590105486030517	0.38673272370727374	0.34370138080648716	-0.34478260901640057	-0.6047843874441701	-0.44564618941407164	0.5808249200894339	-0.00349143590221337	-0.17084928388245896	-0.39942647414469334	0.17366091195221162	0.41812359321605436	-0.06510719541082913	0.785350289005855	0.01766572936005944	0.6463712810219928	0.43740731252882475	-0.5058290069583216	0.1576317401375784	-0.0797210753219157	-0.422811828446672	-0.5145336964824613	-0.028817945248025466	0.09604725352654078	0.470221272836827	-0.24833773282422755	-0.5215813209561834
0.1087095021795473	-0.30852041078524417	-0.13048519408175152	-0.1055465629333832	-0.14397407827945094	-0.3660332142170226	-0.15920978956379028	0.19153107041266826	0.35263938737037454	0.17308901749778977	0.2869279383027755	-0.4093929774962798	0.7238371465935107	0.6656506945836846	-0.2085563756331712	-0.2331178454248793	0.2761784101311888	0.23650184683153785	0.7519845165354813	0.3212305703607345	-0.21844666781123948	-0.13429366725648176	0.13266387816740255	0.1457447542426252	0.40845766947747775	0.32362306463806717	-0.2801207651031317	-0.606319793516074	-0.4047450194412418	0.580257243765488	-0.036842581677124855	-0.14178465533093967	-0.4657247881221707	0.1492160719248275	0.45754980763208186	-0.009450327736005192	0.7344458476561643	0.019952768323475357	0.5852211378083036	0.6056302475606942	-0.48959527331287267	0.11497725727816492	-0.0966097582840661	-0.3673969337198043	-0.5115676906094191	0.022610651161935547	0.03765339534858207	0.48108764162490997	-0.2444032170075438	-0.5148310358638446
0.06600340221018777	-0.3006547804901084	-0.14998429248357037	-0.0875367838167902	-0.15518035941204628	-0.293064817476641	-0.15918042896114806	0.2222244660685798	0.4573894388865165	0.21892007611854586	0.23529271112567135	-0.4613489161366691	0.8251086005297988	0.6536639697823347	-0.11343046883482351	-0.25946823185264756	0.22065918222078457	0.14342377343049603	0.7370944550386528	0.23500035929029997	-0.23397406520797226	-0.1471909151394643	0.1512443299710352	0.17408163902853144	0.4181057516168686	0.28027962482396196	-0.239270451245737	-0.6107683104962534	-0.37759933012707186	0.5542723345834415	-0.07236668354578904	-0.09920718558723526	-0.524315628633411	0.09902634776535343	0.46329956483061296	0.0258807833157197	0.6867531165459877	0.025413261910544115	0.5408798060708634	0.7928800834953099	-0.4877341165806972	0.08227803249475843	-0.03389272395970586	-0.28982379206093983	-0.5424374963274057	0.0385691628625521	-0.041535114880790765	0.4474507825716791	-0.22153622131485767	-0.5353070020452463
0.04368793850632437	-0.29963142110300944	-0.14980707226005754	-0.07692382593534139	-0.1716912143206482	-0.19764820173525993	-0.12489876772624738	0.2527306225670128	0.5500973196233214	0.2549921309423667	0.1869988722749172	-0.5480169504104181	0.9080960440074867	0.6487433360065888	0.01525951638513921	-0.27655399250686125	0.18627168289149648	0.11971632871486204	0.715421524441706	0.12108981399340142	-0.22372364339186382	-0.15340293761315676	0.1356881573608641	0.1763345335275995	0.38782879984843993	0.23037609209239437	-0.22427117966195173	-0.6112662437590826	-0.3496384057273805	0.552604748307901	-0.12052539631500028	-0.036395772045630784	-0.5964728100912643	0.05604803178032669	0.469436399062359	0.07978595941436883	0.6288076181327462	0.019613054656895206	0.4716044378351879	0.9194357663303807	-0.5332379990157363	0.038655637407835994	-0.060296477371613144	-0.2091886824794132	-0.5295608411715218	0.04075913232249358	-0.09670211343237853	0.38947288200256436	-0.1945502910309535	-0.5447271835846526
0.023151317665062614	-0.29268815277626964	-0.14528220131038588	-0.06192128226527218	-0.18846314806247644	-0.11628563633154185	-0.11305259552042857	0.27968415625271054	0.6162868313025462	0.29400799896338686	0.10329836855527881	-0.6354581896372553	0.9712874622339406	0.6597337493261809	0.12713288535804698	-0.29573164777296546	0.1253188777623069	0.09487014791739798	0.6636359334377943	-0.0028490182175584635	-0.20332449440978326	-0.1548198324544058	0.15003534689940862	0.15372357671217	0.3210488355501414	0.1777361186207262	-0.20947341143302317	-0.6121688316815959	-0.3117117178443127	0.5460561540578717	-0.15093191476957288	0.012024773545751327	-0.6465086170357246	0.01298961478502034	0.48124226099374584	0.15951647864085344	0.6247914047298216	-0.005366307646693583	0.3958474911254059	1.014813904168421	-0.5830049461255356	0.03231182177351216	-0.03009106109166192	-0.129270363299929	-0.5083960663985535	0.05075689948800387	-0.11226775369746103	0.3402528382385976	-0.19784148554111705	-0.5763725038733254
-0.010941524197569595	-0.25841303601030335	-0.13689415762417134	-0.08846765809432919	-0.2045957812348702	-0.056653070836004016	-0.09629998962622141	0.3015610013126846	0.6737344981604392	0.2933745266396003	0.08466219643995458	-0.7335980007221068	1.0378456712937674	0.667121265036464	0.2117401935199533	-0.3156096688388768	0.06104663706372252	-0.01024813549514634	0.6127794067052047	-0.14808062388851914	-0.16874178988793856	-0.14581521340206127	0.17056243229384854	0.09832342110543149	0.22358675642806639	0.14334980390635216	-0.21257781859204367	-0.5904563913597225	-0.2890663643455186	0.532965935460432	-0.16121954099822183	0.047815713364592546	-0.7021295739800195	-0.05106533073552597	0.4738815326705764	0.2411306723991588	0.6514254068338012	-0.02680515969052481	0.32804826400914466	1.0743577162837923	-0.6157571456023616	0.04045466666680512	0.046080109892185625	-0.05624778317688668	-0.4722652140368556	0.07621568488754389	-0.1494753041476915	0.27225438268744834	-0.188822866703492	-0.612775573546595
-0.013252393197649828	-0.2304944290735035	-0.1444668223651066	-0.11805714279831583	-0.22227583706291326	-0.015891578396890416	-0.0839540778044808	0.33467564533376243	0.7103147260150979	0.293044396868281	0.1241516684090953	-0.8441860782980211	1.0918621155473223	0.700111937533366	0.2647605749525247	-0.34399566697674844	0.011799754039173865	-0.1288792832810442	0.564943127052009	-0.29422563435087146	-0.1373249773927201	-0.1471315947940644	0.18102598983382054	0.06277145291385325	0.12234720978803733	0.10357095714046034	-0.2399912228500929	-0.5957316654555418	-0.24600531575347323	0.5392445794501964	-0.18290599498005572	0.08036903223027517	-0.7560689638603467	-0.12848952067233893	0.45536905341087736	0.327479835926756	0.7230254005755754	-0.060976507437115524	0.25932699547748683	1.0968717072716998	-0.6181301804215982	0.039682833027630086	0.1137386887935025	-0.02735051694569997	-0.46284464755920185	0.11406535812811595	-0.14345693200221746	0.18780158705550862	-0.15641345810071394	-0.6117706865815188
0.017365654268142874	-0.20383895913049477	-0.15341685844531086	-0.16504750636576423	-0.24708512195605947	0.019867997235788255	-0.05170322851726562	0.36323043704580726	0.7277478482593477	0.25557197207586785	0.14933249923002517	-0.9559825110175849	1.0921616763727804	0.7087026949962623	0.3118951636734018	-0.3521867090244875	-0.04577377114867528	-0.23501041015979146	0.5311114792432804	-0.4076715128416817	-0.13081663711272967	-0.13917011713108887	0.1827325603895192	0.06755156167990974	0.01412608343177273	0.08933077136113898	-0.25091794862606476	-0.6152000507492489	-0.21556192725678985	0.5315412577059535	-0.21297864250016096	0.10063703266175375	-0.7756728082234633	-0.17918039615147432	0.43177616160993615	0.399728770911823	0.80783635725164	-0.10796112648387116	0.1771463187528804	1.104391673091682	-0.6174432240325708	0.03855382105543311	0.15606276536149757	-0.03337582424886064	-0.45993352477633065	0.1396875677164135	-0.16668267257646185	0.10279839455347797	-0.12757961067257576	-0.6077754750352045
0.05689875657463409	-0.17275152776097863	-0.15978724625739316	-0.20131213263175116	-0.2802254786507488	0.04624508935218152	-0.008335956493308667	0.4045026341915727	0.701406645527775	0.189485406054073	0.14114714636468326	-1.0543075885387085	1.0474299124285824	0.7427232920138429	0.3398164076280522	-0.3310938077754324	-0.09954143756227966	-0.27112983766064264	0.4944425092534277	-0.4850716829987789	-0.11265943424943428	-0.14070598266313988	0.13574098127832243	0.057045398674208526	-0.127199087507991	0.09605592381551364	-0.26916360919918325	-0.6493729018854187	-0.21412842024427675	0.5390985599903291	-0.24900698231107793	0.11953109648984916	-0.7856895546144815	-0.2479804262277674	0.40658886330166055	0.4608714786328254	0.9033628359881016	-0.13506017840976642	0.07661732623693744	1.1149303106369042	-0.5796191125224766	0.016960543350095947	0.16385841899718612	-0.04487999688167338	-0.4563792649368096	0.17667973288177716	-0.15634459813183793	0.002870874540453905	-0.10803243262644546	-0.6422843682697643
0.0975237041308866	-0.16333929843967993	-0.1568680382339211	-0.23318462068301518	-0.3088478402346731	0.06808152228269257	0.05460458898098954	0.41651551890156274	0.6285287107115348	0.14366280356808164	0.11484982260804373	-1.1437890179113217	1.0016448539690646	0.7994426691738041	0.3621824658820404	-0.31628854276292645	-0.14316476898103941	-0.29067316148744526	0.42866136644136493	-0.5404710609855691	-0.08314270137535684	-0.14091178084960682	0.08054124375118546	0.03853094197510369	-0.2643509309588412	0.1101504263840121	-0.2695043059386155	-0.6664878478897167	-0.23173868017548718	0.5492421410337462	-0.3018233386210701	0.1847230167803303	-0.7805812794288816	-0.3196130765051473	0.3390579150247076	0.5144017974246406	0.9811827610127539	-0.1786893744688571	-0.040354959526670675	1.130436952853361	-0.5415025106741969	-0.01968923801646017	0.09958537340100786	-0.08877149139124611	-0.43318999983767625	0.2227212720041468	-0.13093657077394907	-0.08126892931160175	-0.0667967489331943	-0.6027672644191524
0.1316003628487825	-0.181768528629329	-0.15216325090754101	-0.3044193503624347	-0.3355161490194548	0.07716320297963981	0.10295374590239041	0.4185949280880089	0.5347460923268605	0.11134391051783794	0.1060148594782758	-1.1749922915057625	0.9306591700145649	0.8288041838747408	0.3667529527298295	-0.30164320424104213	-0.19235409857871416	-0.29279962074029886	0.39422936428709143	-0.5858593610368956	-0.05592279511917155	-0.11642456871693643	-0.00268313341537717	0.011969237544205199	-0.36410832680444943	0.1308089415819253	-0.25062711234843565	-0.6750976642806805	-0.24301346641008675	0.5022357089612658	-0.34756070091762653	0.2082063195693674	-0.7627477262747796	-0.3882250242000783	0.2709984929256895	0.6171905527702084	1.0578902311636773	-0.22319578060045542	-0.13350155826093307	1.0932639912724658	-0.4964511044738349	-0.05324593712900457	0.10326361559699822	-0.18297619475322396	-0.40944571982667355	0.2756902385975718	-0.09707159664632527	-0.14904900940995977	-0.06114232758877712	-0.5631518012995063
0.13392888618857487	-0.19249007388465694	-0.15017743038075762	-0.36992868478898566	-0.36247455777510157	0.08178013161641803	0.13533239690714538	0.3968431278521031	0.4539309151972832	0.0789064045705582	0.1216317274152924	-1.14745141904787	0.8547162375613576	0.8557198247904656	0.4138073652299452	-0.3147891617701495	-0.2464843490857545	-0.28971755229418655	0.3355144444584118	-0.5956824386535694	-0.02633255581496996	-0.11299034971830484	-0.08756871914811633	-0.01513705949569214	-0.410378345567585	0.13846778458870815	-0.21592727047800775	-0.7154564302642321	-0.27936844733475164	0.4668882866364007	-0.37883404101063517	0.23234705636163056	-0.7235113943206192	-0.4650164644571855	0.22528947023152276	0.6796098303805553	1.1457559679674743	-0.2562441840408973	-0.2391211401632661	1.0068033814748665	-0.4708233681784428	0.026236505713667885	0.13202711179507198	-0.2390883633857607	-0.40221661194950836	0.31471625848505236	-0.08561574228518515	-0.20532197022440402	-0.035973546908359424	-0.5207934327908299
0.14005212578128234	-0.18773346051465617	-0.14488690377262628	-0.40891597338076535	-0.3990675831668108	0.07085059248921224	0.1791932594396782	0.36654942569681154	0.35861782979912216	0.05174348362352379	0.11702177410329968	-1.06163176949144	0.7734232738193251	0.8686839537391808	0.4508632648170732	-0.3385104689212127	-0.35212995435954425	-0.2915092008604636	0.29970038510997205	-0.5931617469603248	0.0019145280051540401	-0.0773728292024483	-0.16395210379287062	-0.03496655907395788	-0.44244424898468776	0.14233173397141088	-0.16869301126286626	-0.7404168449689794	-0.3050450347515897	0.43471736643631215	-0.3949783521801052	0.24678818196055582	-0.6811019516042878	-0.5375554771393329	0.14161150160321306	0.7643942287381172	1.2372158139879892	-0.27617256401454016	-0.340395710033145	0.8987813008148395	-0.4432824875326585	0.1214156635882668	0.13668415049331678	-0.2912889638859558	-0.3730505010306312	0.36752117459535577	-0.10426530445825803	-0.2034234881853735	-0.03829528418009078	-0.49180178473989944
0.13121919724756106	-0.19452158220423107	-0.14778765351652784	-0.43037827464879347	-0.42369394019814466	0.06112804912588869	0.19443805989478094	0.32723815448590143	0.23317698177220647	0.03685671375678866	0.1376992707086786	-0.953036492262511	0.6853364751894857	0.8843381762090159	0.47479269906711535	-0.3754607831473903	-0.4651364620456732	-0.2936235208525066	0.27542301004106745	-0.5697293725959628	0.012985781401706623	-0.051955659991845295	-0.2343330332081502	-0.06464978886582258	-0.4687520856781611	0.13916948302288948	-0.0901064947757179	-0.74658262774374	-0.3560723869009074	0.3982100545887167	-0.3827420268622913	0.2504197765803208	-0.6264297142581934	-0.610468367905489	0.050768812958916644	0.8437011366456033	1.3348862164503668	-0.2708188964641808	-0.4497055134307663	0.8135289869638971	-0.4025225952313643	0.21148766396041632	0.24014788569609155	-0.35486462329103863	-0.3428910834797866	0.4060068505676625	-0.14288087280092876	-0.16485480098895824	-0.03457828555298783	-0.4219314160707447
0.1229489797751043	-0.21656822355436528	-0.17048309338087017	-0.4253183958930992	-0.4217753143539699	0.05315598930005263	0.2363517051011143	0.2981981813575314	0.10974381312019914	0.024986911165855837	0.22092501869145637	-0.8538380077584374	0.6117422815043849	0.8996410373813835	0.5267188494074047	-0.3928175771172891	-0.5610682717076337	-0.30481923578064724	0.2652223459104636	-0.5237229392007546	0.023822172074394722	-0.022486204535271226	-0.3162692730809922	-0.08958605554828437	-0.4889723965255851	0.13357204452936222	-0.0634468726027743	-0.7447143714044999	-0.3958498217559698	0.3906021834364035	-0.38210613624395223	0.2981386850324111	-0.58204528604546	-0.6822180484429838	-0.04789539782561869	0.9029557195424467	1.3920152371133547	-0.26161399571899024	-0.5220903676560978	0.7314612191793148	-0.34713810603986966	0.2711914592494285	0.37303947442853946	-0.36062543673905456	-0.29625050585098556	0.4211400141671656	-0.2029386562464869	-0.1512285481653447	-0.02021730282209406	-0.3260409646898654
0.1334720170973011	-0.26750000496992365	-0.18176442054059888	-0.3959431060111679	-0.39270850045293193	0.08099035330007358	0.2746130021334403	0.26984408002654375	-0.0296028948596063	0.03789585353895429	0.27086845254847147	-0.7461000961502935	0.5435271088654117	0.9046341492723018	0.5855968794523989	-0.3909848756493218	-0.6426682803871897	-0.30474030526888385	0.24503584878624435	-0.4555716044414587	0.0342910481957676	-0.020623354517308873	-0.4121853846929772	-0.10921901716624335	-0.48069941608214767	0.11352440943961106	-0.021587148325109294	-0.7569378948309538	-0.42165066035522447	0.3897044006607593	-0.38746715421616684	0.32395695217012777	-0.5327789340092901	-0.7172470315811971	-0.10392130773143757	0.9523476069419214	1.4168908656756858	-0.27924159704603957	-0.6389832712278507	0.6957321179843653	-0.29220278986977133	0.3232261841236623	0.47800558360193685	-0.3628402950717905	-0.24936334081704997	0.4158937926109325	-0.25739291288823646	-0.1175387377576936	-0.016144799246911545	-0.22617101896545505
0.11021683811102727	-0.321963288898252	-0.19721389684257637	-0.37391387756998495	-0.3903547803552193	0.12437562354756262	0.3225195341206635	0.23986221660323803	-0.14527430543656064	0.032898277892982705	0.29400670050652156	-0.6062767489959722	0.4425375945295545	0.8836853479687287	0.657379840567357	-0.36809181937600516	-0.7125970299856735	-0.26038066778317903	0.24054633833057298	-0.37867008623238463	0.0550486422207061	-0.007379635079261759	-0.4913886243673885	-0.13023083810097327	-0.4501164470886052	0.09431100804440214	0.030031629671616655	-0.7396907482164436	-0.4420874476478067	0.34820928561801445	-0.3841988402947524	0.36778902674426617	-0.4941168638443201	-0.7257572671516225	-0.12674930224979572	1.0087321044780855	1.3936105356894486	-0.2828860480090395	-0.7268228928240115	0.6533180630606822	-0.2779149927646668	0.3003700552086975	0.5215314207039713	-0.3123834970094655	-0.180465737620752	0.3603291659306703	-0.32959934280978176	-0.10099687542343842	-0.03420254861599183	-0.12278680809991283
0.09375080359775959	-0.37672828740450026	-0.21790894658305837	-0.35246752772122536	-0.3736079128551133	0.16431246387152557	0.33599605073359573	0.2130528969069176	-0.2593533202340136	0.02595284011683625	0.2843930615435642	-0.46640928809569654	0.3739307759536921	0.8301807428592893	0.7201506016001371	-0.3223321143404192	-0.7382066169488846	-0.2088042524041287	0.26030678627859827	-0.30886064230606936	0.08952278836350494	0.00920036163233556	-0.5439619265692932	-0.15947307282289092	-0.4515182725474878	0.038408006780016435	0.07147764432471246	-0.7371937001423379	-0.46582722875411176	0.3232812820884029	-0.337947723754321	0.40169986231570365	-0.45952213204512704	-0.7008143102394598	-0.12580777220727685	1.0802936600236317	1.3509093165684702	-0.2663029373971916	-0.8024670688018862	0.6058539828578702	-0.2722306665888004	0.25694127541126155	0.5379445696608597	-0.19943219765128553	-0.1171445655863312	0.27899695369911576	-0.3440732936264017	-0.0499158692138167	-0.024797004644735342	-0.017895063984139887
0.06022428773261882	-0.4049433765228304	-0.23505476988698887	-0.33545306029714433	-0.33203638650027073	0.23467420266840006	0.3102434783742668	0.20072660806122164	-0.36407439793462776	0.0018235717048038168	0.2688179643371513	-0.3293058555670593	0.325864621493106	0.7784455491267834	0.7599549160734528	-0.25247016286456503	-0.7615784602588509	-0.19157488181466137	0.26226605633686634	-0.2608559435250196	0.13626003042985563	0.05980597591340493	-0.5696647509011907	-0.14700153021411852	-0.4444301125707308	-0.015987323362157965	0.09406887561271911	-0.7495360027972564	-0.4417865960556435	0.2669648322517857	-0.2734308792319033	0.4522833120587385	-0.4129828947538298	-0.6407296870641735	-0.12664644909595393	1.1424397320681166	1.2825249720750407	-0.27489436128847744	-0.8680759251572321	0.5753386348030785	-0.28813095964909907	0.21662117876054526	0.5636802686089348	-0.0803879457574901	-0.05255582606934166	0.20021033020549606	-0.34723387735281636	-0.012903787586463166	-0.06612200744112266	0.13805443926005317
0.02423772369682731	-0.41713607694938687	-0.23738751274131067	-0.34106232762558153	-0.26481646888494254	0.2913980215996016	0.276790118518067	0.21436052456490332	-0.4620325517270808	-0.043951074849132195	0.2439672422616483	-0.18858571719057593	0.3001239907150408	0.7178102529325642	0.8194633165051876	-0.16535730558997108	-0.8023478245218971	-0.17769466872562617	0.24674064452119387	-0.22122042884470922	0.18067539620100942	0.10740409533788797	-0.5958612684450058	-0.15419824145581745	-0.4360519784736647	-0.07676950331960415	0.10804308818523463	-0.7538174235746806	-0.40326770079422414	0.16807711440805315	-0.20739524557493633	0.4602811303376032	-0.3554767243811516	-0.563286696226161	-0.11081531795431618	1.2375176015063154	1.2359517072743107	-0.2916595227024352	-0.910612174879877	0.5242522519370494	-0.28472473090350947	0.1963695778279864	0.6487930087727211	0.013983230628685995	0.027689203870372565	0.10739439095410316	-0.3193664897344646	0.0024109095108065005	-0.08633693435642628	0.25145595354908246
0.0070798072033986135	-0.3984194300091639	-0.24389701168846772	-0.33776054305265685	-0.19054458193177456	0.35016037258830124	0.2363976849127989	0.2217934738672424	-0.5485033850536734	-0.13409392546210364	0.16592842800178953	-0.07900344431914177	0.2957414215228564	0.652106635672841	0.9044697539443114	-0.08749685794963147	-0.8313973101746116	-0.1493956973430035	0.22321843211142972	-0.16902168922943347	0.21729953209450104	0.12794460415664025	-0.6032082525414403	-0.16518555312695368	-0.43656770021439045	-0.13889705440955902	0.09019856148514135	-0.7380499842978226	-0.3745433049616408	0.12484429142054707	-0.16123985924751338	0.49514288054070754	-0.2736237404081362	-0.4839493388115538	-0.07711658513970857	1.2724919545195075	1.1581625852987076	-0.2594540488249718	-0.9196518407349965	0.4614138905675397	-0.2801499564680142	0.1736152652654229	0.6465259157351442	0.16298097077794288	0.1098016502781853	0.017088459192711118	-0.26976236929373143	-0.000254882236146739	-0.09604083023795244	0.37914694020122175
0.013340246236157437	-0.36178648591430296	-0.24350140305610846	-0.32589444844013726	-0.0877635771045067	0.41118363271519964	0.2114334170357412	0.24311221031964353	-0.6405748138511064	-0.2217094700794764	0.09233542516621696	-0.025415184111122684	0.2879312398496247	0.5820577453270215	0.9585812591308575	-0.006380234011306762	-0.8599690996256811	-0.12630265871829732	0.20924570650568244	-0.13779376338424568	0.24471488449801435	0.142005961188779	-0.5863366324837903	-0.16913967212921363	-0.48957049979112827	-0.1873441750020385	0.043289412846321394	-0.6903074451459329	-0.34689748881190036	0.054064194925969034	-0.13375098215066591	0.48389395221067877	-0.1720333647683283	-0.388476986846718	-0.04984070306149987	1.3353505678151165	1.061178043053785	-0.22714552732367208	-0.9033289713228012	0.3613774992364979	-0.24533133714610128	0.13514100055179623	0.5893258884706747	0.34509508701765906	0.20848708931483256	-0.030386585618478807	-0.19708459589569652	0.007071395203838785	-0.07383216668227101	0.4821812962729285
0.04137672482627889	-0.3457954307590544	-0.22726572329737418	-0.3271449879657005	0.012809080686484963	0.47262945458607664	0.20241971202447737	0.2445261354517621	-0.6978515305410851	-0.309325298459761	0.0699585915921395	0.0015402351114159358	0.2569690421974473	0.5117242995985899	1.035221776906172	0.07609588854933023	-0.8255740535765291	-0.14005083994093043	0.182586278493157	-0.1356217622952419	0.2704454437107694	0.13417521473396019	-0.5445291084654273	-0.15844151685326077	-0.5566592005746287	-0.22766966992964766	-0.01769389541630926	-0.6317083502985625	-0.3148556971931997	-0.0035158760110994116	-0.10547237806289562	0.48064269376459673	-0.06405943360172905	-0.29766211029509904	-0.0018024801176846155	1.393349885714192	0.9620436685697017	-0.19281356268072855	-0.8831990580403485	0.26007781819877923	-0.1878836593399442	0.08494307551887541	0.4808661818979695	0.4200406547259826	0.29584952844819556	-0.06646887870375662	-0.09411428102622381	-0.02205919408768917	-0.01281016656331031	0.5636343317959269
0.07420984548214085	-0.33041443651786356	-0.20027909637668215	-0.3307487051421477	0.08741418154627985	0.515811369824942	0.20041488144026237	0.2462997566134139	-0.7252344635866864	-0.39550856113150573	0.07914332307209124	0.020431480825856416	0.22266142655257445	0.4355650839807267	1.1043830290185999	0.18327216938984012	-0.7924906523983867	-0.1582565760874872	0.1303692218191666	-0.13957684033775006	0.3008883693372804	0.09696836299588166	-0.5182138784317237	-0.15766433012297454	-0.5871457229049708	-0.25756843942093405	-0.10475166843309831	-0.5509767258806251	-0.2489371789395111	-0.07774385594519284	-0.10662945950518603	0.517828976153677	0.03675180432151735	-0.20907397579681825	0.03474231195936043	1.4214079193165028	0.877962689009987	-0.16276253982401162	-0.8227395398957998	0.1292963114366787	-0.12891394403428952	0.04972036528517674	0.3071661482532588	0.4599419771438528	0.3828334288596329	-0.10332783959093879	-0.016645954683453347	-0.054788791517187005	0.06647055370383803	0.5746998509635179
0.09928279094666811	-0.29363373198260384	-0.14736408266458362	-0.31624940735539625	0.1520338386508683	0.5900957316278135	0.1686417236183055	0.2547684032629277	-0.73010733785313	-0.4973607180326264	0.12443762935106492	0.06479363066180271	0.18112188962866022	0.3782377309792877	1.133301091019891	0.24904959829521484	-0.7558375016589347	-0.15792644895304803	0.07534514758525432	-0.16582678108812865	0.31946640091286266	0.08299963355084299	-0.5012053307402337	-0.14165718766994922	-0.6250171126551105	-0.2669315930161209	-0.1699283274064061	-0.4894578094341062	-0.16423912173712832	-0.15905622285617482	-0.07410494632536993	0.4998190269851122	0.16154860186554942	-0.11569314613542836	0.07591440022255913	1.4276453925468247	0.8486477974964044	-0.12155441333773986	-0.7734903178619199	0.016457419776127025	-0.062451053362614625	0.041850946564059806	0.1652491280208949	0.4619465574321982	0.4480463669021576	-0.10196909477305986	0.059393418310078674	-0.055228201722696504	0.1625437660325464	0.5908824857522565
0.11093003140127058	-0.2585797182562547	-0.10233884797341716	-0.29026565987658504	0.20919322519134295	0.6459871084524426	0.13665805581513799	0.27227528792136346	-0.6859102326418043	-0.5685025770766057	0.13498035593561802	0.11072185236931072	0.1154811211234618	0.29540091753722025	1.1476151224723519	0.29190748485584306	-0.7222010684420391	-0.12181961640997156	0.022420075079573675	-0.21585412921335861	0.3106117154374326	0.08313988355219551	-0.45967605874843465	-0.11729165762776186	-0.661884519432071	-0.26227524936421565	-0.24277801910326705	-0.4235371495227975	-0.07204635579360735	-0.22902752013547972	-0.044006711928054894	0.48018875371180914	0.29333476619320425	-0.05413318720100456	0.09968597015865448	1.4372643815589765	0.8313516097244895	-0.05056377862310139	-0.6983923633932196	-0.12198702091427086	0.007083745679037645	0.01714405911430775	0.009502715095981962	0.5365404197441542	0.5080996760675972	-0.10371624674740174	0.14867500984211407	-0.0630087658048393	0.2576469803599852	0.5835005719106297
0.12651313875820358	-0.19880914165872005	-0.057832047247400896	-0.24369716806203118	0.288798874166434	0.6723417364075274	0.09471505000616162	0.3190299366480141	-0.6411505185601315	-0.6192284891693449	0.10677112902801485	0.1617491994815564	0.06300153190556351	0.21909595788341174	1.129224992609812	0.3258068505574226	-0.6915918616700524	-0.08160639092271899	-0.028004897704805486	-0.26923366201117727	0.2946413670021566	0.06736087650349465	-0.40784204014758163	-0.0976151331467731	-0.7202407785849418	-0.2543344495776327	-0.29001914538626716	-0.3654941696281314	-0.006229341950751382	-0.2852454941458393	-0.013571688683920577	0.42302397453590074	0.4178632255946234	-0.0007509562953953303	0.10182046529732976	1.4227875099415106	0.81056546012932	0.032728530288563436	-0.6088427983638073	-0.2546669874774138	0.1023470890068523	0.016048712226372625	-0.1003975636458088	0.5681421702638113	0.584068849482232	-0.08819557759771911	0.2280790675526021	-0.05034690027811676	0.3423034025493258	0.6105935920054175
0.1363356771010939	-0.11923640273208902	-0.0010734079094277954	-0.1848942461488535	0.3499905834586164	0.6868922628263796	0.06447972299431307	0.37554021416304756	-0.5805388446943109	-0.6597707746442772	0.14719329244040086	0.20198011112984632	-0.006957232528494906	0.16757872370015667	1.1132523891814348	0.32630268440436383	-0.6489519092284206	-0.003844615291144815	-0.10555542594930667	-0.31696587005779403	0.26225684499425034	0.06043218505737393	-0.3287685927954483	-0.07574215648490322	-0.754809539888952	-0.22113291446384867	-0.3776087346583697	-0.2742024678375135	0.025554055838559214	-0.36369402594591166	-0.02189215041694646	0.36923831086703557	0.5293364510141156	0.01989153444645095	0.09433943238675736	1.3973297185771183	0.8096768197373038	0.11228842678552135	-0.5255087539140606	-0.32350248888195715	0.1967876362982868	-0.006148894796445167	-0.18878145708633848	0.5658284343269351	0.6543053681783202	-0.05544875441435264	0.2599617772185618	-0.041188349545800765	0.4232203937773109	0.5908752963994985
0.15388795791638574	-0.08508096182310401	0.042088059036157234	-0.1306385335309797	0.4020030350321367	0.676956400511916	0.06528187681745298	0.42370956135000204	-0.5203397188487069	-0.667753768805542	0.22530708134374916	0.2284634398419088	-0.0574509096858572	0.09870059125605637	1.1092079672422703	0.2726865708768894	-0.6004117223324806	0.09718260431678663	-0.191466883160887	-0.35412458416986853	0.21541588435770076	0.022569976071596862	-0.30996428315373986	-0.0810934438333238	-0.7925362596442905	-0.1789725627079731	-0.4340195121451508	-0.15012810163212265	0.0165167246417099	-0.41997153330534376	-0.04382556187915915	0.3258778353408732	0.6188969783148999	-0.016700216284118708	0.0648330686328362	1.3701610370469453	0.788016682862964	0.21838468022349738	-0.4496612454787873	-0.38118060243623025	0.2880236668028138	-0.004421301204079925	-0.2555945095487886	0.5194901748983117	0.7250666774366209	-0.01610901579084576	0.2962154041712045	-0.027010761275651496	0.5394379355005554	0.501106371018692
0.17859465990016324	-0.0297281559063309	0.08003614046446596	-0.06334319740117307	0.40243083222419535	0.6488938622282758	0.06717535870108007	0.4885791415960524	-0.4423853887922237	-0.6580693833038331	0.3310119798114211	0.21123247511154766	-0.10885247783073684	0.012325900426842151	1.0735395717492193	0.20959276459870532	-0.5204874467068824	0.19601713671299326	-0.24192029411455934	-0.38919725064608296	0.17577075151480806	-0.0066637000723584125	-0.28354918388251127	-0.09904891955171306	-0.807229640875519	-0.1293126120762505	-0.5187134461847188	-0.021957576692258084	-0.012515716575441236	-0.42271470902121233	-0.0618462230367179	0.29445031451719095	0.6944627737577176	-0.04364135743218067	0.05596410253832027	1.3074009659388368	0.7293367562533952	0.308839266140992	-0.3808786020577747	-0.4065664897807534	0.3542629547294883	0.0030794437893889087	-0.3450316177568505	0.438686729309012	0.803418789596339	0.010954065287598066	0.26134766700341705	-0.014082965756274168	0.6436610218451662	0.38742194707955585
0.1604606685913442	0.018596231125044695	0.12713516805024352	-0.005336901108421266	0.3810827496908065	0.6286851751797129	0.03772263024306379	0.5702632199990537	-0.34763891668085833	-0.6147694331016903	0.42895548505387104	0.18586435997197168	-0.16533231250039648	-0.05113740778881781	1.0069930845136037	0.17755552122791163	-0.4571549663895903	0.2974462304108086	-0.28206073854403285	-0.41827146337102067	0.12781489251227365	-0.011057536321622806	-0.21601440211501957	-0.10679048225420573	-0.7638460564160616	-0.06437820892052307	-0.5885891217746961	0.06693686499754632	-0.04975812373116768	-0.41213550906410906	-0.083257334490155	0.23637543673168854	0.7636762697229503	-0.07492897345999729	0.02207880228414468	1.2538517284598132	0.6733818753424116	0.34396989795755556	-0.3144946813906473	-0.41850593276817893	0.3969083979530442	-0.0015605901414367973	-0.3560486866872374	0.30920707953022664	0.8771496605335234	0.01864500837891269	0.2101084321897265	0.01269399449232469	0.7295656924860928	0.28198956160841687
0.1336726712783762	0.050414500502514115	0.160279860718862	0.04348951758643737	0.3127532888113353	0.5961886824764087	-0.026877287856810355	0.6464304219998505	-0.2605649879711002	-0.5700095794721074	0.5207995056836893	0.16209100475974453	-0.2342663288036781	-0.11049819208383731	0.9230209140042325	0.15789365343985132	-0.3791688710175271	0.3973057645214015	-0.3093741183386871	-0.4323056505927577	0.07374404356065441	-0.004719715570855226	-0.16030445212472605	-0.12855928685230894	-0.678225665113343	0.01126499894232491	-0.6317447588674331	0.12627581351374173	-0.07389603089053406	-0.3693067179848036	-0.10784153382691768	0.20880503370371867	0.8211445332286192	-0.10584759046694588	-0.013189237361902278	1.1641159631019993	0.5848531245723723	0.35914015694819584	-0.2647870234472828	-0.3811946250616486	0.43114565173757685	0.008797581516210877	-0.334297966746993	0.17538847126971913	0.944643957224239	0.01774919813681109	0.16168793387426997	0.031307686113469235	0.7489774933529387	0.18697503500874002
0.12143426264825827	0.10083642747907781	0.16460674588050425	0.0999581388558132	0.26349143949612847	0.5543695628298585	-0.11732562129456374	0.7418778204894615	-0.18187651683908046	-0.5096917999373465	0.633434480711622	0.08427650327668472	-0.266244679976232	-0.14937881436636014	0.8258887349863995	0.13678704901570513	-0.28803956859183144	0.488229967231338	-0.32504348656344273	-0.3999182675285736	0.03942546940671887	-0.009219817510799205	-0.1461758443135958	-0.1677020976492288	-0.5712801128547575	0.08343547034001453	-0.6503181658611015	0.18753146955728522	-0.11443569121364364	-0.3266510622524687	-0.12903521984593763	0.1706249134530709	0.8435484277755266	-0.12833106545420989	-0.01589515189731964	1.0901979495072687	0.4769509891140803	0.3499063341699157	-0.2380791926223466	-0.32150502464514014	0.480108710307836	0.029788993202914744	-0.3072297597240011	0.1489530989782029	1.0330089017046824	-0.012630425551656771	0.12698125384587708	0.06413294247206003	0.7506681324229744	0.12857457291059182
0.11330696125918813	0.15224021972252674	0.16043486360306092	0.1268278667705978	0.21389927281778282	0.5277934636070297	-0.17270642095940247	0.8340316564214177	-0.12887619097581887	-0.4672908276648296	0.7321226066609247	-0.002223209661671011	-0.29283317589140007	-0.17975017504925797	0.7138441465034353	0.0795650700984546	-0.18473870093697922	0.5693184161485226	-0.3432716594665105	-0.34779999497581515	-0.017268696734390694	0.03135593598390153	-0.06981149135372818	-0.22637054127113573	-0.4565981986704869	0.1472580343682982	-0.635586016280605	0.23064867039302595	-0.17804557760876957	-0.2977046859363588	-0.1232939279400207	0.0950547667432714	0.8751261893355226	-0.129994073949057	0.02281511544804976	1.0630327999551419	0.337913273480869	0.31633176956216646	-0.21885264568198792	-0.2522122603100574	0.5175919430043276	0.0039760845702169366	-0.25103460144637346	0.1271939489552091	1.0909321285704725	-0.048440528530284396	0.12140936678609922	0.07110643796593755	0.7016274294310546	0.1466673041434397
0.10121584026324308	0.1909459593949932	0.1487532613919805	0.11880615873609665	0.15335984283797133	0.4899839250102544	-0.18833922454829516	0.9203718735227191	-0.08122881536381274	-0.43376582873525305	0.7739012432715121	-0.09578845353294843	-0.31210226967166743	-0.2598903299235417	0.6268438432232809	0.04229383671442905	-0.09757696332821353	0.6115137398876803	-0.3515925038566061	-0.26335664037242695	-0.06521011257403929	0.057129448301388844	-0.027267258978803378	-0.2684926730917929	-0.336924513292456	0.18644232149335052	-0.6186454454223338	0.27900456669077256	-0.24937713689540697	-0.25737942455946855	-0.14884406340238104	0.05173413525247178	0.8794886926720213	-0.14076741221003405	0.08608668671117786	1.0374718748317888	0.15717736793511464	0.24886298661752929	-0.23200998137549492	-0.18427121439434532	0.5748307905471542	-0.035688774586818406	-0.21011253711364808	0.10584671755169843	1.1380503668740527	-0.09004764595312861	0.15807460610967872	0.0561392175114232	0.6545191732059967	0.15123948913387864
0.07364064434932359	0.2334524266270736	0.11467596414808287	0.11057868933420667	0.09165399707668731	0.47121729218765757	-0.1910149172042108	0.9990938706359461	-0.05223292898217193	-0.40139451332472564	0.7604300657089197	-0.19300480745522247	-0.30114431193934926	-0.31995325908939	0.5506087153513475	0.038396198068288846	-0.017083537604205046	0.631263140008527	-0.367006496059992	-0.16964756448008841	-0.07404296317852624	0.0630216552547562	-0.025948231313375248	-0.316194008109476	-0.20452990150397993	0.20529965322177118	-0.6010108845243578	0.33669355764185027	-0.3404156588475707	-0.2618939936111596	-0.15557568089567017	0.019514051271667023	0.8935423178010685	-0.13940194708326997	0.12847891434129322	1.030614186256481	-0.03444438241283998	0.15253225421746047	-0.24717137977642412	-0.08025480792598805	0.5968729808045827	-0.04452709085498495	-0.20757699761548665	0.0009467948522398406	1.1933538151356404	-0.11724471216519487	0.19024379838007524	0.020823503307212256	0.6132657748680733	0.1484289490722238
0.029639220254773467	0.25528598167629	0.09946439225615952	0.07281812742608015	0.05600033187865461	0.4649323089923886	-0.1943262392086559	1.0472122250310767	-0.03683246715265528	-0.3617627095278541	0.7376346749330268	-0.2803000363961563	-0.30702116101381866	-0.37694421909975545	0.5019490323531194	0.03857604792053965	0.06435202614477753	0.6442669592266692	-0.36976266541654784	-0.06043888642976286	-0.06669108821477385	0.08862885894995001	-0.02676119203116778	-0.37293874095381824	-0.09393987095969777	0.21140559618008714	-0.6074845179502039	0.46379518360727856	-0.42205642621581807	-0.22941469229413106	-0.15383791598882351	0.011940716654456906	0.9324940338757692	-0.15398131899500903	0.2068715720438886	1.0150586485435784	-0.18320971669192065	0.06262634880800139	-0.26338245385226344	0.044546088264561204	0.5957101857450616	-0.057557941763178896	-0.1384801572527284	-0.06583170192865853	1.2012031869618778	-0.11564919104743276	0.2228093449766233	-0.009950462945686068	0.6297771289922374	0.1365527163047868
0.005486444196546082	0.2800146764060836	0.09900729059129937	0.03554937275096008	0.04471885202089264	0.47623911921577183	-0.17319768477871222	1.1079344227876948	-0.02102934029584424	-0.32761314842991357	0.7283458411022821	-0.3223452599955114	-0.27062929550422676	-0.41618108707446455	0.4809924995149646	0.05774051065403145	0.1567781952694262	0.6574739433415813	-0.3205559308378119	0.05894497359564438	-0.03433403168209142	0.11201328503750381	-0.08874883435712211	-0.397251869291201	0.06548237102555068	0.2377737667916921	-0.5554359239333854	0.6330192122247769	-0.4157305238600018	-0.20172467799904195	-0.13256267967643132	0.013950718392937916	1.0066282268144389	-0.15202759659765244	0.2798672880852753	1.0647832482750446	-0.33440463161725903	-0.008396395546224181	-0.24486644505639368	0.1746893697234068	0.6149467242187354	-0.04374540402041628	-0.06074400463742803	-0.13078510244299327	1.240035601462146	-0.12253778504789277	0.3224441802885057	-0.034936767945805865	0.6924723891824601	0.19537140708493156
0.014252664546639458	0.3751237630732536	0.1489364753714434	0.05784354600688115	0.10975906495881951	0.5229754444940169	-0.11881409305381432	1.2026179136358182	0.03362570589827972	-0.2803613967408383	0.7594711329098608	-0.3185636393423851	-0.20830040782151144	-0.4153833540737977	0.47235677558193734	0.10741695517019371	0.26092608206581813	0.6801309432622985	-0.22516125847615592	0.19453666784898033	0.040023207505126605	0.14794840779780233	-0.05435832852314445	-0.3889073713105414	0.2561406129841149	0.26975808727177814	-0.5064103241710789	0.7954188708651696	-0.3645781997102683	-0.12353860158948163	-0.08728840204425145	0.0098138390789127	1.0940148029770183	-0.10229869322626858	0.3850133805959962	1.1033694020387053	-0.43522245969504736	-0.03685361515427768	-0.16541822642534423	0.2840827691429146	0.6260588776602807	-0.029348243350959962	0.0015963843408993983	-0.11893614833672195	1.2534038050336263	-0.10008485034344258	0.3972212162047903	-0.035217480517463526	0.7472038723608107	0.30840040338772473
0.08206592577225477	0.47885710206834675	0.22262686863452355	0.10277719148854106	0.20626465261680033	0.6041231510645696	-0.06912431993628179	1.2680799101398226	0.0973695144108718	-0.22571871653022751	0.8087795826159088	-0.26262616683223505	-0.13845964875247235	-0.37215288418066256	0.5051290858230313	0.16187445038201292	0.3675279532970683	0.7048746555339467	-0.11664429418781494	0.3406405913415326	0.1285001930189839	0.19723185999715717	-0.01990042665654681	-0.34767632100988916	0.4230772623136726	0.3152695594300301	-0.4267908342035427	0.9597619925574232	-0.28865843962782145	-0.04294524686675768	0.011045622340738016	0.01732143474764761	1.1658704620647806	-0.05847917906573645	0.4971570669745874	1.1661768016526382	-0.46374877739692755	-0.014673026314075233	-0.04726308597875232	0.38868027399199223	0.6550174766510379	-0.003949990024415234	0.08985984562459479	-0.03874360196010394	1.2623683703320867	-0.08001649520499741	0.522582563946574	-0.0409646030893038	0.7888200479746281	0.47347534498853905
0.2261518613698615	0.6103471807758052	0.32315467229364725	0.2002858889480616	0.34010891394413884	0.6572404757114206	0.02210311648166907	1.3634486166280797	0.16418029267697515	-0.11551836827591078	0.9209618728439555	-0.16479345745897228	-0.04314831838957138	-0.30306769016477414	0.5808252771686933	0.2163616301950734	0.4987070872085493	0.7464854846246108	0.017839871455621315	0.5480212802190007	0.2584310506044538	0.23589847243896656	0.025780949712412175	-0.2953906701983652	0.5700860886973332	0.3584906832327901	-0.3059554804026743	1.1929874234963505	-0.1564234425246084	0.041483333846007886	0.12194645870385575	0.06551543694802339	1.2226140938207908	0.021326806860809167	0.6155566065079027	1.2536591650167117	-0.43995125555132975	0.06709253587267736	0.08337764274766106	0.5371258234758235	0.7046464566201841	0.06982827378490947	0.17686347636555683	0.09751690952969885	1.2848898396340553	-0.004242556582089063	0.6454114015224897	-0.032003857342701544	0.8561750242404271	0.6360926230805205
0.3943535157259559	0.7734435012074569	0.4599594038567766	0.3177658031357128	0.5222836744498065	0.7434752278429204	0.1780937270296596	1.478716697705138	0.2591076736140233	0.021942742377349788	1.0686546535814256	-0.010844391793950959	0.08636860640956272	-0.2203024094711598	0.6807976552985018	0.29496039391087253	0.6496329065755876	0.7990450662050367	0.17385002874721459	0.7622197238479197	0.4123914711185446	0.2882649212197735	0.10640318678712249	-0.17902668689555176	0.7018176296763043	0.4354199299216429	-0.19599319213842553	1.4257091499782983	-0.030150732504454037	0.1418393284095381	0.25485932000364675	0.1110462252420961	1.259802784285757	0.09183501650774091	0.7751229747681411	1.380292798631905	-0.3620211170596176	0.20256794165995914	0.23704370893771207	0.6956424382028018	0.7772382075939585	0.14119496802162113	0.30073191542188854	0.2667341981962762	1.3368495163019456	0.08035580490834279	0.737383958212615	-0.028586109434165997	1.0033292722433693	0.8213822196912934
0.5614566329968549	0.942602130854938	0.6144679172578524	0.4458921701999826	0.7259201511180031	0.8496405824454882	0.3641451684342837	1.6151510055428737	0.3763405155874714	0.14723831273324034	1.2203913570400378	0.1829821446052352	0.2227885267434127	-0.12478040278304603	0.8000355883705318	0.37751686129581596	0.7622138094745534	0.8950844673439147	0.3297536217237176	0.9924896344177592	0.578731829341405	0.38762729631580883	0.24570073647653254	-0.038312578389072025	0.8496767941405174	0.5265585407381452	-0.07392100311537028	1.6447463014167678	0.10338490226555459	0.26169881590266836	0.3929906438169132	0.18744374996642701	1.325042137168277	0.15931753445502744	0.9260473405339958	1.4955632111964055	-0.23427291585349036	0.32886805571929995	0.41044727927656577	0.8300878611399749	0.849689432036644	0.21509803897259885	0.4167763272782488	0.38476267971555567	1.3869645027390762	0.1791127660574119	0.8341350920565109	-0.01312745817469646	1.1318508840401302	1.0154582396647094
0.7312800318125952	1.1396402461499264	0.7876820719149125	0.6222054612719106	0.9818487072118212	0.9406344758478596	0.5526591279004299	1.7430069947339752	0.5351144520771915	0.28312777412448503	1.3934248675955743	0.390319009934882	0.3729992384190409	-0.009696883688174496	0.9237961633215892	0.482205864347972	0.8689422935159111	0.9953922300523027	0.5315839122716521	1.2166489250279644	0.7698514808815425	0.48578852829681385	0.33926294900329934	0.14065193356805678	0.9851828824468065	0.6118629344613058	0.04075278734347365	1.853890681214486	0.24472069420221207	0.41203761340068185	0.5347476155264185	0.259865698500384	1.4008418988801945	0.22824258593870894	1.0330658937031754	1.5725751669204109	-0.08569444815329895	0.48438546866010884	0.5797999568571364	0.993301977043387	0.9109405239915704	0.352169945592714	0.5579544024618424	0.5481800123541002	1.4609543291017149	0.31060713182421756	0.9143269596801187	0.026514334756783144	1.2827443205935012	1.1409480371370546
0.9005263018563058	1.3693144604624228	0.9481935081871455	0.8201923278215981	1.2262696302447835	1.029888755468215	0.7397805638408672	1.8785700194834694	0.7001510630783233	0.4446421047294775	1.578668547553347	0.6016023892591409	0.5090624369471521	0.1557813148868607	1.0420898331445976	0.6021148189970884	1.0076081019360514	1.1255677642355937	0.7150933378791329	1.4315997356914187	0.9606255994021817	0.5814799947367624	0.4996699662068565	0.3314389646093975	1.1104107168326471	0.7115215525000863	0.16015660027083514	2.049834130828547	0.38256871976722906	0.5658048615082296	0.6726271039669507	0.31569750548989983	1.495431618112884	0.31919706606011	1.125709476788019	1.6641989158232622	0.07079843364820042	0.673844707940018	0.7868599258732052	1.1583582115623614	0.9344660409681611	0.5127039526445085	0.6297997814278282	0.6847533456847099	1.5994087277873401	0.4260979055762821	0.9619244698125359	0.08977358151560484	1.4461136219797202	1.2829349148551206
1.0863138054936312	1.604559412518212	1.130076417557365	1.0008269260400304	1.4311633181922458	1.0943029263959336	0.9214335044430829	2.0134422043878484	0.858990723217088	0.5780373639063868	1.8374143771464244	0.8292925800906991	0.620067230319048	0.32815444059087095	1.1572430809844236	0.6877389907136826	1.1700645407899457	1.2684263576068626	0.9253226620187671	1.6344983482267867	1.138894531827527	0.7361044548484224	0.6690010849188115	0.5416689221705523	1.2258780015535091	0.8188610444266631	0.2996654537817429	2.2056462397727663	0.5499930876117496	0.7641475286322386	0.8065886491011494	0.38831944132819524	1.5931982904919784	0.4100917501445268	1.24822058575598	1.7539055070424112	0.25671571140875243	0.8817185575994199	0.9869713270369946	1.3042163727918983	0.9699143983066814	0.6805818746630882	0.7041134679274725	0.8674550489362325	1.7059334819037015	0.5495102565267433	0.9869687564221685	0.17953955672166566	1.6288391561894973	1.4221972408209556
1.2953572447317894	1.8468114133790703	1.3088988093672014	1.1939098307478158	1.5890054423168036	1.134304532346251	1.0993999720953904	2.150375191733863	1.0477475183356861	0.6963693924123731	2.13798463230889	1.0152102730731747	0.7291881442075792	0.5019220347267286	1.2651083855994707	0.7444362958190793	1.340061512379551	1.3905018782423202	1.1129761153112818	1.7934473752126974	1.2761509240837523	0.9076750978821065	0.8432818863507064	0.769963578280591	1.348761900720805	0.9411348838705926	0.4428515874490646	2.2992187711775394	0.6789292273318728	0.9373433802901825	0.9359459428186355	0.48968958249334155	1.6482086576506862	0.5228431085696288	1.341555659067799	1.8404460331405743	0.4185806134524146	1.0374036633734172	1.174248773648011	1.4216144195032487	1.0267978904837556	0.8556945053995062	0.7498704858191106	1.005188214072784	1.8144724376993238	0.6569933979807692	1.039646071813437	0.275298757064828	1.7754022944702172	1.5587797330115116
1.4929168302259703	2.049935779145467	1.4624352454732317	1.370300734480121	1.7114362082466432	1.1660369718211614	1.244173225910384	2.264138797978615	1.2275222443886178	0.7911808239516427	2.3789504444911276	1.1590230618110005	0.8074066589237017	0.6522468451118463	1.340399882028692	0.7848764080830326	1.4542328749956668	1.4807938014137128	1.2518724219342858	1.9296482417052245	1.4002620130200805	1.0311183128655146	1.0250633700074792	0.9890102805114827	1.4402664158754936	1.032776816032777	0.5932836915834219	2.316403508366924	0.756943491006298	1.1446332520878517	1.0653978953774248	0.6062077210274207	1.684835661402137	0.6259697751423637	1.4236188886981211	1.85849232177195	0.5671151218140658	1.1764712406292062	1.3192968449831564	1.5302192616743744	1.0643895773499432	0.9719071973711164	0.7972381632183557	1.1294719130007456	1.9036474102106151	0.7790146992382477	1.060247389258237	0.3520992529072584	1.889712472431107	1.6624308828211067
1.6657120428933125	2.2126730415852656	1.5562714872557533	1.4935421162193614	1.7403047203242792	1.1510249337012224	1.3566387373458717	2.3275353052035004	1.3762407419523974	0.8557190092701699	2.544926525885882	1.2703812552481124	0.82472604941873	0.7667647082316484	1.3937069541900446	0.8099988738654972	1.5356888457582407	1.566035083226166	1.3446987051348533	2.0458605412294366	1.4796894359553714	1.1289781069125782	1.1152815333481796	1.1844162377256695	1.497420507557677	1.115672020050424	0.7386980777881227	2.338587039188132	0.8106556542453704	1.2831881612793925	1.1566710130242472	0.7089131790186574	1.6918183214787326	0.714738398292156	1.5040437727784703	1.8858270062703135	0.6977042937486411	1.272101977390399	1.4366061674252266	1.6605508693427478	1.0861819870970755	1.0706953343885506	0.8496325925389451	1.1990123078366288	2.0106897690693826	0.8744645765932029	1.1039999312446123	0.4157470937785808	2.028873220113118	1.7412095592254588
1.7797792538242228	2.309437694975524	1.6227363299471054	1.5949669716926302	1.76756954995929	1.1244877844355023	1.4640376059177975	2.3998372723313914	1.5039449583289415	0.8956785024773216	2.6475550651560793	1.3569119212374066	0.8380670220439663	0.8596746089009757	1.4067607618014601	0.8254780186063808	1.581976707871173	1.6262522725511794	1.4039240617272326	2.1332878827345008	1.520476411700048	1.219239935369137	1.1670355309373301	1.3791601656909704	1.5581997881929168	1.1827480908211006	0.864178482763293	2.3434596718315293	0.8703532685790462	1.407397238746265	1.2033680722817623	0.7937187226726927	1.7343989249473175	0.7619465502001318	1.5550400904123134	1.8901346066959648	0.776573231970809	1.3323436182849224	1.5172876611862616	1.7796964955391879	1.121303222345583	1.1163616106399767	0.9043174145325243	1.2603072569227427	2.0845904683855885	0.9656049288689259	1.0878547908328697	0.47630043246890963	2.185881658772384	1.8111159253590543
1.844060386083075	2.369950359233252	1.6639516979613524	1.681496704313674	1.757176529113681	1.113095374887776	1.559584208573922	2.4097822727883083	1.6083671016853351	0.8742827789450163	2.707978043422842	1.4250809323983835	0.8360428548723231	0.911863053455178	1.4075459247341933	0.8303584700691337	1.607519300454393	1.6700814597825804	1.4225362444994702	2.140500657611036	1.5278851324186213	1.2991306602774164	1.167038300895427	1.547960464176807	1.5699930718431796	1.262085452211132	0.9493863786817418	2.301917139977856	0.9090458004077412	1.5080270615052407	1.2492379065386507	0.8676260693843313	1.7734326584600357	0.7762017909067294	1.608796934099906	1.8614288083199049	0.8537195864855555	1.3639064184817289	1.5553851108425985	1.8104820337340226	1.1420446823952175	1.1319830308371028	0.9429986604991794	1.2850450885439044	2.148106282139799	1.029659820588263	1.0687230951434974	0.531069105529612	2.3366826994685446	1.871087701116328
1.8931554234578152	2.391672713690803	1.6723704363147174	1.772728772040987	1.7131067340005277	1.0885079880098651	1.6098462364561663	2.398679623472888	1.6918149498152562	0.8361552590949539	2.7049691488207803	1.4384596543786867	0.8295656336083876	0.9236953683589861	1.370237187749122	0.8167105117031486	1.574368904896259	1.6659200604172881	1.4027682487712578	2.142543423720846	1.519523702661568	1.3467485228055387	1.1559144381061421	1.6657733861847437	1.5895328979002423	1.3167065215977063	1.0368259329257703	2.28006981476942	0.9485260525047666	1.5769163926247995	1.299880638723121	0.9367729071409372	1.8053593783700315	0.8008417323185899	1.6308409655166813	1.8139505466260861	0.9044266047126934	1.3534690681554606	1.5861040682994627	1.8351234685123452	1.1650064136474811	1.1402194810866366	0.9312756703834388	1.2434597086747678	2.169237817858156	1.050443455410853	1.074372908625799	0.5807377888341276	2.418240923539677	1.8921680190950911
1.9060006369643365	2.4015795869964727	1.6596954053492456	1.852629162480682	1.6532201403606805	1.0360790812095808	1.6378845040325367	2.356364511250223	1.7461458012474438	0.7966333282974413	2.647199294828707	1.4505240013675118	0.7981214101877311	0.8978154292050041	1.3242393862961028	0.7781311918549533	1.5377958846897368	1.621402264439204	1.3879885979937916	2.105005539056607	1.4972676216875218	1.3875166094055424	1.1087039255268207	1.7618278576663697	1.5939875281568245	1.3461574406669103	1.0863513650546044	2.2370945504142115	0.9755250747793873	1.6311133173193568	1.3324894121365072	0.9860422456915996	1.822146405781789	0.8057869501748092	1.6368163831191342	1.7674358085433834	0.9286459944039693	1.3609091065964194	1.6006352111128836	1.8673958750336541	1.171604842113508	1.1140658161132397	0.9020644745792696	1.2349716765611887	2.160955109249962	1.044002283528079	1.031165043354413	0.6118096748935031	2.492449434771257	1.905382637590413
1.9155356617747663	2.374556084893382	1.6210880470607747	1.9068600076021418	1.5261682735124587	0.9901810858221222	1.616739884367184	2.3025868005933803	1.790918436556612	0.7604632050113824	2.555616765389508	1.447633167157633	0.7422450740539135	0.859494989224243	1.2751893331535944	0.7451495236367519	1.4911526896397909	1.577967381664773	1.327551497943967	2.045234970778261	1.4648010106551357	1.420411920067564	1.0527302328142831	1.8430403354445584	1.5840374474032863	1.3600018399481202	1.1288446422383813	2.1829896052449618	1.010945150443118	1.6859241866275856	1.315578124869397	1.0328281952970477	1.8161376154547455	0.7858969418112651	1.6773790956654664	1.7171948336215022	0.9510266547734668	1.3549371533030439	1.5978313240527426	1.90199259047206	1.1927422078711039	1.0869153362058452	0.8411272628179811	1.186138593214788	2.129243505148931	1.0104304100956738	0.9893409486949956	0.6533956507153981	2.5335763132522318	1.9387627314611762
1.9192754394038616	2.317327053579873	1.5931906388509578	1.948407832493583	1.4113871675286345	0.9574246248004432	1.5760538447354897	2.2307863250762585	1.8147988438950222	0.7323848649116261	2.4378982935671694	1.4295516148468383	0.6845838783528506	0.7725154737759501	1.2157134994653023	0.6816955741245994	1.4332314504836332	1.523603366686561	1.3038998950167096	1.9784832752275971	1.397937731486547	1.4580415928442023	1.016161132952906	1.879944393889249	1.5697318621303444	1.3783649904925084	1.1525061996940709	2.1189454558226672	1.0229559062422457	1.7022493298150323	1.2971171299407447	1.0714331330979148	1.7700422783348	0.7483118309448188	1.7321323292809006	1.6560937326018887	0.9460193867489493	1.3327455040178822	1.5860950646482121	1.912032476916791	1.1992502578623843	1.0635599787242649	0.8464149321441669	1.1929232406678278	2.0388131785751384	0.9997276995180415	0.9718691074899569	0.6577342203308512	2.5632203725866973	1.9572532600264143
1.933769231966392	2.2398979301075768	1.5647742211509816	2.0105706029419013	1.3180778042040282	0.9324848766826449	1.5291876752343554	2.1437944032228318	1.8584172992887145	0.7130651508403598	2.3209117862517044	1.3950062025224532	0.629490265666197	0.68777595224948	1.163188511616844	0.653821284642159	1.344988029497217	1.4760241731830148	1.2597753324306447	1.9166437280842281	1.3028598333489358	1.4346383339978463	0.9887624159083155	1.90468052394011	1.5554222582464352	1.3764459648495686	1.1515475847666623	2.053300135557907	1.0175598425593724	1.6859056496525355	1.256391770527764	1.0704106921159888	1.6992914095066802	0.7067285785134527	1.7312352861493838	1.6144008509484251	0.9485639864530381	1.3122768110032588	1.5829212775825452	1.9049537929346911	1.2029045875182964	0.9689660185460918	0.8484849410755763	1.1737698766537874	1.9557220352593618	0.9726408707741223	0.9665156825132604	0.6517343704083445	2.5663940910321923	2.0129590827442607
1.943537125924458	2.14294953442546	1.5212360134604972	2.0652014774174443	1.2467064156346728	0.9309323132760452	1.4766892557885636	2.07130730601433	1.8803868782547049	0.7006465507784526	2.179193311678345	1.3577941961564826	0.5664494804923932	0.6145431193122741	1.1109160739816426	0.6059927593009781	1.2543525150605173	1.4357203083036554	1.2131102513505134	1.8583520468791144	1.2265457274501064	1.3959310405211625	0.9595974580088754	1.9207356486770522	1.5488250385761098	1.356437351892192	1.1631258773631203	1.9798408868398039	1.0428237221059449	1.642664818691808	1.214398411190008	1.049731118380683	1.640838266074089	0.6738753640584003	1.7174808682965008	1.5996541362081982	0.9402038341125433	1.3262500000970048	1.5876774563554206	1.8865348002623676	1.1940514960406652	0.896944907915314	0.888723026317621	1.1871399219797372	1.8809250409705753	0.9558825055000405	0.951666687378774	0.6340742724549773	2.5617948098654404	2.0692753413379656
1.948275634771574	2.030855784865187	1.4802124871159394	2.114643413915706	1.1914403658856136	0.9211762548333494	1.417355355663404	1.9906983881301172	1.8870238492966482	0.7162302423560012	2.049163868861015	1.3502389405114372	0.5264475944013947	0.5354458614908779	1.0645787673872666	0.5702076638740144	1.1655514643818194	1.39443922659996	1.1712916396537012	1.8142585350155636	1.1496678571510432	1.3615547126034808	0.956669844700037	1.915959517389794	1.56567440459097	1.348878490704697	1.1249102979053411	1.89483589447349	1.0791940977463552	1.5730125056791722	1.1500764050655738	1.0132237427393977	1.571891221990118	0.6260865302673393	1.6709668443556462	1.608050354420612	0.9417975570851042	1.3250182375000854	1.6179387282070703	1.815216824126652	1.192757404251813	0.8631427000175422	0.9005625146104312	1.1605035407342974	1.8046693159851466	0.9338753426517759	0.92430441989574	0.6279688326824464	2.5099617595543764	2.0868938186519785
1.947429067148218	1.922775770071081	1.4327887078777481	2.143172373037319	1.1563437282814073	0.9253679042872818	1.338210250411772	1.920558459133512	1.8939110963666574	0.7463369197476528	1.9149119593249169	1.3314920105728119	0.47876569633171845	0.47881104213195147	1.035755993264937	0.5427114181695805	1.096103907828893	1.3209903695744454	1.133316279438977	1.7547720398518614	1.0679050064557842	1.3238374191363422	0.9876587038065585	1.9088391989948572	1.5860963157552228	1.3225009291165413	1.0730035886087839	1.7856388615074685	1.0783365976916985	1.5206537074306192	1.1245033926662003	0.9822143987933736	1.501612617115152	0.5708981508934413	1.6012297762828145	1.6172271397813271	0.9162074711012138	1.3402843994793083	1.6260615222432198	1.7225272701118262	1.1877609942363863	0.84037114436304	0.9242434167857561	1.1158518094517351	1.7031868491530826	0.9029438876180883	0.8399174770519607	0.5887488516481392	2.4574825908876354	2.112198515133773
1.927900845377677	1.8438493294456026	1.3819459989910936	2.166637278967566	1.131850110925682	0.9247374584698994	1.2785561535257184	1.857355986980457	1.890915350514436	0.7901760194817762	1.8138409034878868	1.3397679978418906	0.4375701143517981	0.410668431255921	1.0136134795708753	0.5241113051584853	1.0296060744185334	1.2689611686279536	1.1193431124425752	1.715962531760269	0.9837824996241468	1.2781750911098355	1.048091903434226	1.8548711251592866	1.6298543008030772	1.2782641799491954	1.0247565409309005	1.6764867901703018	1.058081036417378	1.4465213782877864	1.1182421703736334	0.9386426831020778	1.3958261902238738	0.5445557955206435	1.5489214965445697	1.626922419519286	0.8879182974869266	1.3513991161862589	1.6416588474255094	1.6431372754113074	1.1654255138312621	0.8245501969591909	0.9286472404379735	1.0741412012214857	1.6166455692688548	0.8785129333805864	0.7976145478863146	0.568104862747782	2.3699713138569	2.0892726933442765
1.9096912346470898	1.7787041691276055	1.3299418702663202	2.170470396061915	1.1174693295358715	0.9302606529691649	1.2338033934412134	1.8060890151636968	1.8830072100648276	0.8377204953151685	1.7313720239348982	1.3235063493654513	0.3990876325994133	0.3701200770391997	0.9688996854458939	0.5004612242160347	0.9504962205709546	1.2015977648187564	1.0974834925156367	1.6689679384533924	0.9017030374337714	1.2467522632206332	1.1151495112410383	1.8129352403617283	1.692618976186413	1.2311343100557153	0.9634849545468288	1.571255104441553	1.0023133189365452	1.4000729091643254	1.1014235252481441	0.8852984201154678	1.284547878477356	0.5275816082243713	1.5066866897571587	1.6092907851105829	0.8120838692530532	1.3600777870657268	1.6485826552368508	1.6273512460926625	1.1281743858548718	0.821990829455672	0.9385717297705174	1.0176481570540505	1.5259106028945504	0.8433502883635147	0.7402373998631	0.5229538607302431	2.2758813772047155	2.0334060481514937
1.8672888733890691	1.6725473642161521	1.2640147027410968	2.1402955450207655	1.107073523552294	0.9108395702858523	1.187471254523993	1.756102487347516	1.8619904261173112	0.8772112121924083	1.6535499001577676	1.313181134563461	0.341266140593267	0.3465105936235619	0.9466413668245017	0.44927398444483047	0.899307259796293	1.1215457321920115	1.0927259318212394	1.6196958834376978	0.8070434102428024	1.2079061421564037	1.155543226034586	1.758490500416194	1.7448689559753898	1.1658209430822921	0.8930301562340638	1.463812917139006	0.9434472350669452	1.3574615938763113	1.0841870451573838	0.8190697684125006	1.1676292261210923	0.5022337746691503	1.4672430896517747	1.5954750997834435	0.7504348359578008	1.3626141325804098	1.6518652364217903	1.586991153268654	1.0974569017741151	0.7881459243778608	0.9385409203352593	0.9743816088525584	1.4624367631093016	0.8333100974023899	0.6564458953174123	0.4830344838152545	2.1811136223063863	1.995930152636601
1.8338166656356152	1.541957093414974	1.2110487732128816	2.098425805960056	1.0920220809395165	0.9147608345724155	1.1489645471714647	1.7095214156470782	1.8330282513346141	0.8866026295136973	1.6028750288610312	1.3047622436103061	0.2944823565733509	0.3503388036343867	0.9148476717158832	0.4056131546721643	0.855676841423023	1.0469494048928434	1.0727744436924875	1.555024749132268	0.7195889443435205	1.1537411933582546	1.2094443494196887	1.7115802417372996	1.759453834710517	1.1023332752767732	0.8224422477877456	1.3885484925758762	0.8999715506682694	1.3297970123109912	1.074259210756296	0.7534116951675168	1.0691945377774918	0.48245932306419564	1.4412127680324833	1.5640984196085337	0.6901822600729104	1.3758997192295055	1.6541048946702575	1.5559972341597823	1.038111835864933	0.7644169665709358	0.9576504725541503	0.9271639414770692	1.4154012591316507	0.8571691756549985	0.6154098372733308	0.4419490820971791	2.126470469940469	1.986944982709725
1.7764211462060544	1.4198031491664218	1.1631630184944382	2.0573456770796077	1.0992545272177554	0.8941966159386192	1.0930758090809096	1.6682772457894663	1.7830708279835599	0.891952127922597	1.5490258956433984	1.2733398133778366	0.2754025488554697	0.34795122746355295	0.8881902126923903	0.3462865431383311	0.8199688368875677	0.9652821796911593	1.0786827728782398	1.5040427690380853	0.6396818230210592	1.0875306754784388	1.2616079365043749	1.6627955172564401	1.7939368656472374	1.0488152081670377	0.741861992598824	1.3031905178696062	0.8421910100725614	1.2988832697588246	1.0685677061237677	0.6956371019174243	0.9756586797479585	0.4724988807440407	1.382461556356142	1.5271355629550976	0.6558270128606397	1.3940889988048764	1.6451455113721178	1.5220577803261777	0.9711411461347035	0.762227093894681	0.9958541722743032	0.900606662314941	1.3949932526020254	0.8977244727486461	0.5737519941910356	0.39004291076329134	2.1237181735682293	1.9633058027164636
1.719269845142516	1.314976954825471	1.0946584322123891	2.0084575125603195	1.098467447227679	0.8638699981714352	1.018457222398944	1.6280852709469713	1.73329092600125	0.8676205933071985	1.4897585121066597	1.2360492947111281	0.2584412671271177	0.37342886055795316	0.8836970359621912	0.2970804166183908	0.7697223950863157	0.8966896599021288	1.0624755386134157	1.4324357397030543	0.6115047492358195	1.014024312700686	1.2621839119182785	1.622871100308347	1.8190263934493078	0.98956397903771	0.68155318300147	1.251256481198	0.776947701173991	1.3143371751188992	1.0530309257333648	0.6464998348433821	0.9028305830720408	0.4687345429065529	1.2997765326594135	1.497193572262723	0.6446102913167311	1.4055300329873077	1.6370107124676359	1.508998720788595	0.9167465011940642	0.7257743764359992	1.0136119605212417	0.8736404233895932	1.3905778693477093	0.9051644955915211	0.5292694710698043	0.3505393232132879	2.1153400789879653	1.945243187672176
1.6472746071121496	1.2400703331480096	1.0160873431816437	1.9557606108451264	1.1028317584253071	0.8184665766579575	0.9570403814070675	1.5861038615531542	1.6552350711829624	0.8447084407754686	1.4319109157097156	1.1751515957881418	0.23786990797469793	0.402012023326383	0.8737183445362605	0.24203792713824468	0.7538046617618717	0.8293211927933228	1.042474866954622	1.3613405906134444	0.6213075620640213	0.9350092257318845	1.2355825785028598	1.5822844015730315	1.8225949199877338	0.9423711137735798	0.6358927308838667	1.2110916541806986	0.7078750646403987	1.3238814928328848	1.040349666048309	0.5995677904416054	0.8555438972548849	0.4577916847149588	1.2453059991188142	1.4382752336759181	0.6221863018501053	1.394606984860692	1.6360758333461654	1.4811830023122354	0.845179978043914	0.7268081408527234	1.0284110801885418	0.8741356582210088	1.4205901074567433	0.9411683714703789	0.5209997685023735	0.32540784390159055	2.0833781982505917	1.9155295623062767
1.5786105748489607	1.163849528191039	0.9601696443952086	1.921801402506518	1.0906729601072689	0.7670558036202276	0.9235022635847485	1.5310705471343962	1.5818110689957183	0.8268086763136937	1.407959007836285	1.1289880574647335	0.24609276736952865	0.4155239397687584	0.8742084539221425	0.2104804576278602	0.7196171669291639	0.7749502157781499	1.0297779495069894	1.3251505902062635	0.6592258511103197	0.8660898629983624	1.2133519374730983	1.5295177788729075	1.8350177860227794	0.8964673204458926	0.5869548145607598	1.1734909821462403	0.6507549141874546	1.3629203622891723	1.0193505915485594	0.5425798460691963	0.82246970168948	0.42558699435427716	1.1900136630350902	1.3761710508910658	0.6376209140490278	1.3660641670264382	1.6570873541468596	1.466346437910181	0.8052715629480665	0.725155267325427	1.0300747896924833	0.8757127186477451	1.4517102109859596	0.9598949754593589	0.5284119452970195	0.3138659347174616	2.033945948467481	1.8813867277946155
1.4883161933651798	1.1148712558837435	0.9057581619613349	1.889967723273187	1.0817148423433558	0.7278649002655382	0.8915208116761196	1.4740795406986469	1.5190622124613975	0.8153962995362096	1.3981509469777564	1.0593356156891798	0.23442637954846585	0.4317569367525083	0.8761478925213984	0.16735961824791432	0.7101473142750747	0.7334900198508227	1.0104311665745167	1.2771964271788705	0.6750798916059605	0.8004335175376834	1.1688749527032738	1.4657878356436052	1.8167029665420642	0.8684874599394525	0.5631455110996157	1.1526206664221077	0.548274521539538	1.3787887544113753	0.9919019854234781	0.508936195546809	0.8082221409489009	0.3995661068784702	1.1549182384476573	1.2995680982248587	0.6353780424213056	1.3381832584292919	1.653571428333689	1.4866565265467349	0.7557187248443707	0.7519469267005677	1.0658599487448686	0.8855174916116205	1.4771867095429354	0.9670769135038718	0.5557613991765521	0.2918800943600514	2.0087547913937933	1.844233288440059
1.4056476459543499	1.0673276336565782	0.8652821621118904	1.8764776786497321	1.0512755124511297	0.6838790760282146	0.8864009873436199	1.4107448997285477	1.454450836648446	0.789936523584413	1.403904543772109	1.0014381598440782	0.24644632872329497	0.4595244581233787	0.8810161324520909	0.10866053581745831	0.6604530506626348	0.7189032865927422	1.0173748721234506	1.251752985850539	0.7293719872858875	0.7489074308339458	1.113034921460833	1.3814593504671002	1.7942288847108192	0.8326379610836456	0.5534428297648895	1.140271518862497	0.47047559900509733	1.3625036510900372	0.9602459765658947	0.43087883657094206	0.8049716934713246	0.38849534141757947	1.1328991898281937	1.2552000963988887	0.6454673408579319	1.297149694617798	1.6445130048717984	1.5182810721059812	0.7220289086777604	0.7575139820980195	1.09119108129621	0.8652980427190891	1.5089135417689856	0.9581678359244667	0.6126986463349455	0.2916564003074064	1.9679961910520583	1.807537168985854
1.334852062341589	0.98355800175338	0.8396054508514771	1.8809670628063153	1.0095140396867923	0.6580611422495652	0.8662662616144446	1.3472551244377347	1.3966312537924752	0.7314830663786611	1.4082838129684971	0.9199110432421997	0.24807828153143494	0.46975863058762923	0.8873023180536228	0.06598407884612044	0.6120710230480868	0.714912140676768	1.0224432979500335	1.2202507404740426	0.8229318280473438	0.7021316372794605	1.0689417109308066	1.3197802079331584	1.7302927842306919	0.8149461778690524	0.5396310060061623	1.122312502160104	0.4246381925599116	1.3508639137163467	0.9127249694447359	0.3646597563401569	0.8037987183569069	0.37415737674570587	1.1064895972041113	1.2081845238291762	0.6499119608611929	1.252956003675334	1.630160434474838	1.5314059361427332	0.657705092547155	0.7731895948698116	1.099914965448536	0.8711724184653009	1.535846374718667	0.9725426600897787	0.6860676643587903	0.28929470732852397	1.9361023718442154	1.7702295996427089
1.2572015508233227	0.8598538079695552	0.7988676130474567	1.8664878908745048	0.9594656674091031	0.6286059165460612	0.8437400317039883	1.294995480441901	1.327420619435857	0.6639264949697745	1.4166701101854113	0.8505437310307624	0.2532521005699902	0.48474164268651715	0.9083885664709503	0.03671179054304656	0.5776173503483661	0.7391944597716403	1.05384452270502	1.2001522628135153	0.9170632942318884	0.6519227057608367	1.026243529184074	1.2509527783835228	1.666791363503462	0.7634714356011961	0.5436222290830869	1.0962256979922054	0.3842516664957236	1.306993567082905	0.8906177814918387	0.3209314840108455	0.7943727210765206	0.35218043777848856	1.064755176854071	1.1945115304151197	0.6653298716626767	1.1937589221944278	1.6084481294851762	1.5314247374282106	0.6038011307415345	0.7455464551927312	1.0869201233335437	0.8952771445080755	1.5337969937516067	0.9728306910968101	0.7535025054687828	0.31208881843419617	1.8920591034403529	1.775246530771274
1.1977875518866345	0.7726666363638115	0.776381176904876	1.8639190456566799	0.9128836778477941	0.6197565768723302	0.8365477920038321	1.2499418490774405	1.2628511503066753	0.596942557116434	1.4334795993198555	0.7980540217126989	0.25597997988948307	0.5173321099387704	0.9466281385234744	0.03385375264632884	0.5522402732921842	0.793749614310053	1.0785258269727613	1.1747112598810177	1.02496874493261	0.6012369811341671	1.0105954643132111	1.181661120236991	1.600284691541638	0.7135675528953467	0.5444276182236178	1.0601553990114954	0.334058922314873	1.268979421607408	0.8769760685834441	0.31157377470754444	0.8107217865471059	0.3336154741326591	1.020907007313998	1.1868301845593412	0.6801689845067012	1.1306443135473567	1.600278066279964	1.5567884549236084	0.5453272973327217	0.7180749253354246	1.1123417586009556	0.9136418786839575	1.5048201908437564	0.9618414790228057	0.832304589943394	0.34785030169932873	1.9171654166895582	1.7404578713271643
1.1302878653616266	0.6965686101965657	0.7626224997511598	1.8510011823232688	0.8761594056144272	0.6068106981050485	0.8268848298926231	1.2124288705406965	1.218639598930194	0.5623529932478151	1.4538276855437844	0.7569525498584067	0.25444011219277374	0.536107618194629	0.9780358620084698	0.058099848756319815	0.5148596424029411	0.8636560603473485	1.116293733580003	1.159575771180922	1.1301421910032265	0.5852558775317932	0.9893898962120116	1.0943359899068716	1.5525107746010656	0.6730672108167565	0.5521887921908932	1.0241424093308469	0.3197439948084735	1.2031412765811567	0.8528500382055834	0.28224997443252225	0.8116398369329637	0.3538207262249274	0.9900722454048129	1.1682011195502744	0.6801684330454648	1.0891958113038833	1.5985065978965032	1.5405026247660327	0.5086598703374839	0.6985064792834974	1.1237865010045207	0.9616864318169895	1.4858215975297469	0.9364209313897106	0.9094152787558226	0.3817016254701659	1.9192100596246262	1.6607764089350447
1.0798817830925236	0.6498754166557892	0.74746441539071	1.8340228220263342	0.8274802071623629	0.612332986791358	0.8432342537754481	1.1934790492261174	1.1832773422763043	0.5234683939496866	1.4817899156074394	0.765261297655851	0.24883315207452328	0.5483721757708078	0.9984016214844512	0.09653944335481414	0.501605264086981	0.952686589003908	1.148082688496817	1.155831004779083	1.226003082215751	0.5613701359221638	0.9791592663955863	1.0135553526839352	1.5057180685048617	0.6236286772470583	0.5812591020040085	1.0165573154362977	0.3049988785162645	1.1511094705724942	0.8346757927629016	0.24008504255960966	0.8249160429391257	0.3738022017370696	0.9857499292735519	1.16121486697407	0.6744541129359869	1.0183237775344391	1.6150140421593258	1.5214428216137008	0.49367263981498083	0.6409194788049031	1.1131119944824108	0.9927573117178247	1.451681068838079	0.9144482227815274	0.9774854084707949	0.4212264092048777	1.8992223463359885	1.6310711998777325
1.0420981333764274	0.5839598103059979	0.7589121781611687	1.8422667105435047	0.786124807513925	0.6210238091977869	0.8871693487750403	1.1851655368973182	1.16066694027101	0.5154611721110318	1.5171139561119618	0.7784202981614301	0.24167495572728867	0.5535228487816666	1.0000337724692137	0.14579556794603293	0.5116675572386417	1.0318278606136713	1.201172525828136	1.1884913662568672	1.3047212531636512	0.5287217562970059	0.9709228807876056	0.9313180743366148	1.4881908967736184	0.5791729958350864	0.608301476504698	1.001603211893333	0.31270479700241016	1.0666171968134555	0.8321462841654508	0.2209517438651841	0.8578504106491701	0.3929415191577751	0.9853401237387137	1.1534925501729503	0.6731762984715802	0.9811759335225533	1.6358214801983508	1.5139270077442615	0.4575759488887218	0.624830852926191	1.1059911637583615	1.0089149582945969	1.4392221435685095	0.8913662164436384	1.0253162247531185	0.4449736446901048	1.9019979514512173	1.5924612321310125
1.0208326405098933	0.5125014595336038	0.780053130160929	1.8276726048047371	0.7608040041813683	0.6415907452704516	0.9166811862198857	1.1792596529839572	1.1570734421378033	0.5189894801534812	1.5589835118062114	0.8394586414217082	0.24518612692056027	0.5499225771910229	1.0000907499110039	0.17730103048395876	0.4976677022433645	1.1012298754275238	1.239601887858628	1.2275203909334027	1.3678534796938577	0.5034175836392164	0.9844626997732251	0.83058413061599	1.4720494760573906	0.5352741468364197	0.6368171492006234	1.0000027121199544	0.3547884825707481	1.006564070960954	0.8447840587636233	0.23676433529211388	0.8700714979446087	0.4404620044761109	0.9838236241124682	1.1233783402310222	0.6595887662931558	0.9592254156771682	1.679205573747049	1.5256480424653955	0.4727169507878154	0.5953977160859174	1.1144252466602904	1.0034205514976944	1.4292086851167554	0.8720412517852176	1.0553047881230313	0.46914464744009743	1.9230000612347726	1.5483114067089168
1.0040206650065446	0.4629344209487245	0.7809309354225074	1.821790581143081	0.7516832343600583	0.6676980862885455	0.952065698166877	1.1753934807435547	1.1766729653217372	0.5034256519797424	1.5590770662256315	0.908510492338457	0.241541375473052	0.5347315844138135	0.9842897996989975	0.2348401127691056	0.4796427986258939	1.1635780809750373	1.2627837250181815	1.2351366593605444	1.4124947032112025	0.4627809280749625	0.9806111389901757	0.7489086237980029	1.4330287635707755	0.4989152020850066	0.6705330651026145	1.013093256807291	0.39580460934620765	0.9732553512322676	0.8716113953430566	0.2731387416675274	0.8891957428937596	0.5191458242226947	0.9965429360065888	1.0800315745374511	0.6250632751192586	0.9476373668847309	1.7094833522926574	1.5591785683398753	0.46833679400064004	0.5934812695818388	1.127883193099008	0.995106862766729	1.4482314733705168	0.8547553663353191	1.076774473620501	0.4805449880104902	1.9557078217478203	1.5018160676249483
0.9997575623074008	0.3919351429915173	0.7828716472323636	1.8348985081745766	0.7393762667020629	0.6770841201387118	0.9888927574587971	1.1762638264643002	1.1941934513609005	0.48207703309075783	1.5674462337601172	1.0011139435806022	0.20974074856556008	0.518522746801788	0.9831259895008848	0.29169964775550505	0.45164184070081037	1.2233737506076887	1.29139025331808	1.2480547318492314	1.4889760025065635	0.4483536693151574	0.9848879291682231	0.6782624320899548	1.3738148658607625	0.44377018620176767	0.6864563388172257	1.0520535819196715	0.4539870671235754	0.9488436380488038	0.905575832095501	0.288515719813987	0.902630814022625	0.5802528618045888	1.0246341923058064	1.0606091566195537	0.6081964393097998	0.9384833716657159	1.7576618901320433	1.5950584715120883	0.4573226252222919	0.5668792842180274	1.0901782211120967	0.9914307080133126	1.5042253663664804	0.8522930956779537	1.041102978531544	0.48659692892567524	1.9902672288039807	1.486823782794133
0.9866815813603518	0.32800422718196803	0.7828477966464022	1.8546044318037052	0.7498806930664375	0.6798586252229677	1.004595694109851	1.179887689206789	1.2335281124137436	0.4665268255367745	1.570212018638474	1.0992181699536094	0.20031453002937405	0.4717420099654415	0.969196900402131	0.3837471631559882	0.45521382340812055	1.2597383683920553	1.2985817681914535	1.2388430819878962	1.5327220080480959	0.43882178991290066	1.0118720318499812	0.6224246212327682	1.3368668859339192	0.422155558765819	0.7181641576028289	1.0884887411631854	0.5266330761584259	0.9348956765418286	0.9151264806342734	0.33655872276600857	0.9424796220237237	0.6502685184106755	1.0414097754545601	1.0150438848753427	0.5963557787672407	0.9215294957033067	1.811166087685875	1.6303124485552953	0.46180323808405294	0.561262141743991	1.0439611798402593	1.044421631973097	1.557455006820876	0.8615538802080905	1.0234704744518333	0.4952709395684335	2.0250373468967693	1.4579323192357854
0.977516036659619	0.29577870700821507	0.7769297403819868	1.8593002987736522	0.7614106072310463	0.6608048496933165	1.0110489329812307	1.1939941326655892	1.3054650093644562	0.4819635279261297	1.5461731446850178	1.1962715176537988	0.18348284956896252	0.4237688033050482	0.9688887454898845	0.45692473308123577	0.4754431048503693	1.3048207222764265	1.300016918375741	1.2308561164341132	1.5466606575273347	0.4295322898233267	1.0296971204772125	0.5979126820900504	1.3198976313585526	0.39171590402264844	0.7481774060066233	1.124543135806525	0.5616193661401451	0.9089087653664766	0.9177938180505858	0.39496110071480073	0.9975856994806304	0.7186610611171415	1.0443532164921296	1.0108634356593689	0.6133086425295441	0.9260759568669503	1.877031548101849	1.6689710250436334	0.4941431517541318	0.5572026252417783	0.9955345243834989	1.0609555613819455	1.6178727860851267	0.8575923671038437	0.9633365289183862	0.47994547230646106	2.036130443860489	1.4708305656492664
0.9605254160520371	0.2971914540336873	0.7842461668711371	1.8778867372700858	0.7541581079594293	0.6516901068234753	1.0176356794985886	1.1926996281525577	1.3748362860088554	0.5231477418596131	1.510078268471187	1.2719853349809456	0.1632821045687221	0.378954324204814	0.9694224495111685	0.5287356553894668	0.5030718892903704	1.33922394437516	1.2904595495957565	1.2386711750816093	1.5580309817784541	0.4052118585543333	1.047075624023434	0.5884328348834995	1.290700413380025	0.39154616649617546	0.7750137684715384	1.1484684264440028	0.595455224840482	0.9217689771774898	0.9012877613757373	0.44847898575494505	1.0771792916623784	0.7921037398796885	1.0574812381843641	1.021482680854322	0.6234641950946889	0.936045814473083	1.9290861578044118	1.7044788194407805	0.5636074075969109	0.5707335258162035	0.9816202131850199	1.0821590043259537	1.6598431219408876	0.8584232938938301	0.9102044291689996	0.49220249852671916	2.079326206369241	1.4836781114086064
0.9390930476410771	0.3116524591374037	0.8074978957284783	1.8916991936117573	0.7567148646150914	0.638236066987872	1.0034921786293984	1.2126529013724228	1.4536936061542283	0.5502987447643617	1.469106703436585	1.3414997871516787	0.1381997118094054	0.305938715531633	0.9742793169282781	0.5982952616262083	0.5150093682741452	1.3915525129109727	1.2836879864019677	1.2443843365203247	1.5563220892728555	0.38611509974950287	1.0372287684468071	0.5873931345525206	1.2645298792279143	0.39317376272209964	0.822795381550079	1.1838065890503917	0.6470658655043275	0.9173883192335627	0.8881533744809829	0.4996195100184653	1.1345227545281196	0.8436891390042442	1.0550367226018642	1.0234203240106952	0.6430547767298197	0.9673963365647881	1.9578805848065628	1.74183462352294	0.6166297393785186	0.5862030425843437	0.952461008302849	1.1372361710145	1.7215499581230123	0.8416998658631947	0.8536990004486021	0.48060795084698604	2.0875691102401643	1.5257473847873697
0.9282377304250062	0.33350903064655707	0.8171179777268975	1.919385802364636	0.7484034558876107	0.6191619106667107	1.0122660130568093	1.2468232274157065	1.552848894213021	0.5694050691261279	1.4533355365909189	1.3752713732026103	0.10049102920634864	0.24449856037249548	1.0284618773499432	0.642406629574507	0.5411796062448145	1.4192076224571977	1.2855128214781224	1.2659943757582568	1.5145172870615762	0.334834180289508	1.0099669790360564	0.6188482617010203	1.248024104450706	0.4105997754674077	0.8704493642764908	1.2108648328291673	0.6641971627372233	0.9082315725939323	0.8822041104204066	0.5582238534500432	1.2099058620659822	0.8898228209372192	1.053370618388212	1.0307717831169199	0.6897057187846747	0.9718892129640381	1.9820748963241743	1.7880285985530897	0.6619559041402063	0.5982805968381956	0.9325658154848735	1.139910100379859	1.7579255426867966	0.8233842977383565	0.7964382590848885	0.4865147252720637	2.110086288318059	1.5892533104823303
0.9100222349145148	0.33394163422860784	0.8457635684485026	1.9568179023593402	0.7489164783015244	0.6130920580484938	1.0193928838680635	1.2688752664608258	1.6635937084830896	0.6021808204639977	1.4155085859499323	1.3686718212471147	0.06554472941824137	0.1867856343024124	1.0965149986312657	0.6841495198654323	0.5655149863728934	1.43445005301451	1.2750316851146664	1.273111260718625	1.4797082085472624	0.2831528797911701	0.9891150359708736	0.6615658157843359	1.2243437695609578	0.4390860487590153	0.8954767052286107	1.2266906551166268	0.6756755778983925	0.8648707703306776	0.9047230832395305	0.6192601669879041	1.303653679982183	0.9521672207249265	1.0761831264942021	1.0592649564145733	0.7075348544512692	1.0133809952095223	1.9991630760926289	1.786561314898987	0.7026164601002303	0.6189008714984022	0.9678580235731277	1.2084782568894932	1.7914785904132546	0.8078425374417082	0.7640016074829455	0.45313472330585514	2.119334265186704	1.631935858973583
0.8867058962513796	0.3478168603880286	0.8476513941764452	1.964674200246123	0.7486273809803288	0.5926170619908647	1.0040001724524779	1.2873184406434044	1.7493184864311355	0.6188762951290732	1.368672740019129	1.364089865969557	0.028572898234617616	0.12703395662493208	1.1655363688266216	0.7044776919165251	0.577401891167851	1.4428450037645073	1.2190242555589628	1.2620854443569036	1.4279175607368422	0.22371167473524847	0.972689372885821	0.7246701584197796	1.1927621757421911	0.463415875829346	0.9241026671962134	1.2281415064835217	0.6945887775099677	0.8400535422810101	0.9219114776472586	0.671949266413527	1.3809603549292395	1.0123508925504325	1.0940187983990295	1.0854319689707257	0.714955947086725	1.0196420314369654	2.0135974296551113	1.727745410218596	0.7736524296112367	0.6183745466444541	1.0102479553089876	1.287635233460818	1.7987978302385041	0.8153621753393491	0.7205205167584376	0.4490088976845249	2.11448604664482	1.6784967033027018
0.852247147181135	0.3657675757593894	0.8362554805059016	1.9714886306360786	0.7349718495176795	0.5704971096051226	1.0084186661633647	1.300165062186554	1.8095308245228723	0.6169818939314381	1.3162737003025118	1.3226110832023699	-0.007030786932317598	0.08326426531102445	1.2403050168157068	0.7229963939267093	0.6052216358631337	1.4454734891734886	1.1970240842365598	1.2502482517814677	1.36123262119122	0.19166827615040724	0.9812316472904987	0.787569061118557	1.168808575306708	0.5068731739429957	0.9540611177857782	1.2159273109173816	0.6853490705451862	0.8301017818554154	0.9171205554662727	0.6993187798218627	1.4604138747402662	1.0218192098177363	1.1278916729987527	1.1018512872347084	0.7277470116797524	1.0197416441400073	1.968492138109098	1.6715703027608313	0.803179557196722	0.607701893833824	1.05541940137175	1.3656130510169286	1.8022430968989542	0.8106871857635216	0.6913739057047459	0.4135280487763461	2.130204530567441	1.7725592947004887
0.8262893830238747	0.3807241983165722	0.8230729505504527	1.9699735940898306	0.7275177062570974	0.5501892360378765	0.9631230119167897	1.3203348672981714	1.801244359844792	0.6323272246632688	1.3055360247552368	1.249625653051346	-0.054965805373106455	0.04595557780177552	1.3167623020880945	0.7141036954443264	0.6368982864229843	1.4207721820360573	1.1767226363748204	1.222198713945811	1.3145692375410918	0.1727871552786904	0.9736172774430291	0.8498635133091496	1.1877998609668168	0.5445570046656469	0.9579344215156256	1.2240163776965463	0.6883740602514233	0.7880970705389532	0.9262013760011089	0.7064476716610082	1.5251133377071087	1.0098948528718352	1.1850065845003397	1.135822064005735	0.7681447772172053	1.036113850615071	1.9312868002307932	1.569797847732055	0.8205763738331161	0.5764270305545415	1.0540955584504992	1.3956309965115614	1.7901649520549943	0.8315368310460804	0.6745210601150048	0.3855066925915316	2.147833399065509	1.833455647586679
0.8149700088782182	0.41659036818338546	0.8079910843668795	1.9476630017186296	0.7190313908651551	0.5364045744733302	0.913137970851927	1.332368322537878	1.7693615220182923	0.624842694107724	1.2770078563374825	1.154722864587322	-0.08514408588223032	0.008617583924217784	1.344096368232845	0.7073606334541331	0.6735999752475492	1.3798778098399196	1.1428982399839822	1.1911040952008598	1.2374702026438098	0.14908996884329317	0.9420271301535962	0.9002441348665444	1.2013315287444226	0.5849861853070216	0.9606514220009077	1.2289104845507395	0.6678631193467313	0.7920580513677378	0.9219001337115497	0.7058466722449264	1.577776357406351	1.0089373825863774	1.2432262177672304	1.137235985457356	0.8057260726611307	1.0850617467308328	1.8746425793034835	1.4568312718415073	0.8317436261518762	0.5455988454664412	1.0497523908739472	1.4282132841024802	1.7358185566658104	0.8546734972648451	0.7163716690770514	0.3605750518478439	2.165606781770114	1.8902242574166312
0.822794244102224	0.4486566288130437	0.7990263749913986	1.9002754448261008	0.6854225739640579	0.5397180382664114	0.8545419636082748	1.3316399879928928	1.7260690074983607	0.6158513824917473	1.2943707659811743	1.0478654769044964	-0.125280689080693	-0.0067425769754345	1.3691235372283437	0.6907249115559849	0.7092074225322527	1.337181535895799	1.1023965488319347	1.1670677301884522	1.174736307047795	0.10824177189768953	0.8918819820133889	0.9461587043330365	1.1808669533270737	0.6009140806447092	0.9789060305715387	1.2440853698234495	0.6479132942496175	0.792622168592474	0.9497871199299084	0.7138191891903488	1.6146869989758208	0.9773066241266909	1.285415734103375	1.1428312744392428	0.8328879019483125	1.1162279509727029	1.822568461689879	1.3662452683168023	0.8523060888329418	0.5289609039445293	1.0316499220700586	1.4189637200936394	1.6933545048988923	0.8436232657656504	0.7410193253752274	0.3385361819213105	2.1603473970018885	1.9556637945190922
0.8430349445825904	0.4687033204948576	0.7901695117437431	1.8447250998949039	0.6442359536765493	0.5615186915851605	0.8156358412650816	1.3231333779597605	1.6418284246004728	0.6126999115958619	1.328271066342264	0.9734160465212364	-0.1593192115666065	-0.002619312759372136	1.3755853132908602	0.6828460347950284	0.735712895125938	1.2709200326637833	1.0480203036612186	1.1454231876494714	1.1378411242595683	0.0653170214837866	0.8292540893116115	0.9854433154058485	1.1645354523121212	0.6090069442565544	0.9901707964334177	1.2417399833630896	0.6376614206934739	0.8063687444025008	0.9852706987393463	0.7164799100620364	1.6468086325587907	0.9611085013472337	1.3162203997772028	1.1038258042418883	0.8373208624854369	1.135357024877459	1.7721202534311917	1.3138633202040273	0.8778587230152469	0.5158569751704979	1.0308209557026426	1.4086450824626058	1.655171334165308	0.8576151487625878	0.8285960669614049	0.33007374205212014	2.1718786983338165	1.9627182835362773
0.8895570721149462	0.46619943629648153	0.774056004019141	1.758556090261062	0.6189719671585624	0.602710988666152	0.7649954493902925	1.3353069696402338	1.5793979424553426	0.5819076630098593	1.3995325217490568	0.924217640630482	-0.20136248815564506	-0.022406615503041336	1.36412894177931	0.6706485816417029	0.7319357913904775	1.170211256626445	0.9821676555631725	1.0998097505108058	1.1077439663099535	0.02393260867094315	0.7432504706053189	1.0111045565175443	1.1348267991112322	0.5987912358131942	0.9843129794565968	1.250800758180767	0.6388922785739426	0.8140741941914801	1.0164618583203324	0.7378383905451371	1.6537549646389897	0.9545327715131997	1.3222999123684513	1.0706167338563948	0.8706716624460936	1.134201174030099	1.7350289618020558	1.2757476308338385	0.8973684764178895	0.5174909634066229	1.0103394208199108	1.3691437535768491	1.6668676163818816	0.8629877561994915	0.9225503361425812	0.3342292892608646	2.165617969966749	1.9642697235529938
0.9223277300355397	0.44673728847004784	0.7391071182207447	1.680194121168165	0.5846924890344984	0.6411025120871634	0.7237958761991711	1.3105154740858214	1.4974005312136547	0.5635425273731112	1.4808346063950493	0.8685580677747394	-0.2236847718064677	-0.023391530063790234	1.3109228782158724	0.6727988915085893	0.7238756449890914	1.043376993854447	0.920592965685812	1.0814319268704367	1.0915848711960807	-0.01747266810761875	0.6836833068562663	1.0419590591136552	1.0983295733811544	0.6042051221287812	0.9801358599972231	1.2566726126952592	0.6198006729107267	0.861531816236688	1.0502138483656975	0.742788844994635	1.6515857640849299	0.9580251535505779	1.3201836795085122	1.0431965754893031	0.8746437589501245	1.1390196809206699	1.705489482658957	1.253432071746402	0.9510652875601527	0.5471269118520831	0.9470318081334457	1.342394497444265	1.659003101460765	0.9002366537537938	1.0217911038637053	0.34345314927078713	2.155953232773445	1.9701155089754554
0.9432561090818499	0.42571157283427274	0.7036844871964156	1.5933096361472934	0.5463093886267174	0.6937556075940599	0.6529808724935031	1.2807831144559665	1.371658362489693	0.5486131930696406	1.531970002615552	0.8445722774811653	-0.23356044526616354	-0.019245645322941596	1.224233308766449	0.6739716296585904	0.7224286977428054	0.903105101012145	0.8240739389106645	1.0729767893165545	1.1249813121705785	-0.04945814600224659	0.6365782285550012	1.0575019729697843	1.0528403707288476	0.6004176421265616	0.9788366662497294	1.2534232961742109	0.6108609470892268	0.9132205399111161	1.0820373693405796	0.7660927828468289	1.6234923464100792	0.9212285799939366	1.2994373656187244	1.0270328311567736	0.8369412995945915	1.1604687003300527	1.676614773099826	1.2343855861712834	1.0380605680752772	0.5829350661120929	0.908536381573192	1.3230184720244271	1.6595828524132752	0.9450257168487765	1.135109389222352	0.37297998207284055	2.146841378963861	1.958241415775624
0.981851438083299	0.4243080737652119	0.6412317278565652	1.4961736526046179	0.5144373837631706	0.7305139502553868	0.6061983530112189	1.2619340601472897	1.2614635734440953	0.5082377034341288	1.5967827914217358	0.8362934660286058	-0.24702362961336027	0.02147851559140947	1.1277288522925475	0.6659997710748404	0.7165174289200287	0.7747303293344252	0.7414649665739464	1.0819685568335726	1.1521141605318688	-0.06521661339557724	0.5750923192286396	1.0752988546129107	1.0195862980025914	0.6240944521852518	0.9437084927556958	1.2412270852596126	0.6429452612148315	0.9772411716076193	1.0698533521707567	0.75592847296918	1.570086698630655	0.8746873312076497	1.2494213671074352	0.9924582980584585	0.7827414834578399	1.162575680745419	1.6443321815425243	1.2625859476130272	1.122372487680884	0.6195232650074387	0.8043330947608895	1.2499277485449791	1.6656277223447806	0.9659214889527519	1.2668041561932362	0.4543243689494643	2.1528522376060786	1.914513926802524
0.99785299532556	0.4013276930266227	0.6008805287906188	1.387977653499858	0.4921022483335218	0.7785483054995929	0.5817775332698656	1.2169807271049824	1.1560746661746377	0.4906495106492569	1.6377438151133041	0.8283970490192061	-0.25221688884210713	0.051951135554055464	1.041806726480703	0.6712389629076089	0.6942371999193349	0.6465640390180626	0.6920919727469281	1.0793100957757154	1.1940691434782778	-0.06515697442948505	0.52541544538102	1.078141804934989	0.9886597377713964	0.6360204091139907	0.8740903668925973	1.248282705644226	0.6691364206023888	1.0386867208780113	1.0758145903856928	0.7438802896132231	1.505210485989037	0.8187089471365363	1.2552777146525287	0.9710771157554697	0.7470498093297737	1.1612772119866697	1.6147679423584882	1.3240849524083682	1.1979224940931184	0.6492331124183522	0.7275165075085606	1.1512538771006642	1.6907015645402068	0.983351067903922	1.4344845486712225	0.49531669517011057	2.1613608611470854	1.8475929165860627
1.0223265339227063	0.37224767053237484	0.5602749580404847	1.2912944394997392	0.47674889676489063	0.8405457674606789	0.5272194398500167	1.1821772093176348	1.066750569720639	0.46372268044464793	1.695645435893293	0.8309890846169263	-0.2442762532610146	0.0736680473173392	0.9447986686843505	0.6564765694175014	0.6871180618337699	0.5262132681028118	0.6251354066226817	1.0664887666417366	1.2588081865456746	-0.08837519715336742	0.4539199375884536	1.0938481742293562	0.9738236958508504	0.6332100573054047	0.7838720085525542	1.2400038605271535	0.6790019875063923	1.0633197655435773	1.0821797987555897	0.7412826365814948	1.4309302125879346	0.8005475822838951	1.279922294561325	0.9649484274489835	0.6930095230506315	1.1909631714613433	1.6247357345966407	1.3918032657621295	1.256490145157576	0.6809185255057055	0.6363937515530627	1.0231014885500052	1.7092211289671884	1.01227202142822	1.536743609980189	0.5481353974523218	2.1472898391789847	1.7282408389027235
1.038512621049105	0.3394294111102908	0.5326787412520796	1.2069494443087694	0.4548861207348066	0.9017406791427414	0.493886292272561	1.1383932422275407	1.0385112852329605	0.43521472329677574	1.72172208322187	0.8529223148410828	-0.21315245192254192	0.08948492538332611	0.8491021201703486	0.6506747337449033	0.6926352460683621	0.44526155042697757	0.5697847222213901	1.0617982074558427	1.2878294403225232	-0.11294460773510648	0.40697725043605537	1.077439622090615	0.9471628911608028	0.6206948778436182	0.7288889222194196	1.208118012840743	0.6421920711500448	1.098873609542476	1.0808960433645516	0.7040962799949557	1.3766450081265262	0.759691236891086	1.279891613933049	0.9748153613200072	0.6364148683255012	1.2269364099583302	1.6265304624124983	1.4781829516934883	1.3274889955091749	0.6855421374442086	0.5870389618591499	0.9017779111218223	1.7203415252376022	1.020383257948183	1.6340865844565777	0.5995812752548069	2.117192657880797	1.6423225977835376
1.045030855475808	0.2816355243538661	0.5231079158985809	1.1375811699974745	0.44340243986048566	0.9625714540164875	0.4560255181781696	1.1109888347758996	1.062676890835911	0.4310314904544253	1.7690645724522103	0.8620518268414139	-0.17429088646143226	0.14894975253787973	0.7870366272905328	0.6583035640349091	0.6654968079452862	0.38420119513474843	0.5179224175217757	1.0579034919022017	1.2884729882382948	-0.13507822001749548	0.40208183628292166	1.0871737122673426	0.9480011734084556	0.5903866967721557	0.6950578615432248	1.168358444445304	0.6457069581190517	1.1444374942165285	1.090248488137747	0.7052166616224658	1.3148769350227538	0.7476708883520711	1.2610880412552083	0.9706590001943118	0.5913061270077131	1.2586778260364526	1.6193875657540704	1.5620459210524995	1.391215737843604	0.7176052563549885	0.5626638845956642	0.8030000313966787	1.7207672170369985	1.0247793935809262	1.711578330123902	0.6003488743571336	2.074519011215018	1.6103456952167807
1.0191907869166312	0.21581182565509457	0.5180115123205351	1.098165839896582	0.45411575157254475	1.0076863741034763	0.43931711938001666	1.0896988755056487	1.0596107184734662	0.40339979317747854	1.7874038739943594	0.870553014501169	-0.15563739870388027	0.16339353796395756	0.7426760703298747	0.6466748880426163	0.6484375429303983	0.3408646669552017	0.4922073448139507	1.0753172347897617	1.2588492515904366	-0.09613776446959724	0.4044479081091664	1.1155539705125266	0.9815572447488584	0.5695816642580496	0.6004560248864241	1.1137489224292607	0.6317876891949186	1.232396330605806	1.0701350599075234	0.7155523676298857	1.2584553649271053	0.7590370266704992	1.2727233042835544	0.9733809543957159	0.5412055585800201	1.298476192330232	1.6192667667664644	1.614394026851415	1.4047165223898508	0.7286285187017123	0.5307847842571063	0.7656898501436228	1.7321171946846057	1.0753521804775148	1.7766781384112185	0.5971783631270627	2.052636763296166	1.5790238451015266
0.985851407052443	0.1731649963477442	0.4949119087223478	1.074687002595795	0.46302317982541935	1.0472617950579912	0.4140836203164624	1.0549070748120106	1.0563460714003927	0.3514586947922358	1.7926475333194767	0.8687455370741247	-0.18381608512387446	0.17506514052542652	0.7204073102476536	0.6242297381721564	0.6202924814075685	0.30579308930821797	0.5016115573425028	1.1005871232946185	1.2252246062957608	-0.03330263455336326	0.4041950888203171	1.0913004412225353	1.0253043795471029	0.5514250568687273	0.558376159060632	1.0809110290285964	0.610875262736112	1.3317389458172764	1.0263082684717764	0.7299889671838247	1.189678782980072	0.7567937581664477	1.2797345583359196	0.9934303690564483	0.5014430763866471	1.3250906456304334	1.6166722145978885	1.627299542557601	1.4273887225991202	0.7038469111868912	0.49150727943872036	0.7737223977170233	1.6829745665450258	1.118343505045663	1.7518079196768421	0.6074644570282329	2.0229964333605794	1.5908127612024012
0.9337004875417554	0.143755582332342	0.4753051715891031	1.094926298697035	0.45952616059137885	1.0650397330391035	0.38038540411369637	0.991110311666007	1.0521705359926141	0.312773864583852	1.7617910457592465	0.8630017127129955	-0.20459004288997504	0.18550470966563132	0.7158568688909782	0.587898552700006	0.5927333527321444	0.3305466750141015	0.5367597473611496	1.1235320745237722	1.1724360192332726	0.012771192097801953	0.44273820779926876	1.0965778611075576	1.0722059900005045	0.5332877038977855	0.5489578714453248	1.0668514605790969	0.5750608233727477	1.3757034602839744	0.999126685988905	0.6930467202366575	1.144672587136706	0.7484473808568801	1.2893507438272023	0.996741245277345	0.41871179032446604	1.3471981393561285	1.632479624976014	1.664417197023718	1.4388587907968533	0.6728347997847751	0.48311652230512286	0.8056343100955912	1.6344457787139632	1.1721798651831787	1.7531296921611006	0.5428540277982046	2.0170536362478932	1.5913045575475693
0.8972232589643833	0.10740582039748818	0.4526892215798419	1.1097428088154975	0.4362769428802616	1.088685980255721	0.3559496270842045	0.9390259553920689	1.0418481049280812	0.28478235593503587	1.7355463957760768	0.8323883545638063	-0.21571454962012876	0.20653166128469486	0.7224677914485516	0.5248172094651788	0.5734909904602405	0.39968147419114375	0.557473832428776	1.123929289205107	1.1103615109274376	0.05073735677423623	0.45373305712070733	1.1226821175958919	1.0994528421231953	0.4990463426978571	0.5416309181325769	1.061692952504479	0.5557195931130836	1.3725188079703041	0.9518544261690934	0.6713150265359159	1.1206702607483527	0.7572602650807545	1.2806561459700583	1.0052144606111746	0.33959679797673187	1.339703829166616	1.6233889384304774	1.6870782297317946	1.3632456794141983	0.5950003038717029	0.5480031185485696	0.7678524054615743	1.6186904668285493	1.2284111170085554	1.790728747481388	0.49117076836992457	2.0045694735025403	1.5636656029491214
0.848846164737951	0.0889784154623945	0.4179056773761681	1.1449264851148013	0.42765972600377006	1.0697984214034975	0.35279253133967786	0.8762476420312997	1.017131892063386	0.27206920997092016	1.7218722973600933	0.7924279658026749	-0.24868374511808017	0.17584101874834968	0.7200030575956304	0.4827352188995775	0.5583986673057495	0.5197318142241567	0.5701087723229757	1.1087240014242663	1.028266854670501	0.040468627192461464	0.4359822171888717	1.086108953819934	1.1144647987388083	0.4544635389610754	0.5422427114509374	1.0660659071054208	0.4982683123957449	1.375641917526807	0.8988090484015148	0.5922424237316244	1.1065065338456115	0.7810135987908638	1.286522720391244	0.9965971405730432	0.26997804689620086	1.3540858425333264	1.6022025967346765	1.712851658573213	1.2419267336949686	0.524437466159196	0.5269939720870409	0.737129813826808	1.5973423361543342	1.2631237638899915	1.7983557985501342	0.3780354676626095	1.994352785275239	1.5508734223041025
0.7980373953868346	0.062266362628184614	0.39627392179660315	1.1852583003776611	0.4252528097708471	1.0543325709925981	0.3374657427866292	0.7859649041069835	0.9802027910663483	0.27014416237883565	1.7120326124724667	0.7481275413208628	-0.28390078650232764	0.14176233419788412	0.6987023281670801	0.4435480998266386	0.5334248044640458	0.6361274519418946	0.5701248515539504	1.088328649070967	0.9464890445660782	0.006483064795789329	0.42654903381245945	1.0510798031192978	1.1052165014137536	0.3931218551199757	0.5770552772807375	1.068777227539124	0.41010658802627853	1.3953393072154359	0.8791202614979877	0.5370675610421058	1.1072149297753429	0.8050017144866792	1.3046703120168845	0.9981512109135533	0.24386881530457014	1.3734285685115015	1.5977015214138879	1.7413724252549616	1.1338316784692668	0.43851349682787993	0.5196589195084632	0.6800632397054445	1.5775148535784886	1.2919817659756367	1.7792625436712666	0.24975209064136403	1.968522036293909	1.5317535972196659
0.7619460402346065	0.0887590198648984	0.37322444072330413	1.2392264396546482	0.3979077681623256	1.0441059427192556	0.31242502654797344	0.7266309476130728	0.9724692617991119	0.24265207645438128	1.7287011111438413	0.7115710844242129	-0.31034968252541895	0.1072706294316806	0.6793498998572097	0.3983933097275102	0.5453399519878234	0.7131746694162964	0.5714566343526003	1.1152418334881529	0.8535628961096501	-0.03695677010583892	0.4279569695955129	1.0522957752090871	1.1232245669240113	0.34516616258051525	0.6658248923954657	1.0551715702203213	0.33250520703127484	1.41351444051292	0.8479908633447494	0.4680334292253798	1.0859919046959159	0.8355472176738956	1.2947436677870885	1.0250832499146028	0.16846421171421153	1.3972965278428109	1.5907522032573376	1.7170545292642232	1.0799573096155541	0.33762498699235194	0.5346313422490909	0.6345495547392357	1.5222684991907036	1.294240209212711	1.6391665868477916	0.15958729866102497	1.9399250056945476	1.5583553178356961
0.7416691903919718	0.12013307704134815	0.34434456984372847	1.2887032045792606	0.3617399664951909	1.0269430517352736	0.3088247518956346	0.662449301372898	0.990371564290394	0.22290898811905374	1.7238343048321638	0.685604976674633	-0.35686272494919535	0.09603158466482216	0.6498560899965398	0.37893982896245804	0.5456348586213151	0.7966582900610908	0.5862707136010956	1.1817310357273034	0.7369579154054787	-0.06343359493010778	0.44924472568243684	1.058109144578544	1.1633175787702392	0.31492768472009547	0.7486441585280792	1.0307257983986788	0.26350658023394335	1.4591265213221039	0.8261624841228267	0.41041338928191634	1.075445887342013	0.8354976933487857	1.2858229098700769	1.0923476526255593	0.1190332747875952	1.386447674005357	1.5963532246391818	1.6511356556079924	1.0923519576080425	0.24701007555400908	0.5022598686233131	0.6345195975648629	1.4652427267993993	1.2662477491582553	1.527839929737982	0.10469528101255361	1.883567262194299	1.5743092926742581
0.7283393232262008	0.16300684633168686	0.3278406954307682	1.3047033836446933	0.33280015488554543	1.000606992945787	0.3207578979621114	0.6145385738783008	0.9815787271834362	0.1909828229384216	1.7234245101217454	0.671609227087672	-0.40734453335886195	0.053998847137140295	0.6464778848366775	0.3368878989656374	0.5342333346774718	0.8463529934320879	0.6087887433557705	1.2619534052225014	0.6467665229371551	-0.11563310922654568	0.47643918187141	1.0827970398071518	1.191056040967856	0.2857041906047456	0.8193736395552105	0.9817225888592546	0.21569282320137467	1.5118968404167767	0.7953714503630337	0.42744860643454813	1.0824390266483381	0.8333786025043614	1.2768064576124876	1.1334139613735534	0.05329460496482876	1.3530279556270257	1.5895817285948213	1.601244094434028	1.1147226296316521	0.1808343730905554	0.4433203599000627	0.6296938125840064	1.3749081750829615	1.250108996701702	1.4349061162264192	0.06165208704561561	1.8116474830543772	1.615752108770455
0.7167610187647612	0.2210246309801765	0.2900610945416904	1.2922412751475263	0.2914375138783881	0.9584006382605434	0.3607104765013763	0.5648121655424718	0.9476447900013458	0.1513808709998467	1.703303721606972	0.6566831914624791	-0.47181578684328834	-0.01896691970176632	0.6453583814919888	0.2719878772909154	0.5669020931880789	0.837341142916106	0.6296174449651353	1.3270947232045938	0.5876202468178903	-0.18545194955494804	0.4567045262150956	1.076836314318402	1.1984893996266517	0.2600324746460058	0.8801610629730507	0.9634026443589105	0.1398612136929192	1.5265269626056086	0.765114968062582	0.415197344633922	1.0974536670051358	0.8068569813028935	1.2866249891521664	1.181758546642646	-0.042190277838389675	1.3319746390931733	1.5877464843483386	1.5748276616292953	1.0796093124973039	0.12137280218830578	0.4217113922458515	0.6085543287552199	1.3101478292840292	1.2425266488670907	1.4107968284076642	0.08501051723864125	1.7304824308599964	1.6369206458874246
0.7109981378728992	0.2780447314889719	0.21941254797811363	1.2721945304891098	0.24981975423325845	0.9122127827271619	0.395662335039616	0.5147620373416357	0.93102529766322	0.130767198051826	1.679022396763751	0.6482748629555386	-0.5270297922867386	-0.03342144974581677	0.6259784121706886	0.21728690101144457	0.5926069172601016	0.8577466200836547	0.6457846703199455	1.365859060013364	0.5647937137077492	-0.2771181556112556	0.44669800548011096	1.0409015611434174	1.200354704883693	0.23383618282018487	0.9984445727388664	0.9704606805922389	0.0704523105271546	1.4993680697196656	0.7633346003749623	0.3570220851064428	1.1011716977132546	0.7740316472086434	1.2765208355730553	1.1981905093880356	-0.09320563379871163	1.3436176466183234	1.5825033581036867	1.5833885136164996	1.1021463448992088	0.029938433333051895	0.43626403643108586	0.5362014264709977	1.220983972531001	1.207086276914788	1.3893576984262355	0.08403486702441433	1.6360758775665345	1.628246777976975
0.6802804274560148	0.3235085613294044	0.17234678677484216	1.229315264613183	0.20976222887843554	0.8757538112477962	0.41583805481776376	0.49148907713198114	0.8926184040260443	0.11570580048931176	1.670091243878804	0.6335715989232287	-0.5157590123360627	-0.04796700915130158	0.5929370213657854	0.15564876248526688	0.585032020348301	0.8518930026981373	0.6257208797975983	1.3610712088336991	0.5152746023140818	-0.3889573187586328	0.43487288477304303	1.05055168232329	1.1614686158644625	0.21187290517221308	1.1202850849270771	0.9522945719694835	0.019368039653572026	1.471429140923599	0.7723769145502537	0.3136510735411351	1.0993594895853214	0.7256620337086702	1.258884587752026	1.2136723700388852	-0.1763845015562116	1.3652954317526225	1.5393358023675536	1.6085798859950249	1.0889694832049313	-0.016050535067518912	0.4517008151287463	0.4350344476440375	1.2088042553201608	1.1766900701107672	1.4238617756700358	0.06287385546804379	1.5739600354330503	1.5864126542321177
0.6564550553311701	0.3558679213354846	0.15530527349012266	1.1929578703458665	0.17535686251816715	0.8091652363191782	0.41239178483588945	0.49032486670100084	0.8626155465964127	0.08979416047713262	1.646198631059935	0.6292873125844375	-0.5089468059000992	-0.06642014735576159	0.5431725101603455	0.10534619677999138	0.5685434213438729	0.8142294586905938	0.5848870800117362	1.3639771670686929	0.49621619771130715	-0.45532765336412806	0.4143221196914668	1.0621659204145517	1.126276434045819	0.1931585671022628	1.2116857581323652	0.9377598866061246	0.011890020510811658	1.4677907034606934	0.778934591696009	0.2983615000011132	1.084329479691587	0.6709170498973609	1.23162499562645	1.2018552898092034	-0.22354360726218866	1.3802964178465078	1.4916563669291318	1.5621571619915713	1.0396032406601594	-0.08077535450924696	0.4006979132074903	0.34589385168571124	1.2065150893591423	1.1257066498528416	1.3753869279624973	0.11579196863868582	1.5445032851572513	1.5504648764330353
0.6111023176340555	0.4151808457742937	0.1614957708500468	1.1721981380451598	0.15433798329272955	0.7486225099654423	0.38003568055806924	0.48637339401839236	0.8415009803867687	0.028496229794262695	1.6047441407476213	0.6749936720861427	-0.5214507703365552	-0.09046521899154918	0.5061490509553989	0.05839418644799055	0.5754437111214649	0.7368362279792334	0.5185443621758921	1.3692732409000283	0.4704369118897239	-0.5088129728453785	0.4030227006009971	1.0070231645071936	1.0963037246159935	0.16517601762676098	1.1988193700799032	0.9137044756726059	0.01660835701122485	1.4835323026735519	0.7880660187884793	0.27672774694595503	1.0675166035131631	0.601531636184155	1.2182254503739667	1.167866358671017	-0.21310394186816367	1.4351280584896418	1.4756928932626714	1.5104732116021315	1.0422951595314456	-0.08443335329916547	0.37133758048077453	0.2938796491677293	1.1992141696639924	1.057275860019779	1.2819176043907572	0.16121961606328888	1.5201680251261496	1.5695587427825517
0.5783215715193404	0.4551610633555191	0.2092035846424881	1.1469296171789038	0.12331210334420506	0.7299428351866226	0.34942697531638844	0.47548352712473757	0.8358098199160049	-0.0559369421461548	1.5230704737597054	0.7164751660694711	-0.49215500909304294	-0.07717890958998316	0.46528554192154703	-0.005215032046460166	0.585480388774893	0.6504335518192049	0.4913346461291714	1.369825537556396	0.44174207242081936	-0.5232854626573437	0.4022296886063734	1.0376063083473794	1.084312758794594	0.14661669483184625	1.2257826692537295	0.9072257062754954	0.04165383302038628	1.5002719326231275	0.7971082699419052	0.28770674492095855	1.0188287748196074	0.547623796890629	1.1967378340657235	1.1433796493507609	-0.16475835943452685	1.4305870931992684	1.4862886901755201	1.4682079218497848	1.0392042956760568	-0.09257784039169094	0.40249554747532096	0.24025144535085358	1.1869073710443625	1.0039741041074428	1.2224950109839998	0.24226420598054715	1.4844198721775084	1.5941641758424325
0.5363450161215285	0.4761275799018974	0.2539719640775802	1.134338145955292	0.11053500439701973	0.7348926500847343	0.31320153139182366	0.49090481597124846	0.8252644685753117	-0.15710750053368633	1.4622594423025297	0.7405132037574209	-0.47569574469717624	-0.09387876017211746	0.446483290546575	-0.0659267528869285	0.6084864559062586	0.5450760971205543	0.4716506470424573	1.3590897683791119	0.4010125290744596	-0.5385720869426762	0.3898260549274172	1.08524280414719	1.0910096400168938	0.09124370570171167	1.254472446397397	0.9011164946248005	0.06702806534244869	1.4955353647582315	0.7939525760933323	0.3141559872481027	0.971869739585336	0.5005004232903039	1.1451178961376003	1.0888777950088289	-0.11814887150859721	1.4032877166926367	1.4991654120717322	1.407075542121246	1.0164661111821267	-0.09213773099743859	0.44318470210544236	0.24742552610825924	1.151624346475615	1.0025411941227724	1.132020226550533	0.28641022726996346	1.4691591719672068	1.638011521161922
0.49148449822925516	0.4574417797636521	0.30434970579091786	1.1214670522229804	0.10533626586384001	0.728283838757692	0.29324740106758174	0.4987585495428851	0.8101198586909509	-0.26641013644096356	1.4438832460597641	0.7688298229335325	-0.4545180391915795	-0.11592103564807861	0.4345468036762311	-0.12881470852013127	0.6256685439511307	0.4981450059668265	0.46197334611614077	1.3127942021979053	0.3743373213048678	-0.5317932610152424	0.35980467120806736	1.0834523073420792	1.0427946939180963	0.039473410153223885	1.2870743712911252	0.9134625552666085	0.06922958163210349	1.5000368837794873	0.7908786846255925	0.31079840384359614	0.9430887258545365	0.4354194010087372	1.0697844623197623	1.0073025448404658	-0.0454852666025848	1.3868749781521976	1.5254245609427042	1.3754998799042393	0.937676188414027	-0.06853932802948035	0.4448291557123484	0.27344602690151376	1.1468970726688734	1.0444159759107314	1.1264683878519257	0.3228489481902136	1.4519880871814588	1.6423182375272787
0.4206216599890184	0.43213742408397915	0.3731507393017363	1.1234283901754636	0.07225161192853362	0.7106059931082185	0.2791914280326845	0.5399029834988416	0.7683295823766891	-0.3930274176863603	1.4240332382941585	0.7601787276146725	-0.4452181250489735	-0.17108707024691883	0.42332667028774845	-0.21138619216082585	0.6511585919225926	0.4368062957786498	0.46522002660114853	1.221981026157745	0.35474291989848483	-0.5386950915990348	0.2829259916749446	1.0429845541632108	0.989036060595373	-0.023821013519922832	1.36081835637978	0.9643000650494506	0.09434924002854328	1.4898623089137861	0.7886372489732784	0.2650107142682591	0.9204080399197	0.40476292664859004	0.9497393745937401	0.9270637739730734	-0.039336229600626785	1.3720265025415896	1.5207996854172268	1.368183829692993	0.8359399387248461	-0.04689103664986154	0.4771890757999041	0.28260544043782393	1.1061907995079223	1.101552054041035	1.1321162300106122	0.2990838015378346	1.483869785842947	1.6784669927193765
0.33594375447991215	0.38222650754096155	0.4186345792816601	1.1386031355363886	0.04990756405738332	0.6986664725350626	0.2663381317588628	0.5838059962610245	0.7260591253109057	-0.5229817507718091	1.4401529282938623	0.7448364638282335	-0.45060998116803963	-0.19653597469711642	0.39482020137906626	-0.2862689376092729	0.6833638412767294	0.3826893698213062	0.44681773139057235	1.1668708419168492	0.3304963575404711	-0.5243824793920597	0.1822210559073611	1.029980136724249	0.9310586894798119	-0.07137442812164256	1.4086617037047313	1.0122120491459015	0.13560448846353987	1.4395677882068543	0.7754349875298667	0.20490283353205543	0.8654253379274784	0.3833044156535601	0.8037716104242083	0.8370386689736806	-0.012067180493096356	1.3622507179603478	1.5217578239710934	1.3118279165398914	0.7205198280923427	-0.0017083880723434918	0.5010915170706319	0.31253090423983904	1.118031787562242	1.1440289800247987	1.1525625028530453	0.2800706204959604	1.555618944984183	1.6551363769072172
0.2555384513860811	0.33621151592570286	0.47088993037629273	1.1778000416491685	0.019660965712621513	0.6938987260411087	0.25459112083366725	0.6143716755955024	0.6762879538877139	-0.6584683255812078	1.4638465732629784	0.727815335930418	-0.46568798594523797	-0.23223097373630647	0.3601452925902933	-0.3707061966384854	0.7191552603833506	0.39448540220921485	0.4395862328295073	1.125377269611144	0.3188818124284295	-0.476508644964918	0.11560713571745276	0.9600601631967418	0.9090976503153143	-0.10521893015228671	1.443649067625492	1.036617986306518	0.2159314988457821	1.3754135419941875	0.7610953074660599	0.128301436450247	0.7949214785163953	0.3363920340205456	0.6437174201743711	0.7732417560413728	0.01579751765166737	1.3017006211784756	1.5306999502710024	1.240643829058379	0.6827994438777341	0.027755950553342755	0.48670688058703887	0.355650505875984	1.1314165751029694	1.1297320804024733	1.0498741858267828	0.27551383185712214	1.6184847692321085	1.5896378242433356
0.18425703715808997	0.29227331902078013	0.5497104135776341	1.1934902477200813	0.006817580481771277	0.7106929511519952	0.26082886396112326	0.638513903553281	0.610425256138161	-0.7855447352175237	1.4304963992414381	0.7049958769303137	-0.48818898292343044	-0.28412217503611076	0.3155181708036802	-0.46054840990513224	0.7472272192150721	0.3736315698613816	0.41371903798549586	1.090227915585955	0.31146476137220463	-0.47186252940287615	0.05394409981887658	0.9134128600606297	0.8521921097214209	-0.14100128060930453	1.4860389919697723	1.0449007236242973	0.3055204284656158	1.33227948400975	0.711239983067879	0.060585719278501746	0.7382749263446013	0.2793081936436083	0.4818712620858319	0.7273641867982796	0.029103788843604428	1.2040357243227602	1.505447709731502	1.112882043759957	0.6045408025754341	0.11743152403081761	0.4738131319314878	0.39223312728719234	1.1682589132936134	1.1161738539273012	0.9460984866941576	0.3181294260388127	1.7371156329400403	1.5359917663006226
0.15466331970290095	0.23943959802231568	0.6228052525243486	1.2358246974980964	0.00021067619139903543	0.7214807305515853	0.28025838125324254	0.6226578636617711	0.5843278688209066	-0.8965137971992814	1.3714622429193108	0.6802490821562845	-0.5185971351551638	-0.3161036265434948	0.27030839723782574	-0.538160455231074	0.7824670512597633	0.3978223065245954	0.4197504659802462	1.094441463586852	0.32626449204218905	-0.4795097105110971	0.04106843010605207	0.8713067012897501	0.7948542201689905	-0.1807626753243638	1.4473475732643792	1.0337534608001682	0.39811655034927595	1.2665013987826623	0.6761051042377545	-0.04275902401754411	0.6917252796851054	0.2672548472301957	0.35325660736780523	0.6905474833964121	0.053428586411167454	1.0842268122894945	1.5074558240819864	1.03180565209084	0.5793316865781167	0.16112716120350049	0.4295412250987791	0.44180293296738443	1.1673858856592598	1.0877970841949347	0.8502977772484319	0.33867512252100285	1.8179334780988445	1.528806165391829
0.12487288246234396	0.20670752103613038	0.6600365979199683	1.2660085044203082	0.018096275201564222	0.7606612170572805	0.32180972770243954	0.5756053429788358	0.5289495249056722	-0.9928182756740629	1.2949450715263062	0.6201234754580951	-0.5588666933385876	-0.3402192487967546	0.25256963096260526	-0.6170693079950047	0.8395995038403623	0.38559184303032334	0.41853685607089164	1.0996837098301546	0.3435416123318844	-0.491091066312426	0.030627635214935174	0.8463363419318733	0.7550136775567451	-0.210580892401884	1.395942368014505	0.9949485552884234	0.46881879667633813	1.1863475186644348	0.6332893372907366	-0.17155638937446227	0.6236285831767856	0.2608430979393027	0.24340008877812372	0.6796855206700959	0.08180987768594965	0.981918039916402	1.4837017160800792	1.0110332085089306	0.5827209593620728	0.1896111068875117	0.4254522353631075	0.4525376236466889	1.1262349697997767	1.1224799458688248	0.8403386503424345	0.288495384342368	1.8410810178221557	1.5365106367951022
0.0991933843262662	0.1531447568633584	0.6662333119869717	1.2701043273591304	0.04765048824720051	0.7702089385200949	0.38306885240049804	0.5406817952835279	0.477360592870265	-1.0481870257217634	1.220071229628796	0.5484072333628742	-0.5984132128692934	-0.3652461257871914	0.2242413429207791	-0.7040289164113924	0.9092038403786218	0.36901327099771614	0.43396301804517234	1.1040947678935935	0.3594496240292123	-0.48256113519569316	0.02314070856428277	0.8682562275897314	0.711270293462069	-0.20954374361899286	1.433778524631986	0.9487882628307359	0.4914539925402563	1.1028649168624443	0.5818823704597557	-0.3233695838511477	0.5515773816622654	0.264028245737573	0.13112549838555265	0.6791600329763204	0.04443653039616892	0.8487585745161011	1.4433175640974933	0.9633981149469669	0.5454808338212559	0.1968014762260784	0.36439534820173886	0.4393656324033891	1.0788655524635185	1.1698372988599262	0.8953021097307114	0.25936666438225975	1.8347559573244354	1.5022510893776087
0.08793159695538631	0.10502213955466	0.6488872993082659	1.2488107250373655	0.08241680848826824	0.7419906004080217	0.445110021678755	0.5116184817044888	0.41969635576287667	-1.1152588449488163	1.1860332329743346	0.47408244831749313	-0.6349686260841998	-0.3890873495728339	0.20496677037940342	-0.7767494557066337	0.9489776812911481	0.33459258051533547	0.4626748495440065	1.1233953414773885	0.3923640728404684	-0.46108298997134856	0.03197895393383022	0.8553565062315844	0.6564197365628446	-0.20102898017803028	1.4329454591270534	0.8762310651798758	0.5055609475082317	1.0002307280652114	0.5184376980208486	-0.47996220763485437	0.5313657419748234	0.26079314562619754	0.022853999491935218	0.6717264829299407	-0.01286005570244137	0.7582569301837216	1.3975416505942007	0.9224183630891114	0.5357785046048095	0.1838371343867911	0.32815998627664333	0.44913537729107844	1.0494700920678282	1.1943287090186916	0.9112580030753564	0.27117864893834	1.8333496010074004	1.456566352352048
0.09860112326305434	0.048687117922127286	0.6150128824074295	1.2225296920622049	0.0960868226683568	0.7021475117250059	0.48866287487035914	0.48124819662471124	0.36155945200518114	-1.138934887238491	1.114996439940939	0.439236299991083	-0.6725349348733052	-0.42555150947920106	0.19314263015839575	-0.8551269036052357	0.9733708604921617	0.2960119678853236	0.4657548356956577	1.1180345891965593	0.45802508482712356	-0.4158609843628803	0.03295208229670997	0.8170417055051515	0.5658419197947608	-0.16049258491555257	1.460870841444379	0.8820382957412545	0.5196680463520554	0.9099824862797202	0.45018237125500926	-0.6231506153060236	0.5165337196614499	0.24844398002490906	-0.08942270932496937	0.6701451881026469	-0.0740825888776315	0.6906328888191714	1.3501453049571686	0.8966606019855903	0.5366958861139655	0.17390182903145768	0.2588272996869846	0.437507241531988	1.0731024105748823	1.2178839781543267	0.9830722381635788	0.29410752397852535	1.7821014136754392	1.3971591790792885
0.13092579893519646	-0.00030502631978541475	0.5924960108431983	1.1988170067559216	0.13093168380015413	0.6528558880978589	0.50377139781131	0.4622620054512573	0.2885564152612185	-1.1298827936068565	1.0287893366147736	0.4340341540213711	-0.7186083561539901	-0.4450899286778121	0.2170845052490545	-0.9347899360302044	0.9831362765873897	0.23039669991139675	0.45964661959935177	1.111034076677361	0.532491850355157	-0.3718402925590993	0.009211845509286597	0.7886288066799876	0.47383279435866915	-0.09305108266606081	1.4633721188888331	0.8776146083173085	0.5237794425872716	0.8119257439535501	0.4461045414770476	-0.7496399945102723	0.5318770075251862	0.28225234751613354	-0.19702325209782268	0.6498990210728494	-0.0988438916476844	0.6413540037356491	1.2776578241136711	0.8669490872236304	0.5689237784639282	0.1369178601211312	0.18355060652065472	0.4058000780219631	1.0988327009088292	1.1968966769125664	1.0635234334088177	0.33570953381468277	1.7178714685527772	1.3565929772931906
0.16839125019504636	-0.03995655206076874	0.5585305469229096	1.1816117641387605	0.2021342930085804	0.6426396766735103	0.4981768180738165	0.4253151500141844	0.21728926860235553	-1.0799455721505322	0.9415109693028507	0.4505246178433401	-0.7599093244281038	-0.4720384473472313	0.28292808498982847	-0.9852913548950644	0.9650491076049856	0.14986618547169955	0.42837614736730634	1.1142631223603394	0.5984282369056207	-0.3431292169374241	0.03532696020289246	0.7738410392708353	0.3645302597912666	-0.005794444907752283	1.40666609216627	0.8509554493247917	0.5143888098578363	0.705348518119382	0.45800861552232497	-0.8238624652490758	0.5543567018338054	0.31439699727526166	-0.2648809417610104	0.6034972144562091	-0.04110319018152434	0.6079790767244784	1.2028029682287236	0.8201261308555857	0.6301240825149039	0.09415827651085198	0.1265234972115719	0.3581644448022328	1.1457283179386508	1.1386641006417464	1.1094839564108419	0.40223246898011816	1.6953337787810518	1.3011020239475932
0.22828414411350736	-0.0555890055378029	0.5345589451623342	1.159967887357699	0.22988317962262578	0.623673312094114	0.4846908839090931	0.39285364491750185	0.15458120124023683	-1.0053859023418679	0.8441083008414021	0.45592016389774564	-0.8170684289012217	-0.4843035301271434	0.35477026358713043	-0.9904841961028314	0.9506709314050508	0.08055739866187822	0.39129021454315566	1.0768174090586204	0.6586802785249156	-0.3206018236167549	0.04681506306035937	0.7211225061834212	0.256074848415644	0.08148173308126641	1.3728274014146762	0.8622972550773497	0.49628764553291926	0.6323316699871855	0.4752795685732667	-0.904775165030998	0.5950652957034659	0.35210003717661176	-0.29108307489865115	0.572354315908205	0.015955164663055844	0.5679131301008049	1.1395472911580231	0.7910044280867783	0.6890448494784824	0.02147166464118998	0.11726218097296078	0.3194241098378701	1.1678952888581915	1.069112018495399	1.0772798224293592	0.45343811814159113	1.7066935277645754	1.2491523997523097
0.2927131104503807	-0.061382890993538254	0.5135793475615131	1.0962990362441944	0.2581695978647133	0.6202398280843617	0.453595235842454	0.3666809383566079	0.10724627509914095	-0.9058087862079608	0.7654329871125152	0.49238771549845267	-0.8572724474960772	-0.4934732721854484	0.44450399071284086	-0.9314701987722452	0.9312130048634092	-0.008424648900934906	0.34306822251398045	1.0441165702099942	0.7061423186313168	-0.3575895838009969	0.06115992859777926	0.7417184406723007	0.13537251918846774	0.1604387890855234	1.344444214573407	0.846944737817213	0.4575671298517695	0.5817672509235187	0.49200456320729324	-0.9488689192027457	0.6556820018645221	0.42572480037448013	-0.3085375034725838	0.5306973841400908	0.056148661080609986	0.5268268402551148	1.064322760358832	0.7946207378402498	0.7231565731602587	-0.05682494613584839	0.10271232889279722	0.2547364883384721	1.1668520386141688	1.0346359627625548	1.075636921328121	0.4496095083944051	1.760748367457429	1.2035204015471854
0.3562631849085678	-0.07076761981287706	0.50077583452645	1.04639636942021	0.2525692424363847	0.599811934300445	0.40549370513579336	0.3702166885544017	0.067572391081932	-0.822015465581582	0.7216271184698398	0.518130599785792	-0.8975048305789602	-0.486576979526767	0.5435677739316833	-0.8491529477485372	0.8992527447615946	-0.11231849355665977	0.29323173066654795	1.01857352041185	0.7473960279418895	-0.363994081621373	0.0562028970094179	0.7488415243620204	0.046395114237870495	0.25247940028325433	1.262251655088344	0.8576957343452503	0.40917808524058447	0.5433277189445631	0.5207907327917908	-0.9715553858030098	0.6768124883592824	0.5034136947719492	-0.30742058250508336	0.4723879585685221	0.12411043658479018	0.4920157041613341	1.025470842242949	0.8214514256349931	0.7815399481133736	-0.17250761830523836	0.07684607496281501	0.22246841733542003	1.1461828040353557	1.0176525984206555	1.0867620861527447	0.44236369824160837	1.757071180163353	1.164088373394223
0.39810649207569265	-0.05336600793762203	0.4890231990484847	0.9932929702146117	0.24529056286785766	0.5745696446553397	0.3586829329981355	0.3844553008302453	0.0057040987403108034	-0.7624835220283461	0.640318709018027	0.5327251327541307	-0.948901737625607	-0.49368771286968754	0.6243257740047632	-0.7569278297716262	0.8634223769615075	-0.23964756728284575	0.21411742343442225	0.9742335214766378	0.7549525241572564	-0.36109668159343467	0.03122674386165667	0.7308166006011203	-0.0055859401052150955	0.34892472945747777	1.1928734604143858	0.9229426408928386	0.3542985853079777	0.51477299183732	0.5528582744281407	-0.9918581106451955	0.6849270449697545	0.5353764924320972	-0.27343323994224217	0.4012214971512262	0.22898843740404545	0.4704973213353944	0.9759932500981527	0.7906918175463791	0.8081087402794473	-0.2573692489531886	0.07975641124089167	0.15767982611129022	1.127641433242547	0.9919849945660466	1.0773904136841943	0.4613109755741269	1.7282280092380184	1.0987039681830753
0.44528098949456707	-0.0541627923926431	0.48526227273697586	0.9251959334651108	0.2231030397505731	0.5538401151570719	0.32455594120206144	0.4312008336579902	-0.033422064920035355	-0.7141412183927865	0.5693316915476002	0.5855553086874126	-0.9799063967458336	-0.5024619239965681	0.6734043733051045	-0.6816428551706258	0.827058878394371	-0.3338373450749354	0.12317010872095886	0.9383018264361267	0.7501054995952904	-0.36445295231545255	0.007766643426034404	0.6598275060264432	-0.05844483992092057	0.4324206019170457	1.1856019985590855	1.0229450207582522	0.28684781804722687	0.49380359492072873	0.5634720110787949	-0.9818776620703922	0.7288982492096309	0.5592610961743189	-0.2526552227365691	0.32896930568240057	0.33320284916176907	0.4816949707700083	0.9500784458692413	0.7419930099230776	0.8202057791528794	-0.28375200071948964	0.08301556809378162	0.1422376050769377	1.1211101599918987	0.9222343980364291	0.9942601009357965	0.4899903520613532	1.7037588637871832	1.0589968788412665
0.4881205058311827	-0.013607339754267622	0.4943277767626931	0.8802453713192232	0.1798609876418458	0.5463766693060348	0.27441656308255347	0.482257413340102	-0.0595555327279406	-0.6787596722379778	0.5046847029141491	0.6183807367889556	-1.0007105834392545	-0.5249879541270454	0.7128125567093294	-0.5921418184173053	0.7221559255270161	-0.4151903925359455	0.03785188054864754	0.8948775871730833	0.7473937576315579	-0.3864327163204966	-0.022559749738235824	0.5900629824719097	-0.07867563264528146	0.492625471299401	1.1792558567567255	1.0786854955072411	0.2499527991267308	0.4668058402515041	0.5904955032131914	-0.9626019042551182	0.8010332845619892	0.5603929409970771	-0.19820566159687053	0.25821749848777753	0.4148444793333287	0.4932163340101403	0.9226122074873363	0.7251414882548428	0.8795344039218135	-0.3043328625981213	0.07619847026163604	0.11147376877908513	1.1043207038174223	0.836923445580587	0.860972642476163	0.48704728918970536	1.7186559476068433	1.0223339176148705
0.49117302523575634	0.016885910415818592	0.47694391424104826	0.853290657068654	0.13438748299225103	0.5518754068554881	0.20120174559108292	0.5271275550170709	-0.08751334398963666	-0.6262904910743055	0.44484037849652003	0.6419112828265102	-1.0158375638534953	-0.5445091991635832	0.7396515164546538	-0.4921366414162741	0.6366700654698902	-0.49417622084774415	-0.07742908023655246	0.8571040925113987	0.7325397683045731	-0.4089632958480928	-0.04903448162211056	0.525041621324817	-0.07586005984831563	0.5385907959386602	1.1538255090948906	1.1492743133110257	0.22743579727202407	0.4504155952076799	0.6131582856261699	-0.9331781600031258	0.8813020185844593	0.538434894642772	-0.133226720675058	0.20396498131046328	0.5371670109970307	0.4714820787779789	0.8855454132926436	0.6887855992053026	0.9192394274590054	-0.30548568645918583	0.052415030434592766	0.0941199671979131	1.0961371867321965	0.8129384644506731	0.7361504221733911	0.43667881893099036	1.687456169530265	0.9679051632537897
0.47448631147608217	0.05814578962873866	0.4800043488428719	0.8111064670728941	0.08445664353685894	0.5534012487798854	0.14660764388497388	0.5675061128597966	-0.11365281842221515	-0.5932185480093399	0.40651508586363533	0.6380442583001192	-1.0182986237204843	-0.5605373141710371	0.773855390664418	-0.37496955630567025	0.5600415652318191	-0.5485822827317259	-0.18161679040460696	0.853947650064373	0.6949118091247419	-0.44467612377866195	-0.03437722008484502	0.4702534923763563	-0.05194379900639771	0.6047148958336305	1.0906477911474917	1.1457881094021356	0.19959488547226403	0.45089383433440194	0.666364306127757	-0.9084896975701822	0.9439949885041787	0.5007827363998872	-0.03434997129911852	0.14373514863538886	0.6554324581021882	0.43457502271378995	0.8581068611383331	0.6755753459970097	0.9290864742083776	-0.2905039028630354	0.07825442238820876	0.07924292756008032	1.04791262128096	0.770273167154318	0.584681909268153	0.39408770595156517	1.6847144087098571	0.9255764039271319
0.41346139607477117	0.07841518061879263	0.46878503320664267	0.7815296698670781	0.03592282928678303	0.5596124082192399	0.09828452372440717	0.6022143003727229	-0.1114243560120177	-0.5647923145800002	0.3778264254981991	0.6012765524791833	-1.0098028854454462	-0.5857236692750407	0.7393616609506275	-0.2478348983520311	0.5170265099429996	-0.5917730195281864	-0.27407451240890185	0.8399738497154615	0.6243409430576352	-0.5041047433172213	-0.001984915542308041	0.41173417264209633	-0.01889427357834645	0.6247954285058329	1.0362765674970396	1.1132678222634187	0.18747442433896228	0.477514339316979	0.6180338209631698	-0.8657311860270651	0.9713656886353339	0.42960001767318723	0.09524815826322852	0.10767845626959172	0.6974551278060993	0.39220759671967975	0.8369737760396768	0.6721217065322589	0.9234948459548397	-0.3010796659189612	0.09068314113033168	0.05362040787817899	0.9848538058775815	0.8005027377971995	0.41926232927871493	0.3429439715495583	1.695959198972955	0.884301325875095
0.36016067463909507	0.08089065168793078	0.45671067406369853	0.7481729933043338	-0.02228655426805385	0.5216733383697549	0.08067536379612661	0.6335458558204318	-0.11077398756141052	-0.5445723059191987	0.350191635902516	0.5695917330079764	-1.0104778920493012	-0.5985720433209728	0.7003800157300933	-0.12306440284624638	0.5081517250170703	-0.6250243409661088	-0.3684095066990724	0.8257181342322191	0.5591470459551487	-0.5255261757651576	0.016411720334521047	0.3754410738812116	0.005992984138400425	0.6497131307082282	1.0109821739059517	1.087002782145914	0.1752118858056651	0.526167225513442	0.5697502303683655	-0.8099499075069756	0.9751484111216507	0.34505062245818857	0.20014215827827714	0.05882097834043822	0.6981372459651656	0.33600657681291446	0.8225525753110627	0.6971661938679944	0.8573353230306999	-0.32264272715842346	0.10639999685038519	0.029293249566625146	0.9668863807977452	0.8367578559267409	0.29859908926071344	0.2923669026760166	1.6501592820712598	0.852845575332255
0.29949523522164434	0.046108053313891374	0.4287022258215016	0.7121504494789298	-0.06254516658424743	0.4829987483999906	0.05901388672953839	0.657268752428533	-0.10171554938494734	-0.5181983593714914	0.3105555272634429	0.5659073032402854	-0.9972571984955394	-0.6111661662396938	0.6555748968748232	-0.024811902341857893	0.535940599752945	-0.671058405303041	-0.4445596095926122	0.8054111737278976	0.4888616758120981	-0.5527300105102302	0.07533335948141354	0.3343770524362576	0.03438534131714781	0.6767058887540159	0.9796385178098495	1.0291566268145738	0.16095400507303592	0.6052034001840269	0.515606230240516	-0.7278286795165186	0.9375801629558733	0.2621247752449184	0.3052159321652034	0.019910624311878698	0.7034787782789855	0.27129569177420815	0.7878551519671803	0.7161890211588877	0.8247370868847481	-0.3015901435503175	0.07719611828708996	0.017447413716283427	0.9915748045599422	0.8570661349370013	0.18374918401892856	0.24630837545119255	1.5713730269514496	0.8438945168054847
0.23169773679934366	0.004621477485256015	0.39454973701290535	0.6783788170936662	-0.10053054929003669	0.4146571989482557	0.05531445079657653	0.6757250497560662	-0.09166307907028082	-0.4925453976294981	0.26102109751612	0.5397558725707645	-1.0014305866938558	-0.6154817127944945	0.5827164291091395	0.034275840740999985	0.5750521815150261	-0.7204562094432759	-0.49240093371042715	0.7671587720284548	0.4153157528478094	-0.5488324828864406	0.12229803042823537	0.30783510281672405	0.08096707033760087	0.6997704188074191	0.9276881089905519	0.9816403788696363	0.16147742540841323	0.6730932176088638	0.4605831003039863	-0.6704158730754153	0.8848854959828474	0.14748476694000875	0.4273167973036377	0.01769162378431244	0.7404244752581249	0.2284828046419384	0.802843530203253	0.7264495406886902	0.7988747664597695	-0.30989252809902706	0.07252749716677635	0.011435007823436132	1.0463242118912603	0.8860681525261624	0.10922990852200061	0.23543269911336662	1.4939189131109933	0.8891659319583581
0.16977429957495116	-0.01758000629295	0.3464952653233348	0.6543974553555362	-0.1148127367957402	0.3537514227617517	0.04859862842231806	0.6406258862602394	-0.06514288241565905	-0.44887298590488867	0.22671034361067272	0.5214677086449578	-0.9679611729336516	-0.6205698865611105	0.49883724900123844	0.0858680929468397	0.6353622300832326	-0.750425246910339	-0.5459708590451785	0.7291398284421345	0.34901588609335643	-0.5462486363442846	0.177016574100856	0.2713046874676613	0.1268586966921125	0.7148350617497324	0.8922699926313531	0.8966522773122525	0.15445534882827325	0.6956168286615863	0.4124567051471722	-0.6161710013341886	0.8628348912008954	0.03386043528784648	0.5243233921816775	0.05114584170206597	0.7581311077501109	0.18592475428341498	0.8340666546149098	0.7335898772194159	0.738291995332263	-0.3141023879409552	0.08515339629455221	0.012686992560188598	1.0973408579297856	0.9780678965902198	0.019827327003056994	0.185862722764948	1.439508848174975	0.9540434016090102
0.10512482212823995	-0.05105961628208393	0.29976709360961645	0.6120729565564782	-0.12836076193278037	0.2946521093534164	0.04601766525794697	0.6136412788420236	-0.018040875729926763	-0.3849613093682982	0.2453557394011509	0.49808154898780577	-0.934567587283724	-0.6148129183607198	0.39731981668400246	0.13934784809809966	0.7339019647859264	-0.7898980977415422	-0.5933314456847418	0.7050821658709154	0.3012956641841009	-0.5484607174000975	0.23838333126144118	0.2579823432035405	0.19039354556490057	0.7388631293288417	0.8795118129209136	0.7908582356882877	0.1468792782950356	0.7225380775273826	0.3578587459210053	-0.5534626109640923	0.9128579134850856	-0.06900568442189736	0.5787563784771954	0.10579564354041504	0.7583737506940301	0.14117723732156523	0.883589265015957	0.7409619239259082	0.6655202232337453	-0.3516710618879379	0.10400771159822572	0.06381687562915406	1.147873581983244	1.0523163009610428	-0.049399821824999995	0.1207136601562683	1.4437277306561342	0.9939896662166638
0.027531729248181397	-0.03247551932763606	0.2536372553240191	0.5869094185182215	-0.14408509387890012	0.24185498958651436	0.03735739542566252	0.5554703891907475	0.02504890356652647	-0.31962461521661567	0.30763909934596806	0.443836553153404	-0.9314730727983473	-0.5902599064385046	0.29551853159705604	0.21056300214284623	0.8327101367739388	-0.8008215337332644	-0.6106238704008659	0.6721524043254179	0.25384072246400874	-0.5373716931552407	0.3022554872562445	0.2586494232191544	0.2514787764484051	0.7766289706914312	0.8469438765448716	0.6400038509477444	0.13545924795302397	0.7439439831324621	0.31627225574400236	-0.5156792616242452	0.9765138547554384	-0.1824372991941255	0.6516339740997176	0.1768576996866535	0.759843788789334	0.06515404519212387	0.9160150596463918	0.7587557268529066	0.6067935700384941	-0.4016714303532142	0.09292238051284411	0.08913623707488587	1.1871237959399419	1.131549863568982	-0.05334504163351402	0.08887026425938042	1.4235212881232793	1.0024181429610701
-0.03333496964199199	-0.04501850435581832	0.2125553728175059	0.556138006288582	-0.16194401126732066	0.1932354791727262	0.025867206677544295	0.47360345851015245	0.050964107396466986	-0.270036195131192	0.36235548400812945	0.38290134907380663	-0.9450209527109965	-0.5819946177290322	0.2222237039314044	0.2721387973949601	0.9519571118435854	-0.7941444339577576	-0.6244318311809741	0.6450564682364739	0.22868052152438834	-0.5232090545704009	0.3654575269483373	0.2518946666930809	0.29819608000750364	0.8370112980329072	0.80612436044636	0.5223018225822063	0.11952046568707889	0.7703929691922927	0.2545969158641447	-0.4634949349304177	1.0021823786708233	-0.281628224851579	0.6912882989869819	0.25324378890079824	0.7923840982931585	-0.02253948269230916	0.9794472833120217	0.761385564492874	0.5291618674195127	-0.4777101157178124	0.08080089923588406	0.10523131928349634	1.2229780684472291	1.2046190957232077	-0.06639593335850666	0.08758144237145087	1.3725386339914571	1.0412520859175234
-0.06221440091924282	-0.07078963846699089	0.1821332245363782	0.5517963941695141	-0.18734502657338872	0.16905253777967344	0.03666692268729153	0.4095539014107842	0.09848302738197519	-0.23891024136118388	0.39915577372106875	0.31744756439393773	-0.998308844573679	-0.5832734888192166	0.15687270336481612	0.31979531478115675	1.0648574662778107	-0.7776349126735538	-0.6424380476407778	0.5973795812953376	0.18768311675748023	-0.5237210097477514	0.4309978760748604	0.26497564744218266	0.3348462875593995	0.893866078270435	0.7562652859296217	0.40894630869556725	0.11532389494978905	0.8115465367623372	0.22074957373696077	-0.4385146538921103	1.00835324775102	-0.3688537678567745	0.6983137051365806	0.35225509372551117	0.7348391182977373	-0.09593838159504395	1.0330197960697136	0.7879466105184014	0.48180059535509556	-0.5270082797913646	0.07936796202997423	0.09135169315636256	1.2007980106161875	1.1610476841129513	-0.06396871848658071	0.1273393059232538	1.340255185835796	1.0904798657755075
-0.08444941127498777	-0.0936494915631399	0.15075664839381603	0.5506430757083638	-0.20153541593162902	0.15659081603737807	0.026942469502623984	0.3588904536568154	0.14073829327489185	-0.23095520352196605	0.4508435363165149	0.29311996317380873	-1.0409139540277708	-0.592189872596657	0.08961691590323818	0.341140058167023	1.1621438806285465	-0.7524972756924069	-0.6534141720950359	0.5308347226712795	0.145006503645902	-0.49942413365139887	0.49358381678768415	0.2861042421036656	0.37829978245430745	0.9366166033228227	0.6882537764882779	0.31275123929735044	0.11671769222822756	0.8362571697906744	0.19830028041270858	-0.4377110954135722	0.9958138014563914	-0.44440388396206	0.6790815145853303	0.4693825497073615	0.6323705225215137	-0.14304392359344975	1.0588320637169715	0.7608298298296491	0.44418456228739167	-0.6101745860618636	0.05588125557626148	0.07845885057482689	1.183208892357896	1.0945032558742571	-0.0758343223178412	0.18533011191848311	1.3425229400587628	1.1501415563320552
-0.07948496891369393	-0.10197685041884026	0.10243059111888589	0.5330383012860672	-0.22999869043475663	0.15116001445962554	0.0412399750422784	0.2902630280451265	0.1490471722084154	-0.23968057253721944	0.46047542497959915	0.2742630595304815	-1.094632463155983	-0.5920044756788602	0.049665677744338894	0.3596446754231212	1.2589521390122838	-0.7390868102244997	-0.6962145627184453	0.4760029666586728	0.12811240289513764	-0.4686331761131172	0.5528538852578092	0.29607470816326814	0.4485710020998274	0.971094669627967	0.6230160769117769	0.2562712571511847	0.12006661840645469	0.8120966696930948	0.21666855127131485	-0.4407338256866259	1.0085551475771468	-0.5145707426125864	0.6342298547434432	0.5397930265435602	0.6039623514504773	-0.1957982477971981	1.0903986399086076	0.7384529315483451	0.40080273444702674	-0.6520082977449795	0.05221358486774484	0.1561216545447492	1.1934079484145799	0.9702260793475983	-0.10151928910254382	0.19344699922663017	1.324993180335887	1.1731215122239917
-0.07302427922762501	-0.1095858499235606	0.06507678851908452	0.5214867073634927	-0.2722549708106895	0.17795305588541868	0.023136670631787093	0.22068706620294948	0.15124392057159547	-0.2784568595320019	0.484645406887031	0.28561138563331706	-1.1171780816233567	-0.5876734881343051	-0.0008829625289623319	0.3668941713002839	1.367014730746178	-0.7145079716463356	-0.7305043109704451	0.4331318226266325	0.10528871500595527	-0.47114431113733063	0.6231905016246146	0.29209924967158185	0.4941773003780184	0.9833671010952794	0.566332454865158	0.2147238264931735	0.13983760582438412	0.7780547755272117	0.1982736914878447	-0.4783552761714239	1.0411467396827312	-0.5783515923930493	0.6238302613238501	0.6145387238737345	0.5678473520434664	-0.24593152133947002	1.126108223713857	0.7119636437623895	0.3894902687134429	-0.677498021568763	0.04009931492422554	0.2823519620957172	1.1823921624060376	0.9081157186059607	-0.11438730113571671	0.22615982977009086	1.320605271241713	1.1736742710356987
-0.07750688421719434	-0.07712753069969724	0.04113658657341814	0.505104908255048	-0.316683268883229	0.23025831921720769	-0.010774936215090625	0.1486693979499895	0.1729899914037774	-0.33995197138686223	0.5268120966880306	0.27089117650012895	-1.1314924279820164	-0.5831656644928038	-0.039018561663237514	0.35147983326256527	1.42065949531288	-0.6625466822058357	-0.7628273485788633	0.4323628440204791	0.08125031722627567	-0.4691124783591178	0.6586695997346537	0.3052189319207374	0.5266351054342785	0.9679734823284619	0.5273532435885766	0.17872486215645098	0.1789637794592433	0.7072059378490181	0.20397282176604437	-0.5798628161907313	1.159124213410889	-0.6170049062674303	0.5873816968459208	0.6705855643086414	0.5020421129714758	-0.2789946262409132	1.1613890836587475	0.696157011368409	0.36163130382512076	-0.7216836909923594	0.025458401706976736	0.3749521982512102	1.111747653639636	0.8685890576799593	-0.10979145582449394	0.2920481308295276	1.2875556180864896	1.1988089479438968
-0.10771430014810326	-0.06847643252778075	0.01811678392491121	0.5434007532232454	-0.3571292652819863	0.3090479682100294	-0.03095841162412564	0.09559152586623114	0.17023451053849883	-0.42325290093382784	0.5489634114045894	0.2601898934259733	-1.126219134286051	-0.600181792763032	-0.08060548892223719	0.31194071878949564	1.4337470444865088	-0.5903206120356437	-0.8030058787162151	0.444383044299235	0.07600755469437226	-0.4582354506680293	0.6746069964644696	0.2888947275863559	0.552111853193729	0.9698860917762431	0.5264882704956111	0.15631020843086202	0.19662043935146414	0.6263980732510102	0.22960078923174043	-0.6770453121405583	1.2663119229016306	-0.6252909984108769	0.5353350936472302	0.6825322963884581	0.45855661363720024	-0.30221414122463097	1.1381916263953786	0.6771219867435624	0.33347273829205987	-0.7542846301517133	-0.01666134090961625	0.4274027573496789	1.0317281081703844	0.8135330415937503	-0.14287993543655125	0.2963682417749024	1.197321320464711	1.1933363193359123
-0.15732001031609782	-0.07722609444566013	0.010865324357955961	0.5956961329375114	-0.40474587789606753	0.38139506784388455	-0.03549323979831355	0.09360257264322243	0.16747506599938072	-0.49697876180313705	0.5893044723590127	0.26791321622989916	-1.14886195370438	-0.6445092504415297	-0.08349226939035356	0.25929687976461985	1.3956180469643036	-0.5224564289078447	-0.7952695616639203	0.46393023114167614	0.06976795580017467	-0.463743842583213	0.7046713427992083	0.28111275875003894	0.587020012984617	0.9734225818896611	0.5137545070264492	0.13567143167394463	0.2341089461453601	0.561075574967133	0.2919931288702544	-0.792604737890054	1.3550459184228631	-0.6348929702148355	0.5099291228133687	0.6677235036020835	0.4161107210685734	-0.30804306441612217	1.0847854635975755	0.6508995048662629	0.3237567323329745	-0.7872111024648841	-0.08149826656665808	0.47940957767071757	0.9549945910999599	0.6935964722179058	-0.18437284772854787	0.30055914202972894	1.1087241357155653	1.2020988119898015
-0.19450963353501094	-0.09813243843354649	-0.013662981188417547	0.6753467538053783	-0.4775868283610354	0.45360738250988525	-0.04109612914032845	0.11404013678029079	0.17269332118455524	-0.5742028518462694	0.6167304115958498	0.2625037300058376	-1.1549648092004854	-0.7065156435014727	-0.05633005456196975	0.1826594881985406	1.3729943075642415	-0.43731910929459233	-0.7650519574761241	0.46156034203877594	0.08629810292564788	-0.4477361739805831	0.7241337216242826	0.2752517859041698	0.6075531659981127	0.9698347622149734	0.4825710825137269	0.12063633009213366	0.25184790302269333	0.48633449156364233	0.3436949182881184	-0.8932465790590987	1.3711497000562403	-0.6397029438647049	0.48125128212114676	0.6348201612363046	0.3660915325633054	-0.3203713386397814	1.0171056924242756	0.6511998710694958	0.31744778692137143	-0.779333308527682	-0.16757164492179438	0.44981219822734664	0.8639988140971525	0.644779402555343	-0.21558641130642903	0.2980423023645436	1.0022098288378944	1.2292945414697491
-0.2251334606953527	-0.14692322059296534	-0.04451567921033833	0.7506731767673527	-0.5474471620493152	0.5066875688255399	-0.05836459528322855	0.14875448279767092	0.22115508335114203	-0.6434322056188561	0.6058023330400364	0.299241612449227	-1.1492408100424596	-0.7908445607493777	0.007557969774944611	0.09266615842689518	1.3398577049666944	-0.36433267329567376	-0.7252208648394503	0.4552928722671294	0.06828632898515971	-0.43185909662059085	0.7015064175701069	0.27890803593863983	0.6465078393111747	0.9586087538490091	0.44558928624797467	0.14650945244123145	0.269704838095466	0.4424531814216768	0.395894038451826	-0.9739369832545304	1.346725410017435	-0.612213886371616	0.44131714990399906	0.5615595193956089	0.31884918772273463	-0.2874209678388152	0.9522652977031271	0.6399057822060691	0.2931628028254833	-0.796963302605819	-0.2063230208654545	0.37389697247483666	0.7922750409575583	0.6011682236679838	-0.2655327535268292	0.30765684481955735	0.9510216382103887	1.2597009000133093
-0.2406117096812222	-0.20404180575335928	-0.07132801538166243	0.8209161421289938	-0.5789965253899665	0.5638724465513499	-0.07034095129321741	0.18447153082633977	0.3313062778048744	-0.6969741808460063	0.5812941716714174	0.36691825546234336	-1.1370190694197415	-0.855890622935215	0.06124662997286716	0.007928518168103759	1.318899629759362	-0.314004139750628	-0.673923073564258	0.4274694956450623	0.044225421694515835	-0.4128196554025199	0.6781360612644066	0.30132405209874014	0.6753872387437158	0.9326202470036618	0.41315730394267935	0.18442311109803966	0.2916833845886697	0.43379092712849243	0.452870531095534	-1.0848359850011353	1.302304234639116	-0.5732102398670531	0.4113078722133312	0.4932398322838843	0.2397450670393717	-0.2172799099458768	0.8603897969371438	0.6265886750253158	0.30028289904698663	-0.7879904820095319	-0.2238321962257551	0.3471756411709081	0.7461212222284852	0.5561480434625528	-0.2855856487417691	0.3203828464033324	0.9225499806778199	1.3076455882768154
-0.25720287983573803	-0.2456103963533267	-0.08290597124201085	0.85220102487283	-0.6080801169621306	0.599824162775351	-0.1007783124896648	0.2190736880148699	0.4601204974677544	-0.7149151476825414	0.5440992404286699	0.4311152220100512	-1.0896862421335833	-0.9003659254645902	0.12093882860392488	-0.08988829768418474	1.281523333800589	-0.2276728751024458	-0.6102795856905752	0.4031713993198389	0.039549051725711507	-0.3533296444840587	0.6306772574297786	0.340832083206423	0.7251192841569747	0.8901333692432523	0.4011451375133025	0.2247426396720525	0.299265857597148	0.3783442395760336	0.5008440982296051	-1.152013844794217	1.2408718461943544	-0.5316699696585907	0.3869018901450081	0.41523726974110087	0.1926101547256272	-0.14085752506137741	0.7708680681961801	0.5827117234141401	0.28354702899432094	-0.8167339772822058	-0.24919258811264272	0.3652488732110583	0.7697169391254036	0.6093632612718825	-0.3214177505226742	0.29858831921122586	0.8970479782076192	1.345176747504723
-0.26495313496951994	-0.26934320786125376	-0.08358794245320651	0.888416617690005	-0.6591186503500536	0.6087627250252486	-0.13812682716398927	0.26759665708997843	0.5968396563752327	-0.7122397458233951	0.4782205900750337	0.4577361731830817	-1.0521047734066884	-0.9185469030945399	0.16570764731482873	-0.16255362025424308	1.2542993136411127	-0.12808106295862348	-0.5180467206967003	0.37646834366363535	0.06508835342570496	-0.295919657723585	0.5555834421659251	0.3567958143194203	0.7690684010400902	0.8311167395405488	0.4351480136146194	0.24545236856357694	0.3162588901400231	0.31298097477662556	0.5167322356011516	-1.1986165266764899	1.1907176728570203	-0.47409115505157995	0.34955189228375316	0.33275675240752156	0.18180708953324856	-0.0677086883924842	0.7090501241692693	0.5478346009038084	0.2885005852161465	-0.8320164968237653	-0.27042093407808415	0.3151217634664967	0.8204856527365842	0.6576880780543746	-0.3297028885540149	0.25678388972183575	0.8640596363699562	1.3794384243496918
-0.2741604111666021	-0.28287807880382715	-0.06101161552610172	0.9494295525198085	-0.6936594301183809	0.6153878409854994	-0.18546028450552057	0.3005140836765746	0.7403522961477863	-0.6916757881374813	0.42757889106715485	0.46868592227141886	-1.0315234667885274	-0.9237837095176333	0.2095880889166922	-0.24666721051226131	1.204286038554537	-0.009731054883457869	-0.39817384682405055	0.3443767989739929	0.07974426844249767	-0.242796905832037	0.48052456857303677	0.3996809907235244	0.7882185758801377	0.7853066809912266	0.460841113327469	0.2565607764875474	0.3162091090965813	0.28540121840913696	0.5224319771914417	-1.2568393467750447	1.1194132911145747	-0.39774261205675343	0.3144967908077694	0.2884699154370633	0.18259729409460637	-0.010258058040350992	0.6487843345874518	0.5217727290076963	0.30297249847069085	-0.8428943424284707	-0.3020560622011915	0.24257728271097928	0.8950089272756593	0.6932296633619427	-0.31865263402678334	0.25143869686948095	0.8665288527203323	1.3961629416458101
-0.29062039276339735	-0.31356523184945934	-0.05059399067277422	0.9914515415585644	-0.6990481707638144	0.608265886618878	-0.2453022338511232	0.3235250262366959	0.8827469354418511	-0.6472223984523926	0.3685267485784772	0.43044015178451744	-1.034389473775167	-0.9208931982519495	0.23203312295945205	-0.31879781745806157	1.1032401229132793	0.13102835776159596	-0.2643482360367089	0.3044366067342429	0.12665193044461104	-0.19746110142936807	0.3796970260434092	0.43886218734757837	0.8058204736823065	0.7517068168161769	0.4959801770200272	0.2287965009219488	0.27586135757345553	0.2827153367757545	0.5541590873171727	-1.3193180589115012	1.0308739996817213	-0.3265022983741847	0.2605404061577953	0.2803968732159158	0.23538320301188	0.05317775005021681	0.6034229266785867	0.4857475075664837	0.30285119136215294	-0.8420871276068365	-0.32098470526742606	0.16438951587228515	0.9545473325651299	0.6773421451060162	-0.3165846169878409	0.22864435111969775	0.8658479577201137	1.4189536259117594
-0.3167373990648644	-0.3406031534635324	-0.05098228858204511	1.0479223520433105	-0.6868681496944516	0.5870481239373213	-0.2853791296137652	0.329907800550873	0.9704498252712576	-0.5748189295035777	0.2950885058353118	0.40577734822717604	-1.0379040555281214	-0.9008087772523707	0.24696195938864834	-0.35993669064545986	0.9790073866762083	0.21265779808995572	-0.10469389444808033	0.2561815151810045	0.17130637103993432	-0.16213924953705225	0.2758953901824478	0.489760657704147	0.8182064957524717	0.7441876193805723	0.4929443781117084	0.22041994814575477	0.20695735792141692	0.31486045350657293	0.5586314591790843	-1.3593045533947667	0.8703198766476634	-0.26705397106484785	0.20758116384154687	0.26590389577855766	0.29792434302691906	0.1006006787300376	0.5662953953531693	0.4565165223258408	0.28430610740619583	-0.8593289057864603	-0.33669666036168405	0.07437064768970023	1.003172127153929	0.6939412802705656	-0.28251648810501195	0.13508853719508535	0.831902689424249	1.4143806297108548
-0.31287072036055	-0.3538380742409218	-0.05261434270010179	1.075500495125555	-0.6532965979393819	0.5546625933211282	-0.3646396275735183	0.3399302275630224	1.0602211009633098	-0.4851321426420803	0.23741203496583457	0.3670839446587337	-1.0536557254223657	-0.8640926245948453	0.29524833101297	-0.35918789798200157	0.8515685621358037	0.26325243967502254	0.048783752437030634	0.20714903255598616	0.20987056044242544	-0.13812850620207956	0.21445034558937812	0.5370459358126028	0.7966315513342846	0.73233807350327	0.4730832918479667	0.20630890869725307	0.12394570334540322	0.35193136354360277	0.5354873724805442	-1.3756242844524271	0.7364206035896151	-0.20873638803771052	0.17711455486185795	0.285457816303087	0.3614704265299046	0.14259765538629882	0.5313942418906248	0.41902250529381846	0.2876302676978591	-0.857615517217454	-0.35493759832116145	0.04850567115621631	1.0564611341058618	0.7069570859160919	-0.21368486564718867	0.08518208119125496	0.8507594625030211	1.391334769052613
-0.3006241571068507	-0.35998431474536663	-0.06378647565540733	1.083302560177021	-0.6417383310702485	0.5417683458923386	-0.45454844054863763	0.36627564408519486	1.1220644821095793	-0.3972391346497754	0.16393417653788248	0.3003072220630748	-1.0474710164938774	-0.8129364154577475	0.3155277053352698	-0.36091325230029864	0.7922268450815322	0.3155629512186079	0.16894592635561687	0.14606032235376673	0.24399948448678016	-0.11994509068191798	0.10802535213440363	0.5861356824096309	0.7509217403352759	0.7185187557122261	0.47278835475163206	0.22106276522454724	0.013418622265124015	0.41090613423909766	0.4854103623698679	-1.4034060389417196	0.6358509608147112	-0.15959352410312974	0.12176728584369571	0.325471623849014	0.43071891078042945	0.19986863938087815	0.499848704230743	0.39871971782312476	0.2934593913876039	-0.8655154315783149	-0.36594387432125963	0.07481529305272053	1.1096492643920577	0.716067486543338	-0.09637727182736593	0.05517465032071235	0.8118327428903431	1.3370658332935155
-0.2977056929884945	-0.34870850052354185	-0.07218628908730292	1.061419362352036	-0.6088361532473756	0.5335589630720282	-0.5547101975559909	0.3747049212998441	1.1594373865284775	-0.30388590396047643	0.15363989623194446	0.2124668014464747	-1.0481724549352722	-0.7526308946875636	0.3390372181367964	-0.32412149536952517	0.7417778438019533	0.40499934131349197	0.28627657922739186	0.08607864995610591	0.25280846456739037	-0.11738052979512019	-0.025613254816113186	0.6193810096306958	0.6660051417665244	0.7036477652056137	0.47835650632057564	0.22486269393178304	-0.06760700391458523	0.46817137319190855	0.44056753242581	-1.4188339165448989	0.5536548169988122	-0.11834391888426263	0.06356905596748323	0.374535602406641	0.4648568034854684	0.2558836143596337	0.5048380025405691	0.34091704575256665	0.29712377464907014	-0.8656347373525403	-0.36701103613501485	0.09682860584012924	1.1957470734476794	0.6784972307497767	0.004938116866813058	0.06540702636336672	0.770197518439405	1.3047132794400984
-0.30453823771329347	-0.3644361106047036	-0.07702438044956675	1.0559070175586431	-0.5573493747414526	0.5349303638874261	-0.6147137964082179	0.40111839070228167	1.1311851226095755	-0.209996020852818	0.17459938035180317	0.10039303390919926	-1.0208368816058897	-0.666155942465694	0.34344211429438354	-0.26857686476610587	0.6758481490062274	0.48813025503924595	0.3823931144761191	0.036101654704844874	0.2655886104695412	-0.15615556772073402	-0.14863122687495825	0.6381446269659558	0.5635594291378963	0.6738416805698483	0.4607556564829999	0.2159365489944142	-0.12460464408287439	0.5018454092441836	0.4347244602078394	-1.4410412159563917	0.5016896581103468	-0.10139033615288215	0.02167261998540698	0.4510607809162619	0.4801971158130044	0.2870301296355095	0.5274957434327927	0.27245427983260545	0.3232830083588292	-0.8679737217190858	-0.36692879323597805	0.18828844698622124	1.2619672321450315	0.6401112627722457	0.11532504400906658	0.09469780718958684	0.7309262489878507	1.2567953814022406
-0.31211529536766724	-0.3712771646763705	-0.08664067746369224	1.0570906865056133	-0.5165081784054276	0.5228123981619366	-0.6509869042243175	0.4474135653162061	1.0532130229550996	-0.12672948337073456	0.22256927714280578	-0.04843296292354306	-0.9873863964519239	-0.5612422426216519	0.35571828321185084	-0.20749630854661733	0.6113712470448445	0.5726601749024031	0.4661274438136713	-0.010177879023754128	0.2717573428293492	-0.19824892864386148	-0.2568980854375999	0.6296224872060108	0.46516983451165295	0.642446596038491	0.468049800471532	0.18164948189957358	-0.18331479530830624	0.5261324056595078	0.40426840656733887	-1.4413261341980894	0.4857756203966102	-0.0893768965629253	0.0058571724887475415	0.5204584983673743	0.5149248384575332	0.3215512457488298	0.5403693065480241	0.1902245859768515	0.3477279863493051	-0.8834934815727372	-0.3508069186056105	0.3175098394217197	1.2931782406236016	0.6084251648901265	0.21684466182982115	0.0631591357783992	0.7417288071319512	1.170305845312193
-0.29962274999533933	-0.394117791757875	-0.09388767800805511	1.0829338764066532	-0.46592666387713527	0.5261027637246394	-0.6728750673022519	0.4990001794493629	0.9616030915126743	-0.04787511864805556	0.2799166209294264	-0.19075802828790264	-0.9840426837390694	-0.47018579590542986	0.3450559773583136	-0.13466084663636105	0.5730917092099523	0.6162164692723089	0.5434008228663891	-0.03326101414481279	0.26871148979499704	-0.2683923069064274	-0.3455185922212608	0.5860597005690104	0.33865123567867944	0.6061390391773948	0.5114111721427562	0.13850072605320626	-0.23380847740682933	0.5713538085973181	0.36665045995211765	-1.4249195921136617	0.46379067148199243	-0.07262673041134772	-0.007013862417112551	0.5510812001247172	0.5805960173030084	0.3652214547622072	0.5681129849401582	0.11473468293247428	0.3883609248869126	-0.8929973072907839	-0.36981592615812664	0.37509994181487794	1.2851161388478567	0.5318454642745813	0.3018018100294124	-0.004449083151470717	0.7729372560609218	1.1091881333700226
-0.29074169236883035	-0.42529192271874783	-0.10895684116214858	1.0936938699531749	-0.39344524185935453	0.5405337228332984	-0.6630500734426107	0.5290226543194662	0.8639849638960261	0.026115436265165326	0.3734017310193448	-0.30558904615646443	-0.9622841656037867	-0.38174264269363456	0.33209269036006456	-0.05424131847808382	0.5291137082299027	0.6294601623093785	0.6024446417882683	-0.016266492460987426	0.2409387776390942	-0.35116882494598106	-0.39287024076078286	0.549084110640533	0.2242078930321317	0.5611416209094537	0.5586753273805977	0.09520146954261473	-0.3107558491529316	0.6533319124302622	0.34223882708623066	-1.407046166269244	0.4599345454844954	-0.059821085043058844	0.049372369553081004	0.5742030824882007	0.6362896893821949	0.4286209557399766	0.6028557266619996	0.06136154828386257	0.4325676602607677	-0.897686722152524	-0.38220288848752726	0.43267190253376536	1.2519013564771573	0.43035856810303397	0.39199968263459645	-0.047227121451320554	0.7656815613670924	1.0572445729729725
-0.2605679541926299	-0.47302172091050976	-0.1248916613337104	1.075632843145686	-0.3266283337081593	0.567096234861787	-0.672005489348025	0.5667606479238081	0.7577468642429681	0.0798526971280579	0.4483036721843785	-0.39975725884903685	-0.9227012667697998	-0.3100803369836981	0.2891341116016801	0.06373824931943736	0.4581770636520604	0.6351924503780398	0.6747185780680772	0.010673331430683641	0.2129973233478292	-0.4241708168568009	-0.4466263527567825	0.5036323239889616	0.14255715261916482	0.509831191566709	0.6153244753592775	0.06932444157142803	-0.36790858748546934	0.7064527286491888	0.29661027834186693	-1.3663414403850314	0.44569215449724925	-0.07312051544620707	0.09598338810875792	0.6169700386656396	0.6644324894283643	0.5085657832008537	0.6197067352504415	0.00901829948369473	0.452820036794405	-0.9133517263172749	-0.4074131517731713	0.4294389784713501	1.1517303133547157	0.3433171594891889	0.4783862474444742	-0.07083579176743386	0.7214510957865309	1.1019112408633827
-0.27347482337888984	-0.5025446049174073	-0.14137811963400848	1.0404496643953305	-0.26009617806292795	0.5935328388893902	-0.6637035684408616	0.654342994129259	0.644916610418109	0.1303076156402491	0.5440133350712882	-0.4816142965650207	-0.8823920892513961	-0.2579763136775601	0.24077065960751778	0.15757935434088344	0.4165688246622973	0.6542121024428893	0.7133497817391623	0.04084768739596004	0.16501727703392918	-0.48633223469757353	-0.4913277606622536	0.4951736218591212	0.11192997890498839	0.44065929981194485	0.641426963299447	0.08675304526716347	-0.39942523945240815	0.7200922571356942	0.236699216667482	-1.314470738929701	0.44957952955780084	-0.09322415096028658	0.13782410953086632	0.6695854211491377	0.6686138260814368	0.5821249898570695	0.6078864042523634	-0.04921578374987137	0.4921598833050493	-0.933027022062251	-0.4131139563702727	0.39932513415380005	1.0315710536373488	0.2953123404864754	0.5432004109398914	-0.04260067479734784	0.6557524434593371	1.176194087462433
-0.27086040902452424	-0.5582751022413659	-0.14667134239533544	0.9949567738962706	-0.22688869954318283	0.6242919823430686	-0.6629229032550146	0.7536785929954462	0.5685325994673022	0.14247111284465608	0.6410062088223183	-0.5523646679101646	-0.8425839797930321	-0.22811004142481858	0.16781845476017915	0.20540915909398852	0.394558872008334	0.732388182564885	0.732503298620895	0.06897744845455059	0.119442744778537	-0.49259038548205564	-0.509632724116336	0.4699973528432735	0.09751681541646799	0.36536968263139147	0.6851296074339743	0.08633725086062882	-0.43568045686400236	0.6664531470943561	0.19739903371070783	-1.2568170875374125	0.4568916147001813	-0.1288635672613356	0.16379250011050797	0.7220223681017208	0.6451396968607706	0.6844563640089899	0.5845302576357113	-0.09091625155101238	0.5174079788186965	-0.9293684485026006	-0.4120809834017057	0.36814127974103084	0.9315392782887191	0.248689748315266	0.5871605234463705	0.033794050983643305	0.6826116301223607	1.2472810081875707
-0.26519891448358257	-0.5880985448316325	-0.16317065927241287	0.9421946932689075	-0.20844646285850676	0.6606893585414261	-0.6424720801698426	0.8480511590448924	0.5039573681691026	0.14890583413256064	0.744610652453858	-0.6105312119572174	-0.7571038719286297	-0.21060368799008153	0.08961662871855268	0.21761199924489266	0.44459357216035433	0.7938918297377908	0.7417274805127524	0.12370384747916585	0.07947641875482028	-0.4750026939331556	-0.5268440880140958	0.46466207642538154	0.1217212307577535	0.2983507159976277	0.737502444973092	0.09184578857121839	-0.4627908728558744	0.6461989659935312	0.20879102359153462	-1.2066737029223755	0.4764714965579822	-0.18928440557708975	0.17769749410402624	0.7629666116884236	0.5896194146720031	0.7598278829652934	0.5665000708552125	-0.14689801912312048	0.503797516394201	-0.9345832119308455	-0.40867179422705624	0.3505159806819734	0.8415482483366752	0.2643548354712687	0.6064634285917568	0.09808849281063477	0.7452875347324043	1.2862593466070178
-0.2477916724758571	-0.6423511943843282	-0.17343906241618198	0.9015399687388836	-0.18027044748551524	0.6922315772955747	-0.6139872710656972	0.8701271009611793	0.46292426414533183	0.12751919101342574	0.8479784890526764	-0.6481916986597739	-0.6998883999987838	-0.2013537473217264	0.012084115307148174	0.24058456984705562	0.5240276919432449	0.8249781475545953	0.7516566263352045	0.21041783628303704	0.018450887685257076	-0.4269401450214357	-0.4654280871540018	0.47491416692428406	0.13365069173830793	0.2286421386823562	0.7762410314173158	0.07030547747025459	-0.44988089300614115	0.6000986212615186	0.19093273196708735	-1.0986775951331553	0.4903907011142092	-0.2517609297832296	0.21277520428108607	0.8412767812632428	0.4632653074709392	0.8143883022624907	0.5815943920543287	-0.22881474991437062	0.4785135542228415	-0.9052157630598637	-0.39411277633990266	0.2579882614111682	0.7709176535931337	0.2722947667975594	0.6064974339241264	0.17510022310340692	0.8142784304631965	1.3342760805000577
-0.260923844664162	-0.70851302148939	-0.18320712174576154	0.8580342887375952	-0.13699173739083884	0.6951673170860004	-0.5424416869305007	0.8702663000344486	0.44315012977902646	0.08368843958416025	0.9142637717138218	-0.6408363952050952	-0.6691295285463527	-0.19406935536444464	-0.06442619293133436	0.30941219534194997	0.6227592801596205	0.8312034744225818	0.7296311696338948	0.32088868897685974	-0.02865787570749128	-0.3881820429235713	-0.41224307016954453	0.4874521561574398	0.19183153852248253	0.15856188868025178	0.8026768842881022	0.08434149139478822	-0.4282175223845366	0.5304560957717092	0.14038812482649732	-1.0350621779282598	0.5399824681642537	-0.3181982399061289	0.2729128881590726	0.8911562935518337	0.35156601476876864	0.8791897963898514	0.5958314756179215	-0.29726921193324646	0.44492120284324477	-0.8868540871137822	-0.37729862332723174	0.1822484948389215	0.6808064219436025	0.28577024674614504	0.5962183611953171	0.2066902033602362	0.8602215478906737	1.3476028082818154
-0.276030158746431	-0.7438943641992466	-0.185492111579061	0.8002628853031304	-0.09337870490462362	0.6811208755771674	-0.47031437508143786	0.8717853040629546	0.4366242114490716	0.04137252240675685	0.9550600869204956	-0.6219177549109005	-0.6641228610378433	-0.20339724677087143	-0.1400819544168394	0.3702438273816496	0.7323115116368533	0.8070344466564366	0.6794329455341688	0.42111389005600197	-0.047824340042339424	-0.3258287130119829	-0.32581868163798056	0.47032997487422784	0.25728319115184983	0.09773000070903906	0.8308712614454056	0.11118425488961006	-0.41677241448220137	0.4666192025719059	0.09533583541176435	-0.9922866009696246	0.49786293683147287	-0.381233901446543	0.3158711003317771	0.9246321695589685	0.23228085281377142	0.9207227702055032	0.6055797738446815	-0.36524525957542175	0.4247094246403873	-0.8653987541439578	-0.3804572268485933	0.08699324806570348	0.6120852949372487	0.2892084257037443	0.5419824710274517	0.194212611675482	0.8807410734593685	1.3516389859566758
-0.29259459518652503	-0.7802278813685624	-0.20020273820723503	0.7260131582643351	-0.10991462605494803	0.6728675608284902	-0.3970225330957898	0.851286482959973	0.45565048612127923	0.014686606914069636	0.9608097307112107	-0.5704650857666039	-0.6518333639627629	-0.23429855377661452	-0.21984600771577395	0.4205572344195523	0.8628146591180673	0.7802723765785655	0.6373456530405528	0.5607772786326	-0.07100268325739208	-0.270263653855506	-0.21433445707491075	0.4508002509281912	0.3493201655619406	0.02808745187485643	0.8320165357628037	0.17770080401843144	-0.423418586634019	0.39362711983837684	0.11467243722684076	-0.907268036411445	0.43798350037113	-0.43980558706029366	0.34638686552189424	0.9791416812293059	0.17919364635379542	0.9385533066530934	0.6108973302730017	-0.4188383238276739	0.37768782367721065	-0.8717849467294704	-0.3967900498309944	-0.07660580018992089	0.5591846438233706	0.3037237539381041	0.4567433348412684	0.20423973669262913	0.8399621105997573	1.2965064862358562
-0.3025460841894071	-0.7890043136865802	-0.23143860626244486	0.6459401183397313	-0.09769288361880787	0.6397084659478657	-0.3065697734086942	0.8352481250903425	0.4900077390131658	-0.01265565219307652	0.959929528567932	-0.48814030678270315	-0.6531184628511791	-0.25114947973778884	-0.28809602281812086	0.4350991201420989	0.9918610729190549	0.748659032563818	0.6078637587952085	0.6847343500443973	-0.09383643208254151	-0.23419102919732993	-0.12500757957099234	0.4166250586121083	0.4233404880296754	-0.02738807971972439	0.7766017258907255	0.2682511757882315	-0.4144798463620784	0.3333920498683597	0.11518909677869464	-0.8515643684332337	0.40027205003801847	-0.5300080311337304	0.38043158085961315	1.003620902756103	0.13231959883881733	0.9214949335302725	0.6036786003619199	-0.4548451356768567	0.30956787966248206	-0.8685692086147994	-0.40732430602703945	-0.17346849295084552	0.5315580499638655	0.3420931388000815	0.37959111024025854	0.26180338872642206	0.7737067289462508	1.2461392091760524
-0.31290455784499793	-0.7829262160188504	-0.24843365238381948	0.5740781287017382	-0.1021446481486669	0.6086454222474458	-0.20994690523521137	0.8422296382062399	0.5081806888371239	-0.04947769239217405	0.9475434505038276	-0.40692835776043185	-0.6902795800971894	-0.29177482882178796	-0.3567542422337763	0.422265424753501	1.1295234894330637	0.710619158812913	0.5720138106032331	0.8039102149051768	-0.11348470672114783	-0.20012046904121789	-0.05407820473351264	0.3741073886220569	0.5002686506021711	-0.07545768888777647	0.6974084103163868	0.3657596616042498	-0.4051816394774602	0.2697531093177258	0.07918105000832341	-0.8018883536110227	0.3257937191950234	-0.6069174737951117	0.3343530173027657	1.0135293656249984	0.08554341205920868	0.8748542737121987	0.5628499906384146	-0.49484330375543195	0.24162938843152065	-0.8712330856774608	-0.46911657589622724	-0.21711639488622964	0.5043112238983046	0.41639684705626856	0.305036705756501	0.31820822735281123	0.7384281073163967	1.1919449169480079
-0.32996155036307045	-0.7756245893811705	-0.2775578102976496	0.48086248258397346	-0.11609707531882525	0.5753300746319094	-0.1032320279101302	0.8961976344649252	0.5241785653660068	-0.0738264797925959	0.944597145126026	-0.3368518930772271	-0.7356926033379932	-0.32274587237921654	-0.39188841677310726	0.36571244359807165	1.267702787292936	0.6467746849400025	0.51259222433715	0.9064729841504414	-0.13665577555684255	-0.18336688094863668	0.02823697294435467	0.33891055246604773	0.5586669444257533	-0.12590094029029059	0.5937410036206807	0.44190627358963724	-0.33634841235510093	0.22401842495555851	0.0658110495688989	-0.7163532263448485	0.3351576095738776	-0.6787947558961923	0.30006326601387745	1.007163257754218	0.007062836473612233	0.7986267175351656	0.5558943999381599	-0.533742928391323	0.18848964461369253	-0.8651223720131644	-0.49238255200221187	-0.23938363133855814	0.4975839213905874	0.4672641855053235	0.22140486856705816	0.3437725781207873	0.7716247920223993	1.0793324772196369
-0.30821658244360184	-0.7559203580431236	-0.2831015679097713	0.39106463950279635	-0.13168772064242656	0.5489582362306606	-0.005747642098805949	0.8853949427484693	0.5477341959052061	-0.1110110611627727	0.9347719545850692	-0.24238820866063585	-0.7790292210013483	-0.3382081066244037	-0.40002148709314883	0.3058909016616828	1.3679475289664134	0.5571980161294794	0.45798438149016574	0.9853991633802593	-0.16923261690223965	-0.1411713395072825	0.09958380747577482	0.25798684596207944	0.613849572544526	-0.16782430112861996	0.5030792685356306	0.49221310193818724	-0.2918235133341783	0.17382793375260924	0.08634039059751006	-0.6196931762195226	0.35668236660798985	-0.7419890787003842	0.2874913526238911	0.9640129406795998	-0.07407292254996302	0.7246414089543876	0.5983080499429494	-0.5496065130125609	0.09555961756479611	-0.8370867959855438	-0.5704651182051961	-0.21475099353322574	0.49008062996294816	0.5093020936299631	0.14232403893320164	0.33425924549238906	0.7829663368776476	0.9274446743595994
-0.28921118133340323	-0.7297565508353796	-0.2731343561874144	0.3206642994089456	-0.11546874819298954	0.5248821807664172	0.10341585408930073	0.8356779080876082	0.5597530328102056	-0.15184057145679547	0.9079587309120416	-0.15296083415982512	-0.8071220579498647	-0.36393761167310396	-0.3767313833920644	0.27243708555151935	1.465385468841306	0.455706371694132	0.41240625642395157	1.0323768707959864	-0.18855729898812107	-0.14839268178381132	0.16206896191279224	0.1869589513973966	0.652248605914593	-0.20063648985436094	0.41725375269578935	0.5494364514709209	-0.23595220524271582	0.17474149520141674	0.10904547958849538	-0.5260388436319265	0.41026560240056764	-0.8133908661392673	0.30553775661551014	0.9427746622083768	-0.11663629999594889	0.6194286171447652	0.6431226976241737	-0.5428748694248918	0.013080733388955944	-0.8397817680906693	-0.6164819944273396	-0.1744515704542549	0.5128673160006588	0.5222716678033432	0.06852261107427635	0.2669686330099229	0.8089366959059884	0.7791958602498816
-0.2822879017093107	-0.7105579150090329	-0.26249160254225157	0.255135461063638	-0.10360127530652263	0.5222553231939908	0.19559080701215414	0.7905806891345485	0.5681415286225175	-0.20064551079286072	0.8738983339036338	-0.05922859067102326	-0.8374311050014877	-0.3785096518508132	-0.3513907810297829	0.2665340023817171	1.5160719717660314	0.4002620384533168	0.38595734337837484	1.0654412561754711	-0.24212154608181535	-0.16939234577940482	0.22171017964363174	0.09324048478134915	0.6528661458618448	-0.23076980044322296	0.336277481957785	0.6098235005173288	-0.15227602625144185	0.1447583829446848	0.08392228575090507	-0.4368167155356211	0.4381681653574274	-0.8651926987927814	0.35671937793923275	0.9031814002245042	-0.1897756268763615	0.5208920747882292	0.7228229389579739	-0.5142640132502325	-0.04415593067390535	-0.8378728338269786	-0.6327020548766967	-0.14693129814639655	0.5014789201899317	0.4808172599445948	0.0003781920288505075	0.20271928978109743	0.7776413519831521	0.6735735197079377
-0.27950929779220485	-0.666698873309973	-0.26861290727833737	0.18793381340071452	-0.07838480324228923	0.5040512002170761	0.2980365585374899	0.7632540831851387	0.5918043122239647	-0.23411079465532764	0.8130905966161569	0.022981656376039623	-0.8318101127038503	-0.38327583896475603	-0.31337786719355576	0.2614970474163877	1.5386904567049169	0.41399180825275017	0.40943781284341146	1.0742105810325457	-0.26532094979839593	-0.23861519472275	0.21543606752591998	-0.015559091461959839	0.681234096676654	-0.25528450726060126	0.2522346708070435	0.6740030314173102	-0.09191557588558363	0.12181053468095623	0.10463278313059787	-0.3882031712243455	0.4260815406355615	-0.9030372315252041	0.4251311524441846	0.8075898271840849	-0.22240749470142712	0.4075726638082603	0.7916228393772163	-0.43761438424668064	-0.10753624351672479	-0.8562086451351509	-0.6626856239668917	-0.07377990316979845	0.46917875292191225	0.4468644981081189	-0.05556455193532874	0.13415166583096352	0.7751373683117319	0.598735906551277
-0.23481408757085384	-0.6108643364763865	-0.2547708049228562	0.1407250258451535	-0.0678781487675397	0.5044850846230043	0.36982278881962805	0.7841222270818459	0.6034863823618972	-0.2446330696070597	0.7270053775688134	0.10617730057775839	-0.8120995788153269	-0.3980321468722362	-0.28229471984117727	0.1978018053043502	1.4830299494696477	0.3681042631482234	0.44704839521032824	1.0562816051052928	-0.30233844775566326	-0.28377602515821493	0.24417617289540985	-0.10894771523144489	0.6952505428905426	-0.25978010189216083	0.1923056724901897	0.7233235224212428	-0.03690081682942273	0.14249839202048104	0.17780381537021928	-0.31227487122931036	0.3778021294414939	-0.9327243130771826	0.4643702880768397	0.7929538752753992	-0.235135188520399	0.30833038262528045	0.8320861634664605	-0.36598046817626095	-0.14974514271106326	-0.8854634637717866	-0.6553835952517311	0.05070266676409194	0.4597799850800728	0.3848000870866643	-0.1402307327692573	0.1264810716222533	0.8010205712882852	0.5542285198359173
-0.19026164210997762	-0.5844973175948663	-0.25195332483341953	0.0862231160568974	-0.06762915743309947	0.5117574039403234	0.39472445767595754	0.8037183632854437	0.6099906489052381	-0.26500737718865575	0.656259657369924	0.1404143120661535	-0.7890001025082916	-0.396337041319467	-0.2500674286980133	0.13943396149897844	1.419974444937085	0.3639690663584033	0.5194883574319308	1.043619411779421	-0.3482782653170841	-0.3383101074081991	0.24376589248062058	-0.164846318379663	0.6947014666787934	-0.25677294787934085	0.15548824885782964	0.7610918275137266	0.015069729268436912	0.15630023026052858	0.18223156775167687	-0.21727956796926592	0.44481526660960363	-0.9714731233014267	0.5240140868886869	0.7812296154287822	-0.24056456073112414	0.21356242926925922	0.8361886096311923	-0.29112785037086464	-0.19465934958790204	-0.9046007504152769	-0.618843239173477	0.1723773119899882	0.43219752186307225	0.3238500533803099	-0.18587717759321234	0.10876497194102222	0.7970224692207251	0.5308992455630668
-0.14283115676527255	-0.5359589316352948	-0.22281314554771542	0.0339289802150012	-0.02694609009040964	0.5236104193761806	0.39794526038848255	0.8178477722479147	0.5816524762846094	-0.32576754310255257	0.6048852361961419	0.17430886306579343	-0.7763139743949196	-0.4069324489113681	-0.21984813288245264	0.09002067686485307	1.3347562799726371	0.38518492462820536	0.5720450579087621	1.0162188529949439	-0.36591165420226496	-0.3708440111701841	0.20655913067818688	-0.1809568247737784	0.6650494229808239	-0.23684605391666777	0.1248685481884539	0.7780865380696411	0.09911099322425697	0.1571982354798738	0.12721877340101523	-0.1625004003273976	0.5220868710678319	-1.0388280396851273	0.5728055031858881	0.712021494559212	-0.2777124076434125	0.13450236870663826	0.829242225164341	-0.1951504215582442	-0.21571441494681215	-0.9070829591878662	-0.5716535825423336	0.303130664709761	0.4023401159084224	0.28487746976517886	-0.22796366528248407	0.10411706317234874	0.7829436061914825	0.5743374366036382
-0.13476794062935904	-0.5060801229901973	-0.18196953557986648	-0.011719394330266104	-0.014143924901502358	0.5464640802562896	0.41196245526894576	0.8394283154421618	0.5333906439218377	-0.40912386316985627	0.6070752002113059	0.18462905082119008	-0.7561552077001068	-0.4206165901619133	-0.1682444909450376	0.08605373673944373	1.2392597321406735	0.3717792060036808	0.6316502248535151	0.9854251444878699	-0.39758400860460297	-0.3828915204242838	0.17304891878377898	-0.18376315703707827	0.6589357225820114	-0.21974514394714978	0.11814555002570219	0.7484456983295013	0.1540253111121031	0.1810725165264053	0.09428707595112089	-0.10797194589873146	0.6062557648111238	-1.0328735038549401	0.6153268138616463	0.6714541130300837	-0.3334250395113601	0.08632108508364233	0.8467696030407768	-0.08361779855958341	-0.22955251915433825	-0.93612539219779	-0.5072602261014734	0.4036635347366981	0.3924121513971317	0.23989497992237818	-0.24165101855000812	0.08080650037800072	0.8144048710704179	0.6184626519282139
-0.13054367327416844	-0.48625725010608434	-0.15075041478392923	-0.03592445407535573	-0.006996703845118639	0.551152568116593	0.3948950815554657	0.834683361173543	0.48440202161430806	-0.491131514871055	0.5685801919555851	0.17029359714854977	-0.7099389976540426	-0.41676637411467093	-0.09880438250207418	0.05027088589480485	1.0808779243182427	0.3212650708823809	0.6710142101553396	0.9262876447278885	-0.425003725635731	-0.4209427340670553	0.13253205077386923	-0.15649141581954346	0.6494490278590429	-0.20405019732405788	0.12245376805329622	0.7204354712458979	0.21553968174865945	0.15502808882486652	0.1150267965696365	-0.04960510853269389	0.6721393248482033	-1.041010167047067	0.687029779715862	0.6525374107928568	-0.40101175047277887	0.04035085310624527	0.9016804710415862	0.010792464769837796	-0.27523400728939695	-0.9601180264400486	-0.437163176678956	0.5001770426084431	0.3691842362344975	0.1746320481632892	-0.27294063579297817	0.023924622452140838	0.8487675803062358	0.6662852205681297
-0.14329653777033663	-0.47742423489686603	-0.10810388717416011	-0.030976479053525696	0.017113678526054044	0.5383720002137824	0.36593887966628963	0.7803193271474749	0.41668029680977214	-0.546301381169295	0.5677750968814178	0.15790283103313427	-0.6401927679308738	-0.4230803733944254	-0.02009475649788104	0.047818455247039246	0.9506673320991444	0.30931814583703043	0.6918204386748236	0.8611594331234027	-0.44056485503351867	-0.44348302583612487	0.10036479747539065	-0.12109608453111997	0.6302116290679634	-0.18888697829248685	0.12762813836732675	0.6795760675910955	0.18179964436315577	0.10579962955308717	0.16819796597985134	-0.06425858725863358	0.6641264167661094	-1.0150961053747563	0.7280310791483208	0.6313214191031078	-0.43262592022052687	0.011019995743310359	0.9312328116754042	0.107569245902252	-0.32068750172524124	-0.9634034348571495	-0.42250687799997494	0.583368922802211	0.34588636445692716	0.1391564169652967	-0.27973697109011175	-0.01395311605159571	0.8250507478441401	0.7230549458124724
-0.1478473053248528	-0.48638866843403605	-0.06945681247515315	-0.00831804026189421	0.04856122836310551	0.4970882160242339	0.3670390713049333	0.7414626323041204	0.3398685466658821	-0.5685805097226392	0.5566249912879659	0.1336950429729505	-0.5452137966090453	-0.43060205239833776	0.05417688967284741	0.06326808373035538	0.8691522486483425	0.34025541277162563	0.6783720334605259	0.813796032446656	-0.4391299250408327	-0.48897651903341754	0.09802760607393438	-0.06756679605505328	0.5848271936128634	-0.1719645552064764	0.11464697317156605	0.6400552655769431	0.1696822046226636	0.06781039777205722	0.21985826432264166	-0.09899150915604076	0.6611948871799752	-0.9828050225802716	0.7309003022851075	0.6183030425002111	-0.4670353130481734	-0.03163986566756268	0.9422916063477043	0.18346063473025323	-0.35873332043179423	-0.9999602677471595	-0.3291606051018949	0.6288219263087906	0.36380901730320464	0.09855198232925347	-0.25916916614677743	-0.08957687949799997	0.8268263146501331	0.7801653388921194
-0.15298562611865774	-0.4974880413822225	-0.04667871477572483	-0.00039437424756991397	0.07534590021223775	0.4422611694229156	0.39212742927617905	0.7786419080120157	0.2695557083224074	-0.5616058784181505	0.5533578337815888	0.14941072029908362	-0.49955314968248415	-0.42116227158860386	0.10289403832683205	0.11187783033812752	0.8059521807526799	0.3285916008580291	0.6348316198774158	0.7869134718427476	-0.4479911750569897	-0.5293991297680206	0.08710732578318199	0.002237893721885431	0.5402585877561771	-0.16863221675720122	0.11623305775406408	0.6286649012652226	0.1185373764046164	0.02170865905952008	0.23175749828868364	-0.1435408505641619	0.6380754708271199	-0.939016959423242	0.7195708228519189	0.6065199398993373	-0.5270344294708982	-0.062235598263876105	0.9356829773508073	0.24201806873854875	-0.3802162838791078	-1.0373096670416502	-0.25428327924009936	0.6434649174273226	0.37281398737804833	0.07312574330650101	-0.2833480416891637	-0.13175994636810814	0.77146325777173	0.8100695987175888
-0.15242287722666548	-0.5151917937281275	-0.018788202496196883	0.012377557979432227	0.08312256244964498	0.3699643424081191	0.41435008163478404	0.8060135076012699	0.22088709010843743	-0.5458350849272302	0.5579657183550115	0.20465302569405924	-0.4847331935351399	-0.37869029567482604	0.12314859989222324	0.10238324710542643	0.7320687423943772	0.27895844189376645	0.5663479335204947	0.7291274529736789	-0.42324889894434853	-0.5674238922036406	0.05847833279179412	0.07855273139225558	0.510181293975944	-0.16740380702953234	0.09075507143901859	0.5962793574174899	0.019615608983528054	-0.033188281131262834	0.2286532933038556	-0.21437239652838397	0.5761226139724467	-0.8817953313684436	0.6540497362356879	0.6144437913677963	-0.5644213742191593	-0.06955163606415206	0.9002701208773735	0.28373702447040816	-0.3919902796910332	-1.0613968706110999	-0.17894926126829167	0.6472476009687568	0.39689591434379295	0.054453074693349215	-0.29595938738758576	-0.1740056319300155	0.7190044609463622	0.8002869075010743
-0.15265633485229227	-0.5337972218241398	0.01584730734230676	0.025952265531856443	0.0838255312730532	0.2803940699380593	0.40041432087863144	0.8667750747927517	0.15842479380587957	-0.5085219759838874	0.5905101384684454	0.2823559549845679	-0.4884494246293296	-0.3190151611894128	0.15270214416767341	0.07688501635715997	0.6223435734636958	0.2074710438451306	0.451069936358259	0.6510592233180019	-0.4441263677013835	-0.5835005820138324	0.053696857504616835	0.16526025396686278	0.4907294219175727	-0.16856542999850338	0.0749235251035682	0.5632628925326767	-0.07314561043582365	-0.0754022748960448	0.2240128295234866	-0.2709830913413951	0.5562449961557301	-0.8136347581551467	0.5798072909495454	0.6435401558762506	-0.5538117169600733	-0.0572168354909829	0.8783426286228341	0.308336861404613	-0.37449092747532425	-1.081338120521745	-0.1283235823699782	0.6084242187793953	0.4346160573166388	0.055633591269314976	-0.33624339532893566	-0.21490050262982358	0.6848341886926687	0.7657136244357552
-0.1612749439053181	-0.5426138097423644	0.016689803366841977	0.04034899360300561	0.08719889038126463	0.16798779541146755	0.37120384509109783	0.9043138309356559	0.0949043985550199	-0.4747237133704695	0.6286974712743819	0.35056478713260936	-0.4884570358616882	-0.2328320646820463	0.2090284808366917	0.03396035347237698	0.5522346772910304	0.19284386748143126	0.3555557101851169	0.5810103289208024	-0.45249718375438225	-0.6116187557332383	0.02038355759740516	0.2599089707988904	0.4760686584120243	-0.18981021044678711	0.04386244538165431	0.5156481920419307	-0.1878696938809369	-0.09472781286516083	0.2280034370402218	-0.33316364098976226	0.5279013274887794	-0.73288950366115	0.5187055267672569	0.5980319608972727	-0.5247003225206592	-0.04393317239753253	0.8971670875044474	0.30956438949953885	-0.3723234437004236	-1.0783480452145777	-0.13122005440218784	0.5154085671742871	0.44084706595396284	0.06882589439469469	-0.35523187435763504	-0.26262281303222	0.6563722742146704	0.6882665702920251
-0.16770296885950461	-0.5451521304100087	0.0029316447041251247	0.08825887738100284	0.07217195698261551	0.03907408068492648	0.37891128027158605	0.9402693733765263	0.07526104796431018	-0.439465927571913	0.6846892642303165	0.43283890026488336	-0.5199932875511145	-0.16180734580006143	0.2958567030527297	-0.0035892586229902823	0.5073716280066816	0.17993745348949686	0.26437358194919003	0.5260277642218613	-0.4700401708767366	-0.644298382944904	0.010628845524834691	0.34749078109413156	0.4793483271941639	-0.22005364627619262	-0.017400588381537647	0.4630875781634468	-0.3073788722199806	-0.10539008071486029	0.280983284672523	-0.38265163945143577	0.4604332869581002	-0.6373952937380098	0.432800351985549	0.5471677543211544	-0.47603434110880116	-0.020602778170567743	0.9333156668355247	0.3140314965901895	-0.39594877690399205	-1.0626110963014597	-0.13830506915774837	0.42055102256300997	0.4520655560855407	0.0832710438500414	-0.37588947309166043	-0.31280043941385444	0.6592383312379461	0.6255917165375748
-0.17258544464356163	-0.5651131142221077	0.0003598256500899219	0.15673131481166738	0.07577648254226473	-0.07591275984297445	0.3980061974883072	0.9646334293524139	0.08293288128044247	-0.3741217420793649	0.7479477320062428	0.4894680153092265	-0.550462471748369	-0.08641718600862842	0.37349828920804473	-0.06442800598865879	0.49394024002986203	0.13653896318099795	0.21192902622643395	0.4441796552643381	-0.5085163578883026	-0.6911480282242393	-0.010574084521034338	0.4149381391429811	0.49072969585288717	-0.2696792994283392	-0.07016923955019735	0.4274365967019804	-0.425983646977887	-0.11652813339578463	0.3920295755001716	-0.4589875431862532	0.4150309762309495	-0.5193560213551567	0.34425167583223304	0.5347029799572839	-0.43211818986037664	-0.010735693394607816	1.0105299220275235	0.27561780684518933	-0.44109954343991004	-1.0665630980199343	-0.16817436412698072	0.3290164628243682	0.4667953271860273	0.09469867807901869	-0.3787106343179409	-0.36048093341991183	0.6747768623411892	0.5493491882546653
-0.15302715164771005	-0.565324235332288	0.03304189990961754	0.21734745435554825	0.08832687125876251	-0.17740072279394967	0.40746308140738385	0.9517099436745301	0.04928879284071676	-0.28447439826257565	0.7651110149662416	0.561486501520451	-0.5601908374511056	-0.013582510021512678	0.4417229459025787	-0.14407368779225843	0.4639936864929085	0.11801363472774887	0.14951706241708657	0.34695270570250036	-0.5426795419128583	-0.7372858748760215	-0.03241887855323693	0.5003576530673395	0.4856195631707874	-0.30448365842183023	-0.1281637779146955	0.4145856773643614	-0.5271034776682754	-0.14144695815683012	0.4867000758480273	-0.5200571713831043	0.35936027857481845	-0.44163939333562663	0.2712683436612045	0.5090481748574511	-0.38279143971730983	-0.012279484196502674	1.052517429218645	0.21253366802144158	-0.4660846327931859	-1.0444580289238554	-0.24566485963583914	0.2379070020649355	0.4558691861347679	0.08643994843130748	-0.3990455273760932	-0.3960422417938091	0.6665206268016255	0.4766177816723315
-0.14778566645877106	-0.5761978851338557	0.044522296503563506	0.2559446149665722	0.11410777938382018	-0.2632354045171687	0.4111481140258418	0.9686167725299125	0.055305603166603615	-0.17993897926965846	0.797254205210471	0.6577613912862804	-0.5561846576254964	0.0772986914398701	0.4955783455294488	-0.17977775379730718	0.4691617774631333	0.11043767268933899	0.10007140307722176	0.260299128155413	-0.5646992055577743	-0.7466010922072233	-0.05327220345692578	0.5612606190243409	0.49314903360853685	-0.3218415661719803	-0.19010049878059862	0.38905274476520757	-0.6507382240135731	-0.13974281696649032	0.5331942236066454	-0.5976250497234293	0.32624032370626044	-0.36527074407621696	0.18977285175223116	0.46433146437091777	-0.33250184613389	-0.014315430449838209	1.037311410222728	0.16482947973535036	-0.4666038691277491	-0.9869367935979165	-0.2692293117738357	0.12163212008538052	0.446073559440904	0.0849130137914633	-0.4007835349851665	-0.4157816228953298	0.6625990986165362	0.41960307086717885
-0.15103915530048592	-0.5628923878470113	0.012961624946839478	0.30387798305490843	0.13648079268984903	-0.3297627464899608	0.4491950232615145	1.0099335883685239	0.11742289105428654	-0.10462228676551064	0.8050712699035882	0.7308892732520234	-0.5820160098595457	0.17034998220619518	0.5267719498559267	-0.23567683200704675	0.5166336535851153	0.09597499660077691	0.09004024556899963	0.18515861941754685	-0.596284091414769	-0.749472945683191	-0.07448505761570579	0.6002790168098308	0.4963914311134977	-0.30991706746941394	-0.20286984614684908	0.3631056102064635	-0.7170942687213242	-0.129319401747712	0.5565523955807554	-0.6587788920359912	0.3126287823487463	-0.30485159937009904	0.11816565328770787	0.42913399630452165	-0.2836092141539619	0.0014337500915119095	1.0079731764156377	0.12438769532594426	-0.4367479398522775	-0.909244758468245	-0.2349489625630478	-0.005740465383519866	0.46004578929677803	0.07492941472467718	-0.37243750802162323	-0.44351999828207755	0.6489748586340655	0.3766979465042463
-0.15115989417046286	-0.5167408264270299	-0.017510816961207095	0.36609861844586356	0.1216855827702316	-0.376083294563268	0.46941339900953916	1.086666022969869	0.17977962907672831	-0.05416248753124013	0.7929493842492557	0.8203234427382864	-0.6294702530704066	0.22326086550347438	0.5447935930472927	-0.28473750959235844	0.46640192427515553	0.07041375131617837	0.13680614153566947	0.1380987990221149	-0.6403081659736897	-0.7488650060221562	-0.11228148131434272	0.6255192133801561	0.49408423068756824	-0.3083369335889507	-0.2015843241071836	0.34760767227509326	-0.769077447118647	-0.09953853530357014	0.5809653808958668	-0.6721918634486642	0.2823664086351953	-0.2713213079073097	0.037687954697254736	0.42442198439253226	-0.24011145654542712	0.007021816636890143	1.0048957434244326	0.10679823103660538	-0.37839333004822706	-0.8085602918873288	-0.28271535256632735	-0.13462087205006118	0.45536549850722796	0.07321676529075323	-0.3883969497487757	-0.45237772274952637	0.6600790225889568	0.36570324601035914
-0.14200706059432291	-0.4582416004687836	-0.051388303328758565	0.43955968064739864	0.07273176971441067	-0.40425306389045285	0.4917163775451853	1.133675471616328	0.2606477133945645	-0.01892222125484373	0.7703474271180237	0.8993064218942604	-0.6466693815467586	0.24674125384150672	0.56901354332614	-0.3690282591217944	0.4182432769413439	0.08594103171701013	0.2048770109776518	0.0984872805952054	-0.6897064816049719	-0.7531668405463956	-0.1439152193275763	0.6260126133116365	0.5174407325102504	-0.3064581549883698	-0.21287211892390268	0.3056543387688951	-0.7758007079498753	-0.08653855470067616	0.6408861038221635	-0.6743416606192238	0.257325555649857	-0.22346839819931633	-0.05893082242954506	0.42253838050027265	-0.17557061567376772	0.027958071070065316	1.0381476530692362	0.0870631013776765	-0.3262676647094383	-0.6886077374940702	-0.39550985040037495	-0.23450781478812915	0.44664885790609876	0.08000918527106202	-0.35729646129348525	-0.4590563980856349	0.6659517489584675	0.34021552016711654
-0.11151700709144532	-0.40904204646761855	-0.04620650428315118	0.5054911853562128	0.05923443408840835	-0.42304337919278395	0.50816108489319	1.1578637711865727	0.3321156629131547	0.03428179234462846	0.7132569626844454	0.9282486541948078	-0.6333481958519478	0.22695513805827422	0.5971261097188982	-0.42135901258113495	0.4188296091277987	0.10677217605221231	0.24808562490040514	0.08773706392260476	-0.7124359838807754	-0.7584669819768127	-0.15671230011587758	0.6195540463734155	0.557326100048755	-0.2970544043765421	-0.21562566053391413	0.2587022451843286	-0.7813953203031226	-0.0385421369386504	0.6839694263159332	-0.6669760788865847	0.3036917459275507	-0.19013094589874482	-0.14447749699180462	0.4238099208528787	-0.12469479516223507	0.03229383419217259	1.0908384457630476	0.049098057307372635	-0.2574808315263147	-0.6589952232316536	-0.5057024914268682	-0.31337336892355505	0.4587130114270711	0.09482227864028123	-0.2833748812601898	-0.4471177839242282	0.6983918784845062	0.32797019677766415
-0.08036718569302669	-0.3716675257838399	-0.03522691296038376	0.5521136313786732	0.047910620133516595	-0.41598850027555506	0.5160912174748533	1.148362145555625	0.38053857991203716	0.05462021526842755	0.6347671107095504	0.953944205167027	-0.6222017478545022	0.16798741623713326	0.6158850708742364	-0.4635499776185917	0.4195106529769473	0.10799179834527947	0.28243092531902814	0.14374451687046164	-0.7132044868613224	-0.7573494767936236	-0.16794030327989004	0.6039916239307999	0.5764219700592721	-0.29031821606649466	-0.212803732639031	0.2323481273561668	-0.7827732912382711	-0.010577775412814258	0.7068814412986189	-0.6838998514561363	0.3272109602641332	-0.16779239987474065	-0.24273980615573984	0.45648078842362905	-0.1321570110498752	0.041528206557779515	1.094039693965027	0.029212251013083744	-0.22164928545105878	-0.6275341838254069	-0.5406107658120625	-0.37717338335586487	0.4591833053997473	0.10116602874421052	-0.18972638408502834	-0.4441360517030611	0.7261513793307574	0.33581745136312924
-0.048181727099759944	-0.349098253212827	-0.0034790091189531858	0.5795133534082131	0.06188254326945887	-0.3766883513493063	0.5326035096062993	1.1067210005631334	0.41026519255652333	0.05901297864468098	0.5469886357307711	0.9918876750542551	-0.6110128440732746	0.10041066511522016	0.614821568543404	-0.5119605680481654	0.39511275132895274	0.07040572282173767	0.3253382863369293	0.20845637238631695	-0.7097779021976766	-0.7563749526462957	-0.15474248932466322	0.5787674723836786	0.5781266648313445	-0.26085207311604997	-0.1707798854395326	0.228021543629163	-0.7715906128828645	-0.02002384715903214	0.7119522435822851	-0.7030746265300167	0.34699405185177673	-0.1652739962311902	-0.3209252454339718	0.46415012555404883	-0.1444255188535159	0.034752138306404015	1.0437880804313864	0.04073269951978402	-0.19223621070184677	-0.630209375640779	-0.5071333297400009	-0.40526072993125517	0.5100317154418667	0.08543433542408833	-0.07137018409436012	-0.46500631574128637	0.7400822103979702	0.38962838783310777
-0.006490037083451564	-0.3299263877866189	0.049729911216018774	0.5685916564536353	0.0843084741969012	-0.32125400245163166	0.5030905642141842	1.05581397786513	0.4100568232122269	0.055535691173731395	0.4151240768581352	1.010653809440543	-0.570716456153681	0.036455871246091516	0.5947962435384246	-0.5692866394707157	0.3934237047839909	0.027646220923762822	0.35602407359165483	0.28181404801026255	-0.7020342080425441	-0.7309193213663564	-0.1620066887323824	0.5438000483659182	0.5871775679857147	-0.25273226148453826	-0.162276651957538	0.2230395267245245	-0.7348440738376039	-0.03873025016146224	0.696442776868194	-0.7090568708412466	0.3690511258115488	-0.18468661455713106	-0.3799728904187575	0.4579318450924318	-0.16117446800671537	0.04205484861399733	1.0207711013573264	0.04384713245905279	-0.13046883131002476	-0.6037496868404458	-0.5050070454495033	-0.4085924817854155	0.5684668044236283	0.09284892008970724	0.04275427405688599	-0.4740381664750425	0.727322347178785	0.4474240408139937
0.022187588277228533	-0.3207690856848175	0.07569710705871216	0.5468243875335029	0.0837202530578209	-0.27213289811345376	0.45618395463771194	1.0413752376287269	0.37106370163210267	0.043776839881221954	0.29950880062111845	1.053619694260831	-0.5279880208614655	-0.03911296285535447	0.5901053114331414	-0.599223756223944	0.36925994849406607	-0.06521247869263999	0.36118749299260666	0.38384032140416324	-0.6763362896739398	-0.7219086143829184	-0.16149522005240202	0.5184186954924597	0.5776831240412653	-0.23479893768674107	-0.14434180597401672	0.2042908965804761	-0.7100433306460563	-0.04576918447552668	0.6415493459299342	-0.6829338005428803	0.37812275047324007	-0.21706470119683932	-0.4319234486411193	0.46099000122013817	-0.18481071107478367	0.0220511751765377	1.001684478660437	0.0630795940830153	-0.06050341482763204	-0.5332016289210293	-0.5222327932613262	-0.40149455421753544	0.6130273902350772	0.07447578601374408	0.1367696542701459	-0.5015188741575789	0.7126396292066538	0.5365637000959934
0.050128565296333916	-0.32489416097883184	0.07933145416259606	0.5181158132417103	0.07878498857652094	-0.23977839159100425	0.377854852550089	1.0481064736229886	0.38409307747358645	0.020388022410638248	0.20696234442159853	1.0904583435707784	-0.47974002672713345	-0.1198350434659515	0.596510023898462	-0.6241487206465287	0.3305087964963396	-0.16257088836676428	0.36944693994270006	0.4687625159894237	-0.6470041148438928	-0.7170235901978829	-0.14106285340650815	0.4865972236062543	0.5658917626265817	-0.20951971205167244	-0.11295521336271419	0.18574898926879319	-0.6897982723086473	-0.06013875094304918	0.5676957427765326	-0.679025820389177	0.4077276915456963	-0.2664595293677291	-0.4747822409683846	0.5058774934411601	-0.20973049592609674	0.005510039296799202	0.9469223959965367	0.12244988600117201	-0.008846589826117085	-0.4483464849600466	-0.46818647755757636	-0.40085630301874114	0.6556273356252643	0.08879756030939927	0.24477709524219332	-0.520916691647946	0.7044952737687424	0.6288520728027682
0.08231919408908764	-0.3212692054328526	0.09969608514404327	0.4960933017113236	0.07598703897273175	-0.20833098427896105	0.3284545306567214	1.0462143973307705	0.3710770070041991	0.014024128345462067	0.12867132852966934	1.0963083572307466	-0.4668656982462074	-0.22135272345116624	0.603165471569821	-0.6628520536681528	0.31905860310585543	-0.22727916115279326	0.3919698691336364	0.5400521320235746	-0.6290135187336314	-0.7213275298945558	-0.11936736074386381	0.4574107998566819	0.5256450389108773	-0.17068242442661546	-0.10217821047536861	0.18361227174115116	-0.6588242481028056	-0.05080468701487615	0.5093039681094308	-0.6610813133792522	0.4442855882701558	-0.32354487381676184	-0.5009067959459546	0.5922442780072317	-0.22597846618027853	0.002632812242466275	0.956315582714949	0.18993647351142867	0.059567788063909055	-0.3861609981912026	-0.4207222799744373	-0.33026629128216467	0.7015505680754925	0.11526870466316433	0.3424900871612292	-0.538596710886351	0.6619147128989666	0.7319002397326642
0.11522117087324255	-0.32165372572574596	0.1701947359597628	0.45654044908124103	0.08163084255337896	-0.18506874151912994	0.2582472360283908	1.0523499362808386	0.3451357802877122	0.0041985537694725255	0.07279522681352443	1.1293753659871482	-0.4600335071810422	-0.3215112286954	0.6317780207579814	-0.7012557349494541	0.24722517307106254	-0.2723961986394784	0.4006891505617138	0.6197844144361161	-0.6126772572837853	-0.7447264646029396	-0.10704889856558897	0.42560716980394336	0.5255350816776064	-0.09823010707431527	-0.1348578927738456	0.19874326909554693	-0.6458899532347439	-0.02548647126270439	0.47139080186957605	-0.6595456485749769	0.455185244696672	-0.39099708409990386	-0.5341404907899143	0.6961087325866759	-0.26514513389804695	0.008622214933478398	1.0020407006191052	0.22690998478888855	0.08117824114728123	-0.37568212488998176	-0.3922862303054673	-0.2563434019313003	0.7094229598795511	0.16072632491672473	0.4337658499495677	-0.5434219323883626	0.6483491177138578	0.8017628005010804
0.13618843150106252	-0.3547084772963234	0.2449190365695384	0.418842657948377	0.10485053780202351	-0.16026597713955515	0.17643491391745503	1.0207105024788183	0.3001003609694478	-0.010880210083230028	0.010609927053440113	1.1295154454877439	-0.45515594640931856	-0.3790893664794113	0.6532358080453304	-0.75718792074848	0.26516909230566094	-0.39180601861383535	0.38572176372784694	0.6686082922975487	-0.5931572815778858	-0.7770763649148743	-0.08800898545849903	0.39023444069662816	0.5523149377175428	-0.008106713319070202	-0.14326895494502012	0.20873099164360925	-0.628794869552814	0.0015453766110329226	0.39058643529155207	-0.6923299441298274	0.4466630809804779	-0.4429522587378324	-0.548397486553615	0.7656872873137746	-0.2886521853545136	0.05608203466263251	0.9525021612583882	0.2629558719763879	0.100402194618299	-0.42392755714567515	-0.30616848636356025	-0.2046067939283563	0.7160481991645824	0.1746029633106248	0.5626129413915406	-0.5219451884088898	0.6167875786225802	0.872751625600587
0.1550714291892546	-0.41476099488076723	0.31787642355237533	0.37820684027837226	0.15862431062722257	-0.15006717453440827	0.07382293152353524	0.97161822325455	0.22364133705469444	-0.026556748885443997	-0.06006951445112785	1.0808259574600414	-0.4847475538103684	-0.41263226969355626	0.6889421119169916	-0.7890682846491577	0.32866886153063807	-0.5064788306652185	0.37962965839041996	0.7093086117665752	-0.5600301099683274	-0.812550341119002	-0.08035297202330702	0.3573226313862653	0.5622039355843877	0.11589384090017707	-0.12656219040627326	0.20660088414647823	-0.5968879543479119	0.04082159349586635	0.32278763891612405	-0.7236754767615632	0.4404131635773526	-0.49754597936355954	-0.518620475828825	0.8632495628250828	-0.3005837030747418	0.09217492326702084	0.8805621024108984	0.30590396174630907	0.12782041647747117	-0.49153813118833883	-0.11886252471140757	-0.1402140020326777	0.6823250911587222	0.20786196326289375	0.6574189209408368	-0.4969173670440356	0.5741201740381732	0.9466404267156522
0.16068761092493422	-0.46434506917482565	0.31174689036413306	0.3319790699833164	0.22705515052876996	-0.14566932129010546	-0.012042594083523548	0.924330845145301	0.1383443565034586	-0.0689401448832185	-0.1249493593756823	1.0323891773701075	-0.5205335163395421	-0.4266931028176183	0.7198156144482668	-0.8271532352403778	0.38014550405467495	-0.5777639454641295	0.420759637610844	0.7506666336478771	-0.5669049851049937	-0.8554785622225938	-0.06799192409469175	0.3247302862281842	0.5483465687646899	0.24072855881911126	-0.11162001953220117	0.20870737001173403	-0.5315712184102659	0.06007272404712927	0.30806472289095704	-0.7230531826748141	0.4024024613739252	-0.5236329481857603	-0.4924469779442429	0.9363193789558754	-0.3156196639460292	0.12614181078823808	0.7989818191638199	0.3556976857309719	0.13106724318751198	-0.4935807478594346	0.12178265684942242	-0.1068709795448191	0.6343100399717103	0.2205287587264794	0.7068656311908647	-0.4893493905266091	0.5167632313434367	1.033274384633033
0.18081902263565197	-0.5020998512242028	0.28963685276239276	0.29848108951937835	0.31184533383339835	-0.14581425136306686	-0.08927482837431107	0.9232064728329327	0.06954039159058364	-0.11325335568999159	-0.18268996114083855	0.9452817566305776	-0.5414584368457284	-0.4415919772784579	0.7153681000832118	-0.8555668417408409	0.4512353424480974	-0.6368094239686165	0.45555949347522795	0.7405935716903167	-0.5525885372139443	-0.8871443952865528	-0.08020800460179303	0.2931655195609338	0.5203013860850401	0.3157356884255386	-0.09255058133684002	0.19484556562228186	-0.48325051482692727	0.09173069648841106	0.26855010803835544	-0.7249719289587468	0.37148798475552075	-0.5377718556412634	-0.469115090630997	0.9351637157390232	-0.3199741594272616	0.14083695153457812	0.7257215849456962	0.3875939098653618	0.14057495475563858	-0.4891847529455231	0.3591624522746706	-0.10760142850557883	0.6094677889567801	0.2416262652361615	0.7314493377509501	-0.4745068130239452	0.4700549345010896	1.078152088926239
0.21857240776938425	-0.5383567077022138	0.29039998336968714	0.2793607810018861	0.36869612708689325	-0.1762414596590157	-0.1448101312858856	0.9267380048769909	0.03247070414617167	-0.16534751578973497	-0.19772712768275766	0.8535614840462218	-0.5541151090919743	-0.46359376479863174	0.7166750201542725	-0.8704630123374892	0.5060834377367458	-0.6433538020031497	0.43829705557903453	0.7282769295340495	-0.5524671020101478	-0.9246739301311908	-0.0939861907298082	0.2619640835863446	0.5067510652548638	0.3804575405343702	-0.09189202259271598	0.14868117964316158	-0.46228960220731274	0.11961275755241814	0.2050707672714848	-0.7303361826358354	0.35283757913706015	-0.5247896346545579	-0.4521392068090654	0.937939567925419	-0.3444327257346861	0.1549165544745375	0.7060419892805174	0.42905032131327336	0.14438844650424634	-0.44391552762447883	0.5329335401794445	-0.12415936748883354	0.5483085468743326	0.25517137011990104	0.7562836783955222	-0.46157508174067613	0.42533802757487615	1.164484959994991
0.2697720946427058	-0.5611492697471065	0.3063920864268362	0.239459176412287	0.43708574694649743	-0.21198282346930758	-0.17103191931386055	0.9155003746420366	-0.007006329044403919	-0.19657596472340083	-0.2082253170929958	0.7977810926212155	-0.6025049256664421	-0.5075846194045629	0.707477522768708	-0.8627562389262644	0.5122793013129574	-0.6467762127906596	0.4185705884058032	0.6778646989144143	-0.5419409577506373	-0.9367816302479396	-0.10800054562077573	0.2510130932414414	0.4759832583745561	0.4508026044093909	-0.02543295603779185	0.12494566734359161	-0.4785500908696025	0.1665767028780822	0.17867459478178066	-0.7331864038172357	0.3295368651237264	-0.5161804115750556	-0.4573329988816127	0.9790482604099718	-0.4190620063390463	0.15081203022031836	0.6988089067990385	0.4853534341896604	0.12501912925421746	-0.44197633666103303	0.7102509385016643	-0.17057366055723416	0.4841478374855816	0.23864753518005152	0.7798342931016171	-0.4059575366790102	0.3985721225012985	1.2390192311379262
0.2921901636876126	-0.5844644630128781	0.35733281603688166	0.20188870805518175	0.5200338399983427	-0.24854555491697136	-0.17897905888611126	0.8857281768935698	-0.035279022471643204	-0.22021035061765654	-0.25381352919241673	0.7462505324965473	-0.6570214489177288	-0.5223860160525324	0.6653232334431733	-0.8593910488762342	0.526084018756318	-0.5986839355175526	0.39625759722117454	0.6041607588900832	-0.5376895523307703	-0.9296869715588396	-0.10826014282750047	0.2241677630049271	0.4470508668587341	0.5298984835452648	0.041453061790733915	0.09894690743995664	-0.5007631549952041	0.18863377534273512	0.1404535982420965	-0.7379765917557786	0.3036701789741514	-0.515551880634155	-0.46422153042087066	0.9935753991389967	-0.4719390245305536	0.18217684158252878	0.7059791220359679	0.5181974781281607	0.09755143117869261	-0.4240065715617366	0.8667958260810356	-0.25626209814012696	0.41590767186942995	0.22835959569258873	0.8184084636483602	-0.34558971544443906	0.3604816180286263	1.2261398149473934
0.29702661208599035	-0.5921305321433478	0.4024669234680521	0.15313622513397587	0.6131543709686423	-0.27520594003535664	-0.19137216926153364	0.8742055869395993	-0.10874667745448016	-0.2633971361706653	-0.3069388806207051	0.6938994905873396	-0.6970249266032461	-0.5185905262342828	0.6049399478389674	-0.8487708076077881	0.5808534613292412	-0.5177633444760584	0.36616862688117957	0.5562099486569619	-0.5319498323600265	-0.9277878784370797	-0.12768125492989985	0.18902686409043126	0.41429826989732693	0.5983448786147129	0.1163204020710952	0.08636711343501768	-0.5269814349801272	0.21061592135423401	0.14434291071513858	-0.7221321696190339	0.2696845000068522	-0.49002789944851194	-0.46521499838411434	0.9968402819417704	-0.5474870868224964	0.21815579578771818	0.7648882864656736	0.5346698562070129	0.08979798979968678	-0.38067632371823834	0.9926823409144696	-0.3490978124306592	0.3358960883132595	0.23087624447886684	0.8730889395316186	-0.29923279912491596	0.314534715261287	1.1810751469219778
0.32302725106826674	-0.5967490345853632	0.4505273215097427	0.09416490777939315	0.7125147250449828	-0.30791547994591423	-0.21400869532267194	0.8474662417269115	-0.19658311573653703	-0.3262704504354678	-0.35455419298542623	0.665552596164325	-0.7056237433604255	-0.49344283137707573	0.5481097169191178	-0.828762600767055	0.6459026397934328	-0.42778750411181726	0.305294278943706	0.4965801319013341	-0.5119405959779615	-0.8855717233748372	-0.17862712823603144	0.12810034893355973	0.40401672071588557	0.6328843070771932	0.19535008027385278	0.0723636463612219	-0.5412049293850609	0.2144642270338711	0.14256651340501716	-0.6945771922427433	0.2125119184472377	-0.45236850209440116	-0.4612915304204499	1.0024665110513458	-0.6256952405574202	0.22342517038177984	0.8095778344152125	0.5548122217093734	0.07494201601603871	-0.32473809126885944	1.144592690311283	-0.4724192255488999	0.27267617944520983	0.2634683616842259	0.8977112643213332	-0.22808690568129347	0.2873611962138001	1.11897688432872
0.37119551967638564	-0.6106252281296982	0.497257930131157	0.03194835228981049	0.8179906850739409	-0.35271378806004366	-0.22847145119757678	0.8307712579257979	-0.2840780436477385	-0.38269584276171964	-0.3945747575816019	0.6151452702932256	-0.7236052012506138	-0.4747639080877405	0.4526394756817253	-0.7991722719829648	0.6937001939871671	-0.37259308268140157	0.21777437527141058	0.42107968545844326	-0.5005708583703387	-0.8045530243177499	-0.2058474624915835	0.09623796583685677	0.36814445596797796	0.6435033433811383	0.26748689402617865	0.07362612863529208	-0.5824439198492224	0.1961807933133527	0.10498332965055643	-0.6377569267074208	0.18126460193138677	-0.41852810275882496	-0.4112466775087582	0.9658343181826339	-0.6799682434782301	0.22591018306614105	0.7851511536649213	0.6059816435862592	0.046437764814214716	-0.24654641702276453	1.2513055019048493	-0.5777882813847759	0.21323470851499837	0.3172876557028227	0.8864179455922983	-0.1803304936680738	0.2770360757141096	1.0123588843407536
0.4161964316035155	-0.6084890718823113	0.49890206508949386	-0.04347270448204747	0.9168096083290823	-0.39718407059574296	-0.23468398852465083	0.809714703162242	-0.3608047057624583	-0.40270878962594897	-0.3936958665178628	0.5886062486829426	-0.6827737590437422	-0.45992863579898363	0.3663932251915913	-0.7540297934178858	0.6596922900693719	-0.2784303302509687	0.1410079207739015	0.338214582558516	-0.4907316736453474	-0.7508779206967382	-0.24663500125952315	0.11309010156349308	0.30512433088085905	0.6159337110615309	0.31403292044032516	0.08166081868630629	-0.6493151839690083	0.1719180432613951	0.1201893712931845	-0.6121159172987178	0.17567421231668714	-0.36111106761384	-0.34947904872901736	0.9261786108268979	-0.7522130529654524	0.21794098820694283	0.8069610732402198	0.6465075167449612	0.01993655655182314	-0.1579168423462944	1.327599580391097	-0.6759600040372457	0.14743135210243694	0.3015031540147268	0.8729331063998046	-0.16111971099871675	0.24684234027896107	0.9137092019602097
0.46462426103954985	-0.5856739983645755	0.523288148554798	-0.1225278587691098	1.0223763638558336	-0.44545656406608397	-0.22903628271558324	0.8034957385049617	-0.4363726538913336	-0.4166220824482549	-0.3422000881324093	0.5543406564577322	-0.6277577309056027	-0.44808986088925773	0.2727379911725135	-0.7153281438330049	0.5810940565384044	-0.22021384047479547	0.04849501232666801	0.26174324004646027	-0.48974552592756104	-0.6796352953546069	-0.2782087549194	0.10794248638338341	0.2834489479792443	0.568528819711927	0.30333303680596757	0.08957614567875054	-0.7203065488128209	0.16197223691218643	0.13094550206660424	-0.5748882327276407	0.18852822412934378	-0.306732624949486	-0.31180221451767853	0.8377945334675239	-0.8583872240302611	0.21648068851343502	0.81477387906687	0.632952878823812	-0.02457655385332775	-0.052741781964690634	1.329552128350584	-0.7729978471415844	0.10194641137230612	0.2581957922943983	0.869631632174583	-0.13142000023702743	0.23532017597428467	0.841332395752939
0.5220744248539353	-0.5725917905516104	0.594794159978056	-0.17010120043877103	1.0805278165409127	-0.5104370492538994	-0.20506235350539503	0.8138873945740868	-0.49308461981379476	-0.4268635967000224	-0.2811491884145119	0.5293170917026868	-0.6271269819978966	-0.4484995198011032	0.19822384625255335	-0.6558382950496219	0.4621440898867202	-0.18492641436552398	-0.04620806393563653	0.206123406692332	-0.48596988838343735	-0.6365313208010445	-0.318795738671353	0.10653079708287974	0.2671707672341349	0.4835929139096393	0.3048476761370019	0.08983142035958665	-0.8069643892986778	0.1408044943625551	0.10415679789044563	-0.5723438534713126	0.242135373524165	-0.2895180612530045	-0.2561658901516813	0.7213163256902029	-0.9370188999945714	0.2119905140228827	0.8560726594586564	0.6204643521278994	-0.046696981477125185	0.0608097261509998	1.2557510145741508	-0.8531475847459126	0.059683339935590954	0.251939240398075	0.8436929560405533	-0.08670895592792424	0.23030124419874265	0.7728062575830774
0.5532843550756608	-0.5600376897231896	0.6685440086040094	-0.21889668154005143	1.093252554894278	-0.5734223908248091	-0.132605925919918	0.806463912683465	-0.5302183651165715	-0.41929342649776624	-0.2271989900705474	0.5313586939402029	-0.6192553306706519	-0.41789048867285006	0.1504313174150374	-0.6120459327527393	0.3705993599083512	-0.15031636913605467	-0.1209147424617961	0.1539747029595668	-0.4918146175400728	-0.5943700083255374	-0.3323848641673232	0.13038367430216471	0.24226080436542677	0.446928441610575	0.3090105897832698	0.06925308679536915	-0.8869638929297603	0.13824648819786112	0.09950267727192028	-0.5594832079417638	0.30681157260100733	-0.2958670797320908	-0.20763322696845427	0.6448467193231682	-1.010634405774409	0.2035673531616375	0.9282438270276515	0.5935687998982605	-0.06386406882766515	0.17726094756110053	1.111463314206103	-0.9273391621555837	-0.01781544839214603	0.20615768588730599	0.8314051045474502	-0.055918447265188534	0.19818207606367386	0.6930364543711829
0.5539316808651183	-0.5632166747395945	0.7403707844838976	-0.26320680863122625	1.0907503869428108	-0.6216389956357644	-0.06506102858026921	0.8406656405378901	-0.550536796296491	-0.39943416562644224	-0.21028620895105554	0.5337471623927029	-0.5769727805828115	-0.3953827356322854	0.08259875397290292	-0.5758419421494633	0.3129652442150693	-0.13962559176131809	-0.1483034739467055	0.10215495101676782	-0.4954377277750802	-0.5547619286332709	-0.3264718515757325	0.14071293420321418	0.2084127474498684	0.3974351166506736	0.3134041952910118	0.05608469809389729	-0.9226873308192036	0.1508510640007435	0.0975618559158872	-0.57424479236514	0.3250508116687144	-0.32268615258992833	-0.16078704870194813	0.6475650002674047	-1.0769318633897789	0.2058241840576187	0.9909060884505421	0.5543664275629755	-0.03934326889554315	0.2393418262388473	0.9119645936485222	-1.0129746392000778	-0.08652451657868769	0.1963342829367834	0.8183135444162684	-0.017853957077669968	0.1829746130223614	0.5648109510026948
0.5308826793462009	-0.5754647412209817	0.7795784516511964	-0.2908909545168127	1.0774870029062156	-0.6719101880388632	0.02405006236078815	0.8599219810239113	-0.5927603935412986	-0.39949350612650986	-0.1719228488931418	0.5806624418747524	-0.5444258891111631	-0.368658478956915	0.0003098303477064024	-0.5750793453047094	0.26956050494929923	-0.1430104328657374	-0.1296860007921981	0.0699840182547653	-0.5102498894207573	-0.5615536700780709	-0.3198760851401796	0.14127565275130852	0.16701601301149183	0.3337589876946271	0.31048645445841255	0.03120078526511031	-0.95220792120757	0.14110287663515308	0.0536448234715778	-0.6216263249721788	0.3463080688985917	-0.33730371570467554	-0.12464380760975294	0.6124152492244178	-1.1171459923355838	0.21227551489707905	0.9830442194773168	0.5120618509578511	-0.010611799809729192	0.2511738717074719	0.7045341880962293	-1.0987874483708886	-0.15565703486094312	0.20553410439212416	0.7915652456733129	-0.029753589030741424	0.15921722334746352	0.438363418173625
0.5270693419683034	-0.5928070931650218	0.7775527073174777	-0.3381635776023848	1.0426672080161405	-0.706345981896148	0.12978462794178894	0.9076644510528393	-0.6280391278462873	-0.3994068733096083	-0.11665226168584648	0.6229370230628658	-0.5251346835356203	-0.3388072642952031	-0.044383975723098844	-0.5694437602334317	0.242404924146638	-0.151728783523732	-0.09676715516197383	0.05208034068428791	-0.5310704537586215	-0.5663878287453736	-0.3322793419540887	0.14552580981841884	0.1386722810254413	0.302942002347075	0.26536940243786555	0.02816104362004771	-0.9639748793820975	0.13476779867854505	0.013478089870387	-0.6981687944322271	0.34469056485903826	-0.33843421542230756	-0.0569922187194693	0.5487432213846739	-1.1721763090940231	0.22579867440800747	0.9607153144378758	0.485828338993072	0.012951068271027804	0.2097085053121582	0.5661206820501467	-1.1717207646820327	-0.22747039884773157	0.24993050990102664	0.7522976620447837	-0.03182938380310969	0.15258803037121166	0.3772516179277267
0.5196877262613753	-0.6102820802733823	0.7627397305660684	-0.38015088747947456	0.9941551178422235	-0.7331836346100243	0.21484744575207296	0.9206123082856392	-0.6428118159121963	-0.38084631583092116	-0.06107403855880433	0.669787120390203	-0.49743150303084516	-0.3477465469554083	-0.06832541429303406	-0.5839027984223808	0.19382289860358626	-0.1822258092156636	-0.052662278599086995	0.04787550994849713	-0.5361642792396077	-0.54931300271866	-0.3321675386567331	0.14553988883067365	0.13820143377384336	0.3036802730936615	0.18473774828648287	0.03186675422741616	-0.9837456509862548	0.1271024035852551	-0.026816073941931202	-0.7898734403955804	0.334253601355857	-0.35988619654336035	0.021749621057470987	0.5068596870882327	-1.216338112689113	0.21341948091849047	0.9554225930809206	0.42925377472374215	0.014471826075307037	0.12024814204407416	0.4168770664291827	-1.2354905928029523	-0.2708983831983568	0.2798353815313703	0.6889730306733114	-0.023216224199847278	0.14321278776584245	0.32920504162965875
0.48205581979852197	-0.6547623169392841	0.7569652963084208	-0.4057190571995822	0.9231808899472658	-0.7386551524801496	0.30434388075347313	0.9203175062079071	-0.6479576074566864	-0.37127167847289005	-0.011821991626324375	0.7259731210465721	-0.5016482053371305	-0.3985688263069413	-0.08975461866291125	-0.6088844385486594	0.12558772358198292	-0.2308505677591292	0.029842399431620203	0.0459415572527729	-0.5629269555545429	-0.5601669247198713	-0.2851090283131421	0.16304717213652892	0.12981747269087596	0.2938801241120207	0.11025746092181876	0.04943265865842703	-1.0067497445246931	0.1014897316918019	-0.06322796482353299	-0.8913725664230622	0.4036878597607297	-0.4001489837285563	0.10598091919969635	0.43420195390009464	-1.2676287344644828	0.21375411090229388	0.9156456623447282	0.359337786944441	0.027723429968392284	0.01817248638352592	0.20022360514289472	-1.2779038546775332	-0.32863152905185034	0.29050862890369916	0.6379537955751217	-0.05578283235470033	0.14346247102075	0.27784781401748904
0.45072903466155695	-0.6638192300405674	0.7309914897054888	-0.4060086306872397	0.8371975535366614	-0.7137773166778946	0.3846957067737139	0.8878991200160758	-0.6618717905426018	-0.36657246250265874	0.005320169117571415	0.7927635352837403	-0.4752341197598664	-0.4432699139211918	-0.08109714910542623	-0.6449189631864344	0.08412089527861345	-0.2622519114192915	0.15630964967829408	0.054933751489061614	-0.6008276452959429	-0.6268920719149946	-0.2380831796069809	0.15573416699091552	0.1119398111064881	0.2688174158990375	0.0434203588130334	0.030898535748157967	-0.9846138697915953	0.08059655881661724	-0.08397917432804682	-0.9839273668690645	0.49060049529339833	-0.41541898397076976	0.15011868026810765	0.38237462635835673	-1.3257968656567884	0.1722073850377484	0.8940731990650663	0.29669746578195494	0.076754952232796	-0.10474119955543042	0.026930227159746568	-1.3264669548428571	-0.39454302834208577	0.26930322749219393	0.5776676638585515	-0.06177908440083627	0.10951123568668082	0.29695891858941426
0.4419586108972465	-0.6821107143531415	0.7149650884687456	-0.4019431532587479	0.7418188327009904	-0.6761520657270195	0.4538067983735708	0.8882300107424334	-0.6714957768776478	-0.39229048540501704	0.024439332394001572	0.8492451149831005	-0.4937866094766831	-0.4796173735580561	-0.05453543745639322	-0.6993983430759174	0.12676045022025742	-0.2995245686971006	0.2843097866112604	0.0598824758338651	-0.6190564186658243	-0.6613526408679713	-0.17708562457103366	0.1419837071120043	0.11161778641435685	0.2365307135567991	-0.024573601454893283	0.03484799878013295	-0.9497770668160485	0.08655990369035291	-0.10984788531822813	-1.0422775840043368	0.5219102610322852	-0.4605344213230286	0.1954042445478532	0.3816621557467935	-1.3676937391747086	0.1468768776511761	0.8782930997623997	0.2286770001028405	0.10724673006953891	-0.20124544799056093	-0.11226501150111612	-1.3636230165456817	-0.4452743286917983	0.3230653661125257	0.5323622116939898	-0.056913159967007895	0.09582648620740802	0.28747637828745387
0.40302196466135587	-0.7206345369883053	0.6943021851702117	-0.3949225783887139	0.6520850295011549	-0.6244538329476998	0.502216947792159	0.8968153596452941	-0.6770827526762633	-0.4287412502106176	0.004349443190994473	0.9160933120142651	-0.4863875991945239	-0.5079278505482421	-0.03405285124996697	-0.78260276526339	0.17981385802200572	-0.30770410136527676	0.4081031553304861	0.0507787249881775	-0.6439254097737319	-0.7053964383616299	-0.10845990077391147	0.14531437209626472	0.0949192522644461	0.22435661319674752	-0.07026408138740789	0.04429296065032897	-0.9277453581969729	0.07914182150339646	-0.13727701768700948	-1.1316875993576005	0.501511629969545	-0.5202364232309841	0.25571834203843014	0.3953718817325343	-1.402167156651876	0.11369327572826116	0.8979537202325689	0.19517256884582887	0.15475061616786803	-0.29956440868733025	-0.21697178225322783	-1.4034410526390564	-0.4786007324458881	0.39754705305888666	0.45924522739439944	-0.02893200613990631	0.07875786665584344	0.24119935622021615
0.33652269072005564	-0.7591662690598737	0.6631154700617218	-0.39696556412354134	0.5784944429979955	-0.5570569558277867	0.5352581512640932	0.926901575505177	-0.6965012622678052	-0.476475449926685	-0.017272201979839606	0.9694036725678761	-0.4317233759719139	-0.5262139477053789	0.008227627026790491	-0.872084161921371	0.2571282624858121	-0.3166661669878633	0.506818787918675	0.007980549951464948	-0.6602634311540679	-0.7122988436006007	-0.06929740408977948	0.16123401001572596	0.09165453271510267	0.2468664106825335	-0.13540085587567544	0.0861763956003859	-0.8798877765810731	0.09678094704511059	-0.11099740413671225	-1.2126940847274148	0.48791678551806666	-0.5730516397444163	0.32219953800907397	0.4444487873298118	-1.4114923661556855	0.0879588402048243	0.9102518074751064	0.17588417339757226	0.17440829433957655	-0.4046382274862645	-0.3022024262745674	-1.4676821060169858	-0.4896987116794703	0.4304306386452283	0.38133979946634294	-0.016152114625267132	0.04757561675399331	0.19239837446879188
0.2814104658933096	-0.7854249895044716	0.6402843411028994	-0.3859469844378354	0.5081708233326265	-0.5039212567651228	0.5308463052368233	0.9586014695107388	-0.7554098368645009	-0.544120895879475	-0.038404504830389895	1.0121925940513226	-0.4130678077729552	-0.5756115646624458	0.05738213498345192	-0.9477176079282522	0.3689519285645414	-0.3420363866365018	0.5942741665829041	-0.052447166004103415	-0.6726210764099669	-0.7183595781418006	-0.050597486066163724	0.1663859814821382	0.0999718518328729	0.28728733193086764	-0.2049737562009537	0.13155522810583023	-0.8586035029928608	0.11187320343674054	-0.11261506197314927	-1.2975700417698284	0.4620453138535816	-0.6132137274685556	0.38714144302960957	0.4236917973790882	-1.4619447668520613	0.06932361860238176	0.8914487247621692	0.13690448662102478	0.18070775401037986	-0.5404609952603405	-0.3803652799402446	-1.5035878766044894	-0.5006807407225512	0.44409898988776186	0.31365513251454613	0.007161967830748174	0.06186163856743147	0.16043597228912107
0.24607026086170586	-0.8040115566367504	0.5926046865566226	-0.3568850409322905	0.4338666844817759	-0.45186827139971164	0.5017854023306769	0.9603220075510489	-0.8392058014883432	-0.627073875344275	-0.019776410019165275	1.0466267900302744	-0.43317401774305864	-0.6128163563692062	0.11358699253010532	-1.0158558324079947	0.5100774619183737	-0.3634287641888865	0.6685228846496861	-0.10989699104757981	-0.7036674235370817	-0.7123736056702873	-0.03931433498356773	0.14144024461206134	0.10828870211269688	0.33671037038925705	-0.29770046714627524	0.17805608812535786	-0.8444930950045313	0.10352071682623007	-0.10042883903804922	-1.349867378613117	0.4972685688935061	-0.6338657990273708	0.446476609330817	0.3752634335907297	-1.490730255578911	0.047211090656769775	0.8542562921173233	0.07090139887359477	0.15696804804673362	-0.6531383607246842	-0.39947851773782894	-1.5352227324418848	-0.4797640993572575	0.4567644973423729	0.22240959997385298	0.03408182634304684	0.09261472789335302	0.11019608569291214
0.21948492696180874	-0.8024156757376056	0.5698935364150056	-0.31184368107890736	0.34468656671020337	-0.37580050881653104	0.4622272530193647	0.9928720938761758	-0.8740521403020527	-0.7040092877022097	-0.015423052761620783	1.0329667793753872	-0.40740022495634565	-0.636428255722016	0.1708826349528041	-1.057202161116736	0.6651138856717007	-0.4227395975675772	0.7027422626202422	-0.1768480254576618	-0.6909519257482565	-0.6912405761561666	-0.042579242509708445	0.12587081423060983	0.13470229525144353	0.39214315845827113	-0.3902024376889334	0.2117143634853317	-0.8057411424505725	0.1074440750104521	-0.07018483506687714	-1.3768693178106788	0.5110887866457062	-0.6377953402308422	0.528269104331332	0.3367736321881805	-1.533867129076471	0.026270851715472755	0.8704689418321319	-0.0038424456614477077	0.10691573690149259	-0.7265659493099463	-0.41416372914621047	-1.5460210634370832	-0.4334219002186813	0.4432317331946239	0.13949976991524055	0.08501685262964279	0.1509594951159991	0.0543827775882865
0.1964468543198564	-0.7821973310332695	0.5443713873214415	-0.24379381196966438	0.26701575308226744	-0.31044243549800327	0.420454871089896	0.9974183262354803	-0.9077794542516701	-0.780834832736043	-0.003955211324128028	0.9971795170912839	-0.3402257277618664	-0.6654512240965732	0.2208664978217481	-1.0890943090746172	0.7651674306391432	-0.49303319615114605	0.7324510758009206	-0.23051894655762561	-0.6802955466325	-0.6785420053440652	-0.044778878168912684	0.1053835785551773	0.15354536114373116	0.38829373300824604	-0.4562985901121489	0.23347728162395787	-0.7702694153573748	0.1099717324395942	-0.03567267528529662	-1.3864585973828176	0.5386453813261141	-0.6264151394497286	0.5947422648993321	0.358975504910081	-1.563901283602386	-0.00969319493346834	0.8682343856527067	-0.09205682370060563	0.07472132457766105	-0.7487005779922066	-0.4862139042051263	-1.5601129899918469	-0.3653429053673277	0.40412267697853654	0.07555387590631317	0.1433114288911875	0.17865420698023618	0.02400578486360617
0.20677212100313097	-0.7624918828588533	0.5294872736049485	-0.16340701767853724	0.20984021274157247	-0.2575218081345495	0.4289506107526549	1.0002323034607656	-0.9232389463015739	-0.8695441358208005	0.02097548001496146	0.952155480318288	-0.28734829675698864	-0.6584195339154892	0.24384506357497987	-1.0952141627824092	0.8590468523634887	-0.5702181986661289	0.7619732500962526	-0.2999949398536612	-0.6458619199560113	-0.6642141448610809	-0.04794768510800101	0.09319740426654283	0.14937270342331252	0.3448496755882422	-0.5380883509804639	0.2287374669743331	-0.7410228365217089	0.11172206035696955	0.014212124439167717	-1.375544151196949	0.5486021865230775	-0.5999942177093175	0.6032220253094247	0.3749069828342869	-1.5784771918763991	-0.02283217916305331	0.896038711139053	-0.1767572414841082	0.03122064504395681	-0.7649995695925744	-0.5300380960270215	-1.5601867123364954	-0.31117020336351536	0.3483462557374675	-0.004178969013401412	0.18584818265152592	0.21058979545551731	0.018439968453310283
0.23162859063546942	-0.7153163536335875	0.47986644060691513	-0.07249940162012687	0.1559762014461738	-0.21579044817624288	0.44262600390046786	1.0375100027558215	-0.9161753419373697	-0.9580812856223669	0.03828384479679528	0.8881432718538257	-0.21410925602017344	-0.6324795639748101	0.27327259121001957	-1.093862924223051	0.9474000456119436	-0.6385300850743877	0.7791546965907449	-0.358056497451955	-0.6168447726836388	-0.6635623948547962	-0.07392122416551694	0.08437365165797098	0.15532527091773024	0.32258943892960895	-0.6027369393718351	0.22887537167178765	-0.6924304233992394	0.1522693205470638	0.09507036210743489	-1.3534548257449095	0.5210976107390477	-0.5464298693521704	0.6087923417400418	0.4365604852203912	-1.5343965318632047	-0.03085546715492396	0.9216167337929535	-0.25486205081423663	-0.025924144900372408	-0.7874586147331725	-0.5996639815701101	-1.5513161210290645	-0.2724250607066315	0.3162510040943213	-0.06393274478757972	0.23812333185022236	0.24506752867624115	-0.022076242487804962
0.2400211274616483	-0.6876637471272503	0.453310057517326	0.00232574077687418	0.12519931283208904	-0.174408700315502	0.4696349884634444	1.0903883092995188	-0.9021546460302078	-1.052674049461982	0.062301240763820744	0.8292825999911184	-0.19682551155809488	-0.6080519707040676	0.2716545926866042	-1.0763664050034514	1.0053179350491017	-0.7075858967775464	0.7679594532045708	-0.39803338754900486	-0.543373306511939	-0.6466517153813893	-0.12617733161930678	0.08718175168962532	0.20294895878499714	0.31220978503413244	-0.6691771388312269	0.2581697317314274	-0.6797941673505108	0.18996507493909492	0.1712919677247277	-1.331441181700821	0.47970215226367385	-0.5419977479605462	0.6250150643501977	0.48373317430152885	-1.4631414377345737	-0.014521800491175288	0.9920230506621565	-0.3653590856912457	-0.09768745318261718	-0.8120251762585255	-0.6911035644274959	-1.5311161985953856	-0.22875126195214301	0.2913288958094049	-0.09227298591631043	0.28149275934638407	0.3217785318196885	-0.03459240877167998
0.24022751509971543	-0.6397516060054564	0.464121994775515	0.0753580600745443	0.10220075753819324	-0.14946759347826988	0.5132858949884022	1.128876618716645	-0.8379259015215604	-1.1582247494514604	0.07044238587181664	0.7793877504542559	-0.18274125292415785	-0.5780145187985856	0.2577632970925863	-1.031348500757383	1.0475702890094243	-0.7523405285947924	0.7573196684288275	-0.3926238063916038	-0.4824127168774492	-0.6420729653372386	-0.18326742422352585	0.09780092560086785	0.24492281451733744	0.3004363585630315	-0.7004435924371556	0.2698420390095153	-0.7012023180439347	0.1836638529137194	0.21675234892439624	-1.3160207238435189	0.4723572671322393	-0.5165440790883308	0.6325487583677332	0.43844524760144993	-1.3989229889796038	-0.02996561657389173	1.0032315460425751	-0.4783263744638676	-0.16453769160048498	-0.8372819869651936	-0.7498764701667928	-1.4966300812663154	-0.19692138865679967	0.2679291537574998	-0.1258154219305684	0.30389426392525354	0.40314469184858526	-0.05483637180177081
0.25799408597180373	-0.5691295868701058	0.45683735178461327	0.14294007395713176	0.07456661860847583	-0.11738084526561628	0.5338228055764174	1.1619717842411403	-0.7688767475863998	-1.2590253945074708	0.0836647218554294	0.7216457376678802	-0.19913695017180622	-0.5705631383143532	0.27512608117631654	-0.961130109608396	1.0621746697629768	-0.7955129172592982	0.7532165009072129	-0.3918032861935127	-0.4376007801025927	-0.63303443593974	-0.24279248523760585	0.10771799242923771	0.23532617059831998	0.2756165266684255	-0.7284678258494922	0.28722044673751596	-0.7188709915694724	0.16361908772743503	0.26042575774498755	-1.2714658918234485	0.5064332700736565	-0.48515617324510946	0.6193263645239017	0.37584114864388035	-1.3172224312359493	-0.060082864703527195	0.971197680351058	-0.5763980314625606	-0.22061593556184994	-0.8851422906569315	-0.7596777795259941	-1.4597489839840712	-0.16136178423364092	0.18638360698940803	-0.1434115550895704	0.28007702628019515	0.48064123692477967	-0.05245658449769804
0.27084224186827727	-0.4933024284788032	0.45636339916228097	0.1918978953291214	0.05153742679691975	-0.10423962793437111	0.5577289838110745	1.167251506666663	-0.7014300353940996	-1.357522792762858	0.09348238851279618	0.6868145179753435	-0.24470003803864646	-0.5710497973455141	0.2985797589567353	-0.9080361981587204	1.0496079690534004	-0.8702223460134594	0.7491820389937176	-0.39045119570364156	-0.38895964523237364	-0.636529591145856	-0.2996073407356392	0.13157233437087362	0.23897480144868227	0.27292560358336215	-0.7163045145628921	0.2941842648709776	-0.7594556490640746	0.14449028638192526	0.2688044642856913	-1.2027234302171697	0.5047095066446428	-0.4618430557581991	0.6099412333831885	0.31534330947462885	-1.2525563535175541	-0.05368463773955007	0.9083190987038412	-0.6483948123426865	-0.2713973210649688	-0.9261011863870152	-0.7458996749152016	-1.3649191350644334	-0.12668572026210811	0.12159240851740756	-0.12706100275708315	0.2895697102268113	0.5546915657029332	-0.037549375364532254
0.2936323130714112	-0.41828823846624114	0.4794377003997097	0.2266049197363706	0.052186363943727186	-0.09458944543903865	0.5778011105195213	1.173646227729587	-0.6285880704814277	-1.4437662301976295	0.11322773391876076	0.6490988467275924	-0.2966856645291773	-0.5510603331808861	0.31347306489652504	-0.8722059305124763	0.9562730408683968	-0.9358175823083131	0.7528828474061086	-0.3621804344059581	-0.34775380603112327	-0.6284545479645437	-0.33950780199315744	0.1309616966734472	0.25991634580166817	0.2569528357098958	-0.7110398319018658	0.32292481174488274	-0.7791292325328425	0.12847537800892334	0.3300380839134238	-1.1110382239880159	0.5108780004327675	-0.44319867588288214	0.6267404844451849	0.3492800874249789	-1.1604182101765383	-0.05405368562971451	0.8358174296065825	-0.6732390659880927	-0.3119270281889877	-0.9394897493429827	-0.7177277391299819	-1.2527594542881133	-0.06818343814495148	0.101106464769161	-0.1365345532300866	0.27219329700384354	0.5981756760094641	-0.011944531010223686
0.301297238896583	-0.3474935502499992	0.49120381664365276	0.24021815747931705	0.05520879566782829	-0.098823695276292	0.6020479825395587	1.186976062217318	-0.5645639702785197	-1.5333246427179337	0.10769792324866559	0.6156649200535002	-0.33370541407634235	-0.5347830090020591	0.3330009343313427	-0.8485822626925295	0.824198152687971	-0.9792514524228231	0.75101393632034	-0.3392838975260852	-0.298241094918004	-0.6286361617593984	-0.3933270828521622	0.1830424820730211	0.2629932622651678	0.17687621197948114	-0.6793057934026192	0.33993245380211	-0.8047581970439607	0.13007896723179896	0.38790715523181307	-0.9692790819652384	0.4684698850855355	-0.4524799012553264	0.6481092498434137	0.36010601691126387	-1.0640188470833796	-0.04546342961149803	0.7980672207667918	-0.6624056086188534	-0.3635560918023747	-0.9284413777699978	-0.7542229112458401	-1.1282262749608698	-0.05957374999954188	0.09377343522182639	-0.13586859082964758	0.22906007009145174	0.5942022812094737	0.03618570136717647
0.29750996268683283	-0.28441549071539696	0.49933188894288827	0.2466887317914027	0.07096376413160807	-0.11947486289573553	0.6042162353460296	1.2151242707776415	-0.536580200154378	-1.6118872424149377	0.11630331569218733	0.5680717066238687	-0.3365783558676704	-0.5105078823750456	0.37355741996061254	-0.8339088668915892	0.7000169101704228	-0.9275575115307481	0.763378675772769	-0.3171956888651342	-0.2810935055123579	-0.6246097065481592	-0.4080750683684736	0.24342355230400856	0.2641303282381945	0.14098318798887896	-0.6377192466335373	0.344819514430886	-0.8262791464022927	0.13074250937591528	0.4073233284536997	-0.8262797294190294	0.49161605840496747	-0.4787320734435113	0.6464139405936067	0.37818991404487956	-0.9375360130737566	-0.0448598453294826	0.7540491951396577	-0.6541322596220697	-0.37654291875683177	-0.9024064355900991	-0.7777469741398034	-1.0118169991395163	-0.07832598780879782	0.12793970064601828	-0.13136589055926212	0.18466229522442956	0.5740187744797203	0.066399235182907
0.3044279418055976	-0.24472885924514115	0.5252294773689442	0.2492699659780302	0.11781368396554703	-0.1348770618302159	0.5854908185436969	1.2462378414139779	-0.49485744016396643	-1.684144062691054	0.14268601115071725	0.5544668805141759	-0.350677325382372	-0.4946918446350317	0.3760972238905696	-0.8301985723091654	0.6001144966425492	-0.8241070979964397	0.7710574228725925	-0.2863255976085644	-0.25911842677318353	-0.6339861445696064	-0.40545334385633225	0.3005783442720884	0.26526960444725284	0.12600113897697307	-0.6092952735710442	0.33279729830926097	-0.8436244589592323	0.14854477512765324	0.40928141780075605	-0.6496112024246145	0.5302772972177123	-0.5005258335489641	0.6057545986780261	0.4286144811856242	-0.7862529116187355	-0.02623982668647732	0.7314513060191195	-0.6177697901226131	-0.37196033018241326	-0.8991834553768131	-0.7543939036115233	-0.8632442583446783	-0.10332021087341214	0.17481652163872136	-0.13914335361987837	0.11983435090335093	0.5442496777243604	0.0454801452843125
0.29073700135856384	-0.20384157532868935	0.5415170943710644	0.2363958869520313	0.14406472337979367	-0.13496617570882813	0.5512430604952436	1.2812330508544136	-0.43410742767872595	-1.746107099587092	0.14300251497529165	0.5269348759924103	-0.33667811473838777	-0.475354783295667	0.4176790966990881	-0.8382308101574447	0.5271811962263613	-0.7032695541151281	0.7814073401001304	-0.24604878482395134	-0.2485252291620113	-0.6676087069627783	-0.4106773215198395	0.3543764219265075	0.2753695793898488	0.1667400701889943	-0.5615821924424511	0.3282505905002179	-0.8137512936113118	0.17128107201731532	0.39257447893106584	-0.488682850137364	0.5549571267665543	-0.5249608909936109	0.5959932353757031	0.4553311472293468	-0.6559130001629132	-0.00677330616286694	0.6683592710601945	-0.5576847986725236	-0.3886802680296194	-0.9068150015391344	-0.7632273538179862	-0.7140176800526418	-0.09940573244206409	0.2179228790934305	-0.15701892190139227	0.08500855013884281	0.5269397660653654	-0.0052797272207665835
0.2865819264048036	-0.20729130643740104	0.5622415425511984	0.21286863813861726	0.14102558082787792	-0.1223314119884819	0.506140743047202	1.2698065410688613	-0.4039456740731362	-1.7922094923038903	0.12763088281910323	0.49498935049582055	-0.37890937000860087	-0.4362911800325193	0.46030462163291164	-0.8326833249424039	0.4469459681564552	-0.5755247834911285	0.7719890724320324	-0.17922515659618862	-0.22369847638585968	-0.6804985753629312	-0.4253555870024063	0.3997784585258075	0.27581772148948486	0.17915041485479197	-0.5416766436484296	0.27799395811940386	-0.8045863301496166	0.1658536236774991	0.33438457590208726	-0.3511301846449433	0.5957327388034132	-0.5718908140202971	0.5824836562413793	0.4782336231165738	-0.5854152986520873	0.009992610933665564	0.6339154655659422	-0.5050592172354433	-0.41381460183765456	-0.9059493162138347	-0.702804178228084	-0.6048097821811717	-0.08220104317537479	0.24595393111679947	-0.17327159801636555	0.0557803176111886	0.5036080872724339	-0.018946595551025798
0.28243525827947774	-0.20502981604391285	0.5512329935061276	0.2070761732875767	0.11918452887395296	-0.11024062065167264	0.4504348162561195	1.2442585899445608	-0.3843729246038328	-1.8447765716720546	0.11635579642731284	0.47543741529812544	-0.3901638759053241	-0.3923659233728568	0.5169930407545967	-0.8530439312080855	0.3838285923435468	-0.48643964081917257	0.765781606494335	-0.125364040621184	-0.2357771139947748	-0.6706042307847662	-0.4415318910478521	0.4180184818147411	0.25164919234413247	0.14549175500046882	-0.5168365863651949	0.21644191099204096	-0.778357403351934	0.19166643558317725	0.2760947075907689	-0.2366878016373124	0.6504084552537778	-0.5881983794441337	0.5878884799020896	0.4266322150186094	-0.5522677515470507	0.015593249289151647	0.6118893683241289	-0.45091621538298765	-0.41673710579097134	-0.9169594672418881	-0.5716447825973875	-0.48480293564080545	-0.026289861315301876	0.28181286976071995	-0.19871083931238387	0.02513587490765327	0.4382065794626232	-0.07279383368936979
0.2718443358176724	-0.22898305746024974	0.5271711224625985	0.20324952432954962	0.09996094958341752	-0.09788352030579628	0.3959775460377974	1.1986898751406283	-0.3818515391303875	-1.866773305051063	0.10857556055141862	0.45414188570369757	-0.3839532069333852	-0.35596184677356046	0.5354179486826649	-0.9008108876561046	0.31972118409204653	-0.43930800502622314	0.7582143420626061	-0.10248944930381591	-0.2460563986709156	-0.66266175657025	-0.45861706796561963	0.40359311323178765	0.22489073540759405	0.15883270461209364	-0.5130553984547099	0.14522061057340988	-0.7100285977592107	0.22303076751007977	0.2441993038766122	-0.0819809804658428	0.6949365187753401	-0.6264482779487526	0.5733226470902267	0.4375417040415205	-0.5201380443236504	0.029730627596875413	0.643966534075116	-0.38320260235059556	-0.4160196766595751	-0.9075214690800678	-0.5445299763035673	-0.35812854062564153	0.05247958650008394	0.28375892252102397	-0.23673661719912245	0.014961495067809116	0.37304139433623745	-0.09198332147259675
0.2611235278565534	-0.2597749801173315	0.5186173172039524	0.20556014164343295	0.08913121910424865	-0.07920248680754285	0.3688228664088776	1.141054428550854	-0.37728991511689425	-1.8545107745905187	0.10130387859348607	0.42864046910387693	-0.34339338738390446	-0.3101538922917275	0.5167611104018263	-0.9514408088590433	0.2618278264205031	-0.3930517251277466	0.7450408488200329	-0.08144914125246296	-0.2348194184865738	-0.6424687718927797	-0.486736225358899	0.41611515088092405	0.24666812405091357	0.17333500887907416	-0.4718389797068042	0.0651499220996233	-0.6675349235741351	0.27183298757754965	0.19528064824990035	0.053384937521547514	0.7067696649861831	-0.6436233138968596	0.5570959184666073	0.48878730773502477	-0.5193108524693797	0.06264149680870504	0.6760131999574931	-0.34000978251471564	-0.4280579295339466	-0.8977238374973728	-0.5750579866265685	-0.2636202805283345	0.14699924439250117	0.3021046542060443	-0.23891561975762343	0.02496640710909876	0.294438150142886	-0.06633994462114098
0.26645345708403745	-0.28304210834649113	0.5297047805790953	0.20405928524219927	0.06759263313377127	-0.04035715109557079	0.3096163802197137	1.1070350186745492	-0.36804599912214325	-1.8246027312369653	0.10967908763519682	0.40446077037258277	-0.2763247312249101	-0.2676549261581037	0.49983094764781566	-1.010245498887868	0.22875012633273628	-0.314083871529556	0.7462724170234332	-0.06255827912865099	-0.23634134770980544	-0.609790350888022	-0.5075768624726631	0.4239713849285196	0.2598623624610155	0.14387831523422698	-0.4459468390725223	-0.013446494696118671	-0.6227506163990943	0.2790418392197163	0.14695975501317382	0.18180441522092194	0.7053828437237472	-0.6393700303459104	0.5154574116044885	0.493708624666057	-0.5197539909627389	0.07340756905501003	0.6941260627655959	-0.3301986450432891	-0.4481327483561346	-0.910549200015631	-0.6383070902698883	-0.21925507014200055	0.2259536714118009	0.3204797122454136	-0.2655525387162979	0.024408579842153603	0.22525841629988735	-0.07959735446855717
0.2623278060297978	-0.29871179701644485	0.5328582428359881	0.20170851572822288	0.07072925551460663	0.013471327303043446	0.2426913239800034	1.043574770459884	-0.34175101597054425	-1.783909994666319	0.09853331058072752	0.3754424545690912	-0.20152939526224717	-0.20253848667202606	0.5176726926079004	-1.0576112362453798	0.21874885061147936	-0.27823697613010306	0.7361696155064497	-0.06641704053572259	-0.2503081560768808	-0.5708084177535173	-0.5233549457848319	0.44465474818946193	0.2669649626465131	0.1021957950305393	-0.40866013112095956	-0.0897502039548591	-0.5852328308701102	0.2541526802920624	0.07745766669108015	0.2541090968230111	0.7004769573949953	-0.6314369671570126	0.47092279953128324	0.4663676108630342	-0.5243366338353974	0.09608766407715424	0.7233481632021276	-0.33413751435072514	-0.4572721716387158	-0.9409655625912553	-0.653896568231046	-0.1762022171151994	0.3217229631573223	0.3365254302036918	-0.25360158051512965	0.05737865854615587	0.15198685127201847	-0.05233013706627101
0.2560491662134782	-0.30400540027648953	0.563798933965376	0.19626697215011146	0.121604256741534	0.08499435454203945	0.17348577987541833	0.9676255064020847	-0.30446669762483614	-1.7156763649504285	0.10193717612956743	0.3418831341484986	-0.1538747248273707	-0.17478980435906313	0.5497956036049303	-1.0906834733603752	0.2363787501100592	-0.26267555769749	0.7253179884390033	-0.07740750015785315	-0.2537130349311529	-0.5564046572698009	-0.5334505322926537	0.43512818770413364	0.29639523327036893	0.1384503710350477	-0.3826010791191073	-0.1608203125081051	-0.536655308897919	0.23353036969631646	-0.004751394237009435	0.2892643721730311	0.7256625005982892	-0.6184487543383803	0.3826412639913185	0.4191980511144453	-0.5594245366900227	0.10156072947433117	0.7108877851458075	-0.3249993062219971	-0.4432067215776795	-0.9770785336617658	-0.5725757378234555	-0.15284428846123466	0.4595398908856062	0.3533657691989759	-0.24627973962516836	0.13311060074927866	0.1152246747683477	-0.05375827309211576
0.25747916773018964	-0.34545601859039354	0.5951774907435551	0.1797392916901523	0.21252007249546936	0.15639157341957505	0.09809730833453781	0.8871942196585085	-0.287526502748421	-1.6455233629006851	0.11641011069729115	0.31295735554090415	-0.13663519827157755	-0.1635210855812828	0.5775004481546532	-1.1230924363984767	0.21240051570809934	-0.34277903977737595	0.6973087247500704	-0.10598367053372655	-0.2491319358661964	-0.5478615261529413	-0.5870426263389985	0.4056959241975295	0.292551699788122	0.16453540778668702	-0.39757608706312386	-0.19949717803797945	-0.5328259093249721	0.24832335848942147	-0.06779936924418253	0.31457223499183185	0.7150663925262782	-0.6016043696868094	0.319985650170313	0.388390061788777	-0.6075833313249482	0.12313478000063545	0.726933691741289	-0.293656936622284	-0.44602077136130014	-1.0448367332044166	-0.46672424250432554	-0.1426442043303792	0.6130540781039258	0.33875106141212913	-0.2327432517539457	0.19609062492654822	0.12822946159712062	0.008084762408195889
0.25641234120184897	-0.36320126505651296	0.631525213408586	0.1453247265544579	0.28454986768072815	0.19841149368221267	0.024853628816695988	0.7954568748527144	-0.26275255178608814	-1.5775524976409072	0.08901037328623183	0.25481696343287374	-0.11625284096823651	-0.15149709232302933	0.6331868224684037	-1.1628086371940385	0.18602500564352104	-0.44874464739193876	0.6951364521732379	-0.16836637034908583	-0.27214244037687185	-0.50640180506351	-0.629530391767675	0.40037108392638937	0.31276564783484817	0.20791466163558714	-0.4003144517595231	-0.19726734967446444	-0.5398127363223291	0.2530966221501277	-0.1283761119725147	0.339636952738226	0.6725354396481539	-0.5894054890128297	0.2874039771165233	0.31647086521018547	-0.7014238670141243	0.13131889098410623	0.7241376078455644	-0.25047952600662665	-0.4891812119290108	-1.0864538223868012	-0.3670236583755221	-0.13684454717671743	0.7459273535099649	0.32239549679480534	-0.18907350535942527	0.29127291361505725	0.14266913464434766	0.10139211686189772
0.23786956786040206	-0.3917656470548273	0.6662288529643794	0.1128946005688956	0.3497566318692091	0.22612853678817152	-0.047275677337452485	0.6959795460210165	-0.24621764110470307	-1.4915059349141817	0.08267766145898864	0.21593140242046807	-0.1365649975847757	-0.16564787183842816	0.6532937711049638	-1.1861932569964246	0.1424317632398767	-0.5847524698111484	0.6892710639925597	-0.25045496609572243	-0.31431993720154183	-0.4667136719221955	-0.6562319084748254	0.403956099209618	0.3468026799311153	0.2020544589518515	-0.39262014499847186	-0.20972534464004652	-0.5780913445298417	0.26806608220423367	-0.19424971641444244	0.35953819513097673	0.6476264712620412	-0.5792921326962556	0.2952496419892519	0.22940985976311734	-0.7781349610531713	0.12713536355161276	0.6716871368594005	-0.23461977998117378	-0.4798202414118736	-1.09686018438092	-0.2515005903034727	-0.11769244839751063	0.8499015126357895	0.34502066244938034	-0.09667825745964337	0.3422766436974018	0.17140200859785434	0.21217533782964298
0.2174657749084056	-0.38992092311803483	0.7249934302799038	0.06005848465809023	0.45511728718624556	0.22747774518614722	-0.11899216233897376	0.6298478941773237	-0.20223587804422313	-1.386972842777139	0.08410065909657091	0.1894624770441526	-0.10916973377668056	-0.19254700034878344	0.682709903251645	-1.2372311310368442	0.11495874073335559	-0.7590656727544554	0.6984473234705302	-0.3401678160158565	-0.3689053546297695	-0.4830439382865569	-0.6756932195155997	0.4390889800319324	0.3841236539325163	0.22956649717055172	-0.3623743873879714	-0.20157856591936846	-0.5925940300180076	0.3236620739685395	-0.23777702794747824	0.3757943389664664	0.6083027565042409	-0.5626281144139123	0.29344749840883877	0.10638682602585711	-0.830183920808466	0.13946418736259886	0.6082421205059534	-0.21370562170998114	-0.46365953037478125	-1.1217262994682342	-0.1711668258431203	-0.08441537752067586	0.9460344241787251	0.38241941984792205	-0.002075225676573522	0.4301509650080675	0.20453659881253222	0.2842550382036476
0.183363139090647	-0.4025449920377264	0.800294137333446	-0.029645361475856537	0.526986101396888	0.21852025144546916	-0.19373705500966584	0.5573380189386508	-0.1692537231357491	-1.2302959831081526	0.061509375075160036	0.1522381007545398	-0.06463589597939812	-0.2225137073114122	0.7161757070735593	-1.274560779675865	0.09980264155634327	-0.8979002657244196	0.7122564823109859	-0.43677218216141594	-0.4158251014879128	-0.5153872727363596	-0.6814686763649385	0.4887906080776944	0.439001202502067	0.2814794072387045	-0.34577085776937355	-0.17727714105841919	-0.5977362247669148	0.36319550991917376	-0.2575628685231791	0.3904108673579362	0.5458834272173776	-0.5478814823481688	0.27676213091704127	0.053942645582234126	-0.8739407942958465	0.1586752871759281	0.5302679646514876	-0.1845409110006448	-0.4519771927328205	-1.1451368085688312	-0.16710964684935178	-0.07428514033013599	1.0020248386689734	0.35858457226415436	0.08789756119818122	0.5311576680386357	0.2428243791623737	0.3610879249033749
0.14483165995115826	-0.3974659170296978	0.868055985259198	-0.1292292858420264	0.6143124313362075	0.20798202351525924	-0.2690260550446878	0.5103767509815257	-0.17554234486886128	-1.0743666741286622	0.040313501337779806	0.11950073069389569	-0.0025199806960644775	-0.27087446705852314	0.7786924245327128	-1.3038901757647303	0.08577811686584619	-1.0204035465690064	0.7379066390647367	-0.5234650788413242	-0.4674438627538301	-0.5185252313873069	-0.6946438784173292	0.5305420515012594	0.4966239311998173	0.3246356808071239	-0.3486571071998711	-0.14521144685659315	-0.6049545551976514	0.4012470185215832	-0.2866815792807912	0.3639421852965933	0.5097370009413336	-0.5127302169257336	0.2813144641014388	-0.0036228041335951144	-0.9292113905929076	0.18638396884443703	0.4425585883737034	-0.16681560742373477	-0.44201212609199914	-1.210142033529473	-0.11877050944462172	-0.12871661882930957	1.036434294502479	0.33783615643697323	0.19363502302686836	0.6255282992822122	0.300010678549682	0.3949146915371207
0.12186084193668234	-0.371913570097836	0.9320907643356859	-0.24759269769640085	0.7106614942403234	0.19514303067678646	-0.33447964651573503	0.49095683986731925	-0.2113899624060168	-0.9317685637604596	0.03407012739274373	0.10506322684572449	0.04809636292454955	-0.3157501849140408	0.8426807682242952	-1.3232648492443686	0.09191733078250582	-1.1368763996057658	0.7597841668410747	-0.5833862180624101	-0.5009075917373885	-0.5066486279969247	-0.6930057716785499	0.5665657360514087	0.553534160173172	0.36638376869242995	-0.3481284955762243	-0.08172001664320676	-0.615916182700042	0.43503384391077143	-0.3230378848774202	0.3471877313279677	0.48296284842792775	-0.490822245166817	0.29456209641448383	-0.07340246262671227	-0.9807548967351556	0.20156150986716076	0.4232947813232557	-0.13531820555752622	-0.428757522913248	-1.2228729121149013	-0.07952887836241462	-0.14184756465910184	1.0592707231719147	0.3143833162150743	0.2729301355377407	0.6986545890240734	0.36077153683568103	0.38300622329378176
0.08758897666253719	-0.3623431520484485	0.963320514197106	-0.3330775775269286	0.7608335266438425	0.18600201923122037	-0.3815295302933662	0.44321108905215256	-0.25805619778427713	-0.7721876801297343	0.02525038332697978	0.10886841869900987	0.04967039306074649	-0.3612254753513053	0.8609166511917467	-1.309643601408045	0.08084258177918607	-1.2338835238822148	0.7891721457663631	-0.6151774133452178	-0.5326397251120301	-0.497020877904089	-0.6796590960296538	0.5913311289820005	0.5744471121091306	0.39392750291521506	-0.36570933380695847	-0.037504079759267096	-0.6269080097429478	0.4763126250398872	-0.3319169724222363	0.28312310786815337	0.45288274345014357	-0.47637129166432246	0.3210999632844092	-0.11768499058395414	-1.0296692720438245	0.20779121961695785	0.4249801222794665	-0.0678597416367958	-0.3637008573238725	-1.1779035154241906	-0.059004422085188635	-0.12208718679919164	1.0576933290503132	0.3128439039882857	0.345042336190461	0.7637378261381007	0.43100623370989616	0.3797634094549204
0.056155803111733515	-0.3610253182598298	0.9822117337515092	-0.40508922988843876	0.7899560433042633	0.17037040504937143	-0.41317950653789703	0.41749370875281205	-0.2864278899315484	-0.6598089407558843	0.07241979688139283	0.13199689985546897	0.0691351961241357	-0.41913160286665985	0.8472585553068136	-1.295708112046289	0.0765768788351414	-1.2786076493193232	0.8079502914245873	-0.6146415758607289	-0.5466258927144934	-0.5049520126357374	-0.6542364080495571	0.6049879665861477	0.5872525030244106	0.43791052072855513	-0.3933564125923194	-0.016663089754252902	-0.6270426775367665	0.5090452897319059	-0.36915079446780086	0.2621295304873092	0.41097120386903885	-0.45912429259195153	0.32150392489005253	-0.1485873331711601	-1.0489609616889461	0.2028294765292545	0.40647634344321115	0.014037482820772162	-0.2656189532867944	-1.1117897238717942	-0.04802981240776707	-0.16916069710345627	1.0096899501824785	0.33151139641537003	0.3892184308549119	0.820482593688336	0.498257308922944	0.3439876082746852
0.030263612216262427	-0.3656502699346055	0.9946762573713217	-0.45704493293599774	0.8042816789622849	0.15404357942378544	-0.43570034717124495	0.38022083690036446	-0.3016847166024463	-0.5561639414031792	0.13591472015823478	0.15276802376464133	0.0735357844399765	-0.4316289990138495	0.8366661904118127	-1.2796167013618358	0.04426532516334221	-1.3047064271485513	0.818029169568112	-0.5688613036791114	-0.5515865501217505	-0.5006120005249232	-0.6541377950288562	0.635421304685178	0.5805155026692935	0.45591858211743325	-0.40109720732184745	-0.0003655058983723092	-0.6248917336077174	0.524282779615661	-0.3838846132756204	0.26776794377457297	0.3771820104591723	-0.4353978609843711	0.36008653160214393	-0.16346967586837788	-1.0590629437340042	0.21354869645592314	0.41085249310290395	0.08476599165356966	-0.19429651600322068	-1.0256318643148195	-0.05352823752701695	-0.2026606286356678	0.9263904830244327	0.3474171963486847	0.41575766087181554	0.8416326317217735	0.5675459039192025	0.32427042808315865
-0.0003134099267701557	-0.3255296537730195	0.9920703216095422	-0.4853276799607598	0.7748344152146633	0.1488967502077418	-0.4479476793846784	0.34636377907449956	-0.2655991389459554	-0.44753388034890246	0.1667119126639025	0.17643264791289795	0.058940294278145025	-0.41225915970949983	0.8196573901725903	-1.2449665228727056	0.07158040513499482	-1.2723842211886898	0.8252314669846104	-0.5002369201280481	-0.5862671537103084	-0.5087781350864239	-0.6178230790743837	0.6700719193599185	0.6016159562952728	0.4839389859777907	-0.3728124068346331	-0.004214087114442077	-0.593697895881154	0.5121239961149634	-0.3963692447417248	0.24943872294089736	0.34147772384388686	-0.40946380615859024	0.4046127430271305	-0.16948604727298228	-1.0589274418302568	0.21027323842435552	0.41153656538969496	0.14615923921810214	-0.1179474199085132	-0.9618895480407794	-0.10984855913538086	-0.2569264510339203	0.8294592157698272	0.3718311810679418	0.45207101893001117	0.8502636242774851	0.5976184711847929	0.27795426511092414
-0.036954298436691235	-0.2900896595501328	0.9595610915094946	-0.49289532482543963	0.7732836503934509	0.17315306245023152	-0.43842348766897804	0.33556099362129393	-0.24745022726143687	-0.3477463823923581	0.20769744497802334	0.21101398385114542	0.007902661272732847	-0.38571129795994047	0.8439010619065375	-1.1948045970844285	0.06858597309589917	-1.2740614391838263	0.8127511462365831	-0.41791606717823715	-0.5854481993890533	-0.5232708817778945	-0.6070887063114474	0.6707143642608155	0.602217810264385	0.47057714290156716	-0.3672297581224314	-0.04796175198921506	-0.5689836940122361	0.48240127645416003	-0.3883226130123342	0.19930680925298722	0.3316550632666932	-0.3902097879552847	0.44533707674027784	-0.15542411243643225	-1.02967399885442	0.20201932985033993	0.4222338342024369	0.19864659987145084	-0.028490909579370283	-0.9271369501813073	-0.14564233520169062	-0.3247607713399325	0.7378263311202751	0.3645853255780457	0.4359350944561717	0.8569877423564565	0.6492198139435429	0.2017367829511607
-0.06590913896499931	-0.2594626790629928	0.9340440754768222	-0.47946920031531637	0.78790729581417	0.19354857342097104	-0.40394112178620184	0.35046902689495185	-0.24147076044708632	-0.2612606681836885	0.2445038618466003	0.23750894255077787	-0.07276759111391226	-0.36543250956280304	0.8904925843853521	-1.1688482470837285	0.059969772683776665	-1.2470101281158503	0.7914764950381	-0.3272065229610158	-0.586556955597629	-0.4916155745761056	-0.6074749929848945	0.6701553643397254	0.5889707940969205	0.47496062910498915	-0.3606744828898155	-0.06306281966231422	-0.5383793587980795	0.4245533462276129	-0.37802547048206225	0.13613947050163652	0.3331480461124449	-0.3647806978221981	0.43625062151583743	-0.12601968880275255	-0.9992073411589868	0.19194869166809564	0.5126196883721308	0.2585926968250793	0.02105104311688005	-0.908928171194748	-0.1521207025490698	-0.4153085774204122	0.6370995503297766	0.3075616584310338	0.37547578195997067	0.8794416195009388	0.6782702462115433	0.1336435127701737
-0.09058406313729424	-0.22422492304478642	0.8883856025434712	-0.4311293844914693	0.8000232030074829	0.2196744836046629	-0.3766987481308988	0.347496447089214	-0.26005625829126083	-0.20106405541216787	0.2747907874660634	0.24273634236916558	-0.15825889698260628	-0.33861305445876466	0.9105898261795105	-1.1109655192446986	0.08568399567322757	-1.1762644401685356	0.7708007479015835	-0.24791903442851707	-0.5690638331724858	-0.42766132930425294	-0.5987153930696274	0.6777095435966056	0.5556481370768331	0.4774833020542751	-0.34326438493721545	-0.08081125488509004	-0.5288041405493277	0.32478134052607316	-0.3756917708193171	0.06487019217752137	0.3397027204745708	-0.3374027337843247	0.4524587299200575	-0.10045318315408507	-0.9742537202218248	0.1768110644250034	0.6152661896012471	0.29642162742239875	0.07017816661213733	-0.8763048817038432	-0.18787167371906152	-0.49097739121717365	0.5552316042236689	0.22670850503761314	0.3111828758549892	0.896139676598526	0.7234920978959432	0.06695126390519639
-0.10707069438022658	-0.1786274480658463	0.8266445239490677	-0.34824195894326904	0.8535318306980206	0.2085732929222935	-0.3383255484243498	0.3557435000624925	-0.2642477886653821	-0.19105455139215755	0.35212952478172443	0.24987205426155934	-0.24430350931714623	-0.3184314707685557	0.9258729336379019	-1.0675940161336623	0.0874247329800063	-1.086323150494994	0.7371585197393219	-0.15502224914833013	-0.5391849066036067	-0.3790271236628825	-0.5818487978792743	0.6952256657442344	0.4840690403991469	0.46243677028102353	-0.3166640692594184	-0.12357311927051562	-0.5083583754038239	0.2210733418381164	-0.40850977682466444	0.004987062963694578	0.3628952189755622	-0.3230270450277687	0.46090008110551184	-0.08096231550164376	-0.9347210398035865	0.1871359554444591	0.7308391578997322	0.33516079092061274	0.09995977758784344	-0.8295132063185313	-0.19454608535416812	-0.5977165967532991	0.4765767924966262	0.21573877409935482	0.2481195434287653	0.8834391730081645	0.771689478445944	0.03750868423633504
-0.11658561005704149	-0.13869014830338794	0.7490812777224903	-0.24232722176446883	0.8947546577791277	0.19762201428414372	-0.30146719516180215	0.341253017140268	-0.2496023455884397	-0.2072995013577931	0.37182292771989245	0.23575977886422353	-0.35220162387413034	-0.27407103029561736	0.9622803127661056	-1.0351457729048823	0.07282180377135301	-0.9932242606034387	0.6709584341405982	-0.06757101136409398	-0.5095435706508507	-0.33114406630461735	-0.573285167788585	0.7079309578371835	0.39106137051005013	0.4405453715175443	-0.2548182156550856	-0.15700309692696587	-0.49815779646504377	0.13729948708413237	-0.4770038304153081	-0.03035800948587313	0.373005194183179	-0.3153741305520238	0.45454614490415207	-0.08542821918334528	-0.9094121202699709	0.17422580563820575	0.8484395233684634	0.3714136645934766	0.13145499643712893	-0.7545026362052984	-0.16132706342033504	-0.6883482570195782	0.3824144930913357	0.24736849904866162	0.16923820188818922	0.8629602171326602	0.8342408444421938	-0.002876719017096044
-0.13830792998070757	-0.12267165348799809	0.6758430760145079	-0.10489624158107587	0.8777196399047353	0.1665711084773344	-0.27459288158943657	0.3277610180755965	-0.20042689513614506	-0.23934993766791787	0.38010927982817205	0.2143677706434341	-0.4308408595484363	-0.23261906305603636	0.9830340817282455	-1.0269614646041167	0.07103723112221552	-0.889659973460947	0.6194738022014755	0.008596549698991063	-0.4782942448739115	-0.27563159663140563	-0.5704831761621684	0.7305821566365193	0.26960963731443466	0.41425326198309403	-0.22867081431654443	-0.22187894266759783	-0.44190447641550606	0.04438883147567313	-0.5352814094629419	-0.05530241605286222	0.3737583014930907	-0.3370094128171253	0.4487012733750163	-0.10065055008733001	-0.8637873687954704	0.17441019218645687	0.9261046438998534	0.40929418121782357	0.13426736662077626	-0.7227988386975389	-0.16524702489182252	-0.7625226989653578	0.26839081500451045	0.22419601008027948	0.09015747082051288	0.8454886166152633	0.9340613754108864	-0.016155220336635072
-0.1549314546551365	-0.061167145905152376	0.625771726187304	0.018944189091392838	0.946463529314013	0.13475162037735153	-0.2469684156990272	0.34561271336771676	-0.14719987739518275	-0.28987891830002865	0.39238809972691246	0.17671010812435725	-0.47996363382003315	-0.20587087284654734	1.0412429140168928	-1.0010191432429454	0.07981165583968673	-0.7931298626405637	0.5709270097066039	0.06645968283630552	-0.4389727045837436	-0.23437801175085798	-0.5752957428157446	0.7341459839533236	0.18566343282886638	0.41613081567368926	-0.19816050118266232	-0.29193305262256525	-0.3708061111034637	-0.025377647058903573	-0.6095747350753463	-0.038836055977169694	0.39196606794084227	-0.36865356118693354	0.421414937968459	-0.06979617882595338	-0.8537625913234773	0.17551905331734857	1.0064590800292277	0.41520945732234227	0.09107357399645558	-0.707974431159316	-0.14782701396274822	-0.8418071952679671	0.17796783967279553	0.19274291141172326	0.024377960007155502	0.8461135520980013	0.9777420809792909	0.0033381671675130715
-0.1800410412813958	-0.043005011298700394	0.5974740429261354	0.1230212292312542	1.0410824645117047	0.11818973628968132	-0.21925120908242163	0.3665415518098389	-0.10440040665054076	-0.306641939888574	0.3805033284074348	0.13217024936713115	-0.5280543045204713	-0.19766645524974513	1.0851176693619649	-0.9336682060135271	0.09021279605642143	-0.6887729159444451	0.5595465714130812	0.13041508700460433	-0.40314286638534413	-0.23720262401947348	-0.6046346867453387	0.741787506617996	0.12012810602148713	0.42778221777867953	-0.15392343380415027	-0.35203762386054244	-0.28183486927468	-0.048070975240398696	-0.6747229578505654	-0.058942676935811546	0.41902630342587044	-0.4128729751015562	0.38970000727330756	-0.04416185919879141	-0.8832634040538295	0.18855471512943375	1.0981585669163147	0.38976161974217216	-0.008217642021305288	-0.6854100389379663	-0.1630301223498712	-0.8956945430887604	0.10517137267080394	0.12462599326575126	-0.034606900990759006	0.828740502107294	1.0552905113173803	0.013006781912210061
-0.2137601575859716	-0.016803847214399516	0.5650159878877046	0.2102047411697919	1.0419815070481404	0.10237877114254265	-0.2088875968508126	0.42398141667141365	-0.059068142501871666	-0.32982459792864494	0.323802893666088	0.10895978216425459	-0.5564455085985563	-0.2123369711274173	1.1121711905302238	-0.8356450513196014	0.12367343470660426	-0.6099024169394667	0.5283143677507565	0.14429992248151766	-0.374730841879716	-0.18564734369476416	-0.5873164816066799	0.7515153085901465	0.07789601434842683	0.4226733515480355	-0.12583064763256918	-0.4030851782677315	-0.2342680751353699	-0.06520375960121438	-0.7269453961043408	-0.13801691208419611	0.43267709997795195	-0.45517775415097433	0.34536434446465425	0.021641851607251246	-0.8963495791883893	0.19984763552720422	1.1673171127770199	0.3412169826597815	-0.11388549932768396	-0.7045682636216682	-0.19525549185688557	-0.9565075074405366	0.06260914974259364	0.020557444104969468	-0.06583663927890673	0.7885874196575846	1.148064622810303	0.018659904848935795
-0.2526784769358746	0.013455952898118368	0.5517405443452057	0.27650828810437184	1.0483015421276922	0.09159144464943043	-0.20591407467348014	0.4847493579618738	-0.021859337672165663	-0.3812740486933033	0.2665203461974248	0.10465510522073966	-0.5955324552120269	-0.26006639397100095	1.145371578264928	-0.7255400955766216	0.12120771311909422	-0.5735393751071028	0.48000163841423593	0.17547127754335984	-0.33369630257947364	-0.09653152559408298	-0.6074366783717556	0.7597934521229152	0.04711003852421645	0.3928728081717254	-0.10469633762341932	-0.4554547387770412	-0.1858484281312954	-0.08968774948846991	-0.762528801548016	-0.2047003422712355	0.4098013746193853	-0.5116499752269181	0.2927966673192418	0.05994120875352715	-0.9038407861810172	0.1822494233824725	1.1974948063601798	0.28145905523830217	-0.21564774282597304	-0.6820861127378716	-0.20541143707180617	-0.9903410823946777	0.009182393964344124	-0.07528668474717215	-0.12691894917734464	0.7321853107243543	1.1842540568812279	-0.019445996994313278
-0.27437618586929846	0.03468007370400828	0.5443019095275535	0.33136109428810956	0.9887380244922642	0.060225406515225774	-0.2539185491993299	0.5066412009017964	0.005497112677442376	-0.41369691247434587	0.24703099730702385	0.09989370132487842	-0.6238225646168528	-0.31890696396834983	1.140615684983572	-0.6252724707872965	0.10537948954077928	-0.5209561858922553	0.41199172502160125	0.19556664624919878	-0.29689204953322035	-0.08253446166601233	-0.6177539871490518	0.7964831875949575	0.03653624925559208	0.3850036422876384	-0.07073324196066029	-0.51173931634207	-0.12436207731615526	-0.10096712806717925	-0.7836045736575301	-0.2621996332702874	0.40331446244976854	-0.5689551832229822	0.23921430144269457	0.0718695321637658	-0.9228449281815578	0.1526669237221301	1.226606281184714	0.2282484483019974	-0.27808420846291637	-0.6550532799834774	-0.23216076643987532	-1.0013605804238215	-0.014427383825676246	-0.13798122195941293	-0.1540150386891816	0.6482537378780174	1.1730371438747464	-0.02903521451462564
-0.2926846609022754	0.06508400808454294	0.5334813653187787	0.3526564579331503	0.956536816320766	0.016871794430548728	-0.34421680563968915	0.5159520722471524	0.022470716493417225	-0.48753531371438363	0.1948615612183505	0.09680100012823309	-0.6236856874882568	-0.3792449843455396	1.1247952549768478	-0.5050839477982062	0.09981672285548723	-0.4801580163886693	0.3511951438118196	0.24611623780214434	-0.2650466939637354	-0.09579818593183928	-0.6280317250963849	0.823202374932438	0.051529225971608715	0.3477671195269331	-0.04550612482529583	-0.5924293344765905	-0.10495193052525262	-0.10993531659659642	-0.7660479424923234	-0.30811457890717087	0.3871343640793465	-0.6430257203738667	0.17580109525060122	0.09649151624320737	-0.9342444197351722	0.15565090811475688	1.1970322055116864	0.1849559033143995	-0.29162793478181104	-0.6505041417801588	-0.2834933485742904	-0.9836791726829984	-0.014979306732465747	-0.15107989488236692	-0.1539837932098743	0.5611157532526012	1.1532199573498212	-0.046123362986323344
-0.3193891195610895	0.09649528220136679	0.5304192611759385	0.3729595398095064	0.964995280333017	-0.02645056710714566	-0.4010386015232791	0.5044034234767721	0.04100609510787821	-0.5594724466943262	0.16855183161862888	0.10599346317832788	-0.6034030322129722	-0.4649795568648081	1.1145904343288129	-0.3991008308068505	0.057087772977690035	-0.46333184900523305	0.2635441029761562	0.30429270480410875	-0.25493882651730093	-0.052168674993899156	-0.6535071741830994	0.8233552868951313	0.08408158224623045	0.3337301177328666	-0.05610665794152582	-0.667100533966485	-0.05450574184418677	-0.12554745357570268	-0.7391035743094947	-0.34749893875323606	0.3565544347742182	-0.6750601937949114	0.09570106058441098	0.12049156137237564	-0.9167930350153617	0.1502508691336721	1.144069502550122	0.16360582940555388	-0.3196979134134298	-0.6625023039121257	-0.299512300434999	-0.9929640038675223	-0.009484813705210463	-0.19686128839201428	-0.17082524454911724	0.449317532905412	1.1145904242102627	-0.05522615843080646
-0.34487060746363485	0.12538096375897548	0.5386582905489944	0.3831383961849223	0.9257688401481824	-0.032271185290516945	-0.45532389395052936	0.49358681653982667	0.06244575299889924	-0.645667757939296	0.0789268295807101	0.0808972999627516	-0.565312452189452	-0.5478411074027061	1.1191597724378561	-0.25831841088817975	0.04037453393545839	-0.46712805788630074	0.19529319028631806	0.3515372092999967	-0.2399465653181671	-0.007066948696935577	-0.6743792167174691	0.7987181708125162	0.11721476175923835	0.32461425013200307	-0.06957013407612526	-0.7362025311002917	-0.05014830352113928	-0.1659688847791541	-0.6775953684157459	-0.414893981927899	0.2969528376247771	-0.6957199691376328	0.011650887722689874	0.15042743467877343	-0.9206209637962189	0.11936680928586489	1.0598679037811272	0.13829532738192402	-0.3448041579114377	-0.6735671960093876	-0.3501382681717671	-0.9655676847234629	-0.00031547264031081546	-0.23614298611108547	-0.19462759728092432	0.3735079313229636	1.136808290057676	-0.08482763394974652
-0.37300626140879795	0.14575409004956438	0.5796808836097535	0.3770006323640635	0.8712809579476986	-0.04061317912758709	-0.4935529663365221	0.4823938331187437	0.07683847374511031	-0.7247080100700856	0.035306501752099595	0.06233687910112923	-0.5260669145507387	-0.6415104054018119	1.088625435021269	-0.08621343383375243	0.031012719571220426	-0.44960859820404436	0.15896346054213537	0.4144802707659446	-0.2128590058348149	0.0026274841551639587	-0.6642691837161685	0.8268436178762671	0.1391699069609847	0.31457496372389004	-0.1015853755359882	-0.8049991917993443	-0.03712525595866188	-0.19375121320999458	-0.5782324994794663	-0.5290846871553635	0.24906607757976057	-0.7099266026362522	-0.0714203685594846	0.1579809229292647	-0.8753345731802042	0.09725567454412773	1.0023028269191667	0.1179799900531742	-0.3742241110224439	-0.6998833073308421	-0.4260339421483309	-0.9220874413472805	0.06783842603410746	-0.26029597191167386	-0.21825133823653978	0.32366170064099953	1.1417450818229213	-0.06578325143867153
-0.40797908803781324	0.17281215030555988	0.6133788061744762	0.3393401076473947	0.8281998868135869	-0.044127054037185365	-0.49423103006547525	0.46106989427673567	0.09580469381132785	-0.8131431754812345	-0.00044313230071208186	0.04456344520797571	-0.49349393798178387	-0.7024352989344823	1.0807430769324915	0.10090735005521997	0.039488126039329795	-0.4481552413428244	0.12854704769809847	0.47977100145275664	-0.2054798519484709	-0.03558660497193703	-0.6767371356965246	0.8709558780569626	0.1802468757024079	0.2805971273249416	-0.13386831472301072	-0.8571358913353361	-0.0598873719019789	-0.23106162096467667	-0.4549836000318047	-0.6351130412391292	0.22332797157896986	-0.7094613185447877	-0.18264766109600933	0.16198533835939471	-0.8567165328251658	0.06668645953634773	0.9439519488913108	0.10073349254641184	-0.4033983626516611	-0.7111419707265177	-0.4222854255561067	-0.9132626774432792	0.14149137844327386	-0.20991334344012977	-0.19803068338191082	0.28395522414954144	1.1298549190839213	-0.06433300992762188
-0.4237355181358982	0.14705318455808652	0.6297176500873134	0.2993381673369696	0.7435868382837945	-0.05497439063863313	-0.49548843942166504	0.4150423240226247	0.11091740223266885	-0.9169295738927741	0.0060624575522774974	0.03436277689744244	-0.4763919990878538	-0.7183471705996813	1.057505183407402	0.2365590195246754	0.08165320655219896	-0.44082119110143425	0.0942852962247375	0.545213888039601	-0.20783463894382717	-0.07198850078846072	-0.6892371212058989	0.9043082941595804	0.2068266384046274	0.23830681845257778	-0.16103249297279773	-0.8831606216126533	-0.09013916812554364	-0.282394879605537	-0.3426041982395056	-0.7548241115969462	0.18479297953985682	-0.7062300091842231	-0.27835353612843783	0.1466054105949698	-0.810720254037833	0.04863230974503336	0.9274357260685193	0.10526812758740153	-0.3880578562681344	-0.7539310318130165	-0.45298524662041545	-0.9121030448869167	0.2146886466037671	-0.1596306966652686	-0.18454750010125387	0.23884637985730844	1.1981355694453217	-0.09571975688017578
-0.43419459210395084	0.1329629494962841	0.6125716193869832	0.25523463251992706	0.6167483130040083	-0.08291903736604811	-0.48413275547206736	0.36247189583323947	0.12205282296232298	-1.0122984179450136	0.02521219072350416	0.05718263128323361	-0.48979808498169747	-0.7047925025734288	1.061927023461489	0.322283350116045	0.1017966432349883	-0.4167178280020808	0.03767795371414393	0.5708335461388552	-0.2196373194519416	-0.06558205141634166	-0.7111593610053143	0.9550270173310664	0.2353641344161217	0.17873553784292223	-0.21237843223628855	-0.8959679751451199	-0.13136830309411057	-0.36178659345758946	-0.20167476663995218	-0.8317202803429774	0.14810945780939697	-0.6818781036928474	-0.35879602504548724	0.10671595693210825	-0.7167766266095621	0.02404013171340465	0.8972025155965986	0.16095297585861448	-0.37053163045285537	-0.8068132136010719	-0.4732515968537667	-0.8710317289345177	0.287063518713093	-0.054870245183237285	-0.14717521106477796	0.18987552813939917	1.167684281723633	-0.1575522466444267
-0.4391249573861852	0.095809406297282	0.582752372439679	0.23127466538655547	0.572943105997923	-0.1186370538473985	-0.446951042259171	0.3301618693240335	0.10357886092107453	-1.090763635886025	0.07933526709321419	0.054717988953917975	-0.4922776414506985	-0.6774293355566994	1.1053306810469217	0.36546071369037775	0.13020015856690276	-0.38544592759639607	0.019055120815978228	0.6073063760788051	-0.2338596110617864	-0.07484919685052832	-0.7727102167414877	1.0152944389972132	0.24650908216375805	0.13638398347131572	-0.2739430828800056	-0.9168341973478196	-0.16769058823229513	-0.43223911060920395	-0.08179341282153528	-0.8945312486998294	0.12475029763878401	-0.6696981767729226	-0.3955812217598148	0.026503188487094837	-0.6134784834517877	0.018072272845616695	0.8783303373633599	0.23238246711881638	-0.32844085512520105	-0.8269723587168528	-0.49281736941319154	-0.8240536591791363	0.3670778850738355	0.0935153117831952	-0.12419056336872052	0.1789258606918522	1.0838695457024525	-0.24601373397663523
-0.42385653863462763	0.05087224757447658	0.547599097489414	0.23476397615793063	0.5614794781169798	-0.1863932216763123	-0.39696141650850714	0.30897736389716896	0.08092032443317314	-1.1645653749578873	0.15162255988563045	0.03926484772406334	-0.47115606238894553	-0.6367426951970434	1.1568430556909852	0.38409879381149137	0.1598166662612514	-0.32604874597201555	0.015115488531751164	0.6214893054464066	-0.23283826473420416	-0.11343182998118306	-0.8273807729314233	1.0879995947023455	0.2325821170207279	0.09383871833496107	-0.33977356995069063	-0.9137674116185364	-0.21684771405854414	-0.5072032753852422	0.021794820078784728	-0.9530868963392132	0.13968828592318433	-0.6331021461624057	-0.3976296650410852	-0.03742985253029474	-0.5261969016574581	0.050946986081163145	0.8289143977204987	0.31916819736214086	-0.2815622601025972	-0.8354657885132507	-0.5350419603891474	-0.7975514725259145	0.46018217764085867	0.26270897574274266	-0.09129375555180722	0.2169561178678463	1.0153600221318864	-0.30585368803314295
-0.42169669830737355	0.0036745110854599582	0.5121256543471675	0.2559779706480376	0.6411049015716521	-0.24502033479068014	-0.2957518737683592	0.3262272692563669	0.09601307479636967	-1.2397794587932123	0.1844756964064725	0.04032297890005683	-0.44976099623050797	-0.572195313955818	1.1992843573921501	0.39895659327330235	0.2334869179934988	-0.2403479697201402	0.01576672891414632	0.633265233326517	-0.23851286727682522	-0.06511300192906071	-0.866832262295967	1.1733780711470383	0.18495717668637565	0.054157228581246476	-0.39866273465572855	-0.8696701197492438	-0.26226356426880615	-0.5762496517574287	0.10098633108648798	-1.008835527977442	0.12279737441403933	-0.5927832314087513	-0.3844876909678966	-0.11548280933584718	-0.42041025028133105	0.10303563637461406	0.8069949337216571	0.38199504294429665	-0.2582426940750969	-0.8460684015266242	-0.5999815584891874	-0.7872313405230311	0.5384775437773452	0.45498971757551754	-0.06690134623538022	0.23915603186934303	0.9949531150858215	-0.39169192352009424
-0.4154934845557688	-0.05499209071546851	0.48771185235304826	0.31616432741075284	0.673824145405409	-0.2852517907785846	-0.18582411555373052	0.3575531536307199	0.11795361010235923	-1.2575396119024953	0.2310301543616812	0.03213459780251958	-0.40423428766694913	-0.5135742265985465	1.2426159316212857	0.39184098112034094	0.32281956645019855	-0.16125745768894686	-0.012287493565708959	0.6141137676479619	-0.2178946949452883	-0.09564795912004624	-0.8961693219003248	1.241258671338907	0.1325469132594553	0.05336858486975917	-0.4534149834623137	-0.8063849494647654	-0.2748101856641711	-0.6367402502211208	0.15828171436734076	-1.0484857595775368	0.11300822990659823	-0.5378632005075786	-0.3490273860513163	-0.1871380258752337	-0.324711479298651	0.1380375273597984	0.8002017613869127	0.4285764262955693	-0.2748346624005383	-0.8318476130547149	-0.6315717048368172	-0.7895107557197301	0.6367328076072297	0.6092997857745777	-0.026378335018875397	0.27062079038551323	1.0296159197258852	-0.4802355459120119
-0.4176141910966605	-0.10809043103511644	0.4608525149726499	0.38658690794257294	0.6349386061079965	-0.30572917365335345	-0.09281122211093112	0.38678392791305616	0.15885564515226955	-1.2784329048235765	0.3180029413157481	0.004549803643150685	-0.3711415986450217	-0.4496300943652004	1.3081118455806522	0.38830570784467044	0.37873649139084675	-0.07361326046504664	-0.03311356574789139	0.579538716801541	-0.1713298674025891	-0.17677218421263324	-0.9042059690332543	1.297250145460338	0.07486765610077381	0.019109777451903988	-0.4788247299205709	-0.7356180299251928	-0.3174142701750764	-0.7016337509988002	0.21717632179707644	-1.0751920960993373	0.11846294842706377	-0.5088910423303031	-0.32446564383886767	-0.2384027516978819	-0.2366277892582802	0.16236161744893726	0.8178647492572608	0.4549152231088587	-0.26995750398320684	-0.8433964530547353	-0.6756716853928364	-0.7576288304029721	0.701300482839611	0.7957664550942739	0.06369627072062553	0.29516800586040826	1.1064305815111575	-0.5370699651910387
-0.40928647932454043	-0.18043378081516828	0.42112329770929585	0.46675000422674007	0.6284041154048219	-0.3493452495710985	-0.013886844330229594	0.41238863195244824	0.19520538624619813	-1.2486107281270635	0.42558643887873904	0.019649131166661744	-0.3517397488291076	-0.3838475389843867	1.3683402180212971	0.3764288259389324	0.45141913430471947	0.03001760906729046	-0.07625887163966855	0.5259086022558568	-0.14363260933321925	-0.21930252772618125	-0.9314916265636655	1.3745466185846889	0.02988365982383003	-0.012850573872940224	-0.4799222122202421	-0.6312936296025692	-0.3238439667258478	-0.762739035555166	0.2604968585908885	-1.0743076623907344	0.11782259762904397	-0.48955271049202603	-0.3243560701664516	-0.25108738463119795	-0.14060121396078015	0.2011113024241457	0.9008951230594693	0.5117798677114925	-0.2489033983957095	-0.865086341340908	-0.688503333780446	-0.7359960046137808	0.7616128092706059	0.9515948524232144	0.20487280858399043	0.28245725614385964	1.126178028277058	-0.6222389520433278
-0.4110282060396039	-0.2543648647748681	0.3650301415687454	0.5620216718617665	0.5929509801405662	-0.39237131969088257	0.06796139189144841	0.4358765961448353	0.2351909646107976	-1.2082874508672805	0.5098574137299823	0.021285350107493762	-0.3565219787734356	-0.33101371357883275	1.4603699867151125	0.35848978731405395	0.5331237067616736	0.08550503794980638	-0.13788539339099595	0.4510558059384161	-0.12170352344417815	-0.25163178027929617	-0.9619661905023529	1.4174823026560746	0.01116818482973466	-0.03689652513782817	-0.47795150247330975	-0.5306029341742396	-0.33855253855264056	-0.843713732928628	0.27125332464063	-1.062768473601976	0.11199621576082985	-0.48210938785143737	-0.29844109309965744	-0.2334459313235258	-0.04469209990658633	0.2489112686198987	0.9498620130992738	0.6117685507806362	-0.21460452728644733	-0.8779174679784718	-0.7062366670381481	-0.7300683296048838	0.7737928356819539	1.0729195018263484	0.3065797021482263	0.26654979327149236	1.0912793391579376	-0.701497459438471
-0.38994008968689253	-0.3183679633178803	0.30753975588365745	0.6931527370221915	0.5836068422541321	-0.4336899323885895	0.08648460831709208	0.44397849776123993	0.2520106719510036	-1.1565407300764625	0.609697556941016	0.03130815134247232	-0.3959130506780727	-0.29398910876883694	1.5329042804067405	0.32710059414053816	0.6106674684558048	0.12685246786573928	-0.22266354856996662	0.3782426241041701	-0.10906780917088985	-0.25494722431126515	-0.9725422799454387	1.4256285580426562	0.008459574061332504	-0.04922261932828599	-0.44158423248019796	-0.4536823111034791	-0.3328175170398563	-0.9246424586039652	0.2793588187919758	-1.0704783315433333	0.10112478339305278	-0.47837855535982643	-0.2418981561680857	-0.19905698247969164	0.06746613459236896	0.29781334289226147	0.9882439931411996	0.7298976541422852	-0.16324962237725169	-0.9075380043841375	-0.7415476207421668	-0.7113069891397509	0.801680325200102	1.1737284383738011	0.3709388841531626	0.2617943392852012	1.0711820654537498	-0.7352359055327027
-0.3805643112240832	-0.36835109909945263	0.25944048657175955	0.8364652433182928	0.5951690640191823	-0.4872557703206085	0.08664985865234223	0.46074323576462534	0.27032477163441804	-1.0890980611002794	0.6582734491896443	0.009498676838398635	-0.4058519047558898	-0.28876617140072425	1.5911235662179741	0.31328529093934887	0.6395396817246002	0.1638580614057267	-0.32672782699435904	0.29056339630946826	-0.10657105444935637	-0.274370120412344	-0.9744831349388541	1.4436642146828538	0.06409972103866311	-0.04998276930036355	-0.3879307214675094	-0.35439394874702757	-0.3288389901503572	-1.0033675086853022	0.30014884031208033	-1.0848637348507173	0.07998531270533721	-0.4867016990353921	-0.17710665927522065	-0.1794194670987552	0.17036880126362525	0.35265586536447213	0.9784126812499135	0.8134168811656938	-0.1301322138814975	-0.9263932786167658	-0.7502741044405921	-0.6849536419228872	0.8219135329525393	1.2103294030132379	0.4038256579328727	0.23741090539989992	1.0072805871373007	-0.7777463760038018
-0.37508635456152384	-0.38881560980142316	0.24426928438903134	0.971323696421646	0.6536046007771127	-0.5212440010905167	0.0647641330584015	0.4963459062113384	0.2905936202229916	-1.023657566475545	0.6801908778576523	-0.019904575173384176	-0.3920901941196716	-0.29438140812169145	1.6242078164654814	0.2811923931498181	0.6920199263332151	0.14377364806631934	-0.4200743206088268	0.19320070734754985	-0.0870792376312933	-0.2862494263889594	-0.9452013488747616	1.4522732465708972	0.11914141647083346	-0.06831179735231614	-0.2984962493282364	-0.2594656833078035	-0.33930082892542096	-1.061773068195318	0.29001597687743075	-1.0978675814757022	0.043931173512446624	-0.4994257821201047	-0.10188221473688022	-0.1370589709549203	0.22249984996293432	0.4165565899845799	0.9808184043426464	0.8415587236063902	-0.09555148990054621	-0.9150927309296699	-0.7707327248058502	-0.7027844868488089	0.8335509897724647	1.1864874472299403	0.39905571024822994	0.24350993156672635	1.0023160206739086	-0.7765985131940488
-0.3597161795585946	-0.40489975293897007	0.23419907961460096	1.0673994031564216	0.7465463258897941	-0.5535255896700078	0.04664697930704085	0.5112157417595034	0.32130887381558104	-0.9470064505034529	0.6883815013945112	-0.03588209384665966	-0.37437299594326084	-0.302345313920941	1.6131856681998322	0.2275917504060156	0.7265364817970571	0.11145448008622216	-0.5349739577022667	0.1070723846470325	-0.050040972494246175	-0.30323047551821636	-0.9026727563992981	1.438542105874721	0.19543898530811948	-0.07611756539532999	-0.23506590652080672	-0.15523677611631265	-0.34825256118644454	-1.0956831273946424	0.281667562426381	-1.1043509554235011	0.02148471233437701	-0.5148412982805419	-0.058474531359922546	-0.07531907638579571	0.24203706590643853	0.44743330597172815	0.9626874516985738	0.8348108012390456	-0.052604198567525816	-0.9043195755260232	-0.7555436732235634	-0.7222691032898169	0.8106975164250256	1.140939352395944	0.4225980453951399	0.23432815106740548	1.0392165877111583	-0.7422680862620666
-0.3597668517169835	-0.42281201019685993	0.21155592956752384	1.1094532353278406	0.7165598594313488	-0.5615497790314622	0.03392331286375436	0.4967324765670044	0.3725487580974269	-0.8501468579952858	0.7293901587799109	-0.061328947221651296	-0.32423957052090924	-0.33107180478814335	1.5844580096456526	0.14954316748669044	0.7724545612047423	0.07009441090864271	-0.6566895429725671	0.02960869427846343	-0.04320563712925041	-0.32628217056807934	-0.8419497475502838	1.4237490414739626	0.2701839169146291	-0.0817910567999452	-0.18854092524189717	-0.062300351099458015	-0.3434528628939328	-1.102096179283103	0.2980492013352502	-1.097864613577351	-0.010356972119439149	-0.533680718399193	-0.05220713644503765	-0.019103901877186698	0.2843611643220453	0.48032825776059535	0.9943856312593156	0.788309645323064	-0.06415200824973137	-0.885351928063228	-0.7445404974228884	-0.7114020311894731	0.7659228092617834	1.0826579927851967	0.4247009647186961	0.196490380277271	1.1080478651699566	-0.7301171674906239
-0.367137076171383	-0.4294480273401958	0.20846608615622805	1.124141377817754	0.6357841739954253	-0.586338075223016	0.002706344571101736	0.4530222334305309	0.41536283797766027	-0.7780316070357507	0.7237865784736013	-0.10978540622207215	-0.27079632766468265	-0.36542012893520115	1.5723859141663705	0.05445569079208743	0.8074649046575807	0.027844498470586544	-0.7710567620477269	-0.0256474279530877	-0.029125606567331423	-0.39623403503569526	-0.7994739161814374	1.363337451985021	0.3475904426798368	-0.10784250068689474	-0.17505996929820195	0.03003425915984239	-0.33610351911591885	-1.0753984863364157	0.3538641379842488	-1.084892449267263	-0.04264250085538278	-0.5540321589622489	-0.05128569490912871	0.06305789682142196	0.3516498341193609	0.49771919304490114	0.9735237961606545	0.7213560742560807	-0.08780557472903963	-0.8546755642941521	-0.6982961705449504	-0.6959112729573993	0.7152807905587577	1.046148573383658	0.43165921468099633	0.1803478040055167	1.1259573056691412	-0.7057828815290892
-0.36846294230427595	-0.42200330074541376	0.19264374223711417	1.127681936130759	0.5308418464013525	-0.6011751555705019	0.0016975585821942933	0.3731211311167995	0.4681784717729548	-0.742996194880474	0.7290879516518259	-0.1470670004689845	-0.2492670559827339	-0.3733316404100335	1.5300111244385857	-0.03439480988902995	0.7906572193029449	-0.02849363373352414	-0.8444638111927223	-0.06459604652700185	-0.047531546273185996	-0.39929626437556787	-0.7443982300656922	1.3141549796243237	0.4146157833637628	-0.14090621009576454	-0.1575415658935289	0.14161647298310479	-0.3297378041547961	-1.054351604864113	0.38310508595130904	-1.0721082271202529	-0.09468865720350587	-0.5632968762263231	-0.0333679084941927	0.14991481751300087	0.41864000582755	0.5107747293087036	0.9828727674483861	0.645595487537917	-0.08327505375378948	-0.8920132629191133	-0.6670620368496774	-0.6583801239199768	0.6191087651515599	1.0206540457350624	0.40177740834148645	0.13540723082687123	1.0953797498249274	-0.6870175554184064
-0.3501521133593373	-0.42271332476726	0.16575853215585795	1.104150358641499	0.4583669861686276	-0.6317502514187134	0.002162342461762054	0.3239459183032552	0.5132072034829347	-0.7158759518753393	0.6635242239213085	-0.17037018561550138	-0.2208520632508626	-0.36320235113129024	1.4339469852696316	-0.13433152712916305	0.8125475016036295	-0.07807289387345955	-0.9001250643639025	-0.07680381430928727	-0.08158649457261846	-0.4198928902638266	-0.7225733470701534	1.2377537359621522	0.4897368167706446	-0.17680167224052698	-0.16978207967030287	0.2314109860863442	-0.31134644224426783	-1.0095210429230568	0.39558431623560725	-1.060337542260115	-0.16222980782693228	-0.5916331665256441	-0.012614413876406296	0.25111898622773515	0.4784944582119891	0.5378228337336917	1.0078080794638824	0.5819366090848743	-0.07474572516622432	-0.9112622355323923	-0.6288552561859985	-0.6577322639101816	0.5416141896807439	0.9656787636614175	0.29464306659878686	0.0838977644702609	1.036074158922252	-0.6445587996145312
-0.33535846183679036	-0.4032865321215541	0.1589861582721267	1.0572613457947306	0.419176752777392	-0.6426938714083206	-0.008386977465071246	0.26471807180997853	0.5500569145957208	-0.7056856284528191	0.5979659645124904	-0.22407440679719937	-0.1837604077370556	-0.3521122541431492	1.3299676455711584	-0.24737123498125663	0.8228488727387893	-0.15379251419065418	-0.9489094511423595	-0.05532093741409052	-0.10737188148656614	-0.45077588366506455	-0.694314749609386	1.1520079425071588	0.5515391018043061	-0.20546981550036233	-0.1856605440330251	0.29770229758668093	-0.29035753138461357	-0.9252890282937258	0.4151993045351622	-1.0436386621881115	-0.18849641631376027	-0.6180504197975284	0.05384595579156752	0.3440640481178259	0.5177759874272365	0.5324291864532209	0.9676163054963413	0.4853254202742991	-0.08472534834014582	-0.9111867600556763	-0.565996055573819	-0.6303707138178558	0.4611937812128887	0.8789110730548678	0.1415568756779712	0.044539588222388425	0.9697151932148991	-0.5614350771502916
-0.3113396569964957	-0.3751843045765337	0.14827005370531265	0.9955244772457842	0.44351328835165826	-0.6523645569799128	-0.017075499952728494	0.23443045316974084	0.6059755637129408	-0.7065596749730341	0.568511673225868	-0.27196250452068627	-0.11026136866710061	-0.33617068220684154	1.2001929063535661	-0.3933494982365534	0.8270519819140782	-0.2217895209583311	-0.9760871348387449	-0.03282307825305222	-0.1337423279596736	-0.4235997518512938	-0.6728158548797316	1.0740938679407543	0.6118242138489719	-0.23914970712775663	-0.1830021563996722	0.36640246526166054	-0.2604940632688546	-0.8311513732327258	0.48294342818222374	-1.0365327715611872	-0.21730116410266725	-0.6584922282468252	0.1484396653538791	0.4027405168479987	0.5695919154201572	0.5147430403361504	0.9193879549564137	0.35698682720518	-0.1105292026898669	-0.9252214791435713	-0.5055912115978953	-0.5658691416139044	0.37532825903890654	0.7746084041127139	0.03882992070884493	0.013725677720299293	0.9555565396966543	-0.4914915981378657
-0.29689286617106003	-0.35407341039486473	0.16014592308697642	0.9089589211004945	0.4600692624953603	-0.6481576898683201	-0.00048232767060731876	0.20252063149512506	0.6490373586572321	-0.6959565900193453	0.5182512084771276	-0.30988259016870207	-0.02485803818542063	-0.34137587136520003	1.0730810009856029	-0.5120813939146933	0.7770302340088564	-0.27647488457528685	-0.9916228247510803	0.00234047942786863	-0.16160355288634362	-0.40550517460785124	-0.6330873697054478	1.012440168644205	0.670018998515516	-0.2346818771225206	-0.18255333455540323	0.46073551926315054	-0.2467982918065343	-0.7232899057670609	0.552480052486364	-1.0299603606628576	-0.24390492434066774	-0.6884697302238305	0.24532010441041008	0.43847764996804994	0.5977916735340065	0.5151330687225281	0.880081559536378	0.20884444844966485	-0.11803391130903637	-0.898545865777181	-0.4688284306529744	-0.5088889421855274	0.3055543043027943	0.7158935489813235	-0.061580729011955083	-0.023807055725319815	0.9290516645740705	-0.4207412689154391
-0.2762627361771212	-0.3052324580719141	0.1842784333442309	0.8125617977453979	0.43816248128536406	-0.6224332359867311	0.057166440054959966	0.19047395937371386	0.7136963451192433	-0.6907796194606798	0.48017554802395007	-0.31546882509166096	-0.012321531325325524	-0.3529846033633863	0.941253178444636	-0.5964753212821317	0.7750098936867609	-0.35605529616004866	-0.9976005153253535	0.08583712684876343	-0.18732259042082544	-0.4118676884623052	-0.5778081764641791	0.9721075234753134	0.6786763858886575	-0.23630890172378524	-0.21285311309972874	0.518629857354964	-0.24594187082073735	-0.5847027348241421	0.5756813000165028	-1.0132985793202427	-0.2687869471340685	-0.6749025107894073	0.3273115267607417	0.48728847046720797	0.5960367663201279	0.4857617892116831	0.854404496718726	0.08726617092856678	-0.1301249676073261	-0.830263925381075	-0.435728602721796	-0.5040627188555947	0.2348670717561995	0.7273730094714317	-0.1022353359364195	-0.04835894843949745	0.926589086553698	-0.2928131857242732
-0.24917520692976267	-0.28326472856036844	0.20124501430975128	0.7309398879460915	0.34207076512959583	-0.5972670935077724	0.11457777468066677	0.15859980875050372	0.7572794883114871	-0.7035940120316436	0.4579221140467558	-0.3159539068461442	-0.004606617952562187	-0.36774979246599326	0.8192806727883035	-0.6597438682942787	0.6771034266449745	-0.42342416200369837	-1.0110049189358907	0.20627979930512516	-0.22273943159761714	-0.42754471982036807	-0.537219182765307	0.9465140257723574	0.6721976616603702	-0.22006309558179044	-0.2893446189752614	0.5732549750165983	-0.2535493998081616	-0.44715156575763393	0.6108516790632088	-0.9958718221776527	-0.2710290831270473	-0.6680840506211928	0.3931190637933687	0.522450449218192	0.6309847555811168	0.4208961266419749	0.850731802331205	0.0014545188346828566	-0.1266541942341962	-0.8231815306420313	-0.4198005935744059	-0.4512535105128901	0.1958619687722109	0.7723429814770063	-0.13988022453077018	-0.08621689862319173	0.9451831141579913	-0.15805713389849402
-0.22906577907540107	-0.2602032456777244	0.22065806394534979	0.6552139331789817	0.22645634586540742	-0.5541083217899333	0.14790926033721793	0.12716518974652577	0.801586028171178	-0.7145204731993561	0.4359855791944997	-0.31823200620825515	0.02876587906999405	-0.3945562645337489	0.7090782017580531	-0.6930405636417257	0.6268491031519587	-0.4634631530223161	-1.0142201345728334	0.318927346999932	-0.26319782831984806	-0.4633643994761056	-0.4993806758030589	0.935265336923042	0.6468797227086386	-0.20298783872709789	-0.3074184849325538	0.6427050556860239	-0.2450733426823238	-0.32142723887618546	0.6429158112166593	-0.9486597565664574	-0.299578906187395	-0.6426621751428749	0.4510185227894583	0.5473852959130019	0.6927203210223435	0.3614037312806799	0.8419174783589648	-0.03494067273537201	-0.1214765713778549	-0.8385625328715506	-0.4361796499655918	-0.3732861535597375	0.19476167876447364	0.8199817563790852	-0.20452071441565328	-0.1358248873176195	0.9772743211249691	-0.04147807779274504
-0.19396542085903412	-0.2567224852415801	0.2421955474914475	0.6279596944617979	0.2255054997627461	-0.49697176918532604	0.14357485982408824	0.10536033451030255	0.8072614736355284	-0.7310561666441856	0.3822728246023604	-0.292349799301492	0.00915680933202952	-0.38369841263640037	0.6084596006468126	-0.7015082504609613	0.5293410819011338	-0.5062760727311546	-0.999078543458908	0.41918230870022677	-0.27246304104776453	-0.4938030308040938	-0.46693385145035043	0.9200139154417084	0.6076725332777991	-0.1576335983476641	-0.333338586324957	0.704354696390763	-0.23859113144699706	-0.2157571532826669	0.6602899940825507	-0.8864650723021944	-0.3480000734150933	-0.6117070263035153	0.49381351401973134	0.5543019190739952	0.6973849740588401	0.2819895303841425	0.8529632327430375	-0.042126837399448155	-0.07374855466024847	-0.8561652081443579	-0.45148173366348165	-0.36735847855084136	0.24851989748730413	0.8084336289104975	-0.18266494518806778	-0.17591336363990823	0.9724332816759256	0.07540933969148945
-0.16450526689059844	-0.25817173735814974	0.253668871868165	0.6238340185861037	0.20881361088615083	-0.41825662330813584	0.11851857692629542	0.1065864580644444	0.791205975416463	-0.760020499682734	0.3831332617274516	-0.2586022752938084	0.024693045539654145	-0.38632880099713707	0.5199743227900034	-0.6885283920238683	0.4256489539309779	-0.5490008593811924	-0.9743972391911662	0.5078225204850282	-0.27269670115246025	-0.5257433897327694	-0.43190424530705196	0.9003111269737334	0.5664833369888398	-0.08840601985182697	-0.32726511567163036	0.7380119651471062	-0.2056827180448701	-0.12393585637960355	0.6602663608831579	-0.850312879896068	-0.39699675993954997	-0.5945826152210766	0.550968719413122	0.5222140327356628	0.6365071986924743	0.2129894597493025	0.8673533033474545	-0.01920948049936842	-0.03993068899092175	-0.8987893924279355	-0.4807460179757802	-0.3523788951165945	0.31211156431013853	0.7590198890902724	-0.17264181926088937	-0.20421046576269403	1.0233171067374713	0.21598785463882572
-0.12988863758235383	-0.27455351867177785	0.26902227178799876	0.6161175319536702	0.24888283382044368	-0.35340607698885984	0.05359369789226872	0.13170541358017598	0.7582684860484398	-0.7563294819867904	0.3751383118706483	-0.23133455786207868	0.03852439980459153	-0.3985412846231754	0.45954417438866424	-0.6710846204888945	0.39068793016435077	-0.5479257942919322	-0.9475184400234943	0.602148937242603	-0.2934011100779971	-0.5498221813442602	-0.4266030103088546	0.8871992734130065	0.5038715027759368	-0.04074133092734013	-0.32332851006169855	0.7524781343566438	-0.2111516548448053	-0.035443184768032626	0.6949550449087394	-0.8145185418336155	-0.42806208716576083	-0.5935799004904571	0.576401287429735	0.4695348627286422	0.570014129898613	0.13936255080422635	0.8930400150780293	0.03998832529227421	-0.01641960057790944	-0.8703360901815985	-0.496526812901943	-0.35294257217878494	0.3781617315252007	0.7220306058449903	-0.17995742091160805	-0.20352934787612537	1.0856660642713458	0.3696178739369814
-0.10406004434398955	-0.28563038014712117	0.2981097205390881	0.6067253004648285	0.23886524957307292	-0.28876364119622744	-0.034043047617224834	0.1579185441143672	0.7085137280763912	-0.741410998777059	0.400667995262586	-0.21234056835264425	0.019217789867815267	-0.4168018831390682	0.41639829377778187	-0.640723838821914	0.36216402199074527	-0.5636910738250105	-0.9278002583834007	0.6674979455898437	-0.31110454419667183	-0.512172784808811	-0.4025778635456989	0.9115217456688363	0.45557992176600487	0.029998678924226013	-0.3375241959773195	0.7793058323504545	-0.22148827127547732	0.016950314697813818	0.7719813136989716	-0.7996388350558696	-0.4576547333072828	-0.5763088729492366	0.610898447070685	0.375226810510363	0.4975007587893713	0.06484956969099245	0.8701868124202085	0.09015187839613917	-0.0017350099762861962	-0.8044166364863508	-0.5150759222375907	-0.33908048001470187	0.46425055057605114	0.7233635341329767	-0.14795741749052055	-0.20989768291080663	1.1007336189137364	0.4803757851381806
-0.08536171104919024	-0.3062302030534259	0.3193038697153616	0.6135108730158071	0.23936713143511046	-0.2018507974858593	-0.13536471462104976	0.195961510233781	0.6554790154509476	-0.725240485498386	0.4365543505345393	-0.1904418496506103	-0.002085134336529447	-0.44600300061990544	0.37771059931490303	-0.5958456598255469	0.35902579505349747	-0.5654590514656197	-0.8844020987025637	0.7266609875461847	-0.334477594388246	-0.46718189299567525	-0.4005716852774238	0.9394448463905436	0.420459807037364	0.0995711745730847	-0.34376074215122	0.8230282448954697	-0.25308254426246424	0.06372785220237054	0.8451678493173949	-0.763343515751765	-0.50388699902903	-0.5423200840617568	0.6539073626340726	0.24048396721882512	0.42992060233864543	-0.007898208373867743	0.8654857660051544	0.15379900839591965	0.018709640763803628	-0.7634667235860668	-0.5670467218233797	-0.3298293220092201	0.5564645002802727	0.7751287758387182	-0.10880154088599256	-0.21889120296471024	1.1359345105474683	0.5749220607764731
-0.06460546601849101	-0.31087730115013434	0.34525797884523607	0.6160866839189023	0.19591786506148	-0.1287584855330956	-0.2717159072667078	0.23942293854191327	0.5567276030569804	-0.6920528806706645	0.46522462943306114	-0.16171199594774083	-0.04522132477586835	-0.45946478111391575	0.35606267508783185	-0.5302252955683304	0.34624976974682914	-0.5663087997223254	-0.8387005103647844	0.7862163673921924	-0.3436304062222138	-0.48295629142364255	-0.41906570936355036	0.9316045411985163	0.3996483384236845	0.17236658337923774	-0.32497542715442324	0.8626794289226073	-0.31707442103428773	0.08047163443435704	0.8496376750959584	-0.6993335906585602	-0.5380506851786719	-0.4832485084701073	0.6658075017532068	0.1264657115114102	0.32501057737760386	-0.060863182530261836	0.876769384100083	0.18184026395931405	0.0379388209899755	-0.7252286974430004	-0.6144719358429696	-0.3163236176066389	0.6482740930201503	0.7955879370503417	-0.111534682512838	-0.2770525404784645	1.1802009741507045	0.6701841282499289
-0.06094290510856679	-0.3215343540778569	0.36186287189654465	0.6195844530223908	0.15143698358408322	-0.06659752433344945	-0.4067253757689648	0.2733937501316638	0.4544676117681661	-0.6841551913158754	0.49798251174291897	-0.1227775765611356	-0.08667770088618723	-0.46174595100841626	0.3437600851792118	-0.4764860667003564	0.3218048997839987	-0.5527768783550724	-0.7687066720930529	0.7936584733969008	-0.34327490026327345	-0.5002769617630713	-0.457996496854456	0.9142285210064669	0.3553209764810139	0.20032655368068536	-0.36789093190148775	0.901938111351232	-0.3827663348272238	0.11538424739231032	0.8115167572779715	-0.6253444783473519	-0.5809645281526624	-0.4069166111512204	0.6733268854491246	0.004858577133477404	0.2312796721821803	-0.11855435351579532	0.8941247277114742	0.21817445319186585	0.023471866554399645	-0.7332707359364197	-0.6500991002601705	-0.26787826398069337	0.7177660800829997	0.767086793951328	-0.11959483337993093	-0.3271892605700518	1.2316204807436417	0.7428662335161758
-0.0596972653394243	-0.35276403361901604	0.3704169675101506	0.6123953682746943	0.1575381068192616	-0.007349929344215575	-0.5536303201305347	0.2965041239490046	0.3610957952918844	-0.6625368841557351	0.5067954039357108	-0.0855212502838171	-0.10870199256900626	-0.4426130311080844	0.32351902129408344	-0.4342334878780914	0.24444786850390274	-0.5272558863023571	-0.6789664662351654	0.7721061631803351	-0.3185326828149815	-0.4171896178584514	-0.5097036375560633	0.8746865733688589	0.3227657000157569	0.24260531340176333	-0.36969767826452665	0.9549980006307202	-0.45538896403675866	0.11953261479448432	0.8054022498872377	-0.5598446757016818	-0.5971437602400936	-0.347248175730284	0.6663287437128923	-0.11758324842434402	0.17453769852681375	-0.14913930046081447	0.9070668761401036	0.24322544263882998	-0.007045265243842749	-0.767632276892708	-0.6534043817260273	-0.1787153719943501	0.7701158904918655	0.6912966428374484	-0.1482729593763749	-0.3802545894560393	1.2734087308217066	0.7974383997475593
-0.07542904409449037	-0.37838774800397335	0.37338423964924466	0.6084030355170278	0.19261079223693373	0.04505521345316734	-0.6999292173356716	0.34451693076399914	0.2689136048011003	-0.6455361941029755	0.4879520944297827	-0.049017944520255916	-0.11973003730280266	-0.4339190711116269	0.3126450603266386	-0.3815190230703753	0.2860844421755563	-0.48275347009683245	-0.5905000507495447	0.7231446988339776	-0.3182100288918515	-0.3789197621446057	-0.5649778059300353	0.8226445462904646	0.29104728588894446	0.28036618512955735	-0.3484193401775712	1.0041897805836952	-0.498292022560009	0.11871605362872115	0.787656263226307	-0.501793726596635	-0.6098410935959844	-0.2789496809400239	0.6498292131695135	-0.2520934827056884	0.11358100117953214	-0.15765041590392445	0.92194766824678	0.2438841143400418	-0.03961806744734342	-0.7543934414517447	-0.6194954335177134	-0.11680954362051339	0.7998557229533466	0.6400454777138481	-0.15606313747431153	-0.43278522698444294	1.2889716055761276	0.7861473174257474
-0.08057490581340099	-0.3678212885439905	0.3707311212065418	0.6025846981206983	0.2169696089149525	0.10552891685965518	-0.8370448935973058	0.3456188062564453	0.1918213708945945	-0.6388242932030507	0.43940894622795146	-0.012155747168454328	-0.15430117552582076	-0.4307649600922822	0.3356737053454929	-0.33427842117745565	0.23066453474710466	-0.41525894581516215	-0.517318110838201	0.6600527306304461	-0.3350326178003797	-0.3085647400868952	-0.5866776953515642	0.7686787516133801	0.24563818754857403	0.30580224590592475	-0.32172126936104845	1.033430676569144	-0.5380878087794958	0.09715818190217783	0.8005388903745656	-0.487492463207502	-0.627540512609546	-0.2241567624732995	0.6358900248852903	-0.3772484183918851	0.027304637894746787	-0.1836559951440874	0.9541120613710785	0.20810315293265164	-0.08225524863865011	-0.7011034194843514	-0.6105569616488145	-0.08094737880362177	0.7997498526994054	0.6008684307239944	-0.1599604442623477	-0.48923035400471965	1.2573124587927065	0.7856914881246274
-0.0920577507379667	-0.346209787879738	0.3776746334143658	0.5885752123956723	0.23502454431364103	0.14775692047454714	-0.9570459975917783	0.3630513108040132	0.12013443567181965	-0.6431592654247341	0.3708349271674204	0.014275394586758855	-0.19099671726955433	-0.44973164250700226	0.3585597976296906	-0.2760819007294583	0.22120384455969105	-0.31495738564879483	-0.4701983973842254	0.6019082553818216	-0.3356497667588042	-0.25565358078359457	-0.6242593059732598	0.7074520188821906	0.22338161973358633	0.3053737257299849	-0.30225232319236556	1.0651434555379216	-0.6023878244551881	0.0725210739316808	0.7960153699669805	-0.506507342757721	-0.6127375526932901	-0.1882387749005643	0.6514097111253631	-0.4902037111782585	-0.007510449208322086	-0.18652758892831736	0.9567622861165515	0.16192821420404768	-0.14042477852280022	-0.6349659564511211	-0.5498192987485149	-0.012628244419234363	0.7594795785367849	0.6320410654382475	-0.2254675280086474	-0.553468716671289	1.2759477055781028	0.7998455897411823
-0.07012309534511582	-0.3183296329722272	0.38100261974157573	0.5573525232703196	0.24219571755655916	0.16935557750410554	-1.0647805187890078	0.3394075889415262	0.05330776778812041	-0.6137199984010928	0.29644578939925903	0.03327325322756063	-0.2640222569702372	-0.47891111108995965	0.3626874744094547	-0.21890565517706975	0.23307229305976912	-0.23201515831458125	-0.43874489936461797	0.5298149977255412	-0.36618555805082775	-0.1842617100951966	-0.6742919096481853	0.6493267284007657	0.19911898811476345	0.29801267000633	-0.2656536746309929	1.098004299501374	-0.6877084324522856	0.04174618815222268	0.7825083347841946	-0.5193981124555324	-0.5914262924995388	-0.13015841950481752	0.6507965514643425	-0.5678489505660215	-0.030850337008066386	-0.1973104922865158	0.9763376645185105	0.11390072214644112	-0.18306254357504995	-0.5624792823379894	-0.511646634720411	0.07166860420858617	0.7175075977343213	0.5854761438688938	-0.3049080650626418	-0.6388467531409067	1.253790507726943	0.7918865097929441
-0.05420308433866929	-0.2803003934796158	0.38500702942628995	0.5053911481647552	0.22594889372743085	0.20636972174420948	-1.1663646031036214	0.31186126405087494	-0.001724694656327201	-0.6117554510117182	0.21699871759354838	0.05183706310935896	-0.33962895939713206	-0.4853672042397137	0.3853167891218109	-0.14412679461005723	0.2084102233761614	-0.2026605016219482	-0.41980734862441355	0.45118551030880727	-0.3626991357505282	-0.11563206460584716	-0.7089383696600978	0.6023779576255698	0.18644562866279435	0.30666843225235857	-0.21676195494621137	1.1390011179731974	-0.7575099440323365	0.00033758146464256124	0.7716394578942032	-0.5581952216746277	-0.5797342665823895	-0.05188418426923519	0.6742287206025832	-0.6344297742458361	-0.0443696376755397	-0.20711238226579537	0.9201809913063934	0.05895208521129501	-0.2274847316349872	-0.5440943528507785	-0.49696016205077365	0.07609961599632857	0.6775624564088829	0.5278446652865868	-0.30991579873010716	-0.7265753925265664	1.229775230119606	0.7565266162187577
-0.026946801461413587	-0.26001201984219113	0.3861300290813714	0.4585753745231126	0.24680289278509612	0.2591179276114869	-1.2678594422656735	0.2818439761038154	-0.03975147721059757	-0.606040397869619	0.0991471613154157	0.0744621279121847	-0.35553192171889825	-0.48838438939379303	0.4339548471131497	-0.048165154106259746	0.17253757029976252	-0.1554301694613904	-0.4133958340928513	0.39145737011797105	-0.3784434739123048	-0.06158123094672996	-0.7453177807810183	0.5525230956307363	0.14916309937297428	0.30475183309776943	-0.11202980591072861	1.146436496354354	-0.8257547189359796	-0.023336211816011608	0.7164918597742023	-0.5453917081883357	-0.5658199453472168	0.020453918619935712	0.6904500508966079	-0.6891538182627249	-0.03573202155306991	-0.21259932474298301	0.9106714323955734	-0.002996035290878013	-0.2837790121433779	-0.536697641178675	-0.4494875400126802	0.10494744840668349	0.6065989532083856	0.5011571434750807	-0.29638709758716647	-0.790027211707422	1.2377586610635671	0.6774474877379653
-0.005791900422935178	-0.2502377817008424	0.39893291992723556	0.410890283359761	0.2192695758498612	0.2937095656820398	-1.335576736200461	0.2716884288466129	-0.04766881384914467	-0.6047537033234005	-0.025546385425255926	0.0980268889325965	-0.3382358367150344	-0.46133377111865215	0.5177312151033044	0.06652234091045169	0.15562345977485686	-0.10453318559848339	-0.40098645112853804	0.3366981319974632	-0.393316059838132	-0.04702413425463887	-0.7538795265464712	0.4935461132963265	0.13596249816217476	0.30376823037993067	-0.041769088970386746	1.1345791753288776	-0.8751099618050588	-0.07180951179818484	0.6529070834271058	-0.5524268886370475	-0.5568923402327784	0.06390429924908693	0.6908389643845719	-0.7316230286908348	0.005453703310707758	-0.21401932099944262	0.8682889350241094	-0.06159737030076244	-0.3095289593320562	-0.5065016206850438	-0.4168246765249998	0.09338101028007996	0.5612591821167636	0.40405277029142217	-0.279708189765323	-0.8317733008493059	1.2037087961820605	0.5816194995629871
0.000166746079267217	-0.25545375080048655	0.4277305633192542	0.35666889166831117	0.2407452177022363	0.34228659346819124	-1.3964728419756585	0.2516004559174631	-0.01987374020941906	-0.6080662210221182	-0.15055030883486364	0.1203935183535568	-0.34914144235622446	-0.4349914951183913	0.6167311858848199	0.18175695286876378	0.15379917653538336	-0.010802775663325697	-0.3914782658785946	0.3106589905669216	-0.4157956519843837	-0.02642417991807221	-0.7619029834027469	0.46929466744761117	0.12365198579207355	0.2998666529290749	0.008752137362345997	1.103778110822201	-0.8903148333698612	-0.14049634500229202	0.6270132267127705	-0.5733876707411119	-0.5476070440768976	0.11691504941486981	0.666445147477557	-0.74267811997674	0.05175442809049953	-0.20499441010388578	0.8199574604142837	-0.04538400343096209	-0.33766121913029845	-0.44133628129925384	-0.3842872170667686	0.07860496029193645	0.5247344083078666	0.3463102814355841	-0.2524925394762001	-0.8333644225671204	1.150560480121567	0.4378299093862815
0.012357361889734738	-0.2465513759181827	0.4522564319579316	0.324665050694811	0.259465244047953	0.3933096785607496	-1.4747437768316307	0.2681706292363829	0.0555217386342551	-0.6225779698249233	-0.2754612707755967	0.11562211684817754	-0.3735204299180625	-0.41118347418755397	0.7181568908388373	0.3256341187246397	0.17313920610439282	0.08648656427502135	-0.3829493373229389	0.31436472678584604	-0.42651597524126916	-0.010022838380611318	-0.7911910505509603	0.4219260769419756	0.11617890986155685	0.3075910688670899	0.14820175374242922	1.0736078512576526	-0.8828742938855306	-0.22756162504623703	0.6450068514902233	-0.5964428245140307	-0.5345631975246097	0.14376402640531313	0.6448108485465058	-0.7469341535229111	0.13587462442212472	-0.21810756372909515	0.7520457701908663	-0.0533612321814842	-0.3220223038182051	-0.3700023571482224	-0.3504880149552305	0.04965774219101144	0.4841463301331054	0.3146593365384143	-0.2162232405008127	-0.845360368106355	1.0765637381435473	0.2593085661796747
0.015966077063535707	-0.23067385159624765	0.49617521204180004	0.30044735320644483	0.2628970910535165	0.41140600979589903	-1.564154567509096	0.29364091946357646	0.13532452012844218	-0.657806681275561	-0.3716890406725923	0.08294379199154481	-0.3888938573749704	-0.38341365242433223	0.8352231333119917	0.45708022652176633	0.21713697699461698	0.18013729053259903	-0.37980209584674574	0.3097945024343522	-0.44348223314211543	-0.04167410592718862	-0.8335645002486327	0.37981265769392464	0.08122779111943507	0.30141396447155844	0.1509573832185271	1.023298539953479	-0.8704959352945153	-0.30703862381310165	0.6778405499399678	-0.6114740350828504	-0.5183574180551965	0.15830669162097455	0.6525918576475969	-0.7204782251625448	0.24344950702683193	-0.2427778518595915	0.690381038296062	-0.062289649299764084	-0.3097419486048443	-0.29888141802662205	-0.34761988875881106	0.000713079079736173	0.4402415585991363	0.32949275629927016	-0.1994161296189531	-0.8636280378782333	0.9922447333177276	0.06474764515005407
0.043106219605968756	-0.2156124594276147	0.5344872897062494	0.2873767423460394	0.30213745692819644	0.43356536504522786	-1.6256112946026757	0.25891571873058383	0.21701548874506757	-0.6814405563965762	-0.4663489175601752	0.04273205090071538	-0.3774915037160051	-0.36119448833105083	0.9313636061706022	0.5842538840932937	0.22874821962013922	0.24704455433836517	-0.3591688483246499	0.3149948082693129	-0.4443457723691121	-0.049551046692797154	-0.870676913886484	0.34549572823653457	0.05854526393734705	0.3055677508882967	0.15826838273725846	0.9780337891928879	-0.881430931377422	-0.38228534399243885	0.7384437996647395	-0.6515691991642385	-0.5120104979155392	0.1837792048045993	0.6598310249385877	-0.6499340276375011	0.3480283637595125	-0.25845345639752326	0.6272601909028321	-0.06300511655085438	-0.3143520506264417	-0.24436278470359354	-0.39843919532977407	-0.06785485825535956	0.40446288561605614	0.292227557381378	-0.20872255127582684	-0.8754343909756465	0.9159130753046902	-0.0802356959844545
0.060958666230515476	-0.21252710996987506	0.5648207241774209	0.2792278856779113	0.3410296805567351	0.4282287680149001	-1.6816673327309288	0.26702488494508836	0.2747090023273667	-0.7039580514708962	-0.540942491499788	0.006315679153028747	-0.355124428048017	-0.318216687126279	0.9781429589217374	0.7035197659064358	0.32422813905290415	0.26358396807762924	-0.3283284419237518	0.34100463713393736	-0.4260747606674758	-0.06912755722639119	-0.9320204938466619	0.3092703602574736	0.07359710526680438	0.34472485667749453	0.1395931489191742	0.9365752282141173	-0.9038309621676255	-0.446638084133946	0.756706149674759	-0.6757604644259281	-0.5043005792956985	0.22764791312807361	0.6692185959197398	-0.5667062143888189	0.4484268615011112	-0.26241941594689167	0.5532930200007196	-0.05601127336947107	-0.3153258187061255	-0.2779703098823779	-0.4244556356286907	-0.13778023316749316	0.344617637472454	0.2403328707736509	-0.22556071050463208	-0.8510891336872322	0.8640155063930314	-0.23125821106052805
0.07965162756194547	-0.19378782987317197	0.5852554395872248	0.28381677962406726	0.3664184412557387	0.4044584244233099	-1.720514179895202	0.2304321060194053	0.35078217045131566	-0.7489084235193063	-0.5872720762547393	-0.018483666332682183	-0.3070906511673513	-0.27153915282349367	1.00126046462627	0.8048530061543249	0.388729638460665	0.2024883405745063	-0.2710233238446461	0.36008630373174816	-0.4342883562633853	-0.07539907073513981	-0.9614976216269205	0.27174298669086844	0.0798183838811953	0.38221224683600363	0.11490814447905309	0.9091294420373849	-0.9027749134425948	-0.49091594762689733	0.7440366750784672	-0.7041148749020492	-0.4819909978163587	0.25831036709191985	0.7006771169165238	-0.4654511145506529	0.5153120192338964	-0.25826055124570224	0.4752586747376464	-0.05328273681461808	-0.321554735178055	-0.36209475729495494	-0.46957249122335404	-0.16751219573976409	0.2997203323077872	0.17312981109554249	-0.20585043133408204	-0.8042073419554427	0.8077129579961824	-0.3755052225388943
0.0731737459117279	-0.19206837924066242	0.6072292955280355	0.2939060771888674	0.4121660034814959	0.3767672694516341	-1.7194145422301932	0.2667766419109205	0.41516195363271463	-0.8178970895902999	-0.6186052960536493	-0.040165346534296695	-0.2324291796722318	-0.2071405302876415	1.0227593687195462	0.9086279030548223	0.42210124683429984	0.1355508868448279	-0.20055076588051102	0.386409518276934	-0.4420138644701231	-0.06769250100565662	-0.9580266945416082	0.260369032513237	0.10941531969720972	0.44467531243661984	0.06727897337055316	0.9002782420956932	-0.893711886019276	-0.5439024819985585	0.7070574613676982	-0.7088793905198558	-0.43286003742829715	0.2717947280505542	0.7320523107878907	-0.3566613165852036	0.5867771413133354	-0.2430342343476954	0.40306222191472385	-0.062001049567693076	-0.3473301962901347	-0.4101265394305288	-0.4949785244001923	-0.24662068492576372	0.21805854564039245	0.14137058489385693	-0.19937266193322942	-0.7739724314405955	0.7840795708339904	-0.4939730909541442
0.062113680389134354	-0.1812164073790247	0.6121528342069614	0.3054518000338571	0.4640174740804011	0.3218303187527374	-1.716071311344385	0.3098683162362794	0.45405103022963633	-0.8750803672512871	-0.6114916024744284	-0.07864270006653787	-0.17257704611531163	-0.1754382298164559	1.0345620619881706	0.9815448040232679	0.45026108652918617	0.10022881510798869	-0.12339958898320429	0.415356568659136	-0.43693353178955896	-0.053731321733104395	-0.9284767061855449	0.22293218131331613	0.1766145054915543	0.5087028505686073	0.01856135813351406	0.8659074926856579	-0.8625920436413883	-0.5543116608204981	0.6490298774543388	-0.7395615236726801	-0.35813265022539176	0.2610066914590139	0.7381689323295315	-0.23945114167750167	0.6271017121887109	-0.259433920189115	0.3630552478890908	-0.09012550081932388	-0.35321599448183033	-0.4194424072354449	-0.532516451480313	-0.2564993794838678	0.14741318657259386	0.11709612374681504	-0.2520855597157599	-0.7381412588744464	0.7393538224353862	-0.6013010015013939
0.03500846821884685	-0.16561540912215272	0.6242962045018935	0.323279376875007	0.5223521888438488	0.2548628422646208	-1.6798226005271606	0.3485804844781968	0.5090021762464529	-0.9608969685144769	-0.5579844567781531	-0.11868529516039798	-0.16143113243888338	-0.14350322732723012	1.0228947016311856	1.0143368948183409	0.47350148949284004	0.060113368265290255	-0.010577048030386182	0.44049023618073513	-0.43179512140283116	-0.09964038108957662	-0.890429039122064	0.196780138258275	0.23098390740205152	0.5459578111410375	-0.07043930953716138	0.8819026928107698	-0.808588747623691	-0.5459520782559382	0.6375293954328316	-0.7746689416617898	-0.2693631650461416	0.2627406542492807	0.7384807059521147	-0.1229450135218905	0.6193732508162433	-0.25266781320804343	0.2814288584445691	-0.11455933807050452	-0.36368230174321603	-0.45992779123889127	-0.5889100417769007	-0.3198379119636356	0.11001770413315368	0.06311129642476412	-0.322748936077196	-0.7292357327086707	0.6887340388144287	-0.6664452579941378
0.02520148250856013	-0.14937003516559208	0.625886224554648	0.3177730026689883	0.6074119735038894	0.17663525021100304	-1.6674673265509927	0.39123306306020933	0.53221382275638	-1.0492082997910168	-0.44137882136315987	-0.15015946443421668	-0.15996174964228232	-0.142415320314414	0.9964509080144053	1.0079291734274298	0.4282015317617229	0.01588025630766394	0.07821253477551027	0.4704008186766842	-0.4214138780869809	-0.1300297542274344	-0.8588006400303337	0.1774117736822847	0.2624908220336872	0.5832990753712576	-0.12370379768741277	0.9127485847324823	-0.771163833954654	-0.5155451366016522	0.6288197106612661	-0.8356855928730755	-0.15830317058565954	0.29359155744134136	0.7355738625211321	0.008533649830504997	0.5483278064935723	-0.2378694874410361	0.2604664075431882	-0.1488121466620602	-0.377025123911034	-0.4979108741621408	-0.6246138061525126	-0.3535578150323119	0.06118783230742064	0.07739403599842036	-0.3837427729717665	-0.7442756380873539	0.6577841826742852	-0.699723139346153
0.03627453658108485	-0.12302479765509308	0.6219239163390655	0.3161628347639084	0.7123654416498384	0.09472942348691844	-1.6718758487364547	0.4307453995991753	0.5365843988548678	-1.1584887057118016	-0.33300979609400827	-0.16921050244994243	-0.12292614099259316	-0.15514484600757472	0.953984448934708	0.9911636024418081	0.37432353479957986	-0.05096751372770823	0.16634426264477922	0.47704532540413974	-0.42275377183321716	-0.14269284093574525	-0.8461404868758722	0.14486033973470067	0.2715745572396554	0.6159071182657607	-0.211345757022482	0.9516481109855466	-0.7302927484216608	-0.4483401491830793	0.6571433753825455	-0.8860031189238591	-0.07437158947882823	0.33663592603642517	0.7118741875239653	0.1135440900069545	0.47703083282306197	-0.24200149106161165	0.27160519965684615	-0.2259149649842976	-0.3313226327782153	-0.5145291092932653	-0.6719834091414613	-0.385126888620827	0.006780369817905233	0.11161151587948022	-0.4212187684153509	-0.7252313745222205	0.61605365343501	-0.7213398702457277
0.05271854520385468	-0.108045602783248	0.6004955129293712	0.29696719733570964	0.8169239772317647	0.015116707551618902	-1.6276272046595863	0.4430351779808719	0.5219147139254394	-1.219967245812627	-0.22343385293093943	-0.16855964112519778	-0.05007184549357565	-0.1664189428715828	0.9327873472284137	0.9385315138054018	0.33941686186574005	-0.12072712407637272	0.24187150026940846	0.48533057138589264	-0.429609874377993	-0.1713716903502127	-0.8196324275596514	0.15424004286395113	0.2676424803624427	0.6304046109696624	-0.370159533664863	0.9889243211162612	-0.6983323545640219	-0.38301214171021625	0.6660515160071487	-0.9490661360481717	0.0320394693658753	0.3768433804880113	0.6856709148201311	0.20696808812016573	0.366853919765526	-0.23441031610569385	0.295894874847281	-0.2854554242037587	-0.286973267374258	-0.4538309623691036	-0.6894020143900514	-0.432545469310441	-0.03239904495247169	0.11571858204795697	-0.4493434196795095	-0.7097892109222954	0.5775052487063014	-0.741454847769645
0.06606509992406831	-0.10131856627944258	0.568224684990738	0.2803664766902041	0.8812829454224426	-0.05275901400029407	-1.5605066511241676	0.407260547466877	0.5282344746527409	-1.2923297961495939	-0.13682295028320504	-0.114807578275353	0.06088965650741447	-0.22294908912649553	0.9101783307296953	0.8787991985055775	0.31191763930218086	-0.15778229364864688	0.3055143575850138	0.49247471151569455	-0.4185774567809159	-0.20539167516100992	-0.805471723408662	0.20566893211538742	0.2801685577224825	0.6537166894981001	-0.4121902826143817	1.0357689027223405	-0.6604278811119008	-0.3309804839973548	0.6526480257486369	-1.0250682996134177	0.14876034372637228	0.40225871386412315	0.6391200741253452	0.29128456296215577	0.24787434611554912	-0.2357018463244383	0.32919765512164834	-0.3458033202957692	-0.1998396198137244	-0.4509998108926417	-0.7328764881197722	-0.4535359144532893	-0.05851180085479564	0.10449174841817951	-0.4796504503795223	-0.7047417814470107	0.5749126638410285	-0.7443326168986911
0.078583287804487	-0.11198657073449461	0.5330029173794836	0.23210144247322143	0.9144333286138199	-0.12595762310344538	-1.5144193685535132	0.4265548044681422	0.5604915624467901	-1.336850551149889	-0.025826495263008252	-0.06309242951844828	0.07331068750092151	-0.2781807216716043	0.8850517958326881	0.7953524399874388	0.29091936746685343	-0.1816706247427758	0.3428150017401189	0.5022276242922493	-0.41500069138214	-0.21151602004765052	-0.7932776266959851	0.22993912893558122	0.28465218895487426	0.6835525919426403	-0.48215294106390816	1.0660976688053254	-0.6178327169035779	-0.2864051391287937	0.614629770548814	-1.0945542197566271	0.2540124696244959	0.39520956816672415	0.5712508719216425	0.359408910496034	0.14931327073259865	-0.2432428714367565	0.3379047110935032	-0.41848579972497985	-0.06850689905445231	-0.4497000102002864	-0.742340944444168	-0.43862600859721407	-0.08754325495243677	0.11524129422216471	-0.4385661047634761	-0.7005877203176373	0.5899141148882996	-0.739007020187716
0.08768241856058696	-0.1379862267159373	0.5068325093594896	0.17101283044844812	0.9418006513260941	-0.2069021377117055	-1.4491994985589742	0.4420274610534758	0.5869486487997303	-1.3882343959293921	0.0711505664734717	-0.018872720200487702	0.07083274536350391	-0.3444004161991918	0.8488327007286098	0.7097318371567412	0.2429619003153097	-0.20205439934237926	0.3988228411585728	0.5295608132478316	-0.39453281711443267	-0.22641286426025964	-0.7684233768288461	0.24627981139641336	0.25649210749000156	0.6840528801778831	-0.5458055965227375	1.1034036542714467	-0.5609890958306767	-0.21909300799442916	0.6021087124447114	-1.1471513143333678	0.3694585806191334	0.3688412216944146	0.5112633039748666	0.4082899325908462	0.02478442144311563	-0.23646776496320338	0.35358547011071045	-0.4553838708444631	0.05190698222209206	-0.3900866179790113	-0.7660077898146557	-0.4062235437523637	-0.0958553376088915	0.13413771414444037	-0.39093906420329766	-0.7117167262593479	0.6271793873006635	-0.7308685511849962
0.10180673101341986	-0.17371181243484274	0.4838172798015954	0.08983493333021607	0.9270071124892579	-0.2666111538207307	-1.3384864217799657	0.47212943874781715	0.606878769155621	-1.3896668311069926	0.12681522202504755	0.01489997857873524	0.04379365767159847	-0.4176269992119737	0.8061974344902219	0.6061959321592467	0.2519207566200522	-0.17336819313486493	0.46101465822633864	0.5859778557358802	-0.3862851961957203	-0.2227999957771468	-0.7812047549068447	0.25059619664224625	0.22869524147966888	0.679549761099273	-0.5705678964012236	1.1371608452148996	-0.5037509887636704	-0.14852192835039163	0.6391757786353576	-1.199780313817383	0.4465494463091355	0.383140484023332	0.4221751601076858	0.44267847172522695	-0.0771374320295067	-0.2424526335587665	0.3817930091122081	-0.4908156767128074	0.16375879070969	-0.32929946385645936	-0.7806283495487376	-0.38555598255411744	-0.11660578370113237	0.14649159587761024	-0.42025087217597656	-0.7256379814809898	0.625841838392935	-0.7078697204535354
0.09315026180853908	-0.2163698974786143	0.4673867459404667	0.01582508956565475	0.9036258792384035	-0.3116037031064272	-1.236569454708222	0.4620511915012352	0.5958240769959493	-1.3712466454654	0.15489255037794708	0.057938783816470774	0.012123143615998935	-0.5064460197274243	0.7596111962096375	0.49408027956996536	0.2932104439010327	-0.14416814429576125	0.5146330293381808	0.6618391542822332	-0.37042757717475067	-0.23512822693050478	-0.826084357168831	0.25539158397765543	0.20806181742486923	0.6647212924678491	-0.602748016854028	1.1344171121442763	-0.4849351211633321	-0.06820725109578658	0.6880861657933751	-1.286300931731013	0.5300966422833261	0.42079818165369265	0.3231081418935241	0.4525032337783742	-0.1956944288122154	-0.2721076787462898	0.4141477799403644	-0.5171735121778028	0.30239881110461847	-0.3024151023346568	-0.8143907440130917	-0.33274926483116396	-0.11659186967827224	0.1691603203857074	-0.40218802815098104	-0.723602052743109	0.6061626396265102	-0.7014824520448468
0.08393671411744481	-0.24976199868020554	0.4708656287031623	-0.019202281731677068	0.8656371543670508	-0.34732929943059354	-1.0912854372019756	0.47041860246109835	0.5967885709636425	-1.3248241114317696	0.14111376983730395	0.15132041057462803	0.04074251413685268	-0.5862868137258578	0.6958964016755846	0.3855961928380761	0.3318754621439348	-0.10211850497748579	0.5703211442834613	0.7311115415261428	-0.36386772959575886	-0.24495524581836553	-0.9178070285890548	0.27560544690392963	0.15360229816344392	0.6253383949381097	-0.6679823175787601	1.134426037363138	-0.4703930856307118	-0.0006341935006116184	0.7214587137936571	-1.3405511456892716	0.6061235936957847	0.46827273774607453	0.23108663776663496	0.4551922699443839	-0.26926794475792565	-0.26851337762689054	0.43526299279128955	-0.5430652324403475	0.39670267095061695	-0.2657467641167749	-0.8185712955391719	-0.2820410436861497	-0.11239833778844914	0.17984524838942903	-0.3707307301212675	-0.6867259160922943	0.6190350234716034	-0.7173335045555018
0.08231238876146926	-0.28033501247434	0.4723919625064905	-0.05946859467555017	0.8277186149725205	-0.37841453554843574	-0.9594064737097762	0.49001473866469636	0.5707637636945274	-1.2528749469043763	0.10975596235576854	0.2411634483999896	0.1236042216475742	-0.671139826527021	0.6456285361265244	0.31568985474675476	0.3806459914816688	-0.0645517965749442	0.6180712897032767	0.7779295705906898	-0.344175867345355	-0.2059195744592047	-1.0150985091910345	0.2856601344987228	0.10599353943591805	0.6394919381678784	-0.7246803674043154	1.1172392869664907	-0.46949508452481525	0.05698489406154302	0.7299308061339895	-1.4272649737855523	0.666965652199103	0.44296430354282945	0.15177399951043039	0.4569344144920672	-0.32443954588507384	-0.3319611735910308	0.4674952389320177	-0.5712828283937794	0.48437842939772924	-0.20109009594318678	-0.7904948497473553	-0.21310995406630698	-0.13268884812503262	0.17528405440654118	-0.2886808899899601	-0.6112635095796681	0.6444807120187406	-0.6649181542914082
0.07397294105685426	-0.2932937113957582	0.4728043028433929	-0.07030620585793879	0.7708661506362443	-0.3898320814056917	-0.8213867124762049	0.47514996490101424	0.5623366206071833	-1.1612057809921414	0.005081216636023534	0.340926374214327	0.14404768481189548	-0.7405129897497875	0.58681024049631	0.26326210727371613	0.41212704472425055	-0.04961715134255127	0.6475784377996237	0.8205744924492443	-0.2984092269441308	-0.14265628376297998	-1.1064518528649383	0.2980556491786287	0.06052751077351889	0.6409758874500072	-0.7812593464350523	1.0523871099667843	-0.45864300409316583	0.08851307060352162	0.7656820388042884	-1.4679600540001236	0.7468232511085088	0.4267225810149326	0.083070284217602	0.450564728727526	-0.3424336629974981	-0.37491142320587345	0.45543147171326437	-0.568295774163617	0.5526548081547217	-0.16557359626683113	-0.7608381398814041	-0.15000309903583545	-0.14103416983609776	0.16243044934124687	-0.20642208955539906	-0.5104265872064699	0.6642896006311617	-0.5953475278895348
0.043510209746389125	-0.3223470182475051	0.4758991756173806	-0.05619014514827989	0.6720416571051644	-0.39626545035034944	-0.6456491023460114	0.46938323319254793	0.5911388515468283	-1.0654840380325583	-0.0958429192324799	0.4289314334310628	0.08401219956643652	-0.7992945215954947	0.5266587186777563	0.22466911791916494	0.4523605853088945	-0.04594467684565289	0.6997931740198897	0.8746077591701183	-0.26707425121668815	-0.07659514550529432	-1.1592839357326317	0.30628113846825705	0.041477017578500405	0.6545058931684373	-0.8492098846375258	0.9666732673234815	-0.43861263729628747	0.13305504891699216	0.762861810343369	-1.492431859853443	0.7965986002911127	0.3916498819601096	0.028513187475793976	0.4867282281094528	-0.36412873100214055	-0.4104664944453349	0.4266714086467177	-0.5611935885746722	0.5597977069453848	-0.1778763781453911	-0.6869485452580892	-0.11475186331906277	-0.15601029644133785	0.15182593334784472	-0.1397345870846975	-0.44178221898904396	0.6790668318267177	-0.512206567202887
0.022883047362887786	-0.3522920836329444	0.482342515113045	-0.040991318418278036	0.5818661310234241	-0.3972430489831221	-0.5216424365880064	0.42743064784925666	0.6014314997640213	-0.9946034111249693	-0.22059444335983475	0.5068609356654183	0.017292159449668477	-0.8389714997944967	0.4335787155856222	0.16551169177804204	0.5018582401202891	-0.048579871126615555	0.7090926004071301	0.9266488686867149	-0.23539028127311717	0.017945730406318285	-1.205284711510232	0.2854510630607795	0.04614999236427269	0.6804730515826198	-0.9095221624509702	0.8712955600736821	-0.40961469031371756	0.17741695905482188	0.7306677453805291	-1.4700086458369144	0.8137296957456636	0.36934932292769884	-0.012882606397010488	0.5213290603163028	-0.39476791728432203	-0.4338493742620397	0.39457286672705416	-0.5546695425141455	0.5117567407623012	-0.31060376458653066	-0.6417338600785315	-0.11457921355788	-0.17014153265845391	0.16573749288507952	-0.09402839045629205	-0.38148767711039017	0.7203156094394311	-0.4032113149435557
0.02593766847457004	-0.39180823632777456	0.4919844774316283	-0.032934110266346656	0.5136976511185687	-0.3800349715198291	-0.40173024536191415	0.4142257644488441	0.529839954630176	-0.9024648559549326	-0.35807477096666346	0.5153810284093868	-0.01892593804409287	-0.8431621003811844	0.32990400991513913	0.10680037188475247	0.5196635072606114	-0.06393790314310106	0.6588045217813663	0.9887723609289468	-0.23374943941312423	0.09527850011751883	-1.2160630518620164	0.23964367717771634	0.026739900464584566	0.6819259114827521	-0.9789603572632947	0.7824317191342618	-0.3755203802336523	0.2233662645141238	0.7188464820659248	-1.4162718782933819	0.803796887984781	0.3722290095799834	-0.05900888563573936	0.554848203054509	-0.4652672731788563	-0.4369353071038483	0.3554202641746305	-0.5384048638027311	0.43481850498176644	-0.42034578103312414	-0.5659048115057136	-0.14276824715649067	-0.16605776694897328	0.17335254809759862	0.00152521357421882	-0.3231619557538234	0.7161888431105676	-0.2995892166087831
[truncated: 199 more rows]
[truncated: 6 more columns]
