# Supplementary material for: Obesity dysregulates feeding-evoked response dynamics in hypothalamic satiety neurons
Source: Sci Rep. 2025 Oct 14;15:35837. doi: 10.1038/s41598-025-19800-2 (PMC12521569; doi:10.1038/s41598-025-19800-2)
Supplement: Supplementary file 5 — Supplementary Material 5. [file 41598_2025_19800_MOESM5_ESM.zip › Fig 3_2/Fig 3c/HFD to_NCD_1st_MPK191_matrix_8.csv]

-0.0011109256212100238	-0.09987268503884708	0.33664284898290847	0.5747436717755461	-0.2712165836123669	-0.6732677507142535	-0.21218595925620823	-0.15912795048766973	0.08120568137881456	0.20314457346109988	-0.3350007401727685	0.4167662252614142	0.8326486075386133	0.06761577652917532	-0.6708672762097971	-0.21058284609321384	-0.1595530208228217	0.5292145515284975	-0.17859360248328604	-0.2412294663629349	-0.45543773340990656	-0.5730151439139748	-0.19790705270099634	-0.15144979736271047	-0.23215428034287386	-0.0030097961720444793	-0.10473858686000515	-0.21899868602724165	-0.19977748994626054	0.16213346083086622	0.24908048542857886	-0.20585579260145148	0.036252604635904975	-0.374319108014879	0.3482123956608544	0.8015183841737377	0.2878919383600235	0.2625468131464957	0.6662626968064147	0.6858463388306901	0.7629547317457843	-0.2068076963672043	0.9177104549726776	0.30256389646068027	-0.18488209344278236	-0.4988233530940029	0.25974993898009263	-0.688174883071636	-0.09045014635785943	0.6669259730455673
-0.024158985675384853	0.04962172220364587	0.33883101143033983	0.6286899677389776	-0.33586133272413254	-0.5122443280414846	-0.17214768130075844	-0.16501335223910574	0.1007997326691251	0.23854826159528922	-0.2759310600235317	0.3929632561490625	0.545802497926693	0.02174921084157782	-0.5645558711477255	-0.29557568435133413	-0.27015967195288115	0.5417390798249455	-0.2263859265529849	-0.11004608245681304	-0.47876711487820595	-0.5453102508984278	-0.137575003446683	-0.09562827259124002	-0.312399971039992	-0.03015899960561539	-0.16806913830098946	-0.1986567587247099	-0.2030702312733747	0.19393016871932095	0.2767510483166877	-0.09692107876564963	0.02852053015328629	-0.2890833921123544	0.502025099195641	0.6802780981932548	0.3545378098289865	0.18604600434596924	0.737847324255736	0.6924381558340378	0.7196418047693278	-0.2908677056570392	0.5619696392890883	0.2482190417304296	-0.10235775053836171	-0.6824609269875604	0.2855811213492221	-0.5748820811946203	-0.1658957297523476	0.6673227686719572
-0.10046096691964577	-0.001954777809989728	0.38628758992804174	0.6537414589537273	-0.3504824827937356	-0.4717252054951597	-0.18279848267230478	-0.1209206684505037	0.10947696254670182	0.146653555403729	-0.2865177228733299	0.42855785170254573	0.3599544607815352	0.050673988538850086	-0.3784337892505525	-0.2875836379214591	-0.317658255761058	0.5352535747203926	-0.18961158369432363	-0.12581878637585656	-0.4712731850587571	-0.5260435195676116	-0.12908815497742157	-0.10374979246778011	-0.23791635696742497	-0.03200779395517344	-0.15769049367381413	-0.1595870451057493	-0.2722650110648666	0.16321460022548076	0.27942054623101514	-0.08374340044856199	0.09357584791987761	-0.1970127634379171	0.633505585947035	0.6177097785461346	0.4391695626849719	0.14587775933041885	0.7833610744692098	0.7202552431690985	0.7616604398831971	-0.30709353225758285	0.4395835927882017	0.29922630376578147	-0.0644905872482474	-0.6143286479925055	0.19710593075977542	-0.5017038328807003	-0.17754414465041554	0.733081251479938
-0.09452835877896892	-0.0519515555401866	0.35830024479652917	0.6085792330126567	-0.35143796404613836	-0.43122167928768873	-0.1887480240273124	-0.12499692135334456	0.12991258999536576	0.04521968848238356	-0.19777155523704126	0.4963822133270547	0.3202156994189881	0.07184353957536654	-0.39134962151233244	-0.27524610617039663	-0.35086864098232506	0.57567942904998	-0.14408056949853792	-0.19389941639638908	-0.41741381407467293	-0.48652539837594505	-0.15477545325905206	-0.13782559189801652	-0.2354796147546516	-0.019988956223825356	-0.1588592158177275	-0.09819598490858666	-0.2956768614429311	0.08665254170091286	0.30492749811277803	-0.09043485359098115	0.1467739577771106	-0.1688789159563029	0.6404649182499543	0.5876384654660103	0.4691260396869447	0.1200287195925628	0.7794259620489421	0.6886080755633381	0.731832776503378	-0.280666702685678	0.4815943092553965	0.2569521463289371	0.07467344047716873	-0.552786519202719	0.12286915482776051	-0.4670483012152146	-0.17117862415212276	0.7144526415723492
-0.12532895584214748	-0.10201167724872581	0.3593327275720782	0.5781962347172067	-0.3782174317732848	-0.3927621725488172	-0.1753267300363243	-0.12063141933587165	0.22740524146494917	0.04796514554153608	-0.15693840566882192	0.4720505661930236	0.28942716661854356	0.04819360903095278	-0.4117742780252784	-0.2666462622698393	-0.35262402701561546	0.5373174875970126	-0.09447156279012543	-0.22769268995924463	-0.42863616772862984	-0.528246369542539	-0.1889530739194369	-0.17079814098671228	-0.180316525178771	0.02385786847184726	-0.16308059578999548	-0.04048997579576534	-0.29627946358070184	0.02478203015599279	0.2834492375225151	-0.1343517322654843	0.19352021868038047	-0.19432102516723515	0.6194167339177272	0.5866054475446598	0.4951284105141419	0.09202355487221674	0.7722671357272539	0.7064961901041247	0.6667395899040625	-0.1632516354470483	0.4685025392371801	0.22295223023677102	0.139564947442116	-0.5438097016190493	0.0720273998437331	-0.44768830858760883	-0.16324261685504635	0.7277861083208922
-0.1367735844523009	-0.12252614729858961	0.3710280134100712	0.5475433814950386	-0.36340788140147157	-0.3788911618174655	-0.20527096039444467	-0.10685518424287199	0.2801800489891604	0.06335620962078607	-0.09057423178555879	0.3979051724892519	0.2712205939357894	0.058991733433944184	-0.42070214721325466	-0.29219581064888245	-0.3602755404351324	0.47116823455158907	-0.08691402469200445	-0.23885835585663542	-0.43152170839768705	-0.5811004393317647	-0.2214996106656076	-0.23255436537858842	-0.16003048557629984	0.05375561538998239	-0.14712992851311066	0.029911040576244514	-0.2815054251980327	0.003342292754484423	0.28050410419967853	-0.19013029816935298	0.2095812712273093	-0.20528216902774218	0.5632496262885226	0.6128889785116404	0.46733106510030575	0.05774137404219624	0.7530969453164763	0.6804421572694185	0.6558691102727329	-0.062254815688238006	0.40332246468847294	0.1938444971983817	0.20619359497338433	-0.49564942168363507	0.0730593793442826	-0.43255891194024576	-0.18361154177038264	0.6969224627321053
-0.13343606882769196	-0.14222255900091144	0.40231865049697213	0.5293561258470862	-0.3873877728568274	-0.35616672711672787	-0.24287959599465242	-0.1053757588972237	0.3386909151648131	0.12912814326275746	-0.07247918153615032	0.36540356825623377	0.24932753527564672	0.048817803277067216	-0.4526696534669191	-0.31160001935127873	-0.36905243130219	0.4245119811183578	-0.10345714091013823	-0.21477240208595952	-0.4485241406462134	-0.627681586740253	-0.22996967641656574	-0.26554391988474235	-0.14384506359805554	0.07364497873774924	-0.13828324392198915	0.09946110682369973	-0.2621639285678703	0.00041377233051379116	0.35081462972666977	-0.2406539853145926	0.18634918459125213	-0.19115268694788848	0.5362525734341024	0.5574991825939437	0.450653226620694	0.042083168799969914	0.7367436091042008	0.6367439997453636	0.6357630459943958	0.017540409478941327	0.36825730911181853	0.15140087188539705	0.2535108821485393	-0.5093061650720635	0.07826676565174655	-0.36121704546734607	-0.17071755134961825	0.6857465024704082
-0.13368152432867883	-0.13590873997499708	0.42511716400623445	0.5165267302540963	-0.44287273691698414	-0.3376327430411065	-0.2633129680600937	-0.08487739307875011	0.3588874815125183	0.1871081557669148	-0.08175537809069755	0.3480396892595342	0.254010626866066	0.028904956812186668	-0.4579751046244534	-0.320997095071174	-0.3764405798325925	0.41306690321913303	-0.14667465194407162	-0.21784797008008916	-0.4582483249706787	-0.6310817632877298	-0.24157922457183834	-0.29287487396403433	-0.1421317545069196	0.10212074344442781	-0.15404681825426897	0.11995983135807897	-0.23760274057220038	0.0074828349057805225	0.35029708185993097	-0.29575269129574067	0.16825607071052134	-0.16319659074553666	0.508486035324264	0.5471689794011343	0.42964813942014585	0.026062957184174652	0.7185523058254657	0.6093970771622139	0.5963785830235345	0.04720317678383615	0.2897726328228699	0.1435904883832924	0.31301848381918906	-0.5559988100050529	0.049253485757003786	-0.3435139379221537	-0.16312373784331546	0.6451853517252788
-0.12054901365401403	-0.12133209685819438	0.445842493110553	0.5250192598440375	-0.49340093535733764	-0.3626727806287083	-0.25201064855554034	-0.06728491037190215	0.37946342836695535	0.24601972147290732	-0.07861305013916094	0.32597407417041446	0.29222479341798335	-0.012998529986111137	-0.4533415404526518	-0.32361200967704207	-0.38137703566622044	0.40302943680764913	-0.18044136917088954	-0.20365608615371775	-0.4770107812804291	-0.6369854093771997	-0.2365759608298276	-0.3161614684608437	-0.1422811879654148	0.10461806382487815	-0.17124388965417914	0.13003119465035895	-0.22716046021407518	0.026773378329575295	0.38789757265744773	-0.301996153839007	0.10474638231745065	-0.1820549449489954	0.4798708685747818	0.5370792247204581	0.4331027507684181	0.037798396921806504	0.7114140821866068	0.570656714316355	0.5240616408829182	0.08543704687723222	0.25790469187032855	0.17827412810029925	0.36134513275809765	-0.5787952089844848	0.049934821162384284	-0.31628584835290113	-0.16423331643497308	0.6161655251360796
-0.10623959022208299	-0.15018553048968825	0.4470819077254573	0.565153822678012	-0.5475091650037097	-0.36835670046326996	-0.2222650367035058	-0.05845574642617394	0.37758152488767444	0.25839657943649774	-0.09894595508231316	0.29766834621816624	0.2829763253616586	-0.028563130140543246	-0.4559135289656367	-0.3270763235164149	-0.4040522987110123	0.37802042046753126	-0.2158226258522445	-0.20147842863771742	-0.4823393620368063	-0.6356936436972991	-0.22917791191329212	-0.3480349071036362	-0.1307914765907535	0.09507122227162904	-0.1823026258648968	0.1604980501575121	-0.22972782157522018	0.04724263948738007	0.3969930087829126	-0.29363131980673596	0.0398801173655024	-0.22964547674762445	0.45419007706709547	0.5280847622234162	0.43691512907522567	0.03769721114448247	0.6753233204223347	0.530531816287084	0.46263340500735006	0.1287512131728143	0.26256648478540434	0.2206746273571627	0.40169466448103897	-0.5823719884408305	0.028794281899438036	-0.278694775348045	-0.1547025856697085	0.5847182330703783
-0.11412051514101326	-0.16970383440483583	0.45712065063799506	0.6022604799115495	-0.5969204305263818	-0.3533389974612991	-0.20460437446929255	-0.04538488549187885	0.40679132887070335	0.26417311392703724	-0.08934500932919073	0.2741165218172701	0.19975910461545157	-0.05688485013581461	-0.43798911029459353	-0.32233618557708	-0.4370383708510156	0.35479364810054703	-0.2611972268360979	-0.19601486408592228	-0.46782964631648294	-0.6454203385356673	-0.208509597543942	-0.42533266911767376	-0.13647928282255167	0.10984873635792894	-0.18956810453898454	0.21581234937502375	-0.2514113286225762	0.024852460248914333	0.3691685129579047	-0.261835757583098	-0.011299216428602094	-0.1917420365334252	0.4603129330142197	0.49302973615722134	0.46366823944464935	0.025446484793862623	0.6565402180642308	0.48437827645472414	0.3491074527266626	0.19412236937085053	0.1914956423982302	0.23556693805835843	0.4974730501651782	-0.557972855635463	-0.007345115622501165	-0.21502402533145532	-0.13970605389091187	0.5323155131461383
-0.10356736429457455	-0.22543001958797698	0.45772684122413876	0.6280189103823265	-0.6236110769840401	-0.37886493705788715	-0.17002116899719205	-0.00746208247002138	0.45463431003835375	0.29330868419327494	-0.08301620470363734	0.24341712459113488	0.18677651616730157	-0.061489921691519525	-0.45287647493328453	-0.26260585018987326	-0.4304129646097111	0.33204667368647445	-0.29062778118206556	-0.21704873337183278	-0.42847853915900125	-0.6372105621388042	-0.22782751613279933	-0.5111246944731415	-0.11209737388744652	0.14162125394213174	-0.18344437789876758	0.25036645852828115	-0.28608689875238824	-0.0005458378395133128	0.3413721636726294	-0.279188059663548	-0.04551204788118625	-0.18770276586432422	0.40532643206910557	0.472932162491906	0.4435113044023108	0.029289295914948277	0.6211635452867995	0.4030552477686754	0.2352560384430149	0.280163868200319	0.2044025747367159	0.23555900513107947	0.5729218541322503	-0.49950122453848717	-0.038830610282057046	-0.1967020701441089	-0.11814658591749967	0.4649217788767096
-0.0653763652065471	-0.25461698521398923	0.4402736039314254	0.6513493871940447	-0.6564703617231907	-0.391226990889026	-0.14716461180631185	0.05566864180295331	0.5078742091273709	0.3483368529672483	-0.06904346167098674	0.20148994486794156	0.16242737902981846	-0.06600437561361994	-0.4967613621398674	-0.24680007715120994	-0.4226050867612138	0.31750523891740723	-0.3379200246010822	-0.23479445454552472	-0.3793953099106117	-0.6418685049102635	-0.23020798029267878	-0.6124011268909989	-0.11391659043080682	0.16543969963494157	-0.19693716845210602	0.2726097615793447	-0.277804921465698	0.00027716874609015895	0.3298611368749448	-0.292207087710734	-0.11575425169476761	-0.18834422037653653	0.3226314906220939	0.44607522662978755	0.40737179950761104	0.029901648682666072	0.5600162611969096	0.3041852488598776	0.09825355225258728	0.34176142080621064	0.2106754166467837	0.20635383947303326	0.6479697895974211	-0.4585281629101784	-0.0391440898715818	-0.19484044295957031	-0.06573227413635326	0.37558834525272417
-0.05066008409389296	-0.24071625490766824	0.46437277253974096	0.6771413952220342	-0.676479634005336	-0.40518642332828536	-0.13588302702670157	0.13250719396179528	0.5917123735904808	0.4402695349011839	-0.08286765002506205	0.14550217223268036	0.14466787174349396	-0.08791248686039949	-0.5031339449013537	-0.2365629720559324	-0.39177763601691973	0.27809196167306405	-0.3868021145256244	-0.23461243835649165	-0.3249779604734964	-0.6663300261238776	-0.23811748418783574	-0.6925694415862083	-0.0881643315375517	0.18409147222094718	-0.20701414817623315	0.25115234720335694	-0.27984468546989894	0.03142143590493134	0.27496544580456334	-0.27039317693780596	-0.20704478819236893	-0.15618881296604217	0.26428813260897577	0.4199789722802616	0.3736135713982128	0.013688693702638921	0.5043048858983259	0.24220660002598243	-0.008597059354524723	0.3895449924650385	0.18359352155971354	0.20223992821975428	0.6758999089446238	-0.4226080702072098	-0.026815597217996062	-0.17299359348728444	-0.0246238378122076	0.3110489697692575
-0.027889430219704102	-0.2209175859119037	0.4621407952965425	0.6911921215528299	-0.685318532818061	-0.42856407445126943	-0.13383595634392456	0.19142305474034213	0.6206610378891357	0.5039186938590869	-0.09745768591743992	0.13094982268605002	0.1306099717560993	-0.10016706450432293	-0.5216844546602334	-0.1866309239962306	-0.35774410926786426	0.2672487658589614	-0.4480299970718031	-0.23588745723290092	-0.2298849883259073	-0.6510898372118274	-0.23729688254202225	-0.7602003689571248	-0.10245724013977586	0.19803562230419858	-0.1848656099133166	0.2010081007968092	-0.27833816851598275	0.07483328871101852	0.24897506511326067	-0.1629015695934761	-0.3114073881676247	-0.10732109219143682	0.23797288409360245	0.3930510515923803	0.3282128781341362	-0.0013783414400080074	0.44704729137267946	0.13982399464498324	-0.10416358805150494	0.37821325933830774	0.1521995192413385	0.19981381374395796	0.7258285268488269	-0.34429308232078587	0.0015657082948776434	-0.13158637398128334	0.05209875059239684	0.24505316538663563
-0.012745217706830547	-0.19406108613571968	0.44633241698374737	0.7017572011723588	-0.7118403831656189	-0.4188971629313992	-0.11001703236504883	0.24014005110652303	0.6456760111618678	0.56137234349872	-0.14442160024502912	0.15147766090060047	0.13328553008712882	-0.14475115220895454	-0.5287424364107859	-0.18786583303426468	-0.3032950880781145	0.28980907102716547	-0.4928382545314533	-0.2700509601760789	-0.10946965159184714	-0.6040135884272345	-0.2201201725013089	-0.7978899151330382	-0.11549046983063342	0.20449660454910784	-0.1429700720844867	0.13211452047878008	-0.27367058738146677	0.10171066864005147	0.2391353002244052	-0.08957784868331858	-0.3948916823645964	-0.042355710035749554	0.2414434668653561	0.34555730850045696	0.29120675645758354	-0.007757372292346692	0.38084138209097573	0.07617026908994826	-0.21405691371803814	0.32912735480874766	0.1927115653466792	0.20606587577748944	0.7370940992030499	-0.3023958279618064	0.01804506153378642	-0.10011649099715769	0.12643961095887665	0.22251517380760003
-0.016609802041319028	-0.14461568299348557	0.40133132273447486	0.7185252406993721	-0.6873048628808489	-0.41216573937125717	-0.09266426661122165	0.27874000286572465	0.6438410859018182	0.5907196648234253	-0.1674895410304726	0.15716357150516777	0.13753022019344283	-0.18587566003507394	-0.5240766917894849	-0.19271094942760286	-0.2365898246062445	0.29598822488450616	-0.511028641329164	-0.3037368864465536	0.0125245607029692	-0.5149542389919214	-0.22030259028293395	-0.818242533747538	-0.10814553606647077	0.20349215865510537	-0.10569089550321467	0.02763315829030889	-0.25600907171486253	0.10100001144884826	0.21059885758198577	-0.0003345651704648567	-0.4595791225531591	0.0007838689619750428	0.22652763615261806	0.34934440427252544	0.24755607679082797	-0.0041585722926289065	0.3138069540981566	0.011558908989279082	-0.28376581758183883	0.26730329346215426	0.23587566833773996	0.21145377290540007	0.7202899434579196	-0.24780282129974665	0.02380628780888878	-0.09443733467910424	0.18974494377665094	0.18641810882387358
-0.01532868214660385	-0.1540347895708465	0.36457792564041486	0.7275541470764091	-0.6478374631066932	-0.43086292747059457	-0.07600615973492533	0.3126125154871634	0.6557675167613737	0.5940558758166026	-0.16310228169472807	0.1710712691024828	0.11136629885712042	-0.21138478885866424	-0.5172914011663713	-0.17922325949126747	-0.17523308290425982	0.284544184471585	-0.5202740589054883	-0.31203160264311747	0.10499519500683138	-0.43758907885842885	-0.20315690146162574	-0.8195202329220924	-0.08376650408888672	0.18863295009537337	-0.05719711556115279	-0.052350317452519834	-0.24811804397137394	0.11939634556063503	0.22227708739733668	0.12629908560953296	-0.5209475023234263	0.030442752558989	0.18631893855664078	0.34343050909186223	0.18018846128651794	0.0022759377143465624	0.25107521777671715	-0.03752240640756584	-0.3512646578297189	0.23935251999938498	0.3320607384128764	0.19557227154824494	0.6918661826219153	-0.1620308475998429	0.055355646354249465	-0.0407007529271464	0.25390316869415785	0.19468355067190615
-0.027249294765353527	-0.1586410549136636	0.32296417902531155	0.7235416289894631	-0.5951961131684991	-0.4006472565780957	-0.09297022009049996	0.33744877038899207	0.67821180967789	0.5686845459496859	-0.16930011477486687	0.17719993622462765	0.06484366372042039	-0.2043876237468651	-0.49910243055203163	-0.14797702389237002	-0.124736725599457	0.28372140627647796	-0.5378151282874797	-0.32406205774032637	0.20727970282817182	-0.37306165234046246	-0.20910635722686338	-0.8310264040889053	-0.06486391378306709	0.19411049851745077	-0.0004946870719790941	-0.13373418735893186	-0.24924180187660117	0.08673918334150005	0.20533761977045492	0.22039619572068245	-0.5529737266599578	0.0733595905645989	0.151175276671085	0.407104832568211	0.09950143911664155	-0.014545962125204209	0.15622465928563684	-0.057403062309753915	-0.393697579000649	0.2064371003372376	0.3697187075639812	0.15952842970161255	0.660200856886655	-0.05720199195878841	0.04648328302085471	-0.008397066179078583	0.3042569850065718	0.18161725964513328
-0.03090838203521886	-0.066729828548838	0.29792170363753806	0.686512002622473	-0.5307461584045307	-0.37426217613239376	-0.13942117668780168	0.35075422032719994	0.7089275578684157	0.5648865113421979	-0.16836703915163612	0.21232746490548676	0.0516363097654771	-0.1973141490488724	-0.47966805662097867	-0.0527271698678895	-0.06132825370958247	0.2952595269658336	-0.5436254755007224	-0.35904738037879624	0.28387323771560424	-0.336142111773169	-0.21632860880753632	-0.8078764898387734	-0.06346375364804617	0.20906856714974048	0.0428235902618963	-0.23697476719901583	-0.2269092024926395	0.05692342421262607	0.21095240047063513	0.26540160883025715	-0.553107355860694	0.14319908889125293	0.13586428340776985	0.4627602080230832	0.0071961228646548634	-0.008941929365358203	0.12579359604693918	-0.06773601901559899	-0.4356859266369237	0.1716926865813784	0.33448329834922647	0.09432524384887966	0.6364616996700032	0.09241683344973142	0.0595889385201949	0.006869499868306944	0.3594249198525696	0.1775676768523608
-0.0323005493005296	0.035157923346303285	0.27703220077985086	0.6444753699299068	-0.4703731300303011	-0.35510870841661324	-0.1834078432476453	0.37128184334382885	0.7441406812714406	0.5877737348136007	-0.19678180523082994	0.26972612152855396	0.07444589104775381	-0.1832382099622611	-0.4571226303827289	0.030418506216354103	-0.015480574565718969	0.27237767105781496	-0.5274386422692032	-0.3820686551532034	0.33394920910564674	-0.2973455355389732	-0.24344847354876858	-0.7535716954467866	-0.028758586583578855	0.2332123554855147	0.09413262434236887	-0.32974554351633995	-0.19460273435193007	0.061866809884591346	0.26569783930546703	0.2868379782176603	-0.5506183133589743	0.13966706162250828	0.08678238461515919	0.5095761360366315	-0.07895284914783585	-0.021592182475552415	0.09185923225976374	-0.1250049671204676	-0.47032492613413535	0.13224452434569292	0.3033214674563883	0.03550204043790015	0.5734653982402207	0.24493446911087502	0.04555654541418502	0.03522014441035064	0.3926377158960822	0.18487022798035008
-0.05360865496887009	0.08284796313573568	0.23790785621978228	0.602039756851634	-0.4334437182688758	-0.31873622242678074	-0.23900142272129887	0.3699913027739659	0.7252565726908646	0.579657680644871	-0.22700609442752057	0.3613458074996771	0.04652984051997968	-0.18591911410499057	-0.36388935746761564	0.045704029079664935	0.017779162834576062	0.22864076002396483	-0.5168179260353208	-0.385170343828789	0.3700894729198814	-0.2642143857143745	-0.21463193764890579	-0.7005744074779308	-0.005534884431701889	0.2502954868248704	0.12914199562845335	-0.410941537015281	-0.1449358890806552	0.052934780503828424	0.30704748081849387	0.33760827047612196	-0.5521818472395926	0.16552146420249286	0.07907748871652828	0.5731277163638502	-0.13377249243787523	-0.031513508741349935	0.035486728988434205	-0.1365285650486438	-0.4632471199038387	0.06184915544640372	0.2667761999207442	0.027362661464762413	0.5374037610243858	0.42871209644387615	0.009266402168641174	0.06631444026646563	0.4481219948287456	0.2193231230485492
-0.0879817639531644	0.1061609782052789	0.2064443998325573	0.5533231654241177	-0.3747114737602001	-0.3019452303927811	-0.26596153182440924	0.329309636730624	0.7132524421731714	0.5676121915974867	-0.20332210303301945	0.4042925158328024	0.0005223432533630224	-0.19590825090879382	-0.34667616688888014	0.056211997602080475	0.06418414196929957	0.19623822328173934	-0.49981574636225545	-0.36516202559244193	0.3691506470477496	-0.21039148706845023	-0.1964912740237028	-0.604422414306677	0.0038654212400296194	0.2869820463988691	0.16285880327963412	-0.4583378665084467	-0.13320322336854953	0.015318009362640522	0.31949703757056314	0.4017507336889463	-0.525954696823026	0.1679432226374103	0.053242682816199524	0.616043541353565	-0.17770369626359567	-0.03942348391991978	0.01845168912914382	-0.14982822686985603	-0.43234868939010623	-0.00022455962128429264	0.24853627245644888	0.006813845030928542	0.5078383899209551	0.5761940950927542	-0.01195781317633585	0.09858742974462939	0.4580013221449872	0.2744074256060026
-0.09576403669729924	0.0998812233640212	0.16631819130715877	0.5102061254494649	-0.35253638819436917	-0.29083822099570644	-0.2742449164331006	0.2859096675122793	0.6618320684119603	0.5416901255946863	-0.2004297073630467	0.416992453699356	-0.05411190432457025	-0.17354021542689363	-0.33778294140776416	0.0813701819794348	0.10070016585214844	0.17845736291800943	-0.5140169181908277	-0.34595393262657226	0.33846410807253335	-0.11372773001877126	-0.1415634915177228	-0.5231638421731537	0.008978815357329393	0.315559755490988	0.18657075305488058	-0.47601979640579906	-0.12419832319974564	-0.030146940703986415	0.3814640543588878	0.4611604937083228	-0.45021453335186	0.12514537533135878	0.04334229903565572	0.6540612417803455	-0.209076630718697	-0.025873255485076508	-0.013993151590268132	-0.182132357064744	-0.4068510417082294	-0.07640418898127879	0.233274575911285	-0.023154782732014177	0.4737793440384146	0.7094546379819037	-0.016525982702687743	0.10016892522982088	0.443271731150163	0.2828164696807288
-0.11137434253170919	0.07683581797239673	0.15072734056864256	0.4620638090078111	-0.3319702371190115	-0.2651978760927073	-0.2568448156294938	0.2811199650428632	0.5995254592145532	0.5350272166464117	-0.16553832204395474	0.4077256385558493	-0.06710457730003219	-0.1480682345338044	-0.27213951062559916	0.06949961885132984	0.12637208264379166	0.14592758452730265	-0.532241239479081	-0.3270105871881926	0.28807396257746953	-0.03225627962383775	-0.06223499583935135	-0.4419207468802373	0.009778242277123187	0.3445990119493835	0.17438835330620714	-0.47702787802861346	-0.12361245033567218	-0.07167827615365627	0.4669031900081803	0.47308085493318286	-0.3511940676620507	0.06426342992220395	-0.009154055612204193	0.6853194524404063	-0.22396313324629197	-0.0077021299169675785	-0.026087066993684755	-0.17436821531251762	-0.34664972814445305	-0.13624785576070103	0.23442587066608206	-0.07441580977509225	0.4190024472234267	0.7977928450062708	-0.04379887919165274	0.06310629525988756	0.3963977738589935	0.29095191372354323
-0.12062829008134031	0.05534559889142425	0.1620227949174195	0.43176450771159025	-0.29871718031626104	-0.2747074752292707	-0.25009474121123576	0.28018041416867323	0.5320353086569669	0.5214785873519399	-0.14250421937384714	0.4266323164224922	-0.14417994188215286	-0.11256716028969646	-0.24828294719815172	0.15612502028065403	0.12033718595328144	0.11476511761101435	-0.571581456868208	-0.2584805925011721	0.21375821349566387	0.026896136042523406	-0.008121122177683775	-0.3532058341936932	0.04770590782494242	0.3768019055496908	0.1574193897523602	-0.4608710390254669	-0.1364423056373526	-0.11126485411842948	0.4989053796445614	0.45572960967449355	-0.2413581095262261	-0.02071442836527119	-0.07161064801178114	0.735466172358493	-0.20780253576002622	0.022656807244200182	0.008849714266905307	-0.16552907268861627	-0.3090329089145971	-0.15869923953563525	0.1943126875693284	-0.13420770653486067	0.36422814765854883	0.8747684069092928	-0.056561099719628305	0.032506536329163505	0.3584820352299385	0.2907198827572538
-0.12456758518503652	0.010000172512160057	0.17754477910635327	0.382102313018445	-0.29879711053428193	-0.3031945819182344	-0.200249511140276	0.3048673117531941	0.4600640169821221	0.48038227430767205	-0.12084846650742989	0.4335345772093942	-0.21255843537933677	-0.07657447213509036	-0.20959620970701773	0.23647934332235857	0.10605998019287173	0.09455342047216106	-0.6038990283059956	-0.21844759570103944	0.15896868876140152	0.053124978862448914	0.04996719649484298	-0.2897537111082938	0.04422356498672665	0.40049714931700164	0.17546736621281261	-0.43663595010830053	-0.17538784583367154	-0.143641139771978	0.5227079025638723	0.41327244717338074	-0.11118665464870996	-0.09275444744018015	-0.11744012938867243	0.7857289659809079	-0.2006073104385507	0.04878500075456097	0.05715877589044236	-0.14266998701461184	-0.27525035072693643	-0.17284546250166072	0.12617398247571326	-0.19346158809840713	0.33637893658751483	0.9926050996678335	-0.07044748935118615	-0.03342647676836298	0.28741512506687805	0.30832098094278615
-0.11584251347265692	0.008126403251604056	0.1813525425926133	0.3326657792612751	-0.27268547567549617	-0.32093879610749304	-0.1407832149287342	0.3069937865583642	0.4006902198809611	0.4592745840951909	-0.12395191263704457	0.3976507829994501	-0.25750527698011394	-0.007106718651261052	-0.15988337068452013	0.31485635775307275	0.0699352415127045	0.06769786472104641	-0.5996778276603526	-0.18479211412845192	0.1259990724165517	0.04261550579154057	0.08592692021412378	-0.22456915634265454	0.02757008213220874	0.42917489481320403	0.2568155566499186	-0.4229269844079355	-0.19146464883297432	-0.18636649780527295	0.5361661460920668	0.3510390545968978	0.00022831668541848372	-0.1647141988904617	-0.12964275905775938	0.8058021223164296	-0.1703181621678764	0.06862674777374567	0.11409597130865531	-0.16830079189929378	-0.2103326009355539	-0.2151668324748574	0.05948218393007708	-0.25546672462858944	0.2974517979240278	1.0967891016027265	-0.1003745704315836	-0.12413177896727005	0.2514367810233814	0.33051659458133487
-0.11144391693553415	-0.003844678133265714	0.17970532122200092	0.280291703035579	-0.26719851442155024	-0.33569510462098445	-0.05378586621164379	0.3072775654612492	0.3331951168451649	0.44572561095596885	-0.10498413912815559	0.3726530785720383	-0.26680968914951225	0.03043420621878204	-0.1527916369325957	0.3712954871744786	0.05322482477454643	0.030465033615559696	-0.5875224743997285	-0.16295143921896277	0.09546281621354454	0.06629948056319854	0.12858913526444032	-0.12722877109931238	0.033394513240346355	0.44439865706674614	0.29966062583656167	-0.39890294553865935	-0.19859026296448695	-0.19826527243685552	0.5305246995137984	0.2880467958140901	0.14148947835206224	-0.20467153943590471	-0.14536840294564296	0.7081964388944121	-0.13851133600261212	0.08687079156422194	0.2263400417971734	-0.2258571275860588	-0.1017181875906491	-0.2822280786663579	0.026461666806666305	-0.3279962113487722	0.2538974811034797	1.1258605323261164	-0.0958209930170059	-0.19070675063281692	0.2226833922441842	0.37114846672382107
-0.10607790083576907	-0.0631109316778623	0.17890608780038939	0.22369179247711363	-0.2570958312900825	-0.3516689811375875	0.044062728521187415	0.31311603634313634	0.26611062033611976	0.44048137106122753	-0.05816879930228906	0.3169379126201922	-0.2463903762989105	0.03693270938191427	-0.18534660336983705	0.33749510957031675	0.061995911907093436	0.020160815118837862	-0.5807205901202874	-0.10580801509656457	0.08835493316233017	0.10869178116509062	0.15815367727650095	-0.036575120447237264	0.038825780557837274	0.44833038300700406	0.39217988380935587	-0.3610615778474844	-0.2146004797394388	-0.20102566398254376	0.5286958798407442	0.25800409380472644	0.29826831289624056	-0.21795942665552953	-0.18216074957382752	0.6182217492007822	-0.10079398400869152	0.08701212492021186	0.3086611432003018	-0.2842406753692449	0.0051067152928344186	-0.35936343420815264	0.05648116766929212	-0.3685961351753858	0.19439234555554036	1.1149138883118832	-0.06383646161132786	-0.23624242167544357	0.17589179848014475	0.41372728273980136
-0.10976801854443607	-0.12398338710155257	0.168448630080774	0.17631830333811502	-0.257433568533708	-0.3390859529212854	0.13068415357665658	0.3125503455038329	0.17330911197649723	0.44850195100440676	-0.002281428377089151	0.2338788353220997	-0.246813782873578	0.05048719962953668	-0.1861007585438222	0.31470913623763674	0.0793111651831345	0.026647905095108802	-0.5963228501942861	-0.055318354254578615	0.09715729390676858	0.15620325805901378	0.19393623161163195	0.06892419659105078	0.04670717508195972	0.4431372438761298	0.420788425430513	-0.2894151592517702	-0.22620113395174482	-0.20742033455131423	0.5158686705585471	0.2291690362594772	0.4208655202120067	-0.23697424115895976	-0.21269417117424733	0.552289736596549	-0.0925429857978755	0.09461034074144507	0.3206647025083667	-0.29995698451847735	0.11880446516810021	-0.41889332294173587	0.0705583327432602	-0.3982361801516283	0.1865952826670455	1.053412351823935	-0.01388486288039022	-0.30081184403656724	0.11552422157654252	0.44737328445421837
-0.1172615935946029	-0.13884373336214484	0.1785760850680353	0.11067664792485452	-0.2559679394976233	-0.32518585062808425	0.19146571207653743	0.300727313614067	0.08338214096951747	0.4885168264643326	0.05335479646576684	0.12308703955513227	-0.2358700607263045	0.06730048015699919	-0.21945626212118272	0.32764262718584336	0.09532325684093101	0.042731170537803134	-0.6079608743338973	-0.02611727669676705	0.10484401166811094	0.18314919739273017	0.2049656669677174	0.19088456665566084	0.04216288478647147	0.4274742891480952	0.46160451249242795	-0.21207484186761652	-0.2451967772696074	-0.21099119015167273	0.5155713509068321	0.19008667796815368	0.5296978363718997	-0.2929956149571111	-0.240534006145844	0.46481515617490904	-0.0780710101789525	0.10438558582942352	0.3646340756170073	-0.3282022546444569	0.19258149079750292	-0.4366738963771855	0.08701114236158425	-0.45004091000249796	0.15271986105557395	0.9506460570267461	0.05580002819223908	-0.339346278140406	0.03972037165262252	0.4460612135829507
-0.11623814095505428	-0.08798049258700565	0.19152258401495661	0.037551641341563795	-0.2624592437422735	-0.3077417567233485	0.24838069837194782	0.2965490893365416	-0.028045702104831483	0.5613983659559283	0.0762619450819893	0.058626544738876116	-0.1824961493464602	0.10416739000843407	-0.1177534680227775	0.34510411794017587	0.09475578931084631	0.028818797449043875	-0.6419347363846599	0.005719497907600202	0.14321308930517632	0.21480170102996712	0.21320040260679463	0.2736583788062396	0.07374434931311212	0.3898891477763762	0.518145289210324	-0.1619025303835629	-0.23331866207414528	-0.2155094946436611	0.4978201175181578	0.15929021003711794	0.6022830512519957	-0.3314821599561746	-0.24660278821505335	0.41932700614964225	-0.06735623917244479	0.11244546002192275	0.3757261189121425	-0.33222321370291674	0.23719895393043955	-0.4134632860721454	0.09620662642775436	-0.4791809458581799	0.1017064001138597	0.8538721058063802	0.09800461563521029	-0.3630361784471264	-0.03088220671945066	0.4346539061750911
-0.11227390264227514	-0.0532422318989186	0.19603025020348308	-0.025938581472038546	-0.23576037557202856	-0.27605332720789594	0.2892367528335275	0.28745416219572706	-0.1397636939025873	0.6172033487888324	0.11195141037965191	0.008788278290881493	-0.18407487175990506	0.11810893943491538	-0.032293912806356746	0.3468791990104179	0.0855264036489119	0.025230240527742427	-0.6426346930594709	0.06699359078318685	0.17578990561397043	0.2252618701613464	0.22881846370806702	0.3655237457024147	0.09098240545124675	0.3602205906943202	0.5349742625679401	-0.09106441262197526	-0.20758309506944017	-0.20409402997198284	0.44463090994466314	0.09064659521715114	0.6494527874263196	-0.3588136601167256	-0.273375674824529	0.33915446065490273	-0.08354883189349614	0.11529556645284474	0.4123097719888714	-0.30562544696073524	0.26363351591142753	-0.401729492744912	0.116825253913369	-0.46635988022314523	0.041407087134030775	0.7479927293922456	0.10926494923558945	-0.3570047679840265	-0.09207223380763209	0.4762970403139809
-0.10684548607050082	-0.0016719152243445529	0.18681857599457438	-0.07601654532949696	-0.2170620481106056	-0.2746008894199691	0.3227388525610461	0.23436006294919326	-0.22813317176220824	0.6355527957885992	0.12067101892842239	-0.01454847336726195	-0.21473757768483587	0.14090573940424014	-0.0020731220875762567	0.35204758416461857	0.06452231168298081	0.05072662557120453	-0.6536460290265032	0.12969920627264409	0.2059406958062314	0.2384499631441576	0.2176787869828388	0.4625835415577154	0.12926540585889845	0.2883043084808345	0.5376380170391161	-0.01173780600360429	-0.18542156731113102	-0.17867706898678604	0.3677789134023356	-0.002764075403541262	0.66769461796687	-0.3525695365137055	-0.26476554683417597	0.23757046086891936	-0.08603572788288613	0.13383807447587154	0.43963442670017816	-0.28822465628572475	0.2618351314286743	-0.3895260246677133	0.13926000012898587	-0.4351951641762179	-0.02355810040602125	0.6517173396217617	0.1355407530258677	-0.3275141114378499	-0.1748164700469	0.49738011459624776
-0.11447574786887807	0.043058019167702404	0.15390521069518578	-0.14495477617965874	-0.222919878882779	-0.2660162183663434	0.3500056347734743	0.18845219767660365	-0.29241394144039257	0.6257121309693845	0.14665982803351324	-0.06845464424563191	-0.18706531313905808	0.15945257235749974	0.03429134110750419	0.32965789247109745	0.04284485396479457	0.05503626729849109	-0.6460212052289034	0.14487878895798995	0.20668657677498697	0.2526104867681919	0.2083917388921659	0.5297704555681068	0.1277338850676844	0.21730853869672911	0.5274251755159661	0.05329170527835523	-0.15871581852687738	-0.18488692754259706	0.3165768724867119	-0.01636373375932394	0.6777631304039687	-0.3689866688170511	-0.2628767513322572	0.10331180656749055	-0.10934125250493798	0.14854371839175312	0.4389935135950555	-0.324040618025092	0.2538049910099382	-0.34049402015754276	0.17491995628826307	-0.39312467591112965	-0.06758385091518418	0.5849383079889424	0.11936589500802224	-0.2857326043838867	-0.24275971381638514	0.5017229482519534
-0.10853921316788762	0.09772075059677932	0.139077355964841	-0.21584272739239826	-0.2101328289031641	-0.24728243422470048	0.3680218496035631	0.1281350385425776	-0.3544990599456454	0.6298002043541432	0.16915355166199605	-0.10319223324597619	-0.1888834569327017	0.15923424215255702	0.05060243687993589	0.32575003176885414	0.026601351755171337	0.04512279924156269	-0.6762381504593215	0.13661368435038865	0.18083378439984565	0.2678844719100714	0.19126702820957764	0.5825268780398125	0.16202109753733157	0.1678056490890728	0.5319570297237084	0.1269360348435801	-0.11700414342600099	-0.17825436524588806	0.25796881346343803	0.009364896153462962	0.6579067701905186	-0.3813091080965844	-0.2621420793694703	-0.022309424340657635	-0.1107174667522756	0.1662474037694874	0.4475040455794542	-0.34325909325665754	0.22640580168784014	-0.2662132099163791	0.23022453754822841	-0.3527519436113202	-0.09904291170417019	0.4752224751429043	0.07879862636021102	-0.24638964462214638	-0.25325661945026207	0.48870351689915453
-0.11639789465325827	0.1559642758322121	0.11876909503311983	-0.28709413097258785	-0.21841896535679348	-0.2179568059584792	0.3501761317367773	0.08456592216238203	-0.40893974541812295	0.6293074527641929	0.21914860387938018	-0.13113413515659056	-0.23798522715808215	0.12363893616805384	0.04511741222804081	0.3122554625838013	0.03238100359736177	0.059469770887587425	-0.7132594422508144	0.12671650124779274	0.16164812723074456	0.30991207121440295	0.17473346893125932	0.626975561760218	0.20260217488601184	0.10208919089165407	0.4824875719081841	0.22174780734478	-0.06330976324296046	-0.155724064921812	0.1702169052797659	0.0024539369200765743	0.6441712774588076	-0.38395951706918896	-0.2676416959713794	-0.134050443962859	-0.12372876908705685	0.16996676540469396	0.44203861435557706	-0.32962409907533036	0.1897877696721799	-0.16846590799320968	0.28188204472900075	-0.3009603336017193	-0.13700775608429816	0.39449963189629084	0.07149500862970297	-0.18184001325130453	-0.30792022582842826	0.4524462220624854
-0.11172040621062565	0.2251846377853764	0.11211717552360731	-0.3598011957260983	-0.17042329578886345	-0.19308487258665635	0.3045726225457127	0.06122510740009807	-0.47971445069102875	0.615708736751155	0.262751344709544	-0.17185332863744512	-0.32615621351583396	0.10606038707516041	0.0751262995722742	0.27266681799427206	0.031259273133587104	0.04065537048682112	-0.7406271964098374	0.12185422400703158	0.13592883059716981	0.33889846574330845	0.16376451212915866	0.6678463438620803	0.20440719027735113	0.04170021129653041	0.4843697457261401	0.27292500821534277	0.013147835491270266	-0.11422857583338382	0.13296169829767696	0.0070020806649706046	0.6179179068260965	-0.3680342544611787	-0.2490089494414116	-0.16467356532094504	-0.1477107344480406	0.16608042850462512	0.4008875428271895	-0.2782914777473538	0.15002476563187125	-0.11788182108112037	0.33363569858094455	-0.2361191208055343	-0.1840000122120772	0.3469909857145641	0.031362179118784375	-0.1500855901884503	-0.33422322560758666	0.4000608855656874
-0.12984540861769675	0.2880515282166032	0.09435888415871663	-0.4474952624281552	-0.12204493171581188	-0.18369699950236712	0.25867351147671297	0.05949722993549307	-0.5461706999642288	0.578427106131015	0.28848080094860695	-0.18293710639916325	-0.39323593360462217	0.1065791862757397	0.12570330366462673	0.2537695944753259	-0.0004897924161121669	0.02150802609173638	-0.7645197362659168	0.143447199936885	0.11104182222892053	0.36376937457014835	0.17285904036778502	0.698693917003275	0.2098196043412967	-0.0037744461095614024	0.435112337403566	0.3177720044951989	0.09173058602154374	-0.10874371301327228	0.07868000688013974	-0.0032745851538130617	0.5634502906690659	-0.36673311767300637	-0.23380130298214744	-0.1923571326128093	-0.18220550962827056	0.14816712924047448	0.35565310439674525	-0.22616152624043226	0.1291051838973938	-0.09218760792732739	0.3991304075703625	-0.19690910216666102	-0.22519626860466507	0.2726936518966613	-0.013251499344026394	-0.1124121236197626	-0.3565450746823923	0.3247867901561242
-0.11847408994982891	0.31591039116256164	0.07618850690761328	-0.5135892272885785	-0.09385516696673077	-0.1638185292487923	0.21355769002808378	0.07237463113712887	-0.601808788501719	0.5227721083780085	0.3178889248471278	-0.19116344061182802	-0.43959548769230555	0.09596155524120371	0.13997300098648152	0.23196729778037078	-0.03886439625307987	0.008258689495512906	-0.7361128055155755	0.13294332638928538	0.06416221448528765	0.3795790495740349	0.14096030016453273	0.7050739292745278	0.2169290560717343	-0.0796099962866814	0.43555269977240646	0.3456249312962777	0.1977273106050673	-0.11784939091391008	0.022747175186767797	-0.024342437250421876	0.49945151037229935	-0.3676043683453362	-0.20347760716990018	-0.26431357861205257	-0.20287247525935942	0.12393312085339211	0.3541851996028807	-0.1763570835165138	0.12578351745328692	-0.047616589658813394	0.4679179271351959	-0.17333774655877268	-0.28538780226362165	0.21588743296115656	-0.054662534955777844	-0.046639358085606035	-0.31636619075526295	0.27680021660332305
-0.09868295249081704	0.33639556185303093	0.07318935836394105	-0.536629850775532	-0.06476887856500081	-0.14966552435144265	0.14090013233562113	0.08083058900483607	-0.6477367530950381	0.43926482627277846	0.3457096770512302	-0.1817068087664498	-0.5107780655576705	0.07745144627629966	0.1388831926885702	0.18521708681763488	-0.06242357498056796	0.03203647529399271	-0.6839419322545847	0.17810320306916014	0.016333421411623462	0.39465968593344863	0.09602357102351791	0.6983523947205481	0.24834077398342255	-0.1345094230223462	0.4020188551793019	0.36536138447884403	0.30138277275419145	-0.1124406862135158	-0.02803560800339654	-0.03503157104360059	0.42754029228791846	-0.33019098675070124	-0.20239865642833554	-0.32832420921553684	-0.26952532560158604	0.0914612867301317	0.3289608260083355	-0.10657517387445785	0.1349900198337477	-0.012118609011755174	0.4921886489457714	-0.18998985278473596	-0.33419478852541523	0.1731973449597986	-0.09059205014351288	0.031159534349852063	-0.2910490349923825	0.2297549178564416
-0.08207763504831816	0.32075548042372726	0.060425902169689495	-0.5535658768461313	-0.06891560026654031	-0.11255771714434651	0.06541200952223034	0.08873154441625968	-0.6819246026757175	0.3222817935459399	0.3761559855166743	-0.17409715232328968	-0.5401294383582438	0.016151160795530205	0.07924067992294012	0.17989276643295657	-0.09300911751890119	0.04794559579634131	-0.5790016138165526	0.18779974577233632	-0.029005923296151325	0.3800988165951328	0.05945099837422748	0.6915645963601171	0.23301503763099193	-0.2048252284049566	0.3577361654922242	0.3405599629141439	0.38453871579029225	-0.08221019330791078	-0.057563004403484094	-0.06585411058699371	0.3558626724928251	-0.31588106658131937	-0.18928889955498276	-0.36571935352520435	-0.32568450737856436	0.06623267697148556	0.29649382892142545	-0.04316840369513296	0.16713810748097715	0.008952370355980446	0.522718287460893	-0.2101163308100647	-0.38059256296123917	0.16488346565262652	-0.11698249447534279	0.1045774829838334	-0.24579375802666276	0.18224978966366157
-0.08212728375040065	0.3421796022284739	0.04741151606273864	-0.5713310118103349	-0.10278453808484955	-0.10756387419740665	-0.027912636500282507	0.10081501812808129	-0.6914894772589556	0.22548836176680492	0.37446606867250126	-0.19608746253740103	-0.5356155212357707	-0.04739299746870567	0.03698450038051812	0.16412901833320498	-0.09907009328729152	0.046603419496243755	-0.5051715988820572	0.1883285888290287	-0.061858795613741656	0.37459861240688064	-0.005706699009476446	0.6761662863888078	0.20615612948176748	-0.26451650389915404	0.35513039623637704	0.29383680290206377	0.4343384316635552	-0.05808399080834274	-0.08941329352059878	-0.09253635335493424	0.28795007348648494	-0.2911171825118034	-0.18765720765482996	-0.3734996264375751	-0.37868447408410366	0.03819069521782027	0.24396396838213877	0.015907866069196596	0.20580345246089865	0.03458711281798767	0.5008272600090057	-0.24928731068451845	-0.42077012014382625	0.16932914254838916	-0.1290091947053768	0.12022255809084267	-0.17407008761624448	0.10965130605788583
-0.06505353827482749	0.3478794122327143	0.01852329749279811	-0.5544345875057428	-0.1553293135781854	-0.07993237685507451	-0.12403965475300605	0.10882785150500093	-0.7144406262787455	0.13789586018824035	0.36796792149279317	-0.2138488016012281	-0.5617979634152487	-0.11157603654623945	-0.013976126796562838	0.13980958775393015	-0.06551358258301423	0.02945256155193588	-0.44296774038965303	0.1559923110909776	-0.0956312758318493	0.3581656719159879	-0.08437967672424941	0.6744495608357021	0.15800577689411235	-0.304971630106669	0.3660029681436407	0.23456497528019246	0.4932376069937992	-0.04186638867816268	-0.13835544666582653	-0.1030834880041204	0.23121920483777955	-0.28778258442218585	-0.17728279305668088	-0.3574101503707318	-0.43393905696317503	0.014387343638592653	0.19114383543255734	-0.01866236413153442	0.24454669075473587	0.03457020918062219	0.4892653800060088	-0.27595912652730753	-0.44429163042470377	0.20712178333035863	-0.12690431440160038	0.14479230806636095	-0.05462119730916541	0.06642023361223706
-0.030321011061621644	0.3680369364469671	-0.013722763312373982	-0.49900144768166604	-0.16124292259042866	-0.05491491483293999	-0.20748874023912797	0.10121664928915479	-0.7522550432366281	0.08706890118322738	0.35080953233935885	-0.19704045337146794	-0.5837118250364666	-0.16810400529489608	-0.07236555240031141	0.12129637955846304	-0.0033258756298786274	0.025961070067047516	-0.3747649139117125	0.1358333571017707	-0.1194269506267323	0.3518016536084272	-0.16370786588119493	0.6637387273111924	0.13018908673768845	-0.3564190548581158	0.33323831901213186	0.19944219583135755	0.5356967590460946	-0.012417254676016792	-0.17691899980052178	-0.11613060438172387	0.16660392441761454	-0.2498809215149252	-0.14976133699243105	-0.3234323878001565	-0.4598384310777976	-0.033349129237635035	0.13805043092178174	-0.006660072214496429	0.31675196135851463	-0.031495597546635036	0.4660467059784737	-0.28180836953454425	-0.46450230268595527	0.23966818703949322	-0.11434177146265279	0.16165048593774708	0.04922373020653266	0.024201178964184646
-0.023476485818949448	0.3854963093013345	-0.04578269886512746	-0.3991686545761632	-0.12315586692329021	-0.043710827552645645	-0.2743319086336942	0.09550643900350603	-0.7848451498470392	0.02241422556175605	0.3293290359332133	-0.1957501301707399	-0.5637426806610287	-0.19911802287805752	-0.09935349332836221	0.09547593046638171	0.06384959031502943	0.03972138458033649	-0.3322188745787605	0.16850342174169972	-0.1201226824015659	0.3424128642010617	-0.21842156212549307	0.6785717313489237	0.08564821402595316	-0.4169384126325544	0.24727326691568546	0.1914886060702526	0.5688240877184045	0.009670078242472839	-0.24995724497289493	-0.14232213693168586	0.1421915307790514	-0.2194451326222527	-0.1163071679396118	-0.2800265369169943	-0.4668086418769041	-0.0993868644993708	0.06360662859331864	0.00829779403788786	0.38329147981391143	-0.10810178711594494	0.4148689460338543	-0.26708582660647723	-0.4752271092027809	0.3154937270394135	-0.05733782532611875	0.17995824767240504	0.1215991983136639	-0.02697109661764503
-0.00923606136698941	0.3885241313249795	-0.05592206116747393	-0.31602832680456394	-0.06428912992215717	-0.028276081690301665	-0.2865335127412598	0.091747768765131	-0.8360808410874817	-0.029372174910340887	0.28132502080096444	-0.17631770194455498	-0.5244423129202869	-0.2326884115987009	-0.1194255751827991	0.057523478830512176	0.15719697565776308	0.05592284708232228	-0.29125145149728177	0.2075254287873915	-0.11862173821727984	0.31234883454635665	-0.23807167487351574	0.6751931943660516	0.02122021941743566	-0.45029593676670815	0.14593753522383407	0.1930700931391609	0.5757299922699584	0.0015961349920645836	-0.26924356130471583	-0.0999187847732336	0.10780618763991615	-0.19706506148450983	-0.08578435896943608	-0.24432762489430102	-0.4174268262579262	-0.14248402407776467	-0.006164725230271029	0.030599438976783945	0.4439805108477695	-0.1789711422192652	0.3632859282437773	-0.23976933133618297	-0.4879234646671102	0.36989868136482135	-0.011478688785512342	0.17408129187337246	0.19615707768598106	-0.05507783138763682
0.00044191224719796195	0.36651607673163744	-0.10016366459223688	-0.2311632236143338	-0.04543552699602668	-0.018359930200098518	-0.2787266339313068	0.04316655687004796	-0.8734565933087296	-0.04823257520843025	0.20553695932883728	-0.14221904547619615	-0.47963910117604047	-0.2633839426450405	-0.13549647964698788	0.026946247372930904	0.21646115855980322	0.10929006051704966	-0.26622935806490555	0.24899734958938083	-0.10704563262028119	0.28892519822355966	-0.23999463391090498	0.665884046705848	-0.02510161242381077	-0.48620820725906444	0.036856561316308586	0.23655706374369428	0.571995800122346	-0.006037236769342464	-0.35220223948850327	-0.06569831928399247	0.06961337296539422	-0.21751593999455449	-0.06961210022541296	-0.24711745216279263	-0.3812235195118514	-0.1525985609950265	-0.049645960186575765	0.025651476152139703	0.4652809916733064	-0.14271775375855916	0.3053290585093742	-0.21369351772806894	-0.47993626470613204	0.40708008606518603	0.07131888505998804	0.19289244976212128	0.24837814626363702	-0.03184223530734549
0.017969780341514134	0.3564132660680269	-0.14487689047863722	-0.1303442823428673	-0.03365516269319907	-0.0069037723213614816	-0.23918296323790672	-0.017053739376287996	-0.8970114896721586	-0.051622311367672015	0.13047482157293483	-0.11040226663868688	-0.4678558249013697	-0.30338341400248725	-0.16103667031047436	-0.004439866283218602	0.29415582193793455	0.13270778128353627	-0.2558431204114468	0.23762239425353754	-0.1083947165694507	0.27444621778134715	-0.2499127539431317	0.6097674874951029	-0.09037188225563353	-0.5200031958257915	-0.07243337204140915	0.2411076630998792	0.5486827851942528	0.005150917626048806	-0.42060810899264955	-0.03895606962834205	0.009760485572280108	-0.2491803663631838	-0.04838469194140453	-0.26550863270912056	-0.29645151621948373	-0.14361358350848202	-0.10835237172640744	0.07155622896144391	0.4419537126715337	-0.09275723997582154	0.24105654030501084	-0.19231036701160648	-0.44987775136308744	0.47935764292543637	0.13250250914368128	0.20974256683961157	0.28665941007829143	0.022592153804137965
0.02937251149189015	0.363578889971122	-0.18463152891720286	-0.041863962573536875	0.024245997194078783	-0.0130626945635824	-0.222371851943893	-0.10160113609716633	-0.9006100571725547	-0.04678922956334647	0.08379634076773554	-0.0948937550959061	-0.4786425936708354	-0.3449339836848533	-0.14624242249175562	-0.047717667394632124	0.4035883863795129	0.1518947220117309	-0.2679054756695369	0.23901604059643117	-0.10157984136723153	0.23788345121153398	-0.2520438910729971	0.5645389429730013	-0.14694749676269248	-0.5247418197450278	-0.18357787525211594	0.24569444113417557	0.4776196516343097	0.001617180871164628	-0.4601627276330609	-0.029478430579696947	0.002364867747514884	-0.2651382869861964	-0.036293873912397946	-0.2636920669270109	-0.23322641737340702	-0.1230134882003396	-0.1378720411139655	0.07322507808161074	0.4295938279893433	-0.045464311789585946	0.19057464469447152	-0.13076352523487353	-0.4084312800924314	0.5233637293531356	0.19508910225822454	0.20515406396580943	0.2733397760101285	0.012954932790580503
0.03487695476119358	0.3791166139765968	-0.22486722288520058	0.02570938995467991	0.09148276112190698	-0.01167179806731409	-0.15562190331757395	-0.1776136489429726	-0.8930057572965353	-0.03154825371741925	0.03239921043731322	-0.07827607298643235	-0.4411575557041563	-0.37024121006163996	-0.12170374989932094	-0.055031639887795934	0.5329373115180462	0.1607593550648237	-0.328916127480678	0.2088125217061914	-0.0933128762424112	0.19002621551400273	-0.2573220023601997	0.5084659825954619	-0.1965477686081176	-0.5446320989194718	-0.2561740512629326	0.24827303651360397	0.4174277597001893	0.0015246332038074601	-0.5158411928308854	-0.014561668832958317	-0.0014837254656990889	-0.29948292598748794	0.0037818183682191363	-0.25496359889798165	-0.11459166773894938	-0.10238887063718363	-0.1443609263623473	0.03556504972359963	0.4044434052778903	-0.0645119736696816	0.18077582569902245	-0.011618311501583333	-0.36192541807625206	0.560629678020086	0.21771478923930862	0.18895288751385528	0.27378788692661854	0.027387410054048867
0.03808484841406317	0.4079314372545463	-0.26144793813711925	0.09655961579431545	0.17430563867255283	0.002742700797458336	-0.0757362873987253	-0.24282218087275603	-0.8811623927381724	0.004281859214081396	-0.046782970605871124	-0.043296020330836585	-0.42673484392122996	-0.3821810106625149	-0.15272770734078972	-0.07727845350047768	0.671154245526667	0.18464358441211137	-0.4025563223742362	0.19798536567359326	-0.10117841237363027	0.19359179453182118	-0.25743898094517237	0.4719758227806313	-0.23566123034967798	-0.5402413797851948	-0.3105717106856566	0.2617259383089469	0.3495265865733994	-0.0004881830940997766	-0.5707995815407646	-0.021692760496333032	0.01369972994599326	-0.3212441314436679	0.036508769567590624	-0.2817473879599477	-0.033827961793474214	-0.06875649387477606	-0.11527914881947317	-0.011671444556790995	0.3495290355505996	-0.06294692953125702	0.12673866973024575	0.08035250336986063	-0.31627192632360435	0.5468339183288581	0.23591710476572478	0.15689454109337866	0.28122163965762664	0.03395985722947783
0.022625831887299407	0.3954709012793692	-0.29955825368267935	0.1807535036158591	0.2679694076285236	0.04348656285621938	-0.015520158828053595	-0.2989580772413329	-0.8733277355423436	0.03437508295470385	-0.06406816183571527	0.02894567947173223	-0.3983482204048866	-0.3517341216845225	-0.15323270672050168	-0.07900068180618433	0.7901911071333302	0.2062046502407766	-0.44733510557279155	0.17550530984932877	-0.1192839194750519	0.18117880269754133	-0.2434230698036562	0.42890389001466456	-0.2658031755139293	-0.5519340807014884	-0.36646207969095135	0.2400875573869874	0.29188394687445796	-0.010380996582424867	-0.5855531176526421	-0.02244730850621496	0.0016093932553501277	-0.34014623506539104	0.06671831643428709	-0.2870307221976899	0.024852695975557042	-0.03751254069871621	-0.05438497232390001	-0.08012278286862207	0.3235658813902104	-0.011960700295731508	0.10775124037120103	0.1563904719120282	-0.2513587756077363	0.5536890742768816	0.22680161693482298	0.1522005004280538	0.28522404785504235	0.0776927816673623
0.008661922180010731	0.41515494687902843	-0.30666051867353705	0.23100231798501883	0.36386949356362874	0.06327789859912138	0.007701472217691696	-0.3250106421263231	-0.8258206945632939	0.04228574719283772	-0.06815705634820791	0.07382996783804081	-0.34668913809981405	-0.3162202761832812	-0.1111927391976584	-0.06991342355890742	0.8713495276125769	0.2171727899576194	-0.45318061841739343	0.16347008550537556	-0.14532206374181383	0.1818885064637671	-0.21026683483410508	0.36033346109727304	-0.2711084076072348	-0.5613424365033348	-0.4092070039695662	0.2760338473458381	0.24107554054652303	-0.02932520105936314	-0.6072427154539268	-0.053133876332444686	0.001097340604527805	-0.31171413758293864	0.07004619723149788	-0.2845479579583218	0.06563823729653748	-0.022655086403520052	-0.0007205414320017811	-0.01330302669828089	0.31140029768884975	0.0690173036954473	0.05640936620185026	0.2121751685901983	-0.17013840310916467	0.5323563359424839	0.19186520388878298	0.13931081532549092	0.26962289964462444	0.07442998791663483
-0.03178895032865742	0.4078032185689714	-0.30149277485475523	0.2651995786435763	0.4007840348462516	0.10040841413588045	0.04022759861384452	-0.34592812508045495	-0.789268022054002	0.05059240596791784	-0.06375391867011805	0.08319769388928494	-0.31677898141117933	-0.2749242837592993	-0.02445555974044984	-0.07086258650245682	0.8958700075599355	0.23007994702193563	-0.46989313627892226	0.17297236894053483	-0.12456429997592458	0.18373498733631194	-0.17124964746937915	0.33519895730827126	-0.2640179927659291	-0.5576291557292107	-0.4231474047309044	0.23968328726106325	0.23140866731303134	-0.009382951968510949	-0.6364836876370339	-0.0772198536234358	-0.006490493796496359	-0.27603003757584305	0.061804921312572605	-0.29771168138275117	0.11168056774939264	-0.00555753145484456	0.008671411135788143	0.0484353240935234	0.27595365220931123	0.1362750974436862	0.009111068409472239	0.23158424086456636	-0.11658205643700659	0.5234574635768252	0.17325466860743047	0.10822095333071705	0.2609691001340428	0.08120907113826444
-0.043271061671316745	0.41027997819278356	-0.3040689714428639	0.26646021840187994	0.37510038642352433	0.16952177164216187	0.05040430771509308	-0.354636739520053	-0.7541095100773656	0.07310982441082356	-0.03251498159207833	0.10296224471585073	-0.2895636217588672	-0.269562475473841	0.01673497292831415	-0.07254222498785268	0.9004389431632438	0.22662212610482663	-0.43639273223985287	0.1671915589249366	-0.10413185850441051	0.17559898430474483	-0.11432913789615942	0.2840727620471676	-0.2646377628702871	-0.5514271501319836	-0.4300569029730221	0.20155973918160508	0.22260345035560283	0.027257880430779015	-0.6243806755520729	-0.12128905366940317	-0.0356935303974654	-0.21539158321731455	0.02749731991089287	-0.33249276142116113	0.14630699144480608	0.015047831732930556	0.02467979749512205	0.12335871785151772	0.258597591335611	0.19938164528515726	-0.01568631602924963	0.24616119032452696	-0.07505573940159042	0.48429984965636635	0.13249862340432325	0.130702082806555	0.25942204348731146	0.10266248800516282
-0.05956900372754601	0.42022085385293406	-0.3198688445305987	0.2734868160362932	0.35745828687171916	0.2209442460727932	0.07295640604293148	-0.347002666964994	-0.7084277110676365	0.07841076430481965	0.012432158595263079	0.10782771339866348	-0.23283218301708558	-0.29455757444598907	0.03415422146753054	-0.07943491061170296	0.8673505354011771	0.19441778743633747	-0.3732593874283212	0.1602200068488136	-0.09573363433916098	0.17446914500767918	-0.0739768495445375	0.23027669713809612	-0.2457208489887221	-0.5460386446672449	-0.40590774342316716	0.15938537624229687	0.18944082883663166	0.0496991992461162	-0.652594962538983	-0.18864884061217357	-0.04437966681094391	-0.16496390533156244	-0.0036439274527202887	-0.36163264003263834	0.19765113489158753	0.035198254472594184	0.026463614132100115	0.10088468671825201	0.1960346405266949	0.2171687474939054	-0.06931913303683827	0.26459338597403637	-0.011475056696949	0.4685626741466197	0.11397075928675197	0.16895144850565896	0.24782856229663625	0.09737082153160584
-0.07484009720017125	0.4433195527792793	-0.32271964133048525	0.25226382472729303	0.3552662020369598	0.2661669214591022	0.09311877907667915	-0.2998087045027306	-0.6352427413993851	0.05382357239000588	0.06416516575455362	0.0992178384575462	-0.18548969189004927	-0.30084145689795194	0.024274105679868797	-0.06961497881872157	0.8238413506651188	0.16868927278854778	-0.29144414315855016	0.1486651482813559	-0.07421074220262497	0.1321743263125223	-0.022520096898425834	0.15422929188020734	-0.2327059828565115	-0.5318761642379214	-0.36399891966150455	0.11948042729539625	0.15128653336538841	0.06730311936272677	-0.6787894035480698	-0.2774548519222456	-0.04189748634926192	-0.09825876184607903	-0.05074442291044105	-0.3713445154596049	0.2515415192010133	0.03550502739334516	0.014933788065306958	0.05017100016259905	0.14510255271825756	0.16934037777426927	-0.1034036135563829	0.25507726859482593	0.057778086491983814	0.44637576180279037	0.05564940525500426	0.19432415208344436	0.23433020233731758	0.07783109328570333
-0.10830810219523028	0.4551559139090317	-0.3170998628411145	0.234333902963191	0.3147198279868858	0.32984408933234516	0.09203878045523602	-0.24194218622884306	-0.5441912836732429	0.03156409481696891	0.10536397312914966	0.074920904222753	-0.14989458393079377	-0.2916980846744602	0.045507279148436094	-0.05277633971756283	0.7696107268974485	0.15775085737256042	-0.19448842911121683	0.15040387075576186	-0.04636463709019563	0.0700559118894971	0.027892155839126853	0.11511140528116519	-0.21078050594984027	-0.5327706125134446	-0.29168316190345894	0.09826342821604869	0.13130683492858308	0.1077999978096468	-0.673464609033917	-0.3211112631371153	-0.0358416717294018	0.008183410178881866	-0.06852083125231437	-0.3456119472779552	0.25037837365694343	0.03541049923966372	0.006084046239283253	-0.05043364627484122	0.13575386163459438	0.12475173044913399	-0.17554969995146016	0.26977242962400133	0.10904458990385653	0.4239438559209721	-0.004686940474075929	0.1982590766146747	0.2471439525113282	0.03237720953106965
-0.16084972411979911	0.47677725804635085	-0.29817795359428534	0.23747537971302496	0.22717175260693265	0.397433158123113	0.09471746488843216	-0.16868060179703898	-0.4501783723102048	-0.03649286729711516	0.10792959740336028	0.06952624786721165	-0.1015049903750799	-0.2702821172658607	0.038831850436026	-0.027188610575991375	0.6976874030680769	0.15380720007765208	-0.12948959348948938	0.17095709052517974	-0.012628179532511202	0.056607594192403174	0.11947700456376727	0.09176676944754464	-0.199132500699636	-0.5512807545541543	-0.22095942044627614	0.05903290569327709	0.11020607779275064	0.160227641609849	-0.6472394373114747	-0.33628858726359506	-0.056867251333296974	0.11724844291889466	-0.08081947995695031	-0.31699585135051045	0.2742731554960659	0.043250853974172984	-0.00261234618267977	-0.09100962268684647	0.12218572667841485	0.07136121543249474	-0.2226985109613872	0.2519642439800341	0.13116338836370106	0.39092307817491195	-0.059892181604799324	0.23363038384433618	0.2679604451784076	0.019894548185629572
-0.19746441087613809	0.4946148820655159	-0.279132971163487	0.24133037955363354	0.17379309242454707	0.44395765113385544	0.11426150964942035	-0.1099156385831346	-0.35087937587149154	-0.14040418339756675	0.11857768117903562	0.05107014116756663	-0.05089111534264164	-0.2347759027232387	0.014620737317273308	-0.010186071975921035	0.5953180432612867	0.10669700289263602	-0.060766500651023146	0.17653837699027927	0.023597196646056483	0.05217171818433467	0.2077215204112047	0.07306589658425376	-0.21000733891891174	-0.557329475369889	-0.15370764227547978	0.061457941205500896	0.08512011974691305	0.21102012469391354	-0.6238079668031727	-0.38037463228639484	-0.03392105173161503	0.1965519525861721	-0.08834819355943284	-0.2896257628847826	0.265442488858412	0.04562435496072637	-0.0012376042967223895	-0.052519314927590065	0.14303401755949025	0.10030167291050832	-0.27241642377808933	0.21886847897161035	0.13645344902433956	0.3450536091300206	-0.09893040807134326	0.2449362206272406	0.2990486029343976	0.031795393772600766
-0.2231114293648359	0.4999164407235613	-0.25922157434246107	0.198530351222079	0.13735484153388378	0.43591749164095994	0.14335670572480547	-0.06645441886244532	-0.25790604743450807	-0.2551762943826713	0.129995418537621	0.037503473738413444	0.0004965231879892701	-0.20504378020259245	0.05526383870578181	0.02598121461780689	0.49837630075679024	0.06964242593705224	-0.04717216813031262	0.19050411997200772	0.05118714061770052	0.00887569399974068	0.26863076827703847	0.06967765504910475	-0.20258601275077512	-0.5436337384887043	-0.08043257386235689	0.06818130959999136	0.05548039767514543	0.2707514338012894	-0.6060993932320384	-0.40427758756719223	-0.014130061478525382	0.28561087787759415	-0.10294213940661816	-0.2670108244376038	0.2965931542337793	0.037525372421409076	-0.04234702592627264	0.024218635496878426	0.2025253072356767	0.12141635536659161	-0.27042685107445863	0.21388228994723918	0.13379428466879797	0.33742769535303085	-0.14247604727252652	0.24692407695623117	0.2892434176061568	0.042839160806566405
-0.23616119338184358	0.5051757029254786	-0.24656809844026722	0.16369363561365757	0.11299257961842013	0.40766592395879303	0.19947068842963245	-0.03882719378332709	-0.2049983552171839	-0.3685200742767706	0.0973226995235821	0.018593301930688713	0.023172007822925462	-0.21268152189627204	0.09210356195390099	0.058215685055814495	0.3634081596222686	0.017252677359374125	-0.05595711591809244	0.21970217298220046	0.0733051718384461	-0.030069129570046677	0.3083071518624726	0.06609194622430008	-0.20140033898075868	-0.5366136399565479	0.015974886164645534	0.11688213315777576	0.035225861999706086	0.3175656298185542	-0.5890438473197096	-0.4378364579014507	-0.00569069124800665	0.34136718856214876	-0.09109623308867956	-0.2364261232593048	0.3782231276681511	0.03709251913412549	-0.08886442492644168	0.03831761412992553	0.25934710422513174	0.13070794949125125	-0.2848956177301008	0.18076857727760157	0.1090519356617444	0.31687943224615067	-0.16222136594010012	0.2659991854986252	0.2939085114845372	0.02133208205495626
-0.25127187094717496	0.5065769240934754	-0.22836683433548893	0.1447218220007421	0.11613847235837978	0.398892785525569	0.27442591412723394	-0.019873768886625842	-0.1803019972092787	-0.43415046668348706	0.05729086771493478	-0.010651098177940035	0.037924821331296744	-0.17946062048184125	0.1337399283945763	0.07008955357903465	0.2562984157325746	-0.04417847793470826	-0.05271255990937257	0.26251467471077716	0.11561255043340775	-0.045365861627509954	0.36147385617715555	0.03412178051224898	-0.19728078065746932	-0.5243778401515222	0.09020146631521127	0.09349214557387636	0.013888085535766505	0.3310902586625222	-0.5758233547490919	-0.45189820338362574	-0.016977230238218854	0.3990801216448253	-0.08310580690012663	-0.2387626670086144	0.43566854582695635	0.046349037766653264	-0.14533359598560272	-0.01841430201813853	0.30656412898385943	0.0996369493473597	-0.27101755171855585	0.16150168746907897	0.05073655447843053	0.2970884815181098	-0.1648908763667319	0.2947265893389183	0.2864872762320234	0.011771196961904517
-0.263521890139251	0.48505407027542546	-0.20984317580877382	0.13176532900500307	0.15128657255621947	0.3592590180371386	0.31807064570580384	-0.006105647318727819	-0.1426099630462711	-0.5065118492989544	0.030730273092493897	-0.02716135717182585	0.06387232159031637	-0.16848088986226345	0.1588170393225506	0.07553488721940083	0.18966200762860744	-0.09092856553310431	-0.05535982513842601	0.27793322684311084	0.11223165894316474	-0.027866659468609344	0.42615530684261704	-0.017939215921516607	-0.21827424575091028	-0.5008603952487358	0.18306331057309552	0.13382426229169037	-0.03523572588596811	0.3190869875765017	-0.5354962777229707	-0.4716981367478247	-0.00759138966008376	0.44407390794995233	-0.07273322424410243	-0.22391710953934374	0.46479439486466073	0.06063760756084021	-0.14505430504763941	-0.020479625295761472	0.32296927834215905	0.10594426446550073	-0.2512972494011645	0.1229644029689744	0.05166730135514491	0.2322500578570137	-0.17205997564046888	0.3640517102187796	0.2948534329749701	-0.012469841445602623
-0.2744984303107355	0.4303719429000381	-0.18907236465547983	0.11047913288242531	0.1987298702127346	0.3045691125005146	0.3384278945543599	0.004808181236758817	-0.06471739742378162	-0.5904731783964026	-0.002951450813146004	-0.06899209959093608	0.06450203025759252	-0.12790893763006084	0.16510514532107634	0.07735569012562991	0.14223149351484848	-0.11253475883351867	-0.049801505574279745	0.2918154174514992	0.09922035640320882	-0.016271987922469422	0.45520071415897156	-0.08431462758941552	-0.2062633153699666	-0.44161726245278843	0.2690409355155844	0.18510607540613072	-0.08351289790570439	0.2733862953317766	-0.5248892926381823	-0.49488805485450743	-0.01917964171595956	0.4391758721897661	-0.06571183226957748	-0.21300652450305738	0.48421875080415006	0.0879476171336722	-0.15368534818351504	-0.08663457097258051	0.2967428117684302	0.07587050364683397	-0.22721837269670303	0.08273319596943611	0.042259982750424314	0.17503866776054416	-0.1343157902241694	0.35736362960175017	0.2891986435484676	-0.024740273816013368
-0.29017877749127796	0.393638618799923	-0.1873736495595411	0.10418136575457555	0.2295663124531476	0.25934471884155064	0.32924375456032046	-0.0065952032655337955	-0.002429163145529163	-0.66689783172867	-0.053465129469990415	-0.10162279115398172	0.06473990105557341	-0.0891876518413554	0.1834725234367637	0.0936070701353325	0.11132091983624655	-0.12533746712330712	-0.07969966657586394	0.31321786499243465	0.09032946938217601	0.005802073898719046	0.4673253255475127	-0.14767698499929477	-0.20377652225790213	-0.4002820404773811	0.3195693209597829	0.2162752036876166	-0.09306216701528722	0.23971214351203662	-0.48381629738788573	-0.5162744909177267	-0.020783221017598694	0.45062565376230895	-0.05051997841484492	-0.20773065049440018	0.4495053601485079	0.0850136773848375	-0.12822702748968323	-0.09712251322301678	0.32774804494104215	0.0738882339393233	-0.1889623070037192	0.015543774111501152	0.042145205283420875	0.11638595100571389	-0.15938023161495873	0.3562152017550555	0.29005834989684737	-0.02788788346490856
-0.30537605163000925	0.3573766584915952	-0.16859420180154144	0.1138586152583864	0.20355580354360936	0.21011620728474698	0.3043157699776197	-0.01992884439738398	0.052910674204203346	-0.7285973336472903	-0.08304356064925048	-0.12328465958084586	0.07830301600021497	-0.044571980446883	0.23132284392421698	0.10838895369214414	0.10512736992004815	-0.16102464094924038	-0.10604076803289544	0.3385987095009539	0.057093915158149225	0.03371970459890214	0.43555456742286697	-0.1989007989994862	-0.1828445138740681	-0.34981804954876533	0.3380407708914068	0.24623766664621388	-0.0985233287040726	0.2007288068381131	-0.412021668310987	-0.49426739767238886	-0.04526878567256505	0.42610688994144663	-0.03642160449784538	-0.24355989271920153	0.41652155643810873	0.09675362743423983	-0.12081696235820265	-0.027299834633456116	0.3510540231475861	0.08519966901406048	-0.1349337347587323	-0.045872260422526255	0.007626347094767042	0.10951149471791895	-0.1718952322708051	0.35394323004669903	0.29115233307644345	-0.08515312594524735
-0.3011519217187078	0.2949437055308338	-0.15968908167722923	0.11705539622010055	0.21482975720483952	0.1397395576356585	0.2870313635419687	-0.05571103034308809	0.10619356477073438	-0.8035062047071664	-0.09683151228696193	-0.1482747758704147	0.11089297731799688	-0.016572721446047285	0.2549362335731492	0.12488944695797935	0.11540708219074887	-0.19909039533829992	-0.13033298869354976	0.35210201665913676	0.03454820313571705	0.07977424723638785	0.40609451168378996	-0.2530688812994441	-0.15252444219093442	-0.28380570005403966	0.31166193907134254	0.24919307891935252	-0.12591231913692294	0.12613991640074088	-0.3748570610592732	-0.4524548229157207	-0.0746746779011327	0.3698859393849499	-0.04128067305997317	-0.30279038153670235	0.37529213362841884	0.11479623754163082	-0.10308586934300505	0.04179390608006783	0.3405638138015524	0.13937959073925982	-0.10392452830194958	-0.09862090691538893	-0.03585830964137885	0.06766273516210032	-0.19557925996263353	0.3509098997916147	0.2590009303276903	-0.0870516985423816
-0.27687898709322806	0.23584498220660696	-0.17049829488662724	0.08095211540210263	0.25747021372186935	0.06105302490458984	0.29743278542660506	-0.09485678974872665	0.1559209959805357	-0.843240330928815	-0.08272363484760739	-0.16866376248801068	0.13933292937683345	0.02661479484570576	0.2779294173904712	0.10523853183098816	0.10140961580497163	-0.23708454407754648	-0.1492280005020626	0.34842794592999937	0.006206904163586308	0.12128765251393907	0.36632736022306417	-0.3370240922830227	-0.1086540230054249	-0.21492859003629627	0.28988551952039104	0.23969344921329774	-0.12371378376070022	0.08140602885088273	-0.33892789832698245	-0.429031588510873	-0.08167135838769873	0.30771840862333877	-0.06766379818962134	-0.3417366566776478	0.32601814474501245	0.1187557068055158	-0.1077949736563985	0.0911045296349328	0.3364078007103988	0.18950712204018086	-0.07900240719123433	-0.14416661190700958	-0.06759808332109382	0.05829209626501345	-0.24699636192369354	0.3300601340000848	0.22152878447200058	-0.05993974930278319
-0.25870941292043603	0.15900111908571407	-0.19653781976687856	0.03716056155755425	0.2291521590206264	0.012902051173081092	0.28133521499524694	-0.12094899966662961	0.23602946018687282	-0.8663363827783115	-0.10421802067348303	-0.18849207632361775	0.15493253306295124	0.039068360334182	0.2852810927785907	0.06870138774321466	0.08279318160014468	-0.2448854863413219	-0.13282208045011232	0.3351594788963075	-0.055161935826796474	0.1984414369343659	0.3514571300788896	-0.407366275520123	-0.048005891491145994	-0.14060677013393352	0.2618010966902165	0.1996160530010611	-0.13871286628353813	0.020671298791323144	-0.31063678455668337	-0.38753178219309903	-0.11986385524141925	0.30801228632568334	-0.09775850123616711	-0.38375788904270075	0.28798957272713827	0.12608716968355296	-0.10887144444343344	0.061537725949417296	0.3099773652672315	0.24051183577956275	-0.06894301502864242	-0.17830506554310702	-0.09317161795062581	0.07732760625926574	-0.2675561682470923	0.33486186992969164	0.1713962831047883	-0.08814912187480176
-0.2517345683246567	0.08885123812798874	-0.22304803411135204	0.025011411297744486	0.20714652774812894	-0.005046211059160935	0.2358872566051174	-0.13416153535122374	0.3012828522523908	-0.911939365805843	-0.13340542702336866	-0.23840854589371344	0.14957214162207194	0.05141048203115504	0.28393619220454624	0.04024607453470019	0.07305531994252187	-0.22999049278872685	-0.07581657344538142	0.30799526210462325	-0.09507963469870662	0.21519431279295037	0.3457872218540396	-0.4824045621096209	-0.006031632159730893	-0.06665202996672451	0.21516472018286398	0.17308986616134409	-0.14007744562453153	-0.04013866551266386	-0.29353374572371427	-0.33959605835765627	-0.1587250326156256	0.2975611290894231	-0.11983713090440222	-0.41352420309041565	0.24204945936497838	0.1117923836690333	-0.10179986054575958	0.049219023998299846	0.27396935344259576	0.20679593649984357	-0.09361528328869693	-0.2449186538907499	-0.11160619089389993	0.0669569090191088	-0.2747435581976197	0.3677551668023876	0.12082418863189577	-0.12209646152491785
-0.24671875895555365	0.02768168031175735	-0.26514500122226686	-0.004694357295976887	0.20198202050002875	-0.01153811645477979	0.20855349344281984	-0.1404860242784633	0.37547412582645123	-0.9360256905349968	-0.16685104400903625	-0.280598535674599	0.15035507078403987	0.048913992721727126	0.26518476412384306	0.02611598581164094	0.08528766190516719	-0.16974862777620717	-0.00688101819900164	0.2548076202684115	-0.13870825619973348	0.2246092042859486	0.37149085751915084	-0.5404557722535442	0.053799412812520805	0.025260420777900038	0.16836758639029542	0.16263449420687492	-0.13047431429057765	-0.06914034269123288	-0.2826892960357235	-0.280347956639759	-0.19505548962388225	0.3284452732792108	-0.1509104068981137	-0.432060634297021	0.16366078484674743	0.07986811534783837	-0.12075174250543938	0.022138737942224596	0.21079762826407253	0.17582416139164722	-0.09224046806758586	-0.24787195597760733	-0.13215201335880217	0.06586599590626922	-0.26734476081634206	0.40237157940961543	0.04107518501278336	-0.1484854869232913
-0.23305475355761412	-0.05180200131367028	-0.32554740855824893	-0.07075449770538364	0.193972823008348	-0.02941809995784898	0.17892023552220498	-0.12941495980718043	0.44217595735247467	-0.9716611873380655	-0.1754844218596748	-0.32191804146348985	0.1454291007944703	-0.0005902085454990491	0.20121356571991775	0.019072418129033764	0.08422700269972078	-0.11280781504480633	0.07260999469367513	0.18395424175232256	-0.1809061541600765	0.23078521933620602	0.37318567078260767	-0.5559128368975284	0.10921222842245142	0.0950212433954594	0.1284356018455955	0.16366127701403627	-0.1060613583240096	-0.10292301290250556	-0.22266690482003187	-0.22726277686260246	-0.23694578816678522	0.31596302448408964	-0.16642190306855542	-0.4089098052140055	0.07725129617582079	0.04493620590957259	-0.12567956005205105	0.021795754932045046	0.14952836671222097	0.18307417251930289	-0.0905675682834287	-0.2594485299548158	-0.12900711076290045	0.0706400985174523	-0.2567403385223735	0.3857182680165978	-0.032672465381768045	-0.17683052580947595
-0.19886014388270612	-0.12509100439816506	-0.3701366437273102	-0.16245243627340417	0.1920551671147343	0.0037784755537036974	0.1663211742079777	-0.10925430771917685	0.5052966629680292	-1.0162446706821997	-0.19629449936678367	-0.3554762979360383	0.12181264246930809	-0.04769489726908432	0.12584878446649178	-0.01614149407863709	0.07975962364728795	-0.07806207411293573	0.1508906149292152	0.11945900566276298	-0.23337451285875804	0.21099199074064184	0.3696021850926827	-0.5488661167259058	0.1555298978570711	0.15322565650918332	0.06372652228057421	0.14277242652574892	-0.08750260329745471	-0.12880366689562145	-0.2000595761699016	-0.19105376386358736	-0.2681460468019638	0.29700678705518724	-0.1885188521580466	-0.4058851299339287	0.009022869138588685	0.03459734052922105	-0.1636979379079098	0.02928007732831104	0.1336291701911368	0.181465726409958	-0.08221752498103423	-0.23670692411734104	-0.14517086071184976	0.06387810090233512	-0.2691925159817613	0.32547058636585224	-0.11071038894512963	-0.1858776928315598
-0.16097558629633374	-0.19226708194907033	-0.3977389186602116	-0.23034472621638274	0.16012547136894578	0.01727098548613228	0.19926749812005357	-0.08025527768733161	0.5163694300835246	-1.0493168048749062	-0.23771294062453657	-0.37048212366064737	0.1166451836565832	-0.08483026848416943	0.1296766029262557	-0.042049919253908184	0.08124005697213857	-0.052816467967485826	0.2570773228320308	0.04594330079962623	-0.2773221585746408	0.1556298651844261	0.34061345296241663	-0.4897586638000247	0.19032682150291494	0.17123168107188452	0.0252150816842223	0.08230408888273129	-0.07632128963378122	-0.1319602715980662	-0.1574486484012203	-0.08051682535038765	-0.27475996991842033	0.30663056347872597	-0.18450374038206072	-0.3678251300082385	-0.06322341888667592	-0.011921462887734973	-0.21532860041475343	0.08548072416391035	0.10534808864622225	0.18471108106905493	-0.09884619261329707	-0.21036663265953223	-0.14029767181136865	0.05726863436033079	-0.33078133508300905	0.3276660187551419	-0.18040956089597504	-0.2087635796997908
-0.13047342904163078	-0.2782006710164063	-0.40229033778832307	-0.31315547545030886	0.12407766815877327	0.05324112436855947	0.20516016102383006	-0.08003306200367463	0.5634126647698908	-1.0682271199691866	-0.24660606780418376	-0.37300716146984897	0.11515346613423891	-0.05912771605668564	0.1302676955222821	-0.07157686504894942	0.07389381181361895	-0.035148967303592994	0.3526340359488258	-0.0433039153745993	-0.31642734632812497	0.08761971528865634	0.3192367738334333	-0.4380130509848503	0.2156902626477374	0.18851026313784902	0.01296224897712377	0.040165193018858056	-0.07895176765898253	-0.11078683611618452	-0.11309612729564356	0.019255303979662595	-0.25380043058784957	0.29336740304188924	-0.17859162094979955	-0.3246158561614566	-0.1355593075410587	-0.03004364183905069	-0.2617853039113088	0.10267515158629784	0.06915646553873228	0.1788386068894653	-0.10489641052950982	-0.17749810533597044	-0.15521270850644184	0.02453660185493084	-0.35740284239768805	0.3038966656917292	-0.232125782530359	-0.2287437133009281
-0.08177890233966761	-0.3414383623938012	-0.39559225500999007	-0.3977917574638856	0.1349594450140696	0.09139989043604477	0.21837478280297012	-0.07287007176223684	0.5859469597904173	-1.048779260915925	-0.2560207684647744	-0.3855032389167316	0.09843905126260609	-0.02252307801357615	0.12045438365369221	-0.11923137842355916	0.0985580832134231	0.029642561574386096	0.4452998804403719	-0.12621591169177337	-0.31993190384704095	0.05997027072321058	0.29512303352658364	-0.38389879369722557	0.22222383317898414	0.20967854700172966	0.0006386080027633939	-0.018759937788928538	-0.09233803674631388	-0.10693111034532152	-0.048814179838751706	0.11379954127349226	-0.21468441871623928	0.305366890839737	-0.13816975477786128	-0.2514209375318722	-0.20552946294669003	-0.058396563094221934	-0.28747112912431516	0.07667047929927787	0.04657274935194443	0.17117894603343756	-0.16092702989238744	-0.09805360169309171	-0.15793385269416532	-0.024552728556568586	-0.32098305771005287	0.2872250072862609	-0.2828719366154422	-0.2270024985122034
-0.05015111697866392	-0.3982760380204658	-0.37175068131801253	-0.4698638854241281	0.1362970072109531	0.15352023997935865	0.2330806994494444	-0.05532306070913279	0.5766720764312792	-0.9974971087695288	-0.29089318963799415	-0.402332482839508	0.06650326335375675	0.04669406207092886	0.13058529445592948	-0.18005562621452126	0.08098085074490055	0.058045244907730206	0.5200682496575445	-0.20745350999537515	-0.30808339159573395	0.05586274644159933	0.26499958409992563	-0.3285526945405487	0.23367577683469348	0.24133369150083225	0.02404005226679875	-0.039481408687012866	-0.10845626820723316	-0.05757725753025972	-0.028985885471388355	0.1171999070671749	-0.16300687914578868	0.30223023290499124	-0.12510169038047053	-0.19966336018845543	-0.22009351218886142	-0.08846679475456275	-0.31707206518833	0.03634360551725626	0.029657756420769687	0.13628477426281052	-0.18500598130288698	-0.03666635726989871	-0.14725305513754475	-0.07777153982910096	-0.23379419701218068	0.26567087760241964	-0.3206665741951643	-0.2840567212994215
-0.03143352233401065	-0.4551421912468056	-0.3361087367255195	-0.5610003874840443	0.12171322856219743	0.20587379210032347	0.2609458817181417	-0.02833713394378929	0.5730173925111168	-0.9480121185158426	-0.33495402361830207	-0.40092018315434375	0.04000693739025106	0.027658105867275806	0.133658434101889	-0.22722279794991848	0.10271330560707319	0.08714616288858554	0.6119969095258159	-0.23629052981963156	-0.2926807612371517	0.035466724583055075	0.22179920500334185	-0.2554441693490298	0.22392472719279183	0.27077561617230195	0.04884208655934391	-0.06289872314377203	-0.11620380266626822	-0.03711616069260818	-0.021569935755921574	0.13159987561990236	-0.10617878622454704	0.28889881647625515	-0.06823669071159161	-0.17374339105220016	-0.22917596735256174	-0.12062583552320602	-0.36661646609811643	0.0031693723854397645	0.0025431252867358367	0.12247444094275724	-0.23426508848006572	0.04206802420712476	-0.15052257326905014	-0.15668775769474538	-0.10641122450099219	0.22747299226121132	-0.3541156469037353	-0.33235989997202353
0.022057563099010528	-0.4712439989182499	-0.2802899755886062	-0.6518700961003991	0.1422842435000891	0.2267860746619021	0.27286018737130957	-0.02793760311999071	0.5415094228061978	-0.8758918283775001	-0.34601573722092327	-0.3999654368555513	0.06080403524093927	0.024264713956233027	0.13041068903500602	-0.26155125576862365	0.12634847678681577	0.0868877460545939	0.6760456044101394	-0.2871965519394027	-0.2517944530516491	-0.002292472879196333	0.1748364943481503	-0.18023681260630847	0.18783314205635707	0.28160743645791775	0.06917425515373836	-0.09088924863053563	-0.11635303103830452	0.0038777934560335152	0.05441259112603464	0.17634040146877933	-0.03274802354779044	0.25615618685315444	-0.037293293097544235	-0.14033275509663862	-0.23436995361091598	-0.1342255245143187	-0.4299999726537605	0.01617510412133579	-0.026970266212683357	0.10997512499376749	-0.26384262842066286	0.0725713891618219	-0.1373150973473724	-0.24552171070293644	-0.019685639842849833	0.18347192989418223	-0.36018477227517137	-0.3510773165198038
0.055899334186613345	-0.4707432693012084	-0.22995167219988794	-0.7028879352872565	0.1604383872957388	0.2476617308853149	0.2952628240754736	-0.034691807051373084	0.5272291939695233	-0.7930854164874435	-0.3269444802665601	-0.3892910787700052	0.10964806998726204	0.09564971929679007	0.11742989697699453	-0.2955852481849175	0.11940814092148488	0.0597409939942389	0.7412241990900543	-0.34848809784326423	-0.22191977772874055	0.03595453218775725	0.12476441783791385	-0.11760299364824005	0.15571478828672192	0.26843431456657496	0.06652891270859491	-0.1079861812737147	-0.12362521496886399	0.007893694565463362	0.12602674710450026	0.179872966908027	0.06887734477237759	0.22752125421630248	-0.014756614727489573	-0.11695948436300622	-0.2578443404197008	-0.128725191280476	-0.4349285464400247	-0.014845640092378576	-0.051557593363189644	0.17591402441280146	-0.2755057351054292	0.12864657649363348	-0.11914083969926306	-0.3417748966842766	0.03348799300107458	0.12560032225947176	-0.3666612712070521	-0.36497445979818066
0.08193726828533233	-0.4630762511224754	-0.19339786438725182	-0.7469480108319871	0.13819792963254537	0.26679740995734913	0.3383177358020964	-0.05344371158769665	0.5480542190104762	-0.7293910419449311	-0.2830379893243331	-0.3765475374248	0.1241553172155356	0.12027080061032988	0.09958940467792833	-0.3383732244161176	0.11676411856228694	-0.0017897727149172177	0.8117560690183335	-0.4010336300311209	-0.1807921412626273	0.06667924600560457	0.02348848762452114	-0.05423681288551437	0.12400692126472332	0.2482017315297492	0.05684563195456464	-0.15793649932479845	-0.12612110418770062	-0.018982767647448568	0.19341154675189004	0.18399600226138602	0.15919840503023472	0.19318325464129907	0.011854997804514777	-0.10764307567981661	-0.26773491976681285	-0.10543410887427876	-0.39586215131404007	0.06858441707238201	-0.14372981676030516	0.16569334615503195	-0.3021846807636221	0.13561774195585813	-0.08105583970796326	-0.447003980423727	0.10205474647614785	0.049138128596796594	-0.3572931606752099	-0.37561273949203394
0.11513525327872534	-0.42620310702310427	-0.13947147974356866	-0.7766688201961898	0.11319087126187044	0.2981251378684217	0.3842987739833327	-0.07816575481594665	0.556134575125282	-0.6590547329838871	-0.2687394858765192	-0.3197041173058644	0.19093699817340143	0.1331217058746947	0.1141263859769178	-0.34501175535717377	0.08411146248126283	-0.04500712397413191	0.8693653349791045	-0.4206518359578393	-0.14820811453569316	0.04034650664874818	-0.0717848147395549	-0.0058639704970455935	0.10200629455487971	0.24948834772376455	0.0360021488556795	-0.19125785992436772	-0.15537713264691236	-0.027064933387935298	0.21253792368920105	0.19788518699874236	0.25177368155651697	0.141362767956557	0.03487695132660094	-0.1218332744046882	-0.26153706555240525	-0.10139448340706758	-0.4043643937484066	0.15402273465516572	-0.22768623304699184	0.11511280421628556	-0.3466917069680834	0.17184704531538347	-0.051525827410127414	-0.5454901829227193	0.13147753495487496	0.0009825721282479215	-0.3325789177817883	-0.3744108417606881
0.15584034615934392	-0.38206101482066845	-0.0857129418504465	-0.7766435382707588	0.07298647360166681	0.300961192102685	0.40647112907472316	-0.09263704129889781	0.5714452577615107	-0.5616498191630559	-0.2475411653886121	-0.27544307554480496	0.26480570130046444	0.1697624955842632	0.15070627573184775	-0.28523024507097194	0.0726222752037408	-0.09909593777552247	0.9316779338279435	-0.399199776176722	-0.05537530534319033	0.02416776293950899	-0.1462074349969698	0.0398911878571165	0.08197238661264031	0.2512313162503939	0.04652094839796476	-0.2508787120326287	-0.172570843952913	-0.022481957625665624	0.25840092919873336	0.2453132219490811	0.3148489034961931	0.10871296559378511	0.04763295385845739	-0.12049416328399531	-0.2586813162012918	-0.12621730123919067	-0.4205293071726479	0.1289214167491856	-0.3084966554996659	0.05745388123955828	-0.3863243061210569	0.18274339816032592	-0.04101562196303616	-0.6200079709323961	0.2021399223211847	-0.04905898926823367	-0.3363978597411643	-0.39680824675978943
0.2034017312287853	-0.3335046831862354	-0.02258753774180814	-0.7670305305344982	0.06415287372174838	0.3096276167605124	0.39681480106218464	-0.13027069788927984	0.6054328673898707	-0.4763304752259535	-0.2045403743008533	-0.24024430897284965	0.3345835665345863	0.19382810140235956	0.1737914494051837	-0.26172876834995584	0.006913100460944094	-0.15060312285070382	0.9544627881683722	-0.3596479903360523	0.041812655266546477	0.08088162395431372	-0.17422299287781332	0.04768157595206783	0.046599275708295376	0.26806761144122127	0.033714347501754456	-0.2934761526900856	-0.15315728224882433	-0.023061658574132813	0.2791456972493959	0.23597576853561333	0.34223414235194277	0.06868593240000125	0.05960077908337595	-0.16460067888278646	-0.25459975814977076	-0.10399994241060369	-0.4061280318754381	0.060707347216528075	-0.3699481999821977	0.01807142419510723	-0.40566741765154424	0.19719626850130917	-0.032626504106174126	-0.7055362308516104	0.2695324188385096	-0.11611637693937338	-0.3175994216246111	-0.4137568391012601
0.2443307331337068	-0.27004966657490626	-0.01643939405294005	-0.7492602503034398	0.055695219179902944	0.30568870278814764	0.3816737850223455	-0.13513167180354854	0.5860557276451949	-0.40553456044923575	-0.17296896997557248	-0.19747960269217493	0.34235623318883657	0.18441499598878092	0.2041827019602333	-0.2507976421381487	-0.03716846391505826	-0.19439172807176205	0.9827309062292245	-0.31498852234304076	0.1183758181069555	0.135041745623773	-0.17385205816374222	0.06788828235262272	0.020300762157135045	0.29640801559807956	-0.0010530746873597674	-0.3345853195787082	-0.14057886526063088	-0.020748946198007878	0.31130573798862865	0.19388924231642687	0.3281409769792201	0.030014999211474706	0.08366074891608208	-0.19090805771540714	-0.2517683894469992	-0.09273212530846128	-0.41209716233679944	0.10122051925898634	-0.4147664093550364	0.018218424247988523	-0.4285678813093397	0.20362338692615506	-0.04064662880340036	-0.7660780293499001	0.33486173000868746	-0.1862842372577592	-0.3020851550844484	-0.4364261662536246
0.26581865403975496	-0.23719047428909285	-0.02085453370217031	-0.6974075150322347	0.05070808673522579	0.29830329561209096	0.35770567620057925	-0.1590279137569871	0.5520252840386283	-0.3548959710596999	-0.14708339322273556	-0.14763640961737184	0.35037636127922883	0.17170712350503786	0.20260576633729968	-0.21236232876406022	-0.09573553655960479	-0.25147085109386863	0.9891734598756624	-0.2890461865672061	0.15426592455714316	0.15557419210853352	-0.1707559540520201	0.11133231849192357	0.012435772412070962	0.29320017273266574	-0.05566201171785958	-0.3408409189467953	-0.12230279548729554	-0.024421165699654506	0.3257947455167925	0.14102602853161794	0.30416782613507876	0.013072295029966045	0.06576987577656707	-0.22287849644617835	-0.2390492357407648	-0.09388916214618045	-0.44336599949650835	0.12899322436991353	-0.4897178555083689	0.015231079318579078	-0.4344577053615236	0.19173037990195513	-0.049531060620726916	-0.8262343809466005	0.332058345005025	-0.23974711725871362	-0.29938760143509885	-0.46116940432191694
0.3142609469970402	-0.1977444971869913	-0.012370133556178216	-0.6692810026496353	0.056989274349532014	0.27181024433889267	0.3012119502593039	-0.17054996731529667	0.5107835479935593	-0.28075375917714146	-0.07092960786706859	-0.0937940413875692	0.3519980348201027	0.16524338359783852	0.21416754571167881	-0.15159205231466114	-0.13260554266031832	-0.3093101396943913	1.0159010895536968	-0.23842480999678495	0.16241393249778874	0.1324533172321621	-0.1618251207658835	0.17217745375952492	0.008120152494286693	0.27986577458358264	-0.10704439991053949	-0.3383276314017523	-0.05599244742378293	-0.07181122550334984	0.3820918758484883	0.1438563990794582	0.2638623482433119	0.0254605687206938	0.05333288385623871	-0.23394798436196823	-0.2603007082047206	-0.08810850551963649	-0.4698887056860134	0.12266312159300033	-0.539754170206767	0.03116522806745356	-0.4273340363823247	0.18110029646523548	-0.06808874059575339	-0.8754303311380994	0.2743065999336537	-0.29915839598541993	-0.2928562922423581	-0.4585848665619016
0.3740266333617182	-0.1641518964366276	-0.007249524148277871	-0.6114608441590433	0.09098053384831492	0.2574124760236526	0.2231263338880663	-0.1968859797166238	0.43290725729946394	-0.20216254007587436	-0.006998062548830866	-0.10374129730962209	0.3472127658095416	0.2500815729110693	0.23197317782814775	-0.07455126203622084	-0.2017236820314882	-0.3708360053946264	1.032536489254398	-0.21439802829058716	0.18005138045593838	0.11703767567348274	-0.15724993817465943	0.22459241127013496	0.003973844587233927	0.2525585270769902	-0.17973446568209925	-0.3260542808721908	-0.02666066704862786	-0.08488914832639256	0.3833939501418691	0.17283442502331978	0.19444847934069648	0.013319844264769797	0.0016585974446403696	-0.2335751221123182	-0.2834349395610628	-0.10218744919075247	-0.4824867129898099	0.08299104905623889	-0.5894832189689765	0.003778899221144323	-0.39871094078585173	0.13324972404611043	-0.06247645039489237	-0.8888069943092496	0.17946622661853545	-0.3263271786481735	-0.29834768783716226	-0.48064549410735796
0.40876599491233445	-0.14572912511634162	-0.023624144262840867	-0.5409169147714546	0.1421247177334883	0.2675566151645115	0.16391871699779592	-0.19248240791919408	0.32835040899418877	-0.1442520353785667	0.062111249640804424	-0.09764756959829322	0.3296875112960238	0.3212941026889986	0.2701632372593011	0.017304549643462612	-0.28827809480466177	-0.42618685445284343	1.060761486139423	-0.16359379034816568	0.1839630764424114	0.08682701371419294	-0.15122417734099927	0.2822706410197561	0.02340004116196036	0.24017330618552624	-0.23363850390994173	-0.32809697958209594	-0.004101891599316425	-0.1293842202730218	0.3110865372071151	0.1636841066018883	0.09180572329492105	0.016414868784472025	-0.01598426863331829	-0.20717553484821152	-0.2918130804079283	-0.13531653848431122	-0.4860235149548747	0.008922844398904606	-0.6522241218088788	-0.08686579539834591	-0.4043838185030847	0.11243712604515388	-0.08616540460334826	-0.9371770211336999	0.09088978718785531	-0.3340911076896852	-0.3189296814692652	-0.5184507075776104
0.46166928487875153	-0.16033856275683406	-0.022473413085539264	-0.48228289554853376	0.1875120294610159	0.298480096824718	0.08242698093532083	-0.2082470540913727	0.20417649699985224	-0.06272074308971454	0.11340379303712508	-0.08943425980133024	0.3400949042829057	0.26231141883007847	0.3158246180854598	0.10037041525681485	-0.3655779341482777	-0.47017627374071047	1.0963383310307235	-0.07968879459971254	0.21134488948716784	0.05620257967369811	-0.1480324135222508	0.31180834379372147	0.04052265172806317	0.21953059966906247	-0.28368147428698187	-0.31703854763636685	0.0422832994068701	-0.13028783805723937	0.2912034862959542	0.19577826609343457	-0.017572088931978553	0.04045267853678205	-0.04581902540928264	-0.17469131014038114	-0.27732713307075907	-0.14754501247927165	-0.5294397423872423	-0.06623996680149484	-0.7242741009693627	-0.15788637372645736	-0.39975353825505877	0.0928376009288951	-0.11495362652871961	-0.9396277563618994	0.06421250191898584	-0.32568873659087205	-0.30851869462268244	-0.5459181101183368
0.5196257395988755	-0.19461460777235934	0.011203566783842744	-0.4270686517702291	0.2676475114050791	0.3549818756580091	-0.0391171046176933	-0.19097817436759262	0.06778501376025019	0.009104814790521599	0.14610540098696675	-0.07851017270168736	0.38637800892436214	0.28982411943050124	0.3752805881498158	0.1339993150027064	-0.45329520970299725	-0.506654419486846	1.111448865963037	0.006687274664326559	0.22121468641913614	0.03299737060779826	-0.09144042610662513	0.3088506221069526	0.0666700944034159	0.197956082429212	-0.3224247306417033	-0.25786512734905676	0.07549740900970466	-0.12067477400664672	0.24037416004356232	0.21952954973758937	-0.10607001349978626	0.04531989283246868	-0.06506749400470906	-0.16934322111418457	-0.24134891070564435	-0.13830978929604512	-0.6147937487321954	-0.10018342137030525	-0.7073471214283269	-0.14970946156703624	-0.4008360287486683	0.11311037261660217	-0.14317957004002152	-0.9494099012185823	0.02073976338088285	-0.31129591303545523	-0.2993039046854075	-0.5907644052938166
0.5499747397767019	-0.24074079047763292	0.034512357713973776	-0.3540829130433552	0.3559851835514657	0.3821893666139463	-0.17349276229014626	-0.193213259946943	-0.05107644660775219	0.0738919107559178	0.17544082679040335	-0.07502149801428079	0.35270831633372585	0.34024774522582213	0.41859715540075787	0.14117521034763197	-0.518730587139539	-0.5516679586907072	1.1034345767049207	0.08834178965166269	0.23426136415339682	0.05500017771591925	-0.043606443937262755	0.29261331833850235	0.07957539130236158	0.1872719609291186	-0.3525357461303428	-0.23307043608256386	0.1265609338591495	-0.08917540614144218	0.21942936298596738	0.2472870568421844	-0.16713465770837993	0.0844474754171588	-0.06795280285254067	-0.16401482709277132	-0.19874585841649206	-0.1227442573346685	-0.6389868005012408	-0.12769701882986664	-0.7011289241166134	-0.13381011925526426	-0.3822987712523118	0.10643756032470164	-0.1917180426161504	-0.9641783004527433	0.022108756525005196	-0.289159752411805	-0.3331329458239945	-0.6189728179983203
0.559466284552135	-0.2937775857096583	0.03376693917092741	-0.3106128149303605	0.4508567187396764	0.38922388442683487	-0.27213411254618075	-0.19905907734187536	-0.17791740520098004	0.14201380222027066	0.18499649647121966	-0.06277639539517098	0.32144978483442205	0.36799706913476626	0.477146433442705	0.116428595201667	-0.5938495553425198	-0.579302647561255	1.1088422221315022	0.13954943342438392	0.2403740894257289	0.03595651685614254	-0.03011021172337222	0.24775621799096842	0.1069759632198295	0.1536901358057175	-0.4188967788175083	-0.196921738390567	0.1855695286235342	-0.07329063932314271	0.16555262554367262	0.2598822198175548	-0.238388420125137	0.1118391818502642	-0.03933275004668968	-0.149601515296665	-0.1633384506003626	-0.09953016183835983	-0.617530681834501	-0.15228181218451015	-0.7002613136446934	-0.12140398546270088	-0.39371221035739296	0.12953219707288643	-0.24003542099726824	-0.9852319077231939	-0.013943717232081867	-0.24762874153569156	-0.31023188561415554	-0.6337216509671959
0.5417645695917878	-0.3396993254730635	-0.005126372548401748	-0.26732591201921824	0.5445139616415589	0.39483720988349114	-0.38532073588131704	-0.1981125253434368	-0.3199230970725832	0.20042402795407246	0.22847584480660216	-0.04241764807315885	0.2857455790589128	0.4591425637034997	0.4902385672630829	0.0993696915051961	-0.6158959494839886	-0.5792199032548041	1.1308752681455494	0.1646261328050927	0.24718553305751892	-0.020534253784070162	-0.048332222381675824	0.24337948211057805	0.13806344801884865	0.13369261469425942	-0.4808482579366419	-0.1652475251703829	0.21029936559327086	-0.03293324140829884	0.11182821466007897	0.2627989562995915	-0.2672651775571078	0.14738175860853958	-0.0009154707530920403	-0.13626859387659593	-0.14391098595356405	-0.10042900527249539	-0.5760884653116046	-0.13646159227242757	-0.6614856132533306	-0.14302038430038752	-0.3765926493480774	0.13677666517964743	-0.3061980064253768	-0.9722463703766495	-0.0030916483084810764	-0.20165819533408333	-0.31387232388613573	-0.6634446136826059
0.5333528526741731	-0.4000766706660254	-0.003069139020086387	-0.21418671189791222	0.618719658883759	0.40165513490648663	-0.4660720833450321	-0.19378214329890392	-0.4246456113156299	0.24517249947069134	0.24381579042549056	-0.023291067104374577	0.31265110941255136	0.5169983722446916	0.4831308966471048	0.08665281299830745	-0.6504140849207483	-0.5876044474769223	1.1622406115310455	0.2010554505432228	0.2628892940218586	-0.07541022088696318	-0.10232351312070884	0.23447929563300604	0.16131422295312076	0.1113083289739049	-0.5297354240914364	-0.1343705131126764	0.21923896238626145	-0.031632381886169084	0.0357542639058892	0.31593157607697886	-0.2951685437749135	0.1876150186507971	9.917250282171497e-05	-0.13690868153205876	-0.11493909127922437	-0.10397947048812994	-0.5412441634346198	-0.19509382140670695	-0.6588105949359552	-0.1716127842509571	-0.38926578166939263	0.1530129811826403	-0.35781559771203264	-0.9491259550677971	0.004776786719224116	-0.17539216212974082	-0.31042816560237024	-0.6996396380589732
0.5208895053704834	-0.47726712303312924	0.0028156158900389124	-0.16554912648736803	0.6934831385266611	0.3828934062253543	-0.5462016150981025	-0.16871339973043722	-0.510609573092347	0.2719099818363434	0.26945166818586086	-0.006924133311096345	0.352595657921268	0.5207503980137365	0.508896081680611	0.06967728803344461	-0.7016855520339507	-0.6011503269375714	1.1638842157691025	0.2288581487335241	0.28102991733113686	-0.11745274785464703	-0.13355226629795464	0.21202872822043456	0.1574389611717076	0.09338864909710806	-0.5451426024712472	-0.11970539948386683	0.2276997838515117	0.02368255696951921	-0.039690091358428346	0.3321135159051347	-0.33160590414375996	0.2124066064922229	0.026672592200027906	-0.10495726638545308	-0.06939254724836753	-0.10022428604775853	-0.5275412754560894	-0.21237132812579262	-0.6164967617165037	-0.1747213563189485	-0.3908580661677217	0.14195860348749473	-0.39192162365149563	-0.9363195837431576	0.006905176120471801	-0.13506494460798493	-0.2708877471463388	-0.7252907823105087
0.5004516952648155	-0.5185175878006499	-0.012481933450929749	-0.10976248411610416	0.7682153823551232	0.3899744982707251	-0.6152298570746396	-0.12433175620700634	-0.5588954189781521	0.2596237212336012	0.25981650767757164	0.03588604516874387	0.39336980811670397	0.4820821579859892	0.5110652027131063	0.05251322691064618	-0.7236745061811004	-0.5550521371750748	1.1493836267441437	0.22863666249991757	0.2649499785518258	-0.11321784084576483	-0.17275457383728465	0.17835782969057176	0.15749074640709376	0.06668431599004829	-0.5523542430926556	-0.09098883975272605	0.18987833243085772	0.09590096449298277	-0.09949750726569197	0.3249660518601106	-0.34859097010938334	0.21455914735857418	0.055862694859033446	-0.06918728076027036	-0.00993652897521528	-0.09395238893842381	-0.47311619836184826	-0.17431681153873516	-0.5693343518823382	-0.18771694116154897	-0.4019036527406746	0.12723027124366174	-0.4153191742680097	-0.9154147482587538	0.015956028907276314	-0.10494420408795666	-0.20335048446040113	-0.7260760597501672
0.4762940104906992	-0.5625938304632456	-0.02029107027392205	-0.03890643158271686	0.7932586965818443	0.39362175806880717	-0.6321919799647221	-0.054862004005435894	-0.550825562817149	0.23563092227641497	0.27257273048721653	0.1116412283392362	0.43966496709917846	0.41978746321013516	0.5129331739323524	0.04482700876148431	-0.7009091217659117	-0.47069347021065316	1.1587377971757942	0.22171097971083484	0.22930061177668648	-0.09199894931596345	-0.1919180494162818	0.15596587937875878	0.17339793423817124	0.08080241846577912	-0.5423998079589827	-0.04427744446152461	0.17276310127072297	0.11962217702054152	-0.08793996534279166	0.30436556097192546	-0.3448283329766436	0.28623489997091434	0.11643743418564281	-0.049623576008709556	0.06397919076237972	-0.06697224897114216	-0.40507855302675233	-0.08931523617581086	-0.5478661528396119	-0.139208429297799	-0.42116234644798894	0.12571126431434732	-0.4428605193789771	-0.8888565849046002	0.041715143913500306	-0.0851335077561374	-0.09450086165275147	-0.7372983394679377
0.4478071337860821	-0.5649149512132102	0.0012715309403852654	0.01601361353988931	0.8334619786772468	0.38501547295389343	-0.6200014470885401	0.051360121935741375	-0.49160687336688014	0.23084679250298157	0.27003880342825026	0.17642053820069992	0.4736101407209189	0.3918257336877322	0.5172292971423438	0.026470857729252784	-0.6132412314017104	-0.3563701874647506	1.1789510045810117	0.2260031810401401	0.21460919351923063	-0.10599890814961807	-0.20753549121916307	0.11870461750758314	0.18921212288707112	0.09547138166636907	-0.5240798451842985	0.04798064540440293	0.19656974006302935	0.15356886589158544	-0.1051701175810045	0.2776919479123544	-0.29786886487779957	0.342017255607569	0.1804324789482204	-0.05113084069297037	0.13958742349084954	-0.010803002102375937	-0.35225200658319855	-0.031709222690647056	-0.5244942286286525	-0.08057101155566274	-0.3777106252098342	0.149067914541327	-0.43250496837028374	-0.8276657894858923	0.10688251184218275	-0.04310347512936652	0.031215581983659833	-0.7200330815425711
0.45490898668951474	-0.5268858449678733	0.028732686148143526	0.06915355434260384	0.8674448714400194	0.3543705323345519	-0.588977365725395	0.166410464855767	-0.40629671454690125	0.23188213769860186	0.32098078104229694	0.2630919655074666	0.5075381430803233	0.44956898558928843	0.5168274604986959	0.020071646343167365	-0.4787319697988178	-0.2613904804191533	1.1925897950340005	0.2391210847652257	0.20770390850261683	-0.11912384432130922	-0.1978457859490583	0.1301403633174708	0.22837430314972393	0.15088009852379294	-0.4670311317414459	0.1300589131633211	0.20310663700565454	0.21160345339268466	-0.08330724046191264	0.2718448626027162	-0.2589243317751342	0.39954391211215956	0.28916399892809214	-0.022092495799335275	0.20609832117568577	0.05835313435190588	-0.27444757704246125	0.03829147793126852	-0.4890745431962114	-0.04840025665860584	-0.31522709250239667	0.18319068930212018	-0.4070940242211525	-0.7392518768187879	0.14248329647493305	-0.022873906310536117	0.13897897652294583	-0.7026761071424189
0.48333987276652646	-0.4790604927729382	0.0941547742213055	0.1429175220881526	0.8958733670566013	0.3339565488428325	-0.48449127992624297	0.2616597801033692	-0.33027244828762237	0.2760088232925197	0.4005427537970908	0.374057722165886	0.5762100354475713	0.49656188606837726	0.5286861948760359	0.07574658071824199	-0.32180966862864785	-0.14985664827253103	1.2518451650111377	0.27974721889777854	0.22941597846693002	-0.11029172880557789	-0.19119308245533734	0.1797940231772677	0.2570597304174641	0.22281716316832706	-0.4020746173152854	0.2104066363694141	0.23689834771162702	0.304487399037081	-0.037693153730560196	0.29654260667138566	-0.18452305994102786	0.5040197161726173	0.41418457343805704	0.03355477784675122	0.27005490933058895	0.12327195607207649	-0.119567514839521	0.03301865836036401	-0.42069128764239005	-0.01781329593465117	-0.21228749839464994	0.21844272877850282	-0.374595394399308	-0.6313064282266974	0.1960446572267307	0.019470726615825218	0.28196324470743644	-0.6372389154216367
0.5523072940409917	-0.40014923930003904	0.17714824489529662	0.21091158165674323	0.9262189607843959	0.3410937108379879	-0.35192521502339497	0.3759570074205346	-0.24023919441493105	0.3153379175910459	0.5186963801551241	0.49095338203727207	0.6820403787090793	0.5485810711211294	0.5620522964679923	0.14534461113749178	-0.12488285426546535	-0.011999987314563875	1.3070377702918452	0.29904697195645463	0.2739836612823134	-0.09882119855123819	-0.14245680129686006	0.27131603349849465	0.305803164737576	0.3249374365394256	-0.2985202099021517	0.31399330782878365	0.25845310552560263	0.4229954261882968	0.026550380334637098	0.349408828487772	-0.1002875601631144	0.6254580339815063	0.5571615288111326	0.12437680035981424	0.3819245711530411	0.20051300291334756	0.017639372125420428	0.04899266620146602	-0.33537147897978803	0.03541167293304895	-0.07364698680687762	0.3024638508255313	-0.28431996518031816	-0.5124452737530849	0.2446638666280469	0.053839881802539624	0.4726051828454733	-0.5653799077032158
0.6434464520062614	-0.2907314493205093	0.27028566553848543	0.2868961122668005	0.9776063377962755	0.3874522548844485	-0.18971506841056987	0.4785776663672192	-0.13222867797173327	0.3542126038603669	0.6633384052269562	0.598996573068132	0.816349915245324	0.6447654042503107	0.5890686960818543	0.2310437189305874	0.08447007951246223	0.12777621425412694	1.3568552272639862	0.35119838325260905	0.3119505470929687	-0.0451817537795005	-0.05792601146764267	0.3757841343793029	0.3769665453868785	0.4569173557050705	-0.16661080075275003	0.45088689501844714	0.27428090239937164	0.5715004952777379	0.12436973307186346	0.4366872657743263	0.020841459512559113	0.7506398415576395	0.7094084903622881	0.2306425415101554	0.49829899437271885	0.2924902424777063	0.175196813558066	0.1351000986490328	-0.23183398834646077	0.11517956810901794	0.10240899813198186	0.38329556840665896	-0.17147535072096054	-0.35069258948071785	0.30722344674141944	0.14567814599616624	0.6629752917168134	-0.4847522759344264
0.7535788024559607	-0.16150714133142818	0.3794053319134374	0.3197122489911729	1.0171425121404378	0.4570938455789423	-0.003055878684687152	0.5842907218946014	0.021480495740354266	0.4417684859730688	0.7669035881522462	0.7388534284023115	0.9589811221701149	0.6987618024769973	0.6192639309007767	0.3599181494007485	0.27443008279454106	0.24438451921234594	1.4054277946383291	0.4398002418610762	0.34490182248849166	0.0342896570025077	0.05846086204231804	0.47812405503338723	0.4559539038335981	0.5811948581258118	-0.019387715165148468	0.5612037915298677	0.298424576267808	0.7099627320093068	0.282554683218939	0.5262381439117615	0.13369160846259834	0.8569823214742198	0.857333016053283	0.3820993663636118	0.6276510480862022	0.3891389471488051	0.3043898943739166	0.21150212495039872	-0.16320534134355025	0.22018811147114564	0.2714713773041594	0.49735721525972015	-0.04621902891544303	-0.19317894129268784	0.35168184536934255	0.25574571296426774	0.8604337005399035	-0.4094722852755564
0.8716230318546504	-0.02632380044320205	0.5098746080484499	0.35936240618359	1.077853221980052	0.5323080657987969	0.17759174311236273	0.6847624090901954	0.1636609535096907	0.5631503245851335	0.8828962996459667	0.867624863765837	1.0634670474770578	0.7892555389897622	0.6866324702994178	0.4999874833243873	0.44116320101741796	0.3932247867075155	1.4394853992624366	0.525826586487282	0.4158390933628609	0.1338633132282908	0.18800964046810115	0.5911966487537267	0.5608997439371859	0.7064793324818982	0.12551502353720537	0.6736680255970391	0.32265654030034413	0.8833154393345664	0.4444182394397349	0.6061284545735633	0.25573147366329185	0.9938953175548857	1.024792993549243	0.5156188164059601	0.7591366530346065	0.5071813002711327	0.4450161698264045	0.3410684903728796	-0.08222466973048974	0.3345543579202623	0.46423088532556334	0.6282005394843	0.10577755686848019	-0.050571586187821004	0.4054145080797813	0.3952016179081891	1.0474196461427432	-0.33552312447356847
1.0014810238883465	0.1515491119205304	0.6179758484652715	0.38397376804546035	1.1309535487444873	0.6492894246609807	0.36168069111644896	0.7895752133875045	0.31013122573808294	0.688148091894403	0.978747337178134	0.9988393963754355	1.1654124873928196	0.8838276784315774	0.7236003031675828	0.6054944090440804	0.6306196470159645	0.5053845031530773	1.4973583918347897	0.6376264838507495	0.4937577794972926	0.2548848939901637	0.29283020947234467	0.685590707850718	0.7156151740181167	0.852528153727117	0.264424455420228	0.7770011869404296	0.361804956317523	1.0211699509005459	0.5786648019932032	0.7306394377371724	0.4048508268852508	1.1288298673893096	1.194876034219233	0.6431730672722298	0.8768412536899983	0.6260845631995814	0.6132867930315734	0.4387841287663747	0.014741816397536134	0.42990551791999676	0.6249679488939928	0.7442711884356416	0.22651781166370816	0.09189454769906585	0.4717119298733875	0.5154247998823939	1.224466417549916	-0.22441160446415384
1.1385634844794943	0.3156421409954492	0.7293109455546674	0.43899652099013	1.1840482976849152	0.7380278072042712	0.5543430346353134	0.8531804271879013	0.43962540599102845	0.8174062102696134	1.1054779841742108	1.0935132512005947	1.2389754042207684	1.0035585320173266	0.7580045776179151	0.7107670488054257	0.7995262418054955	0.5829607275218261	1.5711043517236505	0.7521773914026204	0.6079213599707434	0.34386036417426014	0.3911411141445778	0.781650183908121	0.8710547404283867	0.9929416063763558	0.3746133785456978	0.8298866332631368	0.41762575953565495	1.1433236946509302	0.7145224920368665	0.8676755435320029	0.5442643662137103	1.2494387308607149	1.3648963719321923	0.7742525971708427	0.9718146372018847	0.7181204775208211	0.7919136892511668	0.5263512432520875	0.1053077546865487	0.5023768177336748	0.7815953585946558	0.8644193228913364	0.32660756694412624	0.23883004199023472	0.5348986189052825	0.648497167627976	1.3659362337860952	-0.12344654163818872
1.268951775251001	0.46815736113457207	0.8296971375563951	0.4548900626667886	1.2510346173148281	0.8313395080711171	0.6833401513720385	0.8997215674858763	0.5133632565600537	0.933710665382562	1.225177954915957	1.1733567984596918	1.291165302505014	1.0946229476507296	0.7737354577040374	0.7952048491426449	0.9304492208573212	0.6238330223919211	1.5713112083787066	0.8820019746521848	0.7089988261372485	0.4025082248193203	0.4899718165996834	0.8478840111452819	1.0127343699202487	1.0957216358182067	0.4733417521742922	0.8718419289860874	0.4668772753367577	1.2764964989820098	0.7916683859469215	0.9739751882835079	0.651789716558399	1.3398769944456195	1.51514848116644	0.9171256824395126	1.034751268967174	0.8265994876959223	0.9552287321886508	0.5817374762748491	0.19821555113542014	0.5297462703169297	0.9171599237653221	0.9988667308820312	0.43197292092434036	0.35194131090586434	0.5661600284414942	0.7492402732298951	1.4723176172249666	-0.0408076246403344
1.3945660478701138	0.6025040176970867	0.9042934253013801	0.4691417605532561	1.2897084600675053	0.9088223003721744	0.783759319963608	0.9082041296257286	0.5921915430655693	1.0360978208602167	1.3239450767811474	1.2577670739449418	1.3281492152705385	1.1478147460794346	0.7774555771132184	0.871390929121713	0.995706270219545	0.6373623338964397	1.5345300952871257	1.0014925540565378	0.8079326497058125	0.4833060082490417	0.5739230932678381	0.9038175079924622	1.1428649921065759	1.1791979328854443	0.5326612342050141	0.8743950529800071	0.4815801127231847	1.4260699990481889	0.9096025271110223	1.0985420005131918	0.7099816941111584	1.41878586791801	1.6385409013196672	1.0453403873866456	1.10234616241221	0.902070331194252	1.1014940540374452	0.7095702579331068	0.299854457087628	0.5798696612532329	1.033950114474366	1.0972637723107574	0.5143659715239328	0.4517453434838325	0.5940179345957702	0.8151570967877317	1.5425915562356407	-0.002428040053365427
1.4898006294670043	0.7085316258709755	0.9646686674639866	0.47461144586572246	1.3287175300430045	0.9759977176301771	0.8706718076921449	0.9185886638531731	0.6659551010214871	1.1276369724779138	1.3602749619457	1.3002961515572136	1.2960314889357474	1.175292344270208	0.7391959475787319	0.9121340346894794	1.013315609664203	0.6575998090692258	1.4784263208128487	1.1128568803407775	0.8623549434296528	0.5342263435991367	0.6294689042903714	0.9367601122606664	1.2273471006930312	1.242562416952462	0.5644079206674164	0.8572768853149147	0.4944077854409267	1.5025139041884803	0.979128670802039	1.190530219792576	0.7564376329352276	1.4828933292034086	1.7280312046681137	1.1339090477046931	1.1495754601887456	0.9297938234307722	1.2025202327725755	0.8172449856301087	0.378644290820977	0.6246843471652693	1.1417993371188035	1.1967643512052153	0.6210599566686198	0.523924574991079	0.584483595507254	0.8567946732278247	1.6189691584888835	0.043370564625453675
1.5628860149517543	0.8137754807128207	1.0084051120669628	0.45994743532818444	1.3346222145368363	1.0112440115479664	0.9005430970875015	0.9264089196390886	0.7354905276636237	1.1824890354324902	1.3677463068022067	1.3069974965749511	1.2478679358099831	1.1847584424519766	0.6882578596808131	0.9228986607107871	1.025646167414836	0.6606940196790576	1.4028486483681912	1.1819789619185306	0.9215691338980758	0.5448336852743461	0.675604882871232	0.957243997412166	1.307716543411877	1.2602385634797872	0.5789608961340335	0.7958669044671587	0.48362651735511253	1.5360037675245926	1.0412972531329643	1.2675308816309205	0.7768827561839228	1.5188282538738869	1.761992884860144	1.1959594956559592	1.181598568552475	0.9248846613162304	1.1971167550278863	0.9087917766610406	0.4020651832807463	0.6544053899799546	1.1990085712346503	1.2716452858746163	0.7015775172225223	0.5717794995025522	0.5418878810703411	0.877152696615765	1.6745624653999065	0.0749025904026954
1.6187543885711146	0.8779156394899077	1.0245418436139198	0.4355533400129863	1.3603694501532435	1.0362706527634933	0.9188576816033714	0.9043007694862109	0.8170230189378754	1.2166288075735765	1.336738276371386	1.2976759788854992	1.1918975457922096	1.1813303402777693	0.6028381921584246	0.9181799435215228	0.9920476660940212	0.6639740676362309	1.331816197833568	1.2693449215479327	0.9565259473684187	0.5289066361860455	0.7048979469886061	0.9332494489163159	1.3549750391678779	1.2419971003819181	0.5646234730428464	0.7209395053982586	0.46460611099714183	1.5076654328040546	1.0760742236420133	1.2816071325098124	0.7318153258803075	1.5245948743459947	1.7689650039085318	1.2377470736460812	1.1936407925096386	0.9306132509791611	1.2027332887514741	0.9826032900325453	0.4135337357936	0.6862632715521688	1.2127044292190106	1.3255633741521426	0.7475511397274243	0.622490826309144	0.493495377233171	0.9051537201488069	1.6914520991480528	0.06457229969504097
1.654259408158211	0.9430104897053024	1.0324939713115686	0.43950956631284005	1.33182047353811	1.0331881620563863	0.883635666080453	0.8999437364953708	0.8813027444539869	1.2322358061557517	1.292821411314518	1.2766681626384133	1.1204828974549377	1.1254151799004608	0.5125856250777573	0.8877753420565497	0.946490290001907	0.6704166157158447	1.2278572923595836	1.3179248311050544	0.9784539767136003	0.5004464346818913	0.7095070283473148	0.9009650460183114	1.3638997286706354	1.2321805592630646	0.529464541185185	0.6331785449304255	0.4422897707025714	1.450154811934777	1.0736832204893847	1.2450435060104048	0.6687706580768	1.5006456633445873	1.7522197894721205	1.2425296773076617	1.19117548282494	0.9045942696075198	1.1595425516230535	0.994799243432347	0.4100013408181005	0.679071287121365	1.2049447130305224	1.3592767504075072	0.7949135695830707	0.656011189310927	0.4602127842723637	0.8841870770927827	1.670396070827432	0.050281913055880444
1.6775993071546043	0.9657327501721126	1.0356656470569265	0.4530936633558974	1.3148432506079415	1.0120950086890512	0.8339197479920515	0.8875610814073169	0.9050637899104033	1.2227296449707126	1.2443260596112597	1.2219050248464305	1.0246968754826018	1.0736545995564757	0.4290176048724346	0.8241701439894025	0.9015027912787191	0.6525802530173257	1.1040388981110811	1.3250279902432314	0.985503293511349	0.4499275255245676	0.7010520414249053	0.8362713363864407	1.3699701090409264	1.1921525636826298	0.48943347510749613	0.5768435547566994	0.3992664555306952	1.3589005699831387	1.005257026808906	1.2019009802256875	0.6067518291429472	1.495515170647687	1.7353299147782042	1.2126019985048468	1.189820924740885	0.8633601712224512	1.1217792883052047	1.0280732308965002	0.4148943142637247	0.6973178397747236	1.1711297718968259	1.3751003586070059	0.8257795260097055	0.6756079528657625	0.43521752251871837	0.848345848512766	1.6454185164781225	0.05939574174319775
1.6990977554872224	0.9933879858935708	1.028893426035878	0.46465570015208735	1.2727842264654037	0.9864421023085923	0.7688065148572859	0.8529619921113376	0.9414566297895911	1.187311343434652	1.208980724180164	1.163907868007946	0.9504152006249067	0.9825217172665719	0.33082375535102104	0.7562782231808969	0.8416559291515469	0.6169519549479058	0.969608944941586	1.3201844881383875	0.9654989448654151	0.38085412792710543	0.6885409628182033	0.7794269644157436	1.359372499345368	1.1472304204102761	0.44724125564295436	0.5206116472136211	0.37036730276437235	1.2386095435919222	0.9331074719612568	1.156246413848185	0.5384603732945193	1.4751072437219983	1.7098728679782593	1.2016967102312104	1.1748977324811727	0.8207597892128721	1.0839942103820073	1.0094834193025792	0.4197087655896693	0.6843581563416872	1.151758496189934	1.3469095201881025	0.85768530070027	0.6954897823590225	0.4272521311813799	0.7914335008336094	1.6151225151273987	0.10402277899255145
1.698721654683141	0.9960707896822326	1.0386898989012319	0.4716581021938028	1.2219306472109965	0.9428327945096319	0.6937374769010638	0.8016666217068067	0.9671103502519702	1.1445273142815613	1.1623190137590151	1.1074702433799435	0.852794506801066	0.9229772305756858	0.25829724990129604	0.7148534008438999	0.8039206060421604	0.6067189366538954	0.8414840576115432	1.3159929843226164	0.9517332854366037	0.28536280377392387	0.683263789861896	0.7269269416034273	1.3181408011138012	1.0795453722662787	0.3935364376009811	0.4484697669415665	0.3343569896803831	1.1153867529479398	0.8812187323029447	1.0750482779017143	0.44033801140486056	1.4843618290616571	1.6722182451426775	1.1551589059737346	1.1460070134898483	0.7754079343235366	1.0703920767940447	0.9862792653583409	0.39087534892243136	0.6835026406707974	1.1333427854177396	1.3470683352016741	0.8908531028308829	0.6892127007815845	0.42368159341582246	0.7089291093440329	1.5658610525003391	0.1204274438893653
1.6998155731618287	0.9819075192303771	1.0322156184913998	0.4304678214580447	1.1660006903277995	0.8917159917407295	0.6108942202674688	0.7551348162411634	0.9855004360061429	1.0983888503635488	1.0979221927029816	1.0601832900841306	0.7812591427667017	0.8372745702349729	0.19467347513374902	0.6671086183031948	0.7493023085289219	0.5965508198113908	0.6785571941714796	1.31606301376848	0.9404523655291814	0.194436956180352	0.6913919248557053	0.6789581364694115	1.260381471616315	1.0348602175999169	0.34600732647316085	0.41797772528113086	0.30680593078062535	0.9936428402760823	0.8211685018546536	1.0047365424592634	0.347200943272281	1.4998732753707311	1.648119362332407	1.0701167257849125	1.1324535386284897	0.7611210287143205	1.0052325777732072	0.9591111447672676	0.3448962069092837	0.674139941771955	1.1080486655897765	1.3320161142109512	0.9384799799705059	0.7088040253678984	0.4272274241681143	0.6557223485404836	1.5576521049177634	0.10145381073711521
1.7089761322499495	0.9798078023011877	1.008919033847902	0.38793987009743613	1.104022698873791	0.8439606728968135	0.5592751575042725	0.6995160182421871	1.0345150953519897	1.0653829635926528	1.0389337874646285	0.990647237097013	0.73207990085941	0.7500121737481253	0.1298369050116904	0.6061954995674215	0.7026293157011643	0.5798745959387779	0.5578366501921972	1.3051456646392265	0.9427086083712224	0.10644910020363083	0.6745501989446863	0.6739218578926359	1.1966966502262673	1.0030178015812532	0.30614077076905843	0.3883586272399756	0.28802351894784073	0.8913174927690948	0.7683266910271371	0.9487035986885765	0.3043919605876748	1.515495062818928	1.6153932955188897	1.019495042921923	1.1221982974351286	0.7114033191568472	0.963529596729517	0.9977971570005577	0.3205734497836442	0.6308429992411038	1.1239042751386805	1.2981728695208439	0.9900790428946309	0.7054716173452981	0.4459592334497321	0.618962070540532	1.540821651437762	0.135682535171433
1.6944431896669603	0.932334864178707	0.9791084777442893	0.3574519419356956	1.0355621603588228	0.8066257733495499	0.5038658586769943	0.6396349358005387	1.0321281058542395	1.022689422916238	0.9779736396728291	0.8983318208158687	0.6852272788552074	0.6888265116249503	0.04806115592135654	0.5558946007329986	0.6732372706080133	0.5711738666268709	0.4635585174353583	1.291678881459275	0.9534673174236252	0.03227592943313145	0.6726879248940787	0.6641020891356657	1.124580506942463	0.9701930425303378	0.27184736364117673	0.35847663523820616	0.2685862158386786	0.7731470681262547	0.7276962878916905	0.8634895400509576	0.28997141956418765	1.5155654145519255	1.5811858824003557	0.9716157402704473	1.0787357050394155	0.6707087960386522	0.9230984071776124	0.9976344221787379	0.29760946331156085	0.5886711614446043	1.1032346084877636	1.2864761046543005	1.0134989456030055	0.7343119878882959	0.4499744225843327	0.5725205157582003	1.54807290081369	0.20953579991803775
1.6830867282543327	0.8908776905877401	0.9387792778474424	0.32256189726581797	0.9616286609281655	0.7625113838255143	0.4566520388812244	0.5851115803756923	1.0342829297068032	0.9692155470266425	0.9172592989285768	0.8206094695373942	0.6646762641453565	0.63492704247056	-0.004464585140573035	0.49763910915616166	0.6409753385343239	0.562128176301371	0.3815313544594564	1.246166382371393	0.9698008274792459	-0.03581593875687479	0.6777537857327184	0.6531584724641006	1.096910296772185	0.9450655333215785	0.26109132512782596	0.34906658766342985	0.2805824749992897	0.6869630537646944	0.6466417964554615	0.7857524452373417	0.2546740968576254	1.4968288966933416	1.5315566751051164	0.8960532060374163	1.0216681520006023	0.646647556972195	0.8914723194976549	0.9796039675048401	0.2702125534103545	0.5362786453903352	1.0851923532005618	1.2462858922691031	1.0172944724690072	0.775533050484247	0.49143306786194874	0.5849930016892382	1.5668172693485842	0.27141022039454077
1.675035793886154	0.8397122718453239	0.8606404865444539	0.2873212633956291	0.909158628276524	0.723839396846695	0.4037791591638661	0.5342904194536144	1.0367323355966005	0.9069047464501926	0.8756445622417515	0.7560377575366285	0.6231635888683483	0.560241472650999	-0.06666440110489429	0.45868662169354435	0.6190008038064375	0.5585805523519756	0.29497903029444855	1.2138628856584308	0.9954032859086712	-0.07721138990366445	0.6535850091910775	0.6528418850912401	1.0704854419375287	0.9490345183716451	0.22347205618868643	0.34760760266268464	0.27410600544708313	0.6089639585533456	0.5897078419320018	0.6992234757295612	0.2426335280152566	1.4877276040771605	1.50538769769291	0.8307234577271858	0.9861550481359332	0.6476168223512417	0.8938959221518127	0.9706824359743937	0.2311266945762925	0.49613736558687355	1.08310954885537	1.2362932203215826	1.0435577868816701	0.8162826025002298	0.5381106803692784	0.5744394178987335	1.5575084131528065	0.2815704558337418
1.6430031270952035	0.7796337813266573	0.7616509040445089	0.25428884769979676	0.8333883514003549	0.7019838730330961	0.36905202768378215	0.5216981973797135	1.0306067792144213	0.8327904719535623	0.8273223327063898	0.6797166012132356	0.5836311851130812	0.45073138725881134	-0.08887087301166305	0.4101126939314231	0.5901494869356715	0.5511363780778293	0.21233573445987655	1.1659850816663013	1.017163444947438	-0.10348328126133326	0.6289506954144811	0.6791631186250064	1.0502396185284957	0.9677369840146015	0.19727593722080713	0.3653256713351946	0.2730129720545829	0.5434923043124028	0.5108554854778193	0.6256475447406752	0.2714708034358101	1.495554419509253	1.4563895628747328	0.767356219660648	0.9314656212599566	0.6171285865834871	0.9010212994119671	0.9642850553815332	0.22078635322384516	0.4475956623704014	1.079957701103446	1.1860498611093127	1.0671353741535703	0.8224765478441103	0.5565013831283571	0.5662845955641955	1.5543761548805013	0.3078005362412004
1.620983825843164	0.7301318217802298	0.6788796001584666	0.18842251892577294	0.7855211391193061	0.6844724137967562	0.37141518202255336	0.5017230564146384	1.0433251399229866	0.757183309514136	0.79126184413669	0.6233749042382678	0.5285201335032228	0.34630526906846165	-0.14213676757415855	0.3739790429489034	0.5570218304915094	0.5360922410953302	0.1487904949269522	1.1254996101275951	1.0185745679228912	-0.15655697100406388	0.5997256290093349	0.7178480549384766	1.036942565711733	0.984385318765502	0.1812471223038458	0.3710254092558737	0.27678547551600585	0.48143529314232847	0.456678858178693	0.5523732457893329	0.27462728406760906	1.515339548461776	1.4284954013435498	0.7169519054924972	0.8560826824882215	0.6107436227893602	0.9349081073594844	0.9806015108282067	0.2129562280583109	0.43869059352445416	1.0514468886823969	1.1444246807541993	1.0806135281360045	0.8455304157733984	0.5774881191540101	0.572129987706625	1.5600549423131098	0.3152652823052344
1.5913597323731588	0.6860510594391794	0.6164646503858523	0.154000091118846	0.7304010822819287	0.6620715645038011	0.3782350605546826	0.47327702185012566	1.0875036955466695	0.6921645596099992	0.7423357354057541	0.5748009744502831	0.49431056838468274	0.2344506776260146	-0.19415235823424465	0.36633440790072774	0.5639381670028919	0.5589290968305327	0.08177650051823446	1.1049960750426127	1.0235499330212954	-0.18609730979473263	0.5609210173812157	0.7610518847793933	1.030360454173794	1.0128101730772572	0.17010920704876603	0.3833348054537006	0.292520106240281	0.4415349055374744	0.415238142006085	0.4709011784338891	0.2852163508619772	1.503291629049844	1.3603687585539646	0.6722337182508271	0.8065066949149047	0.6188448385180683	0.9611823451940757	0.9882035517903864	0.17526097316956762	0.3858411317750786	1.0496883085430206	1.0849810817483319	1.104340326115009	0.8839055380901544	0.5856391874395257	0.5566492712528118	1.5575807034428049	0.32844796671574855
1.5616316381164717	0.6484162770119684	0.5438789978452135	0.1272516164978932	0.7193196193271805	0.6497605931099778	0.4005375026148272	0.4777190018151843	1.1130419165172225	0.6510286929580037	0.6672953370365837	0.5406044649804824	0.4388996002908396	0.17415990437926315	-0.26487276164767587	0.4087479404720713	0.5985033768258006	0.5825350927189274	0.046959588232818886	1.0853425525419034	1.0325652512582335	-0.19581712369113666	0.5224727212718151	0.782037563496351	1.024656120739213	1.0453001742402024	0.14931259376848507	0.3682278796699342	0.30642839019725715	0.4145071187112722	0.38351551106595005	0.4026583938483708	0.27979783123611	1.460999129350081	1.326209986657386	0.644447125195304	0.7402391007316237	0.6345466072689621	0.9688341815966275	1.0482907429485	0.14598707806520747	0.35562481922915284	1.0093389796594965	1.0743819398573597	1.0962101462237068	0.916341786689749	0.5454447700828122	0.5648858906845209	1.5782789837094353	0.2959250855743176
1.5346436462190907	0.6030581616958661	0.47411140987468225	0.1169383685574612	0.7008525596047368	0.6412831784441659	0.4343269007967428	0.49751631422433984	1.1608604561257438	0.6179904847806184	0.6155430419533203	0.5110579550554805	0.35860132185486127	0.10171159384569806	-0.3332674074219092	0.46486191633032464	0.6285078973158494	0.6257667313738875	0.0013265726662900963	1.038049132201461	1.0222553539472106	-0.2233081359895391	0.5055771351673949	0.7969976495919554	1.0062111503148927	1.105672332696384	0.14622505306877281	0.3961300201140331	0.3193905588454518	0.37871880763350946	0.3442053412817756	0.33772798679064137	0.2957417935434346	1.3963629192503657	1.2948206058913807	0.6308472767785871	0.6717681805524957	0.6361089832769995	0.9658390362823525	1.108477970230849	0.11827356446222947	0.3095833624428398	1.0011550825860736	1.06200297453843	1.112414101079669	0.9718387819141163	0.49562951663023186	0.58064631413832	1.6046978997835208	0.24319510373345343
1.5168730954727507	0.5832881938667593	0.41893466436280463	0.14472034063792366	0.6931300622670171	0.6343666788320332	0.4490283889506636	0.5222615545109341	1.1945682244853455	0.5780329740864639	0.5710020120117387	0.4958628789079437	0.28519400308100434	0.05033266741821679	-0.3880101370258678	0.5285984353404662	0.6856465561430446	0.6788503737054613	-0.02167626234266922	1.013987376824075	1.0357753294142493	-0.2331370782134584	0.47220064265897205	0.8108835856278033	1.000033343126513	1.1465104412175071	0.15629771674127335	0.38900887247410243	0.3333167214155396	0.35081432474903285	0.3060870761836025	0.28454913022565365	0.324965481273318	1.3256053678353243	1.263848149884996	0.6538535490026292	0.6270743304862576	0.6355675113287252	0.9495420717804046	1.1580006421899038	0.09171508844553028	0.2631105001940712	0.9704190014049733	1.05332682428962	1.1335456165619109	0.9845907635535349	0.4772310274184875	0.5713597529432273	1.632349676387354	0.20641555027233333
1.4870252941881286	0.5513555779606306	0.38957462745331545	0.18214647845258988	0.710825151146889	0.6230274358421372	0.4469259621109698	0.5596307553013578	1.2344027158886601	0.5414450846336837	0.5245172562339585	0.5096276476999118	0.20658976443228733	0.03476058350729908	-0.4145399500297377	0.6223115882449723	0.7597328852941289	0.7478553699668449	-0.041907280668336835	0.970265458222665	1.060223179172343	-0.23960886003359932	0.46760963980884984	0.8025140541573386	1.0118533537093832	1.1857197123526773	0.1619579995191694	0.38863691043977056	0.33195748243950185	0.3296483418611543	0.28913880839789635	0.20926572687673756	0.34929802388008113	1.2334971022179746	1.238159267650535	0.6489436738328638	0.5886935314513739	0.6575796002831354	0.9265392975944954	1.1608876001977815	0.05573473857242459	0.25175770937820074	0.9104142150452207	1.0517996966714347	1.1677998038144957	1.0328571300367402	0.47015733465082343	0.5801145055968966	1.6709872068975984	0.15859222977724713
1.4745040239646663	0.5596378283054936	0.3631512127965977	0.21411478185733573	0.7531017104257006	0.6259778908610418	0.45490555213050354	0.6074334981889675	1.2977401872171581	0.49825215530403427	0.4800821545928936	0.5288213723630303	0.13105206054932989	0.0009429305302815771	-0.4124196071847218	0.6953240750397659	0.823484742713261	0.8217434259992185	-0.08055494072644832	0.9250753360666021	1.0761867506319547	-0.21587430180841158	0.4742042293424422	0.8256628219748329	1.0232522266806008	1.223977756692138	0.17425330467633104	0.40055126739498526	0.3407308893969784	0.30159555851516884	0.2852239320282436	0.19344118799156845	0.3205143084878229	1.1579427474838082	1.2197189382141738	0.6462755975030333	0.5789358930033826	0.6876294579142362	0.894959020585769	1.1382075791861592	0.02381451441363517	0.2412843662250687	0.8858212113858237	1.0397923428374634	1.2256772269772849	1.061353325851052	0.4605425630036667	0.6156761121167997	1.7079308040755898	0.09121436733287394
1.4601145600179966	0.5506806473678527	0.3529227775917979	0.24325071955364946	0.8297940016102301	0.6392293904447992	0.45667418134398996	0.6511704548544877	1.3575747572910155	0.4762483263025342	0.4469313078327931	0.5580630543327301	0.055290096534524304	-0.009480285935595911	-0.4054437856601048	0.7750333147098815	0.9175174466089071	0.8998390491094513	-0.0953440666627042	0.8887451462164959	1.0686031565651561	-0.19263082105704063	0.46666186304899904	0.8552032956764831	1.0266305093531465	1.2531469320496034	0.1860157963877847	0.4239584065985252	0.32696609872445537	0.2746746332641459	0.3010736466540194	0.1913808200514028	0.3345741229013222	1.1045929548271705	1.2360491230035078	0.6930757407162705	0.6114554165164313	0.7126157880380837	0.8783530158413925	1.1359067483287333	0.0005608056861569066	0.22919812863696984	0.8166320646889895	1.0600195862507136	1.2549697482991093	1.0267406100094678	0.4238099725541427	0.5978943745182514	1.7322910023110238	0.05557002726382985
1.4406095308456108	0.5614052159365379	0.34817067638970867	0.2769932018270139	0.9144497521295826	0.6360722905303179	0.4703128312851118	0.697420815125329	1.4262753716894834	0.46384307822409465	0.4068163245218247	0.5736951845688834	0.013415044450355509	0.013462880059469278	-0.3643462924036879	0.8360077873955974	1.0002248982912776	0.9629627646517701	-0.125458395993545	0.8645354838198299	1.0401795705353931	-0.1881031726180477	0.4678453485297999	0.8866902400318049	1.0328762617085225	1.2874723892983475	0.21816744108539593	0.45624641370454067	0.3206886158142826	0.26394603907454445	0.29535927050555555	0.19663611859754965	0.32735496063032926	1.0130445408955677	1.246153863086684	0.7692162561976345	0.6016737467130557	0.7424429385627758	0.8752349815836581	1.128607633658254	0.004441747696198195	0.2267139098662081	0.736615151814801	1.063515707101199	1.2659883851314642	0.9961963226072553	0.4018922313468014	0.6099019845273581	1.7720595499609044	0.05316809107207341
1.4338499042043114	0.5753968836235336	0.39938976026698436	0.3351120030617586	1.0264111822929036	0.6267167481025577	0.4893880093970159	0.721215769480552	1.4808167983853877	0.4949267295745113	0.37611420492630676	0.6103255666007665	-0.02067126661057319	0.0629089270628833	-0.3653031303380169	0.897758552538194	1.1007012471588475	1.023788091593807	-0.14623986550281806	0.8335993724075628	1.02713418773337	-0.19063223087757683	0.45991226125146933	0.9253611325454646	1.0512802201851965	1.3088185868468138	0.23918992773412664	0.47846550896363205	0.32006344482983073	0.2406636611504424	0.3154891288552036	0.22259029740251773	0.31838114582886484	0.903810886159729	1.2571771010493886	0.8529902049022973	0.6107184782374897	0.7914770474334614	0.8507299082427858	1.0946622769941239	-0.019268764838028973	0.2191839895596464	0.6635071056481565	1.0810940256156711	1.269119514431325	0.9727491692629202	0.40112856002768416	0.650206803404749	1.8219005940625976	0.052911118666410364
1.4163972987201126	0.569044560148262	0.43442819470789845	0.41121701784769754	1.1243901232354259	0.6141010094010345	0.5031263004205873	0.7424627813508268	1.5226223644497232	0.5349502584606426	0.3490176121781686	0.6439096453931392	-0.03914944004029005	0.1454671290211257	-0.34837043995010697	0.9587123091773655	1.1853791857690976	1.0701356599660532	-0.14751825212995473	0.8199496674853988	1.0366841364026949	-0.1826663685191771	0.481190916079569	0.9442572084939513	1.0559819033176159	1.308625689144262	0.2717554755275645	0.5096152178076022	0.3425626345766781	0.22603532777117435	0.31489015931489167	0.25702910387182965	0.33865506479021623	0.8006658406697582	1.2603855265859258	0.9585278500746643	0.6468948894259391	0.8534104865105478	0.8342620626656126	1.0568266422648138	-0.041112290180737546	0.1999371453453272	0.637551538557915	1.128227661687815	1.267254216624705	0.9347692120047455	0.4029381615750428	0.6652211999587985	1.8699158639342948	0.049660417734772914
1.4059997670099904	0.5955789397823402	0.43967978458173285	0.46822825348202135	1.2272094998512408	0.6171319519285008	0.5222966911223885	0.7659268158998893	1.5511641555385343	0.5812466617337669	0.3196447933080092	0.6791964626780242	-0.07267859819593361	0.2340216693718557	-0.32937825138744425	1.0047231295393488	1.217366990421622	1.1128182284077306	-0.13617557054808577	0.7794720440742456	1.0688774467572648	-0.17401696760287536	0.492442066515183	0.9637826759604557	1.0500813246529532	1.322466099302361	0.309667297705208	0.5396501711322688	0.3863658171743781	0.22075831225457954	0.3484218375077373	0.29885056903293766	0.35249059884247846	0.7478583487928463	1.2936250425579583	1.0632884228651167	0.6562270191947154	0.9017064192167215	0.7973692021011465	1.0114581464845918	-0.01630904685129276	0.20845760511436828	0.603414763811626	1.1557001555477957	1.2837952892980387	0.8922857488178458	0.38776468629182437	0.7404885444356853	1.9303308443067493	0.05099213943706151
1.3916960506507072	0.6321321414028608	0.45868406564460457	0.5166475847706822	1.314261483564009	0.5982259787797775	0.5284367960475819	0.7851715062350055	1.583882011586875	0.6104003984642895	0.3046753423438517	0.688778128914134	-0.08772821094374328	0.30580403038613146	-0.28864597926033764	1.0083098467770815	1.2495877901775403	1.150133110040483	-0.1423254001545594	0.7562590938768937	1.072793439564344	-0.1676473194337077	0.5083347645584906	1.0014189130187223	1.0596842415884302	1.3587727767043989	0.35028146861277376	0.5830795484734851	0.4540758400642323	0.2198858044309519	0.37546020676384534	0.3337159344334558	0.39400128210728835	0.726589168546358	1.2948492852612086	1.1237552208465238	0.6793961938183937	0.954866116050361	0.7586826719696205	0.9280542255184872	0.010194723064007807	0.21559709930282578	0.6083707623862316	1.1696946529013323	1.3033336935382678	0.8574851486077559	0.39727381673983697	0.7863790942654183	1.9567738324548603	0.06074877703913288
1.3845611721913405	0.6845960613483923	0.4711011787650209	0.533356863572573	1.4044364909383087	0.5951715230475625	0.5597097033360676	0.7843379057077811	1.605773248603387	0.6311129185076123	0.2856167127353987	0.6938101402342386	-0.05372991552380561	0.39926106950331	-0.2593767331603254	1.0165459294283916	1.2530367383237981	1.1649182446138984	-0.10024394462030453	0.7654106143065745	1.09804038023404	-0.13177657090325393	0.5182472921385808	1.0471248894127332	1.0727847431158009	1.406086679258305	0.38973330805190287	0.601341800328924	0.5336755470053697	0.25917375510623913	0.39857277627855264	0.3919718536468629	0.4737851908764238	0.7108851806522383	1.3070620221971958	1.1875513698638243	0.7209555587544889	1.0182629977862923	0.6956388260907792	0.8957171961193607	0.022475456820754993	0.23795998192860374	0.6102232480156331	1.1716739730212145	1.3079641444928174	0.8317489893639227	0.4134771252578064	0.8369454141939109	1.9816132501332184	0.0918235430945332
1.3580592247868186	0.7085104776429121	0.514302051923267	0.5519099452955387	1.4885556547881855	0.6082050733103834	0.6105969577048256	0.7770455346902254	1.660441841406454	0.6991409976627065	0.25405436098149353	0.7092553417911326	-0.024557319110029997	0.4882875952432005	-0.2183109633701558	1.0240437512417468	1.2340027747809539	1.1803937849504453	-0.07357949683902551	0.7632704902929053	1.0987914409317454	-0.10676564912426442	0.5320730974406684	1.0987848637098823	1.1106664385551386	1.4592368855150164	0.4190893397735776	0.6550451906995924	0.6165423383028588	0.3086611350010098	0.4224088794864578	0.43568142680647604	0.561274229425071	0.6787209607615059	1.3137713523061862	1.2399852169737642	0.7626603692775366	1.0651085810536136	0.6551200145407275	0.8578323887036305	0.04002817669689617	0.27575819859867423	0.6594073876834718	1.1919764775394182	1.3239805201741333	0.7717090156966293	0.4136181798426314	0.876365669239582	1.9811888409511547	0.1301955696695712
1.3258295932406834	0.7238779886242274	0.5405368052240933	0.5843982070494794	1.5344923821804042	0.6395142619638661	0.6635932816521074	0.7714782406875754	1.6848425673817444	0.7472198348117546	0.2230537510161137	0.7211733050645651	0.018508264257948152	0.5682080556684046	-0.17510914154040247	1.0186919194550845	1.2016170496160592	1.2138186657885488	-0.04152452711258129	0.7824996102035982	1.0807212501640717	-0.051399997796133315	0.5457151775534163	1.1407225160242525	1.1195605221268163	1.5200496085454185	0.48221253308207535	0.6968727969703858	0.6966940184000923	0.3612684417492229	0.44726506777144126	0.497180759410376	0.6537480922227944	0.6593183971275769	1.3483438904414795	1.2770168989224284	0.8334596763025418	1.0858472625888789	0.6168870100543852	0.857748555613602	0.060660871303964636	0.32880585036348026	0.695971660435236	1.2083751056156415	1.3411997637096478	0.7303921312728917	0.441447261148099	0.91645219264477	1.990848779088116	0.1775185497748074
1.313047259818	0.7527598215733844	0.5786314505368148	0.6303762524137172	1.5572967578507069	0.656555004928224	0.7189422422683462	0.7741153308212919	1.7322218589228644	0.8025774756250643	0.2270932396335926	0.7379823498174256	0.059114813744347794	0.6281494634923102	-0.14157698351674067	1.006675046451821	1.1777451860459318	1.2779658711171427	0.005987590557033955	0.7966220138853402	1.0622084280134243	-0.009991342064846715	0.5439448599305681	1.1601780510998663	1.1418018522422269	1.582356140569988	0.5427836262984284	0.7212634774801536	0.7875998003788007	0.40987005928954234	0.45048406110566364	0.5406432261181708	0.795356675364953	0.6584161176382723	1.393634174397428	1.334924539918641	0.8960605187773398	1.0582362313227685	0.6072889472780394	0.9000138181032676	0.10285578163345092	0.3770068118372629	0.7234201529929914	1.2542640387981685	1.34839532708392	0.6928358936580385	0.4501463759096872	0.9124319884815977	1.981271797021646	0.27942972453432807
1.2916354080587822	0.7868175322823792	0.5861536777677596	0.6862428883771646	1.5292648455210245	0.7048398230559924	0.7721206879718842	0.7602377023353099	1.7492329507443185	0.8452884950762641	0.21049981022653785	0.7441549035576944	0.08794214718432797	0.6514747179445786	-0.09735710911947937	1.0040995228466818	1.1233693183202118	1.3446794229350396	0.03130659515804201	0.8166335317429201	1.09506356646243	0.056200476266413266	0.5494228982539056	1.175708200824494	1.1631905011177657	1.626983827795798	0.5826995976660796	0.7572120485578635	0.8886749142763695	0.4558080335045152	0.49913944082125977	0.5604973040507615	0.9352561193600902	0.6559795038795242	1.4063074236815418	1.358227535294295	0.9324174445655411	1.043140482871046	0.584622045299137	0.9511625702169797	0.12098040035122323	0.4393366820250321	0.785785650160063	1.269357723807213	1.3683967764196043	0.6626510260933411	0.4835929335948931	0.9443749016154112	2.015037139748963	0.3498431868907751
1.2812145292332826	0.8153561597018161	0.6237689376679695	0.7230962325687871	1.474740500287597	0.7755698038241264	0.8234812374822791	0.7493621559272154	1.7540512628780955	0.8695473324471793	0.21142482443584423	0.7612133771968119	0.09388742398059964	0.6620319372233778	-0.08294906615746638	1.024138830289059	1.0746368111949889	1.4002091269941228	0.05399608295598916	0.8323641978710418	1.155456675011914	0.14544077741519862	0.5565273142407212	1.1892017129685075	1.2114511574810316	1.6583101850501047	0.6311357051501771	0.7720034084820016	0.9931828379862424	0.46855295471812514	0.5719408499732042	0.5699154509193216	1.0628494046705954	0.6878422480807501	1.4149807220900192	1.3649469636308307	0.980829378433102	1.0133705387047311	0.5564387386351941	1.0144473949519008	0.1496686100475945	0.45620856518945674	0.867716531733097	1.284549201312298	1.4019006469736044	0.6765776649638746	0.508081701576595	0.9770319891968041	2.0525488378739767	0.4100782745793864
1.258161587509529	0.8430790697530778	0.6253003936470786	0.7361475327848918	1.3968528814183634	0.8558429804809933	0.8320293352333469	0.7557303785439291	1.7492889504979314	0.8782066613207201	0.21955084861108554	0.7587664858818178	0.11219325306827369	0.6883600374836828	-0.04816543742527666	1.0400142347476664	1.0348920324130708	1.4353213551891566	0.057697629686792595	0.8589814243203209	1.1947603405610607	0.2493067759293064	0.5785960436828343	1.1708381549801645	1.242469044392776	1.6832198231930349	0.6852320954121703	0.7852119512387703	1.093059852615558	0.5114852361796466	0.6460706801162549	0.5784033807338858	1.2108584798144335	0.7193676001814114	1.432947020708775	1.3473602195866996	1.016267035019236	0.9741606276571444	0.5389358627496114	1.0997965253985695	0.1638595771122244	0.46903219829422127	0.9503010388462101	1.3262604390639285	1.4363857009026764	0.7088833783189392	0.5478315424340033	0.9972162510876688	2.0813516299558676	0.47778067805608837
1.2424566197345883	0.855986739693033	0.6295550680501641	0.7406138416818183	1.336623537790555	0.9362698973227535	0.8416745920145019	0.7631767742949582	1.749434199858865	0.8941835795463087	0.22266477457880263	0.7344491089771632	0.1281027721965218	0.7069088046729816	-0.008016834161415567	1.0602151765704755	1.0008086583126239	1.489481959223813	0.060651367736508796	0.863128857881368	1.209059924095584	0.3616173514407466	0.5833277336118894	1.1632762853028566	1.2991922406994993	1.7215777609856027	0.721955439605727	0.8021687114557455	1.1685691302380907	0.5540241500203036	0.7360786347311531	0.5934145278270053	1.3418105459202518	0.7733804764351631	1.420373580685298	1.2970711883385944	1.036363046384158	0.914558393571375	0.5191151123304574	1.183099987552589	0.1706645838222287	0.48502635837753305	1.0214440472662918	1.3678840547391058	1.471764707331897	0.7427270000160466	0.557490487226089	1.0537473886192594	2.12777073614982	0.5514010048749717
1.228071400717987	0.8787688194335092	0.6441093122676477	0.750562180581363	1.2707555718740497	1.0120895825648784	0.8163115080384366	0.785469287386388	1.7287749574218374	0.8847598837937827	0.24404615523996953	0.7186963046981434	0.16224153887958342	0.7278302753644933	0.058613657679409716	1.0545378388688964	0.9767259173380657	1.5051104492283607	0.05238672568076245	0.9025385322431045	1.2031809317376843	0.4725579257203837	0.6053243992412278	1.1578238516786492	1.360304694794184	1.750212161908761	0.7494349271420016	0.7871898076487509	1.2152810703131236	0.5833287597472088	0.7994049268452178	0.6020424982227797	1.4916554695862092	0.820129573284168	1.4218422929066898	1.2756379501784234	1.0418312974717023	0.8963851265887822	0.5145929446418258	1.259821354523786	0.20219754223160766	0.515688735329735	1.0816442646219921	1.43143665972665	1.4748564843573564	0.7472446232674793	0.6013862397791919	1.0697806389433757	2.141671062711418	0.6187549840016426
1.2245094798973928	0.8809422530433781	0.6643316446528464	0.7522173566369184	1.1945831338869752	1.0792252082456144	0.7957743738223639	0.7756616457970451	1.7022310742093194	0.8757782004672283	0.2668317416988338	0.7122938417068013	0.19550250374054615	0.7680158043310552	0.10472579733764595	1.040555626028834	0.9600429265466204	1.519829388356615	0.040316921083312675	0.9070071353317314	1.2358932744772364	0.564177611106562	0.6313511960667499	1.1745182037467135	1.4065667838579632	1.7509131383814274	0.7970666226852905	0.776323568279996	1.2371829518491992	0.607520618984034	0.8889396075216813	0.59834091483146	1.6140458044528354	0.8947446213011367	1.406934074229336	1.2600117543377365	1.040851391012443	0.8436901166983228	0.5500647290985746	1.3356556405961253	0.23249285369756664	0.5200013528029339	1.1185078097628116	1.4691869102186113	1.4938518272108492	0.7502432545894498	0.6600233943623156	1.0794850193710637	2.1754489969851485	0.673003370439498
1.2201448428008186	0.8578719531661472	0.6835838659129421	0.760346581995691	1.1072712235754794	1.1433909352958274	0.7705419303766222	0.7722096248007675	1.6738998655273227	0.8875646254185607	0.28729503964512726	0.7088165492261596	0.22999233372347652	0.7687775223810173	0.16057403305060874	0.993611744639608	0.9348430767170258	1.5475678258575587	0.009963800429521255	0.8732173240005313	1.262650106135768	0.6728339401232368	0.6541513857196033	1.1810001338794454	1.4561845684171515	1.727841769415793	0.8471040478742629	0.7628583165204523	1.2636270459696166	0.6096196636423167	0.968990601481791	0.5860042420363007	1.6724251518146271	0.9420809699845295	1.3799511459795966	1.2432292229889303	1.0616698799279223	0.7882287052099842	0.6144247228334094	1.3700997689219394	0.3249609419963764	0.5066399513482891	1.1379425856021783	1.526023908917987	1.5588703108478648	0.7463658299270016	0.7257499643579083	1.080174731135377	2.210863832292669	0.743484099102133
1.2015095997994973	0.8473353017096859	0.6722574834730354	0.747362436894012	1.029446076335124	1.2131862661752142	0.7422997726793225	0.7740999283479447	1.6241160845654483	0.8721634179191888	0.3158361452605866	0.6854738516391088	0.2787284536903486	0.7689833462926668	0.20418674138609755	0.95030044214623	0.9209274128059171	1.5626807551834516	-0.017313649238095186	0.8567519523929642	1.2958280358752297	0.7677443592329587	0.6804774475453981	1.2074724099132095	1.460579580120156	1.7105355157151174	0.8925182937051371	0.7304930306939124	1.2769947921171956	0.607693075704785	1.0226285123915422	0.5457908037112766	1.7086848936944938	0.9961364275503575	1.3692690282747633	1.241590956681943	1.070548208288033	0.7316121535653269	0.6622906934646532	1.4239318843963167	0.4232799893210467	0.508160320610307	1.1289248197302966	1.5526594554798447	1.6139733330782409	0.7924663671507695	0.7983441107347403	1.0800711044909845	2.2521907689810527	0.7860168112453322
1.2029193410752919	0.836614962786614	0.670839945962921	0.730842772532853	0.9937184402229551	1.242429458049942	0.7248769758513799	0.7717223465530504	1.5833185140661452	0.8581005114938118	0.3367120157992123	0.6544796835717082	0.3283920515392554	0.7663972992049977	0.22392278307848162	0.9156049792048988	0.9151513460116482	1.5477460443637605	-0.02594588369415458	0.8459698325384819	1.3138199421030954	0.8218439172396753	0.7213154847794644	1.2425744576261635	1.469121695484421	1.7031738275013584	0.9168057795820456	0.6914666117798237	1.3114343413349574	0.6136021820579437	1.0470965158928203	0.5107738869953795	1.7114860506699336	1.067964436123795	1.343149323788693	1.2542263466825978	1.0524115208314915	0.7148289093163889	0.7416107799703615	1.4171829684091342	0.5562855345582662	0.4750027751627338	1.1212965114630138	1.587851454275357	1.6495759916003088	0.8333761287836605	0.8541684841621875	1.0866811253652302	2.305057487618055	0.7953902576424885
1.1840620882313808	0.7991517831242634	0.6798941446411603	0.70239073067095	0.9452817321107899	1.263008938328929	0.6780135605288922	0.7507787167335576	1.5295908337899289	0.85955726708414	0.35688477906610744	0.6205226308159688	0.3927513038416738	0.7642500799314327	0.2548673066361157	0.8899308399879757	0.8843281867611825	1.4758202377341332	-0.029508067784240016	0.8324505272741327	1.333125027340821	0.8446056183189729	0.7567187094667795	1.2814356579576573	1.4676232290987725	1.6871202606666593	0.9410131995737105	0.6793800070740426	1.3195261551912798	0.6508885569180153	1.0548768061521294	0.4578407331341407	1.697145831630889	1.0972698578033395	1.2902472571304286	1.264842252670041	1.0345773210749987	0.7135718378305983	0.8268378980275413	1.3847966254276376	0.6486814673957492	0.4513466479376483	1.1054432925073325	1.5675372146576287	1.6615830263913758	0.8633418059169177	0.9095496287455983	1.1105008137970578	2.3735547594297453	0.7494292312872667
1.15969321818635	0.7797503986985543	0.706954677975151	0.66781029083008	0.929508203601336	1.253992528661962	0.6663915353842438	0.7441724558923847	1.500361879057825	0.8649814180135105	0.3837572380762667	0.6005281707383298	0.45567352823085383	0.7591047471040306	0.2917676355015376	0.8935734860770687	0.8871489526431308	1.4232756936539261	-0.027957080332525606	0.8234740804591103	1.3129977601952785	0.8438111822921958	0.8166530315321859	1.3433825723115806	1.4516108180766443	1.6714123022156993	0.9626485030019196	0.6502328944714085	1.322162670150779	0.7102912743806744	1.0265105697561812	0.4314952562125668	1.6477398656785596	1.1055281144948452	1.278710443668373	1.3136582616853838	1.0229353868456141	0.7160742336141486	0.8808371176677147	1.346360210369114	0.7717083367752984	0.4225603694257131	1.0701345294336635	1.5878412838557687	1.6761879671641668	0.9196223645417267	0.9522029180103943	1.0896497739074416	2.4136255041935564	0.6858210028737316
1.131096822285962	0.7725581884516074	0.7055325012513672	0.6425520672042545	0.9307431338364903	1.2197251979803305	0.6489526852707955	0.7351041330237156	1.4987571361183554	0.9235682653338341	0.3955628483835357	0.5716663769978979	0.528064124501705	0.7684306794139368	0.3473748830630551	0.8736997280347175	0.9136539645873242	1.3976141382448954	-0.011399298748313632	0.7980684841636915	1.2538834560908054	0.8325753433393956	0.91192608367469	1.406048873145568	1.400768857486141	1.6640994125278836	0.9607963538909294	0.6349440777232405	1.3574619020314689	0.8064139079674246	1.0050578079753252	0.42108953915460245	1.6079884288994464	1.0939608085009682	1.3013513532283327	1.3244285944148786	1.0243395445294463	0.7161292985580409	0.9344678886235611	1.315287722117899	0.8614414344070678	0.4295222043323827	1.0050967972799534	1.6465073934011074	1.6607776165086297	0.9733113826414785	0.9594952304105892	1.078897235453692	2.4676543484966276	0.6421394729169796
1.1229423116241084	0.7530921508715315	0.702506703002505	0.6340223800969567	0.9162552937606551	1.1596489598482742	0.6467755276192639	0.6844794703222203	1.5072241821984738	0.9789799929263003	0.41559576594198155	0.5437441985828864	0.5929166514649383	0.7528706778541665	0.40576271498039784	0.8691269851475033	0.9123978773552283	1.4005184634013166	0.0273680756930074	0.7531820241737431	1.1918430760142065	0.8145705909816371	0.9669404240780104	1.4608953569587988	1.3505292216192804	1.6398901767573146	0.9673467441274335	0.6481599360215394	1.3754473224421067	0.8991870008953903	0.9540118581307885	0.4074199741449629	1.5499926334597693	1.0937667858268072	1.2982547393318753	1.3047059867838156	0.9997491806973926	0.7418629823370482	1.0003344717190774	1.2578254225013552	0.9613572553666654	0.45016968941369323	0.953286217426896	1.702828830061352	1.6320740675603438	1.0080008039361907	0.9488547433642264	1.0658683084182172	2.548649841142784	0.6331854961820087
1.1137618013646644	0.7361264380836817	0.7137655591101117	0.5996187162190607	0.897176346744641	1.1033827652394812	0.6316610825347448	0.6297460811699097	1.5246342722644193	1.0245051524254414	0.4373342540245912	0.5333869567057172	0.6553996016547572	0.7339996881378889	0.452952509370183	0.8231959752564111	0.9207732887567918	1.3911759947083642	0.05698582406279792	0.6905932069333474	1.1353173414523419	0.7877445847603382	1.0161884083515016	1.4959853671290582	1.2838125766965063	1.5983006283466972	0.9407567385350385	0.6548363652413778	1.3897531153035887	0.9807966007390319	0.8948693291439843	0.4045378788230226	1.4837710578147505	1.1109526033812176	1.2795689928211014	1.327248187997418	0.9761086142717765	0.7174816629883998	1.0152585703911268	1.2433138441694171	1.0515325606514048	0.4525870464285596	0.8784954625732775	1.7471210073685122	1.5998229110747837	1.0466542734655484	0.944598398806207	1.025894755043391	2.5917403350082964	0.622390387740581
1.098791630984605	0.6876081732597631	0.713159883992154	0.5620632060516031	0.8918417158643261	1.080184727870154	0.6702720019841002	0.5662533520991102	1.5577855430724932	1.0616398696454483	0.4589432044362298	0.5101600065347245	0.7138108377989856	0.7055726185194562	0.488141674375176	0.8106131022773818	0.9773439584723441	1.3756913524981078	0.08303051430685962	0.6198572484795032	1.0869674558742275	0.7533683085837648	1.0619545594487478	1.5283101817775364	1.2158155020410937	1.5402349752767432	0.9049704154047251	0.6980971526027933	1.4177157305895833	1.0573162636530808	0.8358866962493204	0.426063152254821	1.3770553198465245	1.0966623150480648	1.2432575625860982	1.3083601561940532	0.9592367166095517	0.6867343160679964	1.0550934940635202	1.2151741051097094	1.096851378012471	0.41724660494431937	0.8014122632900534	1.8248699534214232	1.5721976144450933	1.0749883400270028	0.9112970884111073	0.9454617922233112	2.6232525316067496	0.5989152026820685
1.0785624167425099	0.6346240069038622	0.7268099970122774	0.5399671982550667	0.8945949297941915	1.0627008514316916	0.7067771732243466	0.5347044192675268	1.6132404657492079	1.1035822241582898	0.5024437833641863	0.4914326295699709	0.77200028325712	0.6751097787182385	0.525630415028421	0.7696631158884328	1.0529146955317938	1.382076030482779	0.12950764251382285	0.5729743455803288	1.0409702267292857	0.7434904604913395	1.0637811769253265	1.5203281445385657	1.1372483018162323	1.487256999111596	0.8608234624137248	0.7348763701687562	1.4597972259636207	1.0998927484221876	0.7564521324621107	0.4364435350023902	1.2712000455830412	1.0171611540382925	1.208774246349364	1.2767613860762785	0.9306730755423919	0.6597016502625682	1.0717424008650813	1.1956283144975628	1.1290674552828466	0.38337573284348775	0.7546265609788269	1.8917584560339384	1.5514550306081847	1.0741381012712667	0.8746221476592033	0.9276354611917247	2.655938704738488	0.613682802194569
1.060764273950724	0.6004714312861239	0.7310543620516524	0.5158970276094523	0.9510932669437038	1.0416551766508673	0.7269500639279077	0.4954565834703404	1.6293310616206498	1.1390114141114298	0.5607649414073421	0.48410039318124654	0.807109025260775	0.6562193936488034	0.5419476578769882	0.7550326317322534	1.1380859268325678	1.3991404524515791	0.1350604625656898	0.5549176151857277	1.0035137231562663	0.7130118683001127	1.0774664202592674	1.539505669699572	1.0926395451493631	1.4289869663329857	0.816427554560794	0.7789604884768945	1.490488071172478	1.1322899752489708	0.7142384480533216	0.43430007854554403	1.197847726858717	1.0003233924260788	1.1931080458249352	1.2444790351674777	0.9000001101997512	0.6637226148321269	1.0796421966150886	1.1791301032758694	1.1471542670541062	0.36072800681915124	0.7196954369282904	1.8926182476591364	1.489473886683707	1.120790053921379	0.8317292752354695	0.929298583894343	2.682396506470615	0.589037636889097
1.0685307980043042	0.5627707872343717	0.7264517466233572	0.5069362639220532	1.0019390372445012	0.9901834149256675	0.7662318999990922	0.45591563393793744	1.659396512672346	1.1601359174725683	0.6069541340335953	0.4438228406484514	0.8205317838002342	0.6252095624943298	0.5363934330846754	0.7237238285273393	1.1881774972348753	1.435036205579235	0.17848710505294002	0.5276936681063388	0.9434183313002762	0.6687560380124451	1.098852858029564	1.5291814705820777	1.0506429434882603	1.3614589920324947	0.7576197873639887	0.8081335379994977	1.521464509811558	1.1698972427930108	0.672463444577682	0.4567940852045587	1.0974209041211558	1.013542853328556	1.158905812680687	1.1864457639134802	0.8507464501663939	0.68039260884646	1.0990462880720968	1.1374439231391755	1.15405305228362	0.3401766740070667	0.6723160457314392	1.8817312046598171	1.4360794090335862	1.1390246758007498	0.7868598417504915	0.9658312230361226	2.7079521609361565	0.5602725992798916
1.0640914501385226	0.5321807816927483	0.7087041769967252	0.5133130370668747	1.0211875501103287	0.9520097270167078	0.8141288147712136	0.4293402997727055	1.6992047541911546	1.1786286904255772	0.6500468847095454	0.42560487123292956	0.791298347134556	0.5906194869281756	0.5333048688310063	0.6922997559597712	1.2045444426138991	1.4704240359642156	0.2017586662300989	0.48786562817578066	0.9158294468186448	0.6584158588607721	1.0951514554237711	1.4745149766929428	1.0332575503979093	1.2960999686851025	0.7038786894677646	0.8337146566309418	1.5401987422648538	1.1980748232131342	0.6557182090277137	0.4784413710816473	1.0137600676920113	1.0254397016506835	1.1028400704100858	1.1450754365360618	0.8110741753553412	0.6724327264737416	1.0665759751651738	1.1088540215204057	1.115897118572612	0.32501534313396957	0.6345709469279752	1.8768697440965976	1.3770260743245624	1.1420327453328025	0.7506326220268532	1.0153112469358228	2.7170914015949483	0.5666704563797078
1.0565371725883737	0.5128857426424449	0.686835954695237	0.5160012167943338	1.0540320089932684	0.9284219130609745	0.886155478343297	0.4130052766753927	1.7392574113012533	1.2001957792872704	0.6779849040553906	0.42933627572669153	0.7482599276698721	0.5878570216159258	0.5560177459765663	0.68555865150532	1.2699490533408402	1.5147106982606402	0.2303836276445368	0.46135827551225184	0.8797212031470079	0.6358463692181606	1.1077451071492774	1.4168350846159965	1.0244338604677146	1.2287115007587788	0.6585169868740817	0.8453397171711122	1.565125476168597	1.227812521039194	0.6620605393665862	0.4938262293334181	0.9364262488737408	1.052206684694773	1.0610818150916006	1.087989688978104	0.7997955058003812	0.6865354704372735	1.0112315942438934	1.0784493800704271	1.0518524655834334	0.30607088240831776	0.5889898047767882	1.912703261666143	1.3329469358964616	1.1498310264210443	0.7330696790819072	1.0345085075087905	2.7061671240622047	0.5870007526736205
1.071382542024415	0.499738191372738	0.6522387610211074	0.5141742026518654	1.0623680669717612	0.9171961665016912	0.9333537984151302	0.4021320639753815	1.7730620125681447	1.251157582741695	0.7065928797601296	0.4232751656825096	0.6896019824090219	0.6059829860042208	0.531540999484456	0.6555914136579838	1.3016351989887158	1.5154541240293673	0.23079296634260812	0.4447999337782794	0.8752070870255183	0.6014240305375289	1.141021448473453	1.3389258154330874	1.0263681553119333	1.1701263443226373	0.6408243027793986	0.8707645492335102	1.5777600830837126	1.2144692981879506	0.685037446750335	0.503931143233652	0.8746256328130908	1.0604252481979768	0.9991578124872301	1.0208352432360621	0.7973619119161037	0.6899917134155811	1.0164903684397748	1.046211964107687	0.9649766613396474	0.2698231193686294	0.5596734072633444	1.9213410772565052	1.2963827701365234	1.1546818664792882	0.7028238026606465	1.0947427686596884	2.7110259796195173	0.6261368942549095
1.0826766029650334	0.4661789746109607	0.6437902374608254	0.5103671002090457	1.052136664395683	0.8920090024460551	0.976103144155573	0.38661897286487823	1.7859349559299111	1.2919983159833763	0.7370117662027955	0.42664444045467276	0.6357930465736724	0.5654262956892566	0.5182046901398218	0.6239088379394293	1.306383109691565	1.512101070134118	0.23269029807901226	0.4375229084296833	0.8714700891699847	0.5655680675022055	1.1449167727976495	1.2576317038878002	1.0117237069853302	1.1313366831005482	0.6651493195400154	0.8957484536564261	1.5406718289429662	1.1798061132338726	0.6543739219089872	0.48260827690443336	0.7946879226124673	1.0778406345653262	0.9348285962127741	0.9831894352291511	0.8225061146594713	0.6919166003042427	1.0108382041941193	1.0175836683426442	0.8727357291227934	0.20419276950193277	0.5592576681607256	1.8609647725403922	1.2866502968058497	1.11763529220889	0.7415748812242282	1.1214436175651017	2.6597709789234782	0.6460862667474858
1.0814833531227395	0.44080158432249805	0.638212871693757	0.4815782951998007	1.0492752406800814	0.8657736920710601	1.012025415063487	0.3922077369818913	1.7991077313058141	1.3378442826341566	0.7551777660196851	0.4276174605749731	0.5624293738177933	0.5561317297988418	0.4883008722636011	0.5602822191222105	1.3363574774857456	1.4999077418366054	0.19356014331062205	0.4466206993707276	0.8634895924863605	0.5318514518775725	1.1245230891147946	1.1945865070671	1.0062221684500812	1.0923638838810965	0.676321638105161	0.8978180868601454	1.5424875530277995	1.1575702827604786	0.6366409732947594	0.4554738267227035	0.70368289754284	1.0818143966628386	0.8844255512955108	0.9770207956059345	0.8697641941755968	0.6732697748041762	0.972549208887384	1.001902653628794	0.8089198042299797	0.1397751153228853	0.5508152134890709	1.7538743224431534	1.2808983060308647	1.1101919038167154	0.8075995076434882	1.1098340357983072	2.6037526702870304	0.6270597275117169
1.0893509065119535	0.4036117726984506	0.5925212562631937	0.4680544402446845	1.0692483128844208	0.8471751992921229	1.0381690208520769	0.4083728661307665	1.7627813911340418	1.3800346065191202	0.7703825177624224	0.4284104776074932	0.4754615416316822	0.521393751416669	0.4809573929769953	0.5483475615304467	1.343218519749723	1.4566642942961252	0.1744136538042412	0.4788366592763601	0.8707535737327404	0.4905976457741252	1.1206703024578606	1.146110749420758	1.0383173841358206	1.0770319611300516	0.7149046375864498	0.8916211581351277	1.5547361444325525	1.1335630753982289	0.6321401250796932	0.4205555934960855	0.6740697998756104	1.0524636536563525	0.8774881128066733	0.9365898602748544	0.929760568651955	0.7001815730577603	0.9675929305523281	0.9491772758387448	0.7196701796293915	0.10830817998069461	0.5427724361218197	1.6554966361052437	1.2775566420629576	1.085480590215145	0.8818732817039544	1.0814123050770084	2.5341962272181813	0.6396974792619867
1.0982487044288263	0.3607470938945762	0.5550168220228657	0.44677565093619825	1.0857742898524214	0.7911075103926477	1.007693242223191	0.4229921470455051	1.7194690816990594	1.4465508003089884	0.7789906541366732	0.4241295220501926	0.3804544402791371	0.4839881170838146	0.4380995797413224	0.527929783550914	1.307600969617097	1.4512534531489125	0.168375876760461	0.4808785549181633	0.8773448965423356	0.453584433408456	1.1069162481915833	1.0996114416415597	1.0838215479223492	1.0785785873522984	0.7475177244992511	0.8841147474762655	1.5631367706971644	1.1210488766403095	0.598194617322848	0.39607442770098267	0.7055075139888978	1.026689296537627	0.8885806487180602	0.9225595566399536	1.0149835091507478	0.689443480715862	0.9412583389762735	0.8944948533083623	0.6377392253066947	0.08684696611503488	0.5145549345479753	1.561768396199136	1.2777573386624042	1.0574035149163608	0.9350495125277583	1.0937948396831199	2.4858187652172883	0.6289945785661213
1.0986761688867381	0.32411093079653686	0.5087148922606749	0.41321340113904964	1.0983857499322949	0.7308974278643323	0.970277462201666	0.44097710175745275	1.6509014667154225	1.4923050750264673	0.7753127992263242	0.4226900296501598	0.3054221113411899	0.43797820595826514	0.4062247132858494	0.5700800030900535	1.2719888333689926	1.44013834681392	0.1412770300035651	0.47946347715002746	0.8692444479311371	0.40479684886353234	1.1090919247612887	1.0731047726286689	1.157246951725869	1.0869776748175788	0.7939546869111682	0.870038980523594	1.5722629900263674	1.0886676636518822	0.5513016440181926	0.3846665682117504	0.7594373701261641	1.042106693687852	0.9297322342920044	0.9242859282524301	1.1038452439498114	0.686465568550166	0.939135777875918	0.8305406319167583	0.5368164505180514	0.08047068826258785	0.5004401251013553	1.4572070947515239	1.2601616250351166	1.0669713004254067	1.0182971732852197	1.078142969386315	2.390815547525416	0.6114698163010943
1.0918995625251644	0.28377189423505633	0.4880157518038919	0.3981760871713208	1.0807179923900572	0.6715808471164546	0.9246257931540838	0.475462306098985	1.66197075134624	1.5081058874326585	0.7602254005256416	0.4140136848866508	0.21772008996081843	0.3694122410092778	0.3915308107932992	0.5574174851895334	1.229911264564912	1.4361768040189247	0.1444816208065723	0.45506890079415524	0.84260962949686	0.3463640034380322	1.0751218441283714	1.0329630070410272	1.2030003702151084	1.1168946158225848	0.8175741230580742	0.885703550086704	1.5585016822005544	1.0837563426116392	0.5001681325933515	0.36591915178096646	0.8061902547038698	1.015197526088652	0.9558193428423214	0.9128734712249333	1.1781965948764914	0.6528510205929259	0.9382042942275598	0.7811263089429672	0.4213401235415728	0.07376555596223026	0.4673199575935817	1.4068611707694054	1.2689155384756787	1.0183807554213171	1.0819364498782966	1.0351095420462635	2.281015929574808	0.594411383372227
1.0717132220767627	0.2639760651442028	0.47834969238946823	0.36236759755414816	1.0449713916762646	0.654426607721484	0.8767986271396774	0.5137080476453593	1.6469056509628346	1.5119099565155067	0.7248026226591359	0.4390027818741209	0.15071001398519068	0.3108642409299888	0.39792376997382634	0.5283132015542602	1.262735250284164	1.4399442159410927	0.10049577166219073	0.4249102973416073	0.8572128157805032	0.3022639895221158	1.0651842943910679	0.9983418878195274	1.274149121229355	1.1630700774712515	0.8558306038511031	0.926931281952049	1.5215550638260171	1.0798323362976956	0.4766735453903698	0.3542095399329272	0.8575881625311794	0.9785250190385385	0.9952691426201623	0.9037261486339474	1.2861328687194336	0.5993176163400699	0.9320380324492042	0.7351852120234568	0.3111531534436962	0.07673690060655418	0.4502589661182199	1.3867573806031586	1.2753673438637665	1.0047169467061325	1.0935869296790597	0.9576916049387542	2.175875776340654	0.579212221378451
1.0590022034792321	0.23718132061090538	0.4706918970257378	0.31380704301015094	1.0213582315249436	0.6488282041063025	0.8148257487867937	0.5486375900058824	1.6256199112822618	1.5401184067211489	0.6925654248362513	0.4511217798352966	0.10701997095788743	0.2624702381563424	0.40833190821802023	0.49387836706026744	1.303052844457707	1.42427817275131	0.06632040873139941	0.40018797110505194	0.8889366543384509	0.2498937657726859	1.0571772666381716	1.0302087026293025	1.2981319288231845	1.1588992387538721	0.8881334354585848	0.9694312529943587	1.5008089069232224	1.0120837606093527	0.4645975623646552	0.3351190341049502	0.904420791237324	0.9269223931572755	1.0303244038225943	0.8775260255148766	1.2946609170214725	0.5575202035789829	0.9368532430030101	0.7224531495353206	0.21383838752357764	0.1271122720804318	0.4344484267221659	1.366617602798368	1.27299964868729	0.9967162240101048	1.0926046387274109	0.8626370924747173	2.1027114848846606	0.5645708406652027
1.0508069414887193	0.1882258917011545	0.45068812315118895	0.2704317521175218	1.006549666568705	0.6197898484190943	0.7551263477984762	0.5645170732854066	1.580445026708883	1.5357550168451608	0.6780507169100567	0.44899733907632716	0.06583248722930159	0.21838046169410985	0.3928398534232219	0.4526219576804868	1.2681843910785813	1.4533099674115455	0.017284194975226215	0.3517013335253947	0.9493136939560799	0.23318729362189378	1.0224565212888521	1.0600698335396772	1.3495749899000868	1.154370161446039	0.934393377202346	1.0438176744176184	1.4937706541966869	0.9503128428206669	0.4627138953525149	0.3613909546276872	0.963301500913879	0.8798723389999538	1.0596156612721417	0.861142616422098	1.246341559759017	0.5209362173390781	0.9625239434229748	0.7173031207845175	0.14943924528539487	0.17894758402363897	0.4198964375399622	1.3341113771141415	1.283363726022104	1.0156632707810416	1.0941372222472467	0.8238289141499386	2.029225738655515	0.5346622758507968
1.028804195463947	0.08917735588943498	0.476281634029258	0.23177410801331008	0.9832466334321743	0.5812345231099878	0.7119446704725145	0.5952114022170188	1.5310701606145365	1.4900156420668436	0.6862845922312671	0.44362928650555283	0.060213573532461505	0.18001820720916833	0.40599061213636983	0.41905530674615993	1.257891342165521	1.5365921118542025	-0.006183223832429129	0.3374593968239898	1.010483938429687	0.2415246068563806	0.9330514152344636	1.084113392030783	1.3916391694570138	1.134555778331944	0.9153258117344931	1.03410463041366	1.507262041402472	0.9107598939164399	0.4485152651285501	0.37340336161881293	1.0027181423711469	0.8392483602435193	1.0690691143444553	0.8398386640319633	1.203636416124633	0.503636402733159	0.965428921701811	0.7193143400174826	0.10591676878835159	0.24673958746126035	0.4026132986952698	1.2782530857151495	1.270807071131899	1.015577207102662	1.1417296680730367	0.7931630719984476	1.9107585445611897	0.5012120266453997
1.0070344960999429	0.011233144420032787	0.45919747195735994	0.22341922171856182	0.9776715983371573	0.584576111246341	0.6750868805127094	0.6476320866591408	1.468668351835988	1.4155033386184965	0.6905502695865045	0.42675431555808635	0.03984949012329312	0.18408418333407772	0.38197552244548155	0.3958502026013863	1.267698395908255	1.5736526502188182	-0.030844536760382967	0.3590320883626276	1.0408534544489594	0.21129844856084906	0.8504632831359021	1.101241668852162	1.4365626775191038	1.107276943049457	0.8848300921775518	1.0533731017540695	1.5549189938848291	0.8762870272720473	0.46723017178253634	0.3830695039796361	1.040589669107898	0.8152838199697646	1.052723579143517	0.8441961838403019	1.1463967315170163	0.5107103513419211	1.000859476554452	0.6976822326312184	0.0848361341777748	0.2930928581865603	0.3867822674329366	1.239818287750897	1.2470678115993337	1.0264671418715694	1.0992425896247555	0.7917573171093604	1.8246375518454296	0.45291028399506483
0.9815704340972031	-0.03145032428108974	0.45529073857948477	0.24383091999078493	0.980265286500422	0.5727987087294998	0.6779709362880664	0.7101451250767239	1.4367029924768207	1.346177360147519	0.6888043127001195	0.4363268080753106	0.03773064823736884	0.18181784691617583	0.36305892015233243	0.37332617204405244	1.2290449770184018	1.6086878625593861	-0.00856726240556289	0.3886309995801762	1.10495413646191	0.19296557194578912	0.8270938394064438	1.131109105142043	1.488121857498522	1.1350593791196772	0.8713033361744573	1.0942862653336307	1.5960322578734756	0.8352527983199423	0.4936750681054714	0.4056663719495658	1.083264479407125	0.7833325806938741	1.0620087462219474	0.8495941071967842	1.1064348229867011	0.48055868474789054	1.0298583585970038	0.6587085108687882	0.025059421705599418	0.31901908231767084	0.3644094525229926	1.2528941615136173	1.2456557208195678	0.9802919788002853	1.0436757680931676	0.8062072882109632	1.7451915600873682	0.38981373298927646
0.9495373428132459	-0.051511062119021025	0.4735011986366925	0.2835368751826884	0.9452147982227057	0.5575969696826716	0.7364846083952299	0.7517154671580474	1.412268433317055	1.2927868666097697	0.673057001369368	0.45451982157779075	0.041951775236871366	0.21446036936075163	0.29167172973035493	0.3223866552132578	1.1992446458047104	1.686676917367857	-0.008794804726124403	0.43572459451905976	1.141248909236292	0.19871155655692777	0.7894874137764886	1.1392676930071972	1.5234215141682763	1.1329087993763456	0.8658813745081069	1.1139657370981715	1.6241690154949715	0.7767511672232066	0.5053491353060131	0.46357512421186337	1.0591249782660657	0.7463023906223113	1.049320841400829	0.8061472250536565	1.059112613283822	0.47825299318057757	1.0350189670688192	0.6514716722080446	0.004458565892344127	0.3321258616136795	0.3160130207926048	1.2446451688875162	1.2406468321595265	0.986849935110992	0.9893203389089628	0.8665052542662007	1.6935677011493258	0.3102255999494663
0.9144933226316034	-0.019539533473254767	0.4609041871195377	0.343518243267539	0.8850155748445353	0.5496187584407477	0.782933959663981	0.8071004276071138	1.3959882549464027	1.2179576529169491	0.6535656258106217	0.4720767905708979	0.03741419737833567	0.23425555295426195	0.2512043721102019	0.2794102379031696	1.1880120898581297	1.762160092680201	0.0022702764745484603	0.5327262497150133	1.1608047404436272	0.21119563250240922	0.766765418364926	1.1502017942878706	1.5672822618795648	1.140053477674734	0.8552607599334696	1.1069847153309993	1.6532055085165607	0.7489794760137076	0.5447700055007976	0.48899533062025713	0.999945083643861	0.717459439019155	1.0137406087556162	0.7487749300965584	0.9830386333275861	0.458972975890693	1.0209252777070157	0.6666694138146706	-0.02728139144424433	0.35051403526770525	0.30140164031002736	1.164624698736551	1.2193907011416816	0.9943485130366992	0.9588251462629321	0.8890576398010381	1.6830782023074569	0.27209089494907
0.8936337362743154	0.01234552913148485	0.44049473978300374	0.41389038394697525	0.8394994153824455	0.5681679639251157	0.8350434779774583	0.8299600317626965	1.414054008794233	1.1860677715892498	0.6300158569579708	0.4933656850343947	0.02725616098363905	0.21674038321212374	0.2061055512016757	0.18609390019906474	1.1513161797585891	1.8385801881394328	0.0126156090056506	0.5679341573249472	1.1609595437065552	0.21290790657300737	0.7490997753722631	1.155336666071476	1.5948606542566046	1.1070940921022463	0.8493602794998427	1.131171890776391	1.6626881391590917	0.7631560343762941	0.5982501770557451	0.5011398236201994	0.9474715690986224	0.6949354060193625	0.980304822294471	0.7267386816194752	0.9397067463560742	0.46073860272496425	0.9609451477185921	0.679183439820757	-0.03525582753243286	0.34910829593519177	0.2853663627392377	1.1192839511698351	1.1904126044923238	0.9920393509597375	0.908176517765931	0.9092232149199638	1.6803117654924329	0.22283533119300908
0.8675393021563828	0.04422587870254187	0.4064228081898943	0.48872241428445895	0.7802500954326709	0.594919660450546	0.8956972191110187	0.8102999413888179	1.4189108207586196	1.1995006398179284	0.5735144045231799	0.5248244509982254	0.03707019784190275	0.24117412979083555	0.17392577838642612	0.12228680121566053	1.1143594722779446	1.8855846826554319	0.001867624683453701	0.6023399259286852	1.1463736671352938	0.1994154029923913	0.736937130304758	1.1464443613182866	1.5977290421173673	1.0819232383204445	0.8888033617327734	1.0819216700497152	1.6597253975577526	0.7429274769490692	0.6397687606654453	0.5331146912639048	0.8682221576297928	0.6687821863048333	0.9222528504690354	0.7131188621694984	0.8928225500202409	0.4975212204541424	0.917289032342748	0.6327810495621649	-0.06532814875461708	0.35930559653092065	0.258373718956013	1.067293000936302	1.1606119797208552	1.0390014048004415	0.8511909147150032	0.9078687637138382	1.6794313941943506	0.18641100429265806
0.8515303973885278	0.0465843895197232	0.36832970928172976	0.5867570304436879	0.742458664437904	0.5956241522389677	0.8946028278887772	0.7984563728679219	1.473501247238935	1.2543902964651579	0.556951912443991	0.5666282951675177	0.02135510449505581	0.2603319163685572	0.14603273172311287	0.08692514176135187	1.0544891059691894	1.9216510163533094	0.055673227969505766	0.6628568978651278	1.1252991158556864	0.1856900961042292	0.6954575249597398	1.1192274772864312	1.6031634312398277	1.0731963395808868	0.9206996087667519	1.0316333074750292	1.6707648606796706	0.7314338524278796	0.6573041247613026	0.5427552987788944	0.8074538813188331	0.6648291594549419	0.8553237608810429	0.735431251026149	0.7950362404736683	0.520506429333672	0.8666057054308147	0.6054246419643265	-0.10600567217677988	0.3291260066239042	0.21623577810575356	1.0235631695983796	1.1635135540867088	1.037030578559487	0.8256985179065606	0.9328261367972928	1.6626661204840196	0.17182252966292824
0.829743081564739	0.09140950906510956	0.3392536953424487	0.6770209110461524	0.694096141385032	0.5837377750616584	0.9195081164471416	0.7714012283208384	1.5264705975183102	1.2822491711750879	0.547043575727107	0.5917977180217656	0.03819471452352023	0.2727487578686777	0.10511033679205777	0.06784434297358623	1.0022754248802055	1.9566792272525628	0.07446932979978362	0.6807072828752796	1.0884788360351356	0.15847614123764203	0.6558518289684334	1.0798343322111126	1.6172091051307933	1.0876917981872345	0.9349619700905235	1.003226394665371	1.6810973059194505	0.7586772717467067	0.6382512221659241	0.5322688327843653	0.7843439751114496	0.6537898617308235	0.7991810517729985	0.7820474100697006	0.7823100401313361	0.5231563644147561	0.8171687196377618	0.5465525022518178	-0.149727283598957	0.2634662909645202	0.1991587995382156	0.9593094315312154	1.1933950477820718	1.0659306977713974	0.8183440636245166	0.9527462356848299	1.631298356329724	0.16763765845658632
0.8167951958693791	0.14285499077059866	0.31651897102114196	0.77802417829309	0.6299400096562808	0.5629679282596133	0.9400076084765112	0.771073575705994	1.5737174729753662	1.3360625937551909	0.5293438163745978	0.6225172634527116	0.050784580696220924	0.2871736543338198	0.07912317400922762	0.04976787534835201	1.022216082034528	1.9361796435767276	0.09751034892241031	0.7271672924397358	1.006911289842093	0.12625758060609313	0.6191122959751364	1.0409244084925227	1.6078014540356027	1.1446368074614104	0.9786272767406047	0.9516232297630008	1.6879109150331888	0.7961453420804265	0.600274569782296	0.5079354348693691	0.720311245774496	0.6472424851313575	0.7530192687286065	0.8246603132034563	0.8040353494479238	0.5237325884609537	0.8062374208979003	0.49760553114294304	-0.1853209202857159	0.19798522690571743	0.18466134576390247	0.8912086931377683	1.2319524062404348	1.0824339679944504	0.7890093519045946	0.9049449634242801	1.6449009298525965	0.1725057739415142
0.8050626336526701	0.2285662454951251	0.2759552330998939	0.8648532723077134	0.6036952321384474	0.5294833159898937	0.9503320853030329	0.772859329131056	1.6019629320346425	1.3709731512105936	0.465762704684308	0.6398379355682623	0.06497164418234527	0.2881821597052424	0.04722470961148018	0.0010720226902649287	1.0365576602023652	1.8712183615715912	0.1375075517972193	0.6962566572569118	0.9172294333768558	0.08651616005254854	0.5961046726389835	1.0299679517754172	1.6122331928559013	1.2292062029917823	1.0487068193443814	0.9630853532418243	1.6794179933307607	0.821583324308049	0.5359118075335313	0.508208430446297	0.6898701526867019	0.6539892903802573	0.7306877678766198	0.8773707856078541	0.8067690837835855	0.5131305677137409	0.7929108784908332	0.4534654366995525	-0.22190350337647616	0.13944964160244863	0.17722612421708808	0.8254406656512991	1.2827102815056706	1.088306134362383	0.7401111778625893	0.8696639982429597	1.7069165179780015	0.17024290516929336
0.8077989155749148	0.27908301787107015	0.23929472337285979	0.9504730804750651	0.5780751709094006	0.47630503821238024	0.97556120737936	0.7443446835489052	1.6191991895320814	1.3920989726432735	0.414852629124712	0.6643807424575469	0.07070604179701721	0.29857361760514395	0.0050724498061645515	-0.028616857263850937	1.0338236485187338	1.8464218024123031	0.17359035181822727	0.6276599776337699	0.8556969610401082	0.07601282864884745	0.5713615500117444	0.9961126495558036	1.6174582374097795	1.3001516815891512	1.0849979328605674	0.9350375670163584	1.6689961550254229	0.8384606781009676	0.47341366623888026	0.5636837520076963	0.7194820946419254	0.6522028006888599	0.714586765364241	0.8538434611436241	0.7677870118539389	0.4897561108641635	0.7288448002053866	0.4296730421656173	-0.2604628945852983	0.1312642844679231	0.1946505605683238	0.7854133520943078	1.3532243102628234	1.0984474111111875	0.7347392742207615	0.8118321764445053	1.7516409501605004	0.1788303183255979
0.8005356279809712	0.3067042351571003	0.21498472827667636	1.0432444145411661	0.5334207852563957	0.4350502161273567	0.9757245080422641	0.7078664925045465	1.6000496071195343	1.391896104240844	0.3651295637269828	0.659443129837329	0.06734508018261245	0.3201029365449014	-0.01956981240262138	-0.029637530836749852	1.0714748385421893	1.7953138267910138	0.18970454774153747	0.5636918217907139	0.7851784241628768	0.0666002687146965	0.5207132007098044	0.9509185553344602	1.6058953166479768	1.3113764907566956	1.141546966372879	0.8731527410183919	1.6417579718551167	0.8751773298657006	0.41378392972883515	0.5576962985756315	0.7221445661766013	0.6426362239269714	0.6808591947417795	0.8328770841195696	0.7197157713499738	0.5015312596493666	0.7103569221729927	0.39509816239854867	-0.29672840236996456	0.1601928409640021	0.2134726124235303	0.707725428558927	1.358559166929156	1.1291783031246072	0.6988268817419165	0.7476663034174027	1.7546444043197844	0.19461598204524044
0.795297596522775	0.32458083233941176	0.19054808264731643	1.1047165274087498	0.4840681984422778	0.36778658365561645	0.959529510774732	0.6731796557846483	1.6006358545401693	1.3600606649985423	0.32665164213724873	0.6461799709335403	0.06046175857363756	0.35042997177907875	-0.027701324082801314	-0.040491564719841854	1.140300033942331	1.7359626087632367	0.2000375063700112	0.49037763269507	0.7488393117314743	0.042712652181271446	0.4938516021642497	0.9335191471943002	1.5855362512939497	1.289314160487505	1.150666971113925	0.8312626201199798	1.609386653108666	0.8900424832775716	0.3801400564952304	0.46161579271012326	0.7312046259865415	0.6436451418326088	0.6427841664565378	0.8553394608819669	0.6775782567128139	0.49229166798059093	0.6991834813137686	0.32555256978352654	-0.3501326400364242	0.16281277472772068	0.27469509973544154	0.6254137193427054	1.3739177037567305	1.1123067027538436	0.6460042606867586	0.6665522926999994	1.7693528118894661	0.20483516997750484
0.7935015666107345	0.2925223240527943	0.18408498789711034	1.1081483512709542	0.45885922284254876	0.309236307294028	0.9915624580976831	0.6424727248293878	1.60431200503255	1.372153111777269	0.276734805458085	0.6467564995259487	0.07657437525791179	0.3733979383896572	-0.00038830527847126816	-0.05618121268442605	1.200865754297259	1.6689072593102316	0.1931679280939668	0.390420257959008	0.7146602227908163	0.005430940910775746	0.46823285416748517	0.9120418781623598	1.5029602250044438	1.2748973536229709	1.1810926330212783	0.783104410228942	1.6073375782942603	0.8663752620219451	0.3466088672000974	0.36977082926347976	0.7352650034249225	0.6701299033456949	0.6310838047819578	0.9095374283635509	0.6484690200481056	0.5045227606195495	0.707869330009814	0.2481213619733056	-0.37120615735176943	0.18512797130282538	0.3192579985858771	0.5768243832914841	1.4193958155397965	1.1188742572442947	0.6116727427082228	0.6084368566674269	1.7858025562602517	0.183325823822315
0.7776823677676469	0.2637559000053567	0.17192828930400655	1.0998556822145709	0.4179771195654922	0.24205994046429574	1.0336497442014034	0.6178399692723914	1.5853660050576164	1.3546531332320826	0.2449927238199508	0.6278900897549806	0.0729699607495429	0.4465644175162858	0.0075933315787555964	-0.034034908810523734	1.2579238122680574	1.576210722277477	0.19530323872537136	0.35649914141681405	0.6873272757798554	-0.01449251377650727	0.4723777745098852	0.8944320996332085	1.4124703006920096	1.316739793218035	1.1850233675749635	0.7195396698760284	1.611003274456575	0.8528583506162309	0.31318268614935074	0.27327117090895997	0.7085184326934935	0.6522227213374661	0.6119211216143448	0.9177920972434148	0.615950334838152	0.5116493268413635	0.7186138957278974	0.2048586970562234	-0.39732163970829315	0.1990645754783589	0.323943344654665	0.5319482408324013	1.44109702078112	1.0922499464347326	0.5745238765200427	0.5620660567988479	1.8705288500408865	0.1365694678715665
0.7700832213066731	0.21548253166241677	0.1744319182809617	1.0823356041635088	0.36402115459838014	0.18645844606665857	1.050753136003937	0.6222315411428585	1.5320664895642317	1.3090530155774671	0.2028281656648626	0.6005589196849632	0.05155963634626193	0.48754810765949397	0.013734203720371096	-0.006130366151549894	1.2998531726821985	1.4640883680687506	0.2092705000481402	0.3395989231725623	0.689658330388885	-0.00015496228193942474	0.46355202177296634	0.8853340102215782	1.329059173025808	1.3154618459386285	1.117649801686534	0.696989845634864	1.6361772904767313	0.8497523434838208	0.2704987100781725	0.2078329011687461	0.7115564383982396	0.6427254891679761	0.5923047864060129	0.9093862841222963	0.6010355256093877	0.4957835257409422	0.7164477054168457	0.17589506893106505	-0.4042896092919028	0.21242807106783493	0.35457345532056944	0.4598351154433663	1.4402533736050809	1.0408328974654308	0.5501358083348322	0.534992958902412	1.9348408399604815	0.09077433987823649
0.7581752161302272	0.19097107067790262	0.16603174563647916	1.0536885161972072	0.29094162002319784	0.13132405052488796	1.126741086164975	0.6069009460044409	1.4542804984728368	1.2582396384400751	0.14914594165710177	0.5704273303555061	0.041374034045474344	0.520193814969438	-0.002593620067579848	-0.00423445639082932	1.318956328310153	1.3366424048000147	0.20865367975043597	0.28440497393449216	0.6740222002036724	0.035710486217183354	0.4634098959199943	0.899404177982281	1.22272963877812	1.294019199538886	1.0745856146905095	0.655364214815218	1.6745600026447083	0.8515089383680406	0.26924317186276625	0.1767681435590723	0.6995952525243084	0.6306133645428761	0.571422130678918	0.8644277357597481	0.6086557705999394	0.5026962564306416	0.7106079355651975	0.1826739048776302	-0.3844439098998911	0.21268593023880875	0.41815748267682407	0.3765579987062221	1.4047963184982981	1.045852745472017	0.5114567544584058	0.49584485375627485	1.9987192362759227	0.046405181995978116
0.7413289564570323	0.13652961013788145	0.17157117294509486	1.0338343041322402	0.22900099999003606	0.08253822026517374	1.1849453173549744	0.5789655267684746	1.3517134497461971	1.2254884260139236	0.11455626466572502	0.549907114255536	-0.01051350070633054	0.5463247609349688	0.007775529777053489	-0.009847923344154677	1.3097505458642753	1.2321510487795069	0.2183528195887051	0.26249583920465	0.6561048561740369	0.059849626769680364	0.4628402665110314	0.9153693988928608	1.1462242805546574	1.2547889163325454	1.0308959129660178	0.598507094491029	1.70746245551444	0.8683191572232376	0.2708130922600521	0.16149676162742724	0.6284282407400299	0.6368813336806596	0.5488359267010541	0.7870824380425893	0.6483242031884742	0.5445712843314433	0.7069583520904845	0.16876518509016364	-0.34193589360069127	0.21948895992075249	0.4790151131687398	0.30673767706237903	1.3608654069704424	1.0089103114518507	0.4633617080870044	0.41896439067968305	2.0291167106771573	-0.03890051148971599
0.7290031652632311	0.09772937907383031	0.15420819413166134	1.0065638960116692	0.17481076641462928	0.08860010532010582	1.2130590487682273	0.5219208938072353	1.282104006013053	1.176982820222815	0.05110232244087239	0.5414556841628184	-0.06422308442180866	0.5529397422025824	-0.002238171081803678	-0.035736857314726964	1.275145260091307	1.1529794505329218	0.23490885132810102	0.23229781400369784	0.660668256239272	0.08068847420735947	0.46145529010926944	0.9213188110654487	1.0601766235028136	1.2035197497258676	0.9366045717674772	0.5108520763655328	1.7198666140722416	0.8749618205564476	0.28867086833350475	0.12872428433068284	0.5823805571822114	0.6228651949428298	0.5217878065798104	0.6973617467686037	0.7051299960859279	0.5937481337733524	0.6579050124901512	0.14063170181061907	-0.2927822964326737	0.22191514515108451	0.5467786445384835	0.26244513127309343	1.3196583287023944	0.9660535590577048	0.4258856611473985	0.4006290999323617	2.0404987279560016	-0.14062869166435696
0.705417569714465	0.04878156352618199	0.11571179291516456	0.9949801325608123	0.11453178015315912	0.1001545845688518	1.2129749074097145	0.4456287560589319	1.2497903981861058	1.155396819899878	0.05214833715164865	0.5444135289685603	-0.1438382280187673	0.5405776369327249	-0.06353006390096744	-0.04925497254620171	1.2260601902423311	1.0588943685637235	0.21850405617638896	0.2405871270662919	0.6739678283534454	0.10103416851517377	0.4729875019257836	0.912509049462163	0.979985717422327	1.1260300443393334	0.866520650560601	0.4242455216520954	1.7341474465323017	0.8882249742159143	0.3412130547058047	0.06944682422459095	0.5294890360506692	0.6343705173572131	0.4881729951537011	0.5926948819156835	0.753642037314729	0.6115174076175889	0.6241185517272347	0.08678880779609541	-0.24842712390371213	0.20398825602054202	0.5861997807797096	0.24838373602886463	1.269280202885131	0.9316498435800662	0.3787643705776086	0.37372719834885315	2.0286789692694787	-0.22749224256932393
0.674348374701193	0.04904440578926035	0.08786491286419966	0.9580008725296416	0.07102475289839842	0.10519816698737483	1.183827676546828	0.36616253961332	1.2497676482862008	1.1446442214965205	0.04621282380217066	0.5337204610267208	-0.2210544084378383	0.5469817599757107	-0.08350971763562852	-0.07035172678124746	1.173100449457017	0.9607267525286595	0.1873304457871809	0.23000410817082456	0.6809173765083568	0.12507765828763984	0.4902333606979566	0.9351637048128717	0.915552213746215	1.0707992985765262	0.8038071693992492	0.31331956640536024	1.759193177698639	0.856060563962145	0.41570709758086677	-0.009713403750824457	0.43750152575802587	0.5983681883210781	0.4654736782251433	0.53858778002435	0.8172698709392782	0.6233851266918027	0.6049197357065509	0.07501723299657334	-0.20589446627866695	0.15689442804559525	0.5719550425914413	0.22628086383513507	1.189046162350865	0.9024620989151343	0.3457638867864513	0.3659263535893744	2.043428854874405	-0.29469007316949464
0.664925903427837	0.054368321145544	0.06321094584783427	0.9013584962370544	0.04602829239333683	0.1252418175043072	1.1417597650980291	0.30364562724031907	1.2564555355275757	1.1368853647154589	0.05939549540844522	0.540016797681256	-0.29545497275134647	0.5291487290114159	-0.11954421944394396	-0.09310955671592289	1.1191630403546002	0.8805489198661673	0.15179828443315063	0.2377132634965676	0.6720247236706364	0.13390675983705638	0.536176918889846	0.9420050415774763	0.8869203652214216	1.039216892586094	0.716078728731782	0.24101734342900594	1.7588623072611855	0.7821530044506126	0.4696551016427094	-0.0008660609543744535	0.37305053702276625	0.580916485648611	0.4599382313620741	0.48531200876106356	0.8624769092025911	0.6418035550412589	0.5600476015132602	0.07708840345610565	-0.1384597642186338	0.11954033220568275	0.5385751595418429	0.21484344466809352	1.1603674053354525	0.8881840066962752	0.33817022369415367	0.3674742128850751	2.100030078041889	-0.34869879504900936
0.656958551732709	0.08022613875210685	0.03985683495483468	0.8273318334850753	0.054947232980562456	0.16231720814124145	1.0573499292236928	0.25158003982009663	1.2831639180163315	1.1387275702704038	0.06326574058751402	0.5378168606135354	-0.35569721677872823	0.4794733081101681	-0.1380215220794442	-0.07193081078478233	1.0403125772014892	0.8025056802668644	0.12482242676904923	0.2376691932418435	0.6309699565731564	0.11622632162823927	0.5626162685324245	0.9435750810746069	0.8631719990596599	1.0456850510848184	0.6669983410773637	0.18772821222369657	1.7811838718258208	0.7760554275383471	0.5267026201205235	0.07394879802703033	0.32083294045493815	0.5614280929004251	0.4694697125348551	0.44105869823457394	0.9042487141146331	0.6694271900611937	0.5231644120904984	0.0749122796036957	-0.07493859202732002	0.09999835185167238	0.49106286630302326	0.2036738987062099	1.108357930982884	0.8811425420809188	0.3318831123851809	0.3447997177895997	2.1489793443858067	-0.3866793090479952
0.637746083140654	0.09850808704289193	0.04023668861540847	0.7876737756909606	0.06878525655957973	0.16957704576040128	0.9531807131379628	0.18969943629298916	1.280027348483242	1.1118589684401308	0.08041056409931886	0.519486530130038	-0.4344215968348276	0.4505374019315753	-0.19438902066544728	-0.050779358133105856	0.9523606493665288	0.7041176715890957	0.09466328891202322	0.21834716357495743	0.5914735227023027	0.08015938095087215	0.5652086891305196	0.9640859073930889	0.8530337843896036	1.0185050184648585	0.6225586471934402	0.185165777540557	1.748403899065393	0.8193531509503085	0.6098435873085334	0.17869560997963743	0.2687977369113156	0.514868279240411	0.46087809979405403	0.36368329103282926	0.9231675383586468	0.7013325527516522	0.48869006410560933	0.050824433308188144	-0.002880045388311531	0.07213855691325181	0.43842715825797757	0.19700640632609367	1.0363986899483444	0.8634461381307433	0.3074424856444785	0.32202456045128064	2.145846271366381	-0.4029315288441545
0.6262043729798307	0.11604057234285128	0.030594650018429002	0.7556704133661833	0.09887148147104813	0.15428120867687817	0.8154534876062283	0.13916877535307462	1.2728127135594458	1.0692644779746654	0.058627764670987494	0.5117801136037967	-0.4940450436994278	0.40264291429016363	-0.23551204933146871	-0.06242328636972897	0.8944499111858069	0.6270013909951736	0.06588865327134333	0.18692620087944617	0.534605384512641	0.02673438272580426	0.5531273660739577	0.9947220267664498	0.8713726746568025	0.9550432818061377	0.5734657492444527	0.17439357613292228	1.7226952660752457	0.8042484058799655	0.6812392409307879	0.317333111572053	0.2077512734972223	0.4961648637235635	0.4493145020747133	0.2879494326388693	0.9191943030386952	0.7277338072004482	0.46363453555645673	0.018224245499143782	0.10174325131676594	0.09500719363158351	0.38696417813009043	0.177648150162029	0.9923365385853599	0.851428577211473	0.2580077201961875	0.276811151284738	2.121400895022854	-0.3712526508950883
0.610937651785176	0.14571788078475062	-0.0007114339317638038	0.720699881316516	0.16272752626822073	0.10898139189191365	0.694108363152404	0.08486371498230609	1.2460471646555429	1.0549353210979642	0.0753763630806646	0.4819832517578598	-0.5147659907345385	0.37052570915665517	-0.287039118190927	-0.051859422553264437	0.8389354573290134	0.5682902638272591	0.05049301862290771	0.14697210794633406	0.47386823601189576	-0.04237540993659309	0.5582368280215416	1.0242369350202831	0.8919146289962228	0.913457017249266	0.5633786987331977	0.18349676999298242	1.6922847900265459	0.7417407652985691	0.758203195049272	0.38472299219962575	0.14877822243135808	0.4825514775489753	0.4473703945546846	0.22871561655919637	0.8931316693963558	0.7255417329673663	0.4250247928357552	0.027125488012843896	0.17461313031188755	0.1412166055062492	0.31599557095620134	0.22145989249463546	0.9581059626974164	0.8053742952155927	0.21258726041959788	0.24533723365667007	2.1151488218888175	-0.3565870089635407
0.5804569832154663	0.15728010045528745	-3.869640287247344e-05	0.6997198335097037	0.221093876677684	0.08136151549885143	0.5549136459008099	0.04127686242068023	1.1963100501550126	1.0292356768023694	0.096761510140141	0.44574672239399105	-0.51221499584166	0.3832452506479536	-0.30927877292535183	-0.014565460434654454	0.7871378002540578	0.5158588884984896	0.02282297252244317	0.12857440659463282	0.38695944750282185	-0.13558083967543322	0.5344198004549279	1.0150276416428101	0.9289235657049002	0.8477496872467002	0.5390768260175346	0.23989380925986642	1.657854528400011	0.6362055054849188	0.8121540144635129	0.4494378637680689	0.11493044428558633	0.4591235358618507	0.4363314878014684	0.21416781921338127	0.8641326137017437	0.7085781816188159	0.39724731054663576	0.006088172877935186	0.2332628263546061	0.21529193732153926	0.23667471665179146	0.26332097964380013	0.9156815218207648	0.7325405078421586	0.17178497566681494	0.19447897283836163	2.09435277196768	-0.35940070564531224
0.5549566185707795	0.16298189839296617	-0.00741138631320503	0.6635019939670972	0.2850893670750323	0.05417220205889277	0.4116369656381827	0.02136678523695753	1.1787541273973663	0.9889420578652072	0.10220182801227133	0.4175986949479312	-0.4920849929183844	0.4620806841444689	-0.3474063826163622	-0.022672235581620563	0.7560185279294291	0.4344334626431201	0.0019337000736019331	0.09364449777371348	0.30741377554338045	-0.21456125828455788	0.5132067662341204	0.9924945081516819	0.9343514235216691	0.838962852435278	0.5468607312985756	0.30963758851351064	1.6264694357469534	0.5411083611514393	0.8843765687238875	0.5340896945658301	0.06779808167058846	0.4429829228964127	0.4493385927453691	0.23287638774588607	0.8135881345629752	0.6795917504208181	0.3845485997530174	0.02654880089101696	0.2738600198405202	0.2903507939319806	0.136344283222626	0.3193207963430634	0.8562412361975532	0.6797341223547819	0.14572843538880856	0.1669673133924799	2.0795910354955405	-0.362082288278525
0.5352995232685449	0.1599051937507388	0.009442052198865509	0.5992547947533854	0.34055301787124176	0.008822917108554068	0.29086970410641144	0.01650887781510959	1.1735490669652004	0.9603714245230236	0.129136302422521	0.34863905729743283	-0.4536725344986416	0.5412972946225743	-0.3969320090201222	-0.002057140614489102	0.7301016156971877	0.37362533060445857	-0.014528464990297451	0.04704708560685657	0.21215132031013534	-0.31177475141661637	0.5098534843905591	0.9712350613208767	0.9181525489250328	0.8310451480759194	0.5736483995451656	0.4142194396406326	1.6051439653413884	0.40530990324692706	0.9396814972118982	0.5801850378371278	0.03180438469458792	0.44912018591973163	0.47521936144192517	0.24239640846148305	0.7541900989205488	0.6452420548709795	0.3474434830785158	0.07382032894928241	0.29300173188026846	0.37265597298160036	0.020112744267289494	0.33778297986589984	0.7891757784204312	0.6301342087732686	0.13038246023115463	0.12210470589916603	2.053865024813813	-0.35653418601815223
0.5163729846760531	0.13854421451263943	0.06484787177237791	0.5380799420246574	0.4036510363858601	-0.034011811464753586	0.19234294109519415	0.01516741573487657	1.1439648637961146	0.9253108934492144	0.13400400881275953	0.2846103501756187	-0.3521760742783443	0.5854937402278959	-0.40850775022575936	0.015893559802691425	0.7275835189715127	0.32792027177180194	-0.017661187166926197	0.018268569347597092	0.08653830215672911	-0.39217156359187777	0.5003281746933459	0.9561967311977593	0.8600655462082244	0.8098810551442673	0.6204806872654746	0.4828889515720946	1.5708054186782183	0.2869662211914187	0.9604778649239861	0.6043239497993644	-0.024547410416028356	0.46321052722226	0.490179221936096	0.25282331700529576	0.7006631679037436	0.604682624415134	0.3197438789304886	0.12585700733754984	0.296886572486042	0.4825096326118389	-0.07224326781958339	0.3909850706044081	0.725668083034993	0.5986117548762875	0.08586920454680788	0.06358954282683224	2.022342458706548	-0.35043169602460955
0.49335395994354847	0.11828898548473217	0.11486338898333844	0.4714645374522214	0.45628338371610627	-0.046338609054080375	0.10946259583646456	0.04598842067493904	1.113548830953571	0.8865098472638262	0.13113645815619437	0.25732233056109843	-0.23704161173519028	0.6053854395501104	-0.41720140632675884	0.031160626145053015	0.7184303436376741	0.2976400182859443	0.01208442486336193	-0.003354470947808441	0.006200647286457672	-0.47564745512790135	0.4795717322862895	0.9405100934181053	0.8197719136430557	0.7586756710814987	0.671417602633982	0.5486547388565722	1.5132809809918712	0.23243300401421982	0.9497201177531764	0.6272394685810505	-0.07854005060804017	0.5181716115387943	0.4997238046535963	0.2235515863049769	0.6428655716289439	0.5678096695863363	0.3094685453734399	0.10555063150564088	0.2745283539060098	0.5934939197437784	-0.16423888303694212	0.42741628730402076	0.6875479532683353	0.5570439180446354	0.056106829401206794	0.008352176305886213	1.964209585019709	-0.3315043934854979
0.4637634990544771	0.08133167143766737	0.12685477692935407	0.3993700656028042	0.486192791606552	-0.07209325526277777	0.03820095435296848	0.08226138543048463	1.0380555047749347	0.8856175701378854	0.1123635263787853	0.2143040502323003	-0.1576328506314005	0.6176789531005336	-0.413371436390348	0.04259983241415715	0.7152608443649281	0.2813637931206068	0.026993665147357127	-0.029355981605397607	-0.036236577695583486	-0.5421214148266096	0.43983973695644885	0.9477893674502562	0.750163351019705	0.7066617815588967	0.6966452371477759	0.5848301575615806	1.483698261511258	0.20234737475404513	0.932179418386425	0.6043603269279065	-0.12777948568345204	0.5636224893451851	0.5053337357566756	0.18323960432665137	0.5961031388176331	0.5252297227892687	0.27929458325614503	0.09512706461458945	0.24463626413570325	0.627672595446959	-0.25490204135685246	0.4449733261713547	0.6570896864044975	0.5012314626459852	0.01709250884174071	-0.03120681952744892	1.8610105297671176	-0.2961299500225199
0.42076923424588364	0.048203213869795	0.1615866624403542	0.3507596385105931	0.4904927361335645	-0.07895323274811136	-0.022576231010515486	0.11847269361847901	0.9517936593088429	0.9091688724362245	0.0814898572518583	0.14443949883004026	-0.10250161273822697	0.6076749783216371	-0.4091517532104444	0.03257503323864291	0.7149690308393974	0.2628393351345902	0.042725519978331045	-0.04525243640957942	-0.050352969520900584	-0.5817053698570233	0.39953573511270907	0.9647067006663248	0.6717668094665422	0.7084353496317941	0.6987832464896756	0.6221494616072163	1.4309006272848843	0.1448150120196156	0.8949858264846137	0.5752623674228006	-0.16475186847924636	0.5969928341573162	0.5185395558848709	0.14448839179558187	0.534834359960513	0.4867502788140487	0.3078533192781262	0.10549077890623845	0.22133981312247877	0.6381929402929767	-0.3156615081145649	0.5024121790083691	0.6261771303262587	0.44023313472661263	0.016148925544208468	-0.04117136229047036	1.7635371469405459	-0.2736153958384837
0.40784053563443373	0.016583857602448432	0.20290576228594617	0.29797324963382643	0.5008446197081937	-0.0749134833015376	-0.039427752299078155	0.17107820774076923	0.8904429542389922	0.9399263583876495	0.04529224535283874	0.08707045293293059	-0.024505087460883753	0.6096538236728319	-0.3782178105921951	0.05799849934376914	0.6950503857472659	0.27820870179606716	0.07980485662215543	-0.029682777636731494	-0.05014218986898207	-0.6033757592275261	0.36816689538830394	0.9540970398220793	0.6295796552785389	0.7350384114450138	0.7040544591064654	0.6104296980566957	1.3998220251423088	0.033711919225666895	0.823886759167506	0.5266579247451488	-0.18575396545981177	0.6400498720586207	0.5340785488749142	0.13601551121499292	0.5001316157541752	0.45166925962604954	0.32358310404102675	0.12860543574327293	0.17513941008140477	0.6461806275239912	-0.37079082900889876	0.5745522951263118	0.6152057818103089	0.38678759045305633	0.04545833129296669	-0.03141842173770186	1.722984220017008	-0.28125229074027674
0.387472130135388	-0.02944544204888986	0.26099758348044183	0.23896760585857552	0.46854399866593816	-0.052930309916775775	-0.0006906208119529078	0.2178623337243394	0.8116879924108644	0.9787282412619291	0.042763624290086774	0.0330518756842695	0.04248971240845191	0.60624445444218	-0.3684927377248306	0.08212010957578311	0.6626389710400843	0.2595269978030604	0.07797645627261804	0.000775582029218147	-0.03692658233829406	-0.5966722886987027	0.3575492434179403	0.9145514192059659	0.5719986971473838	0.7819936735382524	0.7209596201580089	0.624813116783159	1.3578647513009294	-0.031364809124755755	0.7511208300209806	0.4098497083092788	-0.1772055754710926	0.6830746962716588	0.5389528604589349	0.14797267686910504	0.47888084886199084	0.3951963540650255	0.35510011869424424	0.14219814705011655	0.12596506232320231	0.6329766420477627	-0.41530120951447513	0.6642685235600163	0.5864790609311139	0.38134710221915025	0.0783116960505889	-0.026447910281531806	1.6410639893886407	-0.3001996220110065
0.371193714757475	-0.08012188354671686	0.30131508224947784	0.1677565200364224	0.4298785226492715	-0.022650457018854014	0.030648713864832484	0.26701783383930333	0.7541933370418767	0.9892475983099505	0.0471666430292831	-0.0015242105613794855	0.06195353926785089	0.620394668192686	-0.3956170526752865	0.12340540620729143	0.6669965736803855	0.25391528530451873	0.06943027668483978	0.03333088289622867	-0.010856829952828006	-0.5820974982480498	0.355941131929228	0.8885067625460094	0.5337031727927348	0.8154220875780942	0.7420282072422271	0.6105037180359922	1.3222654141287251	-0.05055219605545854	0.699799316472934	0.3427937011385984	-0.16944851593953542	0.6909792688823266	0.563173535835349	0.16124916911637793	0.44505132796447855	0.36067032832818924	0.3569196749263175	0.17098221737706804	0.03282399465632704	0.5598759383763795	-0.4463496366413159	0.7754280803005471	0.5720306372710422	0.4141004666790347	0.1490905358060904	-0.004585117595185822	1.5665365519314767	-0.31688000318307175
0.37692232344485727	-0.09972186796099766	0.31528947630509657	0.07813258817142785	0.3933571621809039	-0.019257320702860358	0.06258534147474855	0.3200720733517807	0.7042029986554785	0.9910488863396596	0.03169963102533111	-0.04175057147767974	0.05235193217340456	0.5887571959910468	-0.44013401867720026	0.17687001000506855	0.6458388356717186	0.25378003018820505	0.03536704755953677	0.045139718945365205	0.029115314933609648	-0.5538376402029024	0.3738125196095787	0.8691357768774154	0.49711249673818836	0.8391543608150913	0.8067289486959177	0.5831342820251132	1.2955601065050548	-0.021629744262569243	0.6279291876207237	0.27273938635401906	-0.16095692197272896	0.7164101614351139	0.5905877942268583	0.1604408309143697	0.4434340596622242	0.3373465924102642	0.3743668508529119	0.2088830164830811	-0.05717981957664338	0.47858959014019903	-0.46742525590384554	0.8846246365329353	0.5495876219811178	0.44796972351454467	0.226344499754542	0.02513483413667591	1.5077503251216038	-0.32267397512958096
0.39087138438676583	-0.10333748383544727	0.3448224527908197	-0.005957465992311045	0.3436587502783507	-0.028154174767222227	0.11160986116326166	0.3645411609170794	0.6594879537255692	1.0349912711476408	0.0178697996815077	-0.06390204467912011	0.053751361339313096	0.5174057350727541	-0.4575468924707954	0.24741228722183378	0.626604631026839	0.26351273376027234	-0.0017162887295818607	0.0867457883953307	0.06557054158431987	-0.5471718271928286	0.393462607335444	0.8324525119491154	0.48011096323543523	0.8405536154889897	0.8338187405563575	0.5392663047167205	1.2693145346471097	-0.002563717589926187	0.5536446723367219	0.19725646361283655	-0.11754770003265351	0.7001649095236495	0.5810002935272844	0.14238513686997858	0.4581581269934795	0.3202708309427161	0.3341668052235071	0.2520620596540586	-0.1044341010768411	0.40301212719794377	-0.48386730785266857	0.9708242624557837	0.5486267574970617	0.4775790682247722	0.2932651671882326	0.03508035886225504	1.4426418087894575	-0.3094916686196637
0.4049123947588913	-0.11991328372130974	0.36720846288463854	-0.06587859198922066	0.2879741060949831	-0.03364034804743123	0.16429347818012152	0.41382534169573637	0.5742841384377011	1.0886631443057095	0.022495433044697484	-0.06882244241945493	0.018330378020201776	0.46405812730701684	-0.43640908975011705	0.2745594805258832	0.6167297584770194	0.2388359406196249	-0.03864388883006035	0.12483480400042277	0.1246892896607896	-0.5243892842521272	0.3940386799498897	0.804399935846115	0.5035776568922868	0.8218790511208663	0.8522795567375979	0.4688014790879237	1.2456160846831061	0.05275528631703739	0.4756657665671404	0.17349836176377276	-0.09651144453909956	0.6723935999501819	0.5709947562687305	0.1269147404534949	0.46829488801610475	0.29916064458599056	0.3525500458655821	0.24370241412593135	-0.13360510783819737	0.3152574070817734	-0.4922352806042321	1.0865677837727659	0.5621117325403926	0.47682805065214884	0.3385650267921902	0.0044847619852815155	1.3702335285937306	-0.2852391495920329
0.43405979107204856	-0.12323546491019925	0.34670416940197263	-0.11666119076054471	0.21656512980990392	-0.009503591196226896	0.2047427756006785	0.452371198101576	0.5122020940855893	1.1140971685320213	0.01958330012604092	-0.06844043064414916	-0.03893945732492824	0.43549327649129027	-0.39491365072157675	0.3087056102891541	0.5935157478993023	0.2234797112080335	-0.09840803868639363	0.11517791245245643	0.20188420873744772	-0.4927663174847766	0.3865728814575197	0.7518952126599843	0.5470647123062817	0.8684309503396616	0.8459337098173023	0.4451077701711822	1.2373042710096	0.08346122269241336	0.41511035112829625	0.19896675683803453	-0.03952675264099503	0.6102402135896259	0.5424952010354521	0.08576511649331722	0.4884769162644152	0.2920472352147706	0.34270792128460287	0.22207960587234304	-0.16487687605368634	0.1983302937896274	-0.5038274165527019	1.1380422331592048	0.5968626222328558	0.46629566407570566	0.43623557125683715	-0.017476102277797233	1.3150796666525482	-0.2902027227676535
0.4556353697840138	-0.11747970273685268	0.346286124703535	-0.16249998801986984	0.14247154683024524	-0.0029845551797443746	0.2446003157037965	0.45601411641903733	0.4131989046787211	1.1489268078562855	0.024999314817502827	-0.0800428066623528	-0.09907189715971258	0.38916915534531205	-0.38554495459314625	0.3359292583330128	0.5529046947754719	0.20775612890053483	-0.1427653548874678	0.12331599813411283	0.24467854071423614	-0.46070436936702447	0.4116018572087642	0.6925134413325889	0.5686150400733406	0.9275049531856931	0.8148074714140664	0.4568724910496499	1.2210492449393997	0.11192120099276655	0.36166912376827404	0.17702916917567638	0.02397304899702138	0.5352796719146304	0.5234320618127191	0.09809623359052606	0.5184116719017521	0.28455509894878245	0.3519615314425045	0.21561420141948257	-0.13736174280892638	0.07973334749454578	-0.4888540853150151	1.1492248840978985	0.5974109581361058	0.43124747082061254	0.4895625972182714	-0.045413420906500065	1.3695298833529612	-0.32812791967731464
0.4724916559820306	-0.10638144497828042	0.3689730135772279	-0.2276914572726744	0.08477899756083014	0.01410321419411081	0.28251817606855556	0.43966835826454354	0.3724047758309422	1.1535033814771998	0.03818994211424138	-0.09285690636392188	-0.10408728405716632	0.3618634900712195	-0.3858389897349427	0.35654661282573913	0.512602431138344	0.19978276023201	-0.14238688845151054	0.09306110419350273	0.2538633184926077	-0.4235499896432403	0.4471745444558069	0.6190495965415499	0.5871181617667119	0.9962171241857494	0.7986241543591741	0.4875625178658537	1.2170718339965352	0.13102552537575327	0.32424854364281447	0.15874323826496956	0.08396020845567594	0.4594891797372971	0.516062367103782	0.1364612822834876	0.525605360334221	0.26750124721057594	0.36747338829797904	0.22067083024527784	-0.1446319950430513	0.028096773052999523	-0.4495343550500501	1.156362719266976	0.6098615783229362	0.41793439559027296	0.5218231433969944	-0.09020804252590389	1.3838695067485591	-0.38961465948981455
0.5082770786697411	-0.11094934139303866	0.3662786613716396	-0.2730068396695627	0.018788168914921865	0.010962844829161798	0.3270832037558641	0.4128442508176703	0.3187420202690713	1.1515469048503781	0.0592251246936301	-0.07462125205699328	-0.07017934163734069	0.37314761115128026	-0.3839911103478797	0.36167763750723114	0.47615299143281825	0.19045601295728376	-0.1311885065725192	0.03530463264278264	0.23753799005430457	-0.3707434231856165	0.4744100991409156	0.5331744548198595	0.6500066780419347	1.0278084287309126	0.8058200757954561	0.538982794229977	1.20445115846826	0.14154409191615458	0.2857805350896434	0.12147185535799405	0.12848054636507542	0.3983004267178177	0.4941300653920907	0.1639085393588668	0.534737582758318	0.24387045692885242	0.3085052378516475	0.24389055319194988	-0.1481523806144809	-0.00966660296207934	-0.441254759541685	1.1466200831733344	0.6385483697610392	0.41596235357988515	0.5230915864841	-0.15290466810926148	1.3973972716721497	-0.4353352654855027
0.5299850567505471	-0.09576327616615901	0.33504541307605745	-0.30934812611368745	-0.05664124713617817	0.006913147488271268	0.3309005643368351	0.36471945621461554	0.28229125564474034	1.1483669139885633	0.09610891026973697	-0.04670092537412708	-0.10765972785736722	0.3842590923911318	-0.4286510755542552	0.31706643665053813	0.4653792159833928	0.18695424208355554	-0.16704707647922554	-0.03307881939174775	0.21448960888152718	-0.3255970511528286	0.49823238136054415	0.4444387343809444	0.7164346478227674	1.0449217847290364	0.7909009240067946	0.623598603879357	1.218289088921694	0.14029479079436058	0.24684716575672638	0.08411664863773091	0.16056536530032975	0.33825640747588925	0.4825840682146475	0.20451296977753936	0.5461429059391876	0.21118649428673802	0.24716300390529772	0.27446260720927673	-0.18708654005817055	-0.05362023469564723	-0.4048396000421806	1.141833570779081	0.6524119792712345	0.4205718794023762	0.5020719077740929	-0.21081217133407099	1.374115872692695	-0.46470027319783574
0.5630674522981709	-0.06290690565820423	0.31175398311441394	-0.34374586454031036	-0.12080037973424444	0.00823933745378003	0.3071278627489846	0.30333849958806436	0.2848197436865928	1.1510408799934702	0.09806352562245078	-0.007327612721150634	-0.1606935448708077	0.41977037304239284	-0.43697592416235914	0.29503037972843726	0.46263372290319593	0.21579776798682931	-0.14941001561017508	-0.11147213552948139	0.2103035638423886	-0.34079296888042315	0.5309095671302447	0.34918336617552115	0.8028978109949453	1.0306111290109368	0.7928600361363523	0.681229775002328	1.2439199383353172	0.1321358325397907	0.21752566513612148	0.12323462870744432	0.19805666278698492	0.26246078332477013	0.4720087464186955	0.24765556409676245	0.5537974724556135	0.18822503675300756	0.17963173373260882	0.34950264167917067	-0.2380320607297243	-0.12087653654390862	-0.36204999842064817	1.1360098320548118	0.6937351664249036	0.4004983502641616	0.5247065267148212	-0.21489229208327093	1.355743473252447	-0.5360807831808879
0.602380471301941	-0.014010842845803631	0.3011776068844041	-0.3517471989091108	-0.20857441834254606	0.009199761432347292	0.2867977605597804	0.2512067282066095	0.28710406696938584	1.1549286179654563	0.06301342295706523	0.052008023679419424	-0.16165800701018201	0.46182540208226663	-0.40877450487133793	0.24479161728858748	0.43608401340020464	0.23102061994136874	-0.09974804484884374	-0.18564961865602736	0.18154859288095754	-0.3637001251114236	0.5606449604317586	0.23505485067436224	0.8691472625009788	1.0291141050550607	0.7865535966439502	0.7139736733555002	1.2771306231388873	0.14931122850117803	0.17127744315042476	0.14993067299271295	0.22342215044760208	0.22182799208809773	0.46018829777926146	0.3004762986870314	0.574357374905533	0.164688744033331	0.16207788438586346	0.3446495722766007	-0.23018605821866908	-0.1561199360937978	-0.3219333788461366	1.0746806372572686	0.7122173293853536	0.3669492247170768	0.5165756732583409	-0.23262566831604006	1.4099525988729966	-0.6056915846702348
0.6245431662916998	-0.011983525364803037	0.29634406170900696	-0.35597895869315305	-0.26429102345747457	0.04093625736442971	0.25690931075577994	0.17979941486918233	0.3175644912832829	1.161509806478176	0.05031563879066009	0.10459500811931	-0.14501273661966171	0.5207305204263876	-0.37196937600169006	0.180855488207941	0.4323139030604223	0.24214291866607662	-0.04077889948806777	-0.26890504299792783	0.16289197439140038	-0.39293474535664136	0.6006362478657233	0.1299868789159539	0.9488659802767723	1.0345043844897421	0.7301847113734371	0.7051584458120248	1.2872308785979982	0.14310933375036455	0.1602344800384101	0.16073672563104485	0.2555612806239558	0.16741991682559498	0.45708012369628737	0.3136282349495067	0.5556432223621199	0.1622790409053319	0.10904083427223718	0.339592605300526	-0.22713939997509827	-0.15783989830471173	-0.27164418746115077	1.001639187261809	0.7238389939119219	0.3251611336557288	0.5318004343115199	-0.22441945735866803	1.4524349951146438	-0.6744478773306319
0.6446453297768405	-0.02722559714194659	0.27938825121529687	-0.36845894664903167	-0.31140316570269294	0.09881600043137777	0.20380670298721806	0.10281014250751172	0.3214204418179144	1.1424499189176978	0.031662579577543336	0.1490132942174086	-0.15664198839404625	0.5154077519132549	-0.37984850467262604	0.12835785509998665	0.4313080561346121	0.2673339899486281	0.03289419186309018	-0.3730614074560431	0.12784998969616843	-0.39419750625492267	0.6196092985727868	0.05309994103758407	1.0479637614934303	1.0373865402520077	0.6838716008777557	0.7113986027369915	1.2786247643774935	0.12973168114665665	0.1587012269695594	0.19697646734375113	0.25966522840497697	0.15331147661407218	0.45896449726893734	0.32025488787714484	0.50226043756247	0.1654431949479261	0.0814204207773902	0.31654506424909623	-0.2652220778146937	-0.16656420772809127	-0.21536730711393065	0.9498550877159031	0.7383645742646705	0.3130044791149874	0.5555850524151537	-0.20168001723671533	1.51996701379184	-0.7385565972942554
0.6542790287704124	-0.024806421121976334	0.26324791139104164	-0.37221815169406214	-0.3586036333488446	0.1539846709908396	0.13279554811376987	0.03052051015292086	0.35045125425513546	1.0990291465952853	-0.015957143988273196	0.19227394759682725	-0.15257027434845605	0.47300534467934285	-0.39986805179305657	0.10696540502779912	0.42113718935199634	0.36233896583242575	0.0630051027470939	-0.4444202657567998	0.10876560211408925	-0.3654049939236533	0.6208071092385923	0.005260969399771561	1.1130951905795046	1.0412160763379381	0.6399460801006323	0.7174744259972285	1.2969718203715237	0.09649440531475872	0.14193217511674044	0.17815193835235443	0.28065079148065164	0.149521451026812	0.461832983834422	0.3185316943222582	0.42258496779368276	0.16523787000880547	0.04194293668515804	0.32208493095812835	-0.30323778784050825	-0.1873432263762726	-0.1569537593679721	0.8827438529144033	0.7158602809247905	0.32840155912244	0.5838371477356222	-0.12648665538873455	1.5810066089343373	-0.792910191258194
0.6567414278046282	0.004864579105608805	0.26213707745129783	-0.3754998641240206	-0.38791452956768907	0.17714291678290067	0.07462336813862494	-0.041038800859139093	0.3684551925416083	1.0942600199144379	-0.047842038199488734	0.23467378336581685	-0.1611903628991336	0.4598028323980382	-0.45312888070947765	0.07107897634694713	0.40278418684525397	0.5285845300142398	0.14068878842137605	-0.4728223495964586	0.06675870077271058	-0.37566781081542466	0.6354695553892672	-0.04437526468393474	1.1695055942705965	0.9948630247972575	0.5704232456051905	0.706384929601967	1.3050526052132634	0.06711318292149433	0.12408545302056687	0.1485236963027416	0.28019211827812307	0.14743518889838983	0.5119378580610967	0.3252738017552106	0.34603168804298023	0.18541470311922512	-0.030042468693616577	0.3075057225703691	-0.3250787272195157	-0.1903029916868216	-0.11225010836507306	0.8486502594344298	0.6874392157195821	0.3367584702688016	0.6002134053464504	-0.03641332282884821	1.6315141902488393	-0.8039969633800486
0.6745160961331343	-0.0008381312270522072	0.24703478745899515	-0.37516408855189054	-0.376814102011317	0.20528686633564225	0.027913842932365946	-0.11047291733828286	0.3889886513653913	1.0804569455050541	-0.10315642100296618	0.2563351987695261	-0.1723970523047249	0.48760698262495195	-0.49680869462610805	0.046883651888840513	0.39661948897217886	0.6860695407505822	0.1655844555657829	-0.4645068358618779	0.021648794513184758	-0.3681475667887209	0.6592762613160307	-0.0697489143211307	1.2417077279783615	0.9454582489317621	0.5333302222071101	0.668799605864337	1.343285554972708	0.03276128234837156	0.09526444397247534	0.16619957167151184	0.2835820382888085	0.16642341044674686	0.5302015630083818	0.3431472722439805	0.2884260422193167	0.17472555739412007	-0.1255380123494843	0.2757458029809185	-0.40048786536773734	-0.11897962678330569	-0.061992749222966194	0.862702102307645	0.6955838378955895	0.3615347475502794	0.6345516616013317	0.05175095212172141	1.5924137352380887	-0.8067818489203381
0.6934208200300033	0.014364574634137702	0.23252126522816602	-0.3638059860370087	-0.35583311700890946	0.23808462172050143	-0.04141498297622889	-0.14308200707778235	0.3886704444321013	1.0772116241407619	-0.15355338095852328	0.26857441208762334	-0.21950075377024447	0.47989346127276145	-0.5118810976399413	0.033225546742410676	0.3941595915051155	0.8789824555760152	0.16338946272725494	-0.44485023448035876	-0.019695036776021684	-0.3753782084596652	0.6851172686242438	-0.0728497209871197	1.313848625339223	0.8740051508445232	0.49210004439495025	0.6016051598240006	1.3299178088251304	0.0324229592172699	0.07177137235240162	0.1643699932829864	0.2866435193936835	0.18773100273945134	0.5355083708600914	0.363713258773062	0.24831729093022506	0.17770964295185948	-0.20109362512564694	0.24170174870407318	-0.45061799002593217	-0.04314559810629599	0.00402939933739615	0.900505551917453	0.6897354734005958	0.3561069769045355	0.686564192100328	0.12282995395791727	1.6160141447493324	-0.8235605401767987
0.6992748927194803	0.027088254989937544	0.21673448503234266	-0.3579921307631097	-0.291466550713846	0.27816152268303534	-0.10164945657730262	-0.18809260826664514	0.43486644951276493	1.0617397565452895	-0.19206286760917535	0.28878162316434625	-0.2955219349315603	0.48474494920055033	-0.5196775253699109	0.00992754477552803	0.40834126201060633	1.069522416451161	0.16580612340731885	-0.40603791672515605	-0.03400686330624429	-0.4026799095531185	0.6974581965618948	-0.07704623765688697	1.3322587050021133	0.7986945005764599	0.442921263273744	0.499616524518579	1.337120916295941	0.05289868408034228	0.05698626741680464	0.19110818543826508	0.3101847517682451	0.2036387884958962	0.5688778157481214	0.3657601665883893	0.23242736754156054	0.15879346421957943	-0.22259432630133577	0.16567478742061767	-0.5106534560696645	-0.029229613630917473	0.06762537218915901	0.8914401093004006	0.661547176898471	0.36355779588752835	0.7263081931182365	0.20695041146077386	1.6036966496398652	-0.8631099462924772
0.7023404963164495	-0.0060459609383191944	0.22783560787518745	-0.35705541567439003	-0.22601865072330937	0.3241764121985584	-0.14477815806109523	-0.2175906644326966	0.4947092445504343	1.0478977130642526	-0.2337549562056968	0.28092127503288544	-0.3159040510376295	0.46193532498132417	-0.5099214894523838	0.007614607127524706	0.4261793446786193	1.2314451698310696	0.1969782339295421	-0.3644287080241691	-0.05672291777845369	-0.44169587410139544	0.7185445561118091	-0.031190135908988448	1.327929189991619	0.7334955363941613	0.3821805930145035	0.3871888748095483	1.3108811491825132	0.11190842810892758	0.05358500603111922	0.2509648721048829	0.316108854224659	0.19216987125197765	0.5872144193579223	0.361106430924016	0.19382378945922765	0.1560975273949014	-0.2586616494840837	0.09499602504111695	-0.5226924061503886	-0.03098252766932791	0.10757644318300527	0.8842211454766067	0.6035869171980669	0.33870618889201926	0.7456163496365759	0.29580940962813196	1.620431185163362	-0.898649887542714
0.6808179792303424	-0.040070015752938073	0.21106485046007065	-0.37073323360508004	-0.1508461046233808	0.37026138915131235	-0.18824547315674683	-0.23110414110941754	0.5498453944630153	1.0247116885052034	-0.23293692753152068	0.2619960118913158	-0.3357463348160759	0.432681875537184	-0.4855253607254381	-0.02353168920687721	0.4333711422754023	1.399562817581384	0.20489415691120588	-0.32835943823011565	-0.08355720992900553	-0.46132822513648986	0.6831821800961451	0.040659663568127634	1.3226202851865836	0.7036026501919432	0.2980648126612966	0.25881728165687534	1.2474915976364618	0.16639295705835744	0.05278209630217536	0.31429810797826513	0.31596411646458133	0.21491314246812632	0.645665887224619	0.36780817851762065	0.15643784662212817	0.15857379792173865	-0.2875302110742862	-0.01393669214213868	-0.5720860420584352	-0.00841598016581407	0.12467000649102541	0.9456199685313308	0.5457640625224469	0.31099358047359893	0.6921550897233719	0.3790624951294531	1.6558018019225944	-0.8856323985989814
0.6473086286164148	-0.06906756576370938	0.20787100958273697	-0.3947121523010926	-0.05845920556127269	0.42718821437813137	-0.21913022307293284	-0.23619283825841908	0.6042151469142499	1.0130576437825751	-0.2100236205236768	0.230159956918569	-0.37006623247374715	0.37063937334514596	-0.47342780105677473	-0.041082609635246146	0.4480870166121984	1.5572367017446207	0.1856683619379767	-0.2906887881938453	-0.11212988974774159	-0.4841942776910303	0.6516643334255346	0.12823204148808562	1.3317971675614346	0.6673851190852982	0.24525641977668897	0.15672861363657437	1.163965387361872	0.19986545153902235	0.06186302209873988	0.3680908703656091	0.30128264456285603	0.22981593520508942	0.7048863854445201	0.32287999328744654	0.12051053021244724	0.17927742756105317	-0.3060175800992221	-0.08741474002486116	-0.6182940693693878	-0.007749689423330536	0.13521013200947432	0.9794397430223881	0.49197999735575326	0.28026529596567656	0.6434446740082373	0.4642087918574863	1.6173094445357088	-0.8778539799237761
0.6210918895733444	-0.055285325958054396	0.2012554393432607	-0.4196754859685713	0.009765112106998814	0.4685438719373646	-0.24157863931886622	-0.22214097512696518	0.6495055309794553	1.0141636777280252	-0.1979668509186316	0.18136024605300896	-0.4110004544401182	0.30751871208717657	-0.4616445049637822	-0.08031854451655672	0.43496659951899197	1.6651839055487763	0.16594267379743904	-0.2115778996428181	-0.12131307829109472	-0.49565986049123045	0.5918740639192064	0.23542291988308484	1.3393978444856969	0.6222364989835405	0.20045142529134155	0.0781084223102953	1.0867738947783905	0.24177834748335397	0.03127236396930948	0.391599699980118	0.2740373118686773	0.2576457181768465	0.7346977059953604	0.28098066106563696	0.11463354349344398	0.17373494517182464	-0.29510144251007775	-0.1625673714929002	-0.6684472240386604	-0.025411177760074705	0.13910448307512988	1.0541835647889397	0.420307634401599	0.24041103016236637	0.5578136849074959	0.5244933374128764	1.6030699609680603	-0.8772111460675825
0.597028442246752	-0.02874804599555651	0.17587404362352374	-0.4278964570645529	0.09469211220781305	0.46553553826061733	-0.2679144970404276	-0.18585488559716112	0.7106371195133722	0.9971582625480842	-0.19506530554385373	0.1475850028148794	-0.4313429445561818	0.28713324204879875	-0.42428758494321234	-0.12939380172361592	0.4052943330834401	1.769843283430952	0.14291721579478545	-0.10812810814537954	-0.13145651794905286	-0.5039336302170335	0.5618405316144943	0.3336194610201529	1.3085317629921067	0.5919141972350289	0.16597455469360073	0.010393468839617618	1.026003443958288	0.30827131506125804	0.009950277562745071	0.3583750420076428	0.2501668965987015	0.3054730034694317	0.7934858027032009	0.22544601449804155	0.13956767446710755	0.1556685041803825	-0.25030441600300013	-0.24744274635374258	-0.7113128343153207	-0.04577131469332249	0.1295709467154724	1.1323231331880397	0.32448045189720176	0.17570570126039953	0.4325713639631088	0.5735553552122628	1.5885511672737866	-0.8773004061884908
0.5724762761213571	-0.015442221387020755	0.15683837054815564	-0.44780622023520333	0.18327902997773599	0.4519950975646635	-0.27176208208307534	-0.16503303800026797	0.7521078537175636	1.0001354423149276	-0.17108643159260734	0.10621062459636048	-0.4270007400570693	0.28000595849398613	-0.40465936410458614	-0.19000977047211254	0.4008018256840674	1.815377411621321	0.12982928273937638	-0.011909339895030735	-0.16508567271269992	-0.5386844411827751	0.5417650421938438	0.3760546077775898	1.2847442212385636	0.5958628304292752	0.12211715247040741	-0.024296297055572968	0.9263402180695228	0.3640029216726177	0.014635384341389395	0.37919008576146546	0.23827411442914664	0.32466235691970496	0.8365034045262885	0.21760934225379014	0.1733449110991812	0.1435281463323045	-0.2225879855227141	-0.3054819937496204	-0.7427153155288351	-0.058412723849853264	0.1274011098357709	1.18942041639488	0.2633471264898499	0.09189247609193738	0.3293435907962211	0.6001553380191386	1.584508540195766	-0.8895199867430247
0.5517154692867663	-0.024684057474400504	0.1545610321046336	-0.4764394327697744	0.2579549266280793	0.42041008093240206	-0.2649737012042307	-0.14029383875041723	0.8006192736108911	0.9658139482235285	-0.20919841785188004	0.03069615527918417	-0.4267744699112355	0.25081626994853223	-0.38286211671630155	-0.2174144434291688	0.41516216758338187	1.7637869730439568	0.0815290662117811	0.08394147191347562	-0.17072863424005144	-0.5341681889484897	0.5081118421598767	0.4320972450118658	1.2697803694152152	0.6207582515522474	0.10991548686809735	-0.06972235169997898	0.8416989163732698	0.3914112219348197	0.002209699766194795	0.37904575439032323	0.21534009314273259	0.32421188366515497	0.8335369785445439	0.23239693374307285	0.20426355094396284	0.11863022603503989	-0.14312225016863261	-0.3128025598284309	-0.7622270797602271	-0.07863989006487541	0.112786356226156	1.2044432996367898	0.17544037625419662	0.02397175697542715	0.24079420180157976	0.615386467151737	1.5881586072973572	-0.9126548194082481
0.5330048787767264	-0.01845620642716148	0.14057323587619186	-0.513311392754146	0.3017603674672152	0.37246394338841304	-0.27157597468352135	-0.08527223664986402	0.8765252654738855	0.9427265498002366	-0.23874871998271469	-0.008949543208420094	-0.43071294874405075	0.19209772854265453	-0.37950854518036303	-0.249842886309464	0.43944027056160806	1.67255736526564	0.050475257698023426	0.1322737428611738	-0.162095556455378	-0.5295759927244899	0.4621102325632519	0.5040682224187714	1.252560860471315	0.6282178238680451	0.0769729413478126	-0.08585600043647568	0.7489663812951461	0.38824741100511473	0.0023870997932920928	0.37315636278767883	0.20590438214688245	0.3112546866178464	0.8499877240768683	0.23730245213905246	0.2438647725818705	0.11270428361319954	-0.08486816447069122	-0.33127923197480036	-0.7200869541328601	-0.1564506930563574	0.07858795646895056	1.2194178342686572	0.08777046112331444	-0.046566881663472566	0.1340416812003874	0.6436470669349941	1.621668415700395	-0.9362739241299561
0.518361364255309	-0.02534019635595563	0.14169953386150086	-0.5327611927697391	0.3362324353954038	0.30628431035150416	-0.27270015858941576	-0.0942782961868806	0.9534901018448544	0.9125264934958264	-0.25507704781053275	-0.04547646041453146	-0.43210847273992936	0.14272505532607632	-0.3569025759339195	-0.28735951237110907	0.4384838550424039	1.541572809906805	0.03949229421479564	0.1984392536788295	-0.15454727872232749	-0.5380754118528873	0.4122135488640025	0.5573545591702616	1.2311207936315633	0.6614365879584285	0.040346739591586224	-0.07486453229771342	0.6663538378074897	0.34336726167855425	0.015862517599699786	0.42337057027521546	0.16583136850199656	0.3187933857842549	0.8501790356881578	0.2225199336055476	0.29341644936543715	0.12173114104873743	-0.044595407125894	-0.35396629778390354	-0.6559529321245867	-0.25221014091246546	0.03445333239434451	1.2171530382943305	0.004956360863765372	-0.1090903843397606	0.012645673211443243	0.6946358353191291	1.5481734850491597	-0.9383283172358722
0.5162555393468591	-0.05892339520835725	0.14351557982582241	-0.5658421774145047	0.3337318968930565	0.21656253323731506	-0.2964932312430114	-0.07649133793610499	0.9754701801371504	0.8880764956362149	-0.2778807394121465	-0.10714582294602075	-0.40980191181485043	0.07846840929352669	-0.30794959520604326	-0.283862952441769	0.4197550497222533	1.397559781600504	0.030846810933698916	0.2476280505529677	-0.16760137288667515	-0.5450939726563824	0.38843755763521914	0.6321947135391739	1.2046109155203681	0.6912801015343982	0.03421963517183551	-0.05282831493608022	0.6062776344315881	0.3132129576885099	0.03975411069797073	0.4402930674241613	0.13157646913238055	0.3170088215087081	0.835312433682264	0.24783795177742185	0.33468282736989086	0.15034374246097792	-0.03550566755621324	-0.34903937776933625	-0.5605363736021302	-0.24733374264986155	0.011762277232245759	1.2390623126394962	-0.050508767878226224	-0.18342460716181663	-0.10746170680925471	0.7102805706666475	1.5122658018014203	-0.9254007119490322
0.5096840480062014	-0.04984809839580434	0.12073441182100222	-0.5976461976827105	0.3550135266094433	0.12566247778079495	-0.32079048777380376	-0.07229543815355971	0.9813369126580987	0.8498933957738213	-0.2993700240810138	-0.1338448558313752	-0.37676130191570695	0.04104120690401901	-0.262813413734785	-0.2827560645444982	0.3862940742728952	1.2686244844651209	0.0324141719333363	0.2904285325723456	-0.14848581864006366	-0.5696466521341993	0.352505739876771	0.7012107035011514	1.1943242620845766	0.7133713664589718	0.01389178262906791	-0.050378526291515825	0.5525268611555673	0.2590678913163723	0.05366339030293408	0.413553805746544	0.10341331113498295	0.3343361571281275	0.8201468397703454	0.20327114004410798	0.39566148349761043	0.16335583955414285	-0.018831528527799696	-0.3623998361928133	-0.5128412285212804	-0.23185252789074018	-0.013537296136505955	1.2599903761963795	-0.08659434439432172	-0.21469571672521118	-0.2135181335160982	0.7203995426117754	1.4685891047892188	-0.9055407809696499
0.514941224099007	-0.04526816561810228	0.10957091732771218	-0.6055661064752694	0.38817369033118065	0.018854179301310302	-0.3468542146279629	-0.043926649326591884	0.9531725949084839	0.8227356778163569	-0.31701698778003057	-0.1542708204639845	-0.31826794234291367	-0.0182109610789778	-0.2612894852600424	-0.2558611718818201	0.3545495180928652	1.121324534059265	0.009847610733726291	0.33971447175823655	-0.13093948682298345	-0.583135971146634	0.3511095660596558	0.7441623754834383	1.141225420136278	0.7196897421880651	0.03042738957903308	-0.03274489226924569	0.54987699528368	0.23439282682550866	0.0664607768246697	0.333276120778216	0.06796263916925609	0.3459561528672964	0.7699494777344948	0.134612861323184	0.4976251272242875	0.1845653875429583	-0.02960062113382906	-0.3502251580814057	-0.43716313442799376	-0.19965353502263156	0.008079381607733272	1.1991304289118427	-0.11372203151420764	-0.2510641795966321	-0.29723874640325204	0.6967718182916895	1.403369338441111	-0.9171267068734815
0.5461212542363709	-0.02709391618931989	0.11403074806862439	-0.6444194929244043	0.41693573982338183	-0.11375355804191645	-0.3694012755455223	-0.02418072516942282	0.9473807037249158	0.7797809297449496	-0.34533130996326294	-0.18114296482237627	-0.30577024966870603	-0.06699928304072574	-0.23576517454323814	-0.23096875022035962	0.3200291457974759	0.9549905925932156	-0.01098785398701686	0.373230323067602	-0.08620116725504164	-0.5606188562771545	0.35603824292137254	0.7889009346962489	1.0902470795168855	0.7164931057606094	0.03307200329951786	-0.02022764823557131	0.5352351077146796	0.20674308715425527	0.08865016777316401	0.26660778002735014	0.042948264039374226	0.3612937193141845	0.7123688835691026	0.13657717694231522	0.6104993555887049	0.1784853611714526	-0.06788782764292563	-0.3412525517692194	-0.3903585040689888	-0.13825001153681948	0.051560088788713	1.1444301571339774	-0.13499200141521756	-0.2943345335529517	-0.38018826089336205	0.6797481690547782	1.374404707953843	-0.9028554193304709
0.5658646447219706	-0.07107021232608582	0.127730397581374	-0.6757471315996515	0.4575445297240942	-0.2555014206832477	-0.39625610830940877	0.00031284803750779576	0.901117907271453	0.7096138038623385	-0.3606043194157087	-0.1879830481812785	-0.2932633683591344	-0.09387496817329088	-0.19657989210233395	-0.2241364258093399	0.2963709986200053	0.8348235568536972	-0.01632869283829484	0.4038453253225011	-0.0642298165404622	-0.5073691799039509	0.4516026905957048	0.8122956123144988	1.0217955679968056	0.7557154663827379	0.015533696239820264	-0.011986152012312876	0.5487218511248513	0.13773372965385072	0.12290234150913659	0.23326208554871922	0.024206790305669485	0.372336571652181	0.673067155251346	0.1528029513945351	0.6957225405925667	0.17808749859684941	-0.10164203914760268	-0.32649046043884256	-0.3339823731642019	-0.0699081539907805	0.11455139843783853	1.0844357907904039	-0.1363236167938327	-0.3176907441442042	-0.42270858150494606	0.6400418365186871	1.330548944338053	-0.8870669840878536
0.579134890406743	-0.13838459928852828	0.16596189969734385	-0.7147608311329737	0.4530995617728995	-0.3614418377319299	-0.4162330548243321	0.0053042295594512125	0.8387896506692897	0.6640984897845355	-0.37579750765486525	-0.2058370871081619	-0.28465476560266145	-0.09576007991611142	-0.16162727569380006	-0.1930047492766836	0.2806395706585889	0.7193147391447552	-0.04686117258574562	0.4072985014461093	-0.018933969783753758	-0.485347214206179	0.5160829756282499	0.8197111398656227	0.9677405967615854	0.7843984821197417	0.004638730905277178	-0.003748267006373178	0.5671879043814742	0.05395511699665062	0.14056565712060146	0.2647132081032117	0.032133147199760334	0.3512906655898904	0.6181118604927847	0.18086786321651904	0.7690019673236117	0.1796925536074001	-0.16387816290576054	-0.2716434009913194	-0.2851013970928418	-0.05416149874510888	0.19030160294014045	1.0134781815345955	-0.10438924611720299	-0.34925499811397526	-0.4349945481478207	0.646156912756153	1.283889709947198	-0.9004439849851208
0.5754717449837318	-0.20897191019552497	0.20696373402944485	-0.7485446039259581	0.4684514067874225	-0.44480564428216257	-0.43150891846242	0.0035656170376644515	0.785281506927159	0.615056543491071	-0.3901418686540227	-0.22826116699301774	-0.2723339541592075	-0.11851803618635322	-0.187702982554967	-0.145620289479444	0.22458447440928775	0.576386297747624	-0.07832893188855414	0.39767862891211114	0.013488366995171353	-0.4405422733763095	0.6252229569882215	0.8646037796249211	0.9091843500306537	0.7247534504051288	-0.0085660726670748	0.0006103326371145523	0.5930612179735615	-0.0029759815400487305	0.14458299946653594	0.2795897959171071	0.02637602562562717	0.34512446208524944	0.5711577624790672	0.16541608753183043	0.8171606148969301	0.1851336859082307	-0.22323899806296083	-0.2476958166136663	-0.2533481994649017	-0.019408900070102812	0.24582537171620297	0.9386728287295355	-0.09589086011175313	-0.3780270616111217	-0.4637266483272212	0.6326012311016653	1.2140549270414769	-0.9001168606243144
0.5840261705073521	-0.27481141973279943	0.24762747277867875	-0.770522003939516	0.4509727374790228	-0.4853935052709587	-0.456225940731111	0.01045990413043302	0.7100425479626943	0.6042358638272375	-0.35992092956951144	-0.21326440173150513	-0.30398593153899517	-0.11424999863633586	-0.15823714385337379	-0.11210140178417807	0.1523944705511177	0.45592325379919796	-0.11933792003386261	0.35927128117940044	0.06219100388687095	-0.3916107804699427	0.6836271115846351	0.8956455985800599	0.8450981012485693	0.6725421622335825	-0.018017224905370926	0.026217454693451315	0.6052865904002477	-0.027324443797652996	0.18506554596522426	0.2806605341689151	0.010348105897280191	0.357299236779944	0.5605474379544323	0.14586178266891678	0.8731091772128499	0.1849420231935226	-0.2975551776786035	-0.27310256171445213	-0.22963834717672613	0.0069264399903048186	0.3128754657999112	0.8994333941078526	-0.05050496382503391	-0.40425472764272496	-0.48574803171172476	0.5927059073493688	1.1334248114450804	-0.873877045497488
0.5998544535007865	-0.34334044006820774	0.3344603051387008	-0.7803608306237857	0.42078109169382183	-0.5261492143674971	-0.44803688301380545	-0.014509372132122894	0.6236383872894258	0.5659464013222137	-0.34523719625954585	-0.2409565746280232	-0.32862698013619296	-0.11072121020256771	-0.06559330723877235	-0.09509668195890453	0.04956512862890007	0.3499820902307405	-0.11747622888669709	0.3155347529866984	0.11850289804789227	-0.3730757326812076	0.7164001322164633	0.8741860992540011	0.7779997146686278	0.6799428892680959	-0.014841861937782346	0.08562525828088537	0.6123753444040789	-0.0268788833820869	0.24307255414078216	0.25200448792508956	-0.04920446106313837	0.36653419768881995	0.5406949275038593	0.08547824084409399	0.9140716703454299	0.18711809188291312	-0.33734385438765985	-0.2902510077436783	-0.2823409948128946	0.046195813753851886	0.4115216515977159	0.8473431649323387	-0.023457030647933957	-0.415927234000167	-0.5057692026850136	0.5622694877933713	1.003446055279689	-0.8640780890750109
0.6032329933424154	-0.41329962443230633	0.38224265952963654	-0.8155188044487185	0.40064403146367605	-0.530079989153603	-0.43511630206897534	-0.017391576293206507	0.5428366927998225	0.5280915012735814	-0.33833371854460503	-0.2435903379943825	-0.3548168880819041	-0.09661877473186195	0.028333350172645915	-0.08302119551941566	-0.0384001226438233	0.23696450627568408	-0.11280058104339949	0.2645333942282141	0.15353575935690583	-0.3677195397841921	0.7526153259053534	0.8677472176668098	0.7363537957658325	0.63262238456068	-0.0069008273569504865	0.16055934774503872	0.6353371722889094	0.011893957545823206	0.3051587921284206	0.19146932302492223	-0.07374622221441458	0.3693172381917387	0.5377067645812377	0.03162754702639966	0.9329393581006598	0.17086173349044487	-0.36480031294447846	-0.30902701333503246	-0.34730991367325725	0.07441096831731567	0.45763948192737686	0.82299705805381	0.02580412677143661	-0.4099663644544238	-0.49829987576523155	0.5111441021183839	0.984567327537768	-0.8739930602248318
0.5822422810953073	-0.45349794068425053	0.44069365895578577	-0.8419015009625967	0.39629946434460805	-0.5079891524217143	-0.40631809177544814	-0.01883814391807861	0.49599441556261964	0.5083901140247421	-0.3225162332664083	-0.2012639882438949	-0.3955926060882488	-0.09372854915478261	0.037561363633639676	-0.07757350168152174	-0.1052284529540974	0.12727076111075292	-0.14666414037628467	0.22859078113883466	0.2230221881524666	-0.3395417981043037	0.7605424078659528	0.8617513749724015	0.713572356663477	0.6231055238011478	-0.024480543491672314	0.22821700057406016	0.6108974564501193	0.023042114300337098	0.3488255294284558	0.1583126131435212	-0.1326732326032248	0.36474733772514323	0.5324752874531418	-0.0136604599729846	0.9889433140879131	0.14198812424415486	-0.4112857317332067	-0.3010579384240716	-0.4094247358369347	0.0697842237758064	0.50089412116614	0.791284844850243	0.08551707118654947	-0.39996138185799673	-0.45327838184406444	0.4533558629684854	0.942787909925609	-0.8886107201176341
0.5733457566574558	-0.49298397857265625	0.5023081381831433	-0.8489331846093522	0.3771703169125306	-0.4963662542689204	-0.39442415718802526	-0.021014746772870595	0.4288742367105695	0.4622223774570232	-0.3082750847963558	-0.1652417954601524	-0.44217841309307504	-0.07982377670942471	0.013397691144133094	-0.07699849716068673	-0.16461520091987808	0.010428098816878529	-0.15895873753815656	0.20328485606334704	0.27565617457036995	-0.2618821222812853	0.816488823625473	0.835206300466153	0.6811684556780568	0.6074571225158504	0.019813905872300214	0.29595292969745113	0.5857375459591385	0.05302026606847242	0.3996146892416411	0.15289245441339422	-0.17324397529325414	0.3827303811178799	0.5101386887484126	-0.016589741303755984	1.0282978720260272	0.12883322539649564	-0.43220048461056104	-0.2678265860742754	-0.4380403420478725	0.05789486771104706	0.5584361258585723	0.7572849756984752	0.15229165006872183	-0.40663755574922833	-0.3840583899121978	0.35032439226282597	0.8926202485167346	-0.9159477469525459
0.5531772024660415	-0.5421785758147561	0.5594281987543418	-0.838784516078024	0.33773621674769644	-0.4761666885956554	-0.3692915208932038	-0.04681502847926317	0.3773855257500277	0.3951941415271242	-0.30885411897852216	-0.14852626034923683	-0.5073892394065262	-0.03537429063599581	-0.011323458541720021	-0.06830597356054025	-0.196985146592081	-0.11591182767247732	-0.1921393655613479	0.15521869700992985	0.36785917581103456	-0.1787179772233429	0.8693791582137342	0.80480640353776	0.6547050557337989	0.6022512383582008	0.05366444857242749	0.34668163466829627	0.5391956848984452	0.08566547950052612	0.46800796613756457	0.1833200708279059	-0.20260058435027078	0.371700873392817	0.5273847814301325	0.00457283974522483	0.987222138117055	0.13109131637897742	-0.42083005059351	-0.2468893775115772	-0.4537406630262006	0.02621073089407347	0.6182210897009031	0.7474918004428797	0.21935172970167507	-0.4147777719908824	-0.29512104840047115	0.22462382863757888	0.8737208780454875	-0.925721767982059
0.5188748012819006	-0.6078274491819133	0.5954712806887884	-0.7988397503861957	0.3043395532880616	-0.4470045539725277	-0.36107722076834364	-0.07520773314666487	0.3245299483034094	0.35382067815296087	-0.28299292469894943	-0.12728179613164928	-0.5150824243648795	0.009111071541497342	-0.03322637075372573	-0.06382020003719073	-0.24243490522357414	-0.21380655298486725	-0.22626820136836662	0.15372857906833873	0.43308608982114993	-0.14942950365548008	0.946051426793117	0.7734698138228532	0.6332063479300991	0.5880191195618545	0.09748550838989664	0.40289019898340206	0.5148282961763333	0.06941746955497695	0.49097119625859464	0.1945539858777943	-0.2159940585600967	0.37157453649124483	0.5299110738406372	-0.007843480628359361	0.9355696737778564	0.12491328664399792	-0.4064153447709408	-0.2168811468158768	-0.47258552372521445	-0.010748196228262738	0.6747470399795034	0.7762633698202767	0.2757025469661913	-0.40150388932783415	-0.17117869070253738	0.11846076073839576	0.8319565480686487	-0.9888128394291972
0.5109111299411424	-0.6419796562162479	0.6070620983078545	-0.7772472183085624	0.26227606688631794	-0.4270814131517005	-0.3251715456362734	-0.0844590654031978	0.29043274832389077	0.3278097855897742	-0.2869692501560116	-0.09557555494391731	-0.5261478385017524	0.039474602895126956	-0.03147523382320701	-0.021344759820277004	-0.23933684281732645	-0.2917529371909966	-0.23792029301041057	0.13700289110683772	0.49447158734894997	-0.1701389438904009	0.9499949187699499	0.7589192907870153	0.6164051669733782	0.5570505416177569	0.19612617859841236	0.46863682619956426	0.4876295852687411	0.08579051062307051	0.506301911041313	0.22112961063760536	-0.22357638165949098	0.35311068713886684	0.5257757487589606	0.003720844282613911	0.8802697526730736	0.12012551213910352	-0.4078139809212898	-0.198679891027043	-0.4576633341587028	-0.09705567755565017	0.7185973179314888	0.7789152676109347	0.33936468887884347	-0.4079211523204466	-0.11935962360438424	0.03981375217048747	0.8231106978480899	-1.0337340345029151
0.5026586462933043	-0.6544308869710778	0.5915599080972437	-0.7595155621440506	0.23799468341895627	-0.40351596296674525	-0.27892516878808804	-0.08874235321861701	0.29177505658468467	0.3063163196197763	-0.2620808901288393	-0.08085949415471298	-0.5292042083396409	0.03137974558304139	-0.03251525080442341	0.01233739537788	-0.20570299279196208	-0.36899825434835526	-0.27076391779550846	0.1240010189291217	0.5344141960082636	-0.1712747997466389	0.92107993944807	0.7521657134408148	0.5911183569587929	0.5150161988915097	0.2539857905698074	0.5446310573402554	0.4469876665348531	0.10810856599725091	0.5270098022359492	0.1961916719052307	-0.22800618244070803	0.3057544178068671	0.5190738095888903	0.033170120974918484	0.8415700491692005	0.13221431329204814	-0.39478600774608474	-0.2163351045630942	-0.45089075574791393	-0.13583659094794914	0.7865825021165905	0.7391174769538529	0.38729170430682125	-0.4062261937623277	-0.06307128990267892	-0.05972575543878127	0.810038058073021	-1.063526357093818
0.4985792515176228	-0.6287352460620088	0.558485665177162	-0.7260159641183611	0.21705608987900163	-0.39378070489114947	-0.22260985574055558	-0.06512644094751648	0.30278265398691284	0.2809308863873689	-0.24727108159126066	-0.03501842088541579	-0.5265631648201969	0.056072361834361185	0.03907911885025654	0.028197884730406762	-0.14381566399762497	-0.40121468641547936	-0.2787907434418432	0.12380771351045401	0.5747146179889995	-0.21506118487720954	0.868216253457241	0.7249546188937789	0.5498504213048284	0.5676188856871389	0.33551625599878837	0.5583358598324409	0.42657412149286716	0.11777440180439291	0.5509852063706442	0.16981815344484136	-0.2146615948487521	0.28241976251769724	0.482146960506436	0.0659288895732929	0.8194923591467029	0.14568680226277014	-0.40090098338726776	-0.2199039355639945	-0.42183881335782025	-0.17920222246999157	0.8792413724823523	0.7638999339497186	0.4166096734327581	-0.38038754275563386	-0.04855635385364589	-0.1478745713325642	0.8131403114309013	-1.0620212545978256
0.4836886141473296	-0.6287991137107614	0.49510687752726146	-0.6981885141993791	0.22385713069076202	-0.395016866413093	-0.1656129976890655	-0.05236180452044803	0.3526018081264855	0.26217765103632573	-0.22028029820474576	-0.011773236532441469	-0.47967533885675645	0.04921721734131047	0.07266279278697357	0.055784315268613736	-0.06868305544656815	-0.43586348284492243	-0.28889578478300937	0.15193341044575776	0.5842172633722967	-0.2748739719366236	0.8674368132600433	0.7011621291502976	0.5202639737896684	0.594928228659845	0.4177201505844369	0.5654862696384904	0.4020702632271669	0.14331996007075243	0.5687347775070959	0.18423050171863825	-0.1855277853969645	0.24405847322515103	0.45735684802992305	0.07590970625876055	0.8055934335516846	0.17012031705990135	-0.4188909794102704	-0.19066182659439726	-0.3860921725087306	-0.1990952236206686	1.0038851848699082	0.7706908795768376	0.4413516289170672	-0.3631619295219462	-0.06337801624191092	-0.21500144831335816	0.8142586037018678	-1.0991998710889164
0.4487511035060393	-0.6253792035388137	0.4262016678310651	-0.6974843138186069	0.24631233457822505	-0.3633400578469102	-0.1224410076905639	-0.024082863454673538	0.4321629155744103	0.27509331945372484	-0.18666869538482048	0.037593206299803866	-0.4199937164445092	0.0286305867548834	0.08562726094280412	0.08802003739431427	0.00701803738849546	-0.4448482415361415	-0.3278629352573263	0.19892389306262928	0.6023467267201107	-0.32741604863329216	0.8529101998898012	0.6910757574834638	0.48845182623929606	0.5475756891553982	0.5130631696959489	0.5226769841993132	0.3797864295018901	0.20373459197909233	0.5598980491336598	0.23769030843294686	-0.13535197078439185	0.2192360120811073	0.4735983162840428	0.15376407508819748	0.7757096590376242	0.21317811744006657	-0.42059549995680856	-0.1791885285202385	-0.3356837462798152	-0.2596236245849628	1.0627647488821974	0.7804554211895924	0.47069254041898007	-0.33683908154120534	-0.054179437976699316	-0.29703518796967593	0.8180369697732642	-1.1104123495768146
0.42762183674149085	-0.6150141911013178	0.3670104560905435	-0.6607096793713928	0.26277193544054234	-0.35735138025060753	-0.07727957276863509	-0.002768286067981851	0.47998985514597364	0.2822979558054365	-0.18283602168081403	0.07580259487503775	-0.38956727330636987	0.0023467036603564027	0.08344049552510599	0.12903965520320623	0.12508638806565614	-0.4333945200393658	-0.3732831571953157	0.2693318601549427	0.6587058859077978	-0.34461792528991925	0.8141532554711736	0.6639515453338648	0.4461481246657419	0.5359200751188218	0.5743001233407546	0.44440200662733587	0.3770198882652164	0.21235379410716618	0.549069259537825	0.30532135297884444	-0.09069114163421785	0.187682489665465	0.49939541576179314	0.21584867596821278	0.77517789544114	0.25636692344007855	-0.4197129464682462	-0.16607442666468644	-0.29008812076171614	-0.3129533412557076	1.2030087508740297	0.7712123091657312	0.4708895182284955	-0.2994043968743395	-0.04946029362534803	-0.3365284997996437	0.8257039623846071	-1.1141227355963226
0.4074098823850547	-0.6086709915758683	0.3029021417817554	-0.6318299186851097	0.2813840185871685	-0.3610198471506648	-0.0540178638652821	0.0028562304568616652	0.5188195009703962	0.26838583791052323	-0.1854394619155922	0.07461861885990492	-0.34989476583339346	-0.012311096020980817	0.039546558456435246	0.1889689854435529	0.2425990431104184	-0.42032282910414553	-0.3778521894937412	0.31969208726250503	0.6812751303806172	-0.3876985930512203	0.7939981580573486	0.6307504548988719	0.40815305261531315	0.49118322271997555	0.6354979823150315	0.38221724342664515	0.39357095630576955	0.22574967784992514	0.5619009177892058	0.3502567324287852	-0.040111434568218654	0.1783906919617733	0.5238777114248695	0.26382681919483114	0.731127023848633	0.3179857581377269	-0.40605867597350126	-0.20441503247746312	-0.28160084091115484	-0.3479349739516527	1.3359748980944093	0.7825189523836659	0.47010042642220107	-0.302254736319252	-0.06863322042441419	-0.34550299045937055	0.8659312126635491	-1.1375348868353279
0.3896685410025172	-0.5958573406155339	0.2497852174484839	-0.6133012547592644	0.2901679758334242	-0.34770812663213047	0.007903920754767696	-0.002552698115280333	0.5538575376437656	0.285105787448367	-0.17656972605176016	0.046147755788138525	-0.30184319920112584	-0.019410007247704714	0.01112555763743558	0.25263704753962957	0.3710743521514437	-0.381263060996747	-0.4358058749099028	0.36901871597125124	0.7114954407758606	-0.4403762658177044	0.7435345348310366	0.5723193571040053	0.3559845085481038	0.45965142367144785	0.6391247792621553	0.3455264774082704	0.4321653675062712	0.26526333125849494	0.5875091494882768	0.36649414035922684	0.009580931265690009	0.1735362446542633	0.5647537097327041	0.33037879921668534	0.716291224686556	0.37077523499859766	-0.3993531571509437	-0.25296952382905397	-0.2839954197182152	-0.3319400337004625	1.4289343332636857	0.8255884887883143	0.4583400648045056	-0.27482105900270115	-0.099513393258964	-0.3041466159610194	0.9109433320544346	-1.148301652732013
0.39217406852623005	-0.5783807349764701	0.20414154055917164	-0.6589528521992514	0.30586564593638244	-0.33138271413922915	0.04910384766311401	0.001960334859554766	0.570179803329242	0.32391718909147277	-0.15607298645311163	0.0411241820242931	-0.22742903570727896	-0.0038619290607772917	0.005426535051718318	0.31532467687136106	0.4518133946491785	-0.30595434887208106	-0.4224461765808155	0.4023179589601362	0.698794215646211	-0.5120719278437098	0.6766800849666911	0.5325541373161686	0.3163516457925672	0.41596256267475457	0.6176965212090686	0.3178163366768694	0.463340908882276	0.28679455284424915	0.6147535542089269	0.3409962933135656	0.04869260199407712	0.19457139800957415	0.5356052363792428	0.3407967853265127	0.7415738871577524	0.38065478532696256	-0.39827221436981247	-0.30689413749436206	-0.27566875022169735	-0.33693100030037065	1.4671644012553737	0.8419886815444736	0.43647782349761977	-0.2627259927819904	-0.13737257859155533	-0.26659843570419833	0.9211445437377638	-1.1709045676335377
0.3928335829353299	-0.5723988438639634	0.1760588338133418	-0.701167455820798	0.33096139170876954	-0.31069169987787315	0.12069801358120791	-0.00311724450413966	0.5308592029982486	0.3647609653591902	-0.1400564106818341	0.03083008024932795	-0.18812355678811532	-0.0015967001917302104	-0.025514632657684826	0.37345790797912415	0.5494704301404042	-0.22035950106412555	-0.41349385801120125	0.4008272373164258	0.6884977974025684	-0.549337062299473	0.6015910933849865	0.49490322592014124	0.2774322868659121	0.4110767566602707	0.5365903736961429	0.2987747136288087	0.495018792848758	0.35733495647480557	0.6664253790317434	0.3012896882557753	0.09246642217936199	0.19130181973213709	0.521829233740016	0.3115767838546664	0.7593500344249285	0.38480866443442335	-0.4170361416898148	-0.3724470347784207	-0.2412695458022819	-0.3810782573829222	1.535330672877087	0.8307131285168806	0.4069667658786207	-0.27064809038894144	-0.20276084967975297	-0.23903994041264584	0.9699843599161788	-1.1380544245754831
0.3699720069040011	-0.5559812327240181	0.17330056355275217	-0.7213612110573289	0.37201640753004384	-0.27586956608666396	0.1637692553741214	-0.06690084695039629	0.48938444381176616	0.39003263755609946	-0.12816648591416982	0.023641452200683137	-0.1336872094443307	0.0018966837736100971	-0.09323898531328054	0.4184429428711941	0.6002607085563685	-0.13019720572977012	-0.4487293263022579	0.41009901520831366	0.6611286040610709	-0.5861372270537805	0.5140105404792064	0.5020884924760123	0.2352345369045688	0.39352765853048927	0.418924923227201	0.2668385175654561	0.5047487056077014	0.4235553192505515	0.7338433957865693	0.21123590734570213	0.1291160723973776	0.18678753416183785	0.5121395233039168	0.283150401552844	0.7960298466218201	0.38020486802539943	-0.40725284382792476	-0.4392469668886486	-0.22017932190381523	-0.39801337520696695	1.552599720668854	0.8216061436475088	0.37532158988518344	-0.2438689289461624	-0.22438805138503945	-0.24714720491259784	0.9836370700141537	-1.1066533791450097
0.35019023800565086	-0.5468588357863917	0.15297622001364397	-0.7215828826832345	0.38680433453745644	-0.25925131109828603	0.22048828087404654	-0.137504384549899	0.415539902045493	0.39617151564406367	-0.13670662888736523	0.018843767107411924	-0.09980905543177493	0.011673441460337977	-0.1604792101893387	0.48212391334616456	0.6314339150549733	0.0051758530453449025	-0.42928710052305075	0.3980793060088317	0.6409377145402809	-0.6128073088554786	0.455365109731863	0.5145537691874031	0.21268468676150426	0.3891876368163253	0.303210828505184	0.18872436219827432	0.5253758652479033	0.42573363856786217	0.8139278443187183	0.15616876230031446	0.12758648755694604	0.23398665993865797	0.5120340116496361	0.24711286973199914	0.8074645802696008	0.36926598442476144	-0.41443857482954183	-0.5060819116423597	-0.16621459036025402	-0.3928588607828609	1.5734920113136255	0.8399444272072195	0.3634934979530348	-0.2536294778984186	-0.26536445020379085	-0.27034165094330315	0.9708374445925031	-1.0956761226160392
0.3483173408999269	-0.5122023281056481	0.14909417756185378	-0.7368105517731044	0.40647564646301576	-0.24360474291355066	0.27120005622537907	-0.21060877040523684	0.34282451364451666	0.41205015157864455	-0.14822705015774884	-0.02554536695067362	-0.07685367922076033	-0.02601565118956408	-0.22913874941109924	0.5062441365426642	0.6655789282113934	0.12657352575986505	-0.42604016347549145	0.3527587238247426	0.6533493928216432	-0.5749375568341047	0.38889708955244323	0.5133842359322022	0.21725458075469609	0.34639626682677277	0.15322009045000798	0.15608447754467253	0.5366301039169403	0.4223475432434465	0.8914287478105605	0.12186226242880231	0.10731455497560541	0.278824196525887	0.538101158347826	0.1765203699560717	0.8638400442450445	0.36519735808709997	-0.4329401233479537	-0.5697823653390885	-0.13963207824325632	-0.36500714126633965	1.5752961621363073	0.8123819642508817	0.3949059262968556	-0.25405462847037114	-0.27950352519829214	-0.2772144757829179	0.9950367673055208	-1.1285051032406868
0.3364748986683909	-0.5125223310080075	0.16385483070485546	-0.7431463899253823	0.4191267090933389	-0.22235432238061006	0.3204509825956812	-0.26742518071821375	0.26539926596592667	0.39004958910226784	-0.17382924178025919	-0.053095403832365065	-0.07635134801121468	-0.0578155515249815	-0.2748748513627228	0.5398440371791251	0.6973846018658387	0.2481805415697055	-0.3995930089237078	0.2744863895917595	0.6673250520000032	-0.5442686866940161	0.33394793186866384	0.49711876431384683	0.2260810864305506	0.321660179206109	-0.008552405170258359	0.12991437801416753	0.5408568286367975	0.4070585158486445	0.9428244690471075	0.09340788799094865	0.0939727555388646	0.3436634343215877	0.55583605740795	0.13735506248920082	0.8785037816969078	0.3542419182933315	-0.427281451078369	-0.6225412763651496	-0.17299640199766858	-0.3468016500802657	1.5292951720504009	0.8150686761701301	0.39321139112628795	-0.2421067103436323	-0.29060378730060504	-0.31370456004859804	0.9819765635342333	-1.133764950484013
0.3335619385117604	-0.5230142086444828	0.15650595542469253	-0.7820842584960401	0.39534230974500284	-0.2370724581105467	0.325726424349837	-0.3247452985838112	0.16582108742222262	0.34311380651674067	-0.18713771109006136	-0.07531562329755016	-0.09816947553773595	-0.028587390229821395	-0.33651175452170706	0.5927761546874488	0.7831268659377241	0.39155351084087675	-0.3632647306727721	0.18618595945156408	0.6801571241461891	-0.5504864992016592	0.29795499749122173	0.47250388111781644	0.20624672915894887	0.3752136335172029	-0.17327245129400598	0.11103764062169777	0.55455892806854	0.3710292888911609	0.9903792492166342	0.033870287966440184	0.05958360577330905	0.41001185749354685	0.5249267212833553	0.08186683346696924	0.9179190623991298	0.3236633148343227	-0.4507006660803709	-0.6073550882263923	-0.2023560269077692	-0.329487671784735	1.5231961710912392	0.8203161432737256	0.4163215520828493	-0.2484560662145491	-0.296549717217302	-0.3711549168798684	1.0240275526567284	-1.1441446479156618
0.3261373070688104	-0.5242909211303424	0.1746705388133909	-0.8294734994596723	0.36105375222664504	-0.2475039557440514	0.3493402537673364	-0.3700596505493328	0.12023524632363256	0.32215964384469326	-0.19751268473430544	-0.09399235227359386	-0.07681853269049387	0.029269531159502295	-0.4313939806100673	0.6141832021898415	0.8026935227060464	0.5133149402564473	-0.3463239830516471	0.08268609086331233	0.677320004132719	-0.5723023266636783	0.26028246957744755	0.47572755224784424	0.1841286797339255	0.43254455301654404	-0.2939019033037882	0.07810565304530137	0.5348697570947969	0.3424896725408325	1.0126728298550594	-0.0017036627214583044	0.01756068927767528	0.46380116334527777	0.49043879360609804	0.0793005370425402	0.9218573404800274	0.3118452765761544	-0.46006830118042574	-0.5850673919865087	-0.22300920722059514	-0.32502237408901363	1.4639400886463898	0.835949799328913	0.4589741705639039	-0.23581287994253866	-0.2993580136757224	-0.4632976055763642	1.0458039729748496	-1.1714201525334524
0.32779569512337564	-0.4879225550230994	0.19765737862422467	-0.8277813880911824	0.3167139558476362	-0.246940724054925	0.4170801365477959	-0.4046742916759771	0.09394499532852012	0.302092908941464	-0.20241779079898253	-0.1315558430858372	-0.05588647675789914	0.08633251489580439	-0.4350538814400731	0.6053442624497187	0.8080741976681555	0.6609797930537511	-0.35022413716908724	-0.024343412721983693	0.6663538469358808	-0.5643285660075149	0.21270596540581116	0.4717372100236149	0.15607355713202073	0.4637751790449565	-0.4089494495311509	0.05195125532711603	0.5201024870442351	0.35576261927837005	0.9905917087971183	-0.01367649738605613	-0.019580759738251567	0.5115187073398324	0.4825819096814601	0.028863353105042795	0.9313004755502771	0.27177908117773314	-0.5010364208852944	-0.5747602896874205	-0.237141459547086	-0.339774938055286	1.3791748823956198	0.8191283790870039	0.47772082016060524	-0.20729284864852668	-0.29374781463443544	-0.5565056200911227	1.0877024918024993	-1.155703916711411
0.32011805566050244	-0.49827328334312604	0.20710229187770657	-0.833075655356591	0.25606237094249673	-0.26862555104559166	0.4173685421253313	-0.4409882363454587	0.06975310176774449	0.27134448329919786	-0.22501228210152718	-0.15354049051051322	-0.0668188279689097	0.07588552057483985	-0.43255560724749065	0.5758087394060322	0.8162539169511419	0.7907973354442983	-0.292899083503139	-0.12664339316259962	0.6467321978545503	-0.562047179463169	0.15774850036583626	0.4808842005194003	0.14456982211973907	0.48977376490581354	-0.5003956369872606	-0.006785892665322845	0.4791221517050218	0.3214895560633052	0.9609841331721853	-0.05326678520501012	-0.09116491132482896	0.5113173828963306	0.46880142825958726	-0.0706772899346576	0.9597838490961074	0.2296264689369051	-0.5374869539686544	-0.5658556656709302	-0.2293575673252904	-0.3772581722098107	1.3014044772081435	0.769391272068242	0.5021190335280199	-0.2183745870426698	-0.2992413815991616	-0.6625432827626172	1.0948060497457859	-1.1725290338119607
0.31187143001615925	-0.49690881175315277	0.22422305219077537	-0.8228167289907032	0.19855890990691955	-0.2935748247739559	0.4236475910043854	-0.4726796149844915	0.07994101444307966	0.25112963841610636	-0.26536276442256507	-0.17190774804391812	-0.08286758363740511	0.028756190214046108	-0.42734630172720467	0.5471026412280184	0.8243437789556592	0.8976050228496939	-0.25887403849150364	-0.17483313003988132	0.6355290680582637	-0.5258314739578813	0.10271523070058378	0.4904619573465829	0.151552748931094	0.5342363408838435	-0.5809787603599788	-0.06697096588981247	0.4424440027643827	0.27434394134293727	0.8940547347597123	0.010132827898511465	-0.14333562932439836	0.5164281771079912	0.47422195549800417	-0.14246065861913756	0.96856220981216	0.20164515651475465	-0.5916090043800069	-0.5676379994337244	-0.22650957240253108	-0.41339190755484756	1.2368787055342607	0.7105093149256414	0.4996141628816934	-0.21819022200673582	-0.2782799515446702	-0.733618334894744	1.130990295200316	-1.1685418046176212
0.2968544032490161	-0.43247544185748793	0.22031322600378728	-0.821528288990178	0.12860630347007315	-0.32026909481855864	0.44756034366923514	-0.5170699072300782	0.10896895747625916	0.21929958034413993	-0.30962136074497054	-0.187768881484835	-0.07184076176906015	0.017352676427253164	-0.39416649069256526	0.502855335849816	0.8487613224718185	0.9759864766191406	-0.2374947469996734	-0.23003168552512382	0.6108692732092369	-0.5229730396782861	0.02110321295491695	0.5179644750700853	0.1343738234518048	0.5759516574483239	-0.624375314606974	-0.1274215467183893	0.40631411194334877	0.257843959810034	0.8021990261617813	0.0862837542388381	-0.19526935413066115	0.5146135467233953	0.4745143145101257	-0.18155225902265223	0.9926087245114458	0.19921031318070523	-0.6203764334598163	-0.5635252466640823	-0.28024785527061963	-0.40343149056388866	1.1809926124728976	0.6639675190395405	0.5094797124869677	-0.19206173716582986	-0.2438043467569541	-0.8352026595114704	1.1452052622864173	-1.1304817878911297
0.3063595912296895	-0.32666964838423385	0.2114677919406735	-0.802295479000197	0.03648647619924556	-0.34940808250031985	0.48690528575930453	-0.532290211324496	0.12689033695930635	0.20192775273723487	-0.339669554301416	-0.20692439930763387	-0.05855594761800013	-0.020917529619342914	-0.36198358173013967	0.46858750490598516	0.87422111798605	1.0352043872042795	-0.19973875223982124	-0.2928198935015517	0.6045347943228789	-0.5032412277547994	-0.03356801111761494	0.5013056624137853	0.10587541678651809	0.6267041911903397	-0.6525870109189498	-0.18679887109961368	0.3748537898013537	0.22905243346403764	0.7051203534589537	0.15196181088736527	-0.2511535192706991	0.5146168791739059	0.4871595792990101	-0.2257186056587027	1.010871157432212	0.21912259227468928	-0.6630879037087428	-0.5629151672021938	-0.3589935939998245	-0.351640319698013	1.141212394188429	0.6596418831206321	0.49914886677055614	-0.1916449362104068	-0.18948647223291254	-0.8842753967227603	1.2118199497734103	-1.0848423549435842
0.3113252255253812	-0.27233357852818074	0.22282561793989503	-0.7728068727639628	0.0058982471271454935	-0.36811240278770513	0.516500347931647	-0.530657595823836	0.15900217067401737	0.20045001115567196	-0.3528852512739172	-0.20666096634310369	-0.05205900812607352	-0.02236657977055895	-0.35368707797310284	0.41987677517343724	0.8870849499644023	1.0294458290215744	-0.14566202299839276	-0.3106419045120859	0.5804474066112385	-0.4927417064594592	-0.09040671700336493	0.4885412814272567	0.08311227390976184	0.6603216449786825	-0.6339570868308684	-0.2335105324105073	0.35106263806741794	0.23161020684034903	0.5977758065895842	0.21090557333929888	-0.26643141802291226	0.5027283990052824	0.48416462366132834	-0.2463559865801243	1.072922212793986	0.21817644193542315	-0.6889329028254373	-0.5743192853650851	-0.4227438244105285	-0.31329344654565405	1.0707358383351857	0.6669393156432502	0.49423241988243943	-0.18554209358927132	-0.14215018872065982	-0.9011232204236947	1.3426851211791633	-1.0565277068233752
0.3112222944610769	-0.2651454770798291	0.21872149117506617	-0.7430070870100451	-0.05388788260506465	-0.37805618229348703	0.6009982000954801	-0.5343729991143532	0.15293430570467587	0.1940456218825954	-0.37616265005936633	-0.19527366306765317	-0.06278339180431541	0.021898438476800754	-0.36517721545182164	0.4171284314175946	0.8739888293285636	1.0237276882500974	-0.10481508298195445	-0.3372794455376868	0.5270220341285451	-0.5125183116091142	-0.16240318264182912	0.48510066511706096	0.06716890986814847	0.6789672402454043	-0.6063932392507391	-0.28961022816666454	0.3320108860890568	0.2507564320473102	0.4933668809560328	0.3139277136757677	-0.2550375892309086	0.4800532949156846	0.4611757082679212	-0.2136325123255495	1.1140374866655969	0.19954726169070974	-0.6710496529379373	-0.5763587542359507	-0.4379364004552168	-0.2922643361873933	1.0069211934389881	0.6422545337924302	0.47449306325297924	-0.18802362297748484	-0.06878278769835341	-0.9101665138240846	1.4422365535715278	-1.0332717041108688
0.3075213054865041	-0.18143873600410027	0.22250214103476879	-0.7528382501106692	-0.10516537648400541	-0.4254812310460915	0.6846374782655368	-0.5422543980520416	0.14070085619593764	0.22145169317215324	-0.4056927325782258	-0.17989975602974978	-0.06971598747042895	0.06756394960188403	-0.37848011429931405	0.38884370120572914	0.8345119718075045	1.0234573689658697	-0.08928444780594987	-0.35311829508562476	0.5044375977461583	-0.5133973092945758	-0.23591527787594524	0.4967240876818792	0.05077190471607629	0.6872670255808923	-0.5729437703393574	-0.3517956431156008	0.33885119702757194	0.2887012836222205	0.41250787876226325	0.40773083883409383	-0.2524398086757894	0.4451590278905936	0.43506327469697775	-0.19078936547067235	1.1522565630617705	0.1758541256558466	-0.6738929322413144	-0.5854000473235808	-0.4226526790151522	-0.30239218815478625	0.9688524904898255	0.6072250270083401	0.48073923988989514	-0.2139514498723402	-0.030349838134973512	-0.8766648690908972	1.5678517611747727	-1.0533358072245618
0.29880459628635936	-0.07908397080980187	0.23448198249342872	-0.7247390441826852	-0.1315530578528984	-0.4538335437670648	0.765851049639506	-0.5543797851610329	0.1404300157209114	0.2762165341751761	-0.4467705923130819	-0.17999313542753775	-0.0706337024273896	0.07081086950164973	-0.40095450765777985	0.34242577473469504	0.7822801343984775	0.9891501792231348	-0.06004110373236419	-0.37773533567253736	0.4500990037333004	-0.47705501720406235	-0.3341555825316004	0.5178404253265385	0.08150071248758954	0.6444305140843408	-0.5470563991863023	-0.4148396033679883	0.3430108769482609	0.280143796363501	0.34583326590051955	0.45628311422277734	-0.2422569024196603	0.3840570296660689	0.4175420116739084	-0.21964739662733157	1.1558053794965302	0.17258735992580743	-0.6813566540304159	-0.6035477978755437	-0.42937618463817373	-0.3028865682209015	0.935669413027278	0.6393291299488439	0.4433080779377733	-0.20298161025705702	-0.013614557673502581	-0.8453781164717787	1.5925169933254764	-1.0577084950273958
0.2808310810006752	-0.051140998339658884	0.24102997485378624	-0.6968462661634203	-0.16100419172292696	-0.4934109247818005	0.7921042606187907	-0.581239836379799	0.16749697163202007	0.3067906992982027	-0.44923203272388734	-0.1797700215237868	-0.07932035115548451	0.0880493640010683	-0.4424753318340633	0.32987914365134724	0.7578586162988026	0.9665467260815908	-0.0021293645962238428	-0.41190575100498383	0.37784730011922407	-0.42551306551834067	-0.42293302653890824	0.5137908813209058	0.10083386703183408	0.6163020074796355	-0.5305049416931176	-0.43482630127481425	0.36513746014457926	0.29893338723111734	0.27054176101388105	0.4053808362232177	-0.20913142983146998	0.33686592398681003	0.3876949366664095	-0.29272586108090526	1.1652698214371053	0.13943765186992435	-0.7045785922847216	-0.6319153656858004	-0.43234765343261017	-0.24948578783744155	0.9141772328957097	0.6591560500002986	0.37561095056938737	-0.23924202161999958	-0.013165938208389705	-0.7818102201467407	1.623631585922143	-1.011866356199853
0.2777087184437581	-0.05285711058117506	0.21479419061658858	-0.6838717005412993	-0.1715328923185788	-0.5285804797384775	0.8189857639790793	-0.6324409156429464	0.18755299172309906	0.32839322136137106	-0.4485265268511277	-0.15421781675487006	-0.11118860604014846	0.10942549674581961	-0.49663238168403645	0.3191588132803174	0.7240740622147794	0.9419934988327343	0.06501930536888217	-0.4097207115536229	0.34193031793905415	-0.38948849097124894	-0.4910937581205791	0.516768017844391	0.14856914198218965	0.6272192137036458	-0.49576516725500186	-0.47242957469116165	0.3952698889309264	0.26124611208698567	0.24636647454156707	0.3445606436198137	-0.16841728495104985	0.30233123577723714	0.3475128654016708	-0.32430717426262196	1.2064938651352703	0.1199468888031093	-0.7177916987439796	-0.6264135901967507	-0.4148367884400825	-0.2074228108342929	0.9059288645113153	0.6958536307712692	0.31811045660823767	-0.23406804284367744	-0.018697044859331935	-0.6903619149075435	1.6530101079468238	-0.9908292346301284
0.27763209745601924	-0.033558397781539816	0.19243926325435484	-0.6922675415800954	-0.16764291785608262	-0.5405447127541249	0.8735315067584579	-0.6628027378469026	0.2125649316758435	0.3631730031969027	-0.43614842400086085	-0.12974210825760443	-0.11614357766008503	0.2105578176336631	-0.511219905609026	0.3167594655569629	0.6865508907533766	0.8925202515544184	0.11363436897447472	-0.4044464679865075	0.31226001823954525	-0.3818272331281101	-0.5586233182976199	0.5237563272731298	0.17562876994861926	0.6391615449146522	-0.46906682251163667	-0.5009594551034448	0.4323598844950268	0.2215650524759154	0.2140886094536282	0.3247848547224086	-0.10552947110336733	0.2743143616283811	0.32581816658367074	-0.3337667447419458	1.2147022496054334	0.11521996106121593	-0.7255632246145408	-0.6242851455336946	-0.4240033459344354	-0.19938194900314427	0.9050793821508718	0.6844056734848547	0.29189239374975595	-0.20543019389329675	-0.032518148080079454	-0.5863189377307851	1.6754811298126726	-0.9200851848318076
0.27430216206367586	-0.014895449056308907	0.1462757418546517	-0.6880742922914506	-0.14117837407237283	-0.5450164269025469	0.9135268836922983	-0.7093778569345651	0.24487704034272045	0.35847808967457134	-0.4246222474095525	-0.11931408151249427	-0.13732659819605333	0.2814341612901954	-0.5481901859241708	0.2825084524187359	0.6514920931172143	0.8446485330573502	0.15574194719205744	-0.4433662380782602	0.25253582459546836	-0.3975636630638152	-0.628481015048268	0.5189488766508099	0.20743018093836918	0.6236335439453649	-0.4510319193090096	-0.5398673156913035	0.4699609878138255	0.19431221024505033	0.19929079317750717	0.23662854013130225	-0.05199303955803024	0.2102663660709793	0.3400463557099158	-0.3196534833596233	1.2631338137371313	0.10222869075349654	-0.7137687946564121	-0.6046405164128841	-0.4445301834492895	-0.1821615361044014	0.9131253718777661	0.6870713248121554	0.28570824941472056	-0.1661084510992004	-0.03758458319426071	-0.48254911953924473	1.6596267433834981	-0.8679488697121209
0.2720007562472436	-0.059330758419673044	0.10673482683515663	-0.6828691289995578	-0.10873719186514066	-0.5451560139468895	0.911051356354986	-0.7335961459360327	0.2783984887720911	0.35299078019539387	-0.39660979874694496	-0.0984863419694504	-0.16363463753516044	0.3200427314609613	-0.6130255038640537	0.24053892781257152	0.6119423396217554	0.8027137185481215	0.2304614457432927	-0.47078678075286823	0.2200728034000657	-0.39653129430002754	-0.6834242925251023	0.4684062156022212	0.2566936283910792	0.6005439760000547	-0.40379348487550776	-0.6038242355751401	0.5154579948615077	0.15301726368618107	0.20818600768586165	0.1733082053711296	-0.02457478345489846	0.15550528062318733	0.3690809707017496	-0.27478184666591127	1.3165365152211426	0.10109773634420119	-0.6959615323108743	-0.5782836042517939	-0.3936840062282491	-0.19001242021357692	0.857832668877875	0.7087145253340911	0.2882366986321261	-0.16096118725650116	-0.058681078254603114	-0.3654877054012592	1.663101269514497	-0.8354153166578427
0.2493413450104336	-0.14156963119724988	0.04359172670371015	-0.7075656988507321	-0.08106075425942552	-0.5323259478623148	0.9043792787618242	-0.7453365645596624	0.32093560995107173	0.348897125064196	-0.34806066023274507	-0.07284670373165232	-0.17988094886397793	0.34706173023581954	-0.6644043655795471	0.18504788750076903	0.5843773683157243	0.7495851269633048	0.34282948045927325	-0.4977107603231142	0.2043015764661566	-0.3728534611955774	-0.7494194189553463	0.4140812439958136	0.32431461736538825	0.5876926947398152	-0.3807577790732067	-0.6623496318927513	0.5699318071145322	0.14150307370104112	0.22119152494805072	0.1473557712244761	0.029277784441941214	0.0971908031961562	0.3754615556377791	-0.22494042916288454	1.3724205938658358	0.08849663175559432	-0.6936422034702793	-0.5346183996066244	-0.28562452182944187	-0.2038973553761098	0.7963052987534395	0.6734478130716022	0.3116001439441592	-0.15460799211368625	-0.08623651067071977	-0.25334643337507956	1.6148225400510712	-0.8930603492377278
0.23856004615252596	-0.19086114170503976	-0.014425970165710723	-0.7124003733017888	-0.06016064770511946	-0.5257386150295786	0.8830129093151401	-0.7538302818241515	0.3522956469735299	0.33280896733127513	-0.3159515860295364	-0.020621684792466642	-0.18706587020007867	0.34428718787169915	-0.6778853019654715	0.1341125877053672	0.5741358635446925	0.7058474413154474	0.4466815204105548	-0.5537553862177886	0.21993517564745035	-0.3230191204627594	-0.7885040285226839	0.3388104322066039	0.39418601760366295	0.5850901258261885	-0.3782498090451556	-0.7240568232413889	0.598961740774817	0.14988496306302446	0.20609946209154958	0.11737039561246125	0.07602668181322514	0.041941143476312025	0.3837052320325929	-0.15755058335230537	1.412928796579612	0.07948666090285011	-0.7177720655991677	-0.4834373823204485	-0.24420569143296994	-0.2210377600058472	0.7050230365537058	0.6396154194368553	0.2958009960968945	-0.12785714530115422	-0.11807199889061729	-0.16744189879123317	1.526766967330716	-0.8898725989874652
0.22147609586506795	-0.23712751903532348	-0.06747236814184272	-0.7017221669417084	-0.03305331548284087	-0.5305088067034303	0.7835301454739728	-0.7496596654349764	0.41333491174698533	0.3045318054831152	-0.2745552343674812	0.03164353995170951	-0.20933131198190424	0.37747048031854563	-0.683501908197081	0.0852758502707047	0.5784647924039211	0.6659526558570279	0.540376023676185	-0.5962024368683192	0.2273637310090954	-0.28518568275477024	-0.813750759597078	0.2730663609922058	0.4426281059263667	0.6040973526161673	-0.35699873742162797	-0.7677720387416535	0.6202053642826953	0.13586995969276974	0.20909074782406029	0.061026889292703945	0.09852123999761726	0.0014926737800932278	0.3954699011928232	-0.15177576922246735	1.4140744774758736	0.07833284842351215	-0.7424374035739972	-0.4737486723442778	-0.21437223780008222	-0.21466751134551307	0.6159041118083498	0.649522581625837	0.3056976274402329	-0.08692778738461741	-0.15602062361122895	-0.08380461325883534	1.439295197956439	-0.8477228739828586
0.23034395556364537	-0.2869454693631289	-0.13953786173649682	-0.6747967188427393	-0.0022001397704069585	-0.49827378561298125	0.6758065105526254	-0.7447730207317953	0.45659116309527886	0.2553657484271812	-0.2091850306185922	0.07462006287121174	-0.22459995250801185	0.432388873222585	-0.6927808627056756	0.024759826379589463	0.5952405718942357	0.6215195743278649	0.6635304018125125	-0.59341876639525	0.20598556520825725	-0.3096816655454938	-0.8492866017176242	0.20271492031155725	0.48524540811213307	0.623102466717023	-0.3399658149867948	-0.8230088331219028	0.6053579887578027	0.08248633408876134	0.1779814879539961	0.011870913998580136	0.1478282914486015	0.003662869228703658	0.4062635778560641	-0.15363806620886594	1.4249221195229111	0.09169718984442887	-0.7607753425522997	-0.4547115161102875	-0.24240493320846074	-0.1969749805395014	0.5342830212345493	0.6481247748044165	0.3354854364876717	-0.04761724246689022	-0.19316536447689092	-0.017664907475683615	1.3600137851167973	-0.8016118966709206
0.2308143489993412	-0.3701595171484808	-0.1975038416828669	-0.6695310418797219	0.03320967192984183	-0.4709253510816585	0.5793572641104898	-0.7367934193579766	0.48002990663642253	0.2058241384046815	-0.14702809324475408	0.09020547509452408	-0.23837658836692027	0.43769260143410654	-0.6728679218222922	-0.03935561059851814	0.6205445003526179	0.6151039627024748	0.7981115915696918	-0.5963776312234017	0.19803579962104953	-0.3248201643714247	-0.8384739020317818	0.13846136056222275	0.5103803821026336	0.6693839245050414	-0.3329036348546061	-0.8665343100768524	0.5788152139806014	0.07430429742945405	0.1337313559979178	-0.0052468645603644505	0.17630749117358097	0.02349639276808306	0.4240204033683194	-0.1623717563982545	1.4563249534550609	0.0643673397604793	-0.7660835631869696	-0.4806351732262712	-0.23870740841609503	-0.16446854677867148	0.44445760148587654	0.5893377859105711	0.4040812386291347	-0.04193863939047933	-0.20339538567620147	0.07118126477093448	1.343052823961613	-0.777271152970016
0.2562735115037963	-0.40504938042003075	-0.26527878428872614	-0.6651412404344801	0.09659963375298813	-0.41587799961515753	0.5343853686698439	-0.6984743760407175	0.42091744171878814	0.1661443683072438	-0.11090575645018745	0.09257875014685953	-0.24146287869871202	0.4117233364043228	-0.6401473941344781	-0.0956822838784939	0.6231141874364091	0.5736193981543237	0.8257298297647054	-0.6096540067548594	0.2134120015898775	-0.37338471540904516	-0.7665176219778026	0.09062141445666864	0.5325398107464767	0.7093696117634839	-0.3111423152292	-0.899018573210637	0.5533300636543481	0.06242085912768092	0.14004044129234217	-0.004593319566334053	0.18458121175758677	0.03563056340466965	0.458184014118926	-0.18411981622579782	1.4669080410170898	0.04017871712381862	-0.7649849069462946	-0.513437159259171	-0.1947712091671537	-0.16125930568005226	0.36144051652913406	0.5608513012176342	0.4587061831952347	-0.03404997544297268	-0.19384150558628405	0.1432233573509308	1.301754141962702	-0.7527717061345786
0.27384789554180405	-0.4291602697956131	-0.3167506537641686	-0.7118387343407655	0.15553938447037297	-0.3769170308282106	0.4729533199700352	-0.6291825130714777	0.3267557810102157	0.13203065386745225	-0.08185080177417578	0.1262282001804735	-0.2285040313871829	0.4019231082205629	-0.6021569837677612	-0.15412748611914523	0.624605844668196	0.5453739926527026	0.8466004788651462	-0.6357845285553878	0.2099803723001507	-0.4152530863042875	-0.6846408410333371	0.041992252659095626	0.5123055012887155	0.7208252092537238	-0.29444432465572473	-0.9347210095683277	0.5233938352326665	0.07576475948747068	0.12863445766030973	0.010468095076700297	0.1834552810049806	0.029172777885814006	0.46008569638614266	-0.1647306808348175	1.4575861106026344	0.027278530351624676	-0.7302132986058647	-0.5536759857533109	-0.22286904099252808	-0.11733477968321207	0.2881379059565853	0.5163206666881266	0.5379481528918452	-0.03002505075329462	-0.20449401671243622	0.16324867975246318	1.2402995442639906	-0.7531398115476795
0.2894645691958097	-0.45389534610132304	-0.3696238235018826	-0.73063467068415	0.20412446270112508	-0.3531962361343153	0.4136696437201617	-0.5582405877999496	0.22776478321637347	0.08663013809014239	-0.08586961484725217	0.16646509388512332	-0.23588537703287676	0.3460156105975353	-0.5827004632874101	-0.20210582754313036	0.6010036849794412	0.5425569118200146	0.8586081639716221	-0.6505067102928642	0.21185837720775186	-0.4020354280179458	-0.557146631936347	-0.00531689513527127	0.5249824106087612	0.7135676054252997	-0.2875994671056474	-0.9337471779808577	0.47144003671669055	0.09951385457127329	0.11296731140887817	0.012903150114650425	0.1834009430380411	0.058393481267938786	0.4770537886917804	-0.11639977396172616	1.4679084160435814	-4.169682746300862e-05	-0.7052467009311807	-0.5785915323497061	-0.21627785182222778	-0.05056185342783406	0.1984831147991751	0.5176912246084497	0.6055845501447858	-0.06881537432884893	-0.2004383829458174	0.14178492609291166	1.1904288729942647	-0.7333510468086422
0.3078015209612083	-0.5012616367308533	-0.3922704594649705	-0.7348704844644385	0.21385776559337583	-0.3324899563769532	0.37488490593808815	-0.4918037973016208	0.10390849482456051	0.07142778747111884	-0.07293547927537045	0.2060359302963927	-0.22887215109144562	0.2858835506915128	-0.5472219303650936	-0.21719642717368007	0.6049029362719696	0.526591461539813	0.8742205293994338	-0.631923430909625	0.2321858703074787	-0.3605214540675045	-0.40885544453761524	-0.0591820326107554	0.5102837408146577	0.7437999226919725	-0.2529189038917282	-0.9014696121477529	0.43001453552048907	0.09235997346932319	0.08560328738649142	0.005030329335074232	0.15712920236298916	0.0672418038631522	0.47973086320501046	-0.05770807034894665	1.4636700953133277	0.002441487408996132	-0.6879544087025569	-0.6044461504503722	-0.20067200890982048	-0.03433646937866079	0.12712809064266423	0.49755658677725123	0.6653525090395116	-0.10796650947797963	-0.26166999853103545	0.099594273016732	1.176941030679598	-0.697637377096153
0.3233267201926723	-0.525304471108527	-0.4223075947641998	-0.7462710625891946	0.23830983047535295	-0.3337845391691562	0.3503017902129783	-0.44235224764667186	-0.01840196703523004	0.05339600144352996	-0.08671081017488806	0.2524626605746674	-0.22917135603047978	0.27446461600917677	-0.4892247792865613	-0.1912556191934715	0.5705403575830439	0.5260691540177092	0.8599586692029687	-0.6049852884876554	0.25537544618258	-0.29293343005768835	-0.2590452870852434	-0.10361942396968082	0.473236956811607	0.7890737598113009	-0.23774579312330907	-0.8521624632069896	0.391116942513878	0.08969687215081265	0.07773168500299807	-0.006852264382204118	0.151371372915251	0.07917593860376806	0.4580815649665159	-0.03415672394706441	1.4044188325710865	-0.009827122811734774	-0.6794271521873916	-0.6234764732308051	-0.16789904553541152	0.004003991341223906	0.07605560271178348	0.4283967947686714	0.7110535514570604	-0.1309752659624665	-0.3175996388089416	0.04643490866201212	1.1571253437486528	-0.6992541870084896
0.33733567285291893	-0.5617406323925918	-0.42797032206278623	-0.7331376158669436	0.26646501271559087	-0.3428165059863028	0.32238014466422604	-0.4101180914477773	-0.13680708774436337	0.041398341200853714	-0.0940070505485986	0.272296693827604	-0.25733291540938047	0.289060244574873	-0.42686616954715345	-0.15100384299201947	0.5516496441041936	0.5297081849659457	0.8002833364699475	-0.616696868125338	0.23809688280797622	-0.2858548173970515	-0.1030748621931106	-0.15326328183042687	0.43715758344167266	0.8034299876116284	-0.21290918663172165	-0.8021563475255101	0.3294245821696282	0.06355692331887923	0.07586144172519135	-0.052537131664461945	0.10910171190625739	0.09776597674880558	0.4401857708514291	-0.05967555656543844	1.3541255369829646	-0.04486319065053675	-0.6665621341141361	-0.6740808033951537	-0.18987981559600972	-0.0005522575045345645	0.025444951244396198	0.38459005941186175	0.7503678509135312	-0.12382054282612046	-0.3970488583209055	-0.020513424706885976	1.123419477561161	-0.6307289427728308
0.3516367106613286	-0.5947234088808595	-0.4012381471176383	-0.7673106315540433	0.26936157672243677	-0.35317081700345093	0.2775820675562985	-0.3943727497088606	-0.23759171097996581	0.012471713927627082	-0.08317991087576063	0.27602628622874625	-0.28601261619355	0.2742967773137655	-0.40118612004964993	-0.1296306604091254	0.5011868462811291	0.539625885712397	0.7386681757692724	-0.6124093756725646	0.20932054546462808	-0.3059462580559237	0.06057755262971637	-0.18074206839833168	0.3958149509523158	0.8046874452511418	-0.19537938657233117	-0.7374796448600585	0.26028370717063376	0.011389319616895054	0.09131410156590747	-0.11539803973505991	0.04229997605724085	0.11369069505656546	0.4316398240058902	-0.11578501378400582	1.2950014168767718	-0.08210385693799253	-0.6198445570237588	-0.7061781687839626	-0.19841050898246954	-0.028214067734861098	-0.0006993232983540903	0.32411160456608307	0.7972267684182135	-0.12098020148510995	-0.45640935189573417	-0.09925073285319848	1.099421086301739	-0.5782745940690888
0.37303255903418775	-0.6139979160228881	-0.35037400896274545	-0.8271679108134876	0.29856204318159035	-0.3527648479581603	0.23294064837244507	-0.4049123355013358	-0.33479339997972285	0.005821813772389514	-0.06121817448916074	0.24928308358579687	-0.29302009923787875	0.21441238970843246	-0.37216252932555566	-0.08477113545239297	0.44199876146811523	0.5417921380202235	0.6840555190562141	-0.5695551581275295	0.1985695471450933	-0.30961726902747444	0.2300638834068486	-0.20942879371479556	0.3831529099935889	0.816668292851625	-0.18854063404600369	-0.6722764945445433	0.19836435229205715	-0.02834428386148724	0.08954638712266068	-0.2179614886785622	-0.01760707811297174	0.1020696255277869	0.4188433924064343	-0.12914307617608972	1.2439298965822871	-0.12446034407441772	-0.5850798566416884	-0.7017047223832726	-0.27671521906950886	-0.08627840426525243	-0.017879844434846033	0.24281936256259629	0.8225277885475173	-0.14778591789184975	-0.5024635989714008	-0.16718960103868824	1.076479955347137	-0.565535013224069
0.3824207851832011	-0.6705776074365786	-0.32239068448307984	-0.8391004364505139	0.3287720957860144	-0.3882809106827353	0.19157742080119472	-0.434085040088713	-0.41553431140342534	-0.014058258131471737	-0.062013611381197396	0.22908694326241977	-0.28820065998955824	0.18025894805577933	-0.35675027268577075	-0.037571228560294836	0.38661894827846605	0.5380848875737922	0.6466625852235464	-0.5670372373274695	0.19304801494527848	-0.2601758812613731	0.40681915085447484	-0.21390102743389416	0.3769419504606638	0.8282371603320844	-0.1936302347165308	-0.6016271177544257	0.1649707019413196	-0.056936974999460196	0.13044393793670933	-0.3358201164257432	-0.09103747962972565	0.049267095299412735	0.4216343246495877	-0.1419878002048594	1.2193892720671933	-0.18781661847339154	-0.5735594181267294	-0.736286928739722	-0.29851648080485826	-0.15078233543064412	-0.04222075256831605	0.20573841956034306	0.8262849338285534	-0.14612394507812068	-0.509387252785779	-0.2094801442542713	1.0474627366366112	-0.5322306336489453
0.39372820491874616	-0.6940936515378853	-0.3279797668420043	-0.8318059590398066	0.3670672042886147	-0.43242695259777825	0.16775229693274438	-0.4722371999409615	-0.4718732601906116	-0.018997473348593457	-0.04204806609847207	0.23466796201827672	-0.30614778772421736	0.18369807272577027	-0.37800680504365164	0.002691560031989683	0.3209352980205019	0.49877992262659304	0.6001498351756818	-0.5491137621017084	0.1909983137951066	-0.23141095638932424	0.5364964806129415	-0.254128488861193	0.35702241688286795	0.8286485606108009	-0.1738799574534396	-0.5433217862270172	0.13571275791641715	-0.0858665775870921	0.18444827768195987	-0.4253714892172602	-0.12170682583877772	0.025670316858539773	0.42070085538096363	-0.1352333087916256	1.1600323132764132	-0.2299583462103098	-0.5588547743844805	-0.73977621693226	-0.29467124466547234	-0.20569614876063386	-0.07015670202536839	0.13883803320370897	0.819837522777773	-0.15633816799298636	-0.5347122408619139	-0.25875427390314526	1.0182006419755054	-0.5102829076857178
0.41357765158616633	-0.6996615570225166	-0.3345601357590925	-0.8325217831808256	0.37810069795690193	-0.48551827673542436	0.11852938077784199	-0.5294088706354038	-0.496937641579292	-0.03653080483451816	-0.015317739066612263	0.2587696432733406	-0.331023146523192	0.15177284449358353	-0.38710041951503615	0.027996417822036296	0.27238781369996856	0.4941819551810062	0.5410607004560818	-0.5107414894621413	0.17973646470790833	-0.20889560440580315	0.6402132597071086	-0.315300529395393	0.365341678220571	0.8128370918748107	-0.1742352498192084	-0.5159139103706453	0.11325060243958669	-0.08768947530535567	0.19285501353302198	-0.459015386577437	-0.12891791257212618	0.012980278665927469	0.40419697720995507	-0.09280885104454722	1.1344424127209627	-0.25423213596019034	-0.5579479412401662	-0.7413232544591756	-0.33613017714949234	-0.27698208613671904	-0.11488978123083775	0.016492501361959656	0.83908493006623	-0.15739836693064208	-0.5891673740751059	-0.2953821306419429	1.0243410599420562	-0.5074480636865628
0.42681342843878206	-0.7262015560429093	-0.3246545537429141	-0.8037320498508818	0.36298925715708175	-0.5271993208742134	0.03640968447130468	-0.6007782005400728	-0.4986310507953152	-0.06608603761798497	0.008993139591731614	0.26005003394139914	-0.34179797006668433	0.10199461232277078	-0.4054401073294299	0.05084223502567146	0.2351099176166065	0.4780281024799633	0.46805967450325303	-0.47202523942891883	0.15801697831350797	-0.19634027374725468	0.7102503740827315	-0.37407933447706676	0.402711042616012	0.8345148323495387	-0.18355379293506993	-0.4989245627414012	0.0795580657936828	-0.09458352510490353	0.18466178629725039	-0.5079716352593421	-0.13398197532564007	-0.0033950869243541105	0.39484017487737155	-0.10475491587778193	1.0922601885854126	-0.2716951263498439	-0.5428147859335324	-0.716267023257077	-0.31349021428718593	-0.3732890202232981	-0.15512727517516728	-0.04190711189656532	0.8196232627610828	-0.17277017972991598	-0.6308005631709823	-0.30973989101801247	0.9925882166712594	-0.45534826888052765
0.43667338178051923	-0.7476852554272868	-0.3107429437122888	-0.815385852135784	0.3452177520883136	-0.5221991067531405	-0.030607246899823203	-0.6829032549450259	-0.4988008000484542	-0.07279261484949393	0.042677784107990085	0.23654362511177407	-0.35353358029540544	0.06822258611916428	-0.4361321169678648	0.05907971589826566	0.21581331465146128	0.46247726928000865	0.3559751771419517	-0.4618556357448937	0.13412330069247497	-0.21140918975841427	0.7238283974730132	-0.4291673716470302	0.4186895300241318	0.8750493566292648	-0.19591031096355926	-0.46963324152878655	0.06976406865527451	-0.08562373943085251	0.13329246553717747	-0.5622761172941034	-0.14047196277581345	-0.04727287035914315	0.37755174538142533	-0.13093416452985146	1.019604878508465	-0.26857618674451206	-0.543170873008162	-0.7106826122935708	-0.29283664097075823	-0.4208037761429642	-0.175333689683167	-0.10863891181342374	0.7646512442521888	-0.16136394287556394	-0.676701716608087	-0.31200498259670056	0.9828209163434618	-0.4581098228379855
0.43815184422919523	-0.743461773012424	-0.3138278146152086	-0.8445150743206545	0.34805798007268846	-0.5251128811726378	-0.09506008108257243	-0.7465699339489109	-0.49657422651157457	-0.07771148591891458	0.055653488823316256	0.2210921944865012	-0.35236375215564986	0.07043556411877618	-0.46426546308242667	0.05667746546752526	0.2107231738215382	0.49647665020274656	0.2653300428200754	-0.46391582959793987	0.12233812239968953	-0.21551745331478203	0.7027620556488694	-0.46161485458772705	0.46920242176485516	0.8745068892508682	-0.24168431533536391	-0.44363957889394756	0.05810843190290534	-0.01801415770026621	0.13298026942649704	-0.5936327074428933	-0.12287639194282518	-0.03623854020791935	0.36637351184910677	-0.1573949182122238	0.9339790425564407	-0.29788939779287493	-0.5442485872277023	-0.686035261137292	-0.29184528938471227	-0.41471100719138887	-0.22680316176577464	-0.16675053790620595	0.7316689225082533	-0.15892352569059093	-0.687196432276183	-0.3110245726129063	0.9869430923676485	-0.47673483513189385
0.45319935299017483	-0.7547553497630425	-0.31277414609723597	-0.8440972707514043	0.3428733926581627	-0.49113932989725645	-0.14254846741664898	-0.792624071376723	-0.48052388046304184	-0.06441575443798044	0.052857896197606516	0.17305723200860032	-0.35168034740046605	0.03952228578794416	-0.4953491780723606	0.040772519389629544	0.19483157410584767	0.5339519284910808	0.18579190285683164	-0.47026261035058015	0.0789360080912106	-0.2523340356554123	0.6639346050467535	-0.4839272997961258	0.532778714523295	0.8663245820608362	-0.2793382190250187	-0.4064187021343505	0.052205935488513176	-0.01816487255586565	0.1436927167321201	-0.6091410487331699	-0.11652536441501748	-0.007098504344483075	0.32462247690941337	-0.17214073241863267	0.8885006805106288	-0.307662886920976	-0.546409614748822	-0.6823543544532596	-0.33003681350191766	-0.4315815900760165	-0.2715137507184423	-0.17445697776426775	0.697271624151097	-0.13499243212351772	-0.6869407349037131	-0.32216936339764124	0.9684932326965804	-0.4738837262910627
0.45670332627040244	-0.760376730052921	-0.3033446504971819	-0.8563718233116528	0.3396449481228989	-0.44878155085607396	-0.19125579632602968	-0.8113208537281279	-0.45339374982988884	-0.0675382086116486	0.012049366980439536	0.16271709175552604	-0.34631533292741934	0.01009795586349853	-0.5569564785063643	0.017827422881944895	0.18867215807133017	0.5755916004241465	0.11254196147890147	-0.45004643747448564	0.08084944705367189	-0.236128905524095	0.6220858603274448	-0.5148179272150238	0.5942987171962332	0.8712318192397138	-0.32048682971658715	-0.33723702248989124	0.04077285264091573	-0.016099703324873104	0.14269468094187504	-0.59633285027698	-0.08904643343155146	0.039453829815496555	0.31322046911963525	-0.18381449889027773	0.847753281980463	-0.31779373529828414	-0.5685150815014193	-0.6469540357652956	-0.3779571575067859	-0.414524451258356	-0.29760132337819434	-0.17827174568385568	0.6670886657989709	-0.13783932422220482	-0.6388533851412933	-0.3502494659519364	0.9752138002387121	-0.4742457550625702
0.4641620249751253	-0.7429737323322206	-0.32496317485493426	-0.9037783468414975	0.32924676860901125	-0.4092519197340584	-0.2157149696158029	-0.8206163397415901	-0.4342447507481088	-0.034702960528626196	-0.056571899280919824	0.12275414115259912	-0.3586326986326116	0.0017576890419255039	-0.583150036530637	-0.010447939247318027	0.20485670175804876	0.6245168767154657	0.03413422751635745	-0.443055687670962	0.07632495381611604	-0.22706004238565472	0.5788156068568425	-0.5400125040742336	0.6670895376247518	0.9181687617922132	-0.31933963570457896	-0.28126541521542914	0.04498742803049879	0.012321164254881212	0.1280995476888395	-0.566738231335887	-0.031898648899748264	0.07112428051410394	0.2926806708369106	-0.21338662317491894	0.8128999226514211	-0.31514046156846864	-0.5871067243399188	-0.6115126459080151	-0.41269678950632604	-0.3952481591284157	-0.3109506200513149	-0.19210320338799186	0.6347578209577491	-0.1472873724389331	-0.5822466903432002	-0.36855146026925595	0.9479154905630895	-0.47932444431791577
0.46994968997860853	-0.7261514770388537	-0.36552470193313447	-0.9521365966032869	0.2976377977436265	-0.3704668975451816	-0.25130693033539564	-0.8068424679169752	-0.41700324327376803	-0.0431023427712572	-0.15185318647236676	0.1308509673708782	-0.36987327113110735	0.02407172489303977	-0.6159836761110746	-0.04703318214726086	0.22476625040179235	0.6526928342841879	-0.0144138420305584	-0.47690749920983616	0.062199067783076066	-0.2290691409577112	0.5348116411813502	-0.5532142491119891	0.7037053105427831	0.9305918331167999	-0.30560395778217686	-0.21899458932398425	0.03522865988656291	0.05923303236777694	0.12640013924027768	-0.5308619734744688	0.016578240170660175	0.11953582584106379	0.28287182099222874	-0.2190414768210768	0.7815522071477561	-0.32194930306402436	-0.6371271053953268	-0.5833118284541434	-0.3765431541270053	-0.38286751081988024	-0.33278024735746115	-0.1696438658110913	0.5860063869899859	-0.16590280209968356	-0.5250116213280277	-0.3972325124211521	0.9058436528024505	-0.45825761976130097
0.4735534870343299	-0.6707613432419965	-0.3498028707286838	-1.0111361174122222	0.2557890575661529	-0.31990595598007066	-0.28209912475721716	-0.7550891306382493	-0.37875266990154854	-0.03572171521506477	-0.22323059729293487	0.11948116211478281	-0.3705813703438313	-0.000985004668513292	-0.6273374395673882	-0.08095915917292286	0.2479520691662051	0.6827122414359164	-0.026290913720397362	-0.49770552018871594	0.051790579040339804	-0.2646830768112195	0.5049166065168142	-0.5602470401270653	0.7332786219923236	0.9307300764702952	-0.26828149558169445	-0.17481137868057764	0.021091436805846773	0.1351142358649322	0.09712717917826844	-0.48513401112648014	0.054515642491774284	0.1994614669914057	0.23739809014204724	-0.20628821520088483	0.7523003192397444	-0.3050752408149573	-0.6323847556233833	-0.5300850724273434	-0.33058578451340914	-0.3669488011827052	-0.36916313384846056	-0.17673579327082728	0.5251309567129223	-0.1775833549311448	-0.45448305612993256	-0.44930175845281733	0.8820751454059035	-0.4155998225206387
0.48001856010063165	-0.637870108369491	-0.3282692388264011	-1.0303045572498761	0.1798899329554215	-0.2532706641657588	-0.3133873767723998	-0.6763485130434919	-0.3268580482269282	-0.033901171879362355	-0.30129924597986285	0.09433039248893457	-0.3548320493302543	-0.03099973762191711	-0.6506622922926228	-0.09226467311573477	0.2400276607545197	0.719206254994051	-0.09288000831107152	-0.50846890716643	0.06101885476977794	-0.2912862201270826	0.47967043844095764	-0.5514602071765311	0.7720470447092674	0.8854652010567314	-0.24919913043536607	-0.1310541320689775	-0.013174980101959225	0.1845960293937837	0.08046428797158682	-0.44084596007197696	0.0954454114505026	0.2484673363532814	0.20454378737973702	-0.19094700011123117	0.7570546853834541	-0.2769478839249501	-0.6360416106332122	-0.4940667841043103	-0.2701657172846877	-0.3500939585272031	-0.4008510446623467	-0.1846080892021759	0.45692657852750385	-0.15843466640073434	-0.3838213725391523	-0.5266542069186666	0.859199201627764	-0.35588188424041284
0.4592831506826417	-0.6001948421914153	-0.28700507758001936	-1.0454407028069608	0.10061371479963954	-0.20132298613291155	-0.3377758048936338	-0.5800320864378867	-0.275752439747483	-0.019708750598196583	-0.38417586730138886	0.053086881334265326	-0.335468148880437	-0.00451517091425472	-0.6606787251853182	-0.11859179285805896	0.23201445143207716	0.7490238023182355	-0.08829972701025549	-0.5238902966987252	0.08054131204172156	-0.2895576386789674	0.41548322542477517	-0.5030013594115931	0.7946752766418259	0.8485366582040854	-0.23715341816515761	-0.11500702618877905	-0.04577953348309187	0.1975214813822601	0.08942766878956644	-0.39880808709242543	0.10323225945902452	0.2846641249848667	0.15040579149086925	-0.19663811047074004	0.7434747753325852	-0.2607201225933436	-0.6362816440073907	-0.412217720390326	-0.20915894283861167	-0.3290059523376997	-0.42096504780108557	-0.1576430992796529	0.38221569529258026	-0.15884258903989265	-0.28474804621799843	-0.6342500915503011	0.8247603963371107	-0.2863358397972928
0.4438439919387389	-0.5115311981515719	-0.23680928568054535	-1.0520346338651811	0.04260434512662547	-0.16383068376693838	-0.34411671427804263	-0.49019356672889297	-0.23868999448108458	-0.00339790181301534	-0.4606134012117808	0.006210820039877965	-0.33398648142802223	0.01098680356434783	-0.6642861481986886	-0.1431853307378506	0.24751413872675698	0.754907368053148	-0.06188775683816885	-0.5297487307328501	0.09758214940175709	-0.3031993051585267	0.3601154095175792	-0.4496165772112444	0.7737151536497028	0.7721779820878509	-0.2115734937562909	-0.07673131484549989	-0.08354060395128293	0.25286466002597174	0.09777901951405801	-0.355392833111366	0.12370468640387075	0.2871511328007778	0.13198795072336073	-0.19739233963119723	0.7250559988846346	-0.26397904952270385	-0.676240401922809	-0.3419445974498049	-0.2007957161470364	-0.31735024423408703	-0.46304501676569687	-0.15858240793923228	0.33951269278286683	-0.16865152881502982	-0.18756518076034548	-0.7271920134826502	0.8163261785824012	-0.30883944242204076
0.4281649352169371	-0.41302468538277604	-0.19860185592883767	-1.0234267032560411	-0.021335255474172775	-0.13750557103688493	-0.3579782004288321	-0.40580746190845857	-0.21141274782854422	2.33534482989059e-05	-0.4794605178204486	-0.013381638615748703	-0.32082835558704054	-0.006303146912983201	-0.6785473648321723	-0.1511644762460121	0.24347188165526848	0.7838358551737906	-0.019182044165740895	-0.563373127683304	0.1004599597177602	-0.2924430337402586	0.296966240693395	-0.4249470665000337	0.7316027513877672	0.6921547146443776	-0.17391749459229597	-0.08191411532010426	-0.1316078357760825	0.2531795167247142	0.16616791728332822	-0.3040103663198336	0.12817649731651942	0.31187013246464135	0.09844174237133392	-0.2168948705042631	0.6944440340638605	-0.26405442731256534	-0.6859998200633782	-0.2466481777354101	-0.2166851111582872	-0.38135822815402853	-0.476015479119073	-0.1212405545575401	0.31914805474802	-0.1500071446453824	-0.09995277903939234	-0.8280573475610288	0.8088856123434249	-0.3249875430458354
0.42775763417685103	-0.35049898233607746	-0.14739509174119572	-0.9667477373018436	-0.06646225015529242	-0.09786870161413604	-0.37818723870285986	-0.33011602062070267	-0.17686532149659273	0.001169731844401678	-0.5005031320983953	-0.03091465400954458	-0.3182480719189398	-0.031038051393318316	-0.6848999126788478	-0.16363398144333388	0.25109902819290447	0.7581589602433341	-0.0036454988888696667	-0.5838059088798799	0.11378587193085399	-0.27455866943322904	0.25061200634624026	-0.39470990568454123	0.6826418068366602	0.6390792964344261	-0.12844926684035501	-0.09887248562126467	-0.15750716623309313	0.19317761932697847	0.21382713298849237	-0.2856467346112271	0.14491423368957917	0.28607103967659425	0.06185034084320347	-0.2546322155220433	0.670865802459203	-0.2560854286324701	-0.6994797918613926	-0.23639926546351825	-0.19722923203909962	-0.439916465700083	-0.5062362380486266	-0.052786354966400086	0.30883684063515204	-0.11166953521446318	-0.038703411839491796	-0.9083880427746758	0.7944659215262193	-0.3279732751951864
0.41425654919494603	-0.3090761292980827	-0.09740509020541764	-0.9072598111717415	-0.13042299070907734	-0.0685671336868503	-0.41197187625528076	-0.26093371124370734	-0.12729379126752655	-0.023619125016216748	-0.4849248461514145	-0.024397519532137736	-0.30461552534833025	-0.07947874079574038	-0.6917829873464081	-0.1605955962572219	0.31150602929916205	0.7233400924394013	0.020539237553950863	-0.6064949663779191	0.14555387356415406	-0.25952688207503166	0.21719858738931025	-0.362096763227718	0.6490529317328081	0.5672451105645863	-0.09307849190960399	-0.11236128012354982	-0.20530261991961923	0.19135834135210056	0.22783223654510087	-0.268985608668291	0.14602896125892367	0.23684224418646446	0.07143600960065188	-0.3059407616768552	0.6566805823855837	-0.26708296863500786	-0.7209431820632483	-0.2014323427166099	-0.1520866532133138	-0.47508793924644416	-0.5152950922415211	-0.0370067142731216	0.3097347716502422	-0.11554875153713084	1.535818640979181e-05	-0.949228237668134	0.777912711677873	-0.35658083406779184
0.4114326561610155	-0.23063106736462147	-0.046059237237283196	-0.8548357636403111	-0.17974830196380095	-0.042843235515131806	-0.42445242003754924	-0.20810948199988402	-0.06490859574921613	-0.030914880226646596	-0.4509784303449507	-0.049268377476199145	-0.27550723215340966	-0.1313653379424814	-0.6978162287382872	-0.14397343089382938	0.34149366771272016	0.6867461046642345	0.06013278872634069	-0.6090337149011026	0.15941470462636062	-0.25709916064202226	0.20561701936769286	-0.32289793848446413	0.6198029046120729	0.49789115283333185	-0.07135609806574965	-0.14859328786753775	-0.22099806861840685	0.19773911683651307	0.24246099897650134	-0.2521093483069456	0.14623467799605777	0.16839845018802216	0.09386677013063702	-0.3324917169890897	0.6417299007702202	-0.2617437493086668	-0.7392163316636674	-0.18687532544091706	-0.07960845732808955	-0.5341015484646927	-0.49991326838692185	-0.0035037405288403877	0.33716930157105984	-0.12433462133325875	-0.0004612775343511066	-0.9874392886895731	0.7703048993346747	-0.36408296205883856
0.3978231004810663	-0.14141799235968078	-0.005592360942771788	-0.7803180291140928	-0.23268698338851274	-0.023801337955882528	-0.423760191295307	-0.15761345328792015	0.0070531818008222336	-0.06002651889829217	-0.42201846159121004	-0.06416723310837587	-0.21015306312828325	-0.15889296130642638	-0.6960394391483786	-0.12236106857809285	0.3835565265964167	0.6387319386611379	0.08429652078192179	-0.6071949589854931	0.1821392938792259	-0.26659822482144785	0.17739703671795465	-0.2967449439402589	0.5784814085787192	0.4151516446158	-0.08708775595580591	-0.17576703979298572	-0.22549748862617053	0.19804738938402405	0.26842845176193947	-0.24016720224895147	0.1289653141000674	0.10464371027553539	0.1261689634385396	-0.36338004949113334	0.5856126341479828	-0.2781843060567819	-0.770877686288937	-0.18762024232660016	-0.03397500128326184	-0.5770275348565104	-0.4946947527940595	0.054151272841424555	0.36871441266673616	-0.13949446633134907	-0.0015260225275422867	-1.0306193222494777	0.783979096536265	-0.36932943162104603
0.3904008827053532	-0.13040912513995875	0.04176462910149252	-0.6973580078868509	-0.29656762638955636	-0.018110735447466542	-0.41700292057665	-0.10921304776027072	0.07578646272223062	-0.08071565749862311	-0.38237863916167014	-0.07082599394955971	-0.14080697761280436	-0.2193199259674262	-0.6799005753424738	-0.1015145400240329	0.3880256999554305	0.606675534082689	0.11037533299989899	-0.5858130976868325	0.2296845556534505	-0.2817135161067541	0.1396465835510789	-0.2765058221568769	0.5613395346395944	0.3670187879765063	-0.12443173586294742	-0.20533181395283964	-0.20793455493569465	0.17299741630058524	0.2757054637317738	-0.23373422591771414	0.1526123670775318	0.020821397716155515	0.1747342545517287	-0.3908814379887503	0.5647815008274903	-0.27362064587352897	-0.7880850469874063	-0.17765389688168753	-0.020885945577992664	-0.595486238424177	-0.5117359471692968	0.12341034379198487	0.4182236402652196	-0.13893625219435196	-0.029236742265519273	-1.0941339612744876	0.8248802093453118	-0.40466351530031186
0.3698947928995308	-0.11701803087587019	0.05671315493406204	-0.6299427167713382	-0.344341287406359	0.01059300924909182	-0.40269257902750216	-0.06165436406397411	0.10683015946985189	-0.07991048770931872	-0.3660542759636515	-0.05293877107658569	-0.1039410239537624	-0.2634805484614515	-0.6475901771593532	-0.056288558047417545	0.3935941442782793	0.5829541588968845	0.05036321763422054	-0.5937402498479314	0.267542547080627	-0.27304085646926773	0.07653405967613384	-0.27353197589506134	0.5343884230623996	0.3313992914168001	-0.17860769159840137	-0.21976737253893458	-0.18641387097203296	0.12218076463894093	0.29366414340410446	-0.24271981784545726	0.16882999693172437	-0.07044175845175715	0.22580608468567442	-0.41974879443176505	0.5321295254254597	-0.26909475779445513	-0.8245750645064465	-0.14926808304595346	-0.004502490018522804	-0.5892351775162169	-0.4749583886784536	0.15190269603468298	0.47807448160854715	-0.1287229810989772	-0.09019517315375772	-1.1614793885471015	0.8319344758284641	-0.45692906486601126
0.34866195196377264	-0.10823756453192994	0.07341986027244916	-0.5840301476436657	-0.38638108478954436	0.02903021048699541	-0.3917024886989832	-0.04607910297014187	0.13550961661962882	-0.09836761542325624	-0.32814963984287504	-0.03691534209045281	-0.10216244872115424	-0.2735396357192654	-0.5960456802007038	-0.030871797811569134	0.4081649146257482	0.5603510240026726	0.0026121399066182023	-0.6050442098145201	0.29103167609857805	-0.24952503827106573	0.043315500768503004	-0.28047935767863974	0.514198932930111	0.3497039514762676	-0.22618296571318278	-0.22400347011425897	-0.17096883314695294	0.08122091996599691	0.25870013459876945	-0.23815897352279242	0.15188955878522775	-0.16854973834624842	0.2760278936733393	-0.44740908580888544	0.5137004797645977	-0.26894846859351457	-0.8630299962445285	-0.08424544766831991	-0.02884419777785004	-0.5996775876973274	-0.44841077623542763	0.1880998999853078	0.5646263986236895	-0.13882647461321576	-0.12463662708417156	-1.2168550889937217	0.8410831749606512	-0.4722803696399639
0.3374144748857271	-0.10674585372145835	0.07839113854701073	-0.5415009371246617	-0.4105276522506565	0.0665153232384397	-0.3829083328304214	-0.03547062611505834	0.17831681994363907	-0.12779872025201638	-0.27609920459871495	-0.017968951081499696	-0.056134966172622106	-0.2828916404711207	-0.5868245537416759	0.00587056601050015	0.4456295038952437	0.5228450666714857	-0.037966448908367624	-0.609487155563068	0.2942079682953075	-0.2254708439138616	0.008559599288298372	-0.3155048810130361	0.49407002417780077	0.3647181556364013	-0.26481264735865645	-0.2084204236158586	-0.15419116529470003	0.052128351936423976	0.19822299866794557	-0.2550595955976565	0.13318226523411153	-0.2367841211546175	0.34469377810315993	-0.4794700917207444	0.5121685095008273	-0.29504264420520443	-0.8987091648827852	-0.039660960355004896	-0.08955147282492074	-0.6102912926327957	-0.4304102069175447	0.21599955146799732	0.6586837781740132	-0.12612641112773434	-0.17478198120792693	-1.2363870126641525	0.8407647940061832	-0.5326952624324196
0.32341653781900825	-0.1632209278720921	0.03584817289795913	-0.5029128183153848	-0.4147843128633741	0.1208011633950035	-0.3363794624422593	-0.013316408564623794	0.2806348447659315	-0.14045736471887987	-0.23604068422380314	-0.012104000063356598	-0.05135354490311914	-0.27756162784657656	-0.5482924038318658	0.04945508094277305	0.4283002537470238	0.49262188129729295	-0.09928376102354494	-0.6092069230762119	0.31344749464548494	-0.1990010583713207	-0.01869571664546951	-0.36625229493069134	0.47988142058869504	0.3802955809009648	-0.3325493870984336	-0.23992427117479695	-0.13727698726564697	-0.027037850291775162	0.15439150283880632	-0.26557594137252	0.11211291303797513	-0.2635493639189959	0.37396448621569156	-0.4924941596567093	0.5144967566295215	-0.28752627936390385	-0.9297142634638377	-0.039033156182651976	-0.10147221528223523	-0.6248742727391791	-0.3890727412666661	0.22968478983205207	0.7363630821715741	-0.1070554918487068	-0.21213814672437828	-1.2814832897465829	0.8603730315065657	-0.5085628326563643
0.3156073394834478	-0.1854676553250114	-0.004032105756139226	-0.4696064986344637	-0.4233340015013353	0.12440320549164612	-0.28520183735239524	0.027738030005637654	0.422726519592561	-0.1592834378494396	-0.2492350713111346	0.001043864447529938	-0.012917310889372539	-0.24346873043158013	-0.48586463948593767	0.06324629675544077	0.4122205545556833	0.4428898225582927	-0.13018566425892023	-0.5602763833280772	0.3474459287669118	-0.19160313019644198	-0.039027407933828126	-0.38164773882040687	0.47382762863304906	0.40759990623700315	-0.37354895014050243	-0.24967437238689866	-0.11174772088106652	-0.08239516422741952	0.10635821054106902	-0.26563510601138834	0.09707509178548579	-0.31598702043826327	0.3978642369169091	-0.49139302984381655	0.5524330412568584	-0.2986583307877164	-0.9745578205241223	-0.11412115163379906	-0.14143415774587548	-0.5982500173513741	-0.3924023893895208	0.2239279881154735	0.8084741639568911	-0.1230455953916982	-0.24387878247425654	-1.3203806549374368	0.8602307692524661	-0.46245143965376967
0.2884937867995669	-0.16973222559889484	-0.07544924346707658	-0.45301701270580663	-0.4142096296559307	0.14349050162314073	-0.21972198039037166	0.08585020839458388	0.5630704071090855	-0.17256467054342078	-0.22770791319456762	0.0019736944728066122	0.0073923298552651005	-0.2050885060989452	-0.44131000556748495	0.07388631329591758	0.362721863929223	0.38666512997448843	-0.1444793341343652	-0.5353708636833556	0.3563959706469728	-0.22013853869024688	-0.07778660434660442	-0.3981632473970127	0.45038103083054465	0.44834726672288044	-0.41487007779418156	-0.26478309380358617	-0.11213081660493747	-0.11918355429248462	0.07921623687543462	-0.25691930109355654	0.065320683689653	-0.32518553914944637	0.41842216510963554	-0.46845237779480275	0.5822433088846143	-0.2754393406297283	-1.0183322437763036	-0.1297935716947228	-0.21124700320233297	-0.5630031275767655	-0.3694123531919163	0.1832178325873219	0.863296210948042	-0.12643760731066536	-0.23259184016928725	-1.3509037981032077	0.8548495200616146	-0.43362283160621057
0.2711869734385755	-0.16099984428322103	-0.1382658460498292	-0.4635191344055615	-0.4008040547721775	0.14250475573176738	-0.16534042397240817	0.13980833972174328	0.6976791498590362	-0.16820746987293103	-0.2079108250320078	-0.020253150456017496	0.008516157389230658	-0.147023376123403	-0.3878737573117258	0.05362508576422738	0.2904069577937506	0.3364215141082765	-0.16684503814686066	-0.49806358195281974	0.3658227065139067	-0.22679023155247197	-0.12571401925100162	-0.4038157335164739	0.41394684106525137	0.49860142398994	-0.45605528109736493	-0.2969779940174041	-0.09730851757635689	-0.1708106466039585	0.03129329577565546	-0.2700870328528961	0.08311438689973316	-0.3325808318622244	0.44245339240209447	-0.4450660516602726	0.6060395342232214	-0.2775915845533947	-1.0654437926392641	-0.1481880310544843	-0.2871221650218073	-0.5476003552760305	-0.3683522745097691	0.16566110665597555	0.918395189076352	-0.10870659392402567	-0.20565705541337498	-1.374657233434523	0.8472051848270249	-0.35086922177729957
0.2650880234682287	-0.1654167423496044	-0.22344644823488052	-0.4691438690263343	-0.37805707491090684	0.1347530851740536	-0.13407421477890946	0.19403923484963623	0.7966566610455501	-0.1543329330630308	-0.19506529893613686	-0.044340391598021105	-0.025011295125974158	-0.10628783521579796	-0.33676685248957733	0.024231679050424608	0.18805053849142828	0.292976488707389	-0.19277223881040662	-0.47537772407601375	0.3840967313878617	-0.25197700973584236	-0.20313126000602014	-0.4130932396358819	0.350816415510777	0.5450020305553025	-0.47737885926064305	-0.3226838166950127	-0.09577073162467813	-0.2253381973460466	0.016715434580376207	-0.2742429292801089	0.1273518642955736	-0.3202017409240143	0.47057477792727137	-0.4026342828886917	0.6266885112670679	-0.25606571905355374	-1.1122624440677527	-0.11503048704790149	-0.4015501941903105	-0.5444413597262131	-0.3651308007302375	0.14930188504395725	0.9385465771362183	-0.07516934612437484	-0.1685209919502506	-1.3522653842586205	0.8585952606955741	-0.34456670143998364
0.25084394413148015	-0.18972191747523415	-0.28655717180959617	-0.4591041794196661	-0.3457295687569378	0.1551919384015644	-0.11030671666980918	0.2345597350127701	0.8814685270579117	-0.14008045356555307	-0.17129337866040656	-0.062209323661118886	-0.0659432199335039	-0.05934572830501929	-0.3043949266277336	0.026406959016574545	0.10472721122858741	0.24131215309941778	-0.20279197521678363	-0.4818419248908993	0.3954429511963838	-0.2583520034301726	-0.28014627583937257	-0.4085436217137479	0.2864279637652146	0.6091662937575135	-0.500978673010517	-0.3530450697738799	-0.10117720681537172	-0.2608271666707663	-0.00507333961401088	-0.25216610317829397	0.17691312904875955	-0.32092414214021286	0.5016433161396234	-0.3888216687384805	0.6572599581049249	-0.2111545060818989	-1.1328292539898068	-0.038716238923154414	-0.4612305421792747	-0.5417949481596736	-0.3467514717986491	0.14548563067842915	0.9341715224425334	-0.041279629169042695	-0.1637786529543249	-1.317402663009255	0.8913318000129665	-0.35386344913206136
0.23761616897204446	-0.17734314054975112	-0.36738479980858846	-0.4375841748656136	-0.2700758126242759	0.18013316337907237	-0.08334693970364003	0.2518995594622714	0.9850674879110223	-0.11080734539936346	-0.12839436622730901	-0.1034622916741452	-0.13766973629792073	-0.018630642605935038	-0.2795949065400244	0.0002694492661319783	0.04374653643193958	0.2001240614012806	-0.19194075005043135	-0.4844912112721655	0.38967144998630104	-0.2762942245169902	-0.34711229950273265	-0.3980531898638079	0.2369083446693705	0.6336498461359197	-0.5206504857060689	-0.40621035817177775	-0.1112062438640066	-0.24877043400131274	0.018276387196765196	-0.22707571072106636	0.20160953819056848	-0.30372181044216173	0.5033073512938556	-0.39136709890216	0.6741849482964886	-0.1593066519982412	-1.1290887763261437	-0.016441786902536483	-0.5231677212127982	-0.5493243894157838	-0.31790522926605325	0.12323014429771766	0.9560514525967626	-0.021641193517147918	-0.12769794581935237	-1.259574748444933	0.912090453041255	-0.3413622706573891
0.2363405844661389	-0.11982050402785457	-0.436727281166541	-0.4286466191956994	-0.20580685267151128	0.1891861993842049	-0.056340774277975146	0.24383379758603096	1.062921320370596	-0.09153742600416585	-0.05744995905797194	-0.15703703647523556	-0.18934317584574925	0.038739911156941476	-0.3009766571154729	-0.07572528692666287	-0.029054364873858957	0.11880547117543175	-0.17580218128861025	-0.4805743919207722	0.38395208745694137	-0.29067119641626527	-0.4038348275125407	-0.35425699827906665	0.18644175358118456	0.6680775104620017	-0.5309130556501326	-0.44799713041984957	-0.1218837811653061	-0.27692904418215314	0.020532719982366086	-0.2261371380237993	0.22344336498611872	-0.28585535838461507	0.5087598806660946	-0.3922324854759786	0.6815135336686329	-0.13339437425120915	-1.1133117265849894	-0.0003696520773167428	-0.5816288148269171	-0.581809484900781	-0.33579232011190047	0.10958204361196014	0.9689860860825921	-0.02607732022406447	-0.08498751597114981	-1.1795496668923695	0.939813631120046	-0.3594168858372546
0.23352962997905702	-0.06436153576982528	-0.4761511333611101	-0.4301145016122712	-0.1335932585399472	0.18312476650628667	-0.029362951204651665	0.19894841850548256	1.1458543304828608	-0.06504894454488656	-0.019882676590663756	-0.20140669053766386	-0.15319422288993986	0.08925696320258178	-0.3219390518802879	-0.14717937780003934	-0.11072283929806444	0.05251709779375805	-0.15956143408841578	-0.48896307435223785	0.37952153566715513	-0.2948723128820475	-0.48024203012502265	-0.29030877939841815	0.12851519327628058	0.7004450043608172	-0.5320514924559419	-0.5151242734781104	-0.12483588266994597	-0.29974383650378245	0.05789225773629701	-0.23963785219423253	0.22313617673482486	-0.22920713583456612	0.492201568545788	-0.39548589137979046	0.6648915900458486	-0.09900092654428469	-1.111805064508957	0.006348548592846173	-0.6575024046319835	-0.6075762399801111	-0.3394253494559104	0.11779067531909489	0.9366964693075174	-0.0331215347179177	-0.05840483887234697	-1.0795382333517558	0.9571712482076397	-0.4325086053016648
0.21920639967624833	-0.07456057630924154	-0.5266324585525759	-0.4118418912495544	-0.08770349642586762	0.15508300895879723	0.025281989807921547	0.15167436784922925	1.1900666609579407	-0.028679797660488948	0.012505243241752123	-0.22612686165485157	-0.17356910294566094	0.13211292494087773	-0.33594209131609587	-0.1967361656386542	-0.21993909264379402	-0.009302955740642844	-0.13961832772946742	-0.5099667162730241	0.3657610559672934	-0.2947422005249055	-0.5487922315837199	-0.24021278570191068	0.10627833162680751	0.717197434979059	-0.5147781221594865	-0.5571823977829032	-0.13787465653152792	-0.3154274140798202	0.11863283969161373	-0.25262065017219903	0.2307172141046121	-0.1920684559852755	0.47268776524311396	-0.36743841411317735	0.6573622310824938	-0.07330964277207348	-1.1288393626716655	-0.08139891975318905	-0.6878305625529909	-0.6165862893107518	-0.3220143601915524	0.1690376593597409	0.8950969373655775	-0.024770630432379846	-0.02859972059379661	-0.9703354562130666	0.9827335169384439	-0.4616596305802004
0.2138629666044478	-0.07728108436736603	-0.5486032744870233	-0.39447651685547513	-0.06937861543736282	0.11898843096200915	0.054536611615226493	0.12430482614921286	1.19751229486539	0.020020481566510658	0.06931859971055887	-0.2298750619820788	-0.16737240211424725	0.16700750225232813	-0.3719351572778707	-0.2577749565034343	-0.32232786320728535	-0.021614162850114475	-0.10851164890447813	-0.5553876880825669	0.35069939303893544	-0.2902728882569471	-0.598894128249815	-0.18331212388871043	0.09479302750622183	0.7520998549971394	-0.4828794487538762	-0.5678828403786229	-0.1594476528527748	-0.30029762582995734	0.18413123449967292	-0.29804700722070293	0.2140026569804801	-0.1346482601663237	0.47624988195073004	-0.3459014787687297	0.6381548489415225	-0.06369359043688723	-1.133422611255271	-0.07150278275997615	-0.7214401519953391	-0.6165682222651463	-0.3175840680078045	0.22968277608897375	0.8390009916649331	-0.01582362319530124	0.020674733773269654	-0.8391736580065305	0.9973161719934118	-0.5188502981568142
0.2038619920164076	-0.09217922553268343	-0.5515046902627251	-0.3671409287709023	-0.06019065639827816	0.12361827141236395	0.08240068676078557	0.10251648735202068	1.175417475411264	0.08497562019191925	0.1431995420949665	-0.25751117326318756	-0.17580062047273448	0.17520702028158885	-0.41238655526702095	-0.30823413398720695	-0.4037987704602246	-0.04178250833733456	-0.110738014585726	-0.5987076014425938	0.3093712304298012	-0.31192416453163	-0.6260254030947373	-0.14390573751642796	0.10781496360851177	0.7608581570233925	-0.46663426829233784	-0.59607854020333	-0.1504873331218597	-0.26662257477160145	0.2238879075803965	-0.35232285947936315	0.22357825102366174	-0.08917563997171359	0.4646942626551985	-0.3239363262748238	0.5876392884651821	-0.04229497390405342	-1.1406963278317919	-0.024799016065129142	-0.720479729792771	-0.6182825385243087	-0.2688944823128915	0.29398639615251876	0.7871900364192942	-0.020061091576946917	0.057336272842220724	-0.7046317879975854	1.002287077500223	-0.591258244281803
0.20226361453822253	-0.0921933646337317	-0.5374114292435312	-0.34311114995146424	-0.07411820405260824	0.08066412288955535	0.0700302463746245	0.09327687031006378	1.1669130961620708	0.13408479386473143	0.1484839310770962	-0.29217820390716776	-0.18570619911081007	0.17424128007409542	-0.45804823206351186	-0.3519551153167988	-0.5027567227883077	-0.04150989767231193	-0.0824761459706457	-0.6084035102585447	0.28423070964579805	-0.3133624747509325	-0.6434918697159822	-0.10249527225043684	0.13294432447125276	0.7603676457226178	-0.45114489727720564	-0.6045264610570837	-0.1581255119989438	-0.23795977504930788	0.25833481625950083	-0.42447731506607483	0.27729667687256215	-0.06895334535034518	0.4518195629076859	-0.33097781270094284	0.5438265997394923	-0.06158624279747373	-1.1593180021103202	0.02311406056537545	-0.738654259967997	-0.6021472296472037	-0.20294287119380278	0.28766868797224426	0.7540632918283062	-0.05160909342886534	0.06862644203286133	-0.5584077975707714	1.0281077395770222	-0.6424762458358169
0.19789772518727852	-0.08109022465565176	-0.5296843034088519	-0.336429067929808	-0.09533055161700357	0.029028279238965993	0.053691323099109775	0.10245627768348083	1.1555048963557417	0.16119483201687917	0.12801100568810725	-0.33212748453639823	-0.21094738045520695	0.1814673209517072	-0.5340470956037497	-0.393750913724868	-0.5641363084420552	-0.05173448432149581	-0.07167872853239093	-0.6166923041373156	0.24951534217717838	-0.3305342578069144	-0.639888679077252	-0.08265170411998998	0.1749329073784135	0.7767144055831896	-0.44388948313509935	-0.6297095477243803	-0.16572281966988534	-0.21131903037781963	0.30455464725660963	-0.47653925608383413	0.30336496745065306	-0.046118815347241236	0.39629169147924587	-0.3252326902828618	0.47600270983238663	-0.05118808470920416	-1.1631450110418633	0.12712396485099525	-0.7444692198639137	-0.5693481165911417	-0.1391492186943417	0.2756097779343601	0.7026584717306261	-0.058832707500330914	0.05075485608341276	-0.4659997397247597	1.0473371322577367	-0.7061183039107561
0.1854689944393127	-0.1385068179196848	-0.5138954613402869	-0.3345166779102496	-0.14744349197571593	-0.029699693645738434	0.024502685830849646	0.08456000387868465	1.2024519397986624	0.16922727460392967	0.12559704832686294	-0.34917870980503896	-0.20601273869101266	0.1892040531363655	-0.5800433896280042	-0.46213774893906034	-0.5592241985830315	-0.06284551709063256	-0.08133205993315133	-0.6485571508902404	0.20509346284567376	-0.33029655595109714	-0.630343726986627	-0.028681152163482417	0.23756861866292028	0.7825546878011098	-0.4597245636303601	-0.652088321303592	-0.18560295977253527	-0.1911244099695713	0.32100472827330434	-0.5180919369122232	0.2856029740887472	-0.03737017004951634	0.32574200201053843	-0.32428233169976967	0.4143812848067096	-0.05882797857463642	-1.1350507079677399	0.0776265062221265	-0.7170014907136266	-0.4842716648965462	-0.10175384873813673	0.22479669528695037	0.6641619059775012	-0.05901260138420019	0.03289125124794604	-0.38673690858758347	1.0427103314940385	-0.7125856871623287
0.18412950675615408	-0.15224941990359758	-0.5083347967424288	-0.3351431956248348	-0.20461669005183697	-0.10178055324436738	-0.019227626366313207	0.06792682623669624	1.2279662442077766	0.1876346021365926	0.13034641051759704	-0.3835541067931013	-0.21086318958368605	0.19861207124419775	-0.6169152028902436	-0.5300908950611498	-0.5824500272745219	-0.040346894620414464	-0.1021266532785459	-0.6511204097194758	0.16062487766278705	-0.3269997886081945	-0.6162337325339885	0.00583598561779083	0.3039968394123877	0.760022140676934	-0.4451633876656528	-0.6846399539243742	-0.19795773736873223	-0.19815668383080043	0.3357139702524312	-0.6022764532931626	0.25770177483095363	-0.006631868704956167	0.25687323314882804	-0.2879015547387414	0.317649630412019	-0.11301518726130652	-1.1507790384236176	-0.011880181906166498	-0.725698503224453	-0.402102673046757	-0.07202861496000598	0.16910512053521126	0.6224523778698972	-0.0470173402358696	0.01920704734161103	-0.321530097423577	1.000386885008884	-0.7110156084377631
0.15717209957991754	-0.11892815091929206	-0.4812538508682921	-0.36463861069836895	-0.28682052396071145	-0.16949342810167561	-0.058602150786639697	0.044783769897360326	1.230284400675044	0.20942669154111612	0.13022785751425622	-0.395423313449496	-0.16199653356567673	0.2156347791915468	-0.6442050164821636	-0.5906413711247034	-0.5843911029446198	-0.0036648796330774726	-0.1684237112682905	-0.6636477116610426	0.1372530459613242	-0.31526675894801404	-0.5970286013187703	0.04978353497150494	0.34098135258806406	0.7765101751406124	-0.42729318249103077	-0.6983732870285257	-0.20927344828220146	-0.2529800163264829	0.33986973350927324	-0.6808158235510208	0.2100506492122965	0.031980605896172486	0.21029263023227127	-0.22973541680474563	0.2337505800757283	-0.175655036148606	-1.1845204156688154	-0.04732033892388825	-0.7101116109457338	-0.3267439719150424	-0.036025309849132936	0.09707322863444767	0.5574003136253927	-0.0411556518808245	-0.01772192642850518	-0.25352901927550403	0.9528025422962182	-0.7229041269072745
0.12582467487022722	-0.1362738671536936	-0.4603980596299368	-0.37590748579283345	-0.3895780982865281	-0.22947764821130248	-0.11884243678418975	0.03336941696707783	1.2778888578921497	0.23150060756413363	0.10683303960958852	-0.4065416342267695	-0.09944570233210732	0.21141761469899162	-0.6523243768726759	-0.6157551032509968	-0.547941135055238	0.0817049673107988	-0.20116743241327587	-0.6661498154655717	0.11063200560605338	-0.31429428849968877	-0.5684360324925861	0.06029815655009703	0.3677414647917641	0.8237047222410642	-0.39938990872622043	-0.6981316746432715	-0.20279031488328977	-0.2715691262562264	0.340527789830264	-0.7278617716458947	0.18986261409941846	0.03289462375726333	0.1786558046214311	-0.17759073563435573	0.16176165110057478	-0.20425117926094954	-1.227409384089923	-0.06038462701644951	-0.7216024074624603	-0.20237008778758855	-0.019442661136405845	0.08898803452751672	0.5091308400796462	-0.036571401264995175	-0.08006984979490343	-0.1953606147384692	0.9094011113022052	-0.6935114281508279
0.10937234470740223	-0.13547228888656818	-0.4710179413748027	-0.3911121443802603	-0.4810768906324139	-0.26115540634921536	-0.19345915958224613	0.05406292462165807	1.2960304447396642	0.2510251439966184	0.06622653801541187	-0.4010708133533233	-0.12645253739063217	0.2182133013061331	-0.6686186820204792	-0.6206018975098763	-0.4789874589321704	0.16022495414408472	-0.24611675236289293	-0.6637069952091788	0.07917145031619603	-0.3349347339276053	-0.51177948791135	0.06670598700930001	0.3962639889307413	0.8334446209691716	-0.37900362059751874	-0.7080887917146348	-0.16376194098271707	-0.3003920027703883	0.33621228972225015	-0.780789557841896	0.21961644642926448	0.02237228537810116	0.15111009743366366	-0.12630606221261398	0.11184070180373736	-0.228564744255302	-1.2334680271485625	-0.07483838869545745	-0.6912268603811167	-0.10461464200674027	0.027905727054589304	0.058187560323045215	0.4665645604886275	-0.023928670906522665	-0.1543832299463312	-0.16168985471922848	0.9058691084652238	-0.6548663306047134
0.10241515902070816	-0.070061604990918	-0.4728900908964338	-0.430766844418654	-0.5348885572924642	-0.2821356963337586	-0.26285822138273673	0.07342223269555917	1.3606763269780973	0.2621279482777291	0.00947451436959798	-0.3839119950854126	-0.1591987663843078	0.21399738744290736	-0.6609084841085157	-0.6295738360585339	-0.35855823865861186	0.23235200129194727	-0.2725932480625763	-0.6429106645962326	0.04864018548835832	-0.36076010333235653	-0.43791796450728837	0.07363246359373267	0.3579203275676902	0.8595483303369165	-0.38206328210578294	-0.7387879962102117	-0.12796332693125353	-0.3309954949263029	0.3360250418983727	-0.8180002453561552	0.2497079727511317	0.06741850001629199	0.11162624880045373	-0.08066311243384046	0.040542464720129276	-0.23092972241220586	-1.228028918881805	-0.05364404502468717	-0.6721575396048562	-0.06637538411655794	0.05743679983942218	0.004277295445201996	0.4249572499137808	-0.02198072032729379	-0.21849433562304296	-0.14808929083613712	0.9105638813591806	-0.6461725762205361
0.10297315932316084	-0.03698227173566245	-0.4783746208432943	-0.4709718707440153	-0.5563534185274812	-0.3003797275511141	-0.31661392109060105	0.0687941628479676	1.4028861412638265	0.2383376738782231	-0.06372574733230903	-0.3795901541883892	-0.18390930403644445	0.19740153094405136	-0.6382145604477059	-0.6102934831291151	-0.22904636880056123	0.2690907279539364	-0.27928484212303173	-0.6071816413167358	0.01592778388825053	-0.3712935857726636	-0.41121231655656665	0.0907553521817147	0.3096510403318602	0.8628648469455055	-0.40073256295506476	-0.7639859134753374	-0.09059844188581848	-0.4105379238091579	0.3361157044870247	-0.814438735968619	0.33779894222869666	0.06470227144338406	0.06123179506005527	-0.05724910884940596	0.0069830192320913306	-0.25049662194144295	-1.2191431029700706	-0.06995211716235704	-0.6558698983235549	-0.01175471544509598	0.05417080126111988	-0.06760910782101057	0.4203571985912061	-0.04193393628240556	-0.3092351094157856	-0.15982630789357202	0.9137937611501517	-0.6459168486194382
0.10956995044702726	-0.03847166288763265	-0.4948259941706777	-0.5370143582465055	-0.527619537046515	-0.3338160473156969	-0.37604418044398985	0.05640474000647333	1.4157235014488183	0.19138429790299322	-0.14692416443919926	-0.36453845986935407	-0.22493851352088848	0.1988700135433629	-0.6199542723667241	-0.5787492194599742	-0.09268036928474667	0.2745398733500891	-0.26367027626536405	-0.5695891707049422	-0.007859827010426304	-0.3608635335575175	-0.3830075286117961	0.13444513188903823	0.24823898477783887	0.915422811327358	-0.41280165696582377	-0.7901875230383594	-0.0850841667847048	-0.48380454175885157	0.3493284445367735	-0.80565461531141	0.42326583870299733	0.08610134320532131	0.023358665748181233	-0.024063600226931697	-0.01688481814839131	-0.2747916545230119	-1.227786776762443	-0.07620798186341068	-0.6359881605012396	0.02712200803753484	0.015621813192328814	-0.18008393451630156	0.4071619743442924	-0.0298083478501057	-0.3828644047787068	-0.17674862386264678	0.9107609094333876	-0.6268061811528625
0.12129999966513574	-0.02994965206003535	-0.5089814721998609	-0.5886767383955691	-0.5051846922166773	-0.3482052242676633	-0.4125033507178383	-0.007143704011098068	1.419779983601153	0.14665146559174794	-0.189642389753456	-0.3355371066832886	-0.2435652556986434	0.20167386090829234	-0.5782954235642584	-0.5559204046271529	0.05998815698657799	0.2697053144725722	-0.2955693223197955	-0.5520311405202067	-0.047360852004667706	-0.3821390137265637	-0.3293239603621738	0.16568152339142267	0.18163926063297386	0.8977218636668475	-0.41267075549859766	-0.8283447891137786	-0.04059288977199223	-0.5328038691338971	0.2917930410631747	-0.7721237530933944	0.44927254427754804	0.11627220968786278	-0.04463209747201781	-3.778325526629391e-05	-0.02454353426513624	-0.2970540442390486	-1.22760789699859	-0.10704348312735176	-0.5875953318459024	0.005922451528572537	-0.006648206209043389	-0.204092774634482	0.38563163667841943	-0.01026229467825505	-0.4567195821386649	-0.19709691314120473	0.9077232358950266	-0.6400021676643759
0.1478770993115927	-0.019059637882031792	-0.5187588211955327	-0.6187192651987559	-0.46366516078992204	-0.35065653419351434	-0.43754049764197844	-0.0716281890059021	1.389603116372998	0.13065082207841758	-0.207033172290284	-0.3066885355561878	-0.2251627162237651	0.18994354072007247	-0.5381068073881476	-0.5315494076469238	0.19801903823199013	0.2618134807706346	-0.3267758672882224	-0.5638708498957345	-0.06592841447262435	-0.40284909087512083	-0.30722720610398174	0.19583406028177364	0.10114511098735188	0.8776950634398235	-0.41837861492674044	-0.8321841183184929	0.012427820786158736	-0.558515934364142	0.2648855776617089	-0.7598061980100368	0.44505883997192164	0.14992101258355295	-0.04448238358106313	0.0582971050606238	-0.021320608158489386	-0.3035970444221462	-1.2314916239040383	-0.17015124392237532	-0.5428981911626966	-0.006755584456775998	-0.019324326771886988	-0.20446360377947181	0.3884231492914847	-0.006301797770114174	-0.5059208663115964	-0.18574700955247164	0.9036624199578724	-0.6686731080250368
0.17159063705262736	0.01456103563049864	-0.5118991406874513	-0.6507596122152275	-0.3962589425687607	-0.3368222326994478	-0.4413814953019533	-0.10681257228908199	1.330084711574747	0.09913252231042213	-0.25528691284586497	-0.26240948612472415	-0.21075585483684117	0.17759325813679835	-0.5217111893188578	-0.4803258505516113	0.2937605489471423	0.2247556793330779	-0.3574377668081666	-0.5535591951029877	-0.10566811902244519	-0.4104605750549245	-0.2742672511911516	0.2107000299899977	-0.013567693842298788	0.8541809798943246	-0.3927240666107674	-0.8560800022011504	0.048273511315653266	-0.5748973519015298	0.2532604281694263	-0.7325634586915241	0.4378488800577802	0.15664026957489985	-0.06575028410308952	0.11283312536294958	-0.02355795528826838	-0.3049184195257487	-1.2451533840799531	-0.13858230879264577	-0.5197707151921809	-0.055490652966272626	-0.05519464766414872	-0.17436651579372886	0.398133427939396	-0.024574084506500813	-0.5719070246598992	-0.19416030391888256	0.8977349791107597	-0.674499284660384
0.20188598131438615	0.039693462972123915	-0.48603145228151695	-0.6727210826406134	-0.31110737927342447	-0.3369773746330854	-0.42228616754893133	-0.1507344053089324	1.3082891408039905	0.07623217543106586	-0.30789827712944196	-0.21368458070760427	-0.17240180168062932	0.14122935564102213	-0.5221710816815597	-0.46751982145565474	0.4008364230470822	0.16875668775748617	-0.4090369407699276	-0.5387668631792237	-0.1280039343013024	-0.42591672887025955	-0.22690548717272044	0.23293480438720193	-0.13835640578751432	0.8557863825058188	-0.4166790413683178	-0.8633563058264366	0.07434122580160527	-0.5702996557263103	0.23781693166869267	-0.7044651015021315	0.44341197203244437	0.16763535678891342	-0.07364766026574544	0.18411061591320008	0.01093297766944372	-0.25183883606714513	-1.2457467413454175	-0.10131506241373027	-0.44791503701252555	-0.08932591793138998	-0.102094351389677	-0.16280619101766294	0.441526577520134	-0.03671250250572617	-0.6343016293074215	-0.21010854641864798	0.8823913428380884	-0.6829939836843276
0.24779544760268718	0.12472734599411839	-0.4665459301206664	-0.682292612217964	-0.22616260264749982	-0.33326755614506237	-0.38040511634341967	-0.18102850330432135	1.2683642331318223	0.058064266997745154	-0.36840935394697755	-0.1723371573667975	-0.15222315641889717	0.12047892440812022	-0.5312121215767772	-0.44096871784940295	0.49916121497801413	0.08694159986820002	-0.3960173454040362	-0.5099424414107974	-0.18149617237589133	-0.4432563386694211	-0.1902741124539783	0.24849123608004592	-0.24770968360212478	0.8529237461539306	-0.4521056309782902	-0.8585839125520506	0.09031884313135077	-0.5484599829771557	0.20001890854069687	-0.6501103051258533	0.4718753168333369	0.1997782119691523	-0.07382769595740014	0.2510084297747302	0.03460078894564213	-0.22653200961486314	-1.2239772195151788	-0.08342751145674257	-0.40774691699920307	-0.12727885421019136	-0.10992058583458342	-0.1551938666577911	0.46378379104647305	-0.010282826784425197	-0.6947403743760266	-0.23466313462693403	0.8672648218595492	-0.6825926608087896
0.30444548264488713	0.1905460094208734	-0.4398138015676551	-0.705700979086664	-0.1260399923825995	-0.32517141713778547	-0.31438841537161855	-0.22180347099681863	1.1990190382360393	0.022549746239176684	-0.43887053882096067	-0.13203270658418476	-0.14283351965649999	0.10663133115963959	-0.5497109668682624	-0.41802849274467146	0.5843222127165815	0.021105774193345805	-0.40405881975126123	-0.47518001766889395	-0.21433741973362258	-0.4623851014271268	-0.17563633815031535	0.2985321035631771	-0.34233722373718567	0.8216657642459753	-0.5030038895365779	-0.8746602140934462	0.0965007915562673	-0.524074910621403	0.18694271063778972	-0.6055806088679729	0.4869048097361806	0.24657851673378978	-0.08187184858656843	0.3030747263181274	0.046266335378863835	-0.23686353912102312	-1.2138777843925859	-0.10426806539799585	-0.31951344251194697	-0.19646514767453052	-0.14012842061952693	-0.18951163183229122	0.4748403765887759	0.01285822461087983	-0.7096917111490665	-0.25533670114704815	0.8826208496952507	-0.7310849787299712
0.3564012193213826	0.17298675650653655	-0.3861616563080192	-0.7077762202587052	-0.018548463043784456	-0.3182671263050415	-0.2318452444646685	-0.23680804711605014	1.1242506172013065	0.01199548894904219	-0.46957388745171647	-0.11786440741705735	-0.1132939521178818	0.0827469606087523	-0.5626145334364585	-0.39879031016917804	0.6345470571103053	-0.06185121694969391	-0.3884449607059097	-0.4456095408211741	-0.23727225889340048	-0.48596990305887483	-0.18273093294042445	0.35528046753264153	-0.44955126939306905	0.8077033577730187	-0.538473902379001	-0.8487215649959611	0.0918299458334349	-0.48035867170319013	0.15714844592922145	-0.5741954758417723	0.4915769510456939	0.290630742844629	-0.0857786736318055	0.3239440457617909	0.04336189458966021	-0.26926026466081443	-1.2318152072166992	-0.15389638818487905	-0.23235882579275838	-0.24902834256114872	-0.16276741314359996	-0.22050277793384465	0.49798272770579766	0.04543179916717564	-0.7300930406998005	-0.2904490606815505	0.879506967673918	-0.7479481277465589
0.4063584429215636	0.17563270195485897	-0.3478175243935178	-0.7067667208768502	0.0602579907741259	-0.31591078666534533	-0.17823209793209557	-0.24295316724003468	1.0342222633070564	0.0027007349777214084	-0.5165891106966232	-0.13415738518031034	-0.04642006894703722	0.051534379123183635	-0.5920063795549437	-0.3631014837130669	0.642317037767148	-0.11406616499752109	-0.36309004678949564	-0.4162015805840274	-0.22550544509416373	-0.5169376108024506	-0.22520403678206172	0.42148786949750694	-0.5443898680288528	0.8095270448025612	-0.5454749447016295	-0.8049022027862804	0.09539202730612692	-0.4696238567533041	0.13178806441761634	-0.5446646271701189	0.4947164716037988	0.23282361249419203	-0.0647454512131106	0.28735781409177064	0.049840231047877645	-0.2882095190693928	-1.221939735375679	-0.18038539029874545	-0.2179648959479113	-0.26469686467815434	-0.17020820925498475	-0.2586658301100967	0.5360491665410045	0.0861712730944264	-0.7584763826695242	-0.32771981882095425	0.8644016649324453	-0.7554584289717075
0.4446650696597306	0.2579895214215228	-0.31574715576469015	-0.6980136096914326	0.10192924459169594	-0.3056435332887777	-0.1366874128784725	-0.2417006661119235	0.9398846117061399	0.015344651427798247	-0.5818080638186747	-0.16673881047526873	0.08834355846309314	0.01549950872509894	-0.6294885747104525	-0.35071033483650005	0.6334133764867929	-0.17854982140603742	-0.3591202113516971	-0.3984379475684503	-0.22904237591901538	-0.5743072483333609	-0.23407833250397458	0.467167191332695	-0.5820290420703177	0.8324607445150056	-0.530545290520677	-0.7235994289829728	0.12383620419722877	-0.47576824334691603	0.11744833831383072	-0.5110455293591682	0.45086009024205864	0.2125173104981794	-0.029066761154208774	0.27057073200322235	0.05837811753532111	-0.30492907153322907	-1.2305303269617047	-0.26594959841252164	-0.19008216285398336	-0.29257693713783584	-0.09155664634686553	-0.2537844198776841	0.5441793595497317	0.14358590464699453	-0.7768592241062005	-0.3581111353046795	0.8453391006128836	-0.7377652915842794
0.47345830296740143	0.39012323948414485	-0.264507592336405	-0.6538404814742915	0.11466732127652857	-0.2768985500485066	-0.08450050665762593	-0.25147983646265515	0.8787503223507729	0.05559397169968464	-0.6286399229353709	-0.1799687854329666	0.15813819295675374	-0.028707588426629106	-0.6368565853842277	-0.3426691642321802	0.624903588510013	-0.21418486631890693	-0.36267076522320085	-0.409539323214794	-0.2348218939368591	-0.6338507687795474	-0.23632375833691294	0.4962308293074071	-0.6091985392081362	0.8206934105590346	-0.5275891329345324	-0.6505353914486197	0.17207345698892354	-0.45361106545652186	0.12548099058806575	-0.48513675177747306	0.39576859907438955	0.19162143876331278	-0.0016933133796250526	0.2353672314133528	0.087157614663539	-0.32916566185434737	-1.2261950377255542	-0.35029335172102577	-0.2018828820112472	-0.3479672140470488	0.008582689036568437	-0.22566688671381394	0.5469553804841077	0.16198921453538268	-0.7769215905972617	-0.37311933124804	0.8692039548191921	-0.7051127905382273
0.49325189824092275	0.45950731289192637	-0.2222619590461115	-0.634312070471811	0.1278516238819233	-0.249095948923929	-0.03239270438501285	-0.2400748323669531	0.8115324764284371	0.09275460908308689	-0.6644354420801601	-0.21789073081646468	0.1783318271799236	-0.08351005965025284	-0.6718492716223835	-0.3211551248371355	0.6197349595591174	-0.23582530303229823	-0.34958961906590075	-0.4219070425380895	-0.22826188494318683	-0.6747189577965538	-0.253811525069486	0.49580017188710956	-0.6398595609634944	0.8642490228748878	-0.5308690006478064	-0.5673507012372486	0.2057026638721502	-0.44994636014056455	0.16454667659473726	-0.45975966048835454	0.3766499442810064	0.1596869431998748	0.0678420297341336	0.19839649953631056	0.10195305651745887	-0.34320936396137236	-1.2371183377767878	-0.4008168076102886	-0.21939985427975098	-0.3564437380460947	0.0646190159407645	-0.21606342890053884	0.5302383244396525	0.12434211415227767	-0.7535179097163406	-0.41485362022690636	0.8533436355496186	-0.637948441930912
0.49372927458658167	0.553870887783028	-0.17198634174343158	-0.5839747743015196	0.14112740280103284	-0.2071049826594762	0.016902617623136513	-0.2423388185872027	0.7707906140173628	0.10872688540455215	-0.6889854870311383	-0.24336427944012504	0.17784942382332353	-0.14468120175494392	-0.7145598965350433	-0.265438601768189	0.6386257852770372	-0.23281932967787636	-0.30132758665197307	-0.3982505825786382	-0.22497805451019487	-0.7158309937486229	-0.24663354394046277	0.5006004916984239	-0.6704685526360173	0.9121470150793185	-0.5217728217627677	-0.4894300485940238	0.21534550546334294	-0.45761169182782735	0.18169183047350942	-0.4209318551981321	0.35939747544990946	0.12617552464947054	0.11178728914737775	0.15822279290406865	0.1359884688465748	-0.3808888978516503	-1.242939928790646	-0.47406189812989596	-0.23805626189153326	-0.3630102878943641	0.11973638386898507	-0.2131983434685106	0.5068723212297834	0.1207208809041868	-0.7133979203653458	-0.45933034587966876	0.8627872212920232	-0.557653438267218
0.49234732911287643	0.6256444028021212	-0.15909993092289393	-0.5388396243808478	0.1549375372600153	-0.18130945964867762	0.06190855710028605	-0.2517098794032226	0.7458211405444409	0.17043406652258636	-0.6934972357425762	-0.2782510263141953	0.15868250474411771	-0.16931965939717353	-0.7495037476683476	-0.20205667167567154	0.6775146421206169	-0.20369078782856032	-0.251527509388524	-0.374770826229568	-0.20817748594075822	-0.7788046921976124	-0.26933666638994697	0.4800448914532821	-0.6547303707563605	0.9315295283683144	-0.5110915322594692	-0.442626676994315	0.2525717964286964	-0.4668616544120475	0.18352617469071456	-0.41347995830394046	0.3482688861749674	0.1103636690350521	0.14907855573790768	0.12035165613788465	0.15136601439782352	-0.392755943909883	-1.2510186043045057	-0.5318082439808892	-0.2718078828356444	-0.41176318392424094	0.12497431556117736	-0.2190997685516356	0.45168032350698584	0.1608151971829177	-0.6467305881639172	-0.49510073460605986	0.848612036085797	-0.47919749541471096
0.4984293375673191	0.6649609587908232	-0.1513772999707917	-0.5040257513870829	0.15569500576016854	-0.14485748093971484	0.09205812189646205	-0.23554447020937763	0.7089073862904993	0.2341727970378332	-0.704073546503454	-0.31699866302525526	0.12892729141930542	-0.19593474729288754	-0.7649249403354768	-0.12423844239889766	0.7087048574598384	-0.17528084845603542	-0.20673058842350428	-0.393828675848955	-0.19789748979230767	-0.8342713739513105	-0.2998227994743349	0.45998472780462246	-0.6571262030412574	0.9365943388579643	-0.46301354446771387	-0.4039414283352098	0.3047639377545299	-0.4760469457259857	0.20089946221063432	-0.3998849924774184	0.3393558040394379	0.07426804619551644	0.16598365450259195	0.06515730045975593	0.16610107747133823	-0.43551452138493696	-1.2324987315176015	-0.6093849057247083	-0.35679444016389433	-0.4600965686300193	0.14274546263572838	-0.1924337889650099	0.397457218132222	0.201823980036844	-0.5738297978045649	-0.511806267032662	0.8807874590610311	-0.43138953279986947
0.48037132440166086	0.6277660595073387	-0.11527535156956112	-0.4648393101355282	0.15141235248757798	-0.10856383201234128	0.09596349876693103	-0.21613383922731638	0.6592099382821119	0.26982898183335285	-0.7134069458222975	-0.3624023424385693	0.1042930768696598	-0.231586691948032	-0.7996132324702006	-0.03141142621534357	0.6929298543303176	-0.12755246855752642	-0.21829225058522717	-0.3944321968578313	-0.1884715603149942	-0.8762676393794251	-0.3332256903586174	0.4152178517056638	-0.6495647017087769	0.922375768828821	-0.39144815417793705	-0.35992514504853024	0.36547512213311706	-0.4957107073927512	0.24486226199683764	-0.4194273046483078	0.32058530748797337	0.01581031042376616	0.14277421117951283	-0.003619939074151343	0.17976206470460887	-0.44994033137428496	-1.257747682900839	-0.6881227755269819	-0.40969458783021323	-0.47435441035128206	0.1374123031566347	-0.15407925908150824	0.3575487386845662	0.16709843759235846	-0.5020245688222235	-0.5388083976656639	0.9177441736676698	-0.36615678530182805
0.4610672077694239	0.5786399341853585	-0.11021164984933982	-0.43094175880235264	0.14273939393906143	-0.07649738251285719	0.08817527498185843	-0.1976655035601504	0.6242612328823702	0.30850458772323897	-0.7018130467463034	-0.4051859624359574	0.09410252419156998	-0.28564196514017764	-0.819513822283942	0.025273438359572447	0.6860647054368614	-0.09841800730782561	-0.18813342520048953	-0.43124261966996685	-0.17922692135091967	-0.9176547992754843	-0.3506037662095055	0.32425134531896316	-0.6590592736482325	0.9250137023212484	-0.3003535685506987	-0.32713176703264757	0.4314010567957539	-0.5074931969211993	0.2935126828927789	-0.45042754332290524	0.28008369082232487	-0.02869538074163743	0.12305783929703931	-0.09168698104877736	0.20122842219520498	-0.43522581588410986	-1.2561152232673007	-0.7493481946141655	-0.47372139845586103	-0.469791064715261	0.1561981823481419	-0.08634583712659309	0.3217005875573589	0.16614379463644663	-0.4513023433735864	-0.589447511064849	0.9480267687248588	-0.29640309959692057
0.42937235251333555	0.5980724971415853	-0.11105758468855735	-0.4177032637047858	0.12821976026638654	-0.045828431294051376	0.09351437631646835	-0.18072516326028634	0.5923413149899369	0.3033779771174319	-0.7206964463253496	-0.4339614269514486	0.10529726837118873	-0.3452869155209977	-0.837619238196741	0.08507162103636448	0.7211789227640945	-0.06153275957395197	-0.10037752027423648	-0.4556683470552064	-0.17927813003485396	-0.9622891951057617	-0.3870897621948376	0.23888986274052892	-0.6345163775156492	0.9224667637271967	-0.2692492794592846	-0.3068000083328429	0.48130827653746655	-0.5240628016959378	0.37144395605665936	-0.46821169445942934	0.24343909684433687	-0.12387379598699004	0.1145734204387534	-0.17686205775851319	0.2165595187691403	-0.4360817698452804	-1.2470585262803406	-0.820090641962898	-0.540189233054253	-0.4514913579925013	0.17049445276156563	0.016679026857209643	0.266981905873635	0.1870835035072564	-0.40294016177996894	-0.5962434653198938	0.9470356584794632	-0.2680541154285073
0.4015028923973417	0.6044906822413978	-0.09556688941848301	-0.3962359462883007	0.11311055059616922	-0.00395986934739441	0.10642619991727387	-0.18791688704912424	0.5586890213862572	0.2943447113476496	-0.7063689350028384	-0.4391717595108705	0.13056709528633234	-0.4127149137658743	-0.8578846683625765	0.11712957442659404	0.7480220185920927	-0.04845451274368268	-0.05425286705826361	-0.5039863102626725	-0.18519185012093933	-0.9996693720870917	-0.422284051869421	0.16839531860589754	-0.5755907784084513	0.8974698795608832	-0.23215783235831916	-0.2832971552441225	0.5368103992816298	-0.5094923829789991	0.3992451244765289	-0.4655505891907018	0.2203232748361205	-0.20559207334855908	0.11421701293969569	-0.20526687999828114	0.23518836000093574	-0.4303158583870451	-1.2313512832762998	-0.8670905014958883	-0.5437386215055033	-0.4421873769918768	0.1699439439660237	0.05817981515735819	0.20609803453371311	0.2074709331155445	-0.34515113157948796	-0.6494224507851498	0.9601972708621709	-0.16780179277849147
0.3598022275778653	0.5617313820367901	-0.05665744354494793	-0.39070076992564107	0.11417479941670887	0.025968746011058103	0.11382842522016645	-0.19687113826669989	0.5569579873357747	0.26115303379690114	-0.667793087057065	-0.4045868393137019	0.11708845835806683	-0.4488602210928673	-0.886238057035827	0.15986184552183935	0.7529017177692647	-0.05619740669400939	-0.017550122016664876	-0.5393156223688397	-0.17467464593081622	-1.0174324384667688	-0.46080872811371504	0.10003233667427094	-0.5527918082287733	0.881064044778905	-0.16664811270630212	-0.28670353074962296	0.5525760273416248	-0.4788274223204733	0.4122677531586548	-0.47178724132766003	0.22272498884935882	-0.2918358555304793	0.10807681039575497	-0.24264934191850468	0.24667139807021105	-0.3946102803687647	-1.207776966430273	-0.8746735215048684	-0.6097014386152532	-0.41769450603002867	0.12142437427286071	0.05061466589757675	0.13177374148379473	0.2524148896800507	-0.29153954820799777	-0.7157251561835375	0.9773331804445865	-0.085734934145703
0.3295124866237968	0.48882014672902335	-0.06734615575662257	-0.41589534432904385	0.1015259679159884	0.06610623869352011	0.0928141209314726	-0.197164438698563	0.5741927281732202	0.21566214415783094	-0.6259540184007709	-0.3850490832040202	0.18713566546629032	-0.49438736810020656	-0.9442909302211773	0.2099016852567676	0.7484358308362246	-0.0511188157619296	0.011876455806958069	-0.5765524339509657	-0.16229097350211572	-1.0364767248667237	-0.48356713076402225	0.016213493852930035	-0.543755101018265	0.8754672557234349	-0.08960671627763547	-0.2895097059755519	0.5413479100229128	-0.4898715507173631	0.3602551198357485	-0.46221934796266667	0.18199531408885344	-0.3909874404376993	0.12936580983743545	-0.2856680069121739	0.2463974895198357	-0.35601691314295864	-1.1540911499535982	-0.8498842881273145	-0.6113307686685705	-0.3682180385108057	0.10059141516363197	0.04619866971232549	0.08214309244264606	0.2968268671321955	-0.2558927186868888	-0.7736683341547772	0.9941206745309404	-0.006580109487923258
0.3083053296374189	0.4308655425430471	-0.07162688707648457	-0.4180982789760157	0.06665486245833763	0.11885540048437582	0.07449123299206531	-0.20023578523235236	0.5823231924008946	0.18679905366363686	-0.6099164300915582	-0.3363955289337855	0.20128036360049	-0.5128988018843157	-0.989346152423041	0.2256971114579299	0.7289689546005629	-0.06733097137428752	0.07110158471600408	-0.6167441259272546	-0.15437187426471244	-1.0659135083241953	-0.4570305199963548	-0.02280150041689149	-0.5372788860018604	0.8699540556724037	-0.032419782845233294	-0.27136031297444185	0.5002309890452201	-0.49977610974020487	0.3393527521153429	-0.45757875738062986	0.1354469183042745	-0.4475095038168696	0.09854622624291177	-0.29377876797299507	0.2596548966856805	-0.3105231130649226	-1.0964707785410146	-0.8346583673307622	-0.5732197945696309	-0.3316863354248396	0.05960146183185826	0.07688321678028939	0.030974904129652432	0.40596352981546013	-0.24734053578449391	-0.806480581401179	1.0506157657757416	0.03694330685922672
0.287691019584427	0.3410400148533795	-0.07786640265591398	-0.43483876515461006	0.014664132223618741	0.17617335882864357	0.04509932791560732	-0.21362689625945247	0.5630455455518045	0.16189369074026697	-0.6126381484486779	-0.3031583526222194	0.2064162364791517	-0.5068798832733024	-1.0449174282056934	0.20523723583197828	0.6690522401584601	-0.10595970529454432	0.1369694932645798	-0.6730934221705834	-0.13914464836374443	-1.0797424956535902	-0.4318458438718499	-0.06268604664580855	-0.5341209660330863	0.8427887022231483	0.007037773798513619	-0.25814647642580274	0.46527754579539204	-0.5170655119123463	0.32898567612231877	-0.4653128744819197	0.10676692806458829	-0.5007471780274461	0.07236126671491977	-0.3322548994770267	0.2573939520223686	-0.2532023725627887	-1.0549292255768985	-0.8149378657410763	-0.5081338392365924	-0.28552907161362634	0.015354808582357127	0.12025559698668038	-0.01984324570254129	0.4508135601926805	-0.2944365952528584	-0.8149662445389196	1.0842307506252946	0.03160614115384381
0.2663397514671487	0.2652543123871843	-0.08098276866496755	-0.4497377692138779	-0.047632241424711175	0.2414925894425684	0.008511288508456916	-0.22181344153123345	0.5244068822204327	0.12249475011154828	-0.6177023022454644	-0.2633846184654832	0.2007330655066329	-0.48867114418109436	-1.0954424098203837	0.21569330238033127	0.605412819877633	-0.1413125284729504	0.14794545736854264	-0.7221664658040289	-0.11488350429006422	-1.1022784335957156	-0.3856342990017582	-0.10144412536155437	-0.5441278812588121	0.8296587417668517	0.06419699692844477	-0.21445313971510602	0.43346853265027707	-0.523786489074283	0.35256947318932175	-0.471170514640136	0.08548890484250223	-0.5450240705462516	0.07966142974462838	-0.34766437566280534	0.25304675667767446	-0.2360169156086796	-1.0120795234454174	-0.7965798279842937	-0.4350740373207683	-0.23278876493145076	0.041016041352669265	0.12428206610169872	-0.058367351489034894	0.4601640989016838	-0.3424404742427037	-0.8435695767075219	1.1174600638149859	0.016920923971393692
0.22667495510859093	0.19021266500778092	-0.06468674713932906	-0.46634251317956305	-0.11364385862069334	0.2972637406560056	-0.03385349800988599	-0.24785908463804915	0.4980928896631112	0.06879794247836757	-0.607085684414962	-0.21734970791381528	0.18121812686302244	-0.43530631376569523	-1.164584494518751	0.20427631105098776	0.535461106027064	-0.16968109569224982	0.18070997041961218	-0.7202669170849851	-0.09256593578364389	-1.1334235104135588	-0.3301693721024171	-0.1272314078943798	-0.5514439230240356	0.8014559494531536	0.12928593282262274	-0.18299903783857088	0.3845795986059231	-0.5444639883006341	0.3962200531183845	-0.4450276453565801	0.08910735245604709	-0.5565697526390387	0.08043495151456129	-0.39342870336878544	0.27579993037640527	-0.1936074159823706	-0.9831693541312806	-0.7381754980485375	-0.38023735654552093	-0.2091397550273612	0.06436596641872884	0.10824394028288328	-0.07464194367754726	0.49149055796827384	-0.3731433330787181	-0.8755509676035566	1.1427718866876204	0.03805380555228739
0.20763928785389485	0.0990549318818146	-0.030607135070256135	-0.4948944927150592	-0.18580154622223496	0.3323278072369952	-0.07533208227653496	-0.27231621932697275	0.5065825106439042	0.041678964362723045	-0.5922863821463513	-0.15648910496947563	0.1539059419655639	-0.39081983874007004	-1.1883520505604572	0.15474840487121538	0.513344146522459	-0.20874423722137286	0.21995761476851788	-0.7347522664809769	-0.05621136068411512	-1.184746238700338	-0.28462086560527505	-0.12411707204499464	-0.5688207464536843	0.7754021294019318	0.20333937049634918	-0.17756791995237536	0.3318797743246564	-0.5676926767520654	0.39524125196099846	-0.4298642250205017	0.10369539948845743	-0.5626721730409109	0.11826588298712828	-0.41832724777968827	0.2881435382678768	-0.16099533756534407	-0.9125234818654316	-0.6318993634283218	-0.30024997009622806	-0.1968757212859161	0.0675934913873555	0.1433312752904122	-0.09305474169565338	0.562629866692576	-0.4116391058385565	-0.9168597757733343	1.2184188533500167	0.03264952470095491
0.1852956739446109	0.04764201844754355	0.005729351355374279	-0.5114641777607127	-0.23513706489489156	0.3527372689585702	-0.10982240011732944	-0.3136894330865304	0.5152810398722123	0.03725808937530033	-0.5917002777077096	-0.09290968356145854	0.13242252196796406	-0.2915075438771566	-1.2112669843752737	0.14812573479311636	0.48536632690783305	-0.24952400486201604	0.23687573939594803	-0.7248224532788213	-0.026831114033677727	-1.2186516537243197	-0.2614434419102724	-0.10550829211547832	-0.5617434309508809	0.7503539034453232	0.2890340125756792	-0.1677473374879279	0.24605105409006053	-0.5918350162733608	0.3545605622036971	-0.41391430469467566	0.13587099960181215	-0.6007694137659043	0.133356601002444	-0.3957198441638853	0.296656925347374	-0.143540564088985	-0.8581737742326668	-0.5391482854023374	-0.2749565019337202	-0.22402179948713902	0.07955191104115139	0.17804472455069614	-0.13399934029344546	0.605889526676963	-0.41204341739321315	-0.9288711231368287	1.2972615915261871	0.06105578348378295
0.17181080459556827	-0.0006572111571430117	-0.002187719350978924	-0.5162164884390767	-0.3077634682033919	0.35094755233560826	-0.1353797842041723	-0.3621943887362953	0.5166761337340938	0.04862765987486063	-0.5733347909347595	-0.027622308231859793	0.14022941628894436	-0.23696049779620854	-1.2163423064027632	0.09659266184149123	0.44783424234386304	-0.26956123881319133	0.17766824017342506	-0.7021376820658304	-0.015150825252123395	-1.2492803755584023	-0.21513828226895307	-0.09760048638978903	-0.5934328119905071	0.7059742160693598	0.4116131251874715	-0.1596798314442185	0.18054648583189334	-0.6144602047488611	0.3036277572583329	-0.38540213594345	0.18324052876691685	-0.5958387940451731	0.14764745518346856	-0.38907725618692174	0.32017258461186154	-0.10044380220185205	-0.8290192813386333	-0.42218348463944677	-0.23278210639225824	-0.24561983700537188	0.0713679392616901	0.22548026561662066	-0.1469776548038594	0.6240300863948344	-0.4116072263044708	-0.931776661353808	1.3849750445236881	0.04796999278622745
0.15568996951166317	-0.036286597752329154	-0.022466392408852735	-0.534857350784774	-0.3835387037651031	0.32187474075990313	-0.17439823568074747	-0.41977067213725744	0.5171810065127602	0.092219386076168	-0.5804830184626353	0.0022379768557524667	0.1186816471293121	-0.15330319932932227	-1.2158932283406696	0.04880627382825914	0.40830443439125963	-0.25990026818987044	0.11219821508882044	-0.6782066885675311	-0.006328569639673815	-1.2735575898884952	-0.13890320895260388	-0.089398528977956	-0.6421090968978308	0.6825497294879941	0.48677772722484586	-0.20596254930275598	0.10355451392694101	-0.6678843835507537	0.2816703133531421	-0.38618422415355064	0.2111071216733201	-0.5615463972040431	0.13409436831571836	-0.40593289778075736	0.3302487083772953	-0.0905521192308496	-0.8081137633108764	-0.33892750442045144	-0.15667067080726155	-0.2481892583207514	0.04011519112035504	0.3313246046122985	-0.16033571876224623	0.5619823734869848	-0.4427600747217886	-0.864466569068135	1.4250170509345077	-0.017299562229919754
0.14367643537371055	-0.07671252331939747	-0.04594579299901916	-0.5648250243247563	-0.4660677415470591	0.2868566153635762	-0.2100148852463244	-0.46717131712217785	0.48880668968709784	0.11123892918599403	-0.5762296314597759	0.008003262779834128	0.029725204734867373	-0.06266256686313439	-1.2027430388012381	-0.010266282338099697	0.4226222607913305	-0.20746603500005517	0.06527050184168963	-0.6488215301594381	0.01861882965928461	-1.280277597424948	-0.08549403993452334	-0.07765745376370843	-0.675935384045422	0.6437683467923068	0.5399821334840456	-0.2551387966035808	0.05326451772230595	-0.692133338280485	0.27267319859300204	-0.37048570842244166	0.21380529748579297	-0.525026516387306	0.1304275782252706	-0.4006682141157266	0.32717300506016217	-0.08282135597134073	-0.7653504470165732	-0.2570154320377933	-0.008333111847364016	-0.2707316411507678	0.033428492699832155	0.3997298297214208	-0.15813133552453523	0.49436367709311446	-0.49587901522271044	-0.7886214635788267	1.4570844606618885	-0.035230945536848246
0.12314222290618375	-0.09136165920514103	-0.007425680245989635	-0.5804528687663393	-0.5226810934275962	0.23363085899955172	-0.23508319768680877	-0.5266688779774771	0.47333710774999227	0.12221336476048292	-0.5929752365739548	0.035202603111797334	-0.07104943074863099	0.05123553170625324	-1.1801092768022319	-0.09384900324552745	0.4391504408946384	-0.15747320439680204	0.033790043665072524	-0.6161103534051697	0.02414642449639312	-1.2884397594094372	-0.06544847701390011	-0.04625465756398323	-0.7102752387165261	0.6269093172293927	0.6051013442910803	-0.29496334109857675	0.003220944531895198	-0.6861668284759903	0.2982067197373533	-0.3406098184753259	0.2439828665665341	-0.4378739749511995	0.09846138837137128	-0.39646437502653165	0.33217335028947104	-0.08563064704218482	-0.7311878297421065	-0.18966399795673317	0.013189588934887576	-0.26574164633891867	0.013814287897901515	0.4265856128077636	-0.17495443283107756	0.5110038813471941	-0.5381083920356585	-0.7255471528526104	1.4716594719075045	-0.10389397233001414
0.10388628623022592	-0.08526734411224718	0.05498483650022962	-0.586102391524937	-0.5641456330874658	0.17483247311016648	-0.24542870985295936	-0.5866071829413195	0.47022725476602184	0.13319393223301101	-0.594722316772115	0.07769096526802938	-0.08266105182891151	0.15716844626731613	-1.1386005760261038	-0.14487759236499828	0.470549716685828	-0.1075255203601373	-0.05278065387050542	-0.5678489347493235	0.04250915222861182	-1.2837533261262093	-0.10163075405497628	-0.033269416329829646	-0.7548748136040719	0.6367649545790321	0.6615087612688674	-0.36980585328376125	-0.022073171652312207	-0.6370517703229842	0.27251402746632636	-0.31025750980248146	0.23151020589778373	-0.37784002711525844	0.0980584874445741	-0.3929252423487783	0.3087838556407545	-0.07973178433608533	-0.6944460716773516	-0.13129898503572018	-0.02024713394308465	-0.278453797560004	0.0263863631201542	0.4386426452297244	-0.19665262106469725	0.5275609813616491	-0.5702226053130853	-0.6815772634187715	1.4867500699448035	-0.17712348946795578
0.10688985866410176	-0.04457640103578543	0.11365834807801227	-0.624787979069776	-0.6000626363246727	0.10762947305428619	-0.24811475665502541	-0.6232230160884101	0.4841031420483802	0.14011420897657162	-0.5949053505145091	0.11791879850958267	-0.06822300651072191	0.2506613296928979	-1.0549696052077673	-0.18186859348867448	0.4919392415773185	-0.04873751736658362	-0.15332661201944128	-0.5411798502879778	0.04648871443643731	-1.288414737802295	-0.1629374788881442	-0.03960139307356885	-0.7812656958552302	0.6375456339711715	0.7447273032955616	-0.430801641471081	-0.03869359478035146	-0.6010321331910078	0.25598523391792327	-0.29979290217074706	0.20021965003890738	-0.32208975927429584	0.07532478054038934	-0.3515227613840056	0.2928899223689526	-0.0778584259982519	-0.6660576350077874	-0.08597944355319648	-0.06125281537291786	-0.3125320095398931	0.026130928234319662	0.44717091757772076	-0.217190573074719	0.5719074752324842	-0.5706028687081626	-0.6509166875393715	1.5302620102755775	-0.22971856079584616
0.10993822784499249	0.03977977191202767	0.17041577678071385	-0.6734809180709613	-0.6150591070160604	0.03350092984598563	-0.24602899201856307	-0.6582443198507543	0.4811404284170277	0.1459228413745131	-0.6019333176051439	0.11849872477565226	-0.056443175974312684	0.3353880805139016	-0.9867660879674389	-0.2618664819606601	0.5092636720478548	0.039998304314241284	-0.19378523022394026	-0.5065712377720838	0.05693764038131512	-1.285416125655412	-0.22356979340346445	-0.018517940849117728	-0.8196485940219247	0.6647410346822016	0.767520434486163	-0.49783807314447015	-0.05304019499578601	-0.5726149303165696	0.20049897536363134	-0.2678273527404174	0.1780077248372735	-0.2703354550566906	0.0372525380705871	-0.32097871845421727	0.30045829036965305	-0.06585927913962153	-0.6393555400469713	-0.03541741035292533	-0.08921580766244544	-0.3203480598376544	0.04282173485504148	0.5283197566650127	-0.2222007734772406	0.6219458336647443	-0.5669406903843112	-0.6186679908647295	1.5169350879240782	-0.279179551316199
0.1253055500618367	0.10462313948399012	0.16195499538698138	-0.700071479415492	-0.6232447087697872	-0.04098324154059353	-0.22827444574221895	-0.6826701081727083	0.4705364084058103	0.130713333053946	-0.5995096072545939	0.1256739320133355	-0.04542485359367911	0.3735555971742992	-0.9015511066968761	-0.3194109947932354	0.5258035514235686	0.11536850182354627	-0.2373789578933528	-0.47035840761401043	0.06147037409674534	-1.27286153427162	-0.2971126658909527	-0.009762348187956956	-0.833240688014293	0.6499103359436266	0.7556688069259023	-0.5454895820271815	-0.053254407482687095	-0.5306297873245807	0.1510219639304048	-0.29160250010175237	0.13609065711502336	-0.26672515222817894	0.024248338965919925	-0.3157031428547229	0.3085642411874875	-0.0696554657937815	-0.6243747234010174	0.010423086858550774	-0.1019964655811538	-0.29560968920648556	0.04277441605044156	0.6191104664580249	-0.25218110696847484	0.5802539803523061	-0.5932782167859105	-0.5988150794163013	1.4978280828524677	-0.33515879806643334
0.1253617953852461	0.16386293961645465	0.11547007441893975	-0.7049679316339444	-0.6182863188522186	-0.09537443894151064	-0.18515510498456111	-0.7130554541541402	0.4450382622589368	0.12471370062819151	-0.6049926902668245	0.12365956455540936	-0.03986750949667337	0.4232524271538952	-0.8325815954692656	-0.3495380213689077	0.5342029027583969	0.20363815481172112	-0.2722861559218379	-0.4413861452335368	0.08214702801612664	-1.2398682705625637	-0.36551265746323625	-0.019054465591330356	-0.8508115530469859	0.6850502291083571	0.7232946666393748	-0.5712783223777353	-0.07753739521952532	-0.493912396459615	0.08848464097622565	-0.2546821879024223	0.08462058951931643	-0.26562766519342074	-0.002571356923386163	-0.31829781053036144	0.3145075495572517	-0.08243755661630786	-0.6216415714969724	0.017727333663995662	-0.15521057596503848	-0.31829806608343486	0.04958999732807762	0.6425871456299658	-0.297119633482375	0.5526796097176613	-0.5727086324748376	-0.5834418119011412	1.4222963584669253	-0.41362539771576373
0.1330730504493331	0.19610166101792967	0.08629050292119335	-0.7199274246749564	-0.6265977786268399	-0.15024969183633385	-0.17063435468297308	-0.7348605489753678	0.4164841803908688	0.10836623237714808	-0.6010971111033384	0.11587617373237384	-0.03295495654144724	0.43406223413059	-0.7647741093006798	-0.38883161889597095	0.513688703959648	0.28171479128609667	-0.2993732537206821	-0.40645358616031224	0.11013713547941276	-1.2078343580182695	-0.4013469138307092	-0.047954198091851676	-0.8523351162961188	0.6700338892950886	0.671714096615275	-0.5996576356443494	-0.08106702817036857	-0.4691365864479898	0.06438722194100323	-0.20217783228478692	0.01468758922983997	-0.23628047680081282	-0.001125512393355245	-0.31433001308940445	0.29934194798595215	-0.09777024952159913	-0.5986484684527673	0.0005237480048826279	-0.17955991585431735	-0.32738975929819425	0.05066001191330621	0.5740472954590924	-0.31815775290003684	0.5313009120992517	-0.5862932072219228	-0.6020045716268898	1.3294417474415159	-0.47968846840457396
0.12377546501859635	0.24449225096785168	0.07840557165620551	-0.7244868125356276	-0.5947867120420327	-0.19879396913496022	-0.17293988326239446	-0.7470530068546622	0.4024527421262348	0.10048697262617026	-0.5983324425900617	0.08551422212868856	-0.054632785091757355	0.48490876341317424	-0.6649644894336747	-0.3837429323549589	0.4853369169705132	0.31701407889822913	-0.31973782270249973	-0.3722407003837584	0.16388252103430667	-1.1620851927225009	-0.430392039647795	-0.07335559139887662	-0.8181103399258737	0.6989344775657622	0.6238647219464797	-0.6254785710281272	-0.10160229870487063	-0.44124859781701914	0.07381288348314002	-0.14776278169375817	-0.06219319048193313	-0.18309847673009683	0.049857752814380596	-0.2332377705531103	0.287557851523404	-0.0908241923041912	-0.5210091972891193	-0.013941433290843316	-0.24625577114259026	-0.3216325994058976	0.05717257055877025	0.5043994954250669	-0.3597557304271379	0.4852934772190098	-0.607270359921219	-0.6233559073652507	1.2299811963870915	-0.48125600007911834
0.13027402846067443	0.27047200321508	0.09411740277785771	-0.6752987675154614	-0.5340833147296922	-0.2267107992169132	-0.1677266064724566	-0.7350570005217893	0.4246747860206	0.06758618773382107	-0.555865376573581	0.08508090548109894	-0.06450860977994499	0.5017914114741968	-0.5362135244445686	-0.3833220118196215	0.46908727462356675	0.35300727935909765	-0.2974148461507481	-0.33678684453033536	0.19764531869091181	-1.1180483014973306	-0.47763131207446524	-0.1121856431556075	-0.7636042372665424	0.7273260067900509	0.6036161846712811	-0.6209070226211975	-0.1017261255149017	-0.38638746650364963	0.0735754887224683	-0.09317854603779155	-0.10806548751958492	-0.12924662448500807	0.14170457175758075	-0.12825988874965163	0.30520802279300524	-0.06222383978280323	-0.48941024697821495	-0.0003876656244767223	-0.3449454208639467	-0.32584181041731586	0.10246047656879018	0.4835694590662161	-0.38830383789153816	0.47106556748325074	-0.6000423606252515	-0.6611755554544285	1.216723779371797	-0.4904370194925045
0.14340164449514098	0.3000851418906825	0.09766854558265055	-0.5905717273398886	-0.49003172451712623	-0.24287300746001067	-0.15158259222544496	-0.7417024676587551	0.4690480574542401	0.057696696960122675	-0.5321962723639755	0.09000475752298892	-0.00909556792595811	0.4891850360393679	-0.39541844519875186	-0.37348060334771765	0.4702829277191107	0.36401743408877774	-0.27314706082306206	-0.2981265637206127	0.23566602423977612	-1.0930852676623748	-0.5001525046743895	-0.14186598163903982	-0.709226067399124	0.7320790980369782	0.5637752750710457	-0.6236393773825986	-0.09013311034637919	-0.34641846576061097	0.07470135031176743	-0.05411918916126285	-0.17262647114505084	-0.09272104147517525	0.20112716477914497	-0.038085593166633416	0.31490473057772045	-0.07598788539477994	-0.49928950001749567	0.023595903578711986	-0.4670231079439449	-0.3063295380348867	0.11112249228673314	0.5363870297102891	-0.41406514845708847	0.4278010524196093	-0.5850096404479097	-0.6946891767096323	1.183534092519349	-0.5400885474936442
0.15968124845347315	0.2760010563835828	0.06362924312568315	-0.553311788557674	-0.4660637310915982	-0.2557411061532654	-0.1250429131341167	-0.7299662497096745	0.44742781257875314	0.05889276092258335	-0.4851889783786666	0.07304781769844666	0.06459267614545625	0.4441587236841921	-0.3139974051683635	-0.3481353257767925	0.4529435760546476	0.3728228158535048	-0.25149854320737075	-0.25654060358824793	0.2878164029098692	-1.0457007128706828	-0.5055383363483954	-0.14916250948238524	-0.6174315346684982	0.7042545000403428	0.49424180682522073	-0.6317703357733409	-0.09052161609213934	-0.3327549045505726	0.08691422469697485	-0.028088285497529685	-0.25572597102950223	-0.09337603832571668	0.24738635660828523	0.007944169490177792	0.3056238001704611	-0.08396667339823409	-0.5468339960812623	0.05411086655724957	-0.48830244517569393	-0.29899452282637223	0.07385655054172026	0.6916143025976657	-0.4333307102614696	0.34170880585812935	-0.5788995211976026	-0.7298191187977321	1.137163869671292	-0.5994134615954321
0.16155258342493145	0.23466666336240305	0.010977946359052405	-0.5521356358587697	-0.45655672051931245	-0.26861200834400983	-0.10101501966288073	-0.6915669501714431	0.4107644647230767	0.04925977833229619	-0.45279901015418744	0.027580375276090606	0.09129347796029212	0.41860873743632715	-0.25581927961502327	-0.3284682416188727	0.4311033056629081	0.38650009518228173	-0.2590672594808288	-0.24802161326169037	0.3173021865376572	-1.0014586444669433	-0.5034574937545289	-0.15039452331633318	-0.5022213222469445	0.6492741079386335	0.4409221557324482	-0.6534449552278427	-0.08712930598232878	-0.35928620079607054	0.14975185656316886	-0.02359424621393934	-0.30959818603045014	-0.11518418690141925	0.3214589781742459	0.07671964094979247	0.3272152045393688	-0.11564516851985615	-0.5845625014612568	0.07797989439818759	-0.5000440801714329	-0.3143981847922316	0.047149739531276255	0.7668870644168068	-0.42771120547696817	0.25031101907041237	-0.5539736262554438	-0.7450886747286278	1.051685119890554	-0.6018040078632075
0.16040830734083938	0.21352937195371044	-0.026992780401875506	-0.5538540710445392	-0.4662860073782783	-0.281208303433914	-0.07323270556108769	-0.6396820851051629	0.3686429532988343	0.04225462924297352	-0.4033383371719987	0.03430295575421023	0.11237312634841783	0.37670473778579494	-0.2154032216219126	-0.3319403047113171	0.42425535575625667	0.39041341077650904	-0.27638922954349676	-0.2521194225085135	0.33870229555386394	-0.913998915002798	-0.46610810823454873	-0.14705548093782492	-0.38919949510943086	0.5998072546071349	0.36721900630666354	-0.6937037103650974	-0.08038211475535115	-0.36589993451437475	0.1390000879129572	0.03661939353318639	-0.3462119369442689	-0.16469018303045008	0.42097051663014995	0.16745449665418494	0.3611631266674081	-0.15024298058854652	-0.5923855825157902	0.10190395619705057	-0.5558406879647098	-0.32733636570356683	0.00806406328401168	0.7762075107465377	-0.44878959538876784	0.1658671215063617	-0.5084865249258012	-0.7670234624508645	0.9586331845192563	-0.5817120912656072
0.15538702201194768	0.19909902959316372	-0.0528903504985232	-0.5332917873039683	-0.4883635758469941	-0.27919792442792934	-0.05100233721724906	-0.5956131818019256	0.3228166399249383	0.02981839502182459	-0.33771684197100627	0.08737492979528737	0.16803230302931643	0.343747454196002	-0.15806779190585168	-0.32037785362535565	0.43804142051512535	0.377617067433371	-0.29904970116472346	-0.2619863903200275	0.33533088061317684	-0.8369747880012008	-0.453324788557365	-0.15114536217581004	-0.2684931246753119	0.5709353656107188	0.30795329977714775	-0.7349806558734616	-0.08219807102996537	-0.3521827269458456	0.14037919851731778	0.06090209608933258	-0.36953911700885056	-0.18603439525154086	0.48591185425623096	0.14382548926753114	0.3635121916562903	-0.18613926686250765	-0.5705221124518537	0.1218657068764867	-0.5924082190175135	-0.3271593223437884	-0.03250301726555595	0.7515062215223859	-0.4883786393076841	0.05111240426391069	-0.4821148579240533	-0.7864353575875327	0.9326505507148249	-0.5729558321227579
0.12976908511465693	0.19982592440347005	-0.02880655315149957	-0.5144790720577295	-0.5186538933388792	-0.27015109229143447	-0.04668843190873549	-0.5490072577675676	0.26649074608031303	0.021810422719474372	-0.27645923329154887	0.13142845240842144	0.23921687942287248	0.3427134020708902	-0.1116026922585002	-0.2849764567221554	0.48441840590549196	0.36005204241054395	-0.27675852179306004	-0.2961351629314894	0.3397457166344451	-0.7380382160136412	-0.4388525983790627	-0.12861618387728135	-0.1476924390039785	0.5920092903484345	0.27119730371476525	-0.7478000118208422	-0.08344397933500722	-0.3564234993007971	0.13311515630537035	0.11230862044896872	-0.41324388340175516	-0.18162793296886712	0.5460404272366698	0.1941451820571743	0.37186252878384307	-0.22181394732893683	-0.5188612730742788	0.0972373062254334	-0.6039697404624557	-0.3467311338537811	-0.08169268518022191	0.7222083102434343	-0.5186064330177789	0.005605274502871726	-0.4620667113844634	-0.7599966331285073	0.9231908922337626	-0.5864439584694505
0.12934488925289783	0.21233159673968632	-0.031161521103757354	-0.5398793583778219	-0.5592863722581496	-0.263909512090983	-0.05242665113471413	-0.4970907942938448	0.21290773183426306	0.014801892490111398	-0.21552564851940378	0.19172453187395574	0.2760411970779222	0.36773065202014166	-0.124987267534269	-0.2806900136250542	0.5564376743322714	0.32490688198154266	-0.2246900332021528	-0.3335930019336109	0.3191331618608161	-0.680322239632775	-0.41200770212344817	-0.1082443625161025	-0.0386369568987705	0.5709337638708669	0.23691159041804358	-0.7576684113249251	-0.07128671978048085	-0.3437311773870163	0.1696028497528978	0.124017951547394	-0.43152674171853206	-0.15375381359443036	0.6338810414328399	0.24309070064942712	0.3799384564749224	-0.27074851101771974	-0.49557221855085204	0.06140458491285805	-0.6400848772089247	-0.30020294812142356	-0.1267366162106675	0.6992890349991515	-0.5124786280222617	-0.0320932561266994	-0.4913964891887056	-0.7042130514143702	0.9038318562504927	-0.5908087481498163
0.1195055233975005	0.23764602573202792	-0.03501394011439543	-0.5743939368277937	-0.5846359480676236	-0.242519007118984	-0.05714244214244263	-0.4467275208998872	0.149288844243937	0.0057671997646165625	-0.14714047596258445	0.2629327499534246	0.28151412058752306	0.4140898355132359	-0.12512187711815348	-0.24259661009798603	0.6464325446962208	0.28366820168743023	-0.23659179020279217	-0.3790952984556736	0.2888686825041657	-0.6422647732399264	-0.3838594642539811	-0.04252150030549961	0.057842542004718875	0.5659573590872172	0.19896799209219368	-0.7483264647912997	-0.045722334691574176	-0.3405990553797493	0.17799931875199773	0.16129839197167437	-0.38188524165930443	-0.09351651222289778	0.7423397852302088	0.18661788551306346	0.4107873117785754	-0.29497604621473095	-0.5118618388023325	0.058343909243886306	-0.6750029092635561	-0.2504888510474425	-0.18678010029821118	0.7533981605265255	-0.5081675863616028	-0.045140509769003974	-0.5112760515411138	-0.6250102727670184	0.9092531613725237	-0.6298823849724337
0.1243097654519822	0.25112046818409217	-0.02536765921424971	-0.5986641902113894	-0.6279176702772682	-0.21669685088203777	-0.040364599898735136	-0.4161131914813578	0.09233855314652772	0.011534450446909487	-0.065500026212435	0.3532058245968324	0.2653183467532073	0.45729269851065696	-0.1637355896214978	-0.23993808807742747	0.730020280797279	0.27329576369251246	-0.2423876530755686	-0.43922819510368266	0.25329119624031426	-0.5877596377283444	-0.39647100682189473	-0.0024387473378755754	0.1522437206735158	0.5502959257249914	0.16585630738933163	-0.7166886297639958	0.0013273254194428735	-0.34709218641773093	0.15138247710358604	0.20985223287368177	-0.3460337622688883	-0.06884073073943113	0.7532997264339532	0.12074674837816099	0.4316697373725106	-0.30797471969824036	-0.5810544947752516	0.03952810054676256	-0.6757305161322997	-0.25089529113778825	-0.2689813056704947	0.7451471181697074	-0.4979058249402321	-0.018670145764067413	-0.5151221848091874	-0.5625086266608759	0.9117628787765477	-0.6653504344131808
0.11996274481519324	0.25870361853267526	-0.0291676906777271	-0.6527274249556909	-0.6924369741271156	-0.17927743040724428	-0.04591316893111702	-0.39729963037748306	0.015161909374133217	0.014207522455466293	-0.061465751083141985	0.41378827132411	0.2568470509235549	0.5141342254686936	-0.23295354517623648	-0.23785580101243392	0.7990915438512457	0.2190289923477325	-0.19334656475169315	-0.5002361579739244	0.2381821329060107	-0.5404315521545898	-0.3892566184541261	0.04664339865561136	0.22066561789468309	0.5342684216088984	0.12160514364456872	-0.6772926296918188	0.039223135617356124	-0.3673464891696966	0.13466559762094174	0.25341639110233316	-0.29373762784702795	-0.033284550177628214	0.7318307544710365	0.04846406656104625	0.44325218701145774	-0.3118915992871886	-0.5996691011216468	0.034857998624379494	-0.6861774164813926	-0.251413897469602	-0.3712666317662353	0.6686041570013813	-0.4909949096841292	0.03670174518580807	-0.5170384008622735	-0.52276644949861	0.8710565571905216	-0.6992732256405445
0.13414157108692706	0.29911486118711633	-0.02930059899467551	-0.7360800567085211	-0.7624477740018273	-0.1380449910844332	-0.07289358820820034	-0.36808081171838725	-0.071267410355107	0.046584746408664016	-0.03440649193227885	0.48689442991071435	0.21401043686304874	0.5799418426435191	-0.3223447816721551	-0.24092221214596235	0.8339786157112883	0.15966835419891295	-0.17886597395320533	-0.5820451603336435	0.20443629297566038	-0.49287778305786734	-0.3902093370900266	0.0935946301805341	0.2599643679429984	0.523290062220377	0.06753515010411697	-0.6165952490939938	0.0645744285350536	-0.3892471376879736	0.1597325357412665	0.3005069249096978	-0.25061885800375355	-0.012733327879992058	0.7201402284305585	0.00248412331406197	0.42550966268424323	-0.3014007485433673	-0.6116906211214483	0.013386611247856246	-0.6940995830905152	-0.22440588160854844	-0.4732345468468446	0.5628404772564383	-0.4740504761981832	0.09375566114659668	-0.4990415877904371	-0.47007119660696983	0.865313034395762	-0.7164559878656815
0.1282826337075914	0.3836327878678631	-0.02612541806565648	-0.7621391544526359	-0.8162445757608994	-0.10589787320558217	-0.1063917022924206	-0.35286634189417665	-0.13981429376329227	0.06139287902194941	-0.05110498402901119	0.551901440535371	0.14902756336428252	0.6471977203773149	-0.3324659596038453	-0.22534697783260565	0.8540697128323416	0.07932925288314822	-0.233618924474401	-0.6374816167131222	0.1944757483697041	-0.44580061870992216	-0.3920687961479479	0.10499372453899943	0.2870229614289575	0.5326791110289589	0.014022765413209199	-0.5502317288625876	0.14157540359875181	-0.3817228263249356	0.16760804930645976	0.27946053010500743	-0.1650072519398555	-0.007103722961981385	0.7172596384129613	0.08287422400936806	0.424033250259496	-0.26595140606399903	-0.5973402465700504	-0.01854382061983375	-0.6884260258905972	-0.20893503623863258	-0.5569152455409734	0.39776705687421027	-0.4143082799257658	0.15977331477160767	-0.49572111494702187	-0.453868830996801	0.8714488964445494	-0.7159596660707758
0.13040896162827315	0.45379704962067136	-0.028394096643662204	-0.7530519317593213	-0.882217795216417	-0.07321573948330277	-0.1506023398631492	-0.35669661029653665	-0.18828585466532427	0.06676831861175375	-0.021222776306824332	0.6140408145899908	0.11313146442499389	0.6879621052486455	-0.350491423684728	-0.19849881372523895	0.8706136856329378	0.011320750759813397	-0.24140172176222796	-0.6592951159717015	0.19732936699709028	-0.4306025513988049	-0.4005062675603076	0.10908946977992587	0.28784878290371496	0.5587765167753524	-0.036898424515025216	-0.4429932720813602	0.22766857057929596	-0.31334531329435095	0.1172595888755514	0.2691690781398928	-0.08513429050438943	0.03125820690160739	0.6600825137081296	0.13696902398294095	0.41005724968076773	-0.22623281730138922	-0.5934208891425339	-0.018199097544676544	-0.667916425513726	-0.14330909363609123	-0.6443845115506578	0.31066978971849596	-0.3777963871036572	0.21526191158869815	-0.4941558283259913	-0.4682505953808246	0.8964372935966789	-0.7423228052782844
0.117000216610151	0.49625477609308943	-0.042265860983549085	-0.7539630488985417	-0.8962126672065119	-0.04077882135592781	-0.20837086274205766	-0.3730016219079032	-0.21286494977249468	0.07086230612621011	-0.027549757202670333	0.6356213087326699	0.0697718447253734	0.7426862001681165	-0.3277445611765728	-0.160535545449516	0.86880455029002	-0.03168678639802947	-0.22346340704717313	-0.632437072746949	0.2083746092373012	-0.45317823957591263	-0.433552530148906	0.14515855061914587	0.2870533959668228	0.5715176741150464	-0.0791030291711903	-0.3450927781888703	0.2971369666781582	-0.2701893616251837	0.1364322714104867	0.2255351068405894	0.0012555792477993738	0.10205300770790937	0.5922988862889598	0.12868917086173357	0.39328615796569605	-0.17789540233748305	-0.6159982785241582	-0.007753572019876714	-0.6351001531423756	-0.09326291194544008	-0.7182598186120966	0.2704143145331402	-0.30436937182107443	0.24107684789278733	-0.503368819015608	-0.507382989198754	0.9135481830356909	-0.7813234317056459
0.10376108626278177	0.5291994857708421	-0.03856630973347007	-0.7756371448129457	-0.9316398538285429	-0.007025163762645045	-0.24776468431868476	-0.3646840529295145	-0.24972626259050085	0.09501918206729358	-0.04421504552483467	0.6197338659720362	0.003210926475020098	0.778783352966655	-0.30637857671306395	-0.14076050182981542	0.822528463861629	-0.0711875816588107	-0.188426326787207	-0.613886393278164	0.24411850606577296	-0.4372308155066503	-0.4386703119637634	0.17721495672635673	0.26455301112956936	0.5926346908216715	-0.1021865868502188	-0.23288520657102718	0.37581389338347104	-0.26427483520365813	0.13118109092332708	0.21930386916047073	0.06758543066141501	0.12910561878796778	0.5639059311362665	0.1782703009719975	0.41165484580373113	-0.10459961800457247	-0.6819689900025345	-0.007085267306803455	-0.6394411137286304	-0.05824508356608319	-0.8209829370329332	0.1905698708750494	-0.21899375987491038	0.27788130807912065	-0.507945995371341	-0.5227212699804518	0.952188091126169	-0.8234833071202761
0.10259670194495404	0.559380424158203	-0.03571247167128902	-0.8089849722800333	-0.9528050743579023	0.023173568578894493	-0.2588419495231163	-0.3549592579771158	-0.29796515034957877	0.11377321972275364	-0.09116179432693709	0.6050751414921433	-0.06744530338511674	0.7951384039677234	-0.26192955866939155	-0.14213439406347977	0.7389345876232467	-0.0746055389150507	-0.21663505011544149	-0.5954729811825049	0.2588817342018499	-0.42475049280224064	-0.4613979373606976	0.2003252617288614	0.23611317809518234	0.5761050800138896	-0.14463718768364858	-0.1373242162092931	0.44578298468631683	-0.2418223929298328	0.12816137718568615	0.22693064632605275	0.1382873405951301	0.17924275882733146	0.5556402714359455	0.21056981040769265	0.42154235137282897	-0.05857529778376956	-0.7627886851952128	0.009348730585846692	-0.6778678426415616	-0.014927754016724692	-0.9147860797859003	0.1091493869216132	-0.1668702951008258	0.3021007149687653	-0.5020142907047058	-0.5634782237989066	0.972068365283425	-0.831219673017096
0.06806759178063737	0.5966677714100808	-0.04629542527534584	-0.7980162904228048	-0.956500773210234	0.02786761816529303	-0.2861579987152005	-0.3379465727266804	-0.3126804856052102	0.13882980499404646	-0.1180737674807609	0.5795451914857073	-0.09987854448671281	0.7929875440909837	-0.15187213679405023	-0.13874320409010238	0.6291720403177521	-0.06733983138002536	-0.29146206413173975	-0.5759700159533798	0.26770969928825544	-0.365839905282184	-0.4670079675633354	0.2027723909796791	0.2121190463068529	0.5512793179255513	-0.1843427984481163	-0.0799553671045985	0.5018317634405987	-0.22928214088874252	0.1123799964916082	0.21864112627432847	0.17255615184802262	0.19039941064753424	0.5234476788034883	0.20308667841976216	0.4484616329760523	0.0225102182452315	-0.824121466145912	0.015308692658289116	-0.7011191147467077	-0.0049682882830909296	-1.0145261113951216	0.031808744098174836	-0.12954007173254203	0.3076934143364595	-0.4733079831497589	-0.6033381276243912	1.0081931193845457	-0.8203723160391878
0.035523241119213164	0.6264595824010685	-0.03622965585037445	-0.7639842412214871	-0.9832240332048616	0.020784672194162628	-0.3026101806877669	-0.31900750480210516	-0.3001213741959824	0.14383240226006325	-0.15979449193755044	0.568967667099505	-0.14051178121594776	0.7695441263642053	-0.08328852534603312	-0.14913616611546537	0.5366720863578746	-0.04082429107895626	-0.2954146867210481	-0.5761314459001374	0.2659933254681078	-0.25330141705004844	-0.4655946535685291	0.17736022120586148	0.18297161638828247	0.5659164759692322	-0.22285345715105737	-0.024608267659063876	0.567713117665347	-0.20422824441490633	0.12757954700232302	0.20879396725769697	0.151012394319672	0.1432815226087117	0.43620610968239193	0.30597532306806785	0.4471998960021719	0.09245199684566101	-0.854176829525465	0.0022326961123135926	-0.7002300619982623	0.026114400691820933	-1.089603438611299	-0.06640363928080607	-0.09330862945266657	0.2978599192181417	-0.4366080359056402	-0.6680688508033021	1.0045593250049965	-0.8102182781697703
0.008031545819887836	0.6314819844486717	-0.02500147009980455	-0.7292186804071003	-1.0208594691956239	0.0017454876969992595	-0.35716057338432694	-0.3008189573970021	-0.30821497191919445	0.14110393686230055	-0.1767533280577603	0.5828105823856804	-0.155106952198859	0.7403659372494484	-0.029799400852038183	-0.1368491008312807	0.46630415834708927	-0.006293882657204286	-0.2988554984499606	-0.591151554633593	0.25945097464131	-0.1696014115282322	-0.44765245318326485	0.15069600368775474	0.14787995762614342	0.5984175687500741	-0.27129788398104343	-0.014016407651124687	0.6089665662340729	-0.195217257572298	0.14526360584530337	0.19045720729784776	0.11440825748510716	0.09715033613879087	0.394197358387876	0.376679539774538	0.4594396150868592	0.12190782609870579	-0.8665260776129433	-0.006098270045267184	-0.6908603845222514	0.09236356055766334	-1.1607908224180752	-0.13474682483043968	-0.06981728924882924	0.2634088583193662	-0.39885579450562114	-0.725928532879921	1.0471169001855265	-0.8137837854143688
-0.00192022578372688	0.6374004671310919	-0.033089836038880036	-0.6992019145033219	-1.0602327153005415	-0.02819712254004857	-0.3780506584569003	-0.2623409652222143	-0.33593327496451303	0.16484617041950272	-0.1377228361897686	0.6115879722495794	-0.21879562363532354	0.7035916428589789	0.06103531710557347	-0.1392193096230771	0.4097928300877366	0.013213596784287195	-0.39958369043761044	-0.6009242845442516	0.2661420072331867	-0.13182060449617555	-0.4505312523706671	0.13134188777542197	0.09528989643373569	0.6391635915822406	-0.296274374331358	0.007736009262300489	0.6328591268547162	-0.183123114112779	0.15859095748736107	0.17845362386601507	0.03484353166493983	0.018311725534050815	0.34192067886904354	0.4297193812930229	0.4567983874977116	0.14984092610331504	-0.9136559507443961	-0.034106095272136316	-0.679054320516	0.1568334996717209	-1.2274868792078883	-0.17819580394313048	-0.05938893653249293	0.21998753299414275	-0.3618527670784716	-0.7596206128071468	1.101901311341345	-0.8120987115382693
-0.024962763183882082	0.6195132958347489	-0.04850313891558368	-0.6679048165915105	-1.0757523245277236	-0.06904168441991446	-0.39940983713880074	-0.21693456714248543	-0.3571687315329876	0.1724419072512206	-0.10274918480234445	0.6146150163422207	-0.25393078296564875	0.6637391893383218	0.13039562300673735	-0.15342053984506687	0.4076573695541045	0.028231688405094456	-0.4506786591144798	-0.5906685929379838	0.26700419666108555	-0.09968550229790483	-0.4255799704175697	0.11400490289237655	0.07079156253680444	0.6917673691684493	-0.3021596547570837	-0.02742647362556432	0.6505200620468684	-0.15697541088758044	0.10297810934680315	0.12986114646952635	-0.02888013861191042	-0.02694945437839702	0.2899865788447413	0.4737282126521801	0.4818454448841078	0.17032997989293555	-0.9158161056813018	-0.07431043748260503	-0.6179876916213398	0.1906809735797786	-1.2560133798969608	-0.20985029610383304	-0.07377481631111657	0.16914499907043787	-0.3320786897929514	-0.789555632296058	1.1382021471088737	-0.8418985921411035
-0.0236939578312964	0.5715068181299736	-0.052522641268399804	-0.670205733513155	-1.103834046825789	-0.09524136324617556	-0.4237424662538632	-0.1661868246766965	-0.3680367670492585	0.18118095079927576	-0.04846243404280778	0.5836021837208409	-0.2777164270394465	0.6561714192957602	0.19209970573944696	-0.158857383485797	0.4271871590892907	0.05498273173221578	-0.39402906429591555	-0.6291194072232993	0.26105557226514636	-0.08919477268543755	-0.37668627486806266	0.1178936539884294	0.022672415756478232	0.7208756726705529	-0.2900483572675952	-0.07927868616358023	0.6418402275710007	-0.15707478291374485	0.07978361454399091	0.14561851935183082	-0.12124904831305514	-0.0562882746175016	0.26960087216294715	0.461082743882032	0.5067659115173263	0.15097820074450427	-0.9224414194715298	-0.11117048047750071	-0.6352671953933703	0.20361213982378606	-1.276051033464653	-0.23421846496946883	-0.12833169455992668	0.11747151873228487	-0.2848994500465933	-0.7896928101900681	1.1275124056450667	-0.8479073574960904
-0.012670214037448554	0.5348007450323067	-0.07762933883740424	-0.7054338745569105	-1.111833762016658	-0.137167622979869	-0.4391321975067286	-0.12251567857911469	-0.38489765119826147	0.18416374669703378	-0.01871026617803222	0.580773620397907	-0.3096676093582686	0.638973872308322	0.250767098710983	-0.17297237701187396	0.43773123398212277	0.07341561723077772	-0.3196681589430823	-0.6779364509729652	0.21089907963415827	-0.04950553924297195	-0.32072997535644376	0.12067175260954588	0.0022152155450380017	0.7469913807346764	-0.2738185769786714	-0.14270236957481303	0.6136407787087244	-0.19842883285448307	0.101917340995794	0.14643732359536402	-0.19545829859730268	-0.10207919937669666	0.2665147445558985	0.40016527346162095	0.5454494986442013	0.141976795549699	-0.9083952132340339	-0.16367281997928879	-0.6808468099447241	0.19494190150924331	-1.2962164343576776	-0.27095982548506725	-0.14401836376888394	0.06567742926715384	-0.25098617688080055	-0.7984936851944798	1.111899896156388	-0.8655501759074834
-0.015605837875715836	0.47344308883332553	-0.10031942361384731	-0.7231951431641588	-1.1262238786158902	-0.16362680619468983	-0.4630027964580859	-0.07924233636135004	-0.41120464378638166	0.1889139046091795	0.00785595821872417	0.5977427352197353	-0.31950748925349254	0.6281354734015071	0.3107836155255378	-0.19211116842561504	0.44697705276427113	0.08526778438784725	-0.2828244507152097	-0.7548704379772018	0.16671075310378353	-0.01186117389731845	-0.2708817658312562	0.12751628792120967	-0.00509354200858819	0.7949471676168333	-0.23876823447787246	-0.1882016394889484	0.6109990394791602	-0.23213538806021844	0.1310479619809431	0.15412690846028007	-0.2492716806339265	-0.13716575620168375	0.2866819637125257	0.3194492502780657	0.5652107476399226	0.11452667628629654	-0.8857560158039235	-0.22061725653297412	-0.6987868741709972	0.1672703528675919	-1.305547965590026	-0.32085888470067464	-0.15587710607258232	0.08842335559629272	-0.2411042625244538	-0.8170411557431873	1.10927147009685	-0.8855121702799853
[truncated: 202 more rows]
[truncated: 25 more columns]
