# Supplementary material for: Obesity dysregulates feeding-evoked response dynamics in hypothalamic satiety neurons
Source: Sci Rep. 2025 Oct 14;15:35837. doi: 10.1038/s41598-025-19800-2 (PMC12521569; doi:10.1038/s41598-025-19800-2)
Supplement: Supplementary file 5 — Supplementary Material 5. [file 41598_2025_19800_MOESM5_ESM.zip › Fig 3_2/Fig 3c/HFD to_NCD_1st_MPK191_mean_licking_25.csv]

0.0
0.0
0.0
0.0
0.0
0.02976190476190476
0.02551020408163265
0.02232142857142857
0.01984126984126984
0.03571428571428572
0.03571428571428572
0.05357142857142858
0.07142857142857144
0.08928571428571427
0.08928571428571427
0.07142857142857144
0.07142857142857144
0.07142857142857144
0.07142857142857144
0.05357142857142858
0.05357142857142858
0.03571428571428572
0.01785714285714286
0.0
0.0
0.0
0.0
0.0
0.0
0.0
0.01785714285714286
0.01785714285714286
0.01785714285714286
0.03571428571428572
0.03571428571428572
0.03571428571428572
0.053571428571428575
0.053571428571428575
0.07142857142857144
0.07142857142857144
0.05357142857142858
0.07142857142857144
0.07142857142857144
0.05357142857142858
0.05357142857142858
0.05357142857142858
0.03571428571428572
0.03571428571428572
0.01785714285714286
0.01785714285714286
0.01785714285714286
0.01785714285714286
0.01785714285714286
0.03571428571428572
0.03571428571428572
0.053571428571428575
0.053571428571428575
0.053571428571428575
0.07142857142857144
0.07142857142857144
0.07142857142857144
0.053571428571428575
0.053571428571428575
0.05357142857142858
0.05357142857142858
0.03571428571428572
0.03571428571428572
0.05357142857142858
0.03571428571428572
0.03571428571428572
0.05357142857142858
0.05357142857142858
0.05357142857142858
0.053571428571428575
0.053571428571428575
0.053571428571428575
0.08928571428571427
0.08928571428571427
0.08928571428571427
0.10714285714285716
0.10714285714285716
0.10714285714285716
0.12499999999999999
0.14285714285714288
0.17857142857142855
0.21428571428571433
0.19642857142857145
0.19642857142857145
0.24999999999999997
0.2678571428571428
0.30357142857142855
0.3571428571428571
0.3571428571428571
0.3749999999999999
0.3571428571428571
0.3571428571428571
0.375
0.3928571428571429
0.3571428571428571
0.33928571428571425
0.30357142857142855
0.33928571428571425
0.8928571428571423
1.3928571428571415
1.892857142857141
2.410714285714285
2.803571428571429
3.321428571428573
3.803571428571427
4.267857142857144
4.803571428571429
5.232142857142858
5.2321428571428585
5.285714285714286
5.392857142857142
5.500000000000002
5.67857142857143
5.750000000000001
5.928571428571427
6.089285714285715
6.0714285714285685
6.107142857142857
6.249999999999999
6.250000000000001
6.142857142857142
6.017857142857144
6.107142857142858
6.107142857142858
5.946428571428571
5.910714285714285
6.017857142857145
6.107142857142859
6.000000000000002
5.928571428571431
6.1071428571428585
6.2321428571428585
6.053571428571431
5.910714285714286
5.982142857142858
6.035714285714288
5.982142857142858
5.839285714285717
5.785714285714288
5.8035714285714315
5.625
5.55357142857143
5.696428571428572
5.714285714285715
5.714285714285715
5.625000000000001
5.571428571428573
5.660714285714288
5.60714285714286
5.6607142857142865
5.696428571428573
5.571428571428573
5.410714285714287
5.3392857142857135
5.285714285714286
5.0178571428571415
4.785714285714285
4.553571428571428
4.214285714285714
3.696428571428572
3.303571428571428
2.9642857142857144
2.5178571428571415
2.1964285714285707
1.6964285714285716
1.4821428571428568
1.1785714285714284
0.8750000000000001
0.7321428571428572
0.6607142857142858
0.5178571428571429
0.4107142857142858
0.375
0.26785714285714285
0.24999999999999997
0.16071428571428573
0.16071428571428573
0.125
0.14285714285714288
0.14285714285714288
0.14285714285714288
0.125
0.12499999999999999
0.16071428571428573
0.17857142857142855
0.17857142857142855
0.19642857142857145
0.19642857142857145
0.1607142857142857
0.14285714285714288
0.12499999999999999
0.12499999999999999
0.12499999999999999
0.10714285714285715
0.08928571428571427
0.08928571428571427
0.07142857142857144
0.05357142857142858
0.07142857142857144
0.07142857142857144
0.07142857142857144
0.07142857142857144
0.05357142857142858
0.03571428571428572
0.03571428571428572
0.03571428571428572
0.03571428571428572
0.03571428571428572
0.01785714285714286
0.01785714285714286
0.01785714285714286
0.01785714285714286
0.01785714285714286
0.01785714285714286
0.0
0.0
0.0
0.0
0.0
0.0
0.0
0.0
0.0
0.0
0.0
0.0
0.01785714285714286
0.01785714285714286
0.01785714285714286
0.01785714285714286
0.01785714285714286
0.01785714285714286
0.01785714285714286
0.01785714285714286
0.01785714285714286
0.01785714285714286
0.0
0.0
0.0
0.0
0.0
0.0
0.01785714285714286
0.01785714285714286
0.01785714285714286
0.01785714285714286
0.01785714285714286
0.01785714285714286
0.01785714285714286
0.03571428571428572
0.03571428571428572
0.03571428571428572
0.01785714285714286
0.03571428571428572
0.03571428571428572
0.03571428571428572
0.03571428571428572
0.03571428571428572
0.03571428571428572
0.01785714285714286
0.01785714285714286
0.01785714285714286
0.01785714285714286
0.0
0.0
0.0
0.0
0.0
0.0
0.0
0.0
0.0
0.0
0.0
0.0
0.0
0.0
0.01785714285714286
0.01785714285714286
0.01785714285714286
0.01785714285714286
0.01785714285714286
0.01785714285714286
0.01785714285714286
0.01785714285714286
0.01785714285714286
0.03571428571428572
0.01785714285714286
0.01785714285714286
0.01785714285714286
0.01785714285714286
0.03571428571428572
0.05357142857142858
0.07142857142857144
0.07142857142857144
0.08928571428571427
0.08928571428571427
0.10714285714285715
0.12499999999999999
0.12499999999999999
0.12499999999999999
0.12499999999999999
0.10714285714285715
0.08928571428571427
0.08928571428571427
0.07142857142857144
0.053571428571428575
0.05357142857142858
0.05357142857142858
0.05357142857142858
0.05357142857142858
0.03571428571428572
0.03571428571428572
0.03571428571428572
0.03571428571428572
0.03571428571428572
0.05357142857142858
0.03571428571428572
0.01785714285714286
0.01785714285714286
0.01785714285714286
0.01785714285714286
0.01785714285714286
0.01785714285714286
0.01785714285714286
0.05357142857142858
0.08928571428571427
0.10714285714285716
0.10714285714285716
0.14285714285714288
0.16071428571428573
0.16071428571428573
0.16071428571428573
0.17857142857142855
0.17857142857142855
0.16071428571428573
0.12499999999999999
0.10714285714285716
0.14285714285714288
0.125
0.16071428571428573
0.19642857142857145
0.23214285714285715
0.28571428571428575
0.30357142857142855
0.3392857142857143
0.32142857142857145
0.3571428571428571
0.32142857142857145
0.32142857142857145
0.2857142857142857
0.28571428571428575
0.25
0.19642857142857145
0.2142857142857143
0.1964285714285714
0.21428571428571433
0.2142857142857143
0.23214285714285712
0.23214285714285712
0.23214285714285712
0.1964285714285714
0.2142857142857143
0.24999999999999997
0.23214285714285715
0.2142857142857143
0.2142857142857143
0.17857142857142855
0.19642857142857145
0.2142857142857143
0.19642857142857145
0.23214285714285715
0.23214285714285718
0.19642857142857145
0.2142857142857143
0.19642857142857145
0.17857142857142855
0.17857142857142855
0.14285714285714288
0.10714285714285716
0.125
0.08928571428571427
0.08928571428571427
0.07142857142857144
0.03571428571428572
0.03571428571428572
0.03571428571428572
0.03571428571428572
0.03571428571428572
0.03571428571428572
0.01785714285714286
0.01785714285714286
0.0
0.01785714285714286
0.01785714285714286
0.01785714285714286
0.03571428571428572
0.053571428571428575
0.053571428571428575
0.07142857142857144
0.08928571428571427
0.08928571428571427
0.10714285714285715
0.08928571428571427
0.10714285714285715
0.10714285714285715
0.10714285714285715
0.08928571428571427
0.10714285714285715
0.08928571428571427
0.07142857142857144
0.07142857142857144
0.053571428571428575
0.053571428571428575
0.03571428571428572
0.03571428571428572
0.01785714285714286
0.01785714285714286
0.0
0.0
0.0
0.0
0.0
0.0
0.0
0.0
0.0
0.0
0.0
0.0
0.0
0.0
0.0
0.0
0.0
0.0
0.0
0.0
0.0
0.0
0.0
0.03571428571428572
0.03571428571428572
0.05357142857142858
0.05357142857142858
0.05357142857142858
0.07142857142857144
0.07142857142857144
0.07142857142857144
0.07142857142857144
0.07142857142857144
0.03571428571428572
0.03571428571428572
0.01785714285714286
0.01785714285714286
0.03571428571428572
0.01785714285714286
0.01785714285714286
0.03571428571428572
0.03571428571428572
0.03571428571428572
0.03571428571428572
0.03571428571428572
0.03571428571428572
0.03571428571428572
0.01785714285714286
0.01785714285714286
0.01785714285714286
0.0
0.0
0.0
0.01785714285714286
0.01785714285714286
0.03571428571428572
0.03571428571428572
0.05357142857142858
0.07142857142857144
0.07142857142857144
0.07142857142857144
0.07142857142857144
0.07142857142857144
0.05357142857142858
0.07142857142857144
0.07142857142857144
0.07142857142857144
0.053571428571428575
0.03571428571428572
0.03571428571428572
0.053571428571428575
0.07142857142857144
0.07142857142857144
0.08928571428571427
0.07142857142857144
0.07142857142857144
0.08928571428571427
0.08928571428571427
0.10714285714285715
0.10714285714285715
0.10714285714285715
0.12499999999999999
0.14285714285714288
0.12499999999999999
0.12499999999999999
0.10714285714285716
0.08928571428571427
0.10714285714285715
0.08928571428571427
0.08928571428571427
0.08928571428571427
0.05357142857142858
0.03571428571428572
0.03571428571428572
0.03571428571428572
0.03571428571428572
0.03571428571428572
0.01785714285714286
0.01785714285714286
0.01785714285714286
0.0
0.01785714285714286
0.01785714285714286
0.01785714285714286
0.01785714285714286
0.03571428571428572
0.03571428571428572
0.03571428571428572
0.03571428571428572
0.03571428571428572
0.03571428571428572
0.03571428571428572
0.05357142857142858
0.07142857142857144
0.08928571428571427
0.07142857142857144
0.08928571428571427
0.10714285714285715
0.14285714285714285
0.1607142857142857
0.17857142857142855
0.1607142857142857
0.14285714285714288
0.14285714285714288
0.12499999999999999
0.12499999999999999
0.12499999999999999
0.10714285714285716
0.08928571428571427
0.07142857142857144
0.053571428571428575
0.053571428571428575
0.07142857142857144
0.05357142857142858
0.07142857142857144
0.07142857142857144
0.05357142857142858
0.05357142857142858
0.03571428571428572
0.03571428571428572
0.03571428571428572
0.03571428571428572
0.01785714285714286
0.01785714285714286
0.0
0.0
0.0
0.0
0.0
0.0
0.0
0.0
0.01785714285714286
0.01785714285714286
0.03571428571428572
0.03571428571428572
0.053571428571428575
0.053571428571428575
0.053571428571428575
0.053571428571428575
0.053571428571428575
0.07142857142857144
0.053571428571428575
0.053571428571428575
0.053571428571428575
0.053571428571428575
0.05357142857142858
0.07142857142857144
0.08928571428571427
0.08928571428571427
0.08928571428571427
0.07142857142857144
0.08928571428571427
0.08928571428571427
0.07142857142857144
0.10714285714285715
0.10714285714285715
0.08928571428571427
0.07142857142857144
