# Supplementary material for: Obesity dysregulates feeding-evoked response dynamics in hypothalamic satiety neurons
Source: Sci Rep. 2025 Oct 14;15:35837. doi: 10.1038/s41598-025-19800-2 (PMC12521569; doi:10.1038/s41598-025-19800-2)
Supplement: Supplementary file 5 — Supplementary Material 5. [file 41598_2025_19800_MOESM5_ESM.zip › Fig 3_2/Fig 3c/HFD to_NCD_1st_MPK191_mean_licking_26.csv]

0.0
0.0
0.0
0.0
0.0
0.0
0.0
0.0
0.0
0.0
0.0
0.0
0.0
0.0
0.0
0.0
0.0
0.0
0.0
0.0
0.0
0.0
0.0
0.0
0.0
0.0
0.0
0.0
0.0
0.0
0.0
0.0
0.0
0.0
0.0
0.0
0.0
0.0
0.0
0.0
0.0
0.0
0.0
0.0
0.029411764705882353
0.029411764705882353
0.029411764705882353
0.029411764705882353
0.029411764705882353
0.029411764705882353
0.029411764705882353
0.029411764705882353
0.058823529411764705
0.058823529411764705
0.058823529411764705
0.058823529411764705
0.058823529411764705
0.08823529411764705
0.08823529411764705
0.08823529411764705
0.14705882352941177
0.1764705882352941
0.14705882352941177
0.14705882352941177
0.11764705882352941
0.11764705882352941
0.11764705882352941
0.11764705882352941
0.11764705882352941
0.11764705882352941
0.11764705882352941
0.08823529411764708
0.08823529411764708
0.08823529411764708
0.08823529411764708
0.08823529411764708
0.08823529411764708
0.08823529411764708
0.08823529411764708
0.08823529411764708
0.058823529411764705
0.058823529411764705
0.08823529411764705
0.11764705882352941
0.11764705882352941
0.11764705882352941
0.11764705882352941
0.08823529411764705
0.11764705882352941
0.14705882352941177
0.14705882352941177
0.14705882352941177
0.14705882352941177
0.14705882352941177
0.20588235294117646
0.20588235294117646
0.23529411764705882
0.23529411764705882
0.20588235294117646
0.23529411764705882
0.4117647058823531
0.8529411764705885
1.2941176470588236
1.7058823529411762
2.117647058823529
2.5882352941176463
3.0294117647058822
3.735294117647059
4.235294117647057
4.6470588235294095
5.117647058823529
5.23529411764706
5.470588235294117
5.647058823529413
5.794117647058826
6.000000000000002
6.147058823529412
6.088235294117648
6.205882352941177
6.38235294117647
6.235294117647059
6.264705882352941
6.1764705882352935
6.1470588235294095
6.088235294117645
5.9411764705882355
6.000000000000001
5.9117647058823515
5.823529411764705
5.676470588235293
5.76470588235294
5.7058823529411775
5.6764705882352935
5.676470588235293
5.676470588235292
5.7058823529411775
5.676470588235295
5.7058823529411775
5.764705882352942
5.76470588235294
5.76470588235294
5.705882352941176
5.823529411764707
5.794117647058824
5.647058823529413
5.5588235294117645
5.470588235294118
5.411764705882353
5.352941176470588
5.264705882352941
5.1764705882352935
5.294117647058824
5.147058823529412
5.0588235294117645
5.176470588235294
5.294117647058823
5.26470588235294
5.205882352941176
5.264705882352941
5.352941176470588
5.205882352941176
5.088235294117647
5.000000000000002
4.911764705882354
4.617647058823529
4.3235294117647065
3.9705882352941178
3.7058823529411766
3.2058823529411766
2.764705882352941
2.558823529411764
2.1470588235294117
1.7647058823529413
1.5000000000000002
1.3823529411764706
1.1764705882352942
1.0882352941176472
0.9705882352941178
1.058823529411765
1.147058823529412
1.0882352941176472
1.058823529411765
1.0882352941176472
1.0294117647058825
1.0294117647058825
1.0
0.970588235294118
0.9411764705882354
0.8235294117647061
0.7058823529411766
0.6176470588235294
0.5882352941176471
0.49999999999999994
0.44117647058823534
0.3235294117647059
0.2647058823529412
0.20588235294117646
0.14705882352941177
0.08823529411764708
0.08823529411764708
0.08823529411764708
0.08823529411764708
0.11764705882352941
0.14705882352941177
0.14705882352941177
0.1764705882352941
0.1764705882352941
0.1764705882352941
0.1764705882352941
0.14705882352941177
0.11764705882352941
0.14705882352941177
0.11764705882352941
0.08823529411764708
0.08823529411764708
0.058823529411764705
0.058823529411764705
0.058823529411764705
0.058823529411764705
0.08823529411764708
0.08823529411764708
0.058823529411764705
0.058823529411764705
0.058823529411764705
0.08823529411764708
0.08823529411764708
0.11764705882352941
0.11764705882352941
0.11764705882352941
0.08823529411764708
0.08823529411764708
0.08823529411764708
0.058823529411764705
0.058823529411764705
0.029411764705882353
0.029411764705882353
0.0
0.0
0.0
0.0
0.0
0.0
0.0
0.0
0.0
0.0
0.0
0.0
0.0
0.0
0.0
0.0
0.0
0.0
0.0
0.0
0.0
0.0
0.029411764705882353
0.029411764705882353
0.029411764705882353
0.029411764705882353
0.029411764705882353
0.029411764705882353
0.029411764705882353
0.029411764705882353
0.029411764705882353
0.029411764705882353
0.0
0.029411764705882353
0.029411764705882353
0.058823529411764705
0.058823529411764705
0.058823529411764705
0.058823529411764705
0.058823529411764705
0.058823529411764705
0.058823529411764705
0.058823529411764705
0.058823529411764705
0.058823529411764705
0.029411764705882353
0.058823529411764705
0.058823529411764705
0.058823529411764705
0.058823529411764705
0.058823529411764705
0.058823529411764705
0.058823529411764705
0.029411764705882353
0.029411764705882353
0.029411764705882353
0.0
0.0
0.0
0.0
0.0
0.0
0.0
0.0
0.0
0.0
0.0
0.0
0.0
0.0
0.0
0.0
0.0
0.0
0.0
0.0
0.029411764705882353
0.029411764705882353
0.029411764705882353
0.058823529411764705
0.058823529411764705
0.058823529411764705
0.058823529411764705
0.058823529411764705
0.058823529411764705
0.058823529411764705
0.029411764705882353
0.029411764705882353
0.029411764705882353
0.0
0.0
0.0
0.0
0.0
0.0
0.0
0.0
0.0
0.0
0.0
0.0
0.0
0.0
0.0
0.0
0.0
0.0
0.0
0.0
0.0
0.0
0.0
0.0
0.0
0.0
0.0
0.0
0.0
0.0
0.0
0.0
0.029411764705882353
0.029411764705882353
0.029411764705882353
0.029411764705882353
0.029411764705882353
0.029411764705882353
0.058823529411764705
0.058823529411764705
0.058823529411764705
0.058823529411764705
0.029411764705882353
0.058823529411764705
0.058823529411764705
0.08823529411764705
0.08823529411764705
0.11764705882352941
0.11764705882352941
0.11764705882352941
0.14705882352941177
0.1764705882352941
0.1764705882352941
0.14705882352941177
0.1764705882352941
0.14705882352941177
0.1764705882352941
0.14705882352941177
0.11764705882352941
0.14705882352941177
0.11764705882352941
0.08823529411764708
0.11764705882352941
0.11764705882352941
0.08823529411764708
0.11764705882352941
0.08823529411764705
0.08823529411764705
0.08823529411764705
0.058823529411764705
0.058823529411764705
0.058823529411764705
0.029411764705882353
0.029411764705882353
0.029411764705882353
0.0
0.0
0.0
0.0
0.0
0.0
0.0
0.0
0.0
0.0
0.0
0.0
0.0
0.0
0.029411764705882353
0.029411764705882353
0.029411764705882353
0.029411764705882353
0.029411764705882353
0.029411764705882353
0.029411764705882353
0.029411764705882353
0.029411764705882353
0.029411764705882353
0.0
0.0
0.0
0.029411764705882353
0.029411764705882353
0.029411764705882353
0.029411764705882353
0.029411764705882353
0.029411764705882353
0.029411764705882353
0.029411764705882353
0.029411764705882353
0.029411764705882353
0.0
0.0
0.0
0.0
0.0
0.0
0.0
0.0
0.0
0.0
0.0
0.0
0.029411764705882353
0.029411764705882353
0.029411764705882353
0.029411764705882353
0.029411764705882353
0.029411764705882353
0.029411764705882353
0.029411764705882353
0.029411764705882353
0.029411764705882353
0.029411764705882353
0.058823529411764705
0.058823529411764705
0.058823529411764705
0.058823529411764705
0.058823529411764705
0.058823529411764705
0.058823529411764705
0.08823529411764708
0.08823529411764708
0.08823529411764708
0.08823529411764708
0.08823529411764708
0.14705882352941177
0.14705882352941177
0.17647058823529416
0.20588235294117652
0.2647058823529412
0.2647058823529412
0.3235294117647059
0.38235294117647056
0.38235294117647056
0.44117647058823534
0.44117647058823534
0.47058823529411764
0.47058823529411764
0.47058823529411764
0.44117647058823534
0.44117647058823534
0.41176470588235303
0.3529411764705882
0.3529411764705883
0.29411764705882354
0.2647058823529411
0.23529411764705882
0.20588235294117646
0.20588235294117646
0.17647058823529416
0.20588235294117646
0.20588235294117646
0.17647058823529416
0.14705882352941177
0.1764705882352941
0.14705882352941177
0.1764705882352941
0.1764705882352941
0.1764705882352941
0.20588235294117646
0.14705882352941177
0.14705882352941177
0.14705882352941177
0.14705882352941177
0.14705882352941177
0.14705882352941177
0.11764705882352941
0.11764705882352941
0.08823529411764705
0.058823529411764705
0.058823529411764705
0.029411764705882353
0.029411764705882353
0.029411764705882353
0.0
0.0
0.0
0.0
0.0
0.0
0.0
0.0
0.0
0.0
0.0
0.0
0.0
0.0
0.0
0.0
0.0
0.0
0.0
0.029411764705882353
0.029411764705882353
0.029411764705882353
0.058823529411764705
0.058823529411764705
0.058823529411764705
0.058823529411764705
0.058823529411764705
0.058823529411764705
0.08823529411764708
0.058823529411764705
0.058823529411764705
0.08823529411764708
0.058823529411764705
0.058823529411764705
0.058823529411764705
0.058823529411764705
0.058823529411764705
0.058823529411764705
0.029411764705882353
0.029411764705882353
0.029411764705882353
0.0
0.029411764705882353
0.029411764705882353
0.029411764705882353
0.029411764705882353
0.029411764705882353
0.029411764705882353
0.029411764705882353
0.029411764705882353
0.029411764705882353
0.029411764705882353
0.029411764705882353
0.029411764705882353
0.029411764705882353
0.029411764705882353
0.029411764705882353
0.029411764705882353
0.029411764705882353
0.029411764705882353
0.029411764705882353
0.029411764705882353
0.0
0.0
0.0
0.0
0.0
0.0
0.0
0.0
0.0
0.0
0.0
0.0
0.0
0.0
0.0
0.0
0.0
0.0
