# Supplementary material for: Obesity dysregulates feeding-evoked response dynamics in hypothalamic satiety neurons
Source: Sci Rep. 2025 Oct 14;15:35837. doi: 10.1038/s41598-025-19800-2 (PMC12521569; doi:10.1038/s41598-025-19800-2)
Supplement: Supplementary file 5 — Supplementary Material 5. [file 41598_2025_19800_MOESM5_ESM.zip › Fig 3_2/Fig 3c/HFD to_NCD_1st_MPK191_mean_licking_27.csv]

0.0
0.0
0.0
0.0
0.0
0.03875968992248062
0.03322259136212624
0.05813953488372093
0.051679586563307484
0.06976744186046513
0.09302325581395349
0.09302325581395349
0.11627906976744186
0.13953488372093023
0.13953488372093023
0.13953488372093023
0.16279069767441862
0.13953488372093023
0.18604651162790697
0.16279069767441864
0.13953488372093023
0.13953488372093023
0.11627906976744186
0.09302325581395349
0.09302325581395349
0.06976744186046513
0.046511627906976744
0.046511627906976744
0.0
0.0
0.0
0.0
0.0
0.023255813953488372
0.023255813953488372
0.06976744186046513
0.09302325581395349
0.18604651162790697
0.18604651162790697
0.18604651162790697
0.23255813953488372
0.23255813953488372
0.25581395348837205
0.23255813953488372
0.25581395348837205
0.23255813953488372
0.2093023255813953
0.11627906976744186
0.11627906976744186
0.13953488372093023
0.09302325581395349
0.09302325581395349
0.06976744186046513
0.06976744186046513
0.046511627906976744
0.023255813953488372
0.023255813953488372
0.023255813953488372
0.023255813953488372
0.0
0.0
0.0
0.0
0.0
0.023255813953488372
0.023255813953488372
0.046511627906976744
0.046511627906976744
0.046511627906976744
0.046511627906976744
0.06976744186046513
0.06976744186046513
0.06976744186046513
0.06976744186046513
0.046511627906976744
0.046511627906976744
0.023255813953488372
0.046511627906976744
0.046511627906976744
0.046511627906976744
0.023255813953488372
0.023255813953488372
0.023255813953488372
0.023255813953488372
0.023255813953488372
0.023255813953488372
0.023255813953488372
0.0
0.023255813953488372
0.023255813953488372
0.023255813953488372
0.023255813953488372
0.046511627906976744
0.06976744186046513
0.06976744186046513
0.06976744186046513
0.09302325581395349
0.09302325581395349
0.11627906976744186
0.2558139534883721
0.5813953488372094
1.1395348837209303
1.720930232558139
2.3023255813953485
2.7906976744186047
3.3255813953488382
3.7441860465116283
4.325581395348838
4.860465116279071
5.162790697674419
5.348837209302325
5.395348837209303
5.511627906976745
5.395348837209301
5.488372093023256
5.581395348837209
5.790697674418606
5.813953488372094
5.906976744186046
6.069767441860465
6.255813953488374
6.255813953488374
6.13953488372093
6.2093023255813975
6.3488372093023235
6.3023255813953485
6.3023255813953485
6.279069767441859
6.139534883720929
6.162790697674421
6.116279069767444
6.11627906976744
6.046511627906978
6.046511627906975
5.906976744186046
5.837209302325581
5.767441860465116
5.651162790697672
5.581395348837209
5.44186046511628
5.255813953488372
5.0930232558139545
4.837209302325581
4.697674418604652
4.465116279069768
4.30232558139535
4.139534883720931
4.023255813953488
3.9767441860465116
3.930232558139534
3.9069767441860463
3.930232558139535
4.069767441860465
4.116279069767442
4.209302325581396
4.44186046511628
4.44186046511628
4.627906976744186
4.74418604651163
4.697674418604652
4.511627906976744
4.465116279069766
4.465116279069768
4.255813953488373
4.093023255813955
3.8372093023255816
3.5116279069767438
3.1627906976744184
2.7441860465116275
2.5116279069767433
2.3720930232558137
1.9999999999999996
1.6511627906976745
1.441860465116279
1.2093023255813953
0.9767441860465116
0.9069767441860465
0.7906976744186046
0.7209302325581396
0.558139534883721
0.5116279069767442
0.4883720930232558
0.4418604651162791
0.3953488372093023
0.34883720930232553
0.2558139534883721
0.2325581395348837
0.16279069767441862
0.11627906976744186
0.11627906976744186
0.046511627906976744
0.023255813953488372
0.0
0.0
0.0
0.0
0.0
0.0
0.046511627906976744
0.046511627906976744
0.046511627906976744
0.046511627906976744
0.046511627906976744
0.046511627906976744
0.046511627906976744
0.046511627906976744
0.046511627906976744
0.046511627906976744
0.0
0.023255813953488372
0.046511627906976744
0.046511627906976744
0.046511627906976744
0.046511627906976744
0.046511627906976744
0.046511627906976744
0.046511627906976744
0.046511627906976744
0.046511627906976744
0.023255813953488372
0.0
0.0
0.0
0.0
0.0
0.0
0.0
0.0
0.0
0.0
0.0
0.0
0.0
0.0
0.0
0.0
0.0
0.0
0.0
0.0
0.0
0.0
0.0
0.0
0.0
0.0
0.0
0.0
0.0
0.0
0.0
0.0
0.0
0.0
0.0
0.0
0.0
0.0
0.0
0.0
0.0
0.0
0.0
0.0
0.0
0.0
0.0
0.0
0.0
0.0
0.0
0.0
0.0
0.023255813953488372
0.023255813953488372
0.046511627906976744
0.046511627906976744
0.046511627906976744
0.046511627906976744
0.046511627906976744
0.046511627906976744
0.046511627906976744
0.046511627906976744
0.023255813953488372
0.023255813953488372
0.0
0.0
0.0
0.0
0.0
0.0
0.0
0.0
0.0
0.0
0.023255813953488372
0.023255813953488372
0.046511627906976744
0.06976744186046512
0.09302325581395349
0.11627906976744186
0.11627906976744186
0.13953488372093023
0.16279069767441862
0.16279069767441862
0.13953488372093023
0.18604651162790697
0.18604651162790697
0.18604651162790697
0.16279069767441862
0.16279069767441862
0.18604651162790697
0.18604651162790697
0.16279069767441862
0.18604651162790697
0.20930232558139533
0.18604651162790697
0.18604651162790697
0.16279069767441862
0.18604651162790697
0.18604651162790697
0.16279069767441862
0.13953488372093023
0.16279069767441862
0.2093023255813953
0.2093023255813953
0.18604651162790697
0.18604651162790697
0.2093023255813953
0.2093023255813953
0.18604651162790697
0.2093023255813953
0.2093023255813953
0.18604651162790697
0.13953488372093023
0.13953488372093023
0.16279069767441862
0.16279069767441862
0.13953488372093023
0.13953488372093023
0.13953488372093023
0.13953488372093023
0.16279069767441862
0.18604651162790697
0.18604651162790697
0.16279069767441862
0.18604651162790697
0.18604651162790697
0.2093023255813953
0.2093023255813953
0.23255813953488372
0.23255813953488372
0.20930232558139533
0.18604651162790697
0.16279069767441864
0.16279069767441864
0.11627906976744186
0.09302325581395349
0.09302325581395349
0.06976744186046513
0.046511627906976744
0.046511627906976744
0.046511627906976744
0.046511627906976744
0.046511627906976744
0.046511627906976744
0.06976744186046513
0.09302325581395349
0.11627906976744186
0.13953488372093026
0.13953488372093026
0.13953488372093026
0.13953488372093026
0.16279069767441862
0.18604651162790697
0.2093023255813953
0.2093023255813954
0.2093023255813953
0.18604651162790697
0.16279069767441864
0.18604651162790697
0.16279069767441864
0.16279069767441864
0.13953488372093023
0.11627906976744186
0.09302325581395349
0.09302325581395349
0.09302325581395349
0.06976744186046513
0.09302325581395349
0.06976744186046512
0.09302325581395349
0.11627906976744186
0.13953488372093023
0.16279069767441862
0.16279069767441862
0.13953488372093023
0.11627906976744186
0.13953488372093023
0.13953488372093023
0.13953488372093023
0.13953488372093023
0.11627906976744186
0.09302325581395349
0.06976744186046512
0.06976744186046512
0.06976744186046512
0.06976744186046512
0.046511627906976744
0.023255813953488372
0.023255813953488372
0.0
0.0
0.0
0.0
0.023255813953488372
0.023255813953488372
0.046511627906976744
0.046511627906976744
0.06976744186046513
0.06976744186046513
0.06976744186046513
0.06976744186046513
0.06976744186046513
0.06976744186046513
0.046511627906976744
0.046511627906976744
0.023255813953488372
0.023255813953488372
0.0
0.023255813953488372
0.023255813953488372
0.023255813953488372
0.023255813953488372
0.023255813953488372
0.023255813953488372
0.023255813953488372
0.023255813953488372
0.023255813953488372
0.023255813953488372
0.0
0.0
0.0
0.023255813953488372
0.023255813953488372
0.023255813953488372
0.023255813953488372
0.023255813953488372
0.023255813953488372
0.023255813953488372
0.023255813953488372
0.023255813953488372
0.023255813953488372
0.0
0.0
0.0
0.0
0.0
0.023255813953488372
0.046511627906976744
0.046511627906976744
0.046511627906976744
0.046511627906976744
0.046511627906976744
0.046511627906976744
0.046511627906976744
0.046511627906976744
0.046511627906976744
0.023255813953488372
0.0
0.0
0.023255813953488372
0.023255813953488372
0.023255813953488372
0.023255813953488372
0.023255813953488372
0.023255813953488372
0.046511627906976744
0.046511627906976744
0.046511627906976744
0.046511627906976744
0.046511627906976744
0.046511627906976744
0.06976744186046513
0.06976744186046513
0.06976744186046513
0.06976744186046513
0.046511627906976744
0.046511627906976744
0.046511627906976744
0.046511627906976744
0.023255813953488372
0.023255813953488372
0.0
0.023255813953488372
0.023255813953488372
0.046511627906976744
0.046511627906976744
0.06976744186046512
0.09302325581395349
0.09302325581395349
0.11627906976744186
0.11627906976744186
0.11627906976744186
0.09302325581395349
0.09302325581395349
0.06976744186046513
0.09302325581395349
0.06976744186046513
0.06976744186046513
0.06976744186046513
0.046511627906976744
0.046511627906976744
0.046511627906976744
0.046511627906976744
0.046511627906976744
0.046511627906976744
0.023255813953488372
0.023255813953488372
0.0
0.0
0.0
0.0
0.0
0.0
0.0
0.0
0.0
0.023255813953488372
0.023255813953488372
0.023255813953488372
0.023255813953488372
0.023255813953488372
0.023255813953488372
0.023255813953488372
0.023255813953488372
0.023255813953488372
0.023255813953488372
0.0
0.0
0.046511627906976744
0.06976744186046513
0.09302325581395349
0.16279069767441862
0.16279069767441862
0.16279069767441862
0.16279069767441862
0.16279069767441862
0.18604651162790697
0.2093023255813953
0.16279069767441862
0.13953488372093023
0.11627906976744186
0.06976744186046513
0.06976744186046513
0.11627906976744186
0.16279069767441864
0.18604651162790697
0.16279069767441864
0.16279069767441862
0.2093023255813953
0.23255813953488372
0.23255813953488372
0.23255813953488372
0.2558139534883721
0.2325581395348837
0.2093023255813953
0.2325581395348837
0.2558139534883721
0.2558139534883721
0.23255813953488372
0.2093023255813953
0.23255813953488372
0.2093023255813953
0.18604651162790697
0.16279069767441862
0.13953488372093023
0.09302325581395349
0.06976744186046512
0.046511627906976744
0.023255813953488372
0.023255813953488372
0.0
0.023255813953488372
0.023255813953488372
0.023255813953488372
0.023255813953488372
0.046511627906976744
0.046511627906976744
0.046511627906976744
0.046511627906976744
0.046511627906976744
0.046511627906976744
0.023255813953488372
0.023255813953488372
0.023255813953488372
0.023255813953488372
0.023255813953488372
0.023255813953488372
0.023255813953488372
0.023255813953488372
