# Supplementary material for: Obesity dysregulates feeding-evoked response dynamics in hypothalamic satiety neurons
Source: Sci Rep. 2025 Oct 14;15:35837. doi: 10.1038/s41598-025-19800-2 (PMC12521569; doi:10.1038/s41598-025-19800-2)
Supplement: Supplementary file 5 — Supplementary Material 5. [file 41598_2025_19800_MOESM5_ESM.zip › Fig 3_2/Fig 3c/HFD to_NCD_1st_MPK191_mean_licking_28.csv]

0.1388888888888889
0.06944444444444445
0.09259259259259259
0.1388888888888889
0.11111111111111112
0.11574074074074073
0.0992063492063492
0.10416666666666666
0.10802469135802469
0.12499999999999999
0.12499999999999999
0.1388888888888889
0.1527777777777778
0.1527777777777778
0.1527777777777778
0.16666666666666666
0.18055555555555558
0.16666666666666666
0.1527777777777778
0.12499999999999999
0.11111111111111112
0.09722222222222222
0.09722222222222222
0.08333333333333334
0.09722222222222222
0.08333333333333333
0.09722222222222222
0.1111111111111111
0.125
0.125
0.1388888888888889
0.1527777777777778
0.125
0.11111111111111112
0.09722222222222222
0.08333333333333334
0.05555555555555556
0.04166666666666667
0.02777777777777778
0.02777777777777778
0.01388888888888889
0.01388888888888889
0.01388888888888889
0.02777777777777778
0.02777777777777778
0.04166666666666667
0.04166666666666667
0.04166666666666667
0.04166666666666667
0.04166666666666667
0.04166666666666667
0.02777777777777778
0.02777777777777778
0.01388888888888889
0.01388888888888889
0.01388888888888889
0.01388888888888889
0.02777777777777778
0.02777777777777778
0.04166666666666667
0.05555555555555556
0.05555555555555556
0.06944444444444445
0.06944444444444445
0.08333333333333333
0.08333333333333333
0.09722222222222222
0.09722222222222222
0.1111111111111111
0.12499999999999999
0.12499999999999999
0.1527777777777778
0.1527777777777778
0.1527777777777778
0.1527777777777778
0.1388888888888889
0.1388888888888889
0.1388888888888889
0.125
0.09722222222222222
0.11111111111111112
0.09722222222222222
0.08333333333333333
0.08333333333333333
0.06944444444444445
0.06944444444444445
0.05555555555555556
0.04166666666666667
0.04166666666666667
0.04166666666666667
0.01388888888888889
0.0
0.0
0.0
0.0
0.0
0.0
0.0
0.0
0.0
0.0
0.12499999999999999
0.7222222222222219
1.305555555555555
1.9027777777777763
2.375000000000001
2.861111111111112
3.3611111111111116
3.9027777777777772
4.486111111111112
4.972222222222223
5.472222222222226
5.472222222222225
5.54166666666667
5.500000000000002
5.583333333333337
5.722222222222227
5.722222222222224
5.722222222222224
5.666666666666669
5.6805555555555545
5.611111111111111
5.555555555555557
5.41666666666667
5.319444444444448
5.180555555555558
4.972222222222224
4.847222222222223
4.666666666666667
4.472222222222225
4.347222222222225
4.1250000000000036
3.930555555555559
3.7638888888888915
3.5694444444444464
3.4027777777777786
3.2361111111111143
3.13888888888889
3.0138888888888893
2.9583333333333344
2.8055555555555567
2.75
2.6388888888888884
2.5000000000000004
2.4722222222222223
2.4861111111111107
2.472222222222222
2.458333333333333
2.416666666666667
2.4305555555555554
2.5694444444444446
2.5694444444444455
2.611111111111113
2.7222222222222237
2.847222222222224
2.902777777777779
2.944444444444445
3.125
3.3333333333333344
3.3750000000000013
3.416666666666666
3.5416666666666656
3.694444444444444
3.6944444444444438
3.6249999999999982
3.5972222222222205
3.5277777777777777
3.2638888888888884
3.041666666666666
2.8888888888888884
2.6249999999999996
2.374999999999999
2.069444444444444
1.9027777777777772
1.6805555555555551
1.458333333333333
1.2916666666666667
1.1944444444444444
1.0833333333333335
0.9166666666666663
0.8055555555555555
0.6805555555555554
0.5833333333333334
0.4722222222222222
0.41666666666666663
0.3888888888888889
0.3888888888888889
0.3055555555555555
0.25000000000000006
0.26388888888888895
0.2361111111111111
0.20833333333333331
0.19444444444444445
0.16666666666666669
0.1527777777777778
0.12499999999999999
0.11111111111111112
0.11111111111111112
0.09722222222222222
0.06944444444444445
0.06944444444444445
0.06944444444444445
0.05555555555555556
0.04166666666666667
0.04166666666666667
0.02777777777777778
0.0
0.0
0.0
0.0
0.0
0.0
0.0
0.0
0.0
0.01388888888888889
0.01388888888888889
0.01388888888888889
0.01388888888888889
0.01388888888888889
0.02777777777777778
0.02777777777777778
0.02777777777777778
0.02777777777777778
0.04166666666666667
0.04166666666666667
0.04166666666666667
0.04166666666666667
0.05555555555555556
0.05555555555555556
0.041666666666666664
0.041666666666666664
0.041666666666666664
0.041666666666666664
0.02777777777777778
0.01388888888888889
0.01388888888888889
0.01388888888888889
0.0
0.0
0.0
0.0
0.0
0.0
0.0
0.0
0.0
0.0
0.0
0.0
0.0
0.0
0.0
0.0
0.0
0.0
0.0
0.0
0.0
0.0
0.0
0.0
0.0
0.0
0.0
0.0
0.0
0.0
0.0
0.0
0.0
0.0
0.0
0.0
0.0
0.0
0.0
0.0
0.0
0.0
0.0
0.0
0.0
0.0
0.01388888888888889
0.01388888888888889
0.01388888888888889
0.01388888888888889
0.01388888888888889
0.01388888888888889
0.01388888888888889
0.01388888888888889
0.01388888888888889
0.01388888888888889
0.0
0.0
0.0
0.0
0.0
0.0
0.0
0.0
0.0
0.0
0.0
0.0
0.0
0.0
0.0
0.0
0.0
0.0
0.0
0.0
0.0
0.01388888888888889
0.01388888888888889
0.02777777777777778
0.02777777777777778
0.02777777777777778
0.04166666666666667
0.04166666666666667
0.04166666666666667
0.05555555555555556
0.05555555555555556
0.04166666666666667
0.04166666666666667
0.02777777777777778
0.02777777777777778
0.02777777777777778
0.01388888888888889
0.01388888888888889
0.01388888888888889
0.0
0.0
0.0
0.0
0.0
0.0
0.0
0.0
0.0
0.0
0.0
0.0
0.0
0.0
0.0
0.0
0.0
0.0
0.0
0.0
0.0
0.0
0.0
0.0
0.0
0.0
0.0
0.0
0.0
0.0
0.0
0.0
0.0
0.0
0.0
0.01388888888888889
0.01388888888888889
0.01388888888888889
0.01388888888888889
0.01388888888888889
0.01388888888888889
0.01388888888888889
0.01388888888888889
0.01388888888888889
0.01388888888888889
0.0
0.0
0.0
0.0
0.0
0.0
0.0
0.0
0.0
0.0
0.0
0.0
0.0
0.0
0.0
0.0
0.0
0.0
0.0
0.0
0.0
0.0
0.0
0.0
0.0
0.0
0.0
0.0
0.0
0.0
0.0
0.0
0.0
0.0
0.0
0.0
0.0
0.0
0.0
0.0
0.0
0.0
0.0
0.0
0.0
0.0
0.0
0.0
0.0
0.0
0.0
0.0
0.01388888888888889
0.02777777777777778
0.02777777777777778
0.02777777777777778
0.02777777777777778
0.02777777777777778
0.02777777777777778
0.02777777777777778
0.02777777777777778
0.02777777777777778
0.01388888888888889
0.0
0.0
0.0
0.0
0.0
0.0
0.0
0.0
0.0
0.0
0.0
0.0
0.0
0.0
0.0
0.0
0.0
0.0
0.0
0.0
0.0
0.0
0.0
0.0
0.0
0.0
0.0
0.0
0.0
0.0
0.0
0.0
0.0
0.0
0.0
0.0
0.0
0.0
0.01388888888888889
0.01388888888888889
0.01388888888888889
0.01388888888888889
0.02777777777777778
0.04166666666666667
0.04166666666666667
0.05555555555555556
0.06944444444444445
0.08333333333333333
0.06944444444444445
0.08333333333333333
0.09722222222222222
0.09722222222222222
0.08333333333333333
0.06944444444444445
0.06944444444444445
0.05555555555555556
0.041666666666666664
0.02777777777777778
0.02777777777777778
0.01388888888888889
0.0
0.0
0.0
0.01388888888888889
0.02777777777777778
0.02777777777777778
0.02777777777777778
0.02777777777777778
0.02777777777777778
0.02777777777777778
0.02777777777777778
0.02777777777777778
0.02777777777777778
0.01388888888888889
0.0
0.0
0.0
0.01388888888888889
0.01388888888888889
0.01388888888888889
0.01388888888888889
0.01388888888888889
0.01388888888888889
0.01388888888888889
0.01388888888888889
0.01388888888888889
0.01388888888888889
0.01388888888888889
0.01388888888888889
0.01388888888888889
0.01388888888888889
0.01388888888888889
0.01388888888888889
0.02777777777777778
0.04166666666666667
0.04166666666666667
0.04166666666666667
0.05555555555555556
0.05555555555555556
0.05555555555555556
0.05555555555555556
0.05555555555555556
0.05555555555555556
0.04166666666666667
0.04166666666666667
0.05555555555555556
0.06944444444444445
0.05555555555555556
0.05555555555555556
0.05555555555555556
0.05555555555555556
0.05555555555555556
0.05555555555555556
0.05555555555555556
0.04166666666666667
0.02777777777777778
0.01388888888888889
0.0
0.0
0.01388888888888889
0.02777777777777778
0.02777777777777778
0.041666666666666664
0.041666666666666664
0.041666666666666664
0.05555555555555556
0.06944444444444445
0.08333333333333333
0.08333333333333333
0.08333333333333333
0.08333333333333333
0.08333333333333333
0.08333333333333333
0.09722222222222222
0.125
0.125
0.1111111111111111
0.1111111111111111
0.1111111111111111
0.09722222222222222
0.08333333333333333
0.08333333333333333
0.06944444444444445
0.05555555555555556
0.02777777777777778
0.01388888888888889
0.02777777777777778
0.01388888888888889
0.01388888888888889
0.01388888888888889
0.01388888888888889
0.01388888888888889
0.01388888888888889
0.01388888888888889
0.01388888888888889
0.01388888888888889
0.0
0.01388888888888889
0.01388888888888889
0.01388888888888889
