# Supplementary material for: Obesity dysregulates feeding-evoked response dynamics in hypothalamic satiety neurons
Source: Sci Rep. 2025 Oct 14;15:35837. doi: 10.1038/s41598-025-19800-2 (PMC12521569; doi:10.1038/s41598-025-19800-2)
Supplement: Supplementary file 5 — Supplementary Material 5. [file 41598_2025_19800_MOESM5_ESM.zip › Fig 3_2/Fig 3c/HFD to_NCD_1st_MPK191_mean_licking_29.csv]

0.2631578947368421
0.2631578947368421
0.2631578947368421
0.2631578947368421
0.2631578947368421
0.21929824561403508
0.18796992481203006
0.19736842105263158
0.2046783625730994
0.21052631578947367
0.21052631578947367
0.18421052631578946
0.1578947368421053
0.18421052631578946
0.18421052631578946
0.21052631578947367
0.2368421052631579
0.21052631578947367
0.21052631578947367
0.18421052631578946
0.1578947368421053
0.18421052631578946
0.18421052631578946
0.13157894736842105
0.13157894736842105
0.10526315789473684
0.10526315789473684
0.13157894736842105
0.10526315789473684
0.13157894736842105
0.13157894736842105
0.10526315789473684
0.10526315789473684
0.13157894736842105
0.10526315789473684
0.13157894736842105
0.13157894736842105
0.13157894736842105
0.13157894736842105
0.10526315789473684
0.13157894736842105
0.1842105263157895
0.2368421052631579
0.2631578947368421
0.2894736842105263
0.2631578947368421
0.2631578947368421
0.23684210526315785
0.2631578947368421
0.2631578947368421
0.2894736842105263
0.23684210526315785
0.18421052631578946
0.13157894736842105
0.13157894736842105
0.15789473684210525
0.13157894736842105
0.13157894736842105
0.10526315789473684
0.10526315789473684
0.05263157894736842
0.05263157894736842
0.05263157894736842
0.05263157894736842
0.02631578947368421
0.0
0.0
0.0
0.0
0.0
0.0
0.0
0.0
0.0
0.0
0.0
0.0
0.0
0.0
0.0
0.0
0.0
0.02631578947368421
0.05263157894736842
0.07894736842105265
0.10526315789473684
0.10526315789473684
0.13157894736842105
0.13157894736842105
0.15789473684210525
0.18421052631578946
0.2368421052631579
0.2894736842105263
0.3684210526315789
0.3421052631578947
0.3684210526315789
0.5789473684210527
0.7894736842105264
1.052631578947369
1.289473684210526
1.6052631578947367
1.9999999999999998
2.3157894736842097
2.473684210526316
2.9473684210526314
3.3421052631578934
3.5
3.7631578947368416
4.026315789473683
4.368421052631579
4.473684210526317
4.552631578947369
4.7368421052631575
5.0
5.078947368421055
5.05263157894737
5.131578947368421
5.157894736842107
5.105263157894737
5.105263157894737
5.289473684210528
5.184210526315791
4.973684210526316
4.999999999999999
4.947368421052632
4.973684210526315
5.026315789473684
4.868421052631577
4.868421052631579
4.710526315789473
4.473684210526316
4.394736842105263
4.2894736842105265
4.026315789473684
3.842105263157895
3.68421052631579
3.3684210526315788
3.1578947368421044
2.894736842105262
2.6052631578947354
2.3421052631578942
1.9999999999999996
1.8421052631578947
1.7105263157894737
1.4736842105263155
1.289473684210526
1.263157894736842
1.3157894736842102
1.289473684210526
1.289473684210526
1.368421052631579
1.5526315789473681
1.6842105263157892
1.789473684210526
1.8684210526315788
1.973684210526316
2.078947368421052
2.1315789473684212
2.263157894736842
2.421052631578948
2.5526315789473686
2.6315789473684212
2.710526315789474
2.736842105263158
3.0
3.1578947368421053
3.1578947368421058
3.0526315789473686
3.026315789473685
2.8947368421052637
2.8157894736842097
2.7368421052631575
2.5789473684210518
2.4999999999999996
2.2105263157894735
2.0526315789473686
1.9999999999999998
2.0263157894736836
1.8947368421052633
1.8947368421052626
1.8157894736842106
1.8157894736842102
1.7368421052631575
1.7105263157894735
1.6842105263157894
1.5789473684210527
1.6052631578947367
1.7105263157894735
1.6578947368421049
1.6315789473684212
1.5526315789473681
1.5789473684210522
1.5789473684210522
1.5789473684210522
1.5526315789473681
1.552631578947368
1.578947368421052
1.3157894736842102
1.3947368421052628
1.3157894736842102
1.3684210526315785
1.2105263157894735
1.2631578947368418
1.1578947368421055
1.1578947368421053
1.1578947368421053
0.9736842105263159
1.0526315789473686
0.9736842105263159
1.0789473684210529
1.0526315789473684
1.105263157894737
1.157894736842105
1.2105263157894735
1.236842105263158
1.2894736842105265
1.2631578947368425
1.236842105263158
1.1842105263157894
1.0789473684210529
0.9999999999999999
0.9210526315789475
0.7631578947368421
0.6578947368421052
0.631578947368421
0.5000000000000001
0.44736842105263164
0.42105263157894735
0.42105263157894735
0.44736842105263164
0.4736842105263158
0.4736842105263158
0.5263157894736842
0.5000000000000001
0.5263157894736842
0.5789473684210527
0.5789473684210527
0.5789473684210527
0.6052631578947367
0.5263157894736842
0.5
0.5
0.4473684210526316
0.5
0.39473684210526316
0.3157894736842105
0.3157894736842105
0.2631578947368421
0.18421052631578946
0.18421052631578946
0.13157894736842105
0.10526315789473684
0.13157894736842105
0.10526315789473684
0.10526315789473684
0.15789473684210525
0.15789473684210525
0.18421052631578946
0.18421052631578946
0.1578947368421053
0.1842105263157895
0.1842105263157895
0.13157894736842105
0.1578947368421053
0.1578947368421053
0.13157894736842105
0.13157894736842105
0.13157894736842105
0.15789473684210525
0.26315789473684215
0.2368421052631579
0.2631578947368421
0.2631578947368421
0.2368421052631579
0.2368421052631579
0.21052631578947367
0.2631578947368421
0.2631578947368421
0.2631578947368421
0.18421052631578946
0.21052631578947367
0.21052631578947367
0.2631578947368421
0.2631578947368421
0.2894736842105263
0.34210526315789475
0.3157894736842105
0.3157894736842105
0.3157894736842105
0.3157894736842106
0.3157894736842105
0.368421052631579
0.34210526315789475
0.3684210526315789
0.3684210526315789
0.34210526315789475
0.3157894736842105
0.2894736842105263
0.2631578947368421
0.2368421052631579
0.21052631578947367
0.13157894736842105
0.13157894736842105
0.07894736842105265
0.15789473684210525
0.15789473684210525
0.15789473684210525
0.1842105263157895
0.1842105263157895
0.1842105263157895
0.21052631578947367
0.21052631578947367
0.21052631578947367
0.21052631578947367
0.10526315789473684
0.10526315789473684
0.10526315789473684
0.10526315789473684
0.10526315789473684
0.10526315789473684
0.07894736842105263
0.07894736842105263
0.05263157894736842
0.05263157894736842
0.07894736842105265
0.05263157894736842
0.07894736842105265
0.05263157894736842
0.07894736842105263
0.07894736842105263
0.07894736842105263
0.10526315789473684
0.10526315789473684
0.13157894736842105
0.10526315789473684
0.10526315789473684
0.07894736842105263
0.07894736842105263
0.05263157894736842
0.05263157894736842
0.05263157894736842
0.02631578947368421
0.02631578947368421
0.0
0.0
0.0
0.0
0.02631578947368421
0.05263157894736842
0.07894736842105265
0.10526315789473684
0.13157894736842105
0.1842105263157895
0.1842105263157895
0.2368421052631579
0.2368421052631579
0.2368421052631579
0.2368421052631579
0.21052631578947367
0.21052631578947367
0.21052631578947367
0.18421052631578946
0.13157894736842105
0.13157894736842105
0.07894736842105265
0.07894736842105265
0.07894736842105265
0.05263157894736842
0.05263157894736842
0.02631578947368421
0.0
0.0
0.0
0.0
0.0
0.0
0.0
0.0
0.02631578947368421
0.02631578947368421
0.05263157894736842
0.05263157894736842
0.05263157894736842
0.05263157894736842
0.05263157894736842
0.05263157894736842
0.05263157894736842
0.05263157894736842
0.05263157894736842
0.05263157894736842
0.02631578947368421
0.02631578947368421
0.02631578947368421
0.02631578947368421
0.02631578947368421
0.05263157894736842
0.05263157894736842
0.05263157894736842
0.02631578947368421
0.02631578947368421
0.02631578947368421
0.02631578947368421
0.02631578947368421
0.02631578947368421
0.02631578947368421
0.0
0.02631578947368421
0.02631578947368421
0.02631578947368421
0.02631578947368421
0.02631578947368421
0.05263157894736842
0.07894736842105263
0.07894736842105263
0.07894736842105263
0.10526315789473684
0.07894736842105263
0.07894736842105263
0.07894736842105263
0.07894736842105263
0.07894736842105263
0.05263157894736842
0.05263157894736842
0.07894736842105263
0.07894736842105263
0.05263157894736842
0.05263157894736842
0.05263157894736842
0.07894736842105263
0.07894736842105263
0.07894736842105263
0.07894736842105263
0.05263157894736842
0.02631578947368421
0.02631578947368421
0.02631578947368421
0.05263157894736842
0.05263157894736842
0.02631578947368421
0.02631578947368421
0.02631578947368421
0.02631578947368421
0.02631578947368421
0.02631578947368421
0.02631578947368421
0.02631578947368421
0.02631578947368421
0.05263157894736842
0.07894736842105265
0.10526315789473684
0.13157894736842105
0.18421052631578946
0.18421052631578946
0.21052631578947367
0.2368421052631579
0.2368421052631579
0.21052631578947367
0.18421052631578946
0.1578947368421053
0.13157894736842105
0.10526315789473684
0.05263157894736842
0.05263157894736842
0.02631578947368421
0.0
0.0
0.0
0.0
0.0
0.0
0.0
0.02631578947368421
0.02631578947368421
0.02631578947368421
0.02631578947368421
0.02631578947368421
0.02631578947368421
0.05263157894736842
0.10526315789473684
0.10526315789473684
0.13157894736842105
0.10526315789473684
0.10526315789473684
0.13157894736842105
0.13157894736842105
0.1578947368421053
0.1578947368421053
0.13157894736842105
0.07894736842105263
0.07894736842105263
0.05263157894736842
0.05263157894736842
0.05263157894736842
0.02631578947368421
0.02631578947368421
0.0
0.0
0.0
0.0
0.0
0.0
0.0
0.0
0.0
0.0
0.0
0.0
0.0
0.02631578947368421
0.02631578947368421
0.05263157894736842
0.05263157894736842
0.07894736842105263
0.07894736842105263
0.07894736842105263
0.10526315789473684
0.13157894736842105
0.13157894736842105
0.13157894736842105
0.15789473684210525
0.13157894736842105
0.15789473684210525
0.15789473684210525
0.15789473684210525
0.18421052631578946
0.15789473684210525
0.13157894736842105
0.13157894736842105
0.10526315789473684
0.07894736842105265
0.07894736842105265
0.05263157894736842
0.02631578947368421
0.05263157894736842
0.02631578947368421
0.02631578947368421
0.02631578947368421
0.02631578947368421
0.02631578947368421
0.02631578947368421
0.05263157894736842
0.05263157894736842
0.05263157894736842
0.02631578947368421
0.05263157894736842
0.05263157894736842
0.05263157894736842
0.05263157894736842
0.05263157894736842
0.05263157894736842
0.02631578947368421
0.02631578947368421
0.02631578947368421
0.02631578947368421
0.0
0.0
0.0
0.0
0.0
0.0
0.0
0.02631578947368421
0.02631578947368421
0.05263157894736842
0.05263157894736842
0.05263157894736842
0.05263157894736842
0.07894736842105263
0.07894736842105263
0.07894736842105263
0.10526315789473684
0.07894736842105265
0.10526315789473684
0.07894736842105265
0.07894736842105265
0.10526315789473684
0.10526315789473684
0.07894736842105265
0.07894736842105265
0.07894736842105265
0.05263157894736842
0.05263157894736842
0.02631578947368421
0.02631578947368421
0.02631578947368421
0.0
0.02631578947368421
0.07894736842105265
0.13157894736842105
0.1578947368421053
0.1578947368421053
0.18421052631578946
0.18421052631578946
0.21052631578947367
0.21052631578947367
0.21052631578947367
0.18421052631578946
0.15789473684210525
0.13157894736842105
0.10526315789473684
0.10526315789473684
