# Supplementary material for: Obesity dysregulates feeding-evoked response dynamics in hypothalamic satiety neurons
Source: Sci Rep. 2025 Oct 14;15:35837. doi: 10.1038/s41598-025-19800-2 (PMC12521569; doi:10.1038/s41598-025-19800-2)
Supplement: Supplementary file 5 — Supplementary Material 5. [file 41598_2025_19800_MOESM5_ESM.zip › Fig 3_2/Fig 3c/HFD to_NCD_1st_MPK191_mean_licking_30.csv]

0.0
0.0
0.0
0.0
0.0
0.0
0.07518796992481203
0.06578947368421052
0.07797270955165692
0.08771929824561403
0.12280701754385964
0.12280701754385964
0.12280701754385964
0.14035087719298245
0.17543859649122806
0.1929824561403509
0.15789473684210523
0.15789473684210523
0.15789473684210523
0.14035087719298245
0.10526315789473684
0.12280701754385964
0.12280701754385964
0.10526315789473686
0.07017543859649122
0.05263157894736843
0.03508771929824561
0.03508771929824561
0.017543859649122806
0.017543859649122806
0.017543859649122806
0.0
0.0
0.0
0.0
0.0
0.017543859649122806
0.03508771929824561
0.05263157894736842
0.05263157894736842
0.05263157894736842
0.05263157894736842
0.05263157894736842
0.05263157894736842
0.05263157894736842
0.07017543859649122
0.05263157894736842
0.05263157894736842
0.05263157894736842
0.05263157894736842
0.05263157894736842
0.05263157894736842
0.05263157894736842
0.05263157894736842
0.05263157894736842
0.03508771929824561
0.05263157894736843
0.03508771929824561
0.03508771929824561
0.03508771929824561
0.03508771929824561
0.03508771929824561
0.03508771929824561
0.03508771929824561
0.03508771929824561
0.05263157894736843
0.03508771929824561
0.03508771929824561
0.017543859649122806
0.017543859649122806
0.017543859649122806
0.017543859649122806
0.017543859649122806
0.017543859649122806
0.017543859649122806
0.0
0.017543859649122806
0.03508771929824561
0.03508771929824561
0.03508771929824561
0.03508771929824561
0.05263157894736843
0.05263157894736843
0.07017543859649122
0.08771929824561403
0.10526315789473686
0.08771929824561403
0.07017543859649122
0.08771929824561403
0.10526315789473684
0.10526315789473684
0.10526315789473684
0.10526315789473684
0.08771929824561403
0.07017543859649122
0.05263157894736842
0.07017543859649122
0.2631578947368422
0.6842105263157898
1.3508771929824548
1.8245614035087705
2.543859649122806
3.122807017543861
3.8245614035087723
4.491228070175438
5.017543859649121
5.73684210526316
6.298245614035088
6.578947368421054
6.561403508771932
6.807017543859652
6.789473684210526
6.947368421052632
6.964912280701756
6.964912280701753
7.1228070175438605
7.070175438596492
6.964912280701756
6.894736842105262
6.982456140350876
6.859649122807017
6.771929824561404
6.789473684210529
6.789473684210528
6.754385964912283
6.736842105263157
6.684210526315788
6.701754385964913
6.70175438596491
6.719298245614035
6.807017543859652
6.789473684210528
6.701754385964912
6.666666666666666
6.807017543859651
6.719298245614034
6.66666666666667
6.6140350877193015
6.596491228070179
6.385964912280705
6.280701754385967
6.350877192982457
6.228070175438597
6.05263157894737
5.894736842105265
6.017543859649122
6.122807017543861
6.228070175438599
6.263157894736844
6.385964912280702
6.526315789473683
6.49122807017544
6.596491228070178
6.7017543859649145
6.666666666666668
6.491228070175441
6.298245614035088
5.94736842105263
5.526315789473685
5.035087719298246
4.508771929824561
3.982456140350876
3.4035087719298236
2.8070175438596485
2.2456140350877187
1.7368421052631566
1.2456140350877192
0.8771929824561403
0.6315789473684212
0.4385964912280704
0.24561403508771937
0.12280701754385964
0.05263157894736843
0.03508771929824561
0.017543859649122806
0.0
0.0
0.0
0.0
0.0
0.017543859649122806
0.03508771929824561
0.03508771929824561
0.07017543859649122
0.08771929824561403
0.08771929824561403
0.08771929824561403
0.10526315789473684
0.10526315789473684
0.10526315789473684
0.08771929824561403
0.07017543859649122
0.07017543859649122
0.03508771929824561
0.017543859649122806
0.017543859649122806
0.017543859649122806
0.0
0.017543859649122806
0.017543859649122806
0.017543859649122806
0.03508771929824561
0.05263157894736842
0.07017543859649122
0.07017543859649122
0.08771929824561403
0.10526315789473684
0.10526315789473684
0.10526315789473684
0.12280701754385964
0.14035087719298245
0.14035087719298245
0.12280701754385964
0.12280701754385964
0.14035087719298245
0.14035087719298245
0.12280701754385964
0.14035087719298245
0.14035087719298245
0.12280701754385964
0.12280701754385964
0.12280701754385964
0.12280701754385964
0.10526315789473684
0.08771929824561403
0.07017543859649122
0.07017543859649122
0.05263157894736843
0.03508771929824561
0.03508771929824561
0.017543859649122806
0.0
0.0
0.017543859649122806
0.017543859649122806
0.017543859649122806
0.017543859649122806
0.017543859649122806
0.017543859649122806
0.017543859649122806
0.017543859649122806
0.017543859649122806
0.017543859649122806
0.0
0.0
0.0
0.0
0.0
0.0
0.0
0.0
0.0
0.017543859649122806
0.017543859649122806
0.017543859649122806
0.017543859649122806
0.017543859649122806
0.017543859649122806
0.017543859649122806
0.017543859649122806
0.017543859649122806
0.017543859649122806
0.0
0.0
0.0
0.0
0.0
0.0
0.0
0.0
0.0
0.0
0.0
0.0
0.0
0.0
0.0
0.0
0.0
0.0
0.0
0.0
0.0
0.0
0.0
0.0
0.0
0.0
0.0
0.0
0.0
0.0
0.0
0.0
0.0
0.0
0.0
0.0
0.0
0.0
0.0
0.0
0.0
0.0
0.0
0.0
0.0
0.0
0.0
0.0
0.0
0.0
0.0
0.0
0.0
0.0
0.0
0.0
0.0
0.0
0.0
0.0
0.0
0.0
0.0
0.0
0.0
0.0
0.0
0.0
0.0
0.0
0.0
0.0
0.0
0.0
0.0
0.0
0.0
0.0
0.0
0.0
0.0
0.0
0.0
0.0
0.0
0.0
0.0
0.0
0.0
0.0
0.0
0.017543859649122806
0.017543859649122806
0.017543859649122806
0.017543859649122806
0.017543859649122806
0.017543859649122806
0.017543859649122806
0.017543859649122806
0.017543859649122806
0.017543859649122806
0.0
0.0
0.0
0.0
0.0
0.0
0.0
0.0
0.0
0.017543859649122806
0.017543859649122806
0.017543859649122806
0.017543859649122806
0.017543859649122806
0.017543859649122806
0.017543859649122806
0.017543859649122806
0.017543859649122806
0.017543859649122806
0.0
0.0
0.0
0.0
0.0
0.017543859649122806
0.017543859649122806
0.017543859649122806
0.03508771929824561
0.03508771929824561
0.03508771929824561
0.03508771929824561
0.03508771929824561
0.03508771929824561
0.03508771929824561
0.017543859649122806
0.017543859649122806
0.017543859649122806
0.0
0.0
0.0
0.0
0.0
0.0
0.0
0.0
0.017543859649122806
0.017543859649122806
0.017543859649122806
0.017543859649122806
0.017543859649122806
0.017543859649122806
0.017543859649122806
0.017543859649122806
0.017543859649122806
0.017543859649122806
0.0
0.0
0.0
0.0
0.0
0.0
0.0
0.0
0.0
0.0
0.0
0.0
0.0
0.0
0.0
0.0
0.0
0.0
0.0
0.0
0.0
0.0
0.0
0.0
0.0
0.0
0.0
0.0
0.0
0.0
0.0
0.0
0.0
0.0
0.0
0.0
0.0
0.0
0.0
0.0
0.0
0.0
0.0
0.0
0.0
0.0
0.0
0.0
0.0
0.0
0.017543859649122806
0.017543859649122806
0.017543859649122806
0.017543859649122806
0.017543859649122806
0.017543859649122806
0.017543859649122806
0.017543859649122806
0.017543859649122806
0.017543859649122806
0.0
0.017543859649122806
0.017543859649122806
0.017543859649122806
0.017543859649122806
0.017543859649122806
0.017543859649122806
0.017543859649122806
0.017543859649122806
0.017543859649122806
0.017543859649122806
0.0
0.0
0.0
0.0
0.0
0.0
0.0
0.0
0.017543859649122806
0.017543859649122806
0.017543859649122806
0.017543859649122806
0.017543859649122806
0.017543859649122806
0.017543859649122806
0.017543859649122806
0.017543859649122806
0.017543859649122806
0.0
0.0
0.017543859649122806
0.017543859649122806
0.03508771929824561
0.03508771929824561
0.03508771929824561
0.03508771929824561
0.03508771929824561
0.03508771929824561
0.03508771929824561
0.03508771929824561
0.017543859649122806
0.017543859649122806
0.0
0.0
0.0
0.0
0.0
0.0
0.0
0.0
0.0
0.0
0.0
0.017543859649122806
0.05263157894736843
0.07017543859649122
0.07017543859649122
0.08771929824561403
0.08771929824561403
0.10526315789473684
0.12280701754385964
0.12280701754385964
0.14035087719298245
0.12280701754385964
0.08771929824561403
0.07017543859649122
0.07017543859649122
0.05263157894736843
0.05263157894736843
0.03508771929824561
0.017543859649122806
0.017543859649122806
0.0
0.0
0.0
0.0
0.0
0.03508771929824561
0.03508771929824561
0.03508771929824561
0.05263157894736843
0.05263157894736843
0.05263157894736843
0.05263157894736843
0.05263157894736843
0.05263157894736843
0.05263157894736843
0.017543859649122806
0.017543859649122806
0.017543859649122806
0.0
0.0
0.017543859649122806
0.017543859649122806
0.05263157894736843
0.07017543859649122
0.07017543859649122
0.07017543859649122
0.07017543859649122
0.07017543859649122
0.07017543859649122
0.07017543859649122
0.05263157894736843
0.05263157894736843
0.017543859649122806
0.017543859649122806
0.03508771929824561
0.07017543859649122
0.07017543859649122
0.10526315789473684
0.12280701754385964
0.12280701754385964
0.14035087719298245
0.15789473684210523
0.17543859649122806
0.15789473684210523
0.15789473684210523
0.14035087719298245
0.15789473684210523
0.14035087719298245
0.12280701754385964
0.12280701754385964
