# Supplementary material for: Obesity dysregulates feeding-evoked response dynamics in hypothalamic satiety neurons
Source: Sci Rep. 2025 Oct 14;15:35837. doi: 10.1038/s41598-025-19800-2 (PMC12521569; doi:10.1038/s41598-025-19800-2)
Supplement: Supplementary file 5 — Supplementary Material 5. [file 41598_2025_19800_MOESM5_ESM.zip › Fig 3_2/Fig 3c/HFD to_NCD_1st_MPK191_mean_licking_31.csv]

0.0
0.0
0.0
0.0
0.0
0.0
0.0
0.0
0.0
0.0
0.0
0.0
0.0
0.0
0.0
0.0
0.0
0.0
0.0
0.0
0.0
0.0
0.0
0.0
0.0
0.0
0.0
0.0
0.0
0.0
0.0
0.0
0.0
0.01785714285714286
0.01785714285714286
0.01785714285714286
0.03571428571428572
0.03571428571428572
0.053571428571428575
0.053571428571428575
0.053571428571428575
0.053571428571428575
0.053571428571428575
0.03571428571428572
0.03571428571428572
0.03571428571428572
0.01785714285714286
0.01785714285714286
0.0
0.0
0.0
0.0
0.0
0.0
0.0
0.0
0.0
0.0
0.0
0.0
0.0
0.0
0.0
0.0
0.0
0.0
0.0
0.0
0.0
0.0
0.0
0.0
0.0
0.0
0.0
0.0
0.0
0.0
0.0
0.0
0.01785714285714286
0.01785714285714286
0.01785714285714286
0.01785714285714286
0.01785714285714286
0.01785714285714286
0.01785714285714286
0.03571428571428572
0.03571428571428572
0.03571428571428572
0.01785714285714286
0.01785714285714286
0.03571428571428572
0.053571428571428575
0.053571428571428575
0.053571428571428575
0.053571428571428575
0.03571428571428572
0.03571428571428572
0.03571428571428572
0.03571428571428572
0.05357142857142858
0.660714285714286
1.107142857142857
1.5714285714285712
2.2142857142857135
2.660714285714284
3.250000000000001
3.750000000000001
4.303571428571429
4.874999999999999
5.392857142857142
5.392857142857142
5.607142857142856
5.678571428571429
5.607142857142856
5.660714285714285
5.607142857142856
5.6428571428571415
5.553571428571428
5.624999999999999
5.589285714285711
5.51785714285714
5.392857142857141
5.482142857142856
5.517857142857142
5.6428571428571415
5.767857142857142
5.750000000000001
6.089285714285716
6.035714285714286
6.285714285714289
6.267857142857142
6.321428571428572
6.375
6.4642857142857135
6.482142857142858
6.392857142857143
6.464285714285714
6.214285714285715
6.267857142857146
6.107142857142858
6.214285714285715
6.178571428571428
6.1071428571428585
6.250000000000002
6.214285714285715
6.196428571428571
6.250000000000001
6.232142857142859
6.142857142857144
6.125
5.892857142857144
5.946428571428569
5.767857142857143
5.410714285714286
5.000000000000001
4.767857142857143
4.357142857142857
4.035714285714286
3.624999999999999
3.1250000000000004
2.803571428571428
2.267857142857142
1.8392857142857142
1.3928571428571423
1.2142857142857142
0.8928571428571429
0.6607142857142857
0.4464285714285714
0.30357142857142855
0.23214285714285718
0.14285714285714288
0.05357142857142858
0.05357142857142858
0.01785714285714286
0.0
0.0
0.0
0.0
0.0
0.0
0.0
0.0
0.0
0.01785714285714286
0.01785714285714286
0.01785714285714286
0.01785714285714286
0.01785714285714286
0.01785714285714286
0.01785714285714286
0.01785714285714286
0.01785714285714286
0.03571428571428572
0.01785714285714286
0.01785714285714286
0.01785714285714286
0.01785714285714286
0.01785714285714286
0.01785714285714286
0.01785714285714286
0.01785714285714286
0.01785714285714286
0.0
0.0
0.0
0.0
0.0
0.0
0.0
0.0
0.0
0.0
0.0
0.0
0.0
0.0
0.0
0.0
0.0
0.0
0.0
0.0
0.0
0.0
0.0
0.0
0.0
0.0
0.0
0.0
0.0
0.0
0.0
0.0
0.0
0.0
0.0
0.0
0.0
0.0
0.01785714285714286
0.01785714285714286
0.01785714285714286
0.01785714285714286
0.03571428571428572
0.05357142857142858
0.05357142857142858
0.05357142857142858
0.05357142857142858
0.05357142857142858
0.03571428571428572
0.03571428571428572
0.03571428571428572
0.03571428571428572
0.01785714285714286
0.0
0.0
0.0
0.0
0.0
0.0
0.0
0.0
0.0
0.01785714285714286
0.01785714285714286
0.01785714285714286
0.01785714285714286
0.01785714285714286
0.01785714285714286
0.03571428571428572
0.03571428571428572
0.03571428571428572
0.03571428571428572
0.01785714285714286
0.01785714285714286
0.01785714285714286
0.01785714285714286
0.01785714285714286
0.01785714285714286
0.0
0.0
0.0
0.0
0.0
0.0
0.0
0.0
0.01785714285714286
0.01785714285714286
0.01785714285714286
0.01785714285714286
0.01785714285714286
0.01785714285714286
0.01785714285714286
0.01785714285714286
0.01785714285714286
0.01785714285714286
0.0
0.01785714285714286
0.03571428571428572
0.03571428571428572
0.03571428571428572
0.03571428571428572
0.03571428571428572
0.03571428571428572
0.03571428571428572
0.03571428571428572
0.03571428571428572
0.01785714285714286
0.0
0.0
0.0
0.0
0.0
0.0
0.0
0.0
0.01785714285714286
0.01785714285714286
0.01785714285714286
0.01785714285714286
0.01785714285714286
0.01785714285714286
0.01785714285714286
0.01785714285714286
0.01785714285714286
0.01785714285714286
0.0
0.0
0.0
0.0
0.0
0.0
0.0
0.01785714285714286
0.03571428571428572
0.03571428571428572
0.053571428571428575
0.053571428571428575
0.07142857142857144
0.07142857142857144
0.07142857142857144
0.07142857142857144
0.07142857142857144
0.053571428571428575
0.03571428571428572
0.03571428571428572
0.01785714285714286
0.01785714285714286
0.0
0.0
0.0
0.0
0.0
0.0
0.0
0.0
0.0
0.0
0.0
0.0
0.0
0.01785714285714286
0.01785714285714286
0.01785714285714286
0.01785714285714286
0.01785714285714286
0.01785714285714286
0.01785714285714286
0.01785714285714286
0.01785714285714286
0.01785714285714286
0.0
0.0
0.0
0.0
0.0
0.0
0.0
0.0
0.0
0.0
0.0
0.0
0.0
0.0
0.0
0.0
0.0
0.0
0.0
0.0
0.0
0.01785714285714286
0.01785714285714286
0.01785714285714286
0.01785714285714286
0.01785714285714286
0.01785714285714286
0.01785714285714286
0.01785714285714286
0.01785714285714286
0.01785714285714286
0.0
0.0
0.0
0.0
0.0
0.0
0.0
0.0
0.0
0.0
0.0
0.0
0.0
0.0
0.0
0.0
0.0
0.0
0.0
0.01785714285714286
0.01785714285714286
0.01785714285714286
0.01785714285714286
0.01785714285714286
0.01785714285714286
0.01785714285714286
0.01785714285714286
0.01785714285714286
0.01785714285714286
0.0
0.0
0.0
0.0
0.0
0.0
0.0
0.0
0.0
0.0
0.0
0.0
0.0
0.0
0.0
0.0
0.0
0.01785714285714286
0.01785714285714286
0.01785714285714286
0.01785714285714286
0.01785714285714286
0.01785714285714286
0.01785714285714286
0.01785714285714286
0.01785714285714286
0.01785714285714286
0.01785714285714286
0.01785714285714286
0.01785714285714286
0.01785714285714286
0.03571428571428572
0.03571428571428572
0.03571428571428572
0.03571428571428572
0.03571428571428572
0.03571428571428572
0.01785714285714286
0.01785714285714286
0.01785714285714286
0.01785714285714286
0.0
0.0
0.0
0.0
0.0
0.0
0.0
0.0
0.0
0.0
0.0
0.0
0.0
0.0
0.0
0.0
0.0
0.0
0.0
0.0
0.0
0.0
0.0
0.0
0.0
0.0
0.0
0.0
0.0
0.0
0.0
0.0
0.0
0.01785714285714286
0.01785714285714286
0.03571428571428572
0.03571428571428572
0.03571428571428572
0.03571428571428572
0.03571428571428572
0.03571428571428572
0.03571428571428572
0.03571428571428572
0.01785714285714286
0.01785714285714286
0.0
0.0
0.0
0.0
0.01785714285714286
0.01785714285714286
0.01785714285714286
0.01785714285714286
0.01785714285714286
0.01785714285714286
0.01785714285714286
0.01785714285714286
0.01785714285714286
0.01785714285714286
0.0
0.0
0.0
0.0
0.0
0.0
0.0
0.0
0.0
0.0
0.0
0.01785714285714286
0.03571428571428572
0.03571428571428572
0.03571428571428572
0.03571428571428572
0.03571428571428572
0.03571428571428572
0.03571428571428572
0.03571428571428572
0.03571428571428572
0.01785714285714286
0.0
0.0
0.0
0.01785714285714286
0.01785714285714286
0.03571428571428572
0.03571428571428572
0.03571428571428572
0.05357142857142858
0.07142857142857144
0.08928571428571427
0.08928571428571427
0.10714285714285715
0.08928571428571427
0.08928571428571427
0.07142857142857144
0.08928571428571427
0.08928571428571427
0.07142857142857144
0.05357142857142858
0.03571428571428572
0.03571428571428572
0.03571428571428572
0.03571428571428572
0.03571428571428572
0.03571428571428572
0.01785714285714286
0.01785714285714286
0.01785714285714286
0.01785714285714286
0.01785714285714286
0.01785714285714286
0.0
0.0
0.0
0.0
0.0
0.0
0.0
0.0
0.0
0.0
0.0
0.0
