# Supplementary material for: Obesity dysregulates feeding-evoked response dynamics in hypothalamic satiety neurons
Source: Sci Rep. 2025 Oct 14;15:35837. doi: 10.1038/s41598-025-19800-2 (PMC12521569; doi:10.1038/s41598-025-19800-2)
Supplement: Supplementary file 5 — Supplementary Material 5. [file 41598_2025_19800_MOESM5_ESM.zip › Fig 3_2/Fig 3c/HFD to_NCD_1st_MPK191_mean_licking_32.csv]

0.0
0.0
0.0
0.0
0.0
0.0
0.0
0.0
0.014814814814814814
0.026666666666666672
0.026666666666666672
0.026666666666666672
0.026666666666666672
0.026666666666666672
0.026666666666666672
0.026666666666666672
0.04000000000000001
0.04000000000000001
0.026666666666666672
0.013333333333333336
0.013333333333333336
0.013333333333333336
0.013333333333333336
0.013333333333333336
0.013333333333333336
0.013333333333333336
0.0
0.0
0.0
0.013333333333333336
0.013333333333333336
0.013333333333333336
0.013333333333333336
0.013333333333333336
0.013333333333333336
0.013333333333333336
0.013333333333333336
0.013333333333333336
0.013333333333333336
0.0
0.0
0.0
0.013333333333333336
0.013333333333333336
0.026666666666666672
0.026666666666666672
0.026666666666666672
0.026666666666666672
0.04
0.053333333333333344
0.053333333333333344
0.053333333333333344
0.04
0.04
0.026666666666666672
0.026666666666666672
0.026666666666666672
0.026666666666666672
0.013333333333333336
0.0
0.0
0.0
0.0
0.0
0.0
0.0
0.0
0.0
0.0
0.0
0.0
0.0
0.0
0.0
0.0
0.0
0.0
0.0
0.0
0.0
0.0
0.0
0.0
0.0
0.0
0.0
0.0
0.0
0.0
0.0
0.0
0.0
0.0
0.0
0.0
0.0
0.0
0.0
0.0
0.0
0.0
0.13333333333333333
0.6666666666666664
1.253333333333332
1.813333333333331
2.373333333333333
2.960000000000001
3.546666666666667
4.093333333333333
4.653333333333334
5.186666666666665
5.679999999999998
5.786666666666665
5.746666666666665
5.746666666666664
5.826666666666665
5.706666666666668
5.653333333333333
5.599999999999998
5.56
5.533333333333332
5.439999999999996
5.346666666666665
5.3199999999999985
5.386666666666664
5.146666666666664
5.199999999999999
5.213333333333332
5.146666666666665
5.159999999999999
5.173333333333331
5.16
5.146666666666665
5.079999999999999
4.933333333333334
5.04
5.04
4.946666666666667
5.0
4.933333333333334
4.880000000000001
4.786666666666665
4.693333333333332
4.679999999999998
4.613333333333333
4.5600000000000005
4.413333333333332
4.493333333333334
4.306666666666667
4.373333333333332
4.293333333333332
4.319999999999998
4.426666666666664
4.306666666666667
4.319999999999998
4.186666666666666
4.053333333333333
3.6933333333333325
3.559999999999999
3.106666666666667
2.7466666666666666
2.3066666666666666
1.7733333333333332
1.4666666666666661
1.0533333333333332
0.7599999999999998
0.5466666666666667
0.3733333333333334
0.22666666666666668
0.16
0.14666666666666667
0.13333333333333333
0.13333333333333333
0.13333333333333333
0.12
0.09333333333333332
0.06666666666666667
0.06666666666666667
0.053333333333333344
0.053333333333333344
0.04000000000000001
0.04000000000000001
0.026666666666666672
0.026666666666666672
0.026666666666666672
0.026666666666666672
0.026666666666666672
0.026666666666666672
0.026666666666666672
0.013333333333333336
0.013333333333333336
0.013333333333333336
0.013333333333333336
0.0
0.0
0.0
0.0
0.0
0.0
0.0
0.0
0.0
0.013333333333333336
0.013333333333333336
0.013333333333333336
0.013333333333333336
0.026666666666666672
0.026666666666666672
0.026666666666666672
0.04000000000000001
0.053333333333333344
0.053333333333333344
0.053333333333333344
0.053333333333333344
0.053333333333333344
0.053333333333333344
0.04000000000000001
0.04000000000000001
0.04000000000000001
0.026666666666666672
0.026666666666666672
0.04
0.026666666666666672
0.026666666666666672
0.026666666666666672
0.026666666666666672
0.026666666666666672
0.026666666666666672
0.026666666666666672
0.026666666666666672
0.013333333333333336
0.0
0.0
0.0
0.0
0.0
0.0
0.0
0.0
0.0
0.0
0.0
0.0
0.0
0.0
0.0
0.0
0.0
0.0
0.0
0.0
0.0
0.0
0.0
0.0
0.0
0.0
0.0
0.0
0.0
0.0
0.0
0.0
0.0
0.0
0.0
0.0
0.0
0.0
0.0
0.0
0.0
0.0
0.0
0.0
0.0
0.0
0.0
0.0
0.0
0.0
0.0
0.0
0.0
0.0
0.0
0.0
0.0
0.0
0.0
0.0
0.0
0.0
0.0
0.0
0.0
0.0
0.0
0.0
0.0
0.0
0.0
0.0
0.0
0.0
0.0
0.0
0.0
0.0
0.0
0.0
0.0
0.0
0.0
0.0
0.0
0.0
0.0
0.0
0.0
0.0
0.0
0.0
0.0
0.0
0.0
0.0
0.0
0.0
0.0
0.0
0.0
0.0
0.0
0.0
0.0
0.0
0.0
0.0
0.0
0.0
0.0
0.0
0.0
0.0
0.0
0.0
0.0
0.0
0.0
0.0
0.0
0.0
0.0
0.0
0.0
0.0
0.0
0.0
0.0
0.0
0.0
0.013333333333333336
0.013333333333333336
0.013333333333333336
0.013333333333333336
0.013333333333333336
0.013333333333333336
0.013333333333333336
0.013333333333333336
0.013333333333333336
0.013333333333333336
0.0
0.0
0.0
0.0
0.0
0.0
0.0
0.0
0.0
0.0
0.0
0.0
0.0
0.0
0.0
0.0
0.0
0.0
0.0
0.0
0.0
0.0
0.0
0.0
0.0
0.0
0.0
0.0
0.0
0.0
0.0
0.0
0.0
0.013333333333333336
0.026666666666666672
0.026666666666666672
0.026666666666666672
0.026666666666666672
0.026666666666666672
0.026666666666666672
0.026666666666666672
0.026666666666666672
0.026666666666666672
0.013333333333333336
0.0
0.0
0.0
0.0
0.0
0.0
0.0
0.0
0.0
0.0
0.0
0.0
0.0
0.0
0.0
0.0
0.0
0.0
0.0
0.0
0.0
0.0
0.0
0.0
0.0
0.0
0.0
0.0
0.0
0.0
0.0
0.0
0.0
0.0
0.0
0.0
0.0
0.0
0.0
0.0
0.0
0.0
0.013333333333333336
0.026666666666666672
0.026666666666666672
0.026666666666666672
0.053333333333333344
0.053333333333333344
0.06666666666666667
0.06666666666666667
0.06666666666666667
0.06666666666666667
0.053333333333333344
0.04000000000000001
0.053333333333333344
0.053333333333333344
0.026666666666666672
0.026666666666666672
0.013333333333333336
0.013333333333333336
0.013333333333333336
0.013333333333333336
0.013333333333333336
0.013333333333333336
0.0
0.0
0.0
0.013333333333333336
0.013333333333333336
0.026666666666666672
0.026666666666666672
0.04
0.04
0.053333333333333344
0.053333333333333344
0.053333333333333344
0.053333333333333344
0.04
0.04
0.026666666666666672
0.026666666666666672
0.013333333333333336
0.013333333333333336
0.0
0.0
0.0
0.0
0.0
0.0
0.0
0.0
0.0
0.0
0.0
0.0
0.013333333333333336
0.026666666666666672
0.04
0.04
0.053333333333333344
0.053333333333333344
0.053333333333333344
0.053333333333333344
0.053333333333333344
0.053333333333333344
0.04
0.026666666666666672
0.013333333333333336
0.013333333333333336
0.0
0.0
0.0
0.0
0.0
0.0
0.0
0.0
0.0
0.0
0.0
0.0
0.0
0.0
0.0
0.0
0.0
0.0
0.0
0.0
0.0
0.0
0.0
0.0
0.0
0.0
0.0
0.0
0.0
0.0
0.0
0.0
0.0
0.0
0.0
0.0
0.0
0.0
0.0
0.0
0.0
0.0
0.0
0.0
0.0
0.0
0.0
0.0
0.0
0.0
0.0
0.0
0.0
0.0
0.013333333333333336
0.013333333333333336
0.013333333333333336
0.013333333333333336
0.026666666666666672
0.026666666666666672
0.04
0.04
0.04
0.04
0.026666666666666672
0.026666666666666672
0.026666666666666672
0.026666666666666672
0.026666666666666672
0.026666666666666672
0.026666666666666672
0.026666666666666672
0.026666666666666672
0.026666666666666672
0.026666666666666672
0.026666666666666672
