# Supplementary material for: Obesity dysregulates feeding-evoked response dynamics in hypothalamic satiety neurons
Source: Sci Rep. 2025 Oct 14;15:35837. doi: 10.1038/s41598-025-19800-2 (PMC12521569; doi:10.1038/s41598-025-19800-2)
Supplement: Supplementary file 6 — Supplementary Material 6. [file 41598_2025_19800_MOESM6_ESM.zip]

Archive with 209 entries (205 files):
- Supp Fig 1/
- Supp Fig 1/.DS_Store
- Supp Fig 1/Supp Fig 1a.csv
- Supp Fig 1/Supp Fig 1b.csv
- Supp Fig 1/Supp Fig 1cd/
- Supp Fig 1/Supp Fig 1cd/HFD_matrix_licking_MPK143_1.csv
- Supp Fig 1/Supp Fig 1cd/HFD_matrix_licking_MPK143_2.csv
- Supp Fig 1/Supp Fig 1cd/HFD_matrix_licking_MPK143_3.csv
- Supp Fig 1/Supp Fig 1cd/HFD_matrix_licking_MPK143_4.csv
- Supp Fig 1/Supp Fig 1cd/HFD_matrix_licking_MPK143_5.csv
- Supp Fig 1/Supp Fig 1cd/HFD_matrix_licking_MPK143_6.csv
- Supp Fig 1/Supp Fig 1cd/HFD_matrix_licking_MPK143_7.csv
- Supp Fig 1/Supp Fig 1cd/HFD_matrix_licking_MPK144_10.csv
- Supp Fig 1/Supp Fig 1cd/HFD_matrix_licking_MPK144_11.csv
- Supp Fig 1/Supp Fig 1cd/HFD_matrix_licking_MPK144_12.csv
- Supp Fig 1/Supp Fig 1cd/HFD_matrix_licking_MPK144_13.csv
- Supp Fig 1/Supp Fig 1cd/HFD_matrix_licking_MPK144_14.csv
- Supp Fig 1/Supp Fig 1cd/HFD_matrix_licking_MPK144_8.csv
- Supp Fig 1/Supp Fig 1cd/HFD_matrix_licking_MPK144_9.csv
- Supp Fig 1/Supp Fig 1cd/HFD_matrix_licking_MPK145_15.csv
- Supp Fig 1/Supp Fig 1cd/HFD_matrix_licking_MPK145_16.csv
- Supp Fig 1/Supp Fig 1cd/HFD_matrix_licking_MPK145_17.csv
- Supp Fig 1/Supp Fig 1cd/HFD_matrix_licking_MPK145_18.csv
- Supp Fig 1/Supp Fig 1cd/HFD_matrix_licking_MPK145_19.csv
- Supp Fig 1/Supp Fig 1cd/HFD_matrix_licking_MPK145_20.csv
- Supp Fig 1/Supp Fig 1cd/HFD_matrix_licking_MPK147_21.csv
- Supp Fig 1/Supp Fig 1cd/HFD_matrix_licking_MPK147_22.csv
- Supp Fig 1/Supp Fig 1cd/HFD_matrix_licking_MPK147_23.csv
- Supp Fig 1/Supp Fig 1cd/HFD_matrix_licking_MPK147_24.csv
- Supp Fig 1/Supp Fig 1cd/HFD_matrix_licking_MPK147_25.csv
- Supp Fig 1/Supp Fig 1cd/HFD_matrix_licking_MPK147_26.csv
- Supp Fig 1/Supp Fig 1cd/HFD_matrix_licking_MPK147_27.csv
- Supp Fig 1/Supp Fig 1cd/HFD_matrix_licking_MPK148_28.csv
- Supp Fig 1/Supp Fig 1cd/HFD_matrix_licking_MPK148_29.csv
- Supp Fig 1/Supp Fig 1cd/HFD_matrix_licking_MPK148_30.csv
- Supp Fig 1/Supp Fig 1cd/HFD_matrix_licking_MPK148_31.csv
- Supp Fig 1/Supp Fig 1cd/HFD_matrix_licking_MPK148_32.csv
- Supp Fig 1/Supp Fig 1cd/HFD_matrix_licking_MPK148_33.csv
- Supp Fig 1/Supp Fig 1e/
- Supp Fig 1/Supp Fig 1e/MPK118_NCD_Early_33.csv
- Supp Fig 1/Supp Fig 1e/MPK118_NCD_Early_34.csv
- Supp Fig 1/Supp Fig 1e/MPK118_NCD_Early_35.csv
- Supp Fig 1/Supp Fig 1e/MPK118_NCD_Early_36.csv
- Supp Fig 1/Supp Fig 1e/MPK118_NCD_Early_37.csv
- Supp Fig 1/Supp Fig 1e/MPK118_NCD_Early_38.csv
- Supp Fig 1/Supp Fig 1e/MPK118_NCD_Early_39.csv
- Supp Fig 1/Supp Fig 1e/MPK118_NCD_Late_33.csv
- Supp Fig 1/Supp Fig 1e/MPK118_NCD_Late_34.csv
- Supp Fig 1/Supp Fig 1e/MPK118_NCD_Late_35.csv
- Supp Fig 1/Supp Fig 1e/MPK118_NCD_Late_36.csv
- Supp Fig 1/Supp Fig 1e/MPK118_NCD_Late_37.csv
- Supp Fig 1/Supp Fig 1e/MPK118_NCD_Late_38.csv
- Supp Fig 1/Supp Fig 1e/MPK118_NCD_Late_39.csv
- Supp Fig 1/Supp Fig 1e/MPK119_NCD_Early_1.csv
- Supp Fig 1/Supp Fig 1e/MPK119_NCD_Early_2.csv
- Supp Fig 1/Supp Fig 1e/MPK119_NCD_Early_3.csv
- Supp Fig 1/Supp Fig 1e/MPK119_NCD_Early_4.csv
- Supp Fig 1/Supp Fig 1e/MPK119_NCD_Early_5.csv
- Supp Fig 1/Supp Fig 1e/MPK119_NCD_Early_6.csv
- Supp Fig 1/Supp Fig 1e/MPK119_NCD_Early_7.csv
- Supp Fig 1/Supp Fig 1e/MPK119_NCD_Late_1.csv
- Supp Fig 1/Supp Fig 1e/MPK119_NCD_Late_2.csv
- Supp Fig 1/Supp Fig 1e/MPK119_NCD_Late_3.csv
- Supp Fig 1/Supp Fig 1e/MPK119_NCD_Late_4.csv
- Supp Fig 1/Supp Fig 1e/MPK119_NCD_Late_5.csv
- Supp Fig 1/Supp Fig 1e/MPK119_NCD_Late_6.csv
- Supp Fig 1/Supp Fig 1e/MPK119_NCD_Late_7.csv
- Supp Fig 1/Supp Fig 1e/MPK120_NCD_Early_10.csv
- Supp Fig 1/Supp Fig 1e/MPK120_NCD_Early_11.csv
- Supp Fig 1/Supp Fig 1e/MPK120_NCD_Early_12.csv
- Supp Fig 1/Supp Fig 1e/MPK120_NCD_Early_13.csv
- Supp Fig 1/Supp Fig 1e/MPK120_NCD_Early_14.csv
- Supp Fig 1/Supp Fig 1e/MPK120_NCD_Early_8.csv
- Supp Fig 1/Supp Fig 1e/MPK120_NCD_Early_9.csv
- Supp Fig 1/Supp Fig 1e/MPK120_NCD_Late_10.csv
- Supp Fig 1/Supp Fig 1e/MPK120_NCD_Late_11.csv
- Supp Fig 1/Supp Fig 1e/MPK120_NCD_Late_12.csv
- Supp Fig 1/Supp Fig 1e/MPK120_NCD_Late_13.csv
- Supp Fig 1/Supp Fig 1e/MPK120_NCD_Late_14.csv
- Supp Fig 1/Supp Fig 1e/MPK120_NCD_Late_8.csv
- Supp Fig 1/Supp Fig 1e/MPK120_NCD_Late_9.csv
- Supp Fig 1/Supp Fig 1e/MPK122_NCD_Early_15.csv
- Supp Fig 1/Supp Fig 1e/MPK122_NCD_Early_16.csv
- Supp Fig 1/Supp Fig 1e/MPK122_NCD_Early_17.csv
- Supp Fig 1/Supp Fig 1e/MPK122_NCD_Early_18.csv
- Supp Fig 1/Supp Fig 1e/MPK122_NCD_Early_19.csv
- Supp Fig 1/Supp Fig 1e/MPK122_NCD_Early_20.csv
- Supp Fig 1/Supp Fig 1e/MPK122_NCD_Early_21.csv
- Supp Fig 1/Supp Fig 1e/MPK122_NCD_Late_15.csv
- Supp Fig 1/Supp Fig 1e/MPK122_NCD_Late_16.csv
- Supp Fig 1/Supp Fig 1e/MPK122_NCD_Late_17.csv
- Supp Fig 1/Supp Fig 1e/MPK122_NCD_Late_18.csv
- Supp Fig 1/Supp Fig 1e/MPK122_NCD_Late_19.csv
- Supp Fig 1/Supp Fig 1e/MPK122_NCD_Late_20.csv
- Supp Fig 1/Supp Fig 1e/MPK122_NCD_Late_21.csv
- Supp Fig 1/Supp Fig 1e/MPK133_NCD_Early_22.csv
- Supp Fig 1/Supp Fig 1e/MPK133_NCD_Early_23.csv
- Supp Fig 1/Supp Fig 1e/MPK133_NCD_Early_24.csv
- Supp Fig 1/Supp Fig 1e/MPK133_NCD_Early_25.csv
- Supp Fig 1/Supp Fig 1e/MPK133_NCD_Early_26.csv
- Supp Fig 1/Supp Fig 1e/MPK133_NCD_Early_27.csv
- Supp Fig 1/Supp Fig 1e/MPK133_NCD_Early_28.csv
- Supp Fig 1/Supp Fig 1e/MPK133_NCD_Late_22.csv
- Supp Fig 1/Supp Fig 1e/MPK133_NCD_Late_23.csv
- Supp Fig 1/Supp Fig 1e/MPK133_NCD_Late_24.csv
- Supp Fig 1/Supp Fig 1e/MPK133_NCD_Late_25.csv
- Supp Fig 1/Supp Fig 1e/MPK133_NCD_Late_26.csv
- Supp Fig 1/Supp Fig 1e/MPK133_NCD_Late_27.csv
- Supp Fig 1/Supp Fig 1e/MPK133_NCD_Late_28.csv
- Supp Fig 1/Supp Fig 1e/MPK134_NCD_Early_29.csv
- Supp Fig 1/Supp Fig 1e/MPK134_NCD_Early_30.csv
- Supp Fig 1/Supp Fig 1e/MPK134_NCD_Early_31.csv
- Supp Fig 1/Supp Fig 1e/MPK134_NCD_Early_32.csv
- Supp Fig 1/Supp Fig 1e/MPK134_NCD_Late_29.csv
- Supp Fig 1/Supp Fig 1e/MPK134_NCD_Late_30.csv
- Supp Fig 1/Supp Fig 1e/MPK134_NCD_Late_31.csv
- Supp Fig 1/Supp Fig 1e/MPK134_NCD_Late_32.csv
- Supp Fig 1/Supp Fig 1e/MPK143_HFD_Early_1.csv
- Supp Fig 1/Supp Fig 1e/MPK143_HFD_Early_2.csv
- Supp Fig 1/Supp Fig 1e/MPK143_HFD_Early_3.csv
- Supp Fig 1/Supp Fig 1e/MPK143_HFD_Early_4.csv
- Supp Fig 1/Supp Fig 1e/MPK143_HFD_Early_5.csv
- Supp Fig 1/Supp Fig 1e/MPK143_HFD_Early_6.csv
- Supp Fig 1/Supp Fig 1e/MPK143_HFD_Early_7.csv
- Supp Fig 1/Supp Fig 1e/MPK143_HFD_Late_1.csv
- Supp Fig 1/Supp Fig 1e/MPK143_HFD_Late_2.csv
- Supp Fig 1/Supp Fig 1e/MPK143_HFD_Late_3.csv
- Supp Fig 1/Supp Fig 1e/MPK143_HFD_Late_4.csv
- Supp Fig 1/Supp Fig 1e/MPK143_HFD_Late_5.csv
- Supp Fig 1/Supp Fig 1e/MPK143_HFD_Late_6.csv
- Supp Fig 1/Supp Fig 1e/MPK143_HFD_Late_7.csv
- Supp Fig 1/Supp Fig 1e/MPK144_HFD_Early_10.csv
- Supp Fig 1/Supp Fig 1e/MPK144_HFD_Early_11.csv
- Supp Fig 1/Supp Fig 1e/MPK144_HFD_Early_12.csv
- Supp Fig 1/Supp Fig 1e/MPK144_HFD_Early_13.csv
- Supp Fig 1/Supp Fig 1e/MPK144_HFD_Early_14.csv
- Supp Fig 1/Supp Fig 1e/MPK144_HFD_Early_8.csv
- Supp Fig 1/Supp Fig 1e/MPK144_HFD_Early_9.csv
- Supp Fig 1/Supp Fig 1e/MPK144_HFD_Late_10.csv
- Supp Fig 1/Supp Fig 1e/MPK144_HFD_Late_11.csv
- Supp Fig 1/Supp Fig 1e/MPK144_HFD_Late_12.csv
- Supp Fig 1/Supp Fig 1e/MPK144_HFD_Late_13.csv
- Supp Fig 1/Supp Fig 1e/MPK144_HFD_Late_14.csv
- Supp Fig 1/Supp Fig 1e/MPK144_HFD_Late_8.csv
- Supp Fig 1/Supp Fig 1e/MPK144_HFD_Late_9.csv
- Supp Fig 1/Supp Fig 1e/MPK145_HFD_Early_15.csv
- Supp Fig 1/Supp Fig 1e/MPK145_HFD_Early_16.csv
- Supp Fig 1/Supp Fig 1e/MPK145_HFD_Early_17.csv
- Supp Fig 1/Supp Fig 1e/MPK145_HFD_Early_18.csv
- Supp Fig 1/Supp Fig 1e/MPK145_HFD_Early_19.csv
- Supp Fig 1/Supp Fig 1e/MPK145_HFD_Early_20.csv
- Supp Fig 1/Supp Fig 1e/MPK145_HFD_Late_15.csv
- Supp Fig 1/Supp Fig 1e/MPK145_HFD_Late_16.csv
- Supp Fig 1/Supp Fig 1e/MPK145_HFD_Late_17.csv
- Supp Fig 1/Supp Fig 1e/MPK145_HFD_Late_18.csv
- Supp Fig 1/Supp Fig 1e/MPK145_HFD_Late_19.csv
- Supp Fig 1/Supp Fig 1e/MPK145_HFD_Late_20.csv
- Supp Fig 1/Supp Fig 1e/MPK147_HFD_Early_21.csv
- Supp Fig 1/Supp Fig 1e/MPK147_HFD_Early_22.csv
- Supp Fig 1/Supp Fig 1e/MPK147_HFD_Early_23.csv
- Supp Fig 1/Supp Fig 1e/MPK147_HFD_Early_24.csv
- Supp Fig 1/Supp Fig 1e/MPK147_HFD_Early_25.csv
- Supp Fig 1/Supp Fig 1e/MPK147_HFD_Early_26.csv
- Supp Fig 1/Supp Fig 1e/MPK147_HFD_Early_27.csv
- Supp Fig 1/Supp Fig 1e/MPK147_HFD_Late_21.csv
- Supp Fig 1/Supp Fig 1e/MPK147_HFD_Late_22.csv
- Supp Fig 1/Supp Fig 1e/MPK147_HFD_Late_23.csv
- Supp Fig 1/Supp Fig 1e/MPK147_HFD_Late_24.csv
- Supp Fig 1/Supp Fig 1e/MPK147_HFD_Late_25.csv
- Supp Fig 1/Supp Fig 1e/MPK147_HFD_Late_26.csv
- Supp Fig 1/Supp Fig 1e/MPK147_HFD_Late_27.csv
- Supp Fig 1/Supp Fig 1e/MPK148_HFD_Early_28.csv
- Supp Fig 1/Supp Fig 1e/MPK148_HFD_Early_29.csv
- Supp Fig 1/Supp Fig 1e/MPK148_HFD_Early_30.csv
- Supp Fig 1/Supp Fig 1e/MPK148_HFD_Early_31.csv
- Supp Fig 1/Supp Fig 1e/MPK148_HFD_Early_32.csv
- Supp Fig 1/Supp Fig 1e/MPK148_HFD_Early_33.csv
- Supp Fig 1/Supp Fig 1e/MPK148_HFD_Late_28.csv
- Supp Fig 1/Supp Fig 1e/MPK148_HFD_Late_29.csv
- Supp Fig 1/Supp Fig 1e/MPK148_HFD_Late_30.csv
- Supp Fig 1/Supp Fig 1e/MPK148_HFD_Late_31.csv
- Supp Fig 1/Supp Fig 1e/MPK148_HFD_Late_32.csv
- Supp Fig 1/Supp Fig 1e/MPK148_HFD_Late_33.csv
- Supp Fig 1/Supp Fig 1f.csv
- Supp Fig 1/Supp Fig 1g.csv
- Supp Fig 1/Supp Fig 1h/
- Supp Fig 1/Supp Fig 1h/MPK118_NCD_Early.csv
- Supp Fig 1/Supp Fig 1h/MPK118_NCD_Late.csv
- Supp Fig 1/Supp Fig 1h/MPK119_NCD_Early.csv
- Supp Fig 1/Supp Fig 1h/MPK119_NCD_Late.csv
- Supp Fig 1/Supp Fig 1h/MPK120_NCD_Early.csv
- Supp Fig 1/Supp Fig 1h/MPK120_NCD_Late.csv
- Supp Fig 1/Supp Fig 1h/MPK122_NCD_Early.csv
- Supp Fig 1/Supp Fig 1h/MPK122_NCD_Late.csv
- Supp Fig 1/Supp Fig 1h/MPK133_NCD_Early.csv
- Supp Fig 1/Supp Fig 1h/MPK133_NCD_Late.csv
- Supp Fig 1/Supp Fig 1h/MPK134_NCD_Early.csv
- Supp Fig 1/Supp Fig 1h/MPK134_NCD_Late.csv
- Supp Fig 1/Supp Fig 1h/MPK143_HFD_Early.csv
- Supp Fig 1/Supp Fig 1h/MPK143_HFD_Late.csv
- Supp Fig 1/Supp Fig 1h/MPK144_HFD_Early.csv
- Supp Fig 1/Supp Fig 1h/MPK144_HFD_Late.csv
- Supp Fig 1/Supp Fig 1h/MPK145_HFD_Early.csv
- Supp Fig 1/Supp Fig 1h/MPK145_HFD_Late.csv
- Supp Fig 1/Supp Fig 1h/MPK147_HFD_Early.csv
- Supp Fig 1/Supp Fig 1h/MPK147_HFD_Late.csv
- Supp Fig 1/Supp Fig 1h/MPK148_HFD_Early.csv
- Supp Fig 1/Supp Fig 1h/MPK148_HFD_Late.csv
- Supp Fig 1/Supp Fig 1i.csv
