# Supplementary material for: Obesity dysregulates feeding-evoked response dynamics in hypothalamic satiety neurons
Source: Sci Rep. 2025 Oct 14;15:35837. doi: 10.1038/s41598-025-19800-2 (PMC12521569; doi:10.1038/s41598-025-19800-2)
Supplement: Supplementary file 6 — Supplementary Material 6. [file 41598_2025_19800_MOESM6_ESM.zip › Supp Fig 1/Supp Fig 1a.csv]

Week	MPK118 (F)	MPK119 (F)	MPK120 (F)	MPK122 (F)	MPK133 (F)	MPK134 (M)
0	0.977475563	0.926174497	0.947255113	0.889487871	0.97826087	1.003787879
2	0.922226944	0.966442953	1.007534984	0.977987421	0.999130435	1
2.142857143	0.971525712	1.006711409	1.009687836	0.990566038	1.013043478	0.996212121
2.285714286	1.028474288	0.993288591	0.990312164	1.009433962	0.986956522	1.003787879
2.428571429	0.963450914	0.957494407	0.977395048	0.953279425	0.965217391	0.946969697
2.571428571	0.985975351	1.011185682	1.013562971	1.087151842	1.019565217	0.950757576
2.714285714	0.943476413	0.939597315	0.992895587	0.952380952	0.947826087	0.897727273
2.857142857	0.951976201	0.966442953	0.964477933	0.950134771	0.934782609	0.871212121
3	0.926476838	0.917225951	0.942949408	0.929919137	0.986956522	0.912878788
3.142857143	0.913727157	0.919463087	0.904198062	0.945642408
3.285714286	0.913727157	0.903803132	0.925726588	0.918238994	0.883043478	0.866666667
3.428571429	0.892477688	0.89261745	0.925726588	0.920934412
3.571428571	0.862728432	0.881431767	0.904198062	0.907457323	0.886956522	0.856060606
3.714285714	0.888227794	0.894854586	0.917115178	0.9344115	0.876521739	0.810606061
3.857142857	0.873353166	0.876957494	0.91022605	0.907457323	0.839130435	0.765151515
4	0.832979176	0.832214765	0.886975242	0.880503145	0.882608696
4.142857143	0.892052699	0.872483221	0.918406889	0.91868823	0.904347826	0.768939394
4.285714286	0.875478113	0.893064877	0.904198062	0.916442049	0.891304348	0.784090909
4.428571429	0.832979176	0.843847875	0.886975242	0.880503145	0.906956522	0.778030303
4.571428571	0.845728857	0.850111857	0.904198062	0.876010782	0.891304348	0.731060606
4.714285714					0.891304348	0.762121212
4.857142857	0.867828304	0.873378076	0.906350915	0.892183288	0.918695652	0.778409091
5	0.875478113	0.905592841	0.925726588	0.91015274	0.94	0.751515152
5.142857143	0.841478963	0.832214765	0.886975242	0.880503145	0.917391304	0.734848485
5.285714286	0.871228219	0.921700224	0.882669537	0.925426774	0.904347826	0.739772727
5.428571429	0.864853379	0.846979866	0.882669537	0.860736748	0.884347826	0.712121212
5.571428571	0.899702507	0.894854586	0.882669537	0.916442049	0.943478261	0.79469697
5.714285714	0.883977901	0.876957494	0.891280947	0.90296496	0.903478261	0.741666667
5.857142857	0.879303017	0.870246085	0.912809473	0.949236298	0.860869565	0.689393939
6	0.897577561	0.88590604	0.914101184	0.923180593	0.830869565	0.700757576
6.142857143		0.890380313	0.925726588	0.925426774	0.932173913	0.768939394
6.285714286	0.879728007				0.9	0.750378788
6.428571429		0.787472036	0.867599569	0.843665768	0.92173913	0.784090909
6.571428571	0.828729282				0.92	0.771590909
6.714285714	0.879303017	0.814317673	0.906350915	0.871518419	0.791304348	0.713636364
6.857142857	0.87760306	0.832214765	0.923143165	0.901617251	0.915652174	0.75
7	0.885252869	0.868008949	0.938643703	0.907457323	0.911304348	0.75
7.142857143	0.890352741	0.865324385	0.929601722	0.929020665	0.912173913	0.753787879
7.285714286		0.881431767	0.947255113	0.935309973	0.873913043	0.720075758
7.428571429	0.874628134	0.844742729	0.914531755	0.903863432	0.908695652	0.742424242
7.571428571	0.858478538	0.796420582	0.891280947	0.87017071	0.919130435	0.746212121
7.714285714	0.862728432	0.829082774	0.917115178	0.913297394	0.804347826	0.669318182
7.857142857	0.875478113	0.813422819	0.920129171	0.893081761	0.933043478	0.820833333
8	0.871228219	0.791946309	0.912809473	0.888589398	0.903043478	0.738636364
8.142857143	0.900977476	0.870693512	0.921420883	0.893980234	0.891304348	0.742424242
8.285714286	0.907777306	0.853243848	0.947685684	0.931266846	0.891304348	0.756818182
8.428571429	0.858478538	0.765100671	0.882669537	0.840071878	0.916521739
8.571428571	0.933701657	0.884116331	0.979978471	0.973944295	0.874782609	0.759848485
8.714285714	0.905227369	0.842058166	0.940365985	0.9344115	0.934782609	0.771969697
8.857142857	0.888227794	0.818791946	0.93606028	0.893980234	0.943478261	0.776515152
9	0.895027624	0.813422819	0.921420883	0.876010782	0.956086957	0.78030303
9.142857143	0.913727157	0.850111857	0.947255113	0.920934412	0.834782609	0.720075758
9.285714286	0.947726307	0.888143177	0.964477933	0.961814915	0.917391304	0.75
9.428571429	0.926476838	0.894854586	0.988159311	1.046271339	0.947391304	0.681060606
9.571428571	0.996175096	0.946756152	0.993756728	1.004492363	0.943478261	0.897727273
9.714285714	0.960475988	0.935123043	0.981700753	0.970350404	0.969565217	0.839393939
9.857142857	0.971525712	0.917673378	0.990312164	0.96361186	1.086956522	0.878787879
