# Supplementary material for: Obesity dysregulates feeding-evoked response dynamics in hypothalamic satiety neurons
Source: Sci Rep. 2025 Oct 14;15:35837. doi: 10.1038/s41598-025-19800-2 (PMC12521569; doi:10.1038/s41598-025-19800-2)
Supplement: Supplementary file 6 — Supplementary Material 6. [file 41598_2025_19800_MOESM6_ESM.zip › Supp Fig 1/Supp Fig 1b.csv]

Week	MPK148	MPK145	MPK147	MPK144	MPK143
0.00	0.969498911	0.866855524	0.907754502	0.87092437	0.945983168
0.71	0.940087146	0.915580737	0.940830577	0.951260504	0.954246366
1.86	0.969498911	0.997450425	0.944505696	1.021848739	0.988523336
2.29	1.008714597	1.033994334	0.967658949	1.075630252	1.08462127
2.43	1.008714597	1.031161473	0.996692393	1.001680672	0.953328233
2.57	0.991285403	0.968838527	1.003307607	0.998319328	1.046671767
2.71	1.008714597	0.992067989	1.021683205	1.008403361	1.068094874
2.86	1	0.997167139	1.021683205	0.991596639	1.068094874
3.00	0.993464052	1.002832861	1.029033444	1.005042017	1.071155318
3.14	0.982570806	0.983002833	1.002572584	0.988235294	1.058913542
3.29	1.002178649	1.005665722	1.036383682	1.001680672	1.110941086
3.43	1.013071895	1.014164306	1.062109519	1.038655462	1.120734507
3.57	1.041394336	1.039660057	1.05475928	1.038655462	1.117061974
3.71	1.015250545	1.033994334	1.058434399	1.008403361	1.110941086
3.86	0.976034858	0.974504249	0.966556413	0.961344538	1.043611324
4.00	0.989106754	0.963172805	0.98493201	0.98487395	1.055853099
4.14	0.92962963	0.954674221	0.929805219	0.897478992	1.006885998
4.29	0.923747277	0.938810198	0.926130099	0.934453782	1.006885998
4.43	0.910675381	0.920679887	0.911429621	0.924369748	0.997704667
4.57	0.899782135	0.926345609	0.900404263	0.914285714	0.985462892
4.71	0.849673203	0.883569405	0.85630283	0.870588235	0.949043611
4.86	0.836601307	0.866855524	0.863653069	0.87394958	0.942616679
5.00	0.871459695	0.900849858	0.893054024	0.894117647	0.957918898
5.29	0.82788671	0.855524079	0.85262771	0.847058824	0.921193573
5.43	0.819172113	0.855524079	0.841602352	0.851764706	0.92517215
5.57	0.824836601	0.864022663	0.874678427	0.853781513	0.933435348
5.71	0.808278867	0.841359773	0.862183021	0.847394958	0.924254017
5.86	0.794117647	0.841359773	0.85262771	0.82487395	0.908951798
6.00	0.784313725	0.797450425	0.815876516	0.789915966	0.90283091
6.43	0.77124183	0.767705382	0.826901874	0.830252101	0.867329763
6.57	0.758169935	0.759206799	0.859977949	0.830252101	0.893649579
6.71	0.755991285	0.756373938	0.828371922	0.820168067	0.869166029
6.86	0.729847495	0.776203966	0.837927233	0.826890756	0.85386381
7.00	0.71459695	0.735977337	0.793825799	0.791260504	0.905891354
7.14	0.751198257	0.769971671	0.831312018	0.826890756	0.905891354
7.29	0.74291939	0.779036827	0.826901874	0.823529412	0.896710023
7.43	0.732026144	0.76203966	0.834252113	0.844369748	0.884468248
7.57	0.775599129	0.787535411	0.834252113	0.857142857	0.882325937
7.71	0.762527233	0.787535411	0.834252113		0.872226473
8.00	0.723311547	0.742209632	0.771775083	0.840336134	0.847742923
8.14	0.779956427	0.8101983	0.868430724	0.897815126	0.914154552
8.29	0.749455338	0.790368272	0.826901874	0.857142857	0.875286917
8.43	0.764705882	0.801699717	0.871003308	0.867226891	0.90283091
8.57	0.718954248	0.770538244	0.805586182	0.833613445	0.872226473
8.71	0.718954248	0.747875354	0.779125322	0.783193277	0.85386381
8.86	0.736383442	0.793201133	0.845277472	0.868907563	0.887528692
9.00	0.729847495	0.773371105	0.823226755	0.860504202	0.881407804
9.14	0.736383442	0.787535411	0.837927233	0.845378151	0.881407804
9.29	0.755991285	0.787535411	0.863653069	0.904201681	0.927314461
9.43	0.729847495	0.78470255	0.811466373	0.83697479	0.87834736
9.57	0.762527233	0.786685552	0.812201397	0.857142857	0.87834736
