# Supplementary material for: Obesity dysregulates feeding-evoked response dynamics in hypothalamic satiety neurons
Source: Sci Rep. 2025 Oct 14;15:35837. doi: 10.1038/s41598-025-19800-2 (PMC12521569; doi:10.1038/s41598-025-19800-2)
Supplement: Supplementary file 6 — Supplementary Material 6. [file 41598_2025_19800_MOESM6_ESM.zip › Supp Fig 1/Supp Fig 1e/MPK118_NCD_Early_33.csv]

0
8.581733333333416e-05
0.00011297179999998826
-0.0005027196888888964
-0.009293306100000003
-0.021119964880000005
-0.04620949101333334
-0.07273084986666666
-0.10147807813333332
-0.11880242872
-0.13167515565333332
-0.13326656264
-0.13349343666666666
-0.13026663933333335
-0.12619593194666667
-0.11916776741333335
-0.10571752978666667
-0.09245281549333334
-0.07804588402666666
-0.07725842775999998
-0.06818667869333334
-0.066663332
-0.066559572
-0.06842632
-0.05189933066666667
-0.034778504
-0.013819145333333331
0.017679121333333336
0.04875610666666667
0.07197246693333331
0.08520344826666668
0.10068930160000002
0.11908037893333333
0.13870796559999998
0.15195090933333333
0.16526731466666664
0.17162556799999998
0.16370571733333333
0.15829722429333332
0.16435355122666667
0.16178849256000002
0.1628499352266667
0.17190759922666668
0.18518874533333335
0.19919892693333333
0.23405140061333335
0.27785369712
0.32524603311999994
0.37913684167999995
0.4395388904
0.4941736952266667
0.5330603980266667
0.5669270564266665
0.6280955065333332
0.69605979096
0.7569409276533334
0.8269478108666666
0.8924716108666668
0.9177638484666666
0.9140293489200001
0.9229612910533335
0.9390241711999999
0.9893776407999998
1.0124423890666665
1.0340368976266665
1.0555701560266668
1.0683032200533333
1.0534449643466666
1.06539725608
1.1061544587199996
1.1518349416533333
1.1955116989599999
1.1951852053333334
1.1907560314666668
1.1591161704000001
1.0874585420533334
1.02410010472
0.9822554860533332
0.9380873265866666
0.8802414009866667
0.8205421223733335
0.7461184930399999
0.6739050912266666
0.5794121738933333
0.4959231082933334
0.43748280432000003
0.3621016753333334
0.30082033848000006
0.26298552781333334
0.23055809768
0.19728970567999998
0.19536476904000002
0.2052892773866667
0.23354996805333333
0.2714365668
0.3130094316266666
0.34426971512
0.37038664810666666
0.39146955584
0.4048344418933333
0.41324029168000004
0.41253893061333335
0.3912162815466667
0.35478688047999996
0.3078861847466667
0.2570603586933334
0.21736898349333333
0.18205357522666665
0.14296629789333337
0.11864873152
0.09370556162666671
0.06766884754666669
0.05990364549333336
0.07514033250666667
0.11596523221333334
0.16077162314666668
0.21729684229333338
0.28209094834666665
0.3418404089866666
0.3733592273866667
0.41892925994666663
0.47181773490666656
0.5132289629866666
0.5367772577333333
0.5495570622933335
0.5613359619999999
0.5760327270399999
0.5910192189599999
0.64026182456
0.7204276096
0.7875444343733332
0.8263843527733333
0.8800356479733334
0.9651433746666667
1.0473635584
1.15282688136
1.2803965376000002
1.4143798906666667
1.5074363519466667
1.599237091146667
1.7100634511466664
1.833700032853333
1.9296737891200004
2.0077477048800003
2.090492672613333
2.1595471243466666
2.19126997304
2.20315762984
2.19641693144
2.15970843704
2.0984487645333334
