# Supplementary material for: Obesity dysregulates feeding-evoked response dynamics in hypothalamic satiety neurons
Source: Sci Rep. 2025 Oct 14;15:35837. doi: 10.1038/s41598-025-19800-2 (PMC12521569; doi:10.1038/s41598-025-19800-2)
Supplement: Supplementary file 6 — Supplementary Material 6. [file 41598_2025_19800_MOESM6_ESM.zip › Supp Fig 1/Supp Fig 1e/MPK118_NCD_Early_34.csv]

0
1.4034879866666665
1.4505894153333332
1.4815965485777778
1.5122235133999995
1.5364706253866667
1.5829261910133334
1.643081723253333
1.7184915319733334
1.7936924290666667
1.8582623717333335
1.9163959941333337
1.9495778421599999
1.9650611637599995
1.9530088517600002
1.9570553477600001
1.981718106666667
1.97404885224
1.9436242279733333
1.9105767466666665
1.8743411306666669
1.8272568317333333
1.7851918421600002
1.7370693274666666
1.6985559661066665
1.6227330368000001
1.5182082205333336
1.4461608754666664
1.3916967494400003
1.3479889353066667
1.3305295710133334
1.3322230192800002
1.3215614059466667
1.3259859375999998
1.3191519277333335
1.3252152639999997
1.3399926506666666
1.3409551448
1.3153113460533334
1.2879745697866667
1.2400466769866665
1.1804978226666665
1.1222501605333335
1.0681322206133332
1.0357810990133334
1.0090890203733334
0.9815436136000001
0.9538458838133334
0.95248513616
0.93898718032
0.93252442776
0.9297724003466665
0.94673239288
0.9656151730666666
0.9850902374399999
1.0102233777066665
1.07028980408
1.1497218903999997
1.2124085325333334
1.301315308533333
1.3846483002666665
1.4224324663999999
1.423425672
1.4327385493333331
1.4237398266666668
1.4231922026666668
1.4367675629333334
1.4495788445333333
1.4481579135999998
1.4157829402666666
1.34453142
1.2795263424
1.2160571514666667
1.124471590133333
1.0328794085333335
0.93133986616
0.7819286938933334
0.6150017322666667
0.4848495898666666
0.37310777413333335
0.3117906154399999
0.31212226114666664
0.34851979664
0.37687116301333323
0.4065573523200001
0.42051150378666663
0.4292654322133334
0.42843449416
0.41126980272
0.38820781874666666
0.37165539898666666
0.33455944466666665
0.27647524989333333
0.23593598973333338
0.2033134268
0.16606001701333337
0.13451723087999998
0.12347861525333333
0.12248978858666668
0.11484987794666668
0.10308784223999999
0.09086318349333333
0.10312564912000001
0.10925424765333336
0.12413983776000004
0.15325560213333336
0.18048812239999998
0.1799247882133333
0.17560661661333332
0.18231718096000002
0.17481079490666665
0.16126428613333335
0.14070854906666672
0.12500499546666669
0.09833507968
0.08401930776000002
0.07797729688
0.1018633912266667
0.12339942445333338
0.14541437080000003
0.15363339117333336
0.16545640407999998
0.16873080648
0.1711036611733333
0.16862110202666664
0.16423169010666663
0.17356355152
0.16348843464
0.15746463866666668
0.14908193671999997
0.15341588584000002
0.1406983325333334
0.13027116440000003
0.11258921448000002
0.10516083053333329
0.08783033341333336
0.06757578589333332
0.042624286106666666
0.01766739837333334
-0.01656739173333334
-0.0509244744
-0.08498581224
-0.12186700663999998
-0.15067710885333335
-0.18073168570666662
-0.20238061986666667
-0.23717640573333337
-0.25381846328
-0.25523653786666667
-0.25713039704
-0.23952528688000002
