# Supplementary material for: Obesity dysregulates feeding-evoked response dynamics in hypothalamic satiety neurons
Source: Sci Rep. 2025 Oct 14;15:35837. doi: 10.1038/s41598-025-19800-2 (PMC12521569; doi:10.1038/s41598-025-19800-2)
Supplement: Supplementary file 6 — Supplementary Material 6. [file 41598_2025_19800_MOESM6_ESM.zip › Supp Fig 1/Supp Fig 1e/MPK118_NCD_Early_35.csv]

0
1.8996823466666668
1.9156187573333336
1.914255375111111
1.9045954546666668
1.9095992437333333
1.9219914410666668
1.9164363808
1.9085851093333335
1.9268836426666667
1.9533497210666666
1.9697532087733334
1.9948977954399998
2.0248083581066667
2.04104497944
2.04282102104
2.042920098666667
2.0417099568
2.0430484576000003
2.01905469592
1.98958744128
1.9684139690133333
1.9382988602133333
1.9093650794133334
1.9086663344266668
1.8889254984
1.8623660317333335
1.8307586010933334
1.7839502010933332
1.7258036144266669
1.6692401597333335
1.5944854402666666
1.5391764186399999
1.4788323394399998
1.3816758647733336
1.2864180581333335
1.1987476581333332
1.1248144557066664
1.0613318895733335
1.0384194575733334
1.0373203429066669
1.0560244759733335
1.0523077546666668
1.0462359359999998
1.0493146853333335
1.0525054310133335
1.0408529883466668
1.0357181592533333
1.06482248536
1.1012631150399999
1.1319553699733336
1.1886084355999997
1.2700427219466666
1.3590541109599994
1.4695241930133334
1.5916411844000007
1.7561302787733335
1.970605368186667
2.1864243037333333
2.3986720160000004
2.636154957333334
2.78542436
2.8361070666666666
2.84066528
2.7822145066666675
2.6977589866666665
2.599277813333333
2.400764768
2.137768208
1.8224972717333332
1.4322114848
1.0689669856266666
0.80089116872
0.5786566368000001
0.4074609176
0.2550148371733333
0.08253879528000002
-0.04299995421333334
-0.12705265637333335
-0.1775881345866667
-0.17946322770666667
-0.12933253632000002
-0.08877287605333335
-0.05804481554666666
-0.03147772376
-0.002639595973333337
0.026061750506666665
0.05028925904
0.06844648887999999
0.09499293664
0.11330978749333334
0.10582100170666668
0.09502617426666668
0.09019053725333333
0.07686799439999999
0.06659194373333334
0.06658865538666665
0.06704994602666667
0.07610761506666665
0.08259688408
0.08930662973333332
0.09591924792
0.10701997565333331
0.11177296637333334
0.12801407328
0.14513503247999998
0.15637764682666663
0.16167048280000001
0.15772092967999998
0.16744994754666667
0.17906091885333336
0.2045364879466667
0.23861299437333333
0.2873345938133333
0.31461860424000004
0.3590163488533334
0.41146613424
0.4591933097066667
0.5042734907733333
0.53244962088
0.5487783416800001
0.5431845057066667
0.5216685563733332
0.4810880017066666
0.44407009770666667
0.38653200221333334
0.326336404
0.29350012296
0.28419462021333336
0.2969091828
0.32904770069333333
0.3791167841333333
0.44464724594666655
0.5174157252266666
0.59559986664
0.6698035775733333
0.7381113637333332
0.7782591602933332
0.8107901522933333
0.8483546376266666
0.8835833536266665
0.9388276362399999
0.9828023690399997
1.0271891847733334
1.07596195544
1.1496419303733334
1.2256270586666667
1.33440147544
1.4470357468533332
1.5457309324533333
1.63477757432
