# Supplementary material for: Obesity dysregulates feeding-evoked response dynamics in hypothalamic satiety neurons
Source: Sci Rep. 2025 Oct 14;15:35837. doi: 10.1038/s41598-025-19800-2 (PMC12521569; doi:10.1038/s41598-025-19800-2)
Supplement: Supplementary file 6 — Supplementary Material 6. [file 41598_2025_19800_MOESM6_ESM.zip › Supp Fig 1/Supp Fig 1e/MPK118_NCD_Early_36.csv]

0
0.06654660666666667
0.07908190333333334
0.09041255777777778
0.10683358500000001
0.11158456133333333
0.12312437573333333
0.13150604349333334
0.13552981551999999
0.13100888218666665
0.13114825552
0.12631245312000003
0.11459430536
0.0986996
0.07367002
0.05230620666666666
0.03902898
0.03031682
0.019471817333333332
0.01782060536
0.012908670479999999
0.006214294213333334
0.0026498685866666667
0.008933260853333335
0.009309220826666666
0.011169293306666666
0.011043431253333331
0.00870233688
0.009406309946666658
0.010606635786666667
0.013699510159999996
0.020444570880000002
0.02402764821333333
0.017608093546666665
0.022385774373333334
0.017330566133333333
0.010687131386666663
0.006752270053333333
0.006164566053333332
0.004845471386666666
0.006714771653333335
0.006658573066666668
0.006648872
0.00676752968
0.0017150496800000003
-3.3307653333333314e-05
5.396613333333322e-06
2.3983200000000026e-06
-8.394826666666676e-06
5.001317333333336e-05
-0.0007342785599999999
-0.014018442586666669
-0.011904937626666666
0.013354451173333342
0.05212683517333335
0.10211283090666665
0.16336818426666666
0.20148099466666672
0.22304777650666668
0.23068699810666662
0.2264469519733333
0.2263573701066667
0.23448034344
0.21845484799999995
0.1983318469333333
0.17803248922666665
0.16213900042666662
0.15841580362666663
0.16481113957333332
0.1691445728533333
0.1758316566933333
0.1875170172266666
0.17283088602666669
0.16896382634666668
0.1667605266666667
0.164293302
0.1471741750933333
0.14651239962666668
0.15406713642666664
0.18249554496
0.2234038880266667
0.27457248744
0.32961611890666664
0.3705987527733333
0.3866285847733334
0.3832533357066667
0.37722293768
0.3613907611466667
0.34119279528000007
0.3210999342133333
0.3030864838133333
0.27547263946666667
0.24470412266666666
0.22332112586666666
0.21721533490666667
0.21560024957333332
0.21584706023999997
0.2250847933066667
0.24101876850666665
0.25923760621333336
0.28111033661333334
0.30819100408000005
0.33205138407999996
0.33743910586666664
0.33774002741333337
0.34255768048000007
0.34114418368
0.33743721063999993
0.34018730485333326
0.33675869096000005
0.32316963789333325
0.30135565282666665
0.27817445469333335
0.2540547251733333
0.2295176366666666
0.19990847
0.1840921030666667
0.17265945450666667
0.15855378456
0.14035750693333335
0.11425776861333334
0.08874100568000001
0.06285668437333333
0.04341540464000001
0.030959240106666668
0.03359425122666666
0.031180629386666665
0.023523896853333327
0.010208400586666666
5.431554666666116e-05
-0.0019435105600000022
0.006929076879999994
0.02890523738666666
0.062329373653333325
0.07712606394666667
0.07462700861333334
0.06113782381333333
0.038366888106666656
0.011352018240000001
-0.002597261706666663
-0.007126107466666667
-0.008286272000000004
-0.004300709920000001
0.007670150346666671
0.04813345170666668
0.09471847277333333
0.14002095917333335
0.18954065381333332
0.2394021730133333
0.2775619519466667
0.3136014026133333
