# Supplementary material for: Obesity dysregulates feeding-evoked response dynamics in hypothalamic satiety neurons
Source: Sci Rep. 2025 Oct 14;15:35837. doi: 10.1038/s41598-025-19800-2 (PMC12521569; doi:10.1038/s41598-025-19800-2)
Supplement: Supplementary file 6 — Supplementary Material 6. [file 41598_2025_19800_MOESM6_ESM.zip › Supp Fig 1/Supp Fig 1e/MPK118_NCD_Early_37.csv]

0
5.614666666661887e-07
-3.611526666666704e-05
5.84698222222219e-05
0.0033834590333333327
0.009303753893333332
0.016085748266666665
0.01781514104
0.017746864506666668
0.015031047706666667
0.005766486719999999
-0.007623525306666668
-0.016034301813333336
-0.022590419946666666
-0.034116181813333334
-0.04212719949333333
-0.0423309424
-0.03733789104
-0.030729829626666667
-0.019165334960000002
-0.00848432696
-0.0016816053333333335
4.410650666666673e-05
-0.00011142629333333367
0.005181235573333333
0.015960971306666665
0.02276406114666667
0.02445075352
0.024525337466666665
0.019295440320000006
0.011173049386666663
0.011023638453333326
0.015639182079999994
0.015228595919999999
0.008057243199999996
-0.008120129626666668
-0.023150168026666664
-0.03603797949333334
-0.04709889442666667
-0.04801584773333334
-0.03458894077333333
-0.02620482797333334
-0.01929420186666667
-0.0006259746399999928
0.0208190344
0.034226749093333335
0.047559804533333326
0.060581054960000005
0.06658015925333333
0.061732200933333335
0.05275636560000001
0.056189950159999995
0.07721792935999999
0.10853220664000002
0.14744252951999998
0.19693564325333338
0.23794320445333333
0.27081712312
0.3095763465066667
0.3592531522933333
0.41462256186666663
0.4795707761333334
0.5243367470666668
0.5488202952266666
0.5767392350133334
0.6036538268000001
0.6180897485333331
0.6367853299466666
0.6482226005333334
0.6281380639999998
0.5877577462666667
0.5242917634400001
0.46041921821333337
0.40196589544000005
0.33116336938666674
0.2639151645866667
0.21015818208
0.1605578562933333
0.11777477562666666
0.09412463767999998
0.06967521589333335
0.04988077173333335
0.027630897066666674
0.0033916490400000515
-0.0069267256533333136
-0.01595809650666668
-0.022695643146666656
-0.026146616213333317
-0.021703912479999983
-0.015222400799999987
-0.0036469640799999888
0.014464199173333348
0.041215558106666675
0.06312593917333335
0.07641679765333335
0.08982672832000002
0.09830530613333337
0.09998706296000003
0.09996570056000002
0.09995118216000003
0.10005234592000002
0.09510584778666668
0.08840315816000001
0.08177136802666668
0.07474350064000003
0.06120302194666668
0.05287234701333334
0.04585913264000001
0.03238889610666668
0.019459803493333334
0.012898255520000002
0.006183479786666667
-9.258557333333333e-05
1.0974426666666652e-05
-6.521306666666661e-06
-1.908533333333366e-21
0.0
0.0
0.0
0.0
0.0
0.0
0.0
0.0
0.0
0.0
-6.521306666668148e-06
1.0974426666665193e-05
-9.018725333333481e-05
0.004853349546666665
0.01158393648
0.01786764712
0.017749031386666666
0.017867713066666666
0.012917669599999996
0.0061870826666666654
-8.35999999999985e-05
0.0
8.36000000000022e-05
-0.0048468986666666625
-0.011594869333333329
-0.017789562666666665
-0.022570269333333334
-0.026720997066666672
-0.021821598693333333
-0.015061467760000002
-0.008866872080000001
-0.004086141146666667
5.810559999999932e-05
-0.004830318880000001
-0.011676750613333335
