# Supplementary material for: Obesity dysregulates feeding-evoked response dynamics in hypothalamic satiety neurons
Source: Sci Rep. 2025 Oct 14;15:35837. doi: 10.1038/s41598-025-19800-2 (PMC12521569; doi:10.1038/s41598-025-19800-2)
Supplement: Supplementary file 6 — Supplementary Material 6. [file 41598_2025_19800_MOESM6_ESM.zip › Supp Fig 1/Supp Fig 1e/MPK118_NCD_Early_38.csv]

0
0.5018030772000001
0.5120700139333334
0.5186368859555556
0.5099984101333334
0.49736919610666674
0.48532334197333327
0.46740466944
0.4451147167733333
0.4234754109066667
0.40218048423999997
0.3680746128
0.32359316957333334
0.2793113429066666
0.24902033490666667
0.22189021280000001
0.19441126693333333
0.18129597202666664
0.16771795335999998
0.13496095069333333
0.10334740106666665
0.09050488087999999
0.07447400461333335
0.05679821501333334
0.04686730141333333
0.04200454909333333
0.03467566288
0.025358498346666668
0.007352797546666664
-0.0003269780800000029
-0.007470310826666663
-0.021025310480000003
-0.028987856613333342
-0.018879190480000006
-0.013495554986666674
-0.008311106986666669
-0.007135431306666663
-0.008163165173333334
0.000898888426666672
0.010735194426666667
0.0018455575200000036
0.007424999599999994
0.013112323066666662
-0.0015965622666666642
-0.018118275066666665
-0.03259198535999999
-0.04419119970666666
-0.05351099624000001
-0.05537290525333331
-0.05697692709333334
-0.034226306586666665
-0.026206379573333348
-0.0047466120800000065
0.036212428666666664
0.09762317237333333
0.18402814653333335
0.2791631965333333
0.3620087885066666
0.4286046852266666
0.48775545802666664
0.5317479460533333
0.5887375410133334
0.6388283586133333
0.6903777639733334
0.7305065145848001
0.7276453235181333
0.7013801270114667
0.6745280670114667
0.6203070742647999
0.5597612601866667
0.4927236608
0.39410850237333334
0.26955733061333326
0.13652921488
-0.005009177920000033
-0.13436465626666663
-0.22919135493333337
-0.2955582765066667
-0.32334911010666667
-0.33505881757333333
-0.3179422050933333
-0.2673446178933333
-0.19568588378666668
-0.12347431456000003
-0.04584042960000002
0.043618204026666677
0.12547153389333332
0.19299571445333333
0.2597358976533333
0.3263461729066667
0.38083528120000004
0.4273952281333334
0.4737448551466667
0.51601284088
0.5506767857333332
0.57208244944
0.5915753870666667
0.6126496197866668
0.62441662616
0.6411104163200001
0.6654164989866668
0.6714387242933334
0.6703274365599999
0.6643058669600002
0.6544517293333333
0.6383913981600001
0.6112887065066668
0.57757161264
0.5514558025333334
0.5199848728800001
0.48703398538666676
0.4720895069066667
0.47136761181333336
0.47773879631999994
0.49906163024000005
0.51929723824
0.538805246
0.54653199336
0.5535480466933334
0.5552040408266666
0.5549837914933333
0.5457889352000002
0.5368412181066666
0.5237045341066666
0.5046074359733334
0.47764810346666664
0.45786263946666667
0.42931222109333333
0.39235062562666667
0.3434939840266666
0.29687005653333337
0.24829071253333332
0.20590222826666665
0.16114007469333333
0.11053197949333339
0.07329849178666667
0.04366140805333334
0.03453343869333334
0.03629772173333335
0.05900946146666666
0.08396209557333334
0.10290304864
0.11260578333333335
0.1277789136
0.15252161573333337
0.16790044533333334
0.184687512
0.19110380858666667
0.18844814541333335
0.18255440944000004
0.18964176578666664
