# Supplementary material for: Obesity dysregulates feeding-evoked response dynamics in hypothalamic satiety neurons
Source: Sci Rep. 2025 Oct 14;15:35837. doi: 10.1038/s41598-025-19800-2 (PMC12521569; doi:10.1038/s41598-025-19800-2)
Supplement: Supplementary file 6 — Supplementary Material 6. [file 41598_2025_19800_MOESM6_ESM.zip › Supp Fig 1/Supp Fig 1e/MPK118_NCD_Early_39.csv]

0
1.6429186333333334
1.5926398166666667
1.577269112088889
1.5827085174000002
1.6017419205866665
1.6090119725866667
1.6363357112533334
1.6717998301066666
1.7182976407733332
1.7707257394399998
1.8324872669066665
1.8903314791733334
1.9499205094933332
1.9968384894666662
2.0068126498706667
2.013007475813867
1.9970548959312
1.9568014170432801
1.91679977427568
1.8836529978631198
1.8341363716532533
1.7994835134025864
1.7798038848505067
1.75992452695144
1.7336332972000001
1.70703217584
1.6798532865066667
1.6377687964533334
1.5812148734133333
1.5318374070933336
1.4975085421599998
1.4743647477973336
1.454514773978747
1.4410223375311468
1.427333387762587
1.3868625438185866
1.3501703589439202
1.3122317175456266
1.2625589312690666
1.1992413336917869
1.13564000025648
1.06015708950368
0.9692192314138933
0.8692346085380535
0.7775521738757334
0.7039901271534401
0.63789633614384
0.5909058450771734
0.5573218523305066
0.5339623816186666
0.5172084226535999
0.50347322912
0.494480244232
0.4613016826677333
0.4218083532099467
0.3760675070659466
0.32336898007928
0.27632820575928
0.2560740315368799
0.24512077352800005
0.23857962233618665
0.2379256883972533
0.24051207271992003
0.24375031362471997
0.25017491599805325
0.2698720730938667
0.29592258321946663
0.31604306461146664
0.3393309095488
0.38049147340853334
0.41813511361624
0.4493444238635734
0.4821727815116534
0.5154743813068534
0.5368916468604535
0.5591439845194134
0.5836887452054133
0.6210336118240001
0.6647326973866667
0.6999152285333333
0.7156956661333332
0.7267985018818401
0.7056869582898402
0.6886168872738402
0.6798017142871733
0.6887966770338401
0.696131300752
0.742481260184
0.7992072819119999
0.8729580960800001
0.9586981715141334
1.0584122352720002
1.1369575903653333
1.203706748986667
1.2489477078053333
1.2940420906912
1.3425301090666664
1.4216248990666664
1.5311546720266667
1.6674956133199998
1.792520334230133
1.8968940991535996
1.9573580955536
1.9911965151269333
2.0004972162335997
1.987561918203467
1.96416264168
1.9381644336080004
1.8850570080690667
1.8180497869732535
1.73893806115992
1.6527220211332534
1.5575014920577865
1.4509106545033865
1.3213047709325332
1.1862868762658667
1.0447670724258669
0.9009730194
0.7771375842424001
0.6824821694823999
0.6016166825757333
0.54470273992424
0.5174107128522399
0.4908275256871733
0.46788632359383997
0.4721249089805068
0.4853870100320001
0.5043092846906667
0.540918894
0.5860146365893334
0.6410506484034666
0.7005438402602667
0.7582617361802666
0.8248682954335999
0.9045063640557334
0.9727781138834666
1.0395017042933334
1.1012124759733333
1.1413473736266666
1.1687200454552
1.2031508042426668
1.2332431881066668
1.2646182282413334
1.294757414908
1.3163495003213332
1.3229662918119998
1.3387540750680003
1.35138573912
1.3644953111869331
1.3716532939653334
