# Supplementary material for: Obesity dysregulates feeding-evoked response dynamics in hypothalamic satiety neurons
Source: Sci Rep. 2025 Oct 14;15:35837. doi: 10.1038/s41598-025-19800-2 (PMC12521569; doi:10.1038/s41598-025-19800-2)
Supplement: Supplementary file 6 — Supplementary Material 6. [file 41598_2025_19800_MOESM6_ESM.zip › Supp Fig 1/Supp Fig 1e/MPK119_NCD_Early_1.csv]

0
1.3471768253333336
1.322312966
1.3165606022222223
1.3064634686999999
1.292860865626667
1.25763221416
1.22280403416
1.1838627145333334
1.1486897465333332
1.12328884384
1.1109579678400001
1.1084878865066667
1.1001115512
1.0891995722399999
1.073741344266667
1.060235264
1.0449621759999999
1.0316272144
1.02634963544
1.0218813421066666
1.0174129181066667
1.0191533811199998
1.0338642192533334
1.0537855789866666
1.07786064456
1.1027262896266667
1.1270661759466667
1.1408162727466666
1.13389359864
1.1127176053866668
1.0819859195200001
1.0465856581866666
1.0132473016533334
0.9754593685866667
0.9418900189333332
0.9040398815999998
0.8663200682666666
0.8351383981333335
0.8300175845333333
0.8424182162133333
0.8690751236800001
0.8894774796000001
0.9050192956000002
0.9212828769333333
0.9319116492799999
0.9577933943466667
0.9844165650933333
1.0174721220533332
1.0371281924800002
1.0463089740266667
1.0202341256000003
0.9886349952799999
0.9620661488266669
0.9629368181333334
0.9754623643200001
1.0352720877066668
1.1421116182933335
1.2591138784533331
1.3796345405866672
1.5088107045599997
1.6430899151999998
1.7677239882666664
1.858350734933333
1.877302463733333
1.8748577496
1.7988194944266664
1.66180867544
1.492298060506667
1.3184920599466665
1.1322589172800002
0.9431543970933334
0.7694859340000001
0.6195460044
0.5220815029066667
0.45153313624
0.41869485461333333
0.4079849209333333
0.4350551985333333
0.4680113912
0.5056989080000001
0.5605073361866666
0.6126285292533333
0.6788568242133334
0.7413552234666666
0.7679355184
0.7893127018666667
0.8138857748533332
0.8044693505599999
0.78573904496
0.7681696940266666
0.7267086713866667
0.6704373090933333
0.6005333629333335
0.5325511991999999
0.5049858210666666
0.4863002581066666
0.47596021776
0.4904130876533334
0.5141274393866666
0.5317620640266668
0.5661587530933333
0.6232706736533334
0.6907394432533334
0.7617689713333334
0.8138062893333334
0.8622881365333334
0.8956944928533334
0.9066261414666666
0.9057216640533333
0.9079911161066666
0.9178311691733333
0.9024964918400002
0.8812620928266667
0.8608469389333333
0.85258412208
0.8210486810400001
0.8025411218400001
0.7908010765066666
0.7829175458666667
0.7870444247466666
0.8225479948266667
0.8974621332266665
0.9971625865599999
1.1056909894933333
1.2017431809333334
1.2984603068266665
1.38377793056
1.4635099905333333
1.5318343798666665
1.597570690453333
1.6496651034933332
1.68375366696
1.7081930603199997
1.73117996
1.76175251656
1.8069166768533331
1.86544605072
1.9380421261866672
2.045619894426667
2.1534044428533337
2.21764023224
2.2743725202133334
2.31327861008
2.3289131101600002
2.338219947226667
2.3635154885066667
2.3823723224
2.3989461262133336
2.3811839120799996
2.3494119084266667
