# Supplementary material for: Obesity dysregulates feeding-evoked response dynamics in hypothalamic satiety neurons
Source: Sci Rep. 2025 Oct 14;15:35837. doi: 10.1038/s41598-025-19800-2 (PMC12521569; doi:10.1038/s41598-025-19800-2)
Supplement: Supplementary file 6 — Supplementary Material 6. [file 41598_2025_19800_MOESM6_ESM.zip › Supp Fig 1/Supp Fig 1e/MPK119_NCD_Early_2.csv]

0
10.398133333333334
10.420366666666665
10.428248888888891
10.412830000000001
10.373945333333333
10.32914879832
10.25567673512
10.158788175386665
10.059412490346666
9.993005611946668
9.917534181626667
9.841992727493334
9.80832310056
9.779329478933334
9.76687323733333
9.762297522666666
9.783789333333333
9.801033226666668
9.86289352
9.906669504
9.938600197333333
9.945414981333332
9.888252946666666
9.774605614933334
9.658320249893334
9.573046545893332
9.513027695226667
9.48708555656
9.46285854696
9.435201245333333
9.420733909333334
9.410206789333333
9.411719492533333
9.395141469333335
9.304049314666667
9.134085794666667
8.897799746666665
8.643488282933333
8.409018714693334
8.22321980536
8.059782290693333
7.901155720026666
7.740292116293334
7.6148089664
7.55690358744
7.560881048773333
7.6264533818133335
7.689857193866667
7.698123052080001
7.637929245786666
7.470153934960002
7.184274269386667
6.855685811733334
6.5439557588533335
6.22987919744
5.985562054933333
5.8563627128
5.780214722666666
5.7057628
5.645096373333334
5.619645946666668
5.642351840000002
5.648235386666667
5.591291082666666
5.447831573066667
5.124407133359997
4.574266258986667
3.93714221632
3.2740445867200005
2.608164779786667
1.9852837164799995
1.4508854465866665
0.9961491855466666
0.61834512048
0.32403086536000003
0.13238563618666666
0.030790916746666654
-0.03455052274666668
-0.06476793504000003
-0.07613185248
-0.07534118794666668
-0.08333746797333334
-0.08943055920000001
-0.08929633789333334
-0.06933346826666667
-0.042714501093333364
-0.010085752026666662
0.050123258399999995
0.13562110138666666
0.22948710751999998
0.34818238904
0.49433183544
0.6399203430933335
0.7724570638933334
0.9028405574933334
1.01573561912
1.1188474257866667
1.19449663208
1.24834569448
1.3026878166133333
1.3568961123733334
1.414330714213333
1.4922987085333332
1.6021293573333333
1.7038100002666667
1.809320173813333
1.93484393008
2.0805037234133335
2.24685249272
2.449344535386666
2.662979816746667
2.855942306906667
3.04013370664
3.204398561333333
3.3594031133333337
3.530657826666667
3.655385333333333
3.749674976
3.778782826666666
3.7305371066666666
3.5918608424
3.456912109066667
3.3105221112
3.17970058952
3.061966192986667
2.964536286853333
2.8943205137866665
2.8275979967200002
2.8212970367199994
2.869652753253334
2.982582976986667
3.1079168020799997
3.2546224002133335
3.394757807226667
3.536506135226666
3.6526613938933337
3.7789701818666668
3.9471459840000005
4.094051165333334
4.207372970666667
4.288421205333333
4.313900018666667
4.261141681306666
4.185740979946668
4.1114649135466665
4.053013425279999
4.009068033279999
3.96448065624
3.9318293605866663
3.9347266680533326
