# Supplementary material for: Obesity dysregulates feeding-evoked response dynamics in hypothalamic satiety neurons
Source: Sci Rep. 2025 Oct 14;15:35837. doi: 10.1038/s41598-025-19800-2 (PMC12521569; doi:10.1038/s41598-025-19800-2)
Supplement: Supplementary file 6 — Supplementary Material 6. [file 41598_2025_19800_MOESM6_ESM.zip › Supp Fig 1/Supp Fig 1e/MPK119_NCD_Early_3.csv]

0
3.4355374662666667
3.422876693866667
3.418801551466667
3.4362403659333336
3.4761692777333333
3.5228942938133327
3.5984880316533325
3.6602663236799997
3.711415097546666
3.752503379226667
3.8110012858933335
3.8584353773600006
3.936217942133333
3.9965171647199997
4.011562337066667
4.0108970936
3.9795197253333336
3.9397445226666665
3.952867830133333
4.011215009786667
4.047779822613333
4.1098658204800005
4.170394758346666
4.19751881256
4.2337999356000005
4.315674277173334
4.4271305750400005
4.574315935333333
4.7089796553333345
4.8118955584
4.878865299493333
4.8868570650933325
4.825132992799999
4.746664478133332
4.624615486693332
4.472688250666667
4.326778808266666
4.174015885333334
4.019920832026666
3.897029564293334
3.8203659753333334
3.7774145723999997
3.7989901369333334
3.869550043866666
3.9901689916
4.108400302933333
4.201445064986667
4.266786032186667
4.305862196959999
4.300215825226667
4.222509471733333
4.102534711546667
3.9499741582133336
3.8107702099466665
3.695244361333333
3.6438755508799994
3.665047128773333
3.7176656747199996
3.751362107786667
3.7659153049333325
3.8052415214400006
3.860614787013333
3.9217423642666662
3.948620393333333
3.9341065154933337
3.848350641893333
3.6453413058933335
3.370539857893334
3.088755198
2.806410197173333
2.5059700364533337
2.198218079413333
1.8925907178133334
1.5863899545866667
1.2784392697866664
0.9847842288266669
0.7443988853333333
0.5500982370399999
0.3926071516
0.2911591849066666
0.26572861909333323
0.31155478896
0.3978992013066667
0.50772975616
0.6302172051466667
0.7543002857066665
0.8623733103733333
0.9686356393866669
1.0807402514933335
1.1633762132266663
1.2048493913600002
1.20238124296
1.1599679648266668
1.1063438514933337
1.0620205673866667
1.0214172692266668
0.9978290905866668
0.9712000310933333
0.9232407761333334
0.8941902004799999
0.90173406208
0.9519637300799999
1.0690340631733335
1.2239045794666665
1.3959570245333333
1.57241182984
1.7215782538133333
1.8551406495466665
1.9899001455466663
2.09875278776
2.1805749945599993
2.2669230775733338
2.318709085573334
2.3399899508800006
2.3323093619999997
2.3084644822133336
2.2820579727999997
2.2552261890933334
2.2383836491200007
2.24773170512
2.2608193528266667
2.226218052293334
2.18573803816
2.1403501028266665
2.07909316176
2.0258319662133335
2.0177527697066666
2.02804602488
2.024234101546667
1.9814616529866664
1.9117259644533333
1.8233484350933333
1.7010925203466665
1.5669916149866667
1.4699339584800002
1.3771193137866666
1.2611739126933335
1.169058927866667
1.1172547809333333
1.1151210286933333
1.1659181969066665
1.2677531481333335
1.4098003813866669
1.58880664784
1.7657977348266665
1.9529328151200003
2.151217345786667
2.306490904106667
2.4041842345066673
2.5084561205599996
