# Supplementary material for: Obesity dysregulates feeding-evoked response dynamics in hypothalamic satiety neurons
Source: Sci Rep. 2025 Oct 14;15:35837. doi: 10.1038/s41598-025-19800-2 (PMC12521569; doi:10.1038/s41598-025-19800-2)
Supplement: Supplementary file 6 — Supplementary Material 6. [file 41598_2025_19800_MOESM6_ESM.zip › Supp Fig 1/Supp Fig 1e/MPK119_NCD_Early_4.csv]

0
0.9853254653333333
0.9781515593333333
0.9936691284444444
1.0057864796666667
1.0089739837333334
1.0179626773333332
1.0181884880000003
0.9974835466666666
0.9591741119999999
0.9167685533333335
0.8774740050666667
0.84877773208
0.8153099534133332
0.8060346494133334
0.8208364747466667
0.8454268363466667
0.8690811223733333
0.9087537933066667
0.9364968733066665
0.9411875986399999
0.9258104839733333
0.9163660842666668
0.9083658442666668
0.9118063506400002
0.9279252253066667
0.9355367399733333
0.9450040309333333
0.9803990817599999
1.0319773535199999
1.1056709948533336
1.2176961335200003
1.3304864849333333
1.4443044922400001
1.532754095386667
1.5736631289866667
1.5878219105866664
1.60713073488
1.56969973176
1.5312773067199998
1.5167466101866671
1.5077222504533334
1.4939925680800001
1.4967488778666664
1.4879984336266665
1.5034700378933334
1.5362809066933332
1.5723825304
1.6377529413599998
1.6993570672000002
1.6980550297866666
1.6639575285066663
1.6469808212266668
1.6593770441333335
1.7833173289600004
2.01214280504
2.3024384919200003
2.619371303493333
2.9644912738933322
3.285943341920001
3.623972002986666
3.983980361386666
4.3141306117600005
4.539503184826667
4.605262622666667
4.489622461946666
4.228130688613333
3.8417798723200005
3.3745184328533337
2.899764348053333
2.4336427197066666
1.9299582621866662
1.4340285270133333
0.9814501950400001
0.5880772693599998
0.2641381876800001
0.041082835520000006
-0.08573607032000004
-0.14685879194666673
-0.16754233562666665
-0.1752477635733333
-0.15618005602666668
-0.13907177469333337
-0.11038886528000001
-0.07745144205333336
-0.04806108949333334
-0.04190541074666668
-0.03996822144000001
-0.05553659485333335
-0.08390440178666668
-0.10528515672
-0.12099096829333332
-0.13110602056
-0.13079119362666666
-0.12655275498666668
-0.11844400589333336
-0.09653448293333335
-0.08608270053333332
-0.069501935528
-0.04768553683466667
-0.033490442194666674
-0.033183842488000014
-0.018399983287999997
0.000541344773333341
0.01035996957333334
0.02034377650666667
0.029641265866666655
0.04253377461333333
0.03724699701333334
0.02834000154666667
0.024618302879999998
0.022168190079999994
0.004525396
-0.0236309224
-0.044054327733333336
-0.06114174053333333
-0.08368817813333335
-0.09316558880000002
-0.08862246879999999
-0.07678508213333333
-0.0651003352
-0.036294350133333333
-0.0213805984
-0.0033626064000000008
0.007678645573333335
0.013272915973333337
0.013752743253333333
0.01572974538666667
0.01646693712
0.02250184488
0.03351031957333332
0.03318844826666666
0.03829253706666667
0.039933380000000004
0.041660196000000004
0.04031181277333333
0.04713157413333334
0.05366867309333334
0.061927793093333336
0.057526810346666665
0.045775845626666666
0.03244020749333334
0.019098909520000002
0.005838830586666661
-0.0120565984
-0.025316705946666667
-0.03865786752
-0.05199090583999999
-0.06507548370666667
-0.066528432
-0.06884435973333333
