# Supplementary material for: Obesity dysregulates feeding-evoked response dynamics in hypothalamic satiety neurons
Source: Sci Rep. 2025 Oct 14;15:35837. doi: 10.1038/s41598-025-19800-2 (PMC12521569; doi:10.1038/s41598-025-19800-2)
Supplement: Supplementary file 6 — Supplementary Material 6. [file 41598_2025_19800_MOESM6_ESM.zip › Supp Fig 1/Supp Fig 1e/MPK119_NCD_Early_5.csv]

0
1.6952746107999999
1.6795813069333334
1.6760121055111112
1.6761134994333335
1.6720354075466668
1.66320224272
1.6540599594400003
1.63327605624
1.6203866426666667
1.5916546586666664
1.5479821599999999
1.5035387448
1.4534160319999998
1.3816011665599999
1.3197819784773335
1.2555118411173334
1.2053355496506666
1.1561983557839999
1.091077225224
1.0324235013066665
0.9977414146666667
0.9630788973333334
0.92634134
0.91425134024
0.90553873784
0.8909936215733333
0.85781835544
0.8531624087733334
0.8650914869866668
0.8789562573866666
0.9008364456533334
0.9281272087733333
0.9452830098400001
0.9451454033866666
0.9120289244533334
0.8614405361866667
0.8164150402666667
0.7572029431999998
0.6840435069066666
0.6190264989066666
0.5478201098666666
0.4639283891466667
0.3930744961066666
0.33431521541333337
0.3060357866133333
0.30363748578666666
0.30443538117333335
0.30041946544000003
0.30682226074666663
0.31098042853333346
0.29269954210666665
0.3312299903733333
0.47272234848
0.7260887248266668
1.0522419661066664
1.4557199840000001
1.8993925333333337
2.2982978399999996
2.6102138666666668
2.896409106666667
3.145266372266666
3.3051057056000004
3.3219816442666668
3.209605614933333
2.9906151837333335
2.676794462133333
2.291138957066666
1.9353288984
1.648682355733333
1.3626383259466668
1.1236641702133334
0.9026851817066667
0.71936193184
0.54469070328
0.3940193557066667
0.25075530712000005
0.13241775429333333
0.03929957965333338
-0.0331941728533333
-0.08388214882666664
-0.14030629703999997
-0.16846591306666667
-0.1905642450933333
-0.20391624669333336
-0.20457546066666665
-0.19612236101333333
-0.17183811754666664
-0.16713846981333327
-0.17291172183999995
-0.167627118
-0.14311525418666665
-0.12124032077333333
-0.09807724610666664
-0.08046171157333333
-0.07906482391999999
-0.07081542178666668
-0.07027865757333332
-0.04898094744
-0.018285661946666653
0.002429008800000017
0.004516504773333348
0.0020851941066666766
-0.0049295282933333184
-0.005692084559999988
0.009843268506666685
0.020486684000000015
0.018857977066666677
-0.00160104450666666
-0.023399373573333326
-0.043377823706666666
-0.05090894557333333
-0.03321409677333333
-0.005268764799999998
0.008783754933333332
0.013771303466666664
0.020334531813333334
0.03217875528
0.05789681258666667
0.09628294349333331
0.13834664402666666
0.17293930101333332
0.18911119167999998
0.20378937970666666
0.23812013733333337
0.2811147829333333
0.3378270912266666
0.41906485815999994
0.5131396954933333
0.60611793656
0.6992356098933334
0.7894172245333334
0.8593802842666667
0.9079631749333335
0.9262828666666667
0.9207561269600002
0.8952018976266667
0.8614018922933333
0.8038868256266667
0.7428054445600001
0.69178575424
0.6462110401333334
0.6137731574666668
0.5999394294666668
0.5989170739999999
0.6242569320533332
0.6691491690933334
0.7049120704266667
0.7686692144266666
0.8285034152533334
0.8619982272266669
