# Supplementary material for: Obesity dysregulates feeding-evoked response dynamics in hypothalamic satiety neurons
Source: Sci Rep. 2025 Oct 14;15:35837. doi: 10.1038/s41598-025-19800-2 (PMC12521569; doi:10.1038/s41598-025-19800-2)
Supplement: Supplementary file 6 — Supplementary Material 6. [file 41598_2025_19800_MOESM6_ESM.zip › Supp Fig 1/Supp Fig 1e/MPK119_NCD_Early_6.csv]

0
0.8731813333333334
0.91747
0.9686510666666667
1.0102262
1.0441270933333333
1.100016768
1.1275585813333333
1.1483239413333333
1.1547144346666667
1.1392547277333336
1.1474083162666666
1.1759851456
1.1860095909333332
1.2120070549333335
1.2510889485333334
1.2444601386666667
1.2207764293333334
1.201819184
1.1679721066666668
1.1361757866666666
1.1085469333333333
1.050608
0.9694922666666667
0.8519143466666667
0.71971544
0.6359933973333333
0.5901921706666666
0.5467883226666667
0.5381408293333333
0.5392620026666666
0.5351018853333334
0.5585735653333334
0.6296871306666667
0.7276472370666667
0.8365530666933335
0.9210859496266667
1.0076200082933333
1.0880144389333333
1.1296944208
1.1593630589066666
1.1827069799999999
1.1759542813333332
1.1414998906933334
1.1013029226933333
1.0423529762666668
0.98330713224
0.89729825224
0.8056146209066667
0.7478625248533335
0.7178511817600001
0.7047879271199999
0.7537987668533332
0.9094614168533334
1.19092615264
1.5875089744266664
2.108641775733333
2.6937478959999996
3.2911791733333327
3.864511626666667
4.41644912
4.946527093333334
5.444385813333333
5.819611946666666
6.005634821333332
5.995308978133335
5.7660651605333335
5.39462282888
4.924111930986666
4.399172089386667
3.8721197349866663
3.3418944405866666
2.77623809784
2.214744201066666
1.731950176026667
1.34060043416
1.0528946083200001
0.8478495408533332
0.7464610216266666
0.6841420874666666
0.6128913624
0.5253574655733332
0.4510433584533333
0.3936494827466666
0.3286152135733333
0.2554161196533333
0.19711647290666665
0.15311470695999999
0.08709351730666667
0.05192272058666663
0.03450482917333327
0.030842459573333314
0.017418211759999986
0.009616844053333335
-0.02141204391999992
-0.04620793592000003
-0.07102460357333332
-0.09234551816000001
-0.10446096002666669
-0.1019281217066667
-0.08809328384000002
-0.0747037825866667
-0.046491336480000034
-0.017816827120000007
0.011986978026666654
0.03478090592000001
0.05561320517333334
0.06796609888
0.07037564226666664
0.04707823746666663
0.011177522906666655
-0.022559622933333343
-0.04655908781333336
-0.060152747733333345
-0.048984583200000015
-0.01263107653333336
0.029175475466666625
0.06905532613333332
0.1166862240266666
0.1796322378933333
0.2442138370133333
0.32136634733333325
0.4058002233333333
0.48695637608
0.5547889190133334
0.61188186784
0.65823514392
0.7073982609866667
0.7541735538133333
0.7963444054666667
0.8472116335200001
0.8908517636533333
0.91398866232
0.9269953281866667
0.9427953298666666
0.9416868178666665
0.9251186946399999
0.9100142255733331
0.8966661082399998
0.8704683858666666
0.8332923623999999
0.8042518280533333
0.7741006184799999
0.7632370358133334
0.7596653181066666
0.7782098615733334
0.8083752079466666
0.8359913995733331
0.8390288713066666
0.83946275992
0.8185113821333334
