# Supplementary material for: Obesity dysregulates feeding-evoked response dynamics in hypothalamic satiety neurons
Source: Sci Rep. 2025 Oct 14;15:35837. doi: 10.1038/s41598-025-19800-2 (PMC12521569; doi:10.1038/s41598-025-19800-2)
Supplement: Supplementary file 6 — Supplementary Material 6. [file 41598_2025_19800_MOESM6_ESM.zip › Supp Fig 1/Supp Fig 1e/MPK119_NCD_Early_7.csv]

0
4.609936648
4.5941745906666664
4.581491208755554
4.555751314233333
4.528835739386666
4.4932615122133335
4.444019424
4.375927313679999
4.346703942213335
4.317351051840001
4.28195405688
4.252711410346667
4.253247427813333
4.270095442213331
4.302202241920001
4.358469213946666
4.458728518319999
4.577534199786667
4.63987093824
4.699967458453333
4.729558868293334
4.73873205048
4.714707316399999
4.671390881413333
4.65096545064
4.619982576800001
4.581283275573333
4.535423442453333
4.530109371520001
4.492436494133333
4.446142651973333
4.392735323066666
4.366260030533335
4.361177578533333
4.360102422720001
4.400867369386666
4.448966099733334
4.501171484266666
4.540052107999999
4.599483787759999
4.694486614426666
4.802220602399999
4.87981348
4.936031706666667
4.966728490666668
4.941239511733333
4.8798481088
4.811206040826667
4.734974444186666
4.652160395626667
4.54245605512
4.399799946666667
4.290922122373334
4.247272900613335
4.322031351840001
4.486238697946669
4.759015009333333
5.067818144266668
5.341818005333335
5.529797595199998
5.6786882674933326
5.813043385813334
5.872830398079999
5.834947811146667
5.651830906613332
5.388644687653332
4.990322609333333
4.5205359384
4.063757755466666
3.6461851576
3.219246567706667
2.82838113064
2.4705633922400008
2.121130904746667
1.8049732626133335
1.477051413573333
1.1512162285066667
0.8495533386399999
0.5664580800000001
0.33328779869333336
0.17812376135999994
0.04343388013333332
-0.055980520400000004
-0.12139717800000001
-0.18616465136000002
-0.2270207420266667
-0.21325316770666666
-0.1702107789866667
-0.09827259008000003
-0.026382933546666685
0.02303202245333331
0.06425049781333332
0.08683945797333331
0.09908496799999995
0.11138617306666664
0.12323930399999998
0.13339481928
0.13849046354666666
0.14445293554666666
0.16943419421333333
0.2238349288533333
0.28149253392
0.34777890557333335
0.4371534935466667
0.54041105088
0.6490314119733334
0.7609713477066667
0.8800173893866667
0.9749249419466667
1.0551166398133334
1.1171951379466667
1.1820013078933336
1.2403254182133336
1.2861887027466665
1.3120610176533334
1.3235571837866666
1.3215810464
1.3251705762666666
1.3505023093333333
1.3989879159466665
1.4685353026133334
1.53468731968
1.604289133546667
1.6679505087466666
1.7394114410933335
1.8114685344266666
1.887985572826667
1.9416907192266666
1.9794815709333335
1.9921215981333333
1.9638690474666667
1.92804601944
1.88489891888
1.8385986671733332
1.800089025573333
1.790211987973333
1.790721805573333
1.8078561849866668
1.8483133207199998
1.8859754964533333
1.9351412660533331
1.9880387833866664
2.0622196346666666
2.1453438793866666
2.2216785353866664
2.2850771193866666
2.3377094546666664
2.3679628232
2.3743239072
2.3843479584000002
