# Supplementary material for: Obesity dysregulates feeding-evoked response dynamics in hypothalamic satiety neurons
Source: Sci Rep. 2025 Oct 14;15:35837. doi: 10.1038/s41598-025-19800-2 (PMC12521569; doi:10.1038/s41598-025-19800-2)
Supplement: Supplementary file 6 — Supplementary Material 6. [file 41598_2025_19800_MOESM6_ESM.zip › Supp Fig 1/Supp Fig 1e/MPK120_NCD_Early_10.csv]

0
0.16441999999999998
0.171438
0.1696693333333333
0.16289066666666668
0.1519584
0.13909893333333334
0.12597973333333334
0.12419626666666668
0.13398933333333335
0.15551973333333333
0.19094613333333335
0.22421120000000003
0.256012
0.2910114666666666
0.32141066666666673
0.3513074666666667
0.38630853333333337
0.4048872
0.4065909316533334
0.4030658017866667
0.3801012464
0.3436076989333333
0.2983927920000001
0.25080363664
0.22067236544000002
0.18619783309333332
0.1543400112
0.14175259813333335
0.13699490352000002
0.12392963445333335
0.11543031658666666
0.11318988328000001
0.11602118994666667
0.11923142826666666
0.10551959440000001
0.09943007200000001
0.08983059309333334
0.06974008109333334
0.04293689335999999
0.022994203786666664
0.005285011786666662
-0.011945295973333334
-0.02539664821333333
-0.031108040720000008
-0.031074873813333334
-0.028409458800000002
-0.021780541519999995
-0.015312050906666668
-0.003253434026666662
0.03570526597333333
0.1356393840266667
0.30430065608
0.52067781736
0.7720809841866668
1.0412236764533334
1.2876525417866667
1.4852657758933339
1.6879124474133331
1.8886615485599996
2.086783521626667
2.21679843496
2.2999126317066665
2.3202212352
2.2977240330133335
2.2339056319733337
2.154567272266667
2.097509582773333
2.0114069310400002
1.8985509819466668
1.7239227936533337
1.5499830706933333
1.3460619312000002
1.1609652137866668
0.9636541665866668
0.79312437432
0.6625457028533333
0.5509471087466669
0.4583273866666667
0.3943200304000001
0.36256111768
0.33304309448
0.3148675411199999
0.29665448648
0.30542583429333336
0.3111467182133334
0.3304403795466667
0.35176083709333333
0.37247043762666665
0.4031415831466666
0.45711409167999995
0.51950868696
0.5817709883466667
0.6461651376800001
0.6850174557866667
0.6996457757866666
0.6765745207733331
0.6611478541066667
0.6573445901066666
0.6545771997333334
0.6463220080000001
0.6488733076533334
0.6526743689866666
0.6461506145866667
0.65808204928
0.7120973690133334
0.7716758562933334
0.8288152922666666
0.8882481079999999
0.9433181834666666
0.9870309682933333
1.0192063819733332
1.050935866
1.098748604666667
1.1482889502400002
1.16000746728
1.1868982773333334
1.208876512
1.2071825173333333
1.1848559855999998
1.17409012456
1.1562579645599997
1.1352962779199998
1.0913130017333332
1.0411816198666668
1.0068531106666667
0.9571918245333334
0.9033794815733335
0.8792704670933335
0.87437704736
0.8531700575999999
0.8341179917333335
0.80929910584
0.7747592264000001
0.71228655576
0.6274395714933333
0.5611165045333334
0.5215006770933334
0.4933778613333334
0.4873395013333333
0.5208762746666667
0.55924757096
0.5976713936000001
0.6530768514666667
0.7483186077333334
0.8896469649600001
1.0512016692266666
1.2335985118933332
1.4255192337866665
1.5958280913600003
1.7316268134133332
