# Supplementary material for: Obesity dysregulates feeding-evoked response dynamics in hypothalamic satiety neurons
Source: Sci Rep. 2025 Oct 14;15:35837. doi: 10.1038/s41598-025-19800-2 (PMC12521569; doi:10.1038/s41598-025-19800-2)
Supplement: Supplementary file 6 — Supplementary Material 6. [file 41598_2025_19800_MOESM6_ESM.zip › Supp Fig 1/Supp Fig 1e/MPK120_NCD_Early_11.csv]

0
0.4982586346666666
0.4935259546666666
0.5093053468444444
0.5319198877000001
0.5416966661599999
0.5626219178933334
0.59033322296
0.6016225358933333
0.5859474104
0.5710270765333333
0.5441178962666665
0.5143121378666667
0.48697664565333326
0.4785277064266667
0.47754101895999995
0.47557496509333336
0.4491816568266666
0.40514977840000005
0.35596540696
0.3008070533866666
0.2605105453866667
0.2505908120533333
0.26240372751999996
0.27211041672
0.2896276542933333
0.31679025178666664
0.3555848117866667
0.4086257861866666
0.45674435375999994
0.49669536176
0.5192209362666667
0.5172486374666666
0.4981316755733334
0.48685800544
0.47857746090666675
0.46213314472
0.42789300245333334
0.389480076
0.37526561448000006
0.3652759243466666
0.3416172448
0.3306172384266668
0.3303564009066667
0.30352028909333334
0.25769863629333334
0.2283954512
0.21507180637333329
0.19144823842666667
0.15316850621333333
0.11093106546666667
0.10305879002666664
0.12880393730666667
0.1781016201866667
0.25271071861333333
0.37706008183999995
0.4949615805066667
0.5973695634400001
0.6921491479733333
0.7931432518933331
0.8740010547200002
0.9127845533866665
0.9417726428800001
0.9772788586399999
1.0256853804
1.0746286825600002
1.1614483401599998
1.2561284646666664
1.3473977862933337
1.4171509685333332
1.4885847725333332
1.5669500853333331
1.5810652083199996
1.56518968184
1.5294716426400001
1.4525414831733334
1.3387571271999998
1.2536826535999999
1.1795068415466667
1.11268375944
1.05786999216
0.9989161364266665
0.9484669036266666
0.8954065589066666
0.8194920524533332
0.7409536389333334
0.6657026463466665
0.5602589666133333
0.44378454927999994
0.3453447274666666
0.25920386429333336
0.18239207205333333
0.13947873925333332
0.11149774245333334
0.10417593655999999
0.10456376453333334
0.11971139466666665
0.15247531973333334
0.19098276872000003
0.22227886368000002
0.25080399088000005
0.26679466608
0.26480591968
0.25284956936
0.23462018664
0.21118764746666668
0.1703068296
0.11760682114666667
0.08131723690666666
0.06176007941333333
0.05074392285333335
0.06085424525333334
0.08992836570666668
0.1114942459466667
0.12108370666666667
0.13356589333333335
0.15160311999999998
0.17264437333333332
0.20031557333333336
0.23104426666666666
0.2622621333333333
0.29559263999999996
0.31405170666666665
0.3192592266666666
0.3281436533333333
0.32429375999999993
0.30002253333333334
0.2875934933333334
0.26836322770666665
0.23518139037333335
0.2053719207733333
0.18232287864000002
0.16007453197333332
0.16705199760000003
0.17821812216
0.2055279128
0.24709772053333337
0.27385581250666663
0.28196639650666666
0.27961809719999997
0.24661590522666665
0.1877065342933333
0.14313234765333332
0.11609837672
0.11637489440000001
0.12640797005333332
0.16503026871999998
0.2183289335466667
0.2819906426133334
0.35149012824000003
0.4569794488533334
