# Supplementary material for: Obesity dysregulates feeding-evoked response dynamics in hypothalamic satiety neurons
Source: Sci Rep. 2025 Oct 14;15:35837. doi: 10.1038/s41598-025-19800-2 (PMC12521569; doi:10.1038/s41598-025-19800-2)
Supplement: Supplementary file 6 — Supplementary Material 6. [file 41598_2025_19800_MOESM6_ESM.zip › Supp Fig 1/Supp Fig 1e/MPK120_NCD_Early_12.csv]

0
0.0464964
0.04035246666666666
0.03160146666666667
0.03262293333333333
0.02233239733333334
0.006207194399999997
-0.013965413599999992
-0.030098670133333325
-0.0505047304
-0.05997938506666666
-0.06638618213333335
-0.07329965946666665
-0.08933578742831999
-0.10496431771312001
-0.12971731188464
-0.14457636323850664
-0.14101249018333337
-0.12523412898434666
-0.10959687948808
-0.09033010004642665
-0.07749085614242669
-0.06737907371413333
-0.0577114498848
-0.048503969362933344
-0.027733776499733333
0.0012699402834666714
0.024676548800000007
0.05495466826666665
0.08540115013333333
0.11437979946666665
0.1270781784
0.1334338973333333
0.13349799537333334
0.13530778760533332
0.13773402894666667
0.1446233657408
0.15476089616533334
0.15518671385866664
0.15988087575999999
0.16180280295199997
0.16682322375786668
0.1601087872
0.15965473810533334
0.1470993368352
0.1367313851856
0.12922030778357332
0.14262484340624001
0.15599653023722668
0.18417048832042665
0.20396759557312003
0.21958540447754665
0.22607847858821337
0.23022578269189337
0.22727113974549337
0.23334348307573335
0.2380210203733333
0.2479245073866667
0.2609314192533333
0.2635095468397333
0.24426490123466668
0.21863135958949328
0.18224923401615997
0.14580449852282668
0.11339300198362667
0.10120780497056
0.08894808230053335
0.08224027928000001
0.08619966578666668
0.11097287183280002
0.14703352565093333
0.1799972566328
0.21320765782850667
0.21774932027682672
0.19109831683016
0.1487284996007733
0.11980648345437335
0.08994829099450671
0.08343981225285338
0.09636077356618665
0.11625383697317335
0.13536369327896006
0.16896447170285328
0.21750710526253336
0.2720536689691999
0.32358193132493335
0.36802157649887995
0.4045779283863466
0.45371689600000004
0.5240984112
0.6271296949333333
0.7739785578133335
0.9442212557333333
1.1284822461146669
1.3121635174213333
1.4936888787546665
1.6701610361413333
1.832912498221333
1.9800721283733334
2.1230032672
2.2479798381333334
2.3575578821333334
2.4682309749333333
2.5670198158933335
2.6462571684266667
2.690877985333333
2.704760268216
2.7075568442133333
2.679967254974933
2.6345848631557334
2.58013050558592
2.5188739995064533
2.4253608605283197
2.3165111137264
2.2009389418122662
2.0877674763420804
1.9535978432722134
1.8166053881196802
1.6651835506666666
1.5113118818666664
1.355167021333333
1.220348624
1.1006884746666665
0.994031516
0.8905912677333332
0.8046182237333334
0.7364352337600001
0.6765369207199999
0.633395440608
0.5881442775786667
0.5419269204773334
0.49251096187216004
0.4391237975788267
0.3906077883574934
0.3581350449868267
0.33681080208816
0.3164182653333334
0.29317459434666665
0.2715817182986667
0.2629421591117333
0.2489141078988267
0.22481128713341333
0.19794588033221336
0.16610338473728
0.11958864541248
0.08420725479045335
0.058481839014373344
0.05548541146890667
0.06297513564517335
0.08210522295690667
0.07935030505850668
