# Supplementary material for: Obesity dysregulates feeding-evoked response dynamics in hypothalamic satiety neurons
Source: Sci Rep. 2025 Oct 14;15:35837. doi: 10.1038/s41598-025-19800-2 (PMC12521569; doi:10.1038/s41598-025-19800-2)
Supplement: Supplementary file 6 — Supplementary Material 6. [file 41598_2025_19800_MOESM6_ESM.zip › Supp Fig 1/Supp Fig 1e/MPK120_NCD_Early_13.csv]

0
-0.024605673333333335
-0.029879910000000003
-0.04302967333333334
-0.06069612166666667
-0.07526596232
-0.08897636605333335
-0.08277649698666667
-0.05266459298666667
0.0018184203466666605
0.064446376
0.12794027493333332
0.17575538056
0.21378985256000002
0.25418731922666665
0.29828062799999994
0.32802508346666664
0.34193493544000003
0.3260619727733333
0.26869887944
0.1993331866666667
0.13140021066666668
0.08442331733333334
0.05901427626666666
0.06031135893333333
0.072387148
0.10032870669333334
0.1359433360266667
0.1967034704266667
0.2838712944266667
0.3793457986933334
0.46922026666666666
0.5375010666666667
0.5929762666666666
0.6190237333333334
0.6312802666666667
0.6252616266666666
0.6241853576
0.6069501576
0.5774112242666668
0.5519365575999999
0.5356199975999999
0.5207713066666666
0.5064271413333333
0.5061900423733333
0.49723446744000005
0.5027577927733333
0.50852184344
0.5226286083733332
0.5436830003733333
0.5578656133581333
0.5727695346648001
0.6851913186648001
0.9135223457314666
1.2149947060248
1.598120041306667
2.0584969546666665
2.500849784
2.9028100960000005
3.3209622010666666
3.7527961154399994
4.159274888773334
4.46690545144
4.657592846106668
4.7192332210400005
4.688118400000001
4.539296533333333
4.3466558399999995
4.12116704
3.8413157333333334
3.498684213333333
3.153286533333334
2.8128923466666667
2.467760362666667
2.154601605066667
1.8552136994933333
1.5736403888533335
1.3366846246133335
1.1662417251733332
1.0281163110933333
0.9439513889333334
0.8872900038666667
0.8309082246399999
0.78161212704
0.7457126453866667
0.7092797637866667
0.6881908248266666
0.6793878866933335
0.67146259544
0.6826327447733334
0.6911545397066666
0.6907248839466666
0.6909614245066666
0.6925502301333334
0.7035091741333335
0.7306744752000001
0.7657403789600001
0.8024330666666668
0.8368613333333333
0.8486026666666667
0.848264
0.8468906666666667
0.8560533333333332
0.8699786666666667
0.882976
0.891232
0.8876773333333331
0.8638773333333334
0.8275279999999999
0.7882213333333332
0.75268
0.7343653333333333
0.723336
0.7144669333333334
0.6937136016800001
0.67909606488
0.6580627579466667
0.6320549673066667
0.6242962497066666
0.6242546346933333
0.6192143994666668
0.5957294814133333
0.5636420542400001
0.5022659849066666
0.44522450224000004
0.39172597560000005
0.3562534112533333
0.34376842426666665
0.3518634365600001
0.38929274589333335
0.4371599592266667
0.49978417568
0.5697822234133334
0.6637797343200001
0.7392358569866667
0.7963319743199998
0.8471292982133333
0.8930850008533333
0.9143876141866668
0.9208583915200002
0.93083079664
0.9305247517333334
0.9082685314933335
0.8824485032266668
0.8752116992266666
0.8783246461066666
0.8867967916533335
0.8991842313866665
0.9064015369866666
0.9018068161866667
0.8781103948533334
