# Supplementary material for: Obesity dysregulates feeding-evoked response dynamics in hypothalamic satiety neurons
Source: Sci Rep. 2025 Oct 14;15:35837. doi: 10.1038/s41598-025-19800-2 (PMC12521569; doi:10.1038/s41598-025-19800-2)
Supplement: Supplementary file 6 — Supplementary Material 6. [file 41598_2025_19800_MOESM6_ESM.zip › Supp Fig 1/Supp Fig 1e/MPK120_NCD_Early_14.csv]

0
0.19761249333333333
0.1645044333333333
0.13428597288888888
0.11600264633333333
0.1050539304
0.0719284184
0.05226373040000002
0.04646157333333334
0.05218288000000001
0.04789685333333335
0.04347399466666668
0.030255965333333332
0.008569116614666668
-0.03440735565466667
-0.06796928527866666
-0.08965797389199999
-0.10643242455866667
-0.11802650365333335
-0.11333904285066668
-0.09805184549333333
-0.09638489954666665
-0.08954997175999999
-0.07190063442533332
-0.06395143764106666
-0.07281771045999999
-0.08553967049482665
-0.09552410201482667
-0.10881828252282667
-0.12063339373642666
-0.12017279235749333
-0.10680670896266667
-0.10366081542133335
-0.11303449682960001
-0.11643082835266666
-0.12456486943743998
-0.13421995146410665
-0.14423416367210665
-0.14826780093050665
-0.15551220433597332
-0.1679489846053333
-0.17408177853333331
-0.173939074072
-0.16482594468266665
-0.15577078305813336
-0.14299952093066667
-0.13640588012266666
-0.12980504055733333
-0.10655391056266668
-0.08086444305760002
-0.053577791246133356
-0.020187139449066662
0.013207180965600007
0.023439255264266656
0.038558896532533325
0.05724947200106668
0.05930308319066667
0.059264103816
0.056692518186666666
0.05617116728
0.0526340952
0.05970276586666667
0.06635410768533333
0.07262617279232
0.07240291531978667
0.061171992676639995
0.05209702022037333
0.045187192820373326
0.038633323092373335
0.03101656120490666
0.03382594777338667
0.04076332801791999
0.05783210317951999
0.0846127429192
0.1114477688053333
0.13136267444602664
0.13346063955936
0.12996652297882666
0.12293716306016002
0.12169359328069333
0.125505601288
0.13317563905306665
0.13975820071999998
0.14422787512
0.14278144904
0.1377112768
0.14466699226666666
0.15147634159999998
0.1633711469333333
0.1793135069333333
0.2059887613333333
0.24099283359999998
0.29437284634666666
0.3386577400533334
0.38174853145306664
0.4299903119813333
0.4712849818028267
0.49815893785616006
0.53662965481616
0.5683692234164267
0.5935106132881599
0.6201684312
0.6435012357333334
0.6640037216
0.6729465269333333
0.6589202965333333
0.6386863264
0.5981992949333335
0.5278577437866667
0.4700324390133333
0.42615243317386664
0.3712663587626667
0.33144121165066665
0.30694278451701335
0.27198181462368004
0.2195089751298133
0.1745713663410133
0.12782237158634666
0.07730030001333331
0.03234086001333335
-0.0012263026533333354
-0.027351463986666668
-0.04725612798666668
-0.05846866693333332
-0.05628850725333335
-0.03921622151797333
-0.03325774889837333
-0.030049462978906663
-0.03092343590658666
-0.04633228590658667
-0.06067240918861332
-0.06298981431754667
-0.06295515783434666
-0.05143702285466666
-0.029390917601333333
-0.0075558507213333344
0.008237191654666664
0.02164305618533334
0.02848492665066666
0.03354631313066667
0.033354708634666656
0.03330160874053333
0.033295780883733334
0.03569492063306667
0.042225132553066674
0.053995059670559994
0.07163297689296
0.09159880254949333
0.09882504638949333
0.10438834046949334
0.093941095448
