# Supplementary material for: Obesity dysregulates feeding-evoked response dynamics in hypothalamic satiety neurons
Source: Sci Rep. 2025 Oct 14;15:35837. doi: 10.1038/s41598-025-19800-2 (PMC12521569; doi:10.1038/s41598-025-19800-2)
Supplement: Supplementary file 6 — Supplementary Material 6. [file 41598_2025_19800_MOESM6_ESM.zip › Supp Fig 1/Supp Fig 1e/MPK120_NCD_Early_8.csv]

0
0.07517442133333334
0.08544642399999999
0.07388654768888889
0.058141210766666666
0.04487668085333332
0.01784026962666667
-0.011579798906666662
-0.028991241893333335
-0.05106025335999999
-0.06614462717333333
-0.06568952980266668
-0.069049578576
-0.06523885468266669
-0.04088519654933333
-0.015818421936
0.013663257520000008
0.04072668602666666
0.051862009279999996
0.056221185573333325
0.05164874240000002
0.03693417149333335
0.029306934960000006
0.017409726453333337
-0.006969361573333331
-0.029294737040000005
-0.05183374213333333
-0.07083184719999999
-0.08317700504
-0.07899863088000002
-0.07108277914666668
-0.06711318101333334
-0.062133776666666654
-0.05519786282666666
-0.03438782978666665
0.00792460946666667
0.06778142592
0.11598855303999998
0.16471696586666665
0.18143777253333332
0.16703642472
0.14855051760000001
0.1316445690666667
0.11336767224000004
0.08102351410666667
0.029547811280000013
-0.05462367085333333
-0.12564246530666667
-0.19179814778666668
-0.23017647882666667
-0.2356844771733333
-0.2291167803733333
-0.21954556061333333
-0.18517299173333332
-0.11609820664000002
-0.08096493826666668
-0.025147279093333356
0.028529867520000005
0.07319907578666669
0.13465492546666666
0.26857431933333337
0.4171968956266667
0.5272359133066666
0.6113711759466668
0.6388580431733332
0.6828873688266666
0.7278661776266667
0.8177135819733334
0.9332123830933333
1.0553753081333337
1.1296394033066666
1.2106168137066668
1.3243272405600002
1.441163365866667
1.570673400186667
1.705306426053333
1.817570187386667
1.8800794183466665
1.9448548526399998
2.0005064348266663
2.031613007626666
2.0388799929599997
2.0457226073333334
2.021949262373334
1.99738376256
1.9838872654666666
2.0281028008533335
2.099456621333333
2.1895879522666672
2.2943967089066666
2.4261747612
2.54658538848
2.6369402213333335
2.7174719811466668
2.7903833565333334
2.8379836317600007
2.8324064344266664
2.816251357093333
2.78006407648
2.680654436853333
2.5372032573600003
2.39004868936
2.2697730883200005
2.1932104957066665
2.169611651173333
2.1748448069066666
2.2117452602400003
2.2298533146133335
2.2137199440266664
2.2201453728
2.2315328837333337
2.2195871404800003
2.1735959303466665
2.0855072079466668
1.9289351136266666
1.7341138578933335
1.51209696648
1.3066888512800001
1.1314625206133333
0.98235639688
0.8809268853333336
0.8182109176266669
0.7904914765600001
0.7918104960266666
0.8326641092799999
0.8646804464533334
0.8967617048266667
0.9305640274933336
0.9654571334399998
0.98791536224
1.0156887051466665
1.0534256214133333
1.0693412491466667
1.0823505834666667
1.0954866448
1.1576938816000002
1.2560267134133334
1.3658386241333333
1.4721389865333336
1.5554672558666665
1.5871491611733335
1.5735908056266668
1.54240148424
1.4822484845066668
1.4116996711733334
1.3021804352
1.1666855557333333
1.0336331426666665
0.9195303231999999
0.83849952536
0.7887216330666666
