# Supplementary material for: Obesity dysregulates feeding-evoked response dynamics in hypothalamic satiety neurons
Source: Sci Rep. 2025 Oct 14;15:35837. doi: 10.1038/s41598-025-19800-2 (PMC12521569; doi:10.1038/s41598-025-19800-2)
Supplement: Supplementary file 6 — Supplementary Material 6. [file 41598_2025_19800_MOESM6_ESM.zip › Supp Fig 1/Supp Fig 1e/MPK120_NCD_Early_9.csv]

0
0.5725535013333334
0.6048304074000002
0.6500512372444445
0.6666247199333333
0.6832789455466666
0.7068656959733333
0.7048299053066667
0.6908991925866667
0.6682263189866667
0.6387497973866666
0.6510913357599999
0.6629146650933334
0.6312761397600001
0.5955354213599998
0.5483693416533332
0.47869185096000005
0.429154848
0.4042035386666666
0.3870014176
0.3684879602933334
0.32125534351999996
0.2730567664533333
0.26015523312
0.27011841632000005
0.2914384647999999
0.33094822423999987
0.37346305968000004
0.39243395354666666
0.4266334186133333
0.45910220208
0.4995090293066667
0.5204008321866667
0.5572885879199999
0.5778450697866668
0.6114951161866667
0.64651444624
0.6854525647466666
0.7096414234133334
0.7093828330933333
0.7025368749600001
0.6787997241066666
0.6748246179466667
0.6563351998133334
0.6492901791999999
0.6353550367999998
0.6406669273066667
0.6435260419733333
0.6588694478133333
0.6834613337333335
0.7298993986133333
0.8041558382399998
0.8929638462400002
1.0314022382666668
1.17626325936
1.34980255368
1.5040214907466665
1.6562810027466668
1.80226085608
1.9596817226666663
2.064324728
2.1649047466666658
2.2782539466666663
2.304508626666667
2.2846348293333336
2.2312422629333333
2.1637335992266666
2.05563704456
1.9554603218933335
1.8387061666933333
1.7463053877866666
1.6187919922133331
1.4261513506133336
1.2318206292800002
1.0608838143733335
0.8932914932533333
0.7393972632000002
0.6296968173333332
0.5360514898666666
0.4621957207733333
0.41472394079999997
0.37944326506666665
0.36559341200000006
0.38140844279999997
0.40095639162666674
0.4069508860266666
0.42089990975999997
0.43849288735999997
0.44626112490666675
0.43286976290666673
0.3980942072
0.3700332368
0.34803706882666663
0.35206560050666663
0.36466395288000003
0.40300717792
0.4315407360533333
0.46066802205333335
0.4653360054933333
0.4969714158933334
0.5389131598933332
0.58606502184
0.6381841486133334
0.6901960963466667
0.72421077848
0.7557153904799999
0.8052592688
0.8556654840266666
0.9165038821599999
0.9738207205866668
1.0454624949866667
1.1094958989866668
1.1786261618933334
1.269103220026667
1.3950082330666667
1.5075166919999998
1.6640819413333332
1.8206886693333333
1.9830467466666664
2.128750133333333
2.2448390933333333
2.314083226666667
2.3619449066666665
2.349724242666667
2.304342144
2.2721554229333334
2.2092136685599995
2.1606008152266667
2.1285162792266665
2.106962031226667
2.125025525626667
2.2012683466666663
2.311092453333333
2.45297118376
2.6068935272266662
2.7440794658933334
2.84588789256
2.8992350792266675
2.934354562133334
2.9747588320000005
2.983699053333333
2.9526129466666666
2.899634362666667
2.7965575093333337
2.653827138666666
2.5087566933333334
2.3872389349333334
2.29675452456
2.2204468978933334
2.13904112456
2.0509635458933335
