# Supplementary material for: Obesity dysregulates feeding-evoked response dynamics in hypothalamic satiety neurons
Source: Sci Rep. 2025 Oct 14;15:35837. doi: 10.1038/s41598-025-19800-2 (PMC12521569; doi:10.1038/s41598-025-19800-2)
Supplement: Supplementary file 6 — Supplementary Material 6. [file 41598_2025_19800_MOESM6_ESM.zip › Supp Fig 1/Supp Fig 1e/MPK122_NCD_Early_15.csv]

0
0.0
0.0
0.0
0.0
0.0
0.0
0.0
0.0
0.0
0.0
0.0
0.0
0.0
0.0
0.0
0.0
0.0
0.0
0.0
0.0
0.0
0.0
0.0
0.0
0.0
0.0
0.0
0.0
0.0
0.0
0.0
0.0
0.0
0.0
0.0
0.0
0.0
0.0
0.0
0.0
0.0
0.0
0.0
0.0
0.0
0.0
0.0
0.0
-2.2860266666666664e-06
-1.8081733333333333e-05
3.2590720000000014e-05
0.0029207651200000005
0.01860524112
0.03168348714666667
0.04091134258666667
0.054163258160000005
0.06459898776
0.0623126128
0.05799301149333334
0.06219792002666667
0.062106326666666684
0.06685494266666667
0.06436247096
0.06653003706666666
0.06394466829333334
0.05740848170666668
0.04600171994666667
0.04170183512
0.04196502202666667
0.038209164933333345
0.040083147786666676
0.03239780264000001
0.019205764533333336
0.004008169066666665
-0.0031048265866666686
-0.011688587119999995
-0.013329490186666664
-0.01337493978666667
-0.015958909093333345
-0.023451853173333335
-0.03866701424
-0.0492662016
-0.05598088290666668
-0.06270537688000001
-0.06854175608
-0.06644899608000002
-0.06890702808
-0.06401707557333333
-0.05734214586666666
-0.05026606322666667
-0.03700273424
-0.021302520640000003
-0.012839639626666668
-0.006187584960000001
7.73985333333327e-05
-0.0028147971200000008
-0.004359265120000001
-0.0092958608
-0.01600645813333333
-0.022637161066666668
-0.026517323733333334
-0.03161936
-0.03335304000000001
-0.03332904
-0.03328965333333333
-0.030616682666666666
-0.024035517333333332
-0.016975693333333333
-0.00352972
0.009733586666666667
0.020397522666666668
0.027144357333333334
0.0334124
0.03330898666666667
0.03332890666666667
0.033316986666666666
0.03335026666666666
0.03296885333333333
0.026201293333333334
0.01955238906666667
0.012887281093333335
0.006190001093333333
-9.258557333333333e-05
1.0974426666666652e-05
-6.521306666666661e-06
-1.908533333333366e-21
0.0
0.0
0.0
0.0
0.0
0.0
0.0
0.0
0.0
1.1229333333333374e-07
-1.684442666666963e-05
4.047743999999706e-05
0.0026669331733333306
0.009695951546666665
0.02277506432
0.02928530104
0.03324429624
0.030678332533333335
0.02353120749333333
0.015400923466666664
0.015621908799999997
0.018206856533333333
0.022186280160000002
0.02193935245333333
