# Supplementary material for: Obesity dysregulates feeding-evoked response dynamics in hypothalamic satiety neurons
Source: Sci Rep. 2025 Oct 14;15:35837. doi: 10.1038/s41598-025-19800-2 (PMC12521569; doi:10.1038/s41598-025-19800-2)
Supplement: Supplementary file 6 — Supplementary Material 6. [file 41598_2025_19800_MOESM6_ESM.zip › Supp Fig 1/Supp Fig 1e/MPK122_NCD_Early_16.csv]

0
-0.022739879982666664
-0.020179138917999995
-0.013925943458666669
-0.010489811627999996
-0.008424278997866665
-0.00420682481733333
-0.007447879070666669
-0.009980722269333333
-0.018380465122133333
-0.03201709187386667
-0.04068053998671999
-0.04403487271685333
-0.04794867530416
-0.05192926513616
-0.056032170612159996
-0.05574028341797333
-0.05227565486384
-0.058619725209866656
-0.05949571708453332
-0.055040136660799995
-0.05997575234394667
-0.07336570853381333
-0.05870192895615999
-0.04052305463906667
-0.022174616712933325
-0.0019936197436799977
0.02465272357192
0.029584681026346663
0.02815351193192
0.01674379323058667
0.019057268605626666
0.02225769331936
0.022326238580293332
0.025348186770960006
0.04360700205895999
0.04801309786581333
0.051506188041520004
0.06049058125784
0.06925522669864
0.05673774259445333
0.04771031587445333
0.04099052972594667
0.032078297709946677
0.023534478322480002
0.031579104290666675
0.04521884932568
0.05863074162008
0.06555292181741333
0.07221155964223999
0.07811966020490665
0.07324814442322668
0.05988936300882666
0.05944173145149333
0.06099368380693334
0.06783916658586667
0.07487210351493333
0.08825191909893335
0.09510948272034667
0.10019196121248
0.10002114746925334
0.09997827773458666
0.09996312834365334
0.09995929570890667
0.09996271210317334
0.09996502042746667
0.09997300179306667
0.09999607493333335
0.10011280945866667
0.09264259214426665
0.07933187697341333
0.06160349214674668
0.041614302733413336
0.02148434026141333
0.008904847052346666
0.002148642351466668
-0.000183601309599998
0.003311792897333334
0.012870413244000001
0.014676598807466662
0.01586388081253334
0.022883942873599995
0.022639072399999998
0.013003521733333337
0.018802632080000006
0.031986057546666675
0.045212151671999996
0.06197116605653333
0.08207153603848
0.09450899697981334
0.10018897021448
0.09999303809626665
0.10000042944586666
0.10023692354392
0.09462330641592001
0.08375084291458665
0.07741561317413334
0.06730256050666666
0.053532055786666664
0.051661210274666663
0.05503717892720001
0.04346536982192
0.03353310629818667
0.027061056570506673
0.014552820901440002
0.0020643954780533358
-2.4064379333330388e-05
-2.3147578266663707e-05
-1.736208392e-05
-1.2076676479999997e-05
-4.269463493333331e-06
-1.8630082666666514e-07
9.822991733333347e-07
-1.324214159999999e-06
-7.8471872e-06
-1.5620296e-05
-2.337076266666666e-05
-5.1861439999999994e-05
-0.006622441600000001
-0.007333601723466666
-0.007373704866666669
-0.0073784176349333324
-0.007352882881866667
-0.0007765292831999998
-5.848718906666671e-05
-3.074353653333336e-05
-0.00031376871493333326
-0.010416199468000003
-0.02358078248
-0.04276694804080001
-0.06250539804426666
-0.08621449499359998
-0.09600070079543999
-0.10277186241944
-0.1020389558133067
-0.09627073039917335
-0.09233819158317334
-0.09591821511466667
-0.105180466744
-0.12027385829333333
-0.14057165132906668
-0.16071731285466667
-0.17726248991493335
-0.18563620436826664
-0.17768235188826667
-0.1623184518392
-0.13518687556693332
-0.10845016872
-0.08010396501333332
-0.0739018372744
-0.074962679608
