# Supplementary material for: Obesity dysregulates feeding-evoked response dynamics in hypothalamic satiety neurons
Source: Sci Rep. 2025 Oct 14;15:35837. doi: 10.1038/s41598-025-19800-2 (PMC12521569; doi:10.1038/s41598-025-19800-2)
Supplement: Supplementary file 6 — Supplementary Material 6. [file 41598_2025_19800_MOESM6_ESM.zip › Supp Fig 1/Supp Fig 1e/MPK122_NCD_Early_17.csv]

0
-0.007841999999999993
-0.003910486666666665
-0.0026732463111111106
0.007469214600000001
0.019470358346666668
0.024558305013333333
0.030145667679999995
0.047530495199999995
0.053281584
0.06071800832
0.08384358648
0.10489841847999999
0.11453018567999998
0.13199311154666668
0.13757184722666665
0.1473733890666667
0.1554684024
0.1551750808
0.14843398133333335
0.1371369626666667
0.10896651146666667
0.07822942320000001
0.05122366666666666
0.020354900880000002
-0.0013515068266666689
-0.018581882293333334
-0.029347602026666673
-0.03562639589333335
-0.03279369013333334
-0.02645349576
-0.012535869093333336
0.0009226989066666659
0.014175682373333331
0.024857849839999998
0.031536405573333336
0.035468772586666676
0.032858542186666666
0.02622396485333333
0.01982793581333334
0.017512610480000006
0.0036942794400000025
-0.007045250159999997
-0.018185050693333336
-0.03003232208
-0.047630413813333335
-0.0559720248
-0.0600001424
-0.05553894661333333
-0.05141065541333333
-0.05491671992000001
-0.029340045893333343
-0.005012878426666674
0.03150574498666667
0.07775889210666669
0.1482703667466667
0.18910431815999995
0.23379374829333335
0.2665905672266667
0.29471081285333334
0.31415025232
0.3041720738933334
0.2972852544266667
0.2824844733066667
0.25489237714666674
0.20827870304000004
0.19148858069333338
0.15225152151999996
0.10841728344
0.06915035850666668
0.042413197946666675
0.020503506960000004
0.003135730586666665
-0.014184085679999998
-0.027469207333333325
-0.045995418239999995
-0.07182477957333333
-0.07788534856
-0.08219984053333332
-0.08234601304
-0.07680281469333333
-0.06611972328
-0.06154720754666666
-0.047986101440000005
-0.040191899466666674
-0.03468473890666666
-0.028900481279999994
-0.02824638669333333
-0.02002719525333333
-0.017092978799999988
-0.01636377378666666
-0.02756944893333333
-0.041543718986666665
-0.07585282242666665
-0.10515562722666665
-0.11832885917333333
-0.12484521333333332
-0.13150498855999998
-0.12797664189333333
-0.12009264189333332
-0.11954531922666667
-0.11013683122666666
-0.09689808696
-0.07603926965333332
-0.05471122138666667
-0.041600476586666664
-0.032404546
-0.019068937973333325
-0.013291102239999993
-0.010612782533333332
-0.003953479333333331
-0.004891314986666661
-0.01153918165333333
-0.018218848026666665
-0.024867640000000003
-0.0316352
-0.03335026666666666
-0.033316986666666666
-0.03332879437333333
-0.033323432773333335
-0.033370904773333335
-0.025774283439999997
-0.012358976506666666
-0.003964357333333333
0.002665658853333334
0.00938012906666667
0.008450505946666671
0.0016658920800000023
0.000320554000000005
0.0071389388800000095
0.013707624666666675
0.018059346453333344
0.02213861773333334
0.026731537146666665
0.02659774005333334
0.027090924080000005
0.036076487546666675
0.04311968829333334
0.050887151413333345
0.04391884824000001
0.041481879680000014
0.027726414933333346
0.012549383093333344
-0.00023143653333332172
0.00012717866666668034
-0.0049046037599999965
-0.011168702479999992
-0.01147274215999999
-0.017885470719999987
-0.017723480853333324
-0.021911247226666663
