# Supplementary material for: Obesity dysregulates feeding-evoked response dynamics in hypothalamic satiety neurons
Source: Sci Rep. 2025 Oct 14;15:35837. doi: 10.1038/s41598-025-19800-2 (PMC12521569; doi:10.1038/s41598-025-19800-2)
Supplement: Supplementary file 6 — Supplementary Material 6. [file 41598_2025_19800_MOESM6_ESM.zip › Supp Fig 1/Supp Fig 1e/MPK122_NCD_Early_18.csv]

0
0.1334664
0.14208826666666668
0.15060675555555558
0.147314206636
0.14473644238133332
0.14037114605333334
0.13024010707466666
0.11651562091466666
0.11488549213919999
0.11452510856000002
0.11844945048800001
0.12177990733333335
0.13254265669333332
0.1395776574933333
0.1366922306666667
0.13737235839999998
0.1407788072
0.13064332373333334
0.11193195040000001
0.10258065546666666
0.09585737013333334
0.08916977733333334
0.09758917716613331
0.11671660580613331
0.13488240039279997
0.14117094919280002
0.1477581913794667
0.13923137191999999
0.1183865048864
0.09165077136079998
0.06499931691173334
0.034891208858400004
0.007932111151733335
-0.009611934454666671
-0.015167353115733334
-0.014972861437520002
-0.011482684938586665
-0.0047975585999199995
0.00046488734674666674
-0.004922324146586667
-0.011566105155306667
-0.01824770277917333
-0.024988274693759995
-0.02271178182976
-0.0038568064164266652
0.016156325709813332
0.03612262203474668
0.055976413541333335
0.06486452547733333
0.06815064426133334
0.07454000908719999
0.0811565516304
0.08791814852640001
0.09497105236640001
0.09121297906240002
0.08469625665493333
0.07808041800133332
0.07147987458773333
0.06638437611866667
0.06580607227866667
0.05464566122026667
0.041338079464
0.027996440477600002
0.014659476626666666
0.002025679599999995
-0.00044111024000000103
-0.00716663023999999
-0.013838385066666665
-0.02050722812346667
-0.027240964470933333
-0.02919203979093333
-0.02251435698026667
-0.015811311838853336
-0.009077096187573335
-0.002255383878026669
8.412970597333167e-05
-0.003291377772186668
-0.009920225286933336
-0.015016228379253337
-0.014863864212266669
-0.014856495457333335
-0.011455421462906672
-0.0008883800762400011
0.0040960132215999995
0.004726659873866666
0.011483679635386667
0.018160993909253333
0.020712925850586664
0.033362171069253335
0.04580515627698667
0.05229960593562666
0.05894237940149332
0.06564691244682667
0.07241289882815999
0.07933655083909333
0.07726733094189334
0.07073559378949333
0.07308381460704
0.07381665955104001
0.07366333634837334
0.08247389135314666
0.09227794263888
0.09003267123466666
0.08335616335733333
0.07044941669333334
0.05499873610666666
0.051733680453333326
0.05174650393866666
0.051698365824266665
0.057919634653413335
0.06666992932008001
0.06668829732807999
0.07307644014213333
0.0782673727248
0.07282965174482667
0.06616246802055999
0.05949548699922667
0.04645458379317334
0.03460691721824
0.0334152383424
0.033750856016799995
0.04042256534026667
0.03812033950026667
0.029736402006933334
0.0161398202336
0.002396831590133337
-0.01762477074666667
-0.028663588906666666
-0.03362978693253333
-0.03341255332346667
-0.03334638451957333
-0.03332489270623999
-0.03331861987957333
-0.03331989598704
-0.03331976026277333
-0.03332002666666666
-0.03332608000000001
-0.03334976
-0.0333979364344
-0.03353105466773334
-0.02916395716640001
-0.0225389911584
-0.01585689756906667
-0.009144047001333335
-0.0023560797813333336
-9.297122933333337e-05
0.0033784596453333335
0.01648317290133333
0.02979970328616
0.04313597429949333
