# Supplementary material for: Obesity dysregulates feeding-evoked response dynamics in hypothalamic satiety neurons
Source: Sci Rep. 2025 Oct 14;15:35837. doi: 10.1038/s41598-025-19800-2 (PMC12521569; doi:10.1038/s41598-025-19800-2)
Supplement: Supplementary file 6 — Supplementary Material 6. [file 41598_2025_19800_MOESM6_ESM.zip › Supp Fig 1/Supp Fig 1e/MPK122_NCD_Early_19.csv]

0
-0.03333823066666666
-0.032435943333333335
-0.020894222800000004
-0.010561585433333333
-0.008418511013333334
-0.001720197946666667
0.004171941546666667
-0.002652035440000001
-0.00661584744
-0.006678414293333333
-0.006663857226666667
-0.006663969786666666
-0.006663959119999999
-0.006668772453333334
-0.006655576266666669
-0.006727573600000003
-0.005931455999999998
0.007222226666666661
0.013750090933333337
0.020441625573333334
0.02712698557333333
0.033442852239999994
0.03295787890666666
0.02620781464
0.01955238906666667
0.012887281093333335
0.006190001093333333
-9.258557333333333e-05
1.0974426666666652e-05
-1.304261333333333e-05
1.0974426666666672e-05
-9.258557333333333e-05
0.004862869066666666
0.011549213333333334
0.01830036130666667
0.020103852239999997
0.015225182906666666
0.0035778346666666644
-0.009771911386666669
-0.023171018506666665
-0.031700287306666665
-0.032914585973333334
-0.03097756034666667
-0.035949417493333344
-0.04283387010666668
-0.03965633544
-0.02843208282666667
-0.017038427653333337
-0.0014392413866666693
0.012266560746666665
0.01406335045333333
0.03228827928
0.057215894213333354
0.09458598930666666
0.15101745837333336
0.2142193254666667
0.25818275736
0.29611584696
0.33063412159999994
0.3513078688
0.36305167946666667
0.3521995088
0.324221952
0.2853813579466667
0.22670961466666667
0.16301144026666667
0.11265883656
0.07497156298666668
0.03831789037333334
0.01234560341333335
-0.002045563493333329
-0.02138913490666666
-0.03853634231999999
-0.05234865293333333
-0.053023873359999994
-0.05066978581333333
-0.04399871122666666
-0.03725417525333333
-0.031433657706666666
-0.03368764970666667
-0.03772648901333333
-0.037750726346666666
-0.03784733128
-0.03684428861333333
-0.03358854461333332
-0.04046264354666666
-0.04706220781333333
-0.053865158133333334
-0.062409827466666665
-0.05913986746666666
-0.045421077866666666
-0.02534085709333333
-0.005226920826666661
0.016618989813333335
0.027058443146666673
0.033440237840000005
0.0332943128
0.0333784272
0.03598209522666667
0.03996465789333334
0.03964722026666667
0.03287968160000001
0.026166804293333335
0.01688609365333334
0.006239530986666671
-0.00010714367999999476
1.1086720000005162e-05
-4.12298666666148e-06
-5.284319999994825e-06
1.897384000000519e-05
-0.00036076055999999484
-0.004032189893333329
0.00536607045333334
0.01863621656000001
0.031978346373333334
0.04558237410666667
0.0675309024
0.07813846034666667
0.08491958648000002
0.09418849690666667
0.10795005424000002
0.12001231962666668
0.11726453154666668
0.11058109314666667
0.10162325104
0.09481921130666668
0.07959424696
0.07075017042666668
0.06664411256000001
0.0635775256
0.050154709333333346
0.04131061866666667
0.032785440000000006
0.02358214666666668
0.012576850666666672
-0.0009324296266666605
-0.013923757119999994
-0.015621045359999997
-0.021020813093333326
-0.03651392298666667
-0.04978355983999998
-0.06258388271999998
-0.07894861047999999
-0.09365197394666665
-0.09769897685333333
-0.09813298106666668
-0.10077952111999999
-0.10653113952000001
-0.10864306461333333
-0.11105157901333333
