# Supplementary material for: Obesity dysregulates feeding-evoked response dynamics in hypothalamic satiety neurons
Source: Sci Rep. 2025 Oct 14;15:35837. doi: 10.1038/s41598-025-19800-2 (PMC12521569; doi:10.1038/s41598-025-19800-2)
Supplement: Supplementary file 6 — Supplementary Material 6. [file 41598_2025_19800_MOESM6_ESM.zip › Supp Fig 1/Supp Fig 1e/MPK122_NCD_Early_20.csv]

0
0.0333928
0.03323246666666667
0.02881969333333333
0.02167668
0.017326785600000002
0.010648337893333333
0.004033911226666666
4.171549333333331e-05
-3.9866906666666665e-05
0.00013017949333333337
-0.0021501625066666667
-0.0022223539733333335
-0.0024761595733333334
-0.014475951813333332
-0.029276226746666672
-0.03888677197333334
-0.042308620506666665
-0.041511371733333344
-0.02764204536000001
-0.013198751040000003
0.0009841754666666596
0.00454800861333333
0.0042451038399999984
0.014439470746666665
0.029285750293333326
0.038884373653333325
0.042308620506666665
0.041507158399999994
0.027664485359999998
0.013099009706666666
0.0008149102400000005
-0.009444251440000002
-0.015536441333333336
-0.020396121600000004
-0.02713943288
-0.03341010834666667
-0.03330898666666667
-0.03332890666666667
-0.033316986666666666
-0.03335026666666666
-0.03296885333333333
-0.026201293333333334
-0.019552276799999997
-0.012901727093333336
-0.006154919093333333
0.0027928435733333336
0.00930371024
0.01600628730666667
0.02264373821333333
0.029405489093333334
0.031105078453333334
0.03131394994666667
0.04655363970666667
0.07538903138666668
0.11365488613333333
0.14787768584
0.17965769069333337
0.20296408573333335
0.22093054010666663
0.2368496374933333
0.27928248309333337
0.3273107371466667
0.35641829608
0.37159461584
0.36817837176
0.35226438181333336
0.33693726661333334
0.3307350551466666
0.32472244736
0.32857749991999996
0.3113130779466667
0.2799510790133333
0.2438809754133334
0.20381026744000003
0.16630691728
0.13864962656
0.10621633456
0.07638942271999999
0.05096139631999999
0.01816803184
-0.008794536746666668
-0.034869165013333335
-0.05482613224
-0.07183248525333334
-0.08300223757333333
-0.09614194936
-0.09498911904000001
-0.09290756784
-0.08650700442666669
-0.08700031002666668
-0.09355477637333333
-0.09102105736000002
-0.08603879069333334
-0.07924164192
-0.06537047344
-0.04555395797333333
-0.03741965664
-0.02861801104
-0.01654198114666666
0.0035709967733333387
0.02353398666666667
0.04361541333333333
0.058803306666666666
0.06673576562666668
0.06382755389333333
0.062221055226666676
0.06498220455999999
0.06673792189333333
0.06180454000000001
0.05788929466666668
0.052855324880000006
0.04341920181333333
0.03496660269333334
0.03334016082666668
0.03883284429333334
0.05010691541333335
0.06748976781333334
0.08087964789333334
0.09420279570666669
0.09745991597333334
0.09999621226666666
0.10228824693333334
0.10225813664
0.10747684429333335
0.11984321762666666
0.12145840133333333
0.10383046258666669
0.09722447045333332
0.08525779264
0.07773831690666669
0.06805808224000001
0.06494381938666667
0.06109362088000001
0.050344491466666676
0.030307424266666667
0.012565861600000006
0.0022508040000000042
-0.02071508741333333
-0.03891968714666665
-0.05503159221333333
-0.07198980090666665
-0.09703857503999999
-0.10638069701333332
-0.11263494936000003
-0.13196629405333332
-0.14558731816
-0.1526723538933333
-0.16436800263999998
-0.18773756042666667
-0.2124075650933333
