# Supplementary material for: Obesity dysregulates feeding-evoked response dynamics in hypothalamic satiety neurons
Source: Sci Rep. 2025 Oct 14;15:35837. doi: 10.1038/s41598-025-19800-2 (PMC12521569; doi:10.1038/s41598-025-19800-2)
Supplement: Supplementary file 6 — Supplementary Material 6. [file 41598_2025_19800_MOESM6_ESM.zip › Supp Fig 1/Supp Fig 1e/MPK122_NCD_Early_21.csv]

0
0.021793756933333328
0.027546217799999995
0.03364632328888888
0.0421067248
0.04718879984
0.051814038624346664
0.05186925175501332
0.04295181059501332
0.029476789048346667
0.015980456675013334
0.006991130503999994
0.0002885018533333332
3.132618666666538e-05
0.007893973593600008
0.010836823839199998
0.015766704101600006
0.025694370554933333
0.025880852021599995
0.017788224294666664
0.01929981975573334
0.009754640826666668
-0.006831015173333332
-0.007137107733333333
-0.0051249152000000095
-0.007891185866666676
-0.00277262133333334
0.007190818719999995
0.007283720959999995
0.005387183366400006
0.002131046827466665
-0.01575340735493334
-0.025769430593093334
-0.041657295945093334
-0.04997288110082666
-0.04913699301522666
-0.029853035552826656
-0.02295819103466666
0.006156442210666676
0.028073364836533332
0.043230696017333335
0.057493090900000016
0.07736400802000001
0.08153863356666667
0.08715773742346666
0.09269955096266666
0.09210952853333333
0.08543735034666668
0.08387628346666667
0.08482893973333333
0.08413231653333335
0.07707748938666667
0.06023389394666667
0.04418066519466667
0.02422427242666667
-0.0003107674096000007
-0.015435948979466657
-0.0186358808288
-0.025030652128800002
-0.03176622258746666
-0.03302299173786665
-0.03743520550133333
-0.04409521555682667
-0.044513693539493325
-0.038577187259493335
-0.038234407526159996
-0.04067424213949333
-0.040711117328
-0.034113027506666664
-0.03331646098666666
-0.03238106083866666
-0.02522413355546666
-0.00838777471013334
-0.00353458474981333
-0.00963909805648
-0.010990171506879991
-0.011288230084213325
-0.024876138762879998
-0.03624134786746667
-0.03704208661773333
-0.03723051964224
-0.03740412847610667
-0.02710156124277332
-0.013258364871839994
-0.005781135715173329
0.006438348880800004
0.020289532448000008
0.02662538084773334
0.02633195962106667
0.01999839718800001
0.018378614877600005
0.01782770847520002
0.017917567845600006
0.020299087504533356
0.045245863560533325
0.06125710304186669
0.0790928086184
0.09911092611493336
0.11699806568266664
0.11852420618666668
0.11962054159999999
0.12180021714666668
0.11505214408000002
0.10544439493333334
0.10198344917333332
0.10013326368
0.09992009472
0.09996602624533332
0.1027619309336
0.10555663811266666
0.10121847069077333
0.08824754935744
0.08507488681877334
0.07864499212543999
0.07185495260543999
0.07046617929263999
0.07045682284815999
0.06700138788229332
0.06025455403434667
0.05336602760194666
0.05186540849664
0.051444258701119995
0.04472615262698666
0.044530953212000006
0.044720735188
0.039539388221866666
0.03328659363866667
0.03337191669733333
0.03350575701312
0.027511117666053336
0.02072929512949333
0.018109744416693337
0.011341945758026668
0.00455378154757333
0.003913077006640005
0.004073515781333332
7.148134986667171e-05
-0.0032766590213333282
-0.009969190791999998
-0.016680281680000002
-0.023371109618666668
-0.029755146691200003
-0.02628050133333333
-0.019600567999999992
-0.012962409066666665
-0.006361524799999995
-4.426909333333864e-05
-5.624303466666157e-05
-0.003980263007999998
-0.003793111247999999
-0.0036805133813333324
