# Supplementary material for: Obesity dysregulates feeding-evoked response dynamics in hypothalamic satiety neurons
Source: Sci Rep. 2025 Oct 14;15:35837. doi: 10.1038/s41598-025-19800-2 (PMC12521569; doi:10.1038/s41598-025-19800-2)
Supplement: Supplementary file 6 — Supplementary Material 6. [file 41598_2025_19800_MOESM6_ESM.zip › Supp Fig 1/Supp Fig 1e/MPK133_NCD_Early_22.csv]

0
0.530496
0.4972476666666667
0.48852315555555564
0.5033790666666667
0.5125364826666667
0.50896508936
0.5282185600266667
0.5414752189866667
0.53656839232
0.5360647096533334
0.5470192229599999
0.5481794856266666
0.5510672
0.5410590666666667
0.5206505866666666
0.5076126400000001
0.49183912
0.47764904
0.473128624
0.4654075837333333
0.4354904736
0.4047225496533333
0.3724957213866667
0.33957700938666663
0.30655794032
0.2704330504533334
0.22306201439999998
0.16967428266666668
0.11961111565333335
0.08026217511999999
0.059307148186666665
0.05256569991999999
0.041797691386666655
0.03470452773333333
0.028577393599999994
0.01728290053333333
0.0065135407999999985
0.006726837866666661
0.006203309866666665
0.001294908879999998
-0.007590490586666669
-0.015761359386666673
-0.010712850826666672
-0.0035884774933333313
0.005280219786666667
0.01864470538666667
0.031703853786666666
0.03583967474666668
0.06105831687999999
0.15395346501333335
0.3400811055733333
0.6106092979733333
0.9203762079200001
1.27973599512
1.6229665746933333
1.930680408
2.2007522106666664
2.458688589333333
2.6717911439999997
2.865398424
2.983678672000001
3.0231168237333335
3.042718521866667
3.0206186434666673
2.9826109824266664
2.9496889747466666
2.9351369183466667
2.929196845279999
2.955009542346667
2.92772073672
2.9189615004000005
2.9413662682933337
2.9718723971999994
3.002923704666667
3.0881307518933334
3.203174096
3.347093231466667
3.491464258133333
3.637369761333334
3.7896244607733327
3.902199366
3.981171047306667
4.022218666666666
4.035097066666667
4.01771322104
3.990104312773333
3.907229984773333
3.8184674754400003
3.713135448773334
3.589287401066667
3.4562279093333332
3.3592619706666667
3.2587186133333335
3.166598373333333
3.084003146666667
2.9992568
2.9268396
2.898602613333333
2.8832932799999997
2.8755754456266667
2.9049507125866665
2.926600802986667
2.9436444723200004
2.9968379656533335
3.0951094266933334
3.2196889597333334
3.3693910026666667
3.508720053333333
3.65124976
3.7754951199999995
3.8927025333333334
4.002819173333333
4.079114856
4.104130634666666
4.0812047693333335
3.9947848114933335
3.8744866265066666
3.7553633438400005
3.586608045173333
3.41352157024
3.220271062213333
2.9824285349333333
2.76684855632
2.6044243453866667
2.437996138986667
2.315922051866666
2.2424295198666666
2.14259898328
2.08773416248
2.10599018016
2.15802878648
2.2670231507466667
2.4510234049066657
2.634510064906667
2.7979424152266668
2.9495088552266666
3.0770787466133336
3.1660582076533337
3.212269941333333
3.2250605893333337
3.2260836960000003
3.202484348613333
3.1430272016800003
3.0721059562666664
3.06475775528
3.09243735528
3.128727984613334
3.190348678213333
3.2897110683466666
3.3487660799999994
