# Supplementary material for: Obesity dysregulates feeding-evoked response dynamics in hypothalamic satiety neurons
Source: Sci Rep. 2025 Oct 14;15:35837. doi: 10.1038/s41598-025-19800-2 (PMC12521569; doi:10.1038/s41598-025-19800-2)
Supplement: Supplementary file 6 — Supplementary Material 6. [file 41598_2025_19800_MOESM6_ESM.zip › Supp Fig 1/Supp Fig 1e/MPK133_NCD_Early_23.csv]

0
0.45164730799999997
0.42369846733333333
0.3876976004444445
0.3423002836666667
0.30665147573333335
0.24290002616
0.19039756749333334
0.1509037274933333
0.11538366853333334
0.08212069466666667
0.05357104770666666
0.03223322904
0.02991058904
0.06283611466666668
0.11088512426666666
0.17562648050666668
0.24474365354666666
0.31549818528
0.3769895239466666
0.4220662634133333
0.45316184877333326
0.4742719077333334
0.47744220266666665
0.4681983173333333
0.47060322666666665
0.4607355466666666
0.4376891733333333
0.4041225066666667
0.37629591999999995
0.3603131733333333
0.36956154666666663
0.3846328120266667
0.3935634952266667
0.3941916498933333
0.37103410154666666
0.33355379834666665
0.3125162932533333
0.3009294393866666
0.2810903513866666
0.2648086197333333
0.24228032293333335
0.21169845839999998
0.20044400109333332
0.22208258776
0.25124408776
0.2986585544266667
0.34508708578666664
0.39230488144
0.44727908450666665
0.5045962242666664
0.5933345930666666
0.7610236913066667
0.9976234302933332
1.3129787205599999
1.7507974141333333
2.266556138666666
2.8010654666666666
3.346705946666667
3.855075013333334
4.326905546666666
4.709949973333334
4.99866696
5.21692672
5.325731333333334
5.253201866666666
5.040732853333334
4.735946106666669
4.315753546666666
3.8736459733333333
3.4238806477333337
3.0151581703999994
2.6262891156426673
2.234069630762667
1.8402711432426666
1.5079734922026669
1.2473791826293332
1.0527875334133336
0.9662893945333333
0.9541365013600001
1.0054905713333333
1.0625469049066667
1.1429010738666667
1.2343587944266665
1.34059454872
1.4560614447200002
1.5639260847200005
1.6757094464
1.7938390482666666
1.9184905762666666
2.023430445333333
2.1363336119466663
2.2175923855466664
2.27567086368
2.297986955066667
2.2829815313333333
2.262195339653333
2.22476248928
2.16566992712
2.0777952141333333
1.9808258727999999
1.8508728712
1.7041659613066666
1.5372341333333333
1.3911754933333333
1.263831797333333
1.1333441360000003
1.0214642709333335
0.9241263565600001
0.8282383832266668
0.72444645256
0.6361886898933334
0.5716153669866666
0.52382150272
0.4788567766133333
0.44432486887999995
0.42321468122666667
0.41070543373333324
0.39923466277333325
0.40039795928
0.41713779687999997
0.45068738354666665
0.4770866513066666
0.52037053584
0.5677070667733333
0.6121377652533334
0.6653974801066667
0.71384898144
0.7560385635733334
0.7937881742399999
0.8538320313333334
0.8989052668000002
0.9777218553066666
1.0960529822666665
1.2474194222666668
1.40328330216
1.5686258968266666
1.73175036136
1.8765421690666668
2.029285603733333
2.1675552357333334
2.336062379733333
2.516499631386667
2.6968094764533332
2.8635351300533336
3.0681966476799998
3.27135950528
3.490425648293333
3.748881740826666
4.029434593893333
4.320450012266666
