# Supplementary material for: Obesity dysregulates feeding-evoked response dynamics in hypothalamic satiety neurons
Source: Sci Rep. 2025 Oct 14;15:35837. doi: 10.1038/s41598-025-19800-2 (PMC12521569; doi:10.1038/s41598-025-19800-2)
Supplement: Supplementary file 6 — Supplementary Material 6. [file 41598_2025_19800_MOESM6_ESM.zip › Supp Fig 1/Supp Fig 1e/MPK133_NCD_Early_24.csv]

0
0.716
0.7472533333333333
0.7569822222222222
0.7657766666666668
0.783888
0.8045840000000001
0.8114957316533332
0.8201063351200001
0.8244569753866666
0.8185155780533333
0.7983533913866666
0.7711711797333333
0.7477620695999999
0.7264514293333335
0.6821837599999999
0.65354168
0.6317230933333333
0.6113284
0.5793898133333334
0.5564897333333332
0.5479000533333332
0.53374504
0.5067024533333334
0.49283943999999996
0.49038912
0.47659159999999995
0.46078448
0.43569672
0.39948946666666674
0.3567701866666667
0.30551489333333337
0.26417078906666663
0.22841768109333332
0.18369509442666665
0.14668877442666667
0.12532886776000002
0.10780577202666666
0.1073034933333333
0.1285528
0.14973466666666668
0.1608568
0.1645565333333333
0.15979973333333333
0.15734613333333333
0.1485322666666667
0.14707022960000005
0.15369601239813332
0.1625913401581333
0.18394189562479998
0.26692939463813337
0.4450112834381334
0.7171489209066666
1.1138311294400003
1.6005196422400003
2.157443575226667
2.703490232826667
3.2282105458933326
3.6891413029333324
4.059509421333334
4.295627517333334
4.384306632
4.325067487733333
4.0871424965333345
3.740491782746666
3.275926144159999
2.78415477216
2.2804317105600003
1.836078406133334
1.4559915732533333
1.1747515291733335
0.9616620147733331
0.7869047492
0.66588409712
0.56293308224
0.4908476896
0.4363513378666667
0.42393538589333335
0.41664049119999996
0.40389902848
0.3631764936533334
0.3279356939733333
0.3160908200533334
0.30566616405333336
0.30155417362666664
0.33680961575999996
0.38560677357333323
0.43121314824
0.47027023063999995
0.5175426346666667
0.5454415298666666
0.54764331544
0.5205358456
0.49081152096
0.44967741162666663
0.39093248975999995
0.32368767247999997
0.24298234658666668
0.16113960722666665
0.09227261282666667
0.04870318671999999
0.023668567760000002
0.022552752826666668
0.029284672826666667
0.03327593389333333
0.03333682666666667
0.03331696562666669
0.033335820560000035
0.0330039352266667
0.028899151226666697
0.028870113626666694
0.02884359736000003
0.02921720138666669
0.036209274986666685
0.05187073533333335
0.07276295248000002
0.1043629185866667
0.1375076974933334
0.18408679189333338
0.25564981954666666
0.3323154400000001
0.43095439922666673
0.5531290037600001
0.67965410776
0.8139579254400001
0.9458726019733333
1.0537985070133336
1.1478916886133335
1.22521799528
1.2474167536
1.2649455672
1.28310269776
1.3018139324266664
1.3234704897600003
1.36855340096
1.4257337137866668
1.503229133066667
1.6049663733333333
1.7269209253333335
1.8817326941333334
2.057430571173333
2.2222762202933337
2.366565737093333
2.5029025450933333
2.62500792376
2.7277142954933336
2.836387768506667
2.943560486106667
3.0364629860800014
3.103181552746667
3.117672205253333
