# Supplementary material for: Obesity dysregulates feeding-evoked response dynamics in hypothalamic satiety neurons
Source: Sci Rep. 2025 Oct 14;15:35837. doi: 10.1038/s41598-025-19800-2 (PMC12521569; doi:10.1038/s41598-025-19800-2)
Supplement: Supplementary file 6 — Supplementary Material 6. [file 41598_2025_19800_MOESM6_ESM.zip › Supp Fig 1/Supp Fig 1e/MPK133_NCD_Early_25.csv]

0
0.033320008400000004
0.03333949153333334
0.03326848724444444
0.033799745433333334
0.040096436346666674
0.03995785866666667
0.040077600266666666
0.03516083389333334
0.02804882296
0.014997579493333335
0.008463235866666668
0.0016891950666666669
-0.0001228942933333333
0.004859345973333333
0.011551229440000001
0.018221135733333334
0.024862253333333337
0.03166850666666667
0.032966593973333326
0.026542123573333336
0.02667920304
0.02975445370666667
0.03867360570666666
0.04714896906666667
0.05342160666666667
0.05319109874666667
0.05517257802666666
0.04792438576000001
0.04024428842666668
0.046761791626666674
0.04672823234666667
0.03858947893333334
0.02802549922666667
0.014639854960000006
0.001662023493333339
-0.004762773679999996
-0.013426668079999999
-0.015681974239999997
-0.01528387237333333
-0.013469076906666662
-0.01342272941333333
-0.00832115845333333
-0.0011969168799999912
0.011325837786666671
0.02029071698666667
0.01995149680000001
0.01999687562666668
0.019997772560000012
0.019237274533333345
0.011733276266666674
0.05803419680000001
0.20026562888000002
0.4702629151733334
0.8344808955999999
1.2697313536000003
1.702380584
2.047438493333334
2.275153434666666
2.4121213866666666
2.4758128000000004
2.4464961866666664
2.3242587626666666
2.057139986666667
1.6861738693333332
1.2400158234666665
0.8047916722666668
0.4386091170666668
0.18877742370666664
0.025788831146666667
-0.05851559575999998
-0.09542255578666667
-0.12860963632000003
-0.14754280997333333
-0.16009796674666665
-0.16441498997333334
-0.16140925048000002
-0.1403049022133333
-0.11548399231999999
-0.08271734568000001
-0.056508544613333336
-0.036723070533333346
-0.023597815893333342
-0.012834230533333341
-0.010939317173333341
-0.016317502240000014
-0.029783337920000017
-0.04307985442666668
-0.056502840000000006
-0.06498546666666667
-0.06666725333333333
-0.06664589333333333
-0.06663789333333334
-0.06672149333333334
-0.06187606400000001
-0.05022980773333334
-0.03686739066666667
-0.023553402213333345
-0.010137003893333342
-0.0016544332266666727
2.7310506666660742e-05
-5.99893333339248e-07
2.3983199999970363e-06
-2.39832e-06
2.998213333333338e-06
-3.0308720000000008e-05
0.0003510886133333333
0.007118608613333335
0.013767486933333333
0.02043259706666667
0.027129904
0.03341250666666666
0.03330898666666667
0.03332890666666667
0.033316986666666666
0.03335026666666666
0.03296885333333333
0.026201293333333334
0.01955238906666667
0.012880759786666664
0.0062008619199999965
-0.00017484765333333925
0.004833775573333327
0.008778694773333326
0.013354740586666662
0.020835747786666657
0.03463432965333333
0.049815268026666665
0.06587912775999999
0.08398631389333334
0.10307701789333334
0.11612059893333333
0.11784549600000001
0.123141752
0.12936527466666667
0.11900291519999999
0.11012104133333334
0.10232756853333332
0.10382274861333333
0.09909728863999999
0.11535645847999998
0.14480563741333333
0.18672551021333333
0.21453777013333333
0.23695087810666665
0.2606922810666667
0.261771136
0.25169810400000003
0.23018007832
0.21677844178666664
0.18413402437333334
