# Supplementary material for: Obesity dysregulates feeding-evoked response dynamics in hypothalamic satiety neurons
Source: Sci Rep. 2025 Oct 14;15:35837. doi: 10.1038/s41598-025-19800-2 (PMC12521569; doi:10.1038/s41598-025-19800-2)
Supplement: Supplementary file 6 — Supplementary Material 6. [file 41598_2025_19800_MOESM6_ESM.zip › Supp Fig 1/Supp Fig 1e/MPK133_NCD_Early_26.csv]

0
-0.00019351733333333314
-7.727153333333329e-05
-6.238306666666663e-05
-3.4522599999999967e-05
-0.00010714528
0.0045298595199999995
0.007448857733333332
0.018184288293333333
0.024880944266666667
0.0316163008
0.03368211176
0.037419318693333335
0.033358532266666664
0.033310353040000004
0.03338605704
0.028843318080000003
0.021394402346666664
0.01340886344
0.013240203199999996
0.017767027199999997
0.022239288533333332
0.029676823839999998
0.037728935840000005
0.04042209424
0.04781365690666666
0.06760218224
0.08526662933333333
0.100370168
0.10457011973333333
0.09469509176
0.08163780165333333
0.06808906458666668
0.047956950213333335
0.03504757768
0.02766596298666667
0.01510793309333333
0.011130163493333326
0.01420304685333333
0.026974766053333325
0.043845126320000004
0.06314382232000001
0.07927702231999999
0.11286083466666667
0.13925133573333331
0.15421889842666664
0.1602902520266666
0.16397344122666666
0.1544740542933333
0.14171032263999997
0.14375258933333337
0.23390879842666665
0.47825314157333326
0.9141670690399999
1.5247116409599994
2.2950034139733324
3.139159621946666
3.9786847562666674
4.7512696984
5.453746533333333
6.071073668266664
6.503095807226667
6.671914205546667
6.52898832368
6.108393889279999
5.433009375679999
4.617975168453333
3.757339978133334
2.935369844000001
2.1682712064000005
1.47691037744
0.9031260134399999
0.43938443984000014
0.09752964218666667
-0.12790077872
-0.2577046708266667
-0.31976767909333337
-0.32924919856000007
-0.30189791210666667
-0.25473906248
-0.20763680570666668
-0.17557043928
-0.14045952527999997
-0.10900145914666667
-0.08965568736000001
-0.0697597904
-0.04980225762666667
-0.025297243893333335
-0.008038294560000001
0.0053524257333333325
0.018677530053333332
0.03173440471999999
0.033313855386666674
0.03345353512000001
0.031163238319999998
0.03111129333333333
0.030743186666666665
0.024002799013333336
0.017206224613333335
0.012791695333333335
0.006544193226666667
0.007037515893333334
0.0165197836
0.03233201562666667
0.05432242384
0.09161763261333335
0.1369365913066667
0.19266746032
0.2551799226933334
0.33018181370666666
0.4042428222399999
0.4681924033066667
0.53853249664
0.6111126913066667
0.69222528136
0.7673872715200001
0.8691450648266666
0.9746910357600002
1.085453174426667
1.17883057176
1.2742948794666664
1.3532359535999998
1.4132788246133332
1.46027997128
1.4992459499466666
1.5202906936799998
1.4960143049066668
1.4435664837333335
1.3764185061333332
1.2983278918133334
1.1987478265600002
1.0999946991733331
0.9946606704000001
0.8776036159999999
0.7564260972533333
0.6634586913066668
0.6133347728
0.6112783087999999
0.6494036968000001
0.7594349415733332
0.9333069269066667
1.1431765223733332
1.3922629677066667
1.6671889181066666
1.9194049597066667
2.1433289773866666
2.3734143977866666
2.60233854568
2.79194466672
2.9029358190133334
2.9557229093333333
