# Supplementary material for: Obesity dysregulates feeding-evoked response dynamics in hypothalamic satiety neurons
Source: Sci Rep. 2025 Oct 14;15:35837. doi: 10.1038/s41598-025-19800-2 (PMC12521569; doi:10.1038/s41598-025-19800-2)
Supplement: Supplementary file 6 — Supplementary Material 6. [file 41598_2025_19800_MOESM6_ESM.zip › Supp Fig 1/Supp Fig 1e/MPK133_NCD_Early_27.csv]

0
0.024598426666666666
0.029042964666666667
0.030470493333333338
0.0311639679
0.03169858765333334
0.028508622320000006
0.021713727120000005
0.012438395653333335
0.0018378426666666677
-0.004993655999999999
-0.006708705066666666
-0.006611422693333332
-0.00400120136
-4.952669333333258e-05
1.455864000000072e-05
-1.1229333333258722e-07
0.0
0.0
0.0
0.0
0.0
0.0
0.0
0.0
0.0
0.0
0.0
0.0
0.0
0.0
0.0
0.0
0.0
0.0
0.0
0.0
0.0
0.0
0.0
0.0
0.0
0.0
0.0
0.0
0.0
2.39832e-06
-2.7736533333333357e-06
-1.1963333333332591e-05
-0.00034788165333333256
-0.0018095810666666668
0.018313985306666666
0.10983668021333333
0.2760996989866667
0.5398286029066667
0.9266698036533333
1.3955822682933336
1.85863682536
2.2984468362666672
2.694311130666667
3.0079446960000005
3.2041615733333324
3.291517013333334
3.2678787466666677
3.0972982837333336
2.774218083733334
2.3687232168000003
1.93179351288
1.5030299337600004
1.1151198209599997
0.8013300313600001
0.5758887484266668
0.3939918147733333
0.24319050234666667
0.1449168288
0.06024726512
-0.02564326688
-0.07921225037333333
-0.11905190655999999
-0.16834646602666664
-0.1924573410933333
-0.20744791709333332
-0.22542846749333334
-0.23363936669333332
-0.23501490330666666
-0.2207832362933333
-0.20506850794666667
-0.17933460000000004
-0.15049918269333332
-0.10882635226666665
-0.08308879279999998
-0.05901526765333332
-0.03791190250666666
-0.026487631013333325
-0.02663654461333332
-0.023959421759999985
-0.01723769738666665
-0.015611759013333327
-0.01068824088
-0.004020025679999991
-0.00013370666666666272
0.004844933333333327
0.011822719999999998
0.030106602666666656
0.05502137626666666
0.07901308509333334
0.09942509143999999
0.12617690506666668
0.15566321472000005
0.18643502832
0.23252776384000004
0.2886015060266667
0.3478270788
0.39887940648
0.44771033928000004
0.4837002416
0.5073234530666666
0.5282307866666666
0.5499750666666666
0.5941720533333333
0.64401672
0.7037370693333334
0.7742162756533333
0.85794772872
0.9145979479466667
0.9877278839466668
1.0646315586133333
1.1340315888266668
1.197693892746667
1.2782240884533331
1.3622971217866668
1.4572626444533334
1.54702060792
1.611214116096
1.7034124424960002
1.7999264864960003
1.8867408731626667
1.970062284096
2.0716938335733333
2.1296841645333333
2.185960365066667
2.2527215798133335
2.3542849646133335
2.504334442053334
2.6447109537599998
2.740124113226666
2.817419151813333
2.8674039294133338
2.8703097973333334
2.8870631466666667
2.911856026666667
