# Supplementary material for: Obesity dysregulates feeding-evoked response dynamics in hypothalamic satiety neurons
Source: Sci Rep. 2025 Oct 14;15:35837. doi: 10.1038/s41598-025-19800-2 (PMC12521569; doi:10.1038/s41598-025-19800-2)
Supplement: Supplementary file 6 — Supplementary Material 6. [file 41598_2025_19800_MOESM6_ESM.zip › Supp Fig 1/Supp Fig 1e/MPK133_NCD_Early_28.csv]

0
5.372579478533334
5.412173659266666
5.4220400212
5.407223229566667
5.35645993512
5.2921578268800005
5.166317647413333
5.036801325706667
4.897100968106667
4.728515583306666
4.51847814784
4.31528465264
4.115281491999999
3.915609358666666
3.7775443519999996
3.6914989226666663
3.6398994506666673
3.5150550906666678
3.370131551733334
3.261969273599999
3.2071438432799995
3.17260031416
3.2053389318399996
3.30667013184
3.3678129038399995
3.3924949357600007
3.4403025979200006
3.5452423896
3.6594188920000006
3.8489940053333336
4.0892716866933325
4.298258790986666
4.463145937546666
4.612663323413333
4.73311115592
4.801018704053332
4.83971573704
4.849680750719999
4.837169899786668
4.765084459333334
4.67414223464
4.616169257653334
4.581939565386666
4.552663529386666
4.5580273834666665
4.587690953306666
4.601192096746667
4.64228580408
4.740974353573334
4.858234969946665
4.953037631679998
5.105902946106666
5.347006054773333
5.640782096213333
6.050517199840001
6.628105239199998
7.270424400000001
7.9112257122933345
8.554769287226666
9.124569857893334
9.571123399226666
9.899254599226667
10.010099313600001
9.834357685333332
9.353672208000003
8.58359496
7.600875066666668
6.500442000000001
5.31570775304
4.174055694373333
3.145976341466666
2.173668597733333
1.3240470892533331
0.6995152676266668
0.25760127424
-0.0475468069866667
-0.1920238195466667
-0.23111977160000002
-0.22801549637333335
-0.21410252720000003
-0.19350187573333338
-0.1750038021866667
-0.16535834306666666
-0.16429136173333336
-0.16431179885333336
-0.16223760552000005
-0.15213328810666668
-0.1318896480266667
-0.10925045656000003
-0.08268765160000004
-0.058649117200000024
-0.03897455482666669
-0.025814246560000025
-0.015127302533333359
-0.008437815840000026
-0.0016848542400000237
3.0308719999999988e-05
-2.998213333333324e-06
2.398319999999997e-06
-2.39832e-06
-3.5230933333333304e-06
-2.5855600000000004e-05
0.00027359826666666667
0.011874392933333333
0.03023972458666667
0.045693208053333316
0.06579226295999999
0.08537162805333329
0.09869891607999998
0.10708258701333333
0.12091376165333331
0.1345047652533333
0.15443678682666664
0.15777385722666665
0.16069175837333333
0.17579702242666664
0.19198464656
0.20085651485333333
0.21919221992000001
0.2361727345066666
0.24758066165333326
0.25067132386666663
0.24583962170666662
0.23939547314666665
0.22462876728
0.19655527234666664
0.16706026666666668
0.14300369791999998
0.11791888538666667
0.09928634512000002
0.07310222549333333
0.04967225218666666
0.035666638079999986
0.04911808154666665
0.08732294368
0.13670838303999996
0.19267652861333331
0.25965619976
0.3257086406133333
0.38665976503999994
0.4687767637066667
0.5748161829066666
0.69058344528
0.7954849918933335
0.8916391424
0.9873654346933332
1.0911735413599999
1.2257729635466665
1.380699113413333
1.5680125710133335
