# Supplementary material for: Obesity dysregulates feeding-evoked response dynamics in hypothalamic satiety neurons
Source: Sci Rep. 2025 Oct 14;15:35837. doi: 10.1038/s41598-025-19800-2 (PMC12521569; doi:10.1038/s41598-025-19800-2)
Supplement: Supplementary file 6 — Supplementary Material 6. [file 41598_2025_19800_MOESM6_ESM.zip › Supp Fig 1/Supp Fig 1e/MPK134_NCD_Early_29.csv]

0
1.5723519999999997
1.6275693333333334
1.6504328888888888
1.6322746666666665
1.6036064
1.5834399999999997
1.5231768
1.4385258666666667
1.3641133333333333
1.2990210666666664
1.2354234666666666
1.1785082666666669
1.1298976
1.0984776
1.0827290666666665
1.0465877333333333
1.0209810666666668
1.0398581333333334
1.0799117333333332
1.1209682666666665
1.1861442666666666
1.2501189333333333
1.284548
1.2930309333333332
1.2926738666666666
1.3002717333333333
1.3059453333333333
1.2796952000000001
1.2428869333333334
1.206384
1.1581509333333335
1.1022778666666668
1.0671992000000001
1.033244
0.9889616000000001
0.9451423999999998
0.9010400000000001
0.8506546666666667
0.7886501333333332
0.7119512
0.6209093333333333
0.5368466133333333
0.4568910666666666
0.3961806586666667
0.3629347253333333
0.3453317811466666
0.33516694095999994
0.33829103245333325
0.3380343975466666
0.35820631354666665
0.4226930843999999
0.5353418032799999
0.7169985941866667
0.9884292770933334
1.3078164944266668
1.6357982144266667
1.9668193757333332
2.2681295066666665
2.5599872
2.813300133333333
2.980408453333333
3.0562974400000003
3.054033788346666
2.92026830488
2.696080061146666
2.448062463546667
2.2007272467466668
1.970022233413333
1.747371263546667
1.5542958726133336
1.4167295502133335
1.3164131830133334
1.2401282613333333
1.2336259904
1.272522738213333
1.347467738213333
1.4476642555466666
1.5692183755466664
1.6942384518133333
1.820832592
1.9358196479999998
2.0439239733333334
2.1179539173333333
2.1567877040000005
2.164597515466667
2.1283421828
2.0587813604
1.983839175333333
1.9002357794133333
1.81436969064
1.7383846974666668
1.6551636831466667
1.5759417511733333
1.49567788232
1.4270405780533333
1.37971796176
1.3565118358133332
1.3554592968533332
1.3763026778933332
1.39276181176
1.3949965858933335
1.40024630384
1.4191587211999996
1.4620619486666666
1.5333369430399997
1.6308695083733333
1.7238354837599998
1.7974225997333335
1.8611934546666664
1.91670271232
1.9668585926933335
2.0355907889599996
2.083874540693333
2.1106501593866667
2.1228023841333337
2.1256131944266667
2.1194508352266666
2.128723872026667
2.1426977710133333
2.1593703552799997
2.16764937128
2.14565950656
2.11949358096
2.08759090088
2.034234097946667
1.9438581795466665
1.8405241569066666
1.7028559657066666
1.541407855653333
1.3748429901333334
1.2090860282666667
1.0474601132266665
0.90334526016
0.7620662886133333
0.6367363304
0.545582624
0.477532664
0.418758664
0.38956841047999996
0.3774622676533334
0.37762525405333336
0.3876364673866667
0.4179825873866666
0.4602810566400001
0.49509161149333336
0.51407589608
0.5298981294133334
0.5450056630400001
0.55155324384
0.5605890926133333
