# Supplementary material for: Obesity dysregulates feeding-evoked response dynamics in hypothalamic satiety neurons
Source: Sci Rep. 2025 Oct 14;15:35837. doi: 10.1038/s41598-025-19800-2 (PMC12521569; doi:10.1038/s41598-025-19800-2)
Supplement: Supplementary file 6 — Supplementary Material 6. [file 41598_2025_19800_MOESM6_ESM.zip › Supp Fig 1/Supp Fig 1e/MPK134_NCD_Early_30.csv]

0
2.5132476
2.540797
2.564245244444444
2.5800684021000007
2.5911287075466665
2.5885833179466666
2.5607090885333337
2.5056666248266666
2.430460329813333
2.3465709039466662
2.2621994918666664
2.16835470368
2.0654541020533332
1.9528905367200002
1.8222459340533335
1.7096137714666664
1.5964874130666662
1.4979154727733333
1.4161385978399996
1.3344278816000001
1.2696389454133334
1.2278583289599998
1.1981091522133334
1.1824523044799997
1.1903043593866665
1.1785273307733335
1.1675771792266667
1.149324753893333
1.1224686018933334
1.0978218125599999
1.0627044482933332
1.00201157896
0.9268209066666666
0.8324818666666668
0.7264484266666665
0.6273409866666668
0.5434265333333334
0.46557872
0.39478316
0.3242003890666666
0.26029554776
0.20540813442666664
0.16744394776
0.14535337442666668
0.12517275869333333
0.11011981333333334
0.09414549333333334
0.07425106272
0.049740275146666665
0.03235067786666666
0.01668689072
0.019479209466666664
0.06373252221333334
0.16928991752
0.3479746022666667
0.6017879773866667
0.8912943519733335
1.2047541365066665
1.5056048904533332
1.7769930912533338
2.0373735456800004
2.2627135296799996
2.4198328363466666
2.4935278586666665
2.463886773600001
2.3135249965599995
2.1002834602933333
1.8388499496533335
1.5753461437866667
1.3316735542933331
1.0870049289333332
0.8567163156
0.6501948622666666
0.46923867506666667
0.32009805416
0.2217413084
0.14989329402666668
0.10445242712000001
0.07375580586666668
0.052953597946666674
0.04112681205333333
0.03488869869333334
0.03341154290666668
0.028441641573333336
0.021878358586666678
0.01009131904000001
-0.0006692142933333275
-0.0024236142933333244
0.0075977573600000126
0.015912575466666676
0.027652706666666676
0.03844957202666667
0.04000549442666668
0.039807377093333346
0.04970271069333334
0.06312367549333334
0.07612793840000001
0.07795130933333334
0.06803522880000003
0.05463852776000001
0.04128199717333334
0.028321834240000017
0.029172844906666683
0.038343474773333344
0.03787313554666668
0.037754066693333345
0.03769654696000001
0.035172143306666674
0.033685425973333336
0.03985427397333334
0.04003046061333333
0.03993952381333334
0.03730011317333334
0.030561985440000005
0.026012974506666668
0.02485097450666667
0.026770845093333332
0.02922562394666666
0.03078008813333333
0.027046855413333334
0.021298476746666666
0.012834172639999997
0.006274287546666661
0.002235397759999991
-0.0014621132533333304
0.006723918746666665
0.01148451066666666
0.01823958853333333
0.024798897440000002
0.033213306426666665
0.038626421093333335
0.04714719952
0.05372009392
0.06056236234666667
0.06869536136
0.059005996026666674
0.045789680533333335
0.032452957920000004
0.018994424879999996
0.0038136302133333325
7.147554666666581e-05
-2.7713546666667392e-05
1.4670933333332572e-05
-4.952669333333416e-05
-0.002665148026666668
-0.006614422693333334
-0.006678395733333336
-0.006678395733333336
-0.006614422693333334
-0.003998801360000002
