# Supplementary material for: Obesity dysregulates feeding-evoked response dynamics in hypothalamic satiety neurons
Source: Sci Rep. 2025 Oct 14;15:35837. doi: 10.1038/s41598-025-19800-2 (PMC12521569; doi:10.1038/s41598-025-19800-2)
Supplement: Supplementary file 6 — Supplementary Material 6. [file 41598_2025_19800_MOESM6_ESM.zip › Supp Fig 1/Supp Fig 1e/MPK134_NCD_Early_31.csv]

0
3.956824234133332
4.003285418733333
4.032577342715555
4.05242743037
4.075223020296
4.106036142536
4.099212613869333
4.082843265066667
4.078414370933333
4.1005037856
4.160714541866666
4.2807074112
4.4367196479999995
4.610851318133333
4.78024526712
4.935409240538665
5.038644046488001
5.0912393935405325
5.1156103993325335
5.103447159572533
5.079152903833868
5.072466158151199
5.066122279098667
5.047638950640001
5.027244596080001
4.981946179733333
4.9121347456
4.8329924856
4.732117939999999
4.6114010224
4.4904013460800005
4.349744575973332
4.215547998906666
4.092601075706666
4.000008204106667
3.9432514349546666
3.9137244454106663
3.8899661295893333
3.8794138829074933
3.8785679077032267
3.8570588836048265
3.840365931785094
3.8367249970184267
3.830961820686933
3.8040306448245333
3.775423170394933
3.7586474210653336
3.7281364017866663
3.707545674933333
3.6882448365333342
3.673803420533333
3.6269719485333334
3.5855769226666667
3.5457730826666665
3.5101257439999993
3.4824418365333334
3.4999354224
3.5375450657333336
3.56269842696
3.59792935184
3.6502864958958137
3.6863612570080804
3.70163615307208
3.7082178594110133
3.71378210984016
3.680126489517679
3.626849738832079
3.5864824344507467
3.5959180122176804
3.6062089025671997
3.643159925900533
3.703491354658693
3.763891938075494
3.771029944609627
3.76273953145496
3.740702533873067
3.7039271870406396
3.6334545358948533
3.5887179191175202
3.5528464108420525
3.5399603603188803
3.5499645586864803
3.6296612962528
3.705975996363466
3.7762900682949336
3.8019943524266666
3.791375353114667
3.7066674003997333
3.604616455370717
3.4864502035051164
3.3942417377957836
3.3349234057184503
3.305916699054718
3.298156719565574
3.342204995004507
3.3817078469538395
3.432095877703174
3.481310951855173
3.5277527646336
3.5323671987725334
3.5545290477549334
3.547298271248267
3.5347597367469334
3.519589687921333
3.5339571372144007
3.533295141786828
3.5364371983468263
3.5450208966881602
3.546311972986827
3.546256117554827
3.5373443164
3.5111604473333338
3.4930684640186658
3.459809019184267
3.389190667746747
3.32057744148008
3.2603823270800802
3.1651183750210934
3.0728390845013602
2.9984710556900267
2.9309499409494943
2.8643076997166927
2.8387635837732805
2.8247205880131463
2.8105422701201066
2.789823587767307
2.74600209105344
2.7002026492318403
2.6557686833138403
2.5863911547599203
2.5052488905199204
2.4422957345999206
2.352985389605253
2.2635793739609866
2.1960510096176002
2.1515399341136
2.1048880591002668
2.0607340116496
2.0103031859261336
1.936586438032
1.8414293962026667
1.7616987538826665
1.697129756
1.6379908767733333
1.5990644711733333
1.5758547818691468
1.55225696528808
1.5412895591174132
1.5507598847787467
1.5900879723174133
