# Supplementary material for: Obesity dysregulates feeding-evoked response dynamics in hypothalamic satiety neurons
Source: Sci Rep. 2025 Oct 14;15:35837. doi: 10.1038/s41598-025-19800-2 (PMC12521569; doi:10.1038/s41598-025-19800-2)
Supplement: Supplementary file 6 — Supplementary Material 6. [file 41598_2025_19800_MOESM6_ESM.zip › Supp Fig 1/Supp Fig 1e/MPK134_NCD_Early_32.csv]

0
1.8963188084
1.8757513622
1.8555225170666665
1.8144090378000002
1.7746569835733335
1.7163921195199998
1.6665140320533331
1.62163390536
1.6076361952533333
1.6122837783466666
1.63468996712
1.68408299008
1.7698304841866666
1.8641315676266668
1.9775473770666663
2.0695919890933334
2.1262882680533335
2.1565622299466667
2.1781393990133338
2.180946309786667
2.18500626072
2.209429071306667
2.218275171573333
2.22858747984
2.2577582003466667
2.32495958896
2.4097543542666666
2.5234293137333332
2.646956602799999
2.7362332939200003
2.7899201268800002
2.800606836
2.7893409269333334
2.7664317392
2.733886404266667
2.6847048
2.638326370666667
2.558668334586667
2.4405604289599996
2.326358015626667
2.207686416986667
2.0626754226133333
1.9282272720266667
1.7946156133866666
1.6419285640266668
1.464717981333333
1.2779315207733333
1.0916672301066666
0.9060574162133331
0.7295454763733333
0.5963288425066666
0.5569510697066666
0.56945934704
0.6477697331999999
0.8285942824
1.0685065109333334
1.3089480720000002
1.5670993333333336
1.8364941866666669
2.0930017066666666
2.34236296
2.54189904
2.703669066666667
2.80695576
2.7874477333333334
2.6942589600000004
2.5915178666666674
2.4621115733333334
2.31905544
2.18733992
2.0261012506666667
1.8253125573333335
1.590172216
1.3609051250666666
1.1734625536000003
1.0194891510133333
0.8869150907466669
0.7813895550133334
0.68702525752
0.5937538056000001
0.5250680485333333
0.5022129393333333
0.5179573883999999
0.5239328675466667
0.5397469938666666
0.5566155508533334
0.5596149096533334
0.5560265509866666
0.5574870202666667
0.5552926626933332
0.5445221784533333
0.5218583677866667
0.49693615471999997
0.50088814336
0.5015832641333332
0.5169632377866668
0.54994092448
0.5959204883199999
0.6452029519466667
0.71819081144
0.7969658206933334
0.8729751820000001
0.9372752842933333
0.9914749525600001
1.03184337984
1.07251266448
1.1053065188
1.1341147982666668
1.1492774017333334
1.1328438357866668
1.0895338412800002
1.03353298816
0.9637822333866667
0.8911901166933334
0.8374667710666668
0.7742145010133332
0.7237386939733332
0.6739843653333332
0.6207736023733333
0.58732390504
0.5913307734933333
0.6080810750666668
0.6432024953333333
0.7174159813866666
0.7846205774133334
0.8525057126133334
0.9115498584800001
0.9828618979199999
1.0635675582133335
1.1522846096533332
1.2340929725866667
1.3499249176533332
1.4785457421600001
1.5793729381333335
1.6896915733333338
1.8127147466666667
1.9377967466666666
2.060842408
2.192464096
2.3338817413333333
2.4941818213333335
2.656966141333333
2.848336133333333
3.089908631999999
3.3761138933333332
3.668608613333333
3.9919382133333334
4.324296960000001
4.676788346666667
5.04812904
