# Supplementary material for: Obesity dysregulates feeding-evoked response dynamics in hypothalamic satiety neurons
Source: Sci Rep. 2025 Oct 14;15:35837. doi: 10.1038/s41598-025-19800-2 (PMC12521569; doi:10.1038/s41598-025-19800-2)
Supplement: Supplementary file 6 — Supplementary Material 6. [file 41598_2025_19800_MOESM6_ESM.zip › Supp Fig 1/Supp Fig 1e/MPK143_HFD_Early_1.csv]

0
0.034800903333333334
0.04236705966666667
0.04752517396888889
0.06076849374766667
0.06775001262728
0.07363375302728
0.07023282529394667
0.06523106059261334
0.057956589975813336
0.04700872607999999
0.03651843941333334
0.029984258662159997
0.023405150248906666
0.010538576070640005
0.0022956143020799904
-0.0003988862821066696
-0.007180737648000004
-0.013906886221413338
-0.020792510294640004
-0.023074127086079997
-0.029663874235226668
-0.029609533584826663
-0.029335602811493337
-0.025624960560000007
-0.02140994906666667
-0.01395730586666667
-0.0005371133333333389
0.012505941445333324
0.020722140735199998
0.018598445537066667
0.017940981838399997
0.018012661134399997
0.022359991662320004
0.02401507948672
0.03105618936008
0.033478214658746674
0.026689040402746667
0.015672307074826662
0.015105046867226659
0.016086162343466673
0.01888409366986667
0.0256759786648
0.0324097426888
0.0328982710008
0.031621175067999996
0.03755602515386666
0.04402497530266667
0.050718343374666665
0.05750638659783999
0.06438432197917333
0.06671499870024
0.06669464570133334
0.07043467305866666
0.07609789479549334
0.08172438657016
0.08151695822669335
0.07812758029840002
0.06781650469946668
0.04942997250053334
0.029577384584266668
0.009569794292
-0.003585868484533336
-0.010393889618933337
-0.01120869707386667
-0.012937652735119995
-0.02626115767272
-0.03634433303272
-0.04952779652338667
-0.06096945488925333
-0.06465905094176
-0.055068616310026665
-0.051708439093759995
-0.05189418922469334
-0.055207111469360005
-0.06834360021344
-0.06624373359717334
-0.05623780214677335
-0.045209092654186676
-0.044591169947920006
-0.04534959832896001
-0.056614379636426675
-0.06644804278309334
-0.06813804164607999
-0.05204272639194666
-0.024890206568799995
0.0019703802698666636
0.025118603605333335
0.046206045986666666
0.06323785304533332
0.08116387025599998
0.10491551329013334
0.12818476683200003
0.141984037632
0.15382330204717334
0.15958168217624003
0.15980606954184
0.15976948188477333
0.16483350531677335
0.1746798453549333
0.17362968655493335
0.1694247222882667
0.15608757580826668
0.13985146330159998
0.13116426348453333
0.1355061161237333
0.14810891719048
0.14804013829528
0.14834466319394668
0.13647606126618667
0.12237458412458668
0.10722940865224
0.11407231671568001
0.12897223114469333
0.13565802804152002
0.13713798985165332
0.13792556453031998
0.14454106498365332
0.13644553685090663
0.1425155455015733
0.14834593596344
0.14313589468210666
0.12307206715413335
0.11834631829199999
0.118298662628
0.12444100453199998
0.13818896838879996
0.1616107074384
0.17694554408960003
0.17556993252293332
0.1799777595408
0.19292394566959997
0.19951723764746662
0.20201278309546666
0.22227550644346666
0.24839434468960006
0.25917425660056
0.2592691017014933
0.26609684079749335
0.26131455196026665
0.24504469493775996
0.2412121696878667
0.24445282155226666
0.24189496621093337
0.23494223267482672
0.22722305497733333
0.21329589239999996
0.1967018930666667
0.18832904293333333
0.1871638936
0.17518183677333338
