# Supplementary material for: Obesity dysregulates feeding-evoked response dynamics in hypothalamic satiety neurons
Source: Sci Rep. 2025 Oct 14;15:35837. doi: 10.1038/s41598-025-19800-2 (PMC12521569; doi:10.1038/s41598-025-19800-2)
Supplement: Supplementary file 6 — Supplementary Material 6. [file 41598_2025_19800_MOESM6_ESM.zip › Supp Fig 1/Supp Fig 1e/MPK143_HFD_Early_2.csv]

0
0.27668159999999997
0.24207604666666666
0.23205189777777774
0.21731912133333334
0.19511118477333333
0.15258233144000002
0.1177503984
0.0773339733333333
0.05445578826666667
0.04914582856
0.05396071656
0.0647458656
0.07344174133333332
0.06840136960000001
0.05910499549333333
0.04815565978666667
0.03734941178666666
0.03347006778666666
0.02809811952
0.014647738959999998
0.0013337333333333342
-0.011994773333333332
-0.025410026666666665
-0.030742509333333327
-0.023991210666666662
-0.017338063733333332
-0.010645339440000002
-0.004064219706666667
0.0003158946666666664
0.007147501066666667
0.013732186133333334
0.017744392506666665
0.01778308610666667
0.014686365413333331
0.0016766192799999987
-0.004849972453333336
-0.00855056282666667
-0.004452349893333335
-0.0016861353066666674
0.00419280976
1.96951199999994e-05
-0.00040009317333333333
0.0033570538933333336
0.028670273280000002
0.06997717834666667
0.12871932072
0.19828685672000004
0.2694186897333334
0.3371897034133334
0.3952895466933333
0.44966498346666656
0.5064299194933333
0.5708070025333335
0.6357685822933331
0.6861876779200001
0.72147654272
0.7498952159466665
0.7751609385599998
0.7945544206666665
0.8334052596266666
0.8787529487200001
0.9198852058933333
0.9654328104266666
1.00305537016
1.0362543485600002
1.0803668018933335
1.1244596376
1.1742415109333335
1.2447735369866666
1.3170118244533333
1.4274332620533334
1.5453855065866666
1.6207721156800001
1.6642977733600002
1.6906685688533334
1.659716971786667
1.5880377974400004
1.4966782950933333
1.3712328564266667
1.2376023670666667
1.0648229935733333
0.87947099192
0.7102962006399999
0.5635557486400001
0.43093662834666663
0.32414480584
0.25233800714666665
0.17766150554666668
0.13235080447999997
0.08653429863999998
0.04811890711999999
0.007476022346666659
-0.007201825359999999
-0.027872075973333344
-0.042680168773333346
-0.04457274712000001
-0.03936644232000001
-0.023255405013333334
-0.006189362480000001
0.004832745493333331
0.016752636426666658
0.036787716426666665
0.03951635642666667
0.03542115861333333
0.031209024746666657
0.025877392479999987
0.009609960773333322
-0.008353561893333345
-0.03238614056000002
-0.05244896533333335
-0.07237790024000003
-0.09290526053333335
-0.11090638853333333
-0.10393513333333335
-0.09731563173333337
-0.0907053798666667
-0.08036881720000001
-0.053657003866666685
-0.022401388080000015
0.018952495359999995
0.07995009733333333
0.15711696933333333
0.2490448733333333
0.3106636509333333
0.3626550768266666
0.39515638194666663
0.41564751528
0.4131129965866666
0.4084101792
0.39423826720000005
0.36475949888
0.32048753490666665
0.25351794693333335
0.20335621173333332
0.16424999946666669
0.14020768104
0.12366161301333335
0.1225679183733333
0.12482489706666668
0.13105221039999998
0.13279691869333335
0.13375584266666665
0.14015975064000002
0.13467720424000001
0.12172437490666664
0.11335253901333332
0.10855873584000002
0.09641934383999999
0.08135275717333332
0.06311818552
