# Supplementary material for: Obesity dysregulates feeding-evoked response dynamics in hypothalamic satiety neurons
Source: Sci Rep. 2025 Oct 14;15:35837. doi: 10.1038/s41598-025-19800-2 (PMC12521569; doi:10.1038/s41598-025-19800-2)
Supplement: Supplementary file 6 — Supplementary Material 6. [file 41598_2025_19800_MOESM6_ESM.zip › Supp Fig 1/Supp Fig 1e/MPK143_HFD_Early_3.csv]

0
0.026634801333333333
0.06482190733333333
0.084498516
0.09330378699999999
0.09970292125333333
0.1164496428533333
0.12275369618666665
0.11906595218666667
0.11838884792
0.11037199626666665
0.0988782344
0.07132619173333334
0.045482138399999976
0.018229707546666658
-0.003464910826666673
-0.013500624960000002
-0.010937537253333332
-0.008296120186666664
-0.010089566133333337
-0.006587959759999999
-0.011948870613333332
-0.02332282789333334
-0.03397320397333333
-0.0397840208
-0.047500122400000004
-0.05181675874666667
-0.06284983583999999
-0.061985375493333335
-0.0548611456
-0.05515217706666667
-0.047755759093333336
-0.02449236472
-0.006467803653333341
0.0029076763466666655
0.01118526141333332
0.0061510914399999965
0.0017093623999999918
-0.004857126400000004
-0.018759594933333335
-0.021755442479999994
-0.017737630453333337
-0.022662309119999998
-0.028907662986666676
-0.026529340826666675
-0.026652802613333335
-0.023948937013333334
-0.017355790586666666
-0.01061074688
-0.00133840768
0.009306050266666666
0.015623865173333333
0.019629412879999995
0.020715571866666668
0.028745820400000004
0.03341329050666666
0.03638364704
0.04278172890666667
0.05835255951999999
0.07023727629333334
0.08038650744000002
0.07813325837333333
0.08375945837333335
0.0850292824
0.06347444613333335
0.05549818168000001
0.05459756117333334
0.048216380906666675
0.03389459717333333
0.037049109973333334
0.025674506159999996
0.022188881333333334
0.0249931976
0.04618855226666666
0.07024921093333332
0.08830502106666666
0.11976730453333333
0.14011115285333334
0.14181189978666667
0.14039107349333335
0.14486762842666667
0.15291500896000002
0.14311627077333336
0.12307924544000001
0.10336025016
0.08453053015999998
0.042290804826666674
0.02763843336
0.05519158109333334
0.08865369333333334
0.13641494933333334
0.17895404266666667
0.221742392
0.2487938266666667
0.2669177461333333
0.2625327504
0.27082339040000003
0.2584522704
0.21631600906666673
0.16343974453333335
0.10972645890666666
0.05866353917333334
0.013328725840000001
-0.02224996749333333
-0.04050402242666666
-0.0426626464
-0.04891413674666667
-0.046305472133333345
-0.03014847746666667
-0.024433160133333333
-0.024508284133333332
-0.019596887386666668
-0.01570392746666667
-0.010322975466666667
0.0031120911999999988
0.016539477866666666
0.024865797866666667
0.02890155466666667
0.02439552
0.024431386666666666
0.02451082666666667
0.01961005570666667
0.015625918373333336
0.015136293573333333
0.005758644586666666
-0.00480746208
-0.011715489439999999
-0.01605760117333333
-0.01971076970666667
-0.004715608719999999
0.03354456559999999
0.08652335832
0.15922404231999998
0.2357451586133333
0.2965804466133333
0.33253349895999995
0.36190414288
0.37766562928
0.38455085165333336
0.37667080632000005
0.3517224649866667
0.3067550408
0.23426701013333331
0.16177046450666668
0.10590050717333334
0.07350612850666667
0.045200013039999994
0.033783813200000005
0.030571133680000005
0.023413988080000007
0.007418505413333338
