# Supplementary material for: Obesity dysregulates feeding-evoked response dynamics in hypothalamic satiety neurons
Source: Sci Rep. 2025 Oct 14;15:35837. doi: 10.1038/s41598-025-19800-2 (PMC12521569; doi:10.1038/s41598-025-19800-2)
Supplement: Supplementary file 6 — Supplementary Material 6. [file 41598_2025_19800_MOESM6_ESM.zip › Supp Fig 1/Supp Fig 1e/MPK143_HFD_Early_4.csv]

0
0.09855453333333333
0.08237756666666665
0.0765359608888889
0.06559435236666666
0.05915694856
0.04611001522666667
0.03951877354666666
0.03331034714666667
0.028507311306666668
0.021387049706666668
0.008055987573333334
-0.0030427127733333318
-0.012032446613333332
-0.017753197706666668
-0.014811407333333334
0.0034790049333333337
0.023960811040000005
0.04614808008
0.07000221213333332
0.09278139802666667
0.11190421856
0.12302080781333331
0.13189746648
0.14261863360000002
0.13877460776
0.11377728082666669
0.08396941821333333
0.04842196221333334
0.015806597946666667
-0.01729186658666666
-0.03649247565333332
-0.05252657570666666
-0.06487847437333333
-0.07125783120000001
-0.06350408669333332
-0.047429149706666666
-0.022133957706666662
0.0037747903200000027
0.009326753093333336
0.013163950426666671
0.015502815840000005
0.018683113173333335
0.024367421146666672
0.02893552266666667
0.02896891920000001
0.02399137200000001
0.014270723173333336
0.004370208240000006
0.013686427440000008
0.014906616773333336
-0.002692612506666657
0.0026192253866666746
0.0010537352533333325
-0.006676255973333332
-0.000746269946666663
0.029917936213333333
0.031036788426666666
0.03396514978666666
0.03417487488
0.05011265474666667
0.07242338479999999
0.07733886112000002
0.08350427469333335
0.08605562938666668
0.06382714117333334
0.015595731573333337
0.00934178821333334
0.0031294924800000044
-0.00585504274666666
-0.017799413759999994
-0.018368886293333324
-0.034083844266666656
-0.049341244026666654
-0.055814842959999986
-0.052638341920000005
-0.03936358458666666
-0.04049440751999999
-0.039846756559999995
-0.03721460562666666
-0.035540633599999996
-0.035271231226666665
-0.02359901861333333
-0.012922844773333329
-0.006208349333333329
0.00045800800000000443
0.007072552293333339
0.011073750346666671
0.011118019173333339
0.011128878399999998
0.01076508266666667
0.006815837333333337
0.004502506666666665
0.004422213333333343
0.004483466666666673
0.004052933333333342
-0.005433799999999992
-0.011078983733333325
-0.011129654933333332
-0.011058004266666664
-0.015362849599999999
-0.006394404266666665
0.0026024704000000027
0.009352185360000003
0.015920455413333333
0.02718651408
0.03654898874666667
0.04488648317333334
0.05155273594666667
0.05811674589333335
0.06955286589333334
0.06626088722666668
0.059502392266666676
0.050134523760000015
0.037309473093333344
0.026149538426666674
0.01962981042666668
0.00805546642666668
-0.0026032165333333226
-0.009701667999999991
-0.02309800266666666
-0.036557656
-0.04451773573333333
-0.04168891813333332
-0.03546539173333333
-0.035637027759999995
-0.030728761093333327
-0.019514694719999993
-0.015616806693333325
-0.015194486426666657
-0.011237276079999994
-0.006119276079999992
-0.0047602224533333255
-0.011574310479999987
-0.018197945946666665
-0.02204715890666666
-0.02441382823999999
-0.024107121546666662
-0.017316881813333327
-0.010712474879999994
0.003537017093333339
0.02081259309333333
0.03149095573333333
0.03552399333333334
0.035625380506666665
0.027938261333333332
0.011963175999999997
-0.0048857906933333336
-0.008864818426666667
-0.008825655466666667
-0.013723940106666666
