# Supplementary material for: Obesity dysregulates feeding-evoked response dynamics in hypothalamic satiety neurons
Source: Sci Rep. 2025 Oct 14;15:35837. doi: 10.1038/s41598-025-19800-2 (PMC12521569; doi:10.1038/s41598-025-19800-2)
Supplement: Supplementary file 6 — Supplementary Material 6. [file 41598_2025_19800_MOESM6_ESM.zip › Supp Fig 1/Supp Fig 1e/MPK143_HFD_Early_5.csv]

0
0.11009882400000003
0.07292688526666667
0.07830201048888889
0.07775455643333334
0.07196544560000001
0.058027493866666675
0.05945111522666666
0.04056740997333333
0.02325424976
0.006673489306666658
-0.026312797893333326
-0.05077279599999999
-0.06692927261333331
-0.07556555658666665
-0.07938795365333334
-0.06462496535199999
-0.06850580191199998
-0.05864729143199999
-0.046247624498666665
-0.03134505044533333
-0.01389706941333333
0.01760565573333333
0.038067553866666666
0.049795374666666656
0.06191715848
0.07414483661333332
0.08202937341333333
0.07973090781333332
0.07298142114666666
0.06388874064
0.05960188997333334
0.05060194536
0.04614842536
0.03941311130666667
0.03170492434666667
0.017288495013333335
0.01339600378666667
0.013459583520000006
0.020394880506666668
0.021951395173333336
0.004848252240000004
-0.02180827298666667
-0.048025507039999984
-0.08476615583999998
-0.11928487024
-0.1363458259733333
-0.14963038285333335
-0.16816487493333332
-0.17349507709333334
-0.16800588170666664
-0.15192084490666666
-0.13482392997333334
-0.11196354624
-0.08434264967999998
-0.058709790933333325
-0.041329971733333325
-0.024967536346666663
0.0024248433866666677
0.03972864152000001
0.07105426178666667
0.11696379504000003
0.17051288285333338
0.21093839813333334
0.2420363493066667
0.27519793018666666
0.2942023241333333
0.3188146526933334
0.34350952728
0.3346184513066666
0.32568939184000006
0.29228313528000005
0.24065818992000002
0.19361669794666672
0.16686140834666668
0.1296555249866667
0.12237988848
0.10512338714666666
0.07776306738666668
0.06444591840000001
0.05421724765333334
0.043736678586666675
0.04691663672
0.05281790552
0.05081242781333333
0.05941569250666667
0.04836083997333333
0.06174911605333333
0.08430796517333333
0.10014314135999998
0.11536932429333335
0.1324469760266667
0.12680922085333332
0.1247783824
0.11842560357333332
0.10439017930666665
0.10775411450666667
0.07926994114666666
0.03835772754666668
0.008372511546666675
-0.020742239119999995
-0.048089427920000004
-0.04267329093333332
-0.0392237992
-0.026297856879999994
-0.005672688080000003
-0.003900171013333335
0.0052541383200000015
0.014456561786666666
0.01220456930666667
0.0025622085066666633
0.004214469306666666
-0.004102524746666664
-0.007756823146666671
-0.014355427573333331
-0.01822580677333334
-0.020190893679999995
-0.024330585199999998
-0.017322013466666668
-0.006252230613333336
0.004985215866666667
0.014234913439999997
0.024487789679999997
0.027538214506666665
0.03648271024000001
0.04456790696
0.047190843760000004
0.05580540776
0.057908343999999994
0.053251896
0.05327928266666667
0.050649946133333325
0.04669823146666666
0.043525103466666666
0.034684061866666664
0.0217209216
0.014707343466666667
-0.0010628085333333347
-0.013834664533333336
-0.020428268266666667
-0.027136301333333335
-0.03342693333333333
-0.03327384
-0.030628586666666666
-0.024002209066666665
-0.017357089706666665
-0.010297244373333332
0.003084702293333333
0.013732408959999998
0.020447044693333336
0.027129658666666667
