# Supplementary material for: Obesity dysregulates feeding-evoked response dynamics in hypothalamic satiety neurons
Source: Sci Rep. 2025 Oct 14;15:35837. doi: 10.1038/s41598-025-19800-2 (PMC12521569; doi:10.1038/s41598-025-19800-2)
Supplement: Supplementary file 6 — Supplementary Material 6. [file 41598_2025_19800_MOESM6_ESM.zip › Supp Fig 1/Supp Fig 1e/MPK143_HFD_Early_6.csv]

0
-0.0320908
-0.028195606666666664
-0.018473182222222224
-0.013779149333333332
-0.011003022666666666
-0.004583982293333334
0.0002752987733333333
8.049722133333322e-05
1.9991757333333174e-05
-3.0241893333353794e-07
-1.3165149333335257e-06
-5.252885600000242e-06
-1.3384906933333525e-05
-2.1708189600000145e-05
-7.606280000000097e-06
8.104210933333327e-05
0.00190906808
0.008903774986666668
0.011081536533333335
0.0111381456
0.011053337866666669
0.0092168736
0.002221110426666666
4.6993874666666646e-05
-2.3972216000000018e-05
-2.762898506666666e-05
-1.4466848e-05
-4.810341333333333e-06
-2.1645600000000007e-07
3.603466666666668e-08
-1.4129600000000008e-08
0.0
0.0
0.0
0.0
0.0
0.0
0.0
0.0
0.0
0.0
0.0
0.0
0.0
0.0
-2.51359999999999e-09
2.534213333333336e-08
-8.20125333333333e-08
-2.8687858666666667e-06
1.1778808000000013e-06
3.127026106666669e-05
0.00010597307200000003
0.0003076214933333334
-0.0038033650666666665
-0.0036694917333333337
-0.0036891480000000006
-0.003783695733333334
-0.004002875653333333
0.0001033924799999992
-3.336997866666756e-05
-4.383649253333418e-05
-2.4015803466667557e-05
-6.375767173334267e-06
1.1706744266656858e-06
-1.9637922400009804e-06
4.196961626665689e-06
2.389653922666574e-05
5.782042293333245e-05
8.51879813333325e-05
0.00012093290666666589
0.003932621066666666
0.0037833045333333323
0.0036856602666666656
0.0036247621333333323
0.0035821979733333315
-0.0002351948960000015
-0.00010547065653333481
-4.177102477333481e-05
-8.277656266668144e-06
5.185037333318574e-07
9.537306666518636e-08
-1.553306666814695e-08
4.035173331853044e-09
0.0
0.0
0.0
0.0
0.0
0.0
0.0
0.0
0.0
0.0
0.0
0.0
0.0
0.0
0.0
0.0
0.0
0.0
0.0
0.0
0.0
0.0
0.0
0.0
0.0
0.0
0.0
0.0
0.0
0.0
0.0
0.0
0.0
0.0
0.0
0.0
0.0
0.0
0.0
0.0
0.0
0.0
0.0
0.0
0.0
0.0
0.0
0.0
0.0
0.0
0.0
0.0
0.0
0.0
0.0
0.0
0.0
0.0
0.0
0.0
0.0
0.0
0.0
0.0
0.0
0.0
0.0
