# Supplementary material for: Obesity dysregulates feeding-evoked response dynamics in hypothalamic satiety neurons
Source: Sci Rep. 2025 Oct 14;15:35837. doi: 10.1038/s41598-025-19800-2 (PMC12521569; doi:10.1038/s41598-025-19800-2)
Supplement: Supplementary file 6 — Supplementary Material 6. [file 41598_2025_19800_MOESM6_ESM.zip › Supp Fig 1/Supp Fig 1e/MPK143_HFD_Early_7.csv]

0
-5.959066666666681e-05
-2.3799533333333897e-05
-1.5679200000000536e-05
-3.0098066666667133e-05
3.76068799999996e-05
0.0026770663466666664
0.006573174693333334
0.007122099733333333
0.008940725333333333
0.008828352000000001
0.0062127288
0.002311823813333334
0.0017627864800000004
-4.116818666666627e-05
9.51981333333369e-06
-2.398319999999625e-06
0.0
0.0
0.0
0.0
0.0
0.0
0.0
0.0
0.0
0.0
0.0
0.0
0.0
0.0
0.0
0.0
0.0
0.0
0.0
0.0
0.0
0.0
0.0
0.0
0.0
0.0
0.0
0.0
0.0
0.0
0.0
0.0
0.0
0.0
0.0
0.0
0.0
2.39832e-06
-2.8859466666666694e-06
1.586205333333334e-05
-0.00031602328
-0.004415987626666667
-0.004462335013333334
-0.004395809680000001
-0.004907440880000001
-0.006355480613333333
-0.0026194149333333334
-0.008975917333333335
-0.008908418746666669
-0.008458298213333333
-0.006339983813333335
-0.0018761208000000014
0.004568279733333332
0.004378299013333333
0.004913944879999998
0.006355480613333333
0.002619414933333333
0.008973517333333332
0.00891130408
0.008442437413333333
0.00665599104
0.006292092373333334
-0.00010595909333333328
1.7495226666666645e-05
-6.521306666666658e-06
-1.908533333333366e-21
0.0
0.0
0.0
0.0
0.0
0.0
0.0
0.0
0.0
0.0
0.0
0.0
0.0
0.0
0.0
4.1229066666666685e-06
-7.974693333333336e-06
6.879994666666668e-05
-0.00451861312
-0.004337004133333333
-0.009340775573333331
-0.015617603600000002
-0.015929407573333335
-0.015391609253333336
-0.0201716668
-0.015064546240000002
-0.009157130480000001
-0.015762272880000004
-0.013771725066666669
-0.016025392160000006
-0.017797215653333334
-0.01779078016
-0.01737957909333333
-0.017934899093333338
-0.013150828773333328
-0.018235568506666664
-0.024237830666666668
-0.019866489573333333
-0.02219561376
-0.024696857493333335
-0.019216209759999995
-0.005915093493333332
0.00054346088
0.011657023653333336
0.016545384213333337
0.02423799088
0.019958744480000002
0.024353313013333336
0.029781288026666672
0.040701860000000006
0.04221012426666667
0.03930578453333333
0.032773337066666665
0.02166922674666667
0.01677702328
0.00905794008
0.01344412248
0.011206587013333333
0.010704633333333331
0.004357305626666667
0.00414396136
1.7585360000000007e-05
-7.92504e-06
1.122933333333291e-07
0.0
0.0
0.0
0.0
