# Supplementary material for: Obesity dysregulates feeding-evoked response dynamics in hypothalamic satiety neurons
Source: Sci Rep. 2025 Oct 14;15:35837. doi: 10.1038/s41598-025-19800-2 (PMC12521569; doi:10.1038/s41598-025-19800-2)
Supplement: Supplementary file 6 — Supplementary Material 6. [file 41598_2025_19800_MOESM6_ESM.zip › Supp Fig 1/Supp Fig 1e/MPK144_HFD_Early_10.csv]

0
0.0009436279999999998
0.02972053939999999
0.037437028933333324
0.04262072503333333
0.04781494936
0.06778667282666667
0.07149648498666666
0.08099121138666666
0.08933643610666667
0.09560753213333334
0.09544847002666666
0.09993156930666666
0.10764832637333335
0.11847710661333337
0.14152831306666666
0.17619302184000002
0.23790381125333335
0.31844371552
0.4196318012266667
0.54962419608
0.6983334070133334
0.8358080826666667
0.9690795999999999
1.1153013066666666
1.2424236
1.3424229453599998
1.4050984410933334
1.44040746776
1.44114146776
1.3925023370933334
1.3223088074666665
1.2561587904266667
1.15897352376
1.0294615834933334
0.8941044474933334
0.7782334957600001
0.6927102864
0.6275232997333333
0.5875251226666668
0.5767449855999999
0.5601958002933334
0.5440712642933333
0.5712662242933334
0.6130488216266667
0.6801343986933333
0.7488035200000002
0.7952776533333334
0.8189401940533334
0.8256946988266667
0.8188251218133333
0.8286982708799999
0.8801921002133334
0.9777068688266667
1.1055011907199999
1.2605148053333333
1.4409042794666669
1.6115460534933332
1.75253936904
1.884647055973334
1.9908538527733337
2.0720522269066666
2.128961770213334
2.1408721193333333
2.1360884916
2.1095025614933336
2.0564488711199997
2.0179881404533337
2.000570935253333
1.9778792227200006
1.9372313362933333
1.898141272
1.8246755253333333
1.7315347432000001
1.6396967421066664
1.5504499253066666
1.4576891413066666
1.3682123103733335
1.2877178269066667
1.2243217221333333
1.2233972420533332
1.2263690569866665
1.2545740185866667
1.2974739823466668
1.32078507648
1.2804194290933333
1.2240204052533334
1.1413086852533332
1.0460714873333332
0.9414083110666667
0.8553636932
0.7928879717066668
0.7123616834133333
0.6290888151733333
0.5539962610399999
0.5217996341333334
0.5187573049866666
0.5662891615466666
0.6437346434400001
0.7360871311999999
0.7966371285066669
0.8484733147999999
0.90495923216
0.9545108454666666
1.00120954064
1.0398700577066669
1.049907151306667
1.0330641485866665
0.9971682254133333
0.9661261542933333
0.9318005310933334
0.8837803973599999
0.8464681995200001
0.7976857970933333
0.7252088514133334
0.64650883808
0.5863773807999999
0.5126380021333333
0.44612508290666664
0.3708951774933334
0.30487004922666666
0.23894642957333337
0.15935035970666664
0.09708656106666666
0.06232136541333334
0.03525111205333333
-0.0012873432533333303
-0.01420465952
-0.03022261655999999
-0.04783341967999999
-0.06499791112
-0.06401314815999999
-0.05313925242666666
-0.050647024986666664
-0.04393483066666667
-0.03465811261333333
-0.023993435573333333
-0.021501106506666666
-0.01067110304
-0.004021533093333333
-0.00011837114666666671
0.004850455546666665
0.011951073146666666
0.01787342141333333
0.012896004
0.006330842400000003
-0.002566554666666665
-0.009846143439999993
-0.010777869306666665
0.0007525506933333388
0.019353151226666677
