# Supplementary material for: Obesity dysregulates feeding-evoked response dynamics in hypothalamic satiety neurons
Source: Sci Rep. 2025 Oct 14;15:35837. doi: 10.1038/s41598-025-19800-2 (PMC12521569; doi:10.1038/s41598-025-19800-2)
Supplement: Supplementary file 6 — Supplementary Material 6. [file 41598_2025_19800_MOESM6_ESM.zip › Supp Fig 1/Supp Fig 1e/MPK144_HFD_Early_11.csv]

0
2.011517486666667
2.013114397333333
2.006234676888889
2.004065744514667
2.0088070795293334
2.0061704318134934
1.9995307627585601
1.9913243280858397
1.9900314432661068
1.983417092815173
1.9723702476510132
1.9625015303432802
1.9686109928214135
1.97210987542768
1.9660921052324534
1.95648619133912
1.9162942247124533
1.8482767729310396
1.75686858516368
1.666433623626107
1.5647838945877066
1.4745440076311733
1.3769180361245068
1.2822117939069335
1.1705200424664
1.0496021832381333
0.92986956871016
0.8231858189906932
0.722608324252344
0.6233616986000773
0.5393244749440774
0.4659622577912507
0.40298347080671737
0.3465844751184
0.3190570517921601
0.30556784133208
0.29243591780381334
0.28162682308882664
0.28716716787016
0.2892116190854666
0.30518591993354666
0.33202195979248006
0.3794022051475467
0.43095311863328
0.49769480765991997
0.5665702847227467
0.63002081175208
0.687777648704
0.7408502598502668
0.7979749306668266
0.8358536012527733
0.8724518313118401
0.9033510314058667
0.9211203842801867
0.9184263069588267
0.9341611702276533
0.9575411638699198
0.9777203674958933
0.9959609780615734
1.0199657624229335
1.03849514407144
1.05511411245584
1.0716193048452534
1.1067747035492534
1.14675339725592
1.1957891779578134
1.2660362477387468
1.356522802944
1.44614155168
1.5445792305306665
1.6401767641765335
1.7363611760485067
1.8137020086165065
1.88941789525384
1.9687126974965063
2.0587936067039734
2.122093128965333
2.181503791810667
2.227215156693333
2.2409608158133327
2.2438147984000003
2.25412270992
2.26376045088
2.2713950648136003
2.2770184656186667
2.252683369130507
2.2159472682771737
2.146757515050507
2.05054104405024
1.93696598591184
1.823905368
1.6733034746666666
1.5286543509333335
1.3839964559999998
1.2467262933333332
1.1026412533333334
0.9827491573333333
0.8634667202666667
0.7263739156098665
0.5781504650490668
0.4355423968464
0.32950062793973334
0.24675571572906663
0.21335706515146666
0.22426182555474666
0.2775818858562667
0.3240907158010667
0.38853239913173326
0.4485604439927999
0.50194018367032
0.5510865097048
0.6145973105333334
0.6654765426133334
0.7403763236533333
0.81592460288816
0.9093783130164267
0.9926405537494934
1.0913856447094934
1.1629105712161598
1.2345400503546666
1.2762804886317332
1.309515963456
1.3293206674559999
1.3622060757653334
1.4013631901333334
1.4455490237013333
1.4756077509173333
1.4997783502903466
1.5267423830535465
1.5475327252633597
1.5374939024694931
1.533456470789493
1.5045821916564799
1.465233481943947
1.4020068897394666
1.3507567412266668
1.2807009200000001
1.2116240317493332
1.1341371484693332
1.0576188113653333
0.9821647752594667
0.9094559665829334
0.8652380552602665
0.8241999683536001
0.7973891203581334
0.76499228345952
0.7586296445568534
0.7501662162771734
0.7753911309438399
0.8191456594238401
