# Supplementary material for: Obesity dysregulates feeding-evoked response dynamics in hypothalamic satiety neurons
Source: Sci Rep. 2025 Oct 14;15:35837. doi: 10.1038/s41598-025-19800-2 (PMC12521569; doi:10.1038/s41598-025-19800-2)
Supplement: Supplementary file 6 — Supplementary Material 6. [file 41598_2025_19800_MOESM6_ESM.zip › Supp Fig 1/Supp Fig 1e/MPK144_HFD_Early_12.csv]

0
0.48818184533333336
0.5273819718
0.4972508385333334
0.4485861409333334
0.410889492
0.382590796
0.3456341870133333
0.32829118968000004
0.32672220298666665
0.32820599128
0.30640110968000006
0.2637130967733333
0.2533727639466667
0.28027592608
0.31447734520000004
0.33501934813333334
0.35638756264000004
0.3739540927466667
0.3854107450133333
0.42179242749333334
0.50245589072
0.6135779243466667
0.6761052222666666
0.7006001108
0.7016494976533333
0.6911205132799999
0.6571148196533334
0.6245373978666665
0.5849439066666666
0.5116001544000001
0.39727050434666666
0.26949527376
0.16910789098666665
0.08937018592000003
0.03378078517333334
-0.0010458260266666697
-0.015993704240000007
-0.01972794997333334
-0.01500621458666667
0.006681130160000001
0.045376115759999995
0.08906531709333333
0.12496361802666667
0.16857059936
0.20511907482666666
0.2350147398666667
0.26600924717333335
0.26948774994666663
0.24846524008
0.23647913266666667
0.23565626346666668
0.2387791508266667
0.2692655899466666
0.31348333687999996
0.35640899392
0.38527539178666664
0.39636843714666675
0.4254173323466667
0.4684743895199999
0.4893639460266667
0.49155382672
0.4972971936266667
0.47495130826666665
0.43844445789333336
0.4164905126533334
0.43041339611999996
0.4584863340133334
0.52232625004
0.58639663692
0.6602932315200002
0.7038345904533333
0.7315658776266666
0.7234725856266666
0.7146834125599999
0.6705365965066666
0.6091656797066667
0.5652846295733334
0.4987153061066667
0.42457779943999996
0.3472621208
0.3130112771733334
0.24905688010666668
0.21143644528
0.17072893648000004
0.16522035728000004
0.15652774749333329
0.12320937887999998
0.08690615922666664
0.06814859229333334
0.038714682986666665
-0.006234075866666662
0.0023984391199999957
0.013798654480000002
0.02271091424000001
0.030000752880000012
0.05331465642666667
0.08894875565333334
0.11015273450666667
0.12316237341333332
0.14620165376000002
0.16384790498666663
0.15429465269333334
0.16033475509333336
0.17440614389333334
0.17477259583999996
0.1666520346933333
0.16382661178666666
0.15487305978666666
0.14891781632
0.14650703869333334
0.14218751010666666
0.1532611005066667
0.19314265490666668
0.2237502669066667
0.28510157573333333
0.3674803680266667
0.4547706762933334
0.5338984258933334
0.60426050696
0.6531095013333332
0.6738955018666668
0.6541569049066667
0.5994874489066667
0.5491437944800001
0.46232019791999995
0.36668216210666665
0.25743018768
0.15978775034666667
0.06484913704
-0.0030794978666666434
-0.03493352151999998
-0.039114199706666644
-0.01764362013333331
0.043657004160000026
0.13956350949333332
0.22104621010666667
0.32939018768
0.42798566944
0.49649775954666675
0.52740382568
0.5577071130666666
0.5756879399733333
0.5687254095733334
0.5147837999733333
0.43165887464
0.34439975920000004
0.22969342296
0.13025979602666665
0.07533754669333333
0.057241894960000025
