# Supplementary material for: Obesity dysregulates feeding-evoked response dynamics in hypothalamic satiety neurons
Source: Sci Rep. 2025 Oct 14;15:35837. doi: 10.1038/s41598-025-19800-2 (PMC12521569; doi:10.1038/s41598-025-19800-2)
Supplement: Supplementary file 6 — Supplementary Material 6. [file 41598_2025_19800_MOESM6_ESM.zip › Supp Fig 1/Supp Fig 1e/MPK144_HFD_Early_13.csv]

0
0.03251624
0.032624524599999996
0.03361355017777778
0.024249660666666662
0.014476175200000002
0.003828247733333333
-0.004841964320000001
-0.014597238133333332
-0.018741964293333333
-0.017371870693333336
-0.01852360749333333
-0.02951998018666667
-0.03922956938666667
-0.03834413965333334
-0.03798052664
-0.034457430639999995
-0.037642441333333325
-0.03424165021066667
-0.036267186343999995
-0.028979003624
-0.03190409135733333
-0.01729466858400001
-0.02004410066666666
-0.022868683893333328
-0.03520933074666667
-0.037837416080000005
-0.031324149253333336
-0.019972715149333343
-0.005790544909333338
-0.0016404852560000034
0.015873697384
0.02089759045066666
0.03861405413333333
0.042345654639999994
0.05543997997333334
0.04410266773333334
0.037678753626666665
0.028976891813333325
0.019810970960000004
0.012538548559999996
0.012528467253333325
0.013423540106666663
0.010668572186666675
0.006497648986666663
0.009994323893333339
0.02504525213333334
0.024237468053333332
0.017566661573333333
0.02481040690666667
0.020102682640000005
0.014120535973333332
0.012468305813333339
0.009282948266666674
0.020678701600000002
0.020970302880000003
0.010630340746666668
0.012687188058666667
0.021954357711999998
0.00013703824533333465
-0.00892294407466667
-0.024711101941333333
-0.05500480549333333
-0.0660528648
-0.07423990746666667
-0.07573510648
-0.06978173741333334
-0.053302589946666666
-0.04213096381333333
-0.011444613706666665
0.011913344506666666
0.035590492800000005
0.06281746397333333
0.06166110637333334
0.05001656640000001
0.03789192986666667
0.030865658960000018
0.019694370453333335
-0.0003247721866666646
-0.017953534506666664
-0.03134813392
-0.04059335202666667
-0.050554178773333326
-0.042002292133333334
-0.03228948290666667
-0.02266347122666667
-0.027172732560000006
-0.036687175413333335
-0.035258519946666664
-0.03068806552000001
-0.02887138338666666
-0.02139671208000001
-0.0034241395466666656
0.005009909813333333
0.00663148581333333
0.00742016741333333
0.016483587759999998
0.02519769736
0.03315996533333334
0.03823197333333333
0.04454405493333334
0.044117617893333336
0.03281994322666666
0.026136031226666665
0.02439279656
0.02447575496
0.024010656000000002
0.021845088000000002
0.017896403626666668
0.012904672159999998
0.00621606096
-0.00421405104
0.0023393516266666664
0.0021925453333333316
0.002178840266666666
0.006590118133333339
0.01567356346666667
0.018586332453333337
0.03201998232000001
0.04495958338666666
0.05150681906666667
0.062323564106666667
0.05976916384
0.054840499040000004
0.04647554250666667
0.027230493226666666
0.0015989081600000048
-0.01151148482666667
-0.027694488080000003
-0.04038824109333334
-0.04644273757333333
-0.05624982021333334
-0.06172832706666667
-0.06306633661333333
-0.05339533693333333
-0.03023123565333333
0.0030124152800000046
0.01742213146666667
0.016437949386666675
0.011191646986666668
0.012057085386666668
0.01089756725333334
0.011810216842666674
0.02448628582933334
0.027071590416
0.01900229201600001
-0.002408787397333334
-0.01805725085333333
-0.016648636159999994
-0.023510295680000005
-0.035263975706666666
