# Supplementary material for: Obesity dysregulates feeding-evoked response dynamics in hypothalamic satiety neurons
Source: Sci Rep. 2025 Oct 14;15:35837. doi: 10.1038/s41598-025-19800-2 (PMC12521569; doi:10.1038/s41598-025-19800-2)
Supplement: Supplementary file 6 — Supplementary Material 6. [file 41598_2025_19800_MOESM6_ESM.zip › Supp Fig 1/Supp Fig 1e/MPK144_HFD_Early_14.csv]

0
0.8483306065333333
0.9375328707333331
0.9528176486222222
0.9562266258000001
0.9645803795733333
0.9794655359466667
0.9547934065600001
0.9239762374399998
0.8708429846133334
0.7945178982133334
0.7004894749066666
0.5756308134133334
0.4466146342133334
0.33043496095999997
0.22265220736
0.15181125431999998
0.11195998888
0.09030645952
0.0993049672
0.14112826584
0.20274237045333335
0.29073837312
0.40354203125333327
0.5165618789066666
0.61220126376
0.7033425284
0.7842106348800001
0.8401921025866667
0.8517380498666668
0.8326278397333337
0.7850195821866668
0.7317985471466667
0.6809533181333334
0.6561846458666667
0.6481133229066668
0.6364137101333334
0.6164730658933333
0.6093667514133334
0.6336527240266666
0.6921290226933332
0.7715672048266666
0.8462907376266666
0.91930122408
0.9621195707466668
0.99522931952
1.0395667016799999
1.1070170782133333
1.1791115619733334
1.25193587496
1.3254923428000003
1.39130839264
1.4766709337066668
1.5742749473066666
1.7013071012
1.8604220518133336
2.057835529146667
2.25232897688
2.4648280171199994
2.6933285290666666
2.89326224992
3.110591503253333
3.316229948586666
3.4793866869600003
3.602868125946666
3.6822970071999994
3.655239406666667
3.5802517112
3.4821328008266668
3.3672221672
3.2621077508533327
3.1500780375200006
3.0439625919466664
2.9399503591466667
2.8301147647200002
2.71437588344
2.6246682525066665
2.5523133279466665
2.46468710472
2.378011045253333
2.318454921786667
2.269871257786667
2.2082023740533336
2.1628059447466668
2.1220429597066666
2.0720254178666666
2.0319746796533336
1.98606303768
1.9357495617600002
1.849386804426667
1.7054997860800003
1.527342405093333
1.3276761697333332
1.1123351622666666
0.9096874241599998
0.7394488803466667
0.58187159808
0.4632587443999999
0.3626307312533333
0.30675965042666675
0.2912255654666667
0.30816296469333326
0.34484090343999996
0.42060028770666663
0.5002534205066668
0.5743991289600001
0.6553368317333332
0.7285144468533333
0.8097163288000001
0.8820048925333334
0.9398037746666665
0.9711772381599999
1.0037714189600002
0.99840942048
0.9982419055466667
1.0211186407466668
1.0413198788266664
1.06030538768
1.0734746882133335
1.0642332292799999
1.0361799157066667
1.017182621976
0.9793364614426667
0.9569034349626667
0.9283605517626667
0.872845916536
0.8082945694399998
0.7328619196266667
0.6463723205066667
0.5583346677066667
0.47201729488
0.3898658565333334
0.3122266694133334
0.2298944155466667
0.14846380186666666
0.08985180802666669
0.034903713440000005
-0.004605649013333322
-0.03001663888
-0.03732306893333333
-0.018484912906666654
-0.002221863919999989
0.03315624355200001
0.06154243856533334
0.08769287357866667
0.095914499952
0.11341924635200003
0.11318708549333335
0.12133266381333335
0.1390179234666667
0.1417144551733333
