# Supplementary material for: Obesity dysregulates feeding-evoked response dynamics in hypothalamic satiety neurons
Source: Sci Rep. 2025 Oct 14;15:35837. doi: 10.1038/s41598-025-19800-2 (PMC12521569; doi:10.1038/s41598-025-19800-2)
Supplement: Supplementary file 6 — Supplementary Material 6. [file 41598_2025_19800_MOESM6_ESM.zip › Supp Fig 1/Supp Fig 1e/MPK144_HFD_Early_8.csv]

0
0.8211389804
0.7716696306666666
0.7442573800444444
0.7357638830333334
0.7239305554933332
0.7219936004533333
0.7527163146400001
0.7819122882133333
0.8242961687466667
0.89825163544
0.9767901153866667
1.0957714552266669
1.2524867432266666
1.4142273483199999
1.5367067672266665
1.6111618523466664
1.6312269414933336
1.6303040292266668
1.6042886105333334
1.5880147155733333
1.5980797228
1.60276889944
1.57744472104
1.56317725304
1.5882818
1.574934888
1.547700448
1.504182496
1.4432541344
1.3376452064000002
1.2382624029866665
1.13446343688
1.0508558254933333
0.9229131996266667
0.7712650313599999
0.65663379744
0.5577504286133335
0.47611620000000004
0.46028639912
0.48345724552
0.48262305802666666
0.50767488712
0.5768377308533333
0.6889353938666667
0.8659561957333335
1.1265735746933336
1.4655500538666668
1.8384148447999997
2.2298072203199997
2.6402861053866666
3.0768395992533333
3.513203423253334
3.9652580855733337
4.43242949512
4.838154607653333
5.1619551065066664
5.372680552186667
5.523097399733332
5.586338745333333
5.582550610666667
5.530440151813334
5.392275485573333
5.124012235146666
4.761982167973334
4.383796955706667
3.9694245947200004
3.611548689066667
3.305548073626667
3.0605481304000004
2.8609121474666663
2.6895337305866662
2.6104774488266664
2.54762363736
2.5081810922666667
2.487422171733334
2.4888002843466666
2.457615575813333
2.4208378996
2.4073915484266664
2.411896619893334
2.4757433544800005
2.59133093232
2.8521234026666664
3.1386955819466675
3.4176540616266666
3.72183273096
3.9886191624266663
4.206435243493334
4.3714378188800005
4.499690384533333
4.5881643992
4.6308467912
4.534073166933334
4.408328341253334
4.2547344879199995
3.9857664772799994
3.71131981088
3.4594399226133334
3.1887999978933332
2.9541658272533335
2.7563226680266673
2.551173348586667
2.4263153347200004
2.36280610752
2.2939275622133333
2.2783440174133336
2.2783571680799994
2.28220484544
2.3410569499733334
2.406278436586667
2.4582376560533334
2.50145079712
2.4955698824266666
2.440506345093333
2.443618890986667
2.4921398401333335
2.5832972041066666
2.6709039623199997
2.730092883733333
2.748947884506667
2.71354635456
2.650826399893333
2.6011907083466665
2.5462292266666666
2.43934929464
2.3188543181066668
2.1821140301066664
2.031437295706666
1.8832316842399999
1.7129759566133334
1.543800739253333
1.3620570744799998
1.1614358355466663
0.9504829643466667
0.795986224
0.6823732840266665
0.6230646484533332
0.6356765959199999
0.6893964841866665
0.8056169641866667
0.9461319617866667
1.1182250765066664
1.3027880141066666
1.50595130984
1.6465308698399999
1.7239916543466667
1.7254394834399998
1.64547144104
1.5141975050399996
1.34362293224
