# Supplementary material for: Obesity dysregulates feeding-evoked response dynamics in hypothalamic satiety neurons
Source: Sci Rep. 2025 Oct 14;15:35837. doi: 10.1038/s41598-025-19800-2 (PMC12521569; doi:10.1038/s41598-025-19800-2)
Supplement: Supplementary file 6 — Supplementary Material 6. [file 41598_2025_19800_MOESM6_ESM.zip › Supp Fig 1/Supp Fig 1e/MPK144_HFD_Early_9.csv]

0
1.5011501746666667
1.466160674
1.4541678715555555
1.4325689503333334
1.4159400136
1.3632481386666666
1.3164814016800004
1.2672642910133334
1.2212943766133333
1.1768257419466663
1.1589994733333335
1.1616798956533332
1.1500856029333333
1.1247211253333333
1.0752158133333334
1.0222878686133334
0.9726448099466666
0.9498956824
0.9592912330933333
0.9985198994933332
1.0254114794933331
1.0359293643733332
1.0511482812800002
1.0580973019466666
1.07215968888
1.0851154664800005
1.0900317749066668
1.0677014689333333
1.0440219189066666
1.0104263589066667
0.9821155879733333
0.9583729866666667
0.9501705599999999
0.9515248322933335
0.9709565128266667
1.01594263816
1.0703663515200001
1.1221133672533332
1.1394916656266671
1.119474190346667
1.0669434405066665
0.9933356231466668
0.8924450900800002
0.7925343994133335
0.6802324688266667
0.5603664133333334
0.43114921066666667
0.31237118536
0.2047715296266667
0.11422962002666667
0.05526410925333334
0.03985369192
0.06361422122666668
0.12886036469333337
0.24573474602666667
0.35326750834666665
0.46034404415999997
0.57806265856
0.7006317942933333
0.8043885172266666
0.9141176510133334
1.0328156482666664
1.1327294498666667
1.2189359848533334
1.2898756392533335
1.388625670773333
1.4673571700266668
1.54740956912
1.6298498682400002
1.7472190255733333
1.8480829726399999
1.93361902208
2.0193215766933332
2.0928072351466667
2.1426918100800005
2.20467594216
2.3015016395999996
2.3661047588799997
2.4047145228533333
2.423781186853333
2.409779562933333
2.364240729866667
2.305235259546667
2.2342515302133332
2.115792937653333
1.9473851412266663
1.7605994660266668
1.6321291473333335
1.556354042
1.5702584604266667
1.681286885813333
1.8190560855466666
1.9469642655733332
2.0801658213066667
2.2437208511733333
2.4446641048
2.7046430381333333
2.9673576514666666
3.2389403704000004
3.425454820346667
3.499337598213334
3.543140776346667
3.5649257736799997
3.5444605256800004
3.512641889333333
3.470987694933333
3.3448480828266667
3.1811717521599996
2.98006676016
2.7815636908266668
2.618826632693333
2.476839245333333
2.3554065991733335
2.3010490223733333
2.2679618424533334
2.2299175470133332
2.2140704883466666
2.2013070915466666
2.1386928155466665
2.0727271600800004
1.98453891072
1.8809935797866666
1.7973812867466668
1.6774254702133333
1.535674092
1.3939742469066667
1.2659548685866668
1.1178213245866668
1.0142194262133335
0.9252217587466666
0.8559087110133333
0.7847916127733334
0.7096013034399999
0.6243939820533334
0.5518380538666666
0.4857611779466667
0.41208518408000006
0.33768284976
0.2848101636533334
0.23186023290666669
0.1959393373866667
0.18887496517333335
0.20437029416
0.26083311362666667
0.3454815850933334
0.4271611074933333
0.5180851661066668
0.6459063354400001
0.7576636682400001
0.8448057421066667
