# Supplementary material for: Obesity dysregulates feeding-evoked response dynamics in hypothalamic satiety neurons
Source: Sci Rep. 2025 Oct 14;15:35837. doi: 10.1038/s41598-025-19800-2 (PMC12521569; doi:10.1038/s41598-025-19800-2)
Supplement: Supplementary file 6 — Supplementary Material 6. [file 41598_2025_19800_MOESM6_ESM.zip › Supp Fig 1/Supp Fig 1e/MPK145_HFD_Early_15.csv]

0
1.1003757813333332
1.0257979506666666
0.9983216453333331
0.9587717236
0.9415823739999999
0.8757123310666667
0.8341390428266667
0.79410133232
0.7686567521866666
0.7404828258666665
0.7387527475466666
0.7736972936533334
0.8096898718933334
0.8744025883466668
0.9298255782133334
1.0232975592
1.0968218162666665
1.17605528264
1.25936339168
1.3680378177866668
1.458080926026667
1.5512757516266666
1.673295722586667
1.7807372988800003
1.9038748301066668
1.9871119058666666
2.0703598906666665
2.1446801682933336
2.2063782232266664
2.2613136152266664
2.3692406205600003
2.4928985032266655
2.601901595466667
2.7240146511733334
2.8050013002400003
2.854828072853334
2.8724386723466675
2.8715168073866666
2.8762114484799994
2.92236134608
2.9589402081333334
2.9801711473066663
3.023919890693333
3.07407214696
3.094628290773333
3.1354233238666667
3.221688346773333
3.3317210950933336
3.4282914146666665
3.5245530759199997
3.5921139180266666
3.68443140152
3.7201743323920007
3.7280588584186676
3.7661235547653336
3.8034373315920003
3.764447309485334
3.711205175600001
3.648047734773333
3.526599432559999
3.4458699513866664
3.3672318640533323
3.3716691851199996
3.47026870808
3.6120856371466674
3.7555762990933337
3.94316069192
4.087930405520001
4.1769249616
4.2294475815200006
4.192207532906667
4.067196750959999
3.8218166106933333
3.442285425546666
3.0347256709599995
2.6471723454666667
2.2804311048
1.9823286604533332
1.771661981706667
1.5742527627733334
1.3923725307466668
1.23964141024
1.1325959161599999
1.0744242375733333
1.0263322391733332
0.97185273088
0.9269667058400001
0.9085105085599998
0.8598896416266666
0.8443006600266667
0.8569911949866668
0.8728547970933334
0.8595090525333333
0.8467934096533332
0.8298786649066666
0.8152157273066667
0.81087055528
0.7604338206133333
0.74432605016
0.72125096504
0.7042324306400001
0.6842926408533334
0.7298985517866665
0.7730840373866668
0.8515356952533334
0.9453973947200001
1.03943760568
1.1459268409333336
1.246312830453333
1.3380844344533331
1.42619901792
1.5261778706400002
1.6006353476533337
1.6785546608
1.7190006073600002
1.728029486
1.70071308992
1.6202734283200002
1.48827851504
1.3424677348799998
1.17403212024
0.9955934242933334
0.8213047917333332
0.6530056089333333
0.48711211061333337
0.33014020424
0.18970068933333334
0.1098022839733333
0.07837351341333333
0.06888924133333332
0.08790554263999999
0.12628929298666663
0.17499207626666666
0.23617830130666664
0.3336628439733333
0.4808820117066666
0.6777549236533332
0.8858654012266666
1.11496724792
1.3665258145866666
1.6304894543999997
1.8670475584000001
2.0755553957333333
2.2418022399733335
2.3420880733066665
2.37608982256
2.35956793096
2.32108668776
2.2460083645599993
2.1902634605599998
