# Supplementary material for: Obesity dysregulates feeding-evoked response dynamics in hypothalamic satiety neurons
Source: Sci Rep. 2025 Oct 14;15:35837. doi: 10.1038/s41598-025-19800-2 (PMC12521569; doi:10.1038/s41598-025-19800-2)
Supplement: Supplementary file 6 — Supplementary Material 6. [file 41598_2025_19800_MOESM6_ESM.zip › Supp Fig 1/Supp Fig 1e/MPK145_HFD_Early_16.csv]

0
0.024469610266666664
0.029052210466666666
0.030292803866666666
0.03725696746666666
0.04311728064
0.048874253279999995
0.04888058154666666
0.048892747679999994
0.04880880832
0.046299129306666666
0.037402030079999996
0.030656692213333333
0.023699268773333334
0.005432918159999997
-0.009350434826666669
-0.011160278293333334
-0.011140193733333335
-0.010725830320000001
-0.004133008
0.0049158923466666666
0.006622142213333333
0.01149089792
0.01856563002666667
0.03207281589333333
0.03761726194666667
0.04307391874666666
0.05158739421333333
0.05813983016
0.06502979362666668
0.07200382216000002
0.09289720349333334
0.11469003389333333
0.1369879933333333
0.15657981493333334
0.18699670034666666
0.21903112701333335
0.24396882834666664
0.2623645966133334
0.26483813501333336
0.26117626666666666
0.24491105464000004
0.2179926381066667
0.19404596077333333
0.16667188077333334
0.13260643010666667
0.08842981970666668
0.04831653143999999
0.016661974826666662
0.0008111081599999968
-0.011569923840000001
-0.017912931786666673
-0.017615965386666668
-0.02010190882666667
-0.007485947226666666
0.003168532773333331
0.021600535173333327
0.058533636773333335
0.10758003946666667
0.1587551288
0.2034984088
0.2423538391733334
0.2576213549333333
0.25458823770666666
0.23203681877333338
0.22751439477333332
0.22359417362666664
0.20768521173333332
0.18009988791999998
0.13941605672
0.09262126517333333
0.058180843919999996
0.039588604453333336
0.03627777298666668
0.06656000784
0.10073303298666668
0.1356861546666667
0.18103367493333333
0.24373769973333337
0.3041329590933334
0.38221373882666665
0.44068272672000003
0.49684906645333343
0.5319959944533333
0.5252522311733333
0.48396865685333335
0.4541715760266667
0.4286759544
0.4068198624
0.4153953333333333
0.4196662089866666
0.4392222583733333
0.4557928107466667
0.4692948691466666
0.48733180514666674
0.5131831130666666
0.5161523250666668
0.4824269170666665
0.4401633357333333
0.3674978477333333
0.29927711048
0.21716312887999997
0.15411196898666665
0.10898097165333336
0.08064266765333335
0.05794039429333333
0.042001001200000006
0.041658575680000004
0.02290018536
0.006609894693333332
-0.018654751946666666
-0.029817559653333336
-0.030382190560000005
-0.013975293573333332
0.009020730426666672
0.04210167176
0.07299792402666666
0.08693061333333334
0.10346045333333333
0.12354285333333336
0.14344904
0.16096725333333334
0.16171186666666668
0.14958696000000002
0.12433029234666665
0.09115742887999999
0.06026543421333333
0.04659091314666666
0.041844174479999996
0.0377377088
0.03533293653333333
0.03323317682666667
0.033027184213333324
0.02887657301333333
0.028949780213333328
0.030937591946666662
0.026333906319999996
0.01918509069333333
0.005760395226666661
-0.007531974906666673
-0.018107701546666678
-0.022604187173333342
-0.028634267466666672
-0.021751273600000006
-0.017917622480000003
-0.019688146773333342
-0.017317442746666672
-0.014153779813333333
-0.026785693680000007
-0.02837031946666667
-0.019332243199999998
