# Supplementary material for: Obesity dysregulates feeding-evoked response dynamics in hypothalamic satiety neurons
Source: Sci Rep. 2025 Oct 14;15:35837. doi: 10.1038/s41598-025-19800-2 (PMC12521569; doi:10.1038/s41598-025-19800-2)
Supplement: Supplementary file 6 — Supplementary Material 6. [file 41598_2025_19800_MOESM6_ESM.zip › Supp Fig 1/Supp Fig 1e/MPK145_HFD_Early_17.csv]

0
0.163140008
0.17126108473333332
0.19359405648888886
0.22959454236666665
0.24044382056
0.26176486933333337
0.29615367090666667
0.34592953304
0.41390989037333337
0.52463631704
0.6582112293333332
0.8076158354666667
0.9725317066666666
1.1149990826666667
1.2547650026666666
1.3982250399999998
1.47350479832
1.4881824457866666
1.4590856372533334
1.37044019992
1.2411223385866668
1.1102787935999998
0.9512389674666666
0.8138561786666667
0.7008900458666667
0.59414566552
0.53427627192
0.5061804281866668
0.4848335716533334
0.49055940336
0.5602031450399999
0.6940351232533334
0.8977308846133333
1.1098307238133336
1.3017076089066668
1.4985482955733331
1.70158979096
1.9079280786666668
2.1706963733333335
2.46451999832
2.677231241786666
2.772504258053333
2.74991235008
2.6186344244799997
2.4487144730933337
2.2364092512533333
1.9741700263733333
1.7102800836799998
1.4048098311466668
1.04639378024
0.7233281826399998
0.4568472445866666
0.2517305160533333
0.14335984912
0.08735500957333332
0.05255834074666666
0.04771261941333333
0.04096895221333331
0.03597324231999999
0.060558376239999996
0.11308862343999998
0.20774815410666664
0.3810477951733333
0.6313374594666665
0.9369263423999998
1.2858372173333332
1.6418908765333333
1.965717188533333
2.2263026295199997
2.4291845369866665
2.5423924354933334
2.5717547302400003
2.47282917104
2.2493602170666667
1.9308765229333333
1.595583853493333
1.2751911139199998
1.0116182944533334
0.83238499944
0.7145584143733331
0.67050988664
0.6477066101866666
0.6633466552533335
0.7082526112533333
0.7616889270933332
0.7621259708266666
0.7281248099466666
0.6754670635466665
0.5999868328799999
0.5064756087733334
0.41240922637333344
0.3467906933333333
0.279573936
0.20697689066666666
0.15762536266666669
0.13177298133333334
0.11137541333333334
0.08810241573333334
0.06497206426666667
0.040772005600000015
0.025854253866666663
0.010216669066666666
0.0015631687466666705
0.004771206880000004
0.008967008240000001
0.006796461306666667
0.009285054106666666
0.010497509359999997
0.008857308026666667
0.009297058666666667
0.008422880293333332
0.0018246397600000005
0.0006314832266666671
0.004900599573333333
0.011674588213333335
0.038096391386666664
0.08108330365333333
0.15028890818666665
0.24604055184000004
0.34355601119999996
0.4242736330666667
0.4880602946666667
0.5254034733333334
0.5336975959999999
0.5353022546666667
0.5178074730666666
0.4812918941066667
0.4263645130666667
0.34760749866666657
0.2559194104
0.16871588802666665
0.10511483871999999
0.06331359576
0.04285689816
0.032352960746666666
0.02428442312
0.02458041728
0.015983595946666665
0.002136334613333333
-0.001926191706666669
0.0018573365599999965
-0.004998456000000003
-0.009551143999999996
-0.006537493333333333
-0.011216114666666666
-0.013792509333333333
-0.02047706133333333
-0.023511454866666667
-0.02002583006666667
-0.0184414858
