# Supplementary material for: Obesity dysregulates feeding-evoked response dynamics in hypothalamic satiety neurons
Source: Sci Rep. 2025 Oct 14;15:35837. doi: 10.1038/s41598-025-19800-2 (PMC12521569; doi:10.1038/s41598-025-19800-2)
Supplement: Supplementary file 6 — Supplementary Material 6. [file 41598_2025_19800_MOESM6_ESM.zip › Supp Fig 1/Supp Fig 1e/MPK145_HFD_Early_18.csv]

0
0.10298223599999999
0.1117149256
0.10739231617777777
0.1111239578
0.11418787824
0.11950749130666667
0.11806858216
0.11464628509333333
0.09692689117333335
0.07827051917333334
0.05905255546666667
0.04265662424
0.026561101840000007
0.027001073893333328
0.033629800560000006
0.05273711733333333
0.077431784
0.11870952613333333
0.16751621120000001
0.22479339016
0.29317091015999996
0.37050289416
0.46334421869333325
0.5521025122933333
0.6363535999999999
0.7038612210399999
0.7528716671466665
0.7611685775466667
0.7403268442133334
0.6921580682133334
0.61451050584
0.52928083464
0.43869023277333336
0.3521042870933334
0.26751398575999996
0.18066375778666666
0.10918741381333336
0.06760582154666667
0.05736763656
0.0719797616
0.11913322637333335
0.16276169253333334
0.19677125013333335
0.21380164138666666
0.22024266408
0.23209158621333334
0.23835680141333335
0.23934398888
0.22357850162666665
0.20661256429333333
0.1651260664
0.11889133757333334
0.07816868157333333
0.05600270290666666
0.029060514906666664
0.0007854242399999878
-0.012594777893333334
-0.03729174408
-0.044472246186666675
-0.033940716026666665
0.0006013866666666653
0.06343808472
0.1674329071733333
0.27212155781333336
0.4111778052533333
0.58939399352
0.7517022527999999
0.8860319322400001
0.9785012807733334
1.0178010984533334
1.0168502389866665
0.9664608067200002
0.88155220808
0.8118255750133334
0.70186815912
0.5367652609866667
0.3861728052533333
0.2659068441866667
0.17163124791999998
0.12216043416000001
0.09669795709333334
0.10064257842666668
0.10670043226666667
0.06898353837333333
0.04459533888
0.032593369280000006
0.005739237546666673
-0.009856786959999997
-0.013935062133333335
-0.03144899656000001
-0.03295206469333333
-0.01718381749333333
0.0071758209066666735
0.06441661397333334
0.1417534932
0.23284194562666669
0.3232548090933333
0.4049102640266667
0.47132583362666663
0.53658881896
0.5767528746666666
0.5890895287200001
0.5810401159733335
0.5719768365066666
0.5408227445066667
0.4842854767733334
0.4457340997866666
0.39579065119999995
0.33729051733333326
0.2776053917333333
0.23683211893333336
0.18992325314666667
0.1466031544266667
0.09912880402666667
0.04289337896
0.018789213439999997
-0.014710628000000003
-0.021717964106666664
-0.014800970239999997
-0.004951873173333333
-0.0077708148266666666
0.0032501756000000008
0.01095764941333333
0.009223573653333334
0.028381036826666664
0.029190758400000003
0.02628097256
0.013095004506666674
0.015872911466666674
0.018315725893333343
0.041627928293333345
0.08326343466666669
0.14791392461333336
0.20873007997333337
0.2828375186666667
0.3560257965333333
0.43320982213333337
0.4944730585866666
0.54007717016
0.5679844046133335
0.5670010262133333
0.5252932795466667
0.4629367995466666
0.4017096819466666
0.31856748053333334
0.251678444
0.18473454346666665
0.1292443632
0.0771086056
0.041829160533333326
