# Supplementary material for: Obesity dysregulates feeding-evoked response dynamics in hypothalamic satiety neurons
Source: Sci Rep. 2025 Oct 14;15:35837. doi: 10.1038/s41598-025-19800-2 (PMC12521569; doi:10.1038/s41598-025-19800-2)
Supplement: Supplementary file 6 — Supplementary Material 6. [file 41598_2025_19800_MOESM6_ESM.zip › Supp Fig 1/Supp Fig 1e/MPK145_HFD_Early_19.csv]

0
0.033640339774133325
0.04215139595373333
0.06122328112471111
0.06154427159386667
0.05585329354682666
0.05615114643717334
0.055984023477173336
0.04289622361050667
0.03108495314357333
0.024405016871839994
0.021804069546666662
0.015037439253333335
0.008222908557333335
0.007515468922666667
0.007565531832346668
0.00313534938488
-6.624274631999998e-05
-3.7473962320000005e-05
-2.017517751999999e-05
-8.187124719999993e-06
-2.9781972533333323e-06
-1.2323938666666655e-07
2.8245946666666664e-08
-9.037519999999969e-09
0.0
0.0
0.0
0.0
4.923466666666671e-09
-3.038240000000001e-08
1.4098010666666705e-07
-2.677060693333333e-06
-1.2618916693333331e-05
-2.603360016e-05
-4.549429429333334e-05
-8.275444824000005e-05
0.00331080672328
0.009844000620079998
0.01321141161368
0.012305671640346665
0.01901600683178667
0.02227821970106666
0.015994283660266662
0.011293018451200003
0.0009387461072000047
-0.007817333607466668
-0.014509114306133329
-0.014941886559786661
-0.00777764996298667
0.009188638103146667
0.011071372071679998
0.011107759426080001
0.007485992000000001
-0.012085805390933338
-0.027635619104800002
-0.026124390118666668
-0.03638266400106667
-0.041592989574666665
-0.04364341578373334
-0.04353961414666666
-0.0395625965808
-0.01935475082133333
-0.012815940288000002
0.0018848506906666664
0.009579811498666664
-0.0051246510992
-0.018406737718133333
-0.0157988406488
-0.012868007971466668
-0.008490907880453332
0.011586590551546665
0.014872144957679998
0.01718873704301333
0.020557487451813333
0.024471756698319993
0.023293919498319996
0.029892553791653335
0.02733079767698666
0.021796177356453332
0.019842566417066665
0.0100764373984
0.003473955699733334
0.003624722374399999
0.004044874934933333
-5.032734304000087e-05
-0.003828536164373335
-0.0002720189457066679
0.010392640720959996
0.01708782435776
0.019173642134133324
0.0301220897832
0.03333135619226667
0.029305227418933332
0.02918889114133333
0.03359423782053333
0.03337589374365333
0.03328452869165333
0.033054050840986664
0.03738867351352
0.037178591420453336
0.03712922150426666
0.03709113811253333
0.04113981524853332
0.025715818423999993
0.003846210927999995
-0.011598763261333335
-0.02164051549333333
-0.042747013578666664
-0.044862468120000006
-0.03609869953093334
-0.033930665126773334
-0.03708044161050666
-0.03697674352282667
-0.036677011753946664
-0.040959702161679996
-0.04068076976584
-0.040689798615440004
-0.03688314747112
-0.03742415749866666
-0.03345434797333333
-0.02502021610666667
-0.01179162944
-0.004695544293333337
0.003951576239999998
0.012576684453333332
0.010655857173333333
0.004109934242666665
0.0038593841146666663
0.003835717965626665
0.003875661467226665
0.004251362158959999
0.007504708316293332
0.007336024257626664
0.005438629339999999
0.003670066185066665
0.003135117413333333
-0.0001609822133333333
-0.0040884158533333334
-0.005375482642666667
-0.01116638953832
-0.010931111244986667
-0.01435289537832
-0.010640387431973335
-0.00929033306344
-0.0033038649924000004
-0.007558509295600002
-0.004073431082266666
-0.003833809441946667
-0.0039021596878133337
-0.004129525956533333
