# Supplementary material for: Obesity dysregulates feeding-evoked response dynamics in hypothalamic satiety neurons
Source: Sci Rep. 2025 Oct 14;15:35837. doi: 10.1038/s41598-025-19800-2 (PMC12521569; doi:10.1038/s41598-025-19800-2)
Supplement: Supplementary file 6 — Supplementary Material 6. [file 41598_2025_19800_MOESM6_ESM.zip › Supp Fig 1/Supp Fig 1e/MPK145_HFD_Early_20.csv]

0
1.5047918712
1.4470757157333334
1.3980125982222222
1.369675878
1.3597932120000005
1.343165414026667
1.3602445854133334
1.4143406107999996
1.4771435718666663
1.5574286150933334
1.62696587696
1.6977490839466662
1.777555230746667
1.8643273505066664
1.9419487296799998
2.0096744043466668
2.0842464888533336
2.129471608426667
2.1811103910666665
2.1969689842133335
2.2089773807466666
2.2250428458133333
2.2249746755466666
2.1958762998133334
2.155055696346666
2.0993702397866665
2.01185923208
1.9441011286133334
1.8956504920800001
1.9070291170666667
1.9550817736266666
2.047202370933333
2.1859773701333336
2.346168095466667
2.5263665063999996
2.7086113144000006
2.900282188506666
3.08462448264
3.2669758543733334
3.4534050527733333
3.65388928256
3.82557790552
3.9591621778400006
4.10970676016
4.247954649226666
4.38479631464
4.520775865786667
4.654714844133333
4.760262216026667
4.840029198693333
4.922844981093332
4.996100573760001
5.1071670260266675
5.177674589413334
5.226805011626666
5.27285185312
5.3102888256266665
5.2949038194933316
5.301719146746667
5.338034797066666
5.317316862506668
5.3179040528
5.321900886133334
5.352991771146667
5.331063890533334
5.302481376933333
5.22246001112
5.12598711032
4.9756462825600005
4.76676109464
4.53355225784
4.281656560746667
3.979674493786667
3.6199942306133335
3.3034630919466665
2.982468625546667
2.683591783786667
2.4333862749599997
2.203849925333333
2.0157733487733336
1.8741354521866669
1.72137754728
1.5692190449866668
1.4670901306133335
1.3542682271733333
1.24810155408
1.1596323796266668
1.0804814620533336
1.0362639209866666
0.9901998663466666
0.9435616578133332
0.92006064568
0.9186378608266665
0.9028837655466667
0.8937454401866667
0.8758393252533333
0.8441068151466666
0.8023715396533333
0.725335952
0.6352593002666665
0.53996388968
0.43577320098666666
0.31980337301333334
0.21604175194666667
0.13513523087999996
0.06515076850666664
0.013432009626666656
-0.019699035813333352
-0.026142180586666692
-0.028675853200000028
-0.016914688773333367
-0.00040389858666669556
0.021525751999999985
0.04499980831999998
0.0643817207733333
0.08863593898666665
0.13139291765333333
0.17066740181333334
0.1924571794133333
0.20882099866666662
0.21779380242666666
0.21783210666666664
0.2374153255733333
0.2671262572
0.31000775383999996
0.37029172330666665
0.4128396401066667
0.43466657826666666
0.46874961616
0.50003580184
0.5167448736800001
0.5296025830133333
0.5254850131466667
0.5089330886133333
0.4869389012266666
0.46215981023999997
0.44625116298666667
0.4492020015466666
0.4395948641866667
0.45396755549333323
0.4748777867466666
0.5057233094666667
0.5254099329333333
0.56083939856
0.5976183531733332
0.6322739980000001
0.6858247092
0.7561379773333333
0.8495113666933333
0.9257508315466666
