# Supplementary material for: Obesity dysregulates feeding-evoked response dynamics in hypothalamic satiety neurons
Source: Sci Rep. 2025 Oct 14;15:35837. doi: 10.1038/s41598-025-19800-2 (PMC12521569; doi:10.1038/s41598-025-19800-2)
Supplement: Supplementary file 6 — Supplementary Material 6. [file 41598_2025_19800_MOESM6_ESM.zip › Supp Fig 1/Supp Fig 1e/MPK147_HFD_Early_21.csv]

0
0.03287293333333333
0.033612274
0.029017157333333335
0.02199849366666667
0.024421279013333335
0.024380597706666667
0.02912984810666667
0.03852323663999999
0.051667561093333335
0.058128828746666666
0.06537869432000001
0.07305561698666667
0.06654527031999999
0.066343768
0.059190986400000006
0.04543123258666667
0.021196789920000004
0.007646949919999998
-0.012153144400000001
-0.024901599599999998
-0.03204840098666666
-0.03971508365333333
-0.03354647032
-0.04048755466666666
-0.04676842640000001
-0.046219096773333336
-0.04029593410666666
-0.04642057410666667
-0.03947471810666667
-0.03324276130666667
-0.03332789333333333
-0.03334370666666667
-0.03296885333333333
-0.026201293333333334
-0.01955238906666667
-0.012887281093333335
-0.006192511786666666
0.00011003114666666668
-7.624885333333335e-05
-0.0023594731199999995
-0.0021579864266666666
0.0004442336000000002
0.007441317333333333
0.02092057066666667
0.03386878232
0.04038191112
0.044449962053333326
0.04379920471999999
0.025432924719999996
0.010406366399999999
-0.003187890400000004
-0.01912176
-0.03916908266666666
-0.054253256
-0.06721781600000001
-0.07357434933333334
-0.07992658666666667
-0.07934944000000001
-0.061256376
-0.05073712506666667
-0.03959748909333334
-0.03067578074666667
-0.021524021546666668
-0.020026069813333335
-0.01961148210666667
-0.012988507146666668
-0.004096960800000003
-7.256266666666825e-05
0.0007356082666666634
0.01398558295999999
0.011543756026666666
0.016047888
0.019927741333333325
0.020038714666666665
0.019640367999999995
0.012863197333333331
0.006253055119999999
0.002315733786666659
0.0014741823199999912
-0.011703151013333342
-0.010894871013333342
-0.015988728800000004
-0.02268621813333334
-0.02895962666666667
-0.02889053333333334
-0.03167917333333334
-0.0333328
-0.03334740770666668
-0.03297125837333333
-0.026201184506666673
-0.019569240506666672
-0.01284920050666667
-0.003520039466666671
0.009758393599999996
0.023100798053333326
0.036445707386666665
0.04971865405333333
0.060416952373333326
0.06674510677333333
0.06664564205333333
0.06341968738666666
0.059891554053333323
0.05723008906666666
0.055152269600000005
0.04848665333333333
0.04014689866666667
0.030199671999999997
0.02448288266666666
0.01994348
0.019870258133333332
0.025285762133333334
0.03388638613333333
0.035678011999999995
0.030334287999999997
0.01682620853333333
0.007956333866666662
-0.0003753834666666724
-0.012073215733333337
-0.020131129306666672
-0.01988941197333334
-0.024848585306666674
-0.03164159864000001
-0.03336708290666667
-0.03305848000000001
-0.021332880000000002
-0.008033786666666666
0.0026313253333333313
0.009348478399999999
0.015769684799999996
0.013367938133333333
0.013352071466666665
0.016037092799999996
0.022646099733333334
0.029378786666666663
0.028414013333333335
0.02181580533333333
0.01779878834666666
0.017784312586666653
0.017626924053333326
0.020257004053333322
0.024386148053333324
0.02175295330666666
0.015024128026666658
0.013313388559999993
0.013014967226666658
0.008913764559999988
0.008869149626666661
0.00896103733333333
0.0040656986666666615
-0.0002489066666666706
