# Supplementary material for: Obesity dysregulates feeding-evoked response dynamics in hypothalamic satiety neurons
Source: Sci Rep. 2025 Oct 14;15:35837. doi: 10.1038/s41598-025-19800-2 (PMC12521569; doi:10.1038/s41598-025-19800-2)
Supplement: Supplementary file 6 — Supplementary Material 6. [file 41598_2025_19800_MOESM6_ESM.zip › Supp Fig 1/Supp Fig 1e/MPK147_HFD_Early_22.csv]

0
1.0454504133333333
1.0926457866666666
1.0923041066666666
1.0657399133333334
1.037205424
1.0066477013333333
0.9560341143999999
0.9090111664266666
0.8937529210933335
0.8669427426933333
0.8183472075200001
0.7528510688533333
0.7016890968266668
0.6542685858933334
0.62148518296
0.6144061367999999
0.6284342824
0.6510208650666666
0.6633784650666666
0.6827931
0.7116753109333335
0.7476573522666669
0.7470005087999999
0.7124307496
0.689120488
0.6693341037333334
0.6333590210666667
0.5977364232
0.5645969736000002
0.5210898466666667
0.4687456570400001
0.41990207908293337
0.41362933801626667
0.4758580844162667
0.5499126684162666
0.6238938201495999
0.7277054775733334
0.8305671362933335
0.9411730216266666
1.0849348258933333
1.2531224838133332
1.4217507400799998
1.5890423877600002
1.7332649357333334
1.8575099786666665
1.970086347973333
2.0459842695733332
2.0787046045600004
2.0623415756
2.00852884176
1.9215965913333335
1.8198906617333335
1.7331817497600002
1.6369556393066667
1.525840263013333
1.43211310544
1.3767467137066665
1.3515195960000002
1.3688792543733332
1.4291379053066666
1.4919639076266666
1.5408332516266665
1.5488995322666665
1.540479988266667
1.5341458901066667
1.52482252512
1.4898582824533335
1.46686498984
1.4420485282400002
1.3682876522666665
1.2930676816
1.2423727101333333
1.208570011466667
1.1824300125333334
1.1679305552533337
1.13906600968
1.105310244106667
1.03906363448
0.9584314961066667
0.8936119268
0.8313462782400001
0.7562024490933333
0.67617283768
0.6046514000533333
0.5341195128266667
0.46266762855999993
0.39841227901333326
0.3603154611466667
0.33312634103999994
0.30524272765333327
0.29903185351999995
0.31499746314666666
0.3365962637333333
0.34711181912
0.35374120098666667
0.3451651745866666
0.3256586166933333
0.30762171872
0.27819121197333335
0.2494727311733333
0.21303423866666668
0.15993518274666665
0.09840216959999998
0.05012091610666666
0.011041381413333322
-0.007645901013333342
-0.011497456746666667
-0.01568997848
-0.005887480213333337
0.0048611166400000004
0.014736923546666668
0.02285638586666667
0.03113581072
0.02629358328
0.01936678941333334
0.01546181904000001
0.017896346506666674
0.01807501122666667
0.024917143493333335
0.03428786834666667
0.04696204464
0.06325288250666666
0.08411393344
0.11532230224
0.14362784562666667
0.15662373333333332
0.16773493333333336
0.19008693501333335
0.21311336514666668
0.25157440381333335
0.30122088914666667
0.3522158491466667
0.4081349594666666
0.4635210133066667
0.5247612346133332
0.6023693850133334
0.68981051568
0.7714642650133333
0.8381984821066667
0.8626320933333333
0.8559840253600001
0.8212741829333332
0.7545086816000002
0.6726391845599999
0.5961723361066668
0.5102650672533333
0.42088958167999996
0.33712966194666666
0.2595803992266667
0.20155161567999996
