# Supplementary material for: Obesity dysregulates feeding-evoked response dynamics in hypothalamic satiety neurons
Source: Sci Rep. 2025 Oct 14;15:35837. doi: 10.1038/s41598-025-19800-2 (PMC12521569; doi:10.1038/s41598-025-19800-2)
Supplement: Supplementary file 6 — Supplementary Material 6. [file 41598_2025_19800_MOESM6_ESM.zip › Supp Fig 1/Supp Fig 1e/MPK147_HFD_Early_23.csv]

0
6.0028133333333566e-05
-9.705260000000113e-05
0.0007326960888888868
0.00283622506666666
0.0021466733866666583
0.00694002776
0.01597490776
0.022204663733333335
0.02738855893333333
0.040994417893333336
0.05216468456
0.06312937789333334
0.07643408989333335
0.08939504562666668
0.09600704
0.09507672000000002
0.08841722666666667
0.08177085333333332
0.07475538666666666
0.06117070666666667
0.05014172506666667
0.03689547842666666
0.0235142744
0.010570198426666667
0.004009803759999999
-0.0026716973066666667
-0.009329130666666668
-0.015993019973333335
-0.02267155733333333
-0.029286029333333335
-0.03328485333333333
-0.03333442666666667
-0.03331973333333334
-0.03333442666666667
-0.033284853333333336
-0.030619682666666665
-0.024005210666666665
-0.0173267856
-0.010648337893333333
-0.004033911226666666
-4.1603199999999975e-05
2.5420533333333335e-05
-8.628749333333333e-05
0.0048663173333333325
0.011606549333333334
0.010758094639999997
-0.0007876866133333342
-0.02172798176
-0.05601577845333334
-0.09572734349333335
-0.11357778917333335
-0.10337739984000001
-0.06790432250666667
-0.019042337813333327
0.027714603226666665
0.09364705690666666
0.17173878696000003
0.25714544941333334
0.3563789123733334
0.46868436544000003
0.5489218161066667
0.6056372249066668
0.62921207976
0.6333654853333335
0.6446003032800001
0.62396953288
0.5785454955199999
0.5295429469866666
0.47092373424
0.40312500456
0.35145505495999996
0.2870160976533333
0.24181185258666665
0.1867731832266667
0.11269678645333334
0.06008849090666665
0.045741818986666655
0.03006306218666667
0.030970844981333324
0.032915700128000006
0.02902904047466667
0.03053102706133333
0.016630011567999994
0.016535533546666665
0.02743847783999998
0.03023918770666667
0.010250553039999992
-0.002980056800000012
-0.018708325466666672
-0.027087003653333327
-0.03119379858666666
-0.028927302880000012
-0.026090544746666677
-0.027245246453333333
-0.02882256026666668
-0.02348041069333334
-0.009938278933333333
0.007609465519999999
0.016136004213333333
0.017765421546666667
0.015047198106666665
0.008785129653333333
0.0061030156
0.00442250648
0.004442491813333334
0.004455955573333333
0.00412646856
2.170757333333333e-05
-4.926826666666661e-06
-3.0196426666666682e-05
0.0003510886133333333
0.007118608613333335
0.013767486933333333
0.02043259706666667
0.027129904
0.03341250666666666
0.03330898666666667
0.03332890666666667
0.033316986666666666
0.03335026666666666
0.03296885333333333
0.026201293333333334
0.01955238906666667
0.012884882773333332
0.00619060117333333
-0.0001221814933333363
0.00031801850666666375
0.007454229439999999
0.0239284824
0.05367775066666667
0.09681008
0.15287397333333336
0.21242986666666666
0.26561360000000006
0.323408
0.3784666666666667
0.42660666666666663
0.4641882666666667
0.4967826666666666
0.5088122666666667
0.5055901333333334
0.48963360000000006
0.46798293333333335
0.4519626666666666
0.42478693333333334
0.39434465296000004
0.36738042896
0.3403994932266667
0.3038439569333333
0.26906796759999996
