# Supplementary material for: Obesity dysregulates feeding-evoked response dynamics in hypothalamic satiety neurons
Source: Sci Rep. 2025 Oct 14;15:35837. doi: 10.1038/s41598-025-19800-2 (PMC12521569; doi:10.1038/s41598-025-19800-2)
Supplement: Supplementary file 6 — Supplementary Material 6. [file 41598_2025_19800_MOESM6_ESM.zip › Supp Fig 1/Supp Fig 1e/MPK147_HFD_Early_24.csv]

0
0.08534068
0.06711814
0.056120626666666666
0.04325137
0.030109016000000002
0.016999493333333327
0.0004722133333333304
-0.010650213333333332
-0.013209119999999996
-0.010221524578506662
-0.013926744346506674
-0.0005159475625066726
0.016793502725493334
0.03149937981882666
0.051420984504000004
0.07548338480533333
0.09196148668800001
0.09229229933333333
0.09556342490666667
0.07910658168
0.06196224602666667
0.048831605024
0.04469191120541335
0.04347236089114668
0.05630113946925334
0.06662137805592
0.06989051372525333
0.07401662155184001
0.07223706119944001
0.070796740768
0.06663824193653332
0.06664116273653334
0.057629532861866666
0.050297343528533336
0.03824336156853333
0.029700034944
0.026359382677333336
0.028841689744
0.023555588944
0.022304217477333334
0.01753185581333333
0.007594294106666664
0.0007904587706666669
5.7136320799999754e-05
1.3803763279999585e-05
-8.048767199999973e-07
-4.636802053333383e-06
-8.774932720000103e-06
-2.877015752000015e-05
-7.947592000000018e-05
-0.00042599970666666695
-0.007134103674666667
-0.013769444874666666
-0.020334809600000003
-0.02607180888
-0.025553386133333335
-0.018810137066666663
-0.01856946868032
-0.01861058510112
-0.019467131296640003
-0.026293891317173333
-0.03299277731717334
-0.033269231303520004
-0.03333662742245334
-0.033418731888
-0.03377930888506667
-0.04046212955173334
-0.0446313085664
-0.04447101789066667
-0.04435270933893333
-0.04397902264133333
-0.03729804418799999
-0.0331350476
-0.0333098878024
-0.03349847155466667
-0.029157688064533328
-0.022533992173333333
-0.015849946930666665
-0.009143243877599991
-0.0023726755626666592
-9.391566613333364e-05
-4.948143999998026e-06
0.0025926629066666687
0.012565355786666661
0.033660344
0.06490085866666666
0.10508409098666666
0.15165668021333334
0.19506864614693334
0.23351587895200002
0.2694096357971733
0.30258657494384
0.32277354598384
0.3427434515169067
0.3627142480451733
0.3827047136
0.40272048688000006
0.42919447877333333
0.4560149230336
0.4767881795725334
0.48097715375493333
0.47094868714159993
0.44908911391493334
0.41219919818800005
0.3736648043157333
0.3422349333333333
0.3087112
0.278914146852
0.2556682204546667
0.22864599434533334
0.201862256292
0.1751592405586667
0.14848359485333334
0.12177901271733332
0.09499063616
0.07298597607999999
0.06311875261333334
0.058980760533333336
0.05906752133333334
0.06466120906666667
0.06260412986666666
0.05259533706666666
0.045654826399999994
0.039002932533333326
0.026872707813333334
0.017896639359999997
0.014648378477333334
0.010707213232000001
0.010704335647173335
0.016013209167173335
0.022656080820506665
0.029299659569839997
0.02718025228184
0.014334136266666665
0.006239477599999999
-0.0008320117624799996
-0.01425045044808
-0.019006110093413332
-0.00842771076648
-0.007042250200880001
-0.010761090656000004
-0.0005741346370666683
0.007960152208266664
0.0017328286146666642
-0.005179191870933336
-0.008142931920000002
-0.02496493512
-0.03584838285333334
-0.046663783386666664
-0.052171072000000006
