# Supplementary material for: Obesity dysregulates feeding-evoked response dynamics in hypothalamic satiety neurons
Source: Sci Rep. 2025 Oct 14;15:35837. doi: 10.1038/s41598-025-19800-2 (PMC12521569; doi:10.1038/s41598-025-19800-2)
Supplement: Supplementary file 6 — Supplementary Material 6. [file 41598_2025_19800_MOESM6_ESM.zip › Supp Fig 1/Supp Fig 1e/MPK147_HFD_Early_25.csv]

0
0.033359999999999994
0.033383333333333334
0.03317871111111111
0.0394222
0.04479527999999999
0.05639448
0.06975565895999998
0.08313106162666668
0.08886167922666664
0.09175028189333334
0.08846430056
0.0817135736
0.07522985351999999
0.06621992266666668
0.05684660240000001
0.043179421066666675
0.02339819250666667
0.007440103786666667
-0.004630665546666668
0.00047891605333333316
0.031764673386666664
0.08612833127999998
0.15672035981333332
0.25067804072000005
0.34355165672
0.4184550620533333
0.4933565807200001
0.5594197316533334
0.6060688000000002
0.6251383999999999
0.6354338666666666
0.6248829333333333
0.5821989333333332
0.5082274666666666
0.43327999832
0.3683978034666667
0.29980091973333334
0.2362763621333334
0.1935750154666667
0.17133878434666666
0.12784735253333332
0.0924560336
0.09767147653333333
0.15377920293333333
0.24687869013333333
0.3818549914666666
0.5508253831999999
0.7272509712266666
0.8988594768266666
1.0346148890933333
1.16542362776
1.27411720432
1.3395051042133332
1.34698072368
1.30766259328
1.22744924288
1.0947125375199998
0.9373644682666668
0.7674762834666669
0.6232834895200001
0.4780300841866667
0.3597017991199999
0.2723734637333333
0.20954510959999997
0.16321921055999997
0.13233971776
0.13409206773333335
0.15116177138666664
0.18889110125333333
0.21304805797333337
0.25421725504000003
0.31820674642666663
0.40497155416
0.5213138647466667
0.6890982330133333
0.9109606050133334
1.1557010204533333
1.413097517546667
1.6926514458666668
2.0001580013333338
2.2961824461333333
2.5069496541333334
2.6899601890400002
2.7950936944
2.824493037333333
2.7626280186666667
2.65721971224
2.5136653751733333
2.319280321546666
2.0818740650133334
1.8444118482400003
1.6633946266666668
1.4656784906666667
1.3229990488266667
1.21116629872
1.148666168826667
1.1218283751466667
1.1178080959466667
1.1371728295466668
1.2003558678133335
1.2568095478133334
1.2927634028266666
1.3443992164266667
1.3820646086933333
1.3931347368000002
1.3449659733333335
1.2601797350133332
1.1620262283466665
1.05166489128
0.92263428888
0.8123347110133333
0.7151924106666667
0.6042805893333334
0.4791055064
0.3607241909333333
0.29586029874666664
0.24527554416
0.21354857853333334
0.1946373495466667
0.17681830768000004
0.16171891160000001
0.15394858352000002
0.16736849394666667
0.1889110557333334
0.2188945507466667
0.23921175367999997
0.2725284843466666
0.2944806462133333
0.3214117401066666
0.3505246693333333
0.3766829376
0.38388886293333335
0.37257939093333337
0.36436496984000005
0.36000371733333336
0.3456306807733333
0.33555589650666656
0.34780063410666673
0.3732416640266667
0.41361787904
0.4583776766666666
0.4923706441333333
0.5163256963999999
0.5188939438133333
0.5047600770666666
0.48371482906666663
0.4512459264
0.40544032506666666
0.35376401698666665
0.2837405159466666
