# Supplementary material for: Obesity dysregulates feeding-evoked response dynamics in hypothalamic satiety neurons
Source: Sci Rep. 2025 Oct 14;15:35837. doi: 10.1038/s41598-025-19800-2 (PMC12521569; doi:10.1038/s41598-025-19800-2)
Supplement: Supplementary file 6 — Supplementary Material 6. [file 41598_2025_19800_MOESM6_ESM.zip › Supp Fig 1/Supp Fig 1e/MPK147_HFD_Early_26.csv]

0
0.022904411866666665
0.005928995266666666
0.00036682795555555516
-0.008264004299999997
-0.008326328773333334
-0.012845993546666669
-0.007873401546666665
-0.004049856559999999
0.002748198853333333
0.004548382853333334
-0.00012598703999999974
-0.0023501950399999996
-0.0018759506933333327
-0.0009691965599999996
-0.009294502906666667
-0.013583234613333332
-0.020977605013333334
-0.027991930346666673
-0.04006972181333334
-0.04265947848
-0.03306617501333334
-0.025945821839999997
-0.02376846050666666
-0.016242266373333335
-0.0007547185866666658
0.002708397946666667
0.003875180239999994
-0.00287480144
0.011647452959999997
0.014667427120000003
0.009787347120000005
-0.006572144613333327
-0.00865872986666666
-0.02200325653333333
-0.04101178213333333
-0.03859719973333333
-0.014787389333333326
0.00920202
0.017056352293333334
0.03820781576
0.043315134959999994
0.05081030109333333
0.052524931039999986
0.056522335013333334
0.061714652880000005
0.06059938808
0.04460905341333333
0.03729178576000001
0.029635679093333332
0.014596119626666666
0.008918137413333332
0.008519562293333333
0.0016827749066666677
0.0030099608000000015
0.01655020106666667
0.02478243981333333
0.0336178592
0.045010267226666664
0.053916099999999995
0.05997223706666667
0.06078508506666666
0.07224894184000001
0.0758563428
0.07697431186666666
0.058949534000000005
0.047325442266666656
0.01861679858666667
-0.001064887706666666
-0.01939539170666667
-0.03382474930666667
-0.03368037728
-0.04153921490666668
-0.05187587570666667
-0.06267723008000001
-0.06484546101333334
-0.06810668770666668
-0.05184842984000001
-0.03683455285333334
-0.02076404808
-0.005624670213333336
-0.00482592114666667
-0.008869853680000003
-0.00855067306666667
-0.0017534965333333365
0.004800860799999999
0.0163987008
0.02674672746666667
0.026299383999999995
0.019552296
0.012803653333333333
0.01104336
0.011491386666666666
0.017878669333333333
0.017742514666666667
0.01786769306666667
0.012917625093333334
0.0061870117600000005
-9.018823999999999e-05
1.0974426666666652e-05
-6.521306666666661e-06
-2.398320000000002e-06
5.396613333333338e-06
-3.319245333333334e-05
0.00036696488
0.00680264488
0.009349149866666665
0.015979781600000003
0.022690370666666668
0.028954079999999997
0.029182399999999997
0.03330469333333333
0.03332248
0.033353039999999994
0.03295301333333333
0.02651732373333333
0.0239708144
0.017340111466666662
0.010629514133333332
0.004365786426666667
0.00413095472
2.8446186666666667e-05
-8.606421333333333e-05
0.0048213597866666675
0.008853359493333334
0.008897489333333335
0.00888544186666667
0.008870993866666668
0.008920540533333333
0.011585708533333334
0.018213193333333332
0.024856845333333332
0.03171325333333333
0.028528901333333335
0.024463469333333335
0.024424749333333332
0.024434429333333334
0.02445540397333333
0.02438425509333333
0.02183475962666666
0.010197123360000001
0.0013863437066666659
-0.012027075279999997
-0.018099597973333333
-0.024927219840000004
-0.031351623306666666
-0.047944483653333335
-0.06740413557333333
-0.07845963669333332
-0.08763889802666668
-0.08569421029333334
