# Supplementary material for: Obesity dysregulates feeding-evoked response dynamics in hypothalamic satiety neurons
Source: Sci Rep. 2025 Oct 14;15:35837. doi: 10.1038/s41598-025-19800-2 (PMC12521569; doi:10.1038/s41598-025-19800-2)
Supplement: Supplementary file 6 — Supplementary Material 6. [file 41598_2025_19800_MOESM6_ESM.zip › Supp Fig 1/Supp Fig 1e/MPK147_HFD_Early_27.csv]

0
2.5940477960000003
2.7308992646666668
2.868680585333333
2.9359459599999997
2.985162614666667
3.10778913824
3.1824339249066673
3.2063343462400002
3.227842462773333
3.2291280827733337
3.2051701333333336
3.1362071190133336
3.0221337472800003
2.894140128613333
2.7788520752799997
2.6625265819466666
2.5555755695999998
2.468571074666666
2.3729504
2.2447832826666665
2.1299458168
2.030217941866667
1.9398543738666665
1.8480750325333333
1.7470323338666667
1.6354561725333336
1.5092785752266666
1.3608154810933333
1.2133117082933333
1.0950418770933334
0.9905596399200001
0.9106987814933334
0.8472603988266665
0.7957854910933333
0.7588294156266665
0.7284813280000001
0.7039211338666667
0.70190826536
0.7226799938933334
0.7532639298933332
0.7794994808533334
0.80260637632
0.8334445592266666
0.8817462312266667
0.9263537778933333
0.9668308989333333
1.0098055149333334
1.0387610042933333
1.0403258299733333
1.0230519055199998
1.0191698903199997
1.0375102476533333
1.0646254486933333
1.100581716346667
1.1439459608
1.16742866192
1.1681970686133334
1.1754400395466666
1.1941429566933335
1.229815727893333
1.2975999433066667
1.3698748811466666
1.4450918363733332
1.51101736432
1.582091727253333
1.6851279488533337
1.8159895892266666
1.953304482533333
2.0967048409066664
2.2336342113066663
2.3311315374666663
2.404702225333333
2.4480815101333335
2.467123779173333
2.45674594904
2.407687664746667
2.3389221946399994
2.2580219970399997
2.1889815578666667
2.1468351760000006
2.1300478435733328
2.1195063608266667
2.13761730056
2.17469458456
2.2086527453599993
2.26365764632
2.3373380757333337
2.439735176
2.5381976021333332
2.6405221773066674
2.717296298053333
2.778373666133333
2.7901588864
2.752365870133333
2.71983674936
2.705395065146667
2.6833438303999992
2.6431599674666666
2.6257289554666667
2.5553477181599997
2.4530364264
2.3394098130666667
2.2353547160800002
2.1456836238133334
2.0366974893866665
1.9127740027466664
1.78155984064
1.6358433501600003
1.45248074856
1.3134606098933332
1.206852100053333
1.118012810426667
1.05169869416
1.00320114856
0.9727403530666667
0.9288086181066666
0.8858065359733335
0.8471647168
0.7957759789333334
0.7206170970933332
0.6426641104266667
0.5578492842933334
0.4679216343999999
0.40950354536
0.36812108936000004
0.3431063682933333
0.33966096538666674
0.3571743882933333
0.3883862627466666
0.4239089228266667
0.46003197935999995
0.48974834706666664
0.52002113696
0.5173798990133334
0.4957081509333333
0.47469431866666667
0.43898456133333336
0.38003094186666664
0.32267279866666665
0.26745365226666656
0.2079013464
0.16504016560000004
0.12513756639999998
0.09203356026666666
0.07152207199999999
0.0504381232
0.02693113576
0.013997457146666665
0.00759836016
0.0007114857600000001
