# Supplementary material for: Obesity dysregulates feeding-evoked response dynamics in hypothalamic satiety neurons
Source: Sci Rep. 2025 Oct 14;15:35837. doi: 10.1038/s41598-025-19800-2 (PMC12521569; doi:10.1038/s41598-025-19800-2)
Supplement: Supplementary file 6 — Supplementary Material 6. [file 41598_2025_19800_MOESM6_ESM.zip › Supp Fig 1/Supp Fig 1e/MPK148_HFD_Early_28.csv]

0
0.36326790933333336
0.3893712213333333
0.4088607897333334
0.4157984609666666
0.3929562701066666
0.3580228423733333
0.3103551645066666
0.25594787647999995
0.19118737224000001
0.13480383624
0.10442798050666667
0.07787091269333332
0.044693453573333326
0.02883626554666667
0.03228763434666667
0.0421263556
0.03969819434666667
0.04949822018666667
0.050722822453333344
0.04811113098666667
0.037801906
0.02878594392
0.03181753058666667
0.05030049285333334
0.06077004173333333
0.08192489738666667
0.12906805143999997
0.15174462824
0.16366286343999997
0.1903787012266667
0.20107490957333335
0.23443385413333337
0.28541552000000003
0.3629337495999999
0.5157603202666666
0.6821050616
0.7865877449866667
0.89604861512
0.9709474865866666
0.9717303666666669
0.9602154303999999
0.94902467448
0.92921571368
0.8949946998133333
0.7962507466666667
0.6953736773333333
0.6415833469333333
0.6148390719733333
0.6640855719733333
0.8023980807733332
0.9764748485066667
1.1324472890399997
1.22664921088
1.2416354906133333
1.2259503869066666
1.1420333370666669
1.0391367976
0.9195986520533332
0.7802854643199999
0.61013381928
0.4577966595200001
0.3016517981866667
0.18156159661333335
0.11358389850666667
0.08944322298666668
0.1394470453866667
0.24818500541333335
0.3884497533866667
0.5480240453600002
0.7312936991733334
0.8326135909066666
0.9198506951466668
1.0412703194133335
1.1977119639466667
1.353848159706667
1.5352234085066665
1.64617912904
1.6721291650133334
1.6158711810133333
1.4826431229066666
1.3827816405066666
1.3176510950933333
1.2506012627733332
1.1337446067733334
1.0165594331733334
0.8499958324
0.6925673642133333
0.5882852248
0.5723707923466667
0.6041266579466666
0.6336702043199999
0.67103270672
0.7059446635733333
0.7446260947200002
0.7902413451466668
0.8684763288799999
0.9345792155466666
0.9733618797866668
0.9707351383999999
0.9754449082666666
0.9664821490666667
0.9204293493600001
0.8434154746933333
0.7642431640533334
0.6402849821600001
0.4826347328000001
0.36590550400000005
0.2748149919999999
0.1797952970666667
0.09176712552000006
0.04308903322666672
0.007238103040000021
-0.01160858602666663
0.009468652906666689
0.05855188837333338
0.10920092570666669
0.1272135385066667
0.14674981720000002
0.17009268368000008
0.19802969096000003
0.24763265179733338
0.32669671099733333
0.3971430005706667
0.4669700462773333
0.530602124784
0.6012156608
0.6790455461600001
0.7618976013600002
0.8305207057066668
0.8932642706666667
0.9068317877333333
0.9096719210933333
0.9863619722133333
1.0653587082933333
1.1182331138666666
1.1680491565599997
1.219319816
1.1709449950133333
1.124531835013333
1.0957917034933335
1.0781341151733335
1.0209012799466668
0.9040764930133334
0.7553068614666667
0.6253319112
0.4862142928266666
0.37078144112000005
0.3611636114933335
0.35361693656000015
0.32822796530666665
