# Supplementary material for: Obesity dysregulates feeding-evoked response dynamics in hypothalamic satiety neurons
Source: Sci Rep. 2025 Oct 14;15:35837. doi: 10.1038/s41598-025-19800-2 (PMC12521569; doi:10.1038/s41598-025-19800-2)
Supplement: Supplementary file 6 — Supplementary Material 6. [file 41598_2025_19800_MOESM6_ESM.zip › Supp Fig 1/Supp Fig 1e/MPK148_HFD_Early_29.csv]

0
0.7387998666666667
0.7128035999999999
0.7015796019555557
0.7167064228000001
0.7307302475733334
0.7648755355733332
0.7988810111466668
0.8164820161066667
0.8381108843733334
0.8740611251466667
0.8580810630133333
0.8567314885066667
0.8788750944000001
0.8879903717866667
0.9180291006133335
0.9941465067466667
1.0814344246133334
1.1952754827199998
1.3009486969866666
1.3805135314133332
1.4762601858133333
1.5402687045333332
1.5725840501333335
1.5880522907999999
1.5374433523733333
1.41338840464
1.2957842293866666
1.14539994352
0.9875550235466667
0.8469097499466666
0.7559159462133332
0.71377962944
0.7114723262399999
0.7605217891733334
0.8872168371733333
1.03848278224
1.1968173659466668
1.3731098966133333
1.5465784096
1.71351621416
1.8201896047733332
1.8370844245066666
1.82234556184
1.7636907095733332
1.64036865968
1.5210357181333332
1.3969930380533335
1.2501179601866665
1.1109865817866666
0.9471612980533333
0.7798119066666666
0.6534130939466666
0.5355445678133334
0.40825222781333337
0.3189412252266666
0.23777105181333327
0.15751232269333332
0.09312399016
0.035574374879999995
0.003085562533333334
-0.02168241506666667
-0.02641549021333333
-0.026111184346666663
-0.0077662826666666665
-0.006631139999999998
0.010533925066666675
0.01087417378666667
0.00908571282666667
0.004388598160000005
0.007217775493333338
0.0061769317600000005
-0.00035885669333332777
-0.004792387706666671
-0.011191260506666667
-0.011751237493333334
-0.022780554826666667
-0.016980422853333333
-0.005864444453333339
0.007162412346666662
0.011408754666666663
0.01830417066666666
0.01730109309333333
0.010695002666666665
0.006736421333333327
0.00936436266666667
0.01594366773333333
0.019971563733333333
0.019956853333333326
0.017333305599999998
0.013352057893333333
0.013440992826666666
0.011186344826666665
0.011068428560000001
0.008367162959999999
-0.0008974480000000007
-0.014296327999999999
-0.02269898933333333
-0.029313322666666666
-0.032942613333333336
-0.02620473066666667
-0.019644826666666667
-0.008030933333333332
0.005363626666666669
0.018313678320000006
0.02485362578666667
0.031672101013333336
0.03298070341333333
0.026224674346666667
0.02220764136000001
0.029411971226666667
0.038880024
0.06738586930666667
0.11685283597333333
0.17052530365333335
0.22356704072
0.28327661405333326
0.31230195170666664
0.34044067674666667
0.35720469287999995
0.34783164698666674
0.33441052690666667
0.35563544288
0.4176967152533333
0.5414385573333333
0.7819809864266667
1.0727191481066667
1.4561980974400002
1.893807754426667
2.3641252632000005
2.806619332266666
3.2496255893333332
3.624900965333333
3.9318255866666663
4.186503557333333
4.318990768000001
4.388102014933334
4.356371225066666
4.2160922264266665
4.008538855493333
3.8084898821599995
3.617164109893333
3.442819944400001
3.25485415104
3.057438917626666
2.873952022426667
2.6656649576266664
2.4796858199466665
2.33719412616
2.222881790506667
2.1698888614400005
