# Supplementary material for: Obesity dysregulates feeding-evoked response dynamics in hypothalamic satiety neurons
Source: Sci Rep. 2025 Oct 14;15:35837. doi: 10.1038/s41598-025-19800-2 (PMC12521569; doi:10.1038/s41598-025-19800-2)
Supplement: Supplementary file 6 — Supplementary Material 6. [file 41598_2025_19800_MOESM6_ESM.zip › Supp Fig 1/Supp Fig 1e/MPK148_HFD_Early_30.csv]

0
0.06507942266666668
0.08955244466666666
0.13600429644444442
0.18427122233333332
0.24258204453333335
0.34929362666666663
0.4633194666666667
0.5748205333333334
0.6634839983199999
0.7381742116533334
0.7904163849866666
0.8203791929866667
0.8247172356533333
0.8043288880000001
0.760594992
0.7098304320000001
0.6628514906666667
0.6232371279999999
0.6369728106666666
0.6906409200000001
0.7632107733333334
0.8684166826666665
0.9906333493333334
1.1075855626666666
1.2316226826666667
1.3361105759999998
1.4006563999999997
1.444450744
1.4493282639999998
1.385648664
1.3179823706666667
1.2166022373333334
1.0826734133333331
0.9613942133333333
0.8093834053333334
0.650372184
0.5291097786666668
0.41865454399999996
0.30949795733333324
0.24661806399999994
0.17877814879999995
0.12213503386666663
0.08587606853333332
0.04668657413333331
0.021268951733333312
0.019828032346666642
0.009511350933333308
0.004244744719999975
0.006612106853333308
0.006481684719999976
-0.002971670266666668
-0.01645093122666667
-0.026926730346666667
-0.03596095834666667
-0.04233873461333333
-0.04183690024
-0.03504428560000001
-0.0359848456
-0.042757552
-0.04412702453333333
-0.03697909066666667
-0.023408458400000002
-0.01239333976
0.00098979384
0.009034283973333333
0.008516436506666666
0.0017243002399999997
0.0026654855999999993
0.009410272
0.011134384533333335
0.011117920800000002
0.011067269333333334
0.008417199013333333
0.0016991990133333333
-3.0422319999999983e-05
2.998213333333324e-06
-2.398319999999997e-06
0.0
0.0
0.0
0.0
0.0
0.0
0.0
0.0
0.0
0.0
0.0
0.0
0.0
0.0
0.0
0.0
0.0
0.0
0.0
0.0
0.0
0.0
0.0
0.0
0.0
0.0
0.0
0.0
0.0
0.0
0.0
0.0
0.0
0.0
0.0
0.0
0.0
0.0
0.0
0.0
0.0
0.0
0.0
-2.2859466666666663e-06
-2.0254746666666673e-05
1.8983199999999943e-06
0.002957591653333333
0.024315724986666665
0.05796841093333334
0.10332344639999999
0.16463276
0.23991573333333335
0.30645493333333335
0.3808269316533333
0.46295726816000005
0.5478220436266668
0.6292785502933335
0.6722642062933333
0.6946465413066668
0.7215619701333333
0.7404060746666666
0.7728522346666666
0.8645196453333334
0.9690138453333333
1.0711451466666666
1.1756378666666667
1.27903679832
1.3889274017866666
1.4877909556533333
1.5736132809866665
1.6285784009866664
1.6241659840000002
1.5634044898666664
