# Supplementary material for: Obesity dysregulates feeding-evoked response dynamics in hypothalamic satiety neurons
Source: Sci Rep. 2025 Oct 14;15:35837. doi: 10.1038/s41598-025-19800-2 (PMC12521569; doi:10.1038/s41598-025-19800-2)
Supplement: Supplementary file 6 — Supplementary Material 6. [file 41598_2025_19800_MOESM6_ESM.zip › Supp Fig 1/Supp Fig 1e/MPK148_HFD_Early_31.csv]

0
0.00012626666666667083
4.993333333334071e-05
3.728888888889781e-05
2.7966666666667806e-05
2.8880000000001495e-05
-1.3893333333329464e-05
9.250666666666962e-05
-0.004853405866666664
-0.011586523199999999
-0.017850237866666663
-0.017814390399999994
-0.020216737359999997
-0.015113614159999999
-0.008412551226666665
-0.002152832639999999
-0.002158949973333332
5.9863653333334196e-05
0.0045118796533333335
0.007174678053333333
0.013397367466666666
0.013374865866666665
0.015762516773333332
0.010985702906666669
0.008437597306666666
-0.0022931178933333313
-0.007097469093333333
-0.010489426666666664
0.011153893866666669
0.06144025813333334
0.13400948293333334
0.22662859573333333
0.33792678072
0.44488544738666674
0.5488940357066666
0.6407819453066668
0.72621825144
0.8035408717866667
0.83880468512
0.8112935101333334
0.7793984312
0.7260028941333334
0.6569798061333333
0.6259448461333332
0.6217688034666666
0.6319653298666666
0.646559368
0.6605063332533333
0.6837077375199999
0.73767596712
0.7696479351200001
0.7803827673866668
0.7680753728
0.7111114485333334
0.610561008
0.4997673169866667
0.4053978108533334
0.32138892312
0.23417916578666667
0.14777539271999998
0.06763571573333335
0.024099192266666687
-0.0012085413333333312
-0.00808230133333333
0.015542056266666679
0.049629341333333334
0.055213802933333334
0.055852656
0.064814464
0.07440456773333333
0.08191172533333332
0.07548632853333334
0.07082132450666667
0.05873951024000001
0.035787352640000006
0.014906639840000006
0.008477096720000002
0.0016693010133333333
-3.030871999999999e-05
2.998213333333324e-06
-2.398319999999997e-06
0.0
0.0
0.0
0.0
0.0
0.0
0.0
0.0
0.0
0.0
0.0
0.0
0.0
0.0
0.0
0.0
0.0
0.0
0.0
0.0
0.0
0.0
-6.521306666666668e-06
1.0974426666666674e-05
-9.258557333333333e-05
0.00485634776
0.01155362776
0.018218735733333335
0.024867640000000003
0.0316352
0.03335026666666666
0.033316986666666666
0.03332890666666667
0.03330898666666667
0.03341250666666667
0.028463557333333337
0.021766250400000006
0.015101140266666672
0.008452261946666673
0.0016871402666666696
-3.3306933333330356e-05
3.330693333333629e-05
-0.0003534869333333303
-0.0071186086133333305
-0.01376748693333333
-0.020432597066666666
-0.027136410666666666
-0.03340149333333333
-0.03340149333333333
-0.02847246133333333
-0.021760850133333332
-0.015134442133333334
-0.0080708608
0.005082792533333337
0.006679184533333338
0.006662096533333338
0.006706082906666671
0.006286156773333337
-6.267522666666342e-05
-0.00753219789333333
-0.01815098776
-0.0191413288
-0.0028171173333333297
0.024572328
0.07992833333333334
0.1513013442666667
0.22381858727999998
0.2884489971466666
0.35075107688
0.4089257142133334
