# Supplementary material for: Obesity dysregulates feeding-evoked response dynamics in hypothalamic satiety neurons
Source: Sci Rep. 2025 Oct 14;15:35837. doi: 10.1038/s41598-025-19800-2 (PMC12521569; doi:10.1038/s41598-025-19800-2)
Supplement: Supplementary file 6 — Supplementary Material 6. [file 41598_2025_19800_MOESM6_ESM.zip › Supp Fig 1/Supp Fig 1e/MPK148_HFD_Early_32.csv]

0
0.33469005333333335
0.3672430086666667
0.37852902577777775
0.36706753366666667
0.3527874749333334
0.3393832696
0.3160119968
0.2891211181333333
0.27617037333333333
0.259736632
0.2506777866666667
0.24069298666666666
0.22324848
0.21997898666666668
0.22283461333333335
0.21844410666666664
0.21846152
0.20752228293333333
0.17722572325333333
0.15171502592
0.13164469768
0.10494169861333334
0.09495962848
0.07980286576000001
0.05956547215999999
0.04013331506666667
0.03364895413333334
0.03222431466666667
0.03629406426666666
0.0491638352
0.055139392
0.04839094746666666
0.04167291874666667
0.03349614055999999
0.02089126570666667
0.014359160009866668
0.0076825922232
0.0008683111645333333
0.00013125463919999998
9.114996453333333e-05
0.00011133860053333332
-0.0033256411040000003
-0.01002282291168
-0.016723956435946666
-0.02342876677328
-0.030144870706879996
-0.03337774002207999
-0.02690037456906667
-0.0201466892128
-0.013262006014133333
-0.010576022353066667
-0.007299141013333334
-0.007657924213333333
0.004164500533333335
0.011821987733333332
0.02212745226666667
0.025438420533333336
0.02584940093333333
0.019879093573333336
0.018615127813333337
0.018942343347466663
0.025660151306293337
0.03242298678629334
0.03158578321296
0.02484846043962667
0.01817344730549333
0.01143185108
0.008475830400000002
0.0074012576
0.005480878400000008
-0.007955462666666665
-0.014543794384826666
-0.02237708661682667
-0.026268221222159993
-0.024178237142159994
-0.010697593758160002
-0.003998198845333332
0.00022404773706666818
0.00020279992360000147
0.001082839057226668
0.00795261358506667
0.011180977057066669
0.01095736590666667
0.01673335632546667
0.02238502031184
0.02212717573333333
0.0255415624
0.03239698666666667
0.03318954666666667
0.03328378666666667
0.0333188
0.03332992
0.03333589333333333
0.033357653333333334
0.033399706666666674
0.03344754666666667
0.029984477333333336
0.023094149733333333
0.022210896400000003
0.021196709733333333
0.014270957733333336
0.011023758533333334
0.011239842986666667
0.005442154986666667
-0.0002470917333333333
-3.330959199999999e-05
9.587237333333335e-06
1.1337235999999997e-05
2.4919026666666653e-06
2.186226666666648e-07
-5.1518666666666604e-08
1.351866666666665e-08
7.658933333333299e-24
0.0
0.0
0.0
0.0
0.0
0.0
0.0
0.0
0.0
0.0
4.923466666666671e-09
-3.038240000000001e-08
1.207802666666667e-07
-2.6342330666666666e-06
-1.2841683733333332e-05
-3.57474072e-05
-6.766863466666668e-05
-0.00011335046400000002
0.003317207216
0.010019628
0.016734075466666668
0.02345189866666667
0.03017164266666667
0.03341130666666667
0.03338224
0.03335474666666667
0.03333258666666667
0.03332296
0.033319973333333336
0.033320560000000006
0.03331778666666667
0.03331224
0.03331368
0.0333432
0.03350752
0.027602477333333333
0.0210141056
