# Supplementary material for: Obesity dysregulates feeding-evoked response dynamics in hypothalamic satiety neurons
Source: Sci Rep. 2025 Oct 14;15:35837. doi: 10.1038/s41598-025-19800-2 (PMC12521569; doi:10.1038/s41598-025-19800-2)
Supplement: Supplementary file 6 — Supplementary Material 6. [file 41598_2025_19800_MOESM6_ESM.zip › Supp Fig 1/Supp Fig 1e/MPK148_HFD_Early_33.csv]

0
0.0015853352533333372
0.01752403932
0.022732129377911116
0.025162534473933334
0.03203105050392
0.04501108849077333
0.04820194171450667
0.04820046481042666
0.04834052325802667
0.04307267689325334
0.036400776922400006
0.036593460887999994
0.04320024629333333
0.04681114242666667
0.03371765493333333
0.013565449733333328
-0.009844822906666667
-0.0338316026472
-0.0567396212072
-0.05832070147386667
-0.051825812273866664
-0.05188681782053333
-0.05457610149333334
-0.04912960079999999
-0.05302694826666666
-0.059273664
-0.05918065834666667
-0.05894063199999999
-0.07103266935786665
-0.07925035841866665
-0.07687090514666668
-0.06357909806133333
-0.050280903901333336
-0.03063197929546666
-0.013942436407999997
0.0037277513866666666
0.0037694980000000005
0.01005277650392
0.016234711555013333
0.024674470803573337
0.011556997736906667
0.018214030704906667
0.01848589137432001
0.018596242408560004
0.020227474666666672
0.03289377762914667
0.026163247728080007
0.019518922733413338
0.012922794600080003
0.0063596859867466665
8.833849093333937e-05
-0.0033014081413333353
-0.010006782613333329
-0.01674451314666667
-0.023486997333333325
-0.03024701146666666
-0.030084849600000005
-0.025843555733333325
-0.025901916
-0.025904744
-0.02587935496
-0.02924764704000001
-0.03097571244533333
-0.024096587634933338
-0.017350571391733335
-0.010644042359733331
-0.003991534058399994
0.0002423726536000033
0.0002600910431999949
0.0012517620000000026
0.0037127697946666718
0.003731649573333325
0.009884585600000004
0.02209634880000001
0.03953262274666667
0.05697677509333334
0.07344542621066667
0.07390545544533333
0.07253575839384
0.06046145938050667
0.04679442330050667
0.030200611596506673
0.027526904441840003
0.018000664303200006
0.01760342200906667
0.011578616713066672
0.014898529646400002
0.010672141950400003
0.013625952473866675
0.001986363301333338
-0.0008562655360000004
-0.01429861788266666
-0.027565066399999998
-0.03792211386666667
-0.03320876106666667
-0.03306173466666666
-0.02291201893333333
-0.013444070933333328
-0.009099847733333331
-0.009634207733333332
-0.011708339530666663
-0.011469301397333338
-0.0032083824640000017
-0.0017177123306666652
-0.0010953016639999962
-0.0030767855999999944
-0.0032837208000000046
-0.016495171200000002
-0.022276527199999997
-0.02136148746666666
-0.014840736133333332
-0.014789289173333331
-0.005728916021333329
0.0017888873986666711
0.00856876271930667
0.015288317567573338
0.021978420565706668
0.03514707264037334
0.04091957647370668
0.040793735553066666
0.0407593279848
0.04068008257517334
0.03159400798349333
0.02394167573496
0.022509079935813334
0.01801422163634667
0.011412264127840003
0.007314972692853335
0.007730632888053339
0.0035079547672000055
0.004137386800000002
0.010864907760000002
0.014967097573333333
0.013171611316533334
0.0061854818306666705
-0.0009127859906666665
-0.014304574927679998
-0.03163758811701333
-0.043674976238879996
-0.04063446536634666
-0.03646037373168
-0.03325062239466667
-0.021932315285333338
-0.0032261169066666686
0.0032530908266666715
-0.012522658666666653
-0.02565375786666666
-0.024149621280000016
-0.03528092088986667
-0.04014471672906666
