# Supplementary material for: Obesity dysregulates feeding-evoked response dynamics in hypothalamic satiety neurons
Source: Sci Rep. 2025 Oct 14;15:35837. doi: 10.1038/s41598-025-19800-2 (PMC12521569; doi:10.1038/s41598-025-19800-2)
Supplement: Supplementary file 6 — Supplementary Material 6. [file 41598_2025_19800_MOESM6_ESM.zip › Supp Fig 1/Supp Fig 1f.csv]

-0.7045905074504493	-0.7192396036383757	0.32719288885944336	0.2712096535321672	-0.5699333328899181	-0.5994189958767819	0.022835062241780415	0.413417761105317	-0.3386742644573345	0.10294791994567087	-0.25886803726512464	0.4669116105577826	0.06351669730529698	-0.2049527010405396	-0.4655392415316693	-0.6402230252961995	-0.6008833624697698	-1.2095895236830063	0.9794801200837927	-1.5017673538433076	0.5102512424656296	-2.056684196011571	-0.28343887025685544	0.877019280370603	0.5797892924563421	-0.754500251131131	0.8697228155478016	-0.04420518742698004	-1.5571249482097727	-0.8089770202783559	-0.06136757090464509	0.5005741879089449	-0.7972392622492243	-0.9054994423049865	-0.5732516771074565	0.23846650113510057	0.15655408563365283	0.009979101009011776	-0.023684797109641727	0.2200362991065832	-0.5598558213455459	0.5222487122165108	-0.9683332909910211	-0.9366023211682603	0.3922504790524722	0.4379167671326646	0.44627511679810083	-0.2614339591490069	0.8263634373380883	-0.8290319659338589
-0.6595197773565288	-0.7247287996918771	0.30134375333344815	0.29948141249678967	-0.5353832843688563	-0.5790248233093536	0.0063380226794689945	0.39678854047909884	-0.3213739152912121	0.07462073275685782	-0.24011822668622043	0.4581479400919228	0.02823410931877275	-0.19633018104069266	-0.46490714939002575	-0.6817615467451912	-0.6275211991426922	-1.1994857557627587	0.9412012214126338	-1.495292193652146	0.5138079926220221	-2.0561423080697225	-0.26231742615116177	0.8194673705127705	0.5549999991683111	-0.8024155652235557	0.8841352108950871	-0.007983473203832988	-1.569250156611806	-0.8319521802623538	-0.05167695408095501	0.5171732916545745	-0.7845378765291159	-0.8952773523216921	-0.6258211404833234	0.23825383885667858	0.1696070267718137	0.004221774931381825	-0.043897037072972434	0.22642727180298172	-0.5413915090764436	0.5246678357780061	-0.9585465366776922	-0.902548734517286	0.372486187537533	0.4257227029035438	0.45451900141099594	-0.2575664582525037	0.7908561232303418	-0.8271185158084354
-0.658830622462123	-0.7232040230103448	0.2815222189166522	0.31412711058338033	-0.5160759043129698	-0.5407699157605101	-0.01744046882758477	0.3909901938133754	-0.3090620103631696	0.07675594787159441	-0.24896247695928925	0.44322080907864125	0.0011993990433876358	-0.17959234809982252	-0.469783288768392	-0.7490201410681157	-0.6574106027334364	-1.202297239010131	0.9160725566387162	-1.4888170334609825	0.5203447226391816	-2.084537236222604	-0.24107732224712147	0.7742380106974884	0.5413833451086864	-0.8348645437545008	0.8724381943813438	0.01294142146691392	-1.5784387911039681	-0.846627413341136	-0.04491605862256234	0.5334241624544974	-0.7936828742475944	-0.8992931733865563	-0.6614900995589954	0.23144864594722456	0.1715772820379478	0.009198446625604973	-0.06059873009530309	0.23871760391143257	-0.5217394340297983	0.51337859249102	-0.9535106339727766	-0.8482029421222382	0.3385696872835012	0.406398211286205	0.466793229612418	-0.2776071447162114	0.7654513085340049	-0.8103134320982059
-0.655591594458434	-0.722492460558965	0.25636857582632644	0.33869109788051005	-0.5332057603024077	-0.5227825088997948	-0.015165015094850763	0.3907713882788186	-0.2916555240856014	0.08515446065621471	-0.26500005078779026	0.4379240851707096	-0.02968432083053043	-0.15950694857077913	-0.4596698145021569	-0.8049280929020696	-0.6829228970117365	-1.186043351486257	0.9030525230771014	-1.4749267704702627	0.5103473708482349	-2.1027446710687268	-0.24060268305373878	0.7162660139063857	0.5189216849932432	-0.8557895859847328	0.8811065191192105	0.0292484083482514	-1.602783936098669	-0.8643098663131091	-0.009984765420876188	0.5386476566401892	-0.7799653776698824	-0.8799442173467514	-0.6783906038591904	0.2221978368359432	0.16763677150567496	0.01622433607626603	-0.06932190734263637	0.2483532242844628	-0.5153687064047875	0.49604154030029846	-0.9394481132118807	-0.7936239059830039	0.3109972806021624	0.3777731622059685	0.47860946422424	-0.28463896452803816	0.7370751704813717	-0.7876016110442794
-0.6599332702931692	-0.7609168329334989	0.21823240727002657	0.3516682987167329	-0.5218826351568453	-0.5066951802285946	-0.0412189603346425	0.3770960423690943	-0.2698974162386284	0.07490542810548936	-0.27749992450705974	0.4273306373548324	-0.06588333967385014	-0.13069758763013772	-0.44874365033952995	-0.8552814750073839	-0.7069344680971879	-1.1742702653878805	0.8772728566250971	-1.478477664768645	0.4786250045885115	-2.1174840230870173	-0.24617969357602784	0.6805586245785313	0.5029773977610349	-0.8675156966065084	0.8629343684639371	0.05479121080839919	-1.6190771848888998	-0.8777822114346183	0.00139607526741558	0.5615149534086518	-0.7882212783879531	-0.8719125752170231	-0.7016065597663007	0.215286312787283	0.17190565791563758	0.035155204873885904	-0.08847034520263009	0.264871430638227	-0.5187160378687804	0.4673144480075294	-0.9395431302440446	-0.7300649856926619	0.2874509333034996	0.35865534964336154	0.48034983986473345	-0.2967102552050059	0.684185614739295	-0.7746234275848929
-0.6504229327504178	-0.7945635717059152	0.19887453447701622	0.3453650868819963	-0.542351361381508	-0.49744813303963337	-0.06545254258824476	0.3740327648853159	-0.2844382005070884	0.07761003391748389	-0.2762027678003427	0.43204953683645253	-0.09640048720504588	-0.0776437292781668	-0.44486079861231304	-0.906721620755264	-0.7334472445040503	-1.1707559113286672	0.862950819707318	-1.476806655687054	0.44844069245046736	-2.1330903958122622	-0.3008818606138026	0.6581539881375278	0.47830448613162657	-0.8880363901946122	0.8814198320615414	0.06301685905828075	-1.6351809772978483	-0.8852401167697328	0.027988930737076836	0.5511840426858443	-0.7946989851052039	-0.8620555598759967	-0.7064098609884562	0.18997950165525374	0.1746147589065795	0.023640552718635043	-0.10155511107363	0.28669906046283505	-0.5321053637247334	0.454009268419302	-0.920254672713895	-0.7093062924602155	0.2556084636405429	0.3431544205385403	0.5048066975496598	-0.29565548223323646	0.6470440727855812	-0.7477519323452648
-0.6498912989747337	-0.7973081697326658	0.19215144093213413	0.3497217185912944	-0.5599167221842385	-0.4803474293340255	-0.07773999274499957	0.36353009922665047	-0.29282303231153306	0.07035030252738979	-0.28610832810618214	0.4398501665917747	-0.11876140011079174	-0.034531129278961126	-0.42878759843919134	-0.9594900331773754	-0.7695896613982947	-1.1742702653878805	0.8346973468786072	-1.4746134562674713	0.4110467516170328	-2.141435470116737	-0.3555840276515714	0.6444311483174068	0.4636403971443422	-0.9210918916887513	0.8779733896958847	0.08754949418949554	-1.6523267798038437	-0.9025617033545256	0.027087478009296517	0.5733548735628794	-0.7931748188187936	-0.8598651120224307	-0.7298037169408338	0.1640347036879708	0.15786758914440957	0.03310598711744196	-0.10995914768995918	0.29751455271827415	-0.5323213205933792	0.4396961206804438	-0.8961203465431682	-0.6754859495534277	0.23108610194607795	0.31235924138363236	0.526790389850717	-0.2814746456127176	0.5776636724160638	-0.7211300175567847
-0.6556949676925933	-0.7811455369084552	0.1797484924958942	0.3359102691298933	-0.5911279004700701	-0.4792073824203156	-0.11175802604934819	0.3752361953253775	-0.3236027946316257	0.08757437111958286	-0.30509398535904475	0.44437645793128516	-0.1519361971266917	-0.02864752739671293	-0.42860700068443996	-0.9934212091284402	-0.7869730383820364	-1.1602128491510149	0.8203753099608281	-1.4706448096986908	0.3655780266447593	-2.1527067393071957	-0.4272545458529127	0.599621875435395	0.45048926971923087	-0.9400962778688677	0.8651275590602602	0.11092765237336008	-1.6557369946669154	-0.9153123157016686	0.01897440345923163	0.5818285419085528	-0.7980013453924303	-0.8486694896597751	-0.7371865688193405	0.1442571117948786	0.14982238014101903	0.0326180781278146	-0.143894434786292	0.31029649811106313	-0.534156953976854	0.41369054239436	-0.8823428768787781	-0.6378170848675858	0.20485571505896108	0.2738135976763165	0.5393394142059035	-0.2730364618385256	0.5275968738624638	-0.6846080782063304
-0.6617710166782452	-0.758883797358132	0.17383680679263463	0.3437892839233112	-0.6033220352422037	-0.48072744497193054	-0.14509342323388233	0.37162590400520457	-0.34079700668631396	0.10052800948230278	-0.3171221657304135	0.4356127874654253	-0.18126198454405873	-0.04650121586697772	-0.42129279161689526	-1.0082736455767654	-0.8078581028157428	-1.1492304927159636	0.8184223049265863	-1.473986827861871	0.3264537749244312	-2.1473962374770714	-0.47270124861965196	0.5336682269121854	0.40323831631576007	-0.9437354156480396	0.8652319967077029	0.0957751424393729	-1.6663465520186904	-0.9346788118138264	0.0065794284521795525	0.5925076855770705	-0.7706933660942001	-0.8519551614401251	-0.7470600213315608	0.12607448698993484	0.13956063396322357	0.03720442263032985	-0.16644703937695055	0.32966606151398586	-0.5526212662459578	0.3790164380129139	-0.8598238402549082	-0.6004980857980282	0.17240323639862898	0.2566592361336465	0.5387898218983718	-0.2681141879702468	0.4886725378949784	-0.6469214300838877
-0.6776307679814244	-0.7547160744286137	0.17418455301047606	0.32997783446190637	-0.61348381421899	-0.46717355388674103	-0.19594981416045368	0.3698754597287643	-0.34642227359308453	0.11390869086797509	-0.3430652998647579	0.4400427747338844	-0.18859343139839874	-0.06973129916066725	-0.41560396234213726	-1.0431708336545513	-0.814611357183521	-1.1394781602016397	0.804621069351272	-1.4710625619690922	0.2721412387524756	-2.12539558703801	-0.49263609474187703	0.47821675172069494	0.38787593737670234	-0.9304929976182765	0.8806887685294337	0.12752325849152768	-1.6752510019389362	-0.9624655236269356	-0.015844208151478023	0.5847304831228173	-0.7447825392251922	-0.8467224249010561	-0.7837074306561864	0.10438293459105624	0.1146861612282395	0.051646528723365955	-0.19963766500095048	0.320030441140961	-0.5698978157375166	0.36288894760294	-0.8464264387191891	-0.5616630023912648	0.1445868261183448	0.22886090327233988	0.55042285907435	-0.244791985594344	0.44811397408153697	-0.6246255764485298
-0.6806906157125722	-0.7543094673135394	0.1845010241396853	0.3214499596266756	-0.6118869632369214	-0.4428525530609895	-0.24942297687967052	0.36801561268504357	-0.3618121547531348	0.11661329667996961	-0.37054143737976575	0.45391056096556986	-0.2198437236150392	-0.09620750763076817	-0.4042263037926243	-1.0855546157144118	-0.8117349710639067	-1.1310437104595208	0.7874346250499389	-1.4687649244819048	0.20619716828528856	-2.111956766080156	-0.4978571258691301	0.41254316115299117	0.3579658511089755	-0.9280669057654976	0.8847618367797524	0.14787091468860156	-1.6956175629267212	-0.9897710802571326	-0.03939466066487591	0.5934363067656392	-0.7254764329306292	-0.8456272009742722	-0.8151067886454981	0.08673196548216304	0.08521442620560996	0.06081921772839643	-0.22931774368394134	0.32583147789615374	-0.570977600080737	0.34141922599466284	-0.829418389961071	-0.5242273814496091	0.1010321837057939	0.2063328863066679	0.5486824834338482	-0.2343614528734662	0.3983443078635566	-0.5801170626615307
-0.6806079171252459	-0.7522764317381686	0.20919100560622536	0.3209864881682358	-0.639904439558624	-0.4158714427699178	-0.28867455376930573	0.3703130707978744	-0.37932477814216053	0.1326985838776365	-0.4065080551569188	0.4696081245472725	-0.24596200303363225	-0.13414659563007286	-0.4005240498201649	-1.1311986887019656	-0.820239069156679	-1.1193584832126233	0.7692065780636762	-1.4820285590670246	0.13736924633994668	-2.099926853771112	-0.5174359925963172	0.3863577423125693	0.316068454002446	-0.9039070743982168	0.8745269473302313	0.13748062216243673	-1.6827345289995623	-1.0217678999207038	-0.06756505840816937	0.6016778198141713	-0.7300489317898686	-0.8192201351841075	-0.8380558944847086	0.06801768498117823	0.056153161030084574	0.06072163593047095	-0.22304131127427715	0.32789625369037395	-0.6044509147206272	0.30533396620233766	-0.8093697961735794	-0.5101161349264325	0.07004372663915477	0.18049800446530376	0.5549111962524798	-0.2324863009236488	0.34352339193988907	-0.5277883614054175
-0.6868103111748678	-0.7468888874634398	0.2067567820813578	0.3156102192503752	-0.6512275647041865	-0.412071286390897	-0.31029136423026676	0.38289438903482154	-0.4071327013416992	0.11319695249639622	-0.4336304226609951	0.4826091741394854	-0.2572341025721841	-0.15342046386501432	-0.4079285577650868	-1.1484661554670983	-0.8346209997547358	-1.103104595688751	0.7413437062418174	-1.4935167465029593	0.06844519601199262	-2.084212103457492	-0.5316751683979065	0.38467739457949757	0.28953343583497415	-0.8786352842650885	0.8797488297024342	0.13762493178085392	-1.6742089918418848	-1.0496749005295372	-0.08345316273538725	0.6033029068941604	-0.7323351812194854	-0.793056452488772	-0.8692773524287504	0.05249333865649359	0.02372604310824464	0.05193927411713934	-0.22633909779460828	0.3141310817289033	-0.6475343100151979	0.2918271929839847	-0.7944521221231711	-0.5034686882171644	0.0616256024753831	0.14794605334517968	0.5434613565123455	-0.21326599343798905	0.30326196046207116	-0.4708840185450338
-0.6929300066371633	-0.7476004499148156	0.19644031095214412	0.3163517735838745	-0.6628410263919375	-0.39877073906431	-0.3439680794747122	0.3637489047612075	-0.4162604929262764	0.08672028507368305	-0.4642904902743069	0.4956102237316913	-0.27070563616703547	-0.17188280080585025	-0.4170487443801726	-1.1604205555352693	-0.846501725031394	-1.1009959832532177	0.7111372283788603	-1.4964410123957381	0.027494505022165525	-2.0606941667812544	-0.5411679522656314	0.43004678337253033	0.27440382021317294	-0.833651497828108	0.8850751497220866	0.15090141667540072	-1.6498638468471818	-1.0784239227084649	-0.11928590866486073	0.6101514881598449	-0.7254764329306292	-0.7827126709580624	-0.9129518135413549	0.04866541764492392	-0.004596376342472958	0.03271565992574007	-0.23474313441093747	0.3067568824638312	-0.6671863850618479	0.2958590655864789	-0.7973976501203791	-0.4949552915544225	0.026001077028706167	0.13730208202654048	0.5351258731815298	-0.2151411453878065	0.270725969710621	-0.41830573683777733
-0.696568744479607	-0.6917936233708487	0.18751482469428707	0.3182983537093092	-0.6804063871946596	-0.38002330092779196	-0.37673461322606083	0.34668207306587523	-0.43419766476109933	0.052841538586565165	-0.4846912275708597	0.5017736842791094	-0.2742797165085249	-0.20576423233464156	-0.43303164567591707	-1.174910737436076	-0.8745152246310904	-1.0941429928377486	0.69837759548848	-1.4881904050553878	0.0021166120143840147	-2.041077823286315	-0.54520238540942	0.452171361858019	0.2494981452665081	-0.7973612071969318	0.9062759921532432	0.14729367621492856	-1.6405804841643792	-1.1032034146283738	-0.150836754137347	0.6049279939741531	-0.7084565760656909	-0.7459618236371771	-0.9746831292483813	0.01719140043871028	-0.04137447464370146	0.008027465050490288	-0.23814730114160682	0.30616694652262544	-0.6858666541995914	0.2963630496617885	-0.7749736305286796	-0.5108158661589864	-0.005475387235834067	0.11911432521021974	0.5387898218983773	-0.20646856761988677	0.2615148673061013	-0.3838636345801756
-0.7171606927243545	-0.6527593403236995	0.15262428750448193	0.3358175748382068	-0.6937618681355723	-0.37634981642806886	-0.39072865368236	0.33541358803626625	-0.4259189700681045	0.025795480466588933	-0.4879930810061408	0.4923358853158727	-0.27968665856360536	-0.2527316059808369	-0.4313159670057532	-1.2025628345634536	-0.8937745056058798	-1.0864992727589529	0.6685617186323749	-1.4688693625495037	-0.025183848645505248	-2.017993396963554	-0.5212331061434063	0.47583625909883787	0.23064431656857257	-0.758543737552436	0.9075292439225736	0.1546534667542858	-1.6300656550032364	-1.1349596567004927	-0.18159882847302597	0.6050440716227256	-0.7108698393525151	-0.7068988369153085	-1.0266299424658198	0.018999029805280856	-0.07864513676145994	-0.010903403747129559	-0.24389183249960703	0.3004642324243057	-0.6733411558182129	0.29192798979904605	-0.7438080439775028	-0.5106992442868984	-0.03609783890404664	0.09079929471208226	0.5326527077976636	-0.1992023538143325	0.2323958984143941	-0.3305366115194993
-0.7169125969623665	-0.6413743411016186	0.12897754469146605	0.3651089710113918	-0.6962297287442232	-0.3726763319283434	-0.42212991519407145	0.34394700388393434	-0.410635226019502	-0.005093964859908064	-0.49954956802961686	0.49570652780274266	-0.2807863755917587	-0.29868456550940664	-0.4377271872995258	-1.219347295265228	-0.9132839071128122	-1.0580330048792979	0.6571040890981543	-1.4588433080599577	-0.04431339678394333	-1.9927414188733932	-0.4562075366494801	0.5140641700263091	0.19154007926914007	-0.7408534844592429	0.9079469945123504	0.14166560109659454	-1.6222979433706894	-1.1477102690476357	-0.19128944529671782	0.6051601492712945	-0.6999466476332207	-0.687063114685824	-1.052514399051905	0.011981174617411163	-0.10606452254853639	-0.03246898108874919	-0.2445301137616107	0.27283556584449953	-0.6818714521296716	0.27902599747106693	-0.7150178832305277	-0.503935175705537	-0.04219792887779427	0.07540170513462828	0.5274315808761609	-0.19873356582687737	0.2228876636742509	-0.2743810100125392
-0.7270845232037494	-0.6600782683950469	0.1259637441368597	0.3908779841004532	-0.6944877094910616	-0.36228923782568395	-0.4337347292310076	0.34471282325487806	-0.3832518512657585	-0.031428284608305455	-0.5168842985648309	0.5003291232133079	-0.2884843947888141	-0.33246455562643246	-0.43646300301624485	-1.2635423500626972	-0.9287913801055018	-1.0484563900679336	0.629631818283143	-1.4455796734748378	-0.05046561327068137	-1.9788690875620627	-0.4050651635620991	0.5535523417535861	0.18257869155469095	-0.7143686483997218	0.9178685710195409	0.15450915713587285	-1.6271290810933716	-1.1858418172933187	-0.20334637553085094	0.6149106717512504	-0.6699713773337685	-0.6568836109256315	-1.0433525467207472	-0.006414112465954702	-0.12978967971160157	-0.037640816378823286	-0.24144508766193798	0.2483532242844628	-0.6843549561190855	0.2641080688418407	-0.6853725691940413	-0.5111657317752608	-0.061962220392736876	0.045226563143912976	0.5305459372854767	-0.2143207664097615	0.2071396498858727	-0.22879098093726183
-0.726174838743133	-0.6878292039988714	0.11541544219575768	0.4130319198137121	-0.7145209309024374	-0.35126878432651465	-0.445567088641222	0.34876072564415705	-0.37263814012089636	-0.04110792646176771	-0.5139362151404813	0.49744000108170505	-0.29554091238612107	-0.353260045037816	-0.4376368884221455	-1.3013375745206375	-0.9619323506140677	-1.0401976580287757	0.5818482951120145	-1.420096784980587	-0.06575002610491076	-1.9601197647740927	-0.34787114075905046	0.6048029476123791	0.1847899430686448	-0.7088088545704261	0.9331164675463799	0.14830384354385737	-1.618603543935697	-1.2132676627192474	-0.21450185303719324	0.615374982345533	-0.66323964290212	-0.6198893805099083	-1.0223603413794509	-0.01662190183013082	-0.1593435087036547	-0.05725475776192145	-0.2464449575476038	0.22446081866562648	-0.6705337165258393	0.25624591726697493	-0.653731897482022	-0.5375222748681402	-0.07001433915807845	0.01463806304373406	0.5288971603628982	-0.22545448111182212	0.1815862690217202	-0.17771018193685237
-0.7180703771849647	-0.7164950056116169	0.12399318223577767	0.44287948173701613	-0.7156822770712054	-0.35722236265364593	-0.46980067089482014	0.3514957948261018	-0.38038614925663855	-0.0782606694581587	-0.5252568554900069	0.4965732644422256	-0.3139611726076586	-0.345651939155602	-0.4331219445532912	-1.314982495810565	-0.9939477787280112	-1.0401097991772934	0.5524230192627567	-1.3903319357147608	-0.07286352641769926	-1.9525333335882065	-0.3339879443524991	0.6340690039634431	0.17734151691637245	-0.7114371207442758	0.9362495969697057	0.12160656413635931	-1.6158564264071074	-1.2263791414535654	-0.215966713719849	0.6030707515970227	-0.6604453380436889	-0.5955510710258762	-0.9950526844312447	-0.025766379802205787	-0.17658324228235697	-0.06506130159599532	-0.22272217064327454	0.21256377718464883	-0.6664305360215874	0.2417311758979998	-0.6061283643657412	-0.5546656900657189	-0.08380054249874783	0.006990938018693489	0.533202300105187	-0.2334238768985591	0.15425009414379598	-0.10657975336137593
-0.7148451322791614	-0.7393666558345554	0.12480459007740022	0.46104756290773014	-0.7508129986766553	-0.36811614427352474	-0.48299830254466763	0.3624360715538773	-0.3725320030094427	-0.08651683456846324	-0.5098088983463759	0.4979215214369722	-0.32440848437509373	-0.34970959562611903	-0.44440930422543007	-1.3184842897699343	-1.0283393518972783	-1.0308846197718529	0.5224769420710388	-1.3712197693440742	-0.08564860130419541	-1.9384442471001329	-0.3290042328219413	0.6767778421791085	0.18141487496839714	-0.6954653493801342	0.9441868581754578	0.11035041389968285	-1.5955845936099633	-1.2477905470931012	-0.21709352962957876	0.5769532806685749	-0.6811485967674605	-0.5517421139546295	-0.9684566276640969	-0.04267303093662323	-0.19160643868665206	-0.08360184320191327	-0.20857360266894664	0.18945795282075353	-0.6758246598076251	0.2317522912068257	-0.5699268751096451	-0.5834712924725428	-0.09014463607144088	-0.011816855961819939	0.5540868077911891	-0.23998690872293374	0.14741605042431782	-0.0494258300498515
-0.7241900726472572	-0.762238306057494	0.12132712789901723	0.4753224838275674	-0.7974120136987689	-0.38635689489283537	-0.4663874902957232	0.35827876639732176	-0.365102405208042	-0.11470167408295537	-0.5173559919127316	0.4913728446053418	-0.32028454551952423	-0.32850834056768086	-0.4581347335867474	-1.3078581563760068	-1.0591041773505185	-1.0249980767226665	0.4830262403793376	-1.3518987268381903	-0.07776607393056384	-1.9189362811935744	-0.31785021177735917	0.6781781319566698	0.19072540765874033	-0.6834359772767657	0.9579726276380782	0.11280367741280475	-1.5968160600882944	-1.2687207975497248	-0.21945984304001126	0.5583808568972388	-0.7045191464924542	-0.5181552468666661	-0.9487986726622943	-0.06287594738656284	-0.20671172906036614	-0.07833242611391371	-0.20293545152128162	0.16920348550602482	-0.6710736086974494	0.23134910394657737	-0.5391413566871407	-0.5901187391818059	-0.10673688080003527	-0.036411663474804366	0.5593079347126917	-0.2641294900768753	0.1278053162727577	-0.005166896713996981
-0.7211302249161125	-0.7644746451904019	0.11993614302766493	0.48190377853736344	-0.8453175431607433	-0.4151114114941126	-0.45819585685788805	0.33825805998548764	-0.3499247982708873	-0.11968384268401257	-0.5250210088160565	0.5028330290606952	-0.31982633009112993	-0.32191464880309967	-0.46048250439855176	-1.303752604837443	-1.0954967147769084	-1.0197265456338422	0.46154318500267344	-1.3445880621062332	-0.07142160067861507	-1.9052807050589844	-0.33363196495746317	0.6305682795195353	0.1801346767234695	-0.6641283296150499	0.966432077081053	0.09880564442616777	-1.5913218250311252	-1.3088972553227858	-0.2389537582783732	0.5250665717574036	-0.7289058070750574	-0.4870022107271106	-0.9232700161667365	-0.06819250434706833	-0.21960048225968448	-0.08506557017080138	-0.20304183173161533	0.14304965877923306	-0.6707496733944806	0.2154232071667204	-0.5069305827821108	-0.6007313295422095	-0.12906321010394725	-0.0773341163115234	0.5570179667646665	-0.27666956874129506	0.10715461894649608	0.03476597546872915
-0.7266710302671028	-0.7751480819611071	0.1290934600974102	0.4753224838275674	-0.8503984326491296	-0.43423886526853567	-0.4460221793877664	0.3472290869022618	-0.34281361180383196	-0.11299350199117122	-0.5114598250640164	0.4832833026368552	-0.31808511146322466	-0.32130600033251777	-0.4674355179565876	-1.2922812108326303	-1.1211340693212706	-0.9992554332389086	0.44461714137257047	-1.3494966512834032	-0.09487692603429221	-1.879920349380453	-0.34893907894416637	0.5944408032584154	0.15197031533519081	-0.6639261552939841	0.984186477146553	0.10198045603138833	-1.582322646920243	-1.3436607172881028	-0.23331967872971204	0.486412714783297	-0.7618023960901307	-0.45511902530303544	-0.8929380584490191	-0.09434996459277965	-0.23462367866397957	-0.09794636749701487	-0.190808107543279	0.12623648445486868	-0.6751767892016921	0.1969773900103124	-0.4619875265665427	-0.606912288763105	-0.11393498696905938	-0.1188766063124406	0.5673686218897457	-0.28651411647785546	0.09185230366156842	0.0745324606840298
-0.7313021511574922	-0.8188583468316112	0.16375216647532265	0.48987548762247524	-0.8472047306850005	-0.45982658488729716	-0.44135749923566125	0.36615576564131486	-0.32423961730032425	-0.09890108223392002	-0.5270257055446247	0.5058184552633492	-0.33760508871291206	-0.29990186245056316	-0.4663519314280611	-1.2675271500854188	-1.133765156194352	-0.9851980170020413	0.4270400960643944	-1.379888128954824	-0.10535491973826586	-1.8637720887133595	-0.36341557434244504	0.5689555293067695	0.1452201791346992	-0.6559402696119159	0.9806355971334538	0.10645405420237208	-1.566976680036424	-1.3744546489943994	-0.22171347485947432	0.45913446736914637	-0.7868241259587326	-0.43224101438804435	-0.8281824419724899	-0.08392951295018139	-0.254818795141883	-0.08272360702058101	-0.1845316751336193	0.09575646082590128	-0.6793879481402595	0.17429810662128764	-0.4190398280265038	-0.6044632294491638	-0.10246681781841735	-0.15163523648729094	0.5757957039384847	-0.2723332798573398	0.06035627608482346	0.12594603361928394
-0.7191454588202304	-0.8570794156486101	0.2002655193483685	0.47578595528600354	-0.8673831203674666	-0.48769439833347417	-0.43828563669647563	0.3743609731871534	-0.3208432297339673	-0.10673020432128237	-0.54648305614538	0.5139079972318359	-0.345944609509723	-0.28701880315667555	-0.4835990170070834	-1.2370977680937174	-1.150022990783463	-0.9779935911806432	0.4142804631740051	-1.3972248481763239	-0.12092771772031143	-1.838520110623198	-0.39177526614727903	0.5107034745601517	0.13672431805476332	-0.6465391636823856	0.9794867830115693	0.093754807781511	-1.5572196764004138	-1.4115035980785358	-0.23444649463944708	0.4423032083263717	-0.7897454446743596	-0.39780230646814974	-0.7814836800903726	-0.0897777256067374	-0.26598357498332653	-0.07794209892220881	-0.17921266461695237	0.071962377863938	-0.6978522604093614	0.14970368374607415	-0.408112869327154	-0.6102943230537847	-0.07940847771764872	-0.18511724335370397	0.5843143847051414	-0.27913070567544207	0.04594535780678929	0.16404864916030185
-0.7167471997877141	-0.8808659318804614	0.23144676354789342	0.4499242479052519	-0.8615763895235992	-0.5288627591062356	-0.42190236982080537	0.34525983709126457	-0.29876671055265286	-0.09633882409624127	-0.5565065397881886	0.5297018648845934	-0.35098497922208455	-0.2819467325685365	-0.4999431138123337	-1.2304564347225075	-1.1525241961048636	-0.9752699667847531	0.4016510306192376	-1.4246920599549675	-0.14399852954556364	-1.8306085466722004	-0.4698534134593361	0.44629014479226337	0.14231063766896834	-0.6487630812141039	0.9623590088307379	0.0924560212157351	-1.5292748601613597	-1.461182870714087	-0.2564194048792145	0.421409231583612	-0.8072733569681049	-0.35703563808240035	-0.7428793702678242	-0.09328665320067547	-0.2784618583355246	-0.07023313688606642	-0.18357425324061902	0.05121629726486842	-0.7038990527314034	0.12692360354198218	-0.37989281077319564	-0.6321026131350578	-0.0664762869733036	-0.21611910156334094	0.5840395885513825	-0.28674851047158617	0.023363300298932924	0.20106974941303782
-0.7011998653699933	-0.8855419137038204	0.24211098089494418	0.4309219181093631	-0.8485112451248696	-0.5678776979308844	-0.43510000147064476	0.3116731875369867	-0.2853934345101284	-0.12039558105558627	-0.5616951666150567	0.5552224437137416	-0.35098497922208455	-0.28519285774494796	-0.5151133252116894	-1.2204340589077896	-1.1804126354384914	-0.9551502897957435	0.3883705963863881	-1.4514282052604046	-0.16216679385795468	-1.8127262445911905	-0.5109097036872489	0.37165469964816195	0.12380595394691579	-0.6678685545547522	0.9458578605345617	0.05940911859780862	-1.498298741821795	-1.4904130480759286	-0.26475784261122887	0.3999348665980008	-0.8311519621219072	-0.3313587215767481	-0.7278468164429195	-0.07967626738176758	-0.2920073632902179	-0.08730995152309927	-0.17336175304861995	0.027717182273507973	-0.7169644432843921	0.1043451169680158	-0.3467318665464832	-0.6583425343558491	-0.058546170007436435	-0.24939442937502077	0.5746965193234296	-0.2874516924527719	-0.0002587203836209969	0.23476311031721583
-0.7030192342912137	-0.9025177607581734	0.25265928283604633	0.4258237320665621	-0.834865427641763	-0.5928320581531361	-0.4407886358024798	0.28683875936493386	-0.2838013778383977	-0.1676550089283817	-0.5624027066368998	0.5857508342376744	-0.3448448924815732	-0.2686579076276051	-0.5275745702897228	-1.2233320952879496	-1.1785367314474373	-0.9307255290841869	0.38498538766036483	-1.4972765169365372	-0.17783572022260904	-1.8060068341122628	-0.5751046545927545	0.27909554535125575	0.09738731743807043	-0.7111338592626765	0.9240303922187433	0.05811033203203695	-1.4802056574093894	-1.516395427953116	-0.2694904694321027	0.3918094311980375	-0.8559196642761057	-0.2975284713939431	-0.7111242121879877	-0.07361539244678957	-0.30161235771263845	-0.1027278755953901	-0.15410693497829103	0.005299616507686091	-0.727762286716619	0.06946941895644995	-0.32791849417717506	-0.6681387716116056	-0.061962220392736876	-0.2688222605197227	0.5566515718929788	-0.2933115422959609	-0.007538462606549711	0.25065306570658874
-0.7031846314658724	-0.9034326267670922	0.25161604418253536	0.42860456081718246	-0.834865427641763	-0.6047392148074152	-0.42156105176089	0.25959747031276975	-0.27106492446456787	-0.184736729846259	-0.5519075296461945	0.6089601153615348	-0.3380633041413063	-0.2813380840979618	-0.5547545323802289	-1.2321469559442741	-1.1889167335312552	-0.898217754036437	0.38303238262612305	-1.5559707109273921	-0.19571559938718053	-1.8054649461704146	-0.6129571302653154	0.2135619837613119	0.0806283585954623	-0.7598578706393592	0.914422128653884	0.06215100134776914	-1.451313559263925	-1.556812463317631	-0.2812093548933099	0.3831036075552227	-0.8809413941447115	-0.24179374267552653	-0.6921778573672419	-0.07042545827048315	-0.32221794403765525	-0.12126841720130203	-0.16985120610761542	-0.008957168738122656	-0.7190160335365188	0.04406862156073704	-0.31974702941070693	-0.6845824555766303	-0.07440640393918097	-0.3045777369881772	0.525508007799818	-0.32225920052131274	0.010140911363411872	0.26654302109596667
-0.7110409972620559	-0.9024161089794089	0.25845505313335715	0.43805937856928173	-0.8225261245985227	-0.6223466060302185	-0.41518978130924045	0.21430472465977282	-0.27732701404003696	-0.2177613902874874	-0.571482803583927	0.6057820810167744	-0.3232171242612651	-0.2742371852745606	-0.5742590898936784	-1.2345619862610757	-1.1989215548168592	-0.8713329454834302	0.395271214174043	-1.600670203859931	-0.18494922053539412	-1.7909423493288605	-0.6544880596866169	0.15727033470328547	0.07271440580867318	-0.7939242437388223	0.908260307454678	0.04670987217693905	-1.4275367834130681	-1.594703433971867	-0.2929282403545223	0.37822834631524477	-0.8672238975669994	-0.20930209951434534	-0.679902754243942	-0.06585321928444708	-0.33740532838079523	-0.12995319721670667	-0.18793584186428414	-0.03579925406297984	-0.7200958178797376	0.0034475050906080675	-0.29703795872250155	-0.7067406112741828	-0.09063264326934528	-0.33123933504846576	0.5047150988317393	-0.3296426113237324	0.02782028533337342	0.2786060762345003
-0.7088081354041921	-0.9053640105636945	0.23654704140952607	0.4562274597399886	-0.793492470379145	-0.6185464496511978	-0.4241778235535353	0.18049926957094187	-0.2786006593774184	-0.23740536934305634	-0.5508462196134317	0.6300507069222309	-0.3173519667777903	-0.2841784436273223	-0.5878039215002365	-1.24192782872732	-1.203048543597173	-0.8437452661185808	0.39644301719458985	-1.6400433553448928	-0.1805273149355531	-1.7721930265408905	-0.6847463082649994	0.11316120671005422	0.046644914275718194	-0.8230373459721931	0.8750491355674505	0.027661002545645314	-1.3937188193542758	-1.6234524561507895	-0.2999144989948592	0.35570928249249595	-0.8444884171280141	-0.1982281686991087	-0.6612232494911	-0.05894169523579009	-0.3614588614215525	-0.1459566120765533	-0.21516917570961194	-0.039535515023949655	-0.7245229336869491	-0.0396935317560776	-0.29380737962877984	-0.7351963480647223	-0.0931946810583181	-0.36410130475068203	0.4863953552475267	-0.34300306896620625	0.06154480542734431	0.3004027689675703
-0.7149278308664845	-0.9362661513093561	0.2242600083792303	0.4857969387882329	-0.7537163640985985	-0.6186731215305002	-0.4308904120650921	0.1512887307077805	-0.27265698113629466	-0.30131947511077917	-0.5569782331360893	0.6229242056642785	-0.3241335551180537	-0.3028436633916855	-0.5935830496523719	-1.2579877803340491	-1.2065502310471357	-0.8180026226348195	0.40217183196170253	-1.655082437079205	-0.19042853834389442	-1.7642814625898982	-0.699222803663278	0.10545961293346486	0.021506476011800463	-0.8471971773394655	0.8498796625334212	0.0298256468219286	-1.369657858931498	-1.6309103614859093	-0.2769274544363315	0.34433367293255446	-0.8105757172553312	-0.16658836636987523	-0.6342713926334201	-0.05426312511053836	-0.3754969301927771	-0.15649544625254794	-0.21612659760261374	-0.039240547053349444	-0.7338090790386655	-0.07225090302121234	-0.2819302506077552	-0.7584041006111082	-0.09819675483679265	-0.3750552946514203	0.4836473937098931	-0.3626921644393211	0.08962381114434628	0.3172078526777998
-0.7153413238031311	-0.953241998363707	0.20895917479433268	0.5233381269215854	-0.742393238953036	-0.6286801999952666	-0.4362377283370158	0.10949687360767203	-0.2814663613865305	-0.31541189486803034	-0.5545018430596285	0.6465187030723581	-0.3285324232306598	-0.32394347703836185	-0.5965629126058152	-1.2785155380268625	-1.2185560165898626	-0.8119403618826719	0.3994376249137567	-1.651218228578031	-0.19542721423936438	-1.7526850606343274	-0.7209375467607072	0.04958805080869943	0.013243378249124674	-0.8670102608038417	0.8370338318977935	0.006447488638064051	-1.3491018415624307	-1.662185448375114	-0.2831249419398575	0.34433367293255446	-0.804987107538488	-0.1337316485664333	-0.6083869360473333	-0.05000987954213085	-0.3909305964441832	-0.158056755019363	-0.23484951462127718	-0.05162920181866791	-0.7440670302992777	-0.11801265705951897	-0.26900793423287095	-0.7996882433318112	-0.1030768268157894	-0.37960223385549774	0.4510382501299979	-0.39234300464586186	0.11725711835790159	0.3218666877657817
-0.7131911605325935	-0.9644236940282589	0.1851965165753636	0.5467897827184662	-0.7188759790353398	-0.6231066373060284	-0.4263395045996322	0.07645723788978867	-0.2848627489528796	-0.33704874136400725	-0.5341011057630797	0.645459358290776	-0.3212926194619986	-0.35620184597893834	-0.6095659509481209	-1.3033903502899202	-1.239065900225351	-0.7962136274676759	0.40008862659183875	-1.6110095725522682	-0.2089813161867002	-1.7453153846251812	-0.7326848667970226	0.00897964725937829	0.016385683032108397	-0.8859135598234243	0.8238746883198381	-0.0094265693880176	-1.3309140289593824	-1.6792664573684508	-0.29675941444761583	0.34607483766111596	-0.7899994723887631	-0.10172677159493548	-0.5889068810907939	-0.06255695396893118	-0.3885498713309369	-0.17230369751654515	-0.24782790028194188	-0.054578881524699425	-0.7590760326700658	-0.14613496846191412	-0.2609314864985745	-0.815432196064282	-0.12991722270027492	-0.4021302508211697	0.4254822078300192	-0.4293772556548253	0.13775924951634758	0.3355104190948841
-0.7165818026130555	-0.9732673987811242	0.1725617373272265	0.5843309708518187	-0.6875196324784099	-0.6028391366178977	-0.4180340984751519	0.04713729625934283	-0.27817611093162325	-0.3568350680938868	-0.517591838586682	0.6482521763513206	-0.3144193880360529	-0.37801174950795113	-0.6207630117428734	-1.3285066655846562	-1.2461943353913472	-0.7734581849342533	0.40503623934525634	-1.5917929681139804	-0.21349935016914662	-1.7455321398019228	-0.7288877532499274	-0.026167626157450583	0.011497653369680259	-0.9160375336621239	0.8083134788506646	-0.02991853520350444	-1.3029692127203283	-1.6761389486795317	-0.2744484594349207	0.33458315045259845	-0.7925397495327832	-0.09284328863326674	-0.5729848270395609	-0.06011133776709749	-0.3942964491905012	-0.17962233236098266	-0.2619764682562698	-0.07493167149629577	-0.7755967331213687	-0.1884696307881004	-0.2355619389096565	-0.8402726548199569	-0.16139368696481515	-0.40647051097051945	0.40688766809204496	-0.4521134730463922	0.14325619772550086	0.3351776451600254
-0.7267537288544352	-0.9785532912770946	0.15413118778178733	0.6205744389015456	-0.6992782624372537	-0.5943521207047439	-0.40790832936449406	0.025913159407451054	-0.28878982207648146	-0.3803224343559713	-0.5098088983463799	0.6417034995196936	-0.3306402142012875	-0.3940394925664812	-0.626722737649763	-1.3444458656755491	-1.276333859514239	-0.7635301347169685	0.40217183196170253	-1.5493911126686257	-0.2129225798735143	-1.7398965052066955	-0.7103768247078602	-0.06901649335087576	-0.010498480111250057	-0.9420169339189849	0.815206363581975	-0.03583522955868129	-1.2796660778226738	-1.6631477587409418	-0.2552925889694795	0.3262255597554939	-0.7898724585315613	-0.07069542700280076	-0.5533268720377569	-0.05968601321025642	-0.4009460607137171	-0.17971991415890812	-0.26857204129693657	-0.08358406530064705	-0.794061045390468	-0.21628955174530573	-0.22853067852921177	-0.8513517326687317	-0.1889660936461471	-0.40616049238842594	0.39094949117377825	-0.4761388574034777	0.16494685822646385	0.3325986471648912
-0.739489311302993	-1.0011199861637234	0.1223703665525281	0.6479192549492923	-0.6860679497674396	-0.5880185267397077	-0.3846987012906258	0.020990034879955887	-0.2767963284827882	-0.3679381866905042	-0.4879930810061408	0.6230205097353333	-0.33531401157092666	-0.38815589068423656	-0.6283481174425497	-1.3720979628029268	-1.2677047011553961	-0.7595764864003471	0.3973544195439021	-1.5022895441813051	-0.22253541813403777	-1.7279749704860181	-0.7047998141855711	-0.10220336107911555	-0.023416844219097434	-0.9691082929417068	0.8226214365505078	-0.03338196604555939	-1.2606257115038626	-1.652442055921173	-0.23264358918387418	0.3229753855955157	-0.7995255116788409	-0.03808209229420417	-0.5339357671038498	-0.07116977624495893	-0.4039014436129194	-0.1842086768634979	-0.2759122758099363	-0.08850019814402578	-0.8118774870536369	-0.24501664403807477	-0.23299647904111812	-0.8627806761337823	-0.19226014223196974	-0.40306030656746006	0.3897587078408082	-0.48785855708984943	0.17861494566542396	0.3251112336306305
-0.7451955138286481	-1.016876011872862	0.10173742429410962	0.654964021117528	-0.6735834784531146	-0.5672443385343744	-0.37957893039197227	-0.005813643103098137	-0.2566302773075537	-0.3376181320612729	-0.4964835612682781	0.6157977044063296	-0.3477774712233106	-0.40154615703693697	-0.6408093625205892	-1.3879164113779776	-1.2790851853677763	-0.7641451466773324	0.41245765847538063	-1.465109592115926	-0.23503210787271772	-1.7083586269910898	-0.6909166177790198	-0.11774657761006567	-0.031214415347256434	-0.9502049939221191	0.8419424013276655	-0.030640083295594624	-1.2212187841972597	-1.654847831835722	-0.21078336053507973	0.2941881287499411	-0.8132430082565548	-0.031997514923194796	-0.5228170142747737	-0.0823345458620266	-0.4043940074294575	-0.17874409617964737	-0.28527373431926273	-0.08338741998690913	-0.8441630389159854	-0.26940947328316556	-0.23717722845651734	-0.8760755695523186	-0.20629034917158795	-0.40729722718944805	0.39745300014617435	-0.5019221967135091	0.1815862690217202	0.34075160856886644
-0.7399855028269627	-1.04381373324654	0.07310631902540089	0.6581156270348945	-0.653405088770635	-0.549383603552964	-0.3750280229265123	-0.03228911278431862	-0.25397684952133326	-0.3349135262492784	-0.5026155747909477	0.6123307578484083	-0.36903866710090677	-0.40489372362510306	-0.6399063737468201	-1.397455781129343	-1.295843261021163	-0.7680987949939484	0.41480126451647	-1.405684331651875	-0.22176639107319465	-1.6728107780057995	-0.6606583692006371	-0.1223675338760221	-0.05367607546270346	-0.9249332037889858	0.837973770724793	-0.045359664374326036	-1.1832327797502762	-1.6476305040920602	-0.18914849506822773	0.28919678986138714	-0.8198477288310134	-0.037838709199358854	-0.5006684586392535	-0.08722577826569415	-0.3988116175087358	-0.18254978629876034	-0.29452881261826447	-0.07099876522159065	-0.8758007201723995	-0.3110385579039152	-0.23898255206771882	-0.8998664314591636	-0.20214228798944103	-0.4191812728364725	0.4013917450167807	-0.47731082737211245	0.16702678457587036	0.3502356657122609
-0.7319637398561175	-1.0801034182669367	0.04644577565777868	0.6460653691155477	-0.6436788146071494	-0.5307628372957413	-0.37400406874678244	-0.05099698598881459	-0.22754870877062583	-0.3354829169465363	-0.48929023771285385	0.6223463812379635	-0.3792110496113053	-0.40996579421324936	-0.6234719780641911	-1.4278851631210425	-1.2954680802229577	-0.7536899433511607	0.39865642290006176	-1.3300711707099198	-0.23695467552482208	-1.6486425757993328	-0.6478431109792078	-0.14729269191664252	-0.08230596348549535	-0.9067375148931325	0.8254412530314961	-0.04983326254531828	-1.1437311242530328	-1.625737943269614	-0.16999262460279352	0.2616863871500915	-0.8331841838371205	-0.04501851049715039	-0.4797652033205977	-0.09137269269488905	-0.40792404811461697	-0.18674580360957072	-0.29101826567726596	-0.0581184971719287	-0.9118655172360264	-0.3483333794769808	-0.23157122355859536	-0.9115286186684005	-0.17920594968815362	-0.4336488066676348	0.39800259245370045	-0.4797719643062533	0.1521701677943894	0.35514408125138974
-0.7340312045393258	-1.093216497728087	0.03056536504314684	0.6250237649025377	-0.6176936940808024	-0.5215157901067919	-0.3875430184565372	-0.07353395604803654	-0.19836100312225993	-0.3433120390338935	-0.49530432789853823	0.6166644410458091	-0.3894750752073827	-0.42284885350712975	-0.6133585037979591	-1.4469639026237722	-1.2872141026623327	-0.7668687710732225	0.4097234514274349	-1.269288215367078	-0.24012691215079987	-1.638671837669321	-0.6416728014651875	-0.1715177050684777	-0.09755196076593037	-0.897740757605732	0.8324385754102556	-0.057914601176778414	-1.107450227237583	-1.6066120247489086	-0.15286502277486763	0.2537931070472766	-0.8526173039888794	-0.045505276686833726	-0.45895089802456723	-0.09583860054171864	-0.40414772552118905	-0.20421294543830545	-0.29037998441526675	-0.06863902145676491	-0.9436111769267603	-0.37000469471538494	-0.22111935002009345	-0.9135111904939741	-0.1648097373501088	-0.430961978956138	0.3918654783529895	-0.45480900397426377	0.13255943364282924	0.34848860255426917
-0.7247689627585562	-1.1162914515085585	0.03044944963719821	0.5927661513953593	-0.6320653529193928	-0.49744813303963337	-0.3909561990556382	-0.1096368692496983	-0.1785133632813669	-0.3141307657991884	-0.4655876469810279	0.6325546127696214	-0.41366884982670926	-0.42944254527171094	-0.6203115173559919	-1.4408055753159315	-1.2830871138820212	-0.7706467016868773	0.41870727458495355	-1.226155293448531	-0.25771840616755687	-1.6261000374184202	-0.6436900180370807	-0.22080790523869773	-0.11454368292579865	-0.8863179084655575	0.8364072060131281	-0.054884099189979274	-1.075147914229051	-1.6027627832856235	-0.15669619686795588	0.2477570693215921	-0.8756068121422718	-0.047208958350714605	-0.4369802424343171	-0.08839542079700785	-0.3984832416310437	-0.20860412634497277	-0.2878268593672655	-0.08063438559462088	-0.9592680499034859	-0.4009493169395267	-0.2177937538942001	-0.9286720338659791	-0.15822164017846013	-0.4424326664937016	0.3785836642544329	-0.44355809227534404	0.12260550039924313	0.3426650586942861
-0.7184011715342759	-1.1433308246610092	0.038099866429651484	0.5487363628439009	-0.6086932612727868	-0.45969991300799473	-0.39903405980683626	-0.1317362282398102	-0.16567077279608342	-0.33704874136400725	-0.4487246097937066	0.6303396191353918	-0.4242994477655091	-0.4404996591538619	-0.6192279308274639	-1.4353717571031297	-1.2828369933498802	-0.7597522041033135	0.43927892761230536	-1.1884531510451475	-0.2571416358719212	-1.6064836939234952	-0.6230432131247717	-0.2619764246990419	-0.13758725133439642	-0.864280907469468	0.8314986365832562	-0.03468075261132681	-1.0408563092170557	-1.5736528947195099	-0.15140016209221716	0.23649753741021592	-0.884116740574742	-0.061811944041124736	-0.41607698711565855	-0.08116490333071287	-0.3855123944623075	-0.205871836003043	-0.29101826567726596	-0.0767014793199157	-0.9852908525751406	-0.4423768079301536	-0.22273463956694906	-0.9347363712147865	-0.16590775354538526	-0.4727111480117829	0.37702648604977496	-0.429728846645412	0.1099773761349767	0.3556432421536738
-0.7179049800103091	-1.1526827883077193	0.025696917993407092	0.5083216516682414	-0.6166775161831164	-0.4206849741833509	-0.40677060249812297	-0.1719964465980275	-0.17161445103720713	-0.35583863437366864	-0.4372860461071998	0.6281246255011658	-0.44226149255864894	-0.46028073444761625	-0.6208533106202552	-1.416896775179595	-1.2838374754784425	-0.7610700868755166	0.4576371749341854	-1.1538841506697506	-0.26387062265428807	-1.5854584417797555	-0.5987179544637261	-0.3189682186458444	-0.19996782035967955	-0.8478037003026645	0.8361983307182399	-0.027320962071965348	-1.0112063855464635	-1.5594588168236416	-0.13821641594835424	0.22697917022740483	-0.8864029900043586	-0.07337264104604474	-0.3995322829059925	-0.07170143194100319	-0.39421435522108106	-0.19572332901875025	-0.2794228227509348	-0.07414509024135207	-0.9830233054543741	-0.48259473714003	-0.23907756909988273	-0.9609762924355677	-0.13992137025722062	-0.497409295052129	0.3691489963085677	-0.43054922562345993	0.09853778121323485	0.3589709815022342
-0.720716731979469	-1.174639572521743	0.027435649082600818	0.4692046605762075	-0.6099997757126668	-0.38661023865143784	-0.42907004907890656	-0.19354879175174883	-0.16853647480519943	-0.3773331331953349	-0.45226230990293015	0.6336139575512105	-0.4629728299221667	-0.4676859575063066	-0.6106495374766413	-1.3954030053600581	-1.2712063886053588	-0.7770603978449507	0.46727199976978145	-1.1233882349307356	-0.2685809134019453	-1.5544624515059964	-0.5951581605133263	-0.365037752327667	-0.24989555191162827	-0.8263732222697656	0.8321252624679212	-0.0065403770196398895	-0.9784304315847198	-1.5582559288663616	-0.1333711075365057	0.20515657229607998	-0.8969451401520481	-0.07373771568830177	-0.3806748781078806	-0.06819250434706833	-0.39552785873183677	-0.19640640160423156	-0.26123180678393687	-0.06411617924085401	-1.0001918765116056	-0.5075923472754902	-0.26463715075313365	-0.9750875389587442	-0.12552515791917918	-0.5236575350029596	0.34973006810930013	-0.4359402874791969	0.06927024615371206	0.3736130346358994
-0.7225361009006924	-1.1958847942843767	0.0037889062695760003	0.42702875785849	-0.5985314822960143	-0.3372082057241226	-0.44522577058130663	-0.2130224843271924	-0.19294801043838108	-0.43697680873359745	-0.44624821971724576	0.6324583086985631	-0.46627198100662126	-0.47154073115329814	-0.6083017666648369	-1.3888824235046993	-1.2370649359682326	-0.790678519824417	0.5060716997834006	-1.0996807935856718	-0.2784821368102815	-1.5253088802345272	-0.5635946541531405	-0.37567995463714576	-0.2837626145727386	-0.8065601388053897	0.8167729282936328	-0.002644017322329132	-0.9527590919210492	-1.5522414890799796	-0.14294904276922807	0.19436135097899343	-0.9015176390112872	-0.09771095053007134	-0.3589710725855259	-0.07584834637020431	-0.3847735487375043	-0.20635974499267637	-0.24899808259560657	-0.046811391632151464	-1.0255668085773286	-0.539040953574943	-0.28867645989169793	-1.0021438132841827	-0.1382133450645687	-0.5441187614213162	0.3315935219609315	-0.4534026400118984	0.01786635208978727	0.380351706816734
-0.7131911605325935	-1.202288856346801	0.015264531458253683	0.3990350817689343	-0.6031768669711081	-0.2971798918650687	-0.45637549387169435	-0.2572212023074102	-0.22457686965006396	-0.504591954033533	-0.45238023323990734	0.6318804842722481	-0.4771775082024542	-0.478337305741403	-0.5999942699461475	-1.35205321117347	-1.2341885498486183	-0.7714374313502058	0.5565894300024748	-1.0880881680821393	-0.27809762327986165	-1.502224453911761	-0.5498301175449297	-0.3814211427251529	-0.3321773845625142	-0.7682481049635608	0.8144753000498638	0.010343848335374809	-0.928792859688904	-1.5404531870986589	-0.16402050028120993	0.1677795694562594	-0.9203156898770357	-0.1005098561207307	-0.3391352175384532	-0.08052691649544973	-0.37730299752006974	-0.20753072656778204	-0.25006188469894053	-0.032652929043213014	-1.0497539778655145	-0.5708927471346427	-0.29247714117842616	-1.0160218160631727	-0.1338212802834696	-0.5601363881629629	0.30109114889321464	-0.48656939012435557	-0.02581210124777355	0.4023147865172321
-0.6945012797963988	-1.1941567140453133	0.008541437913376049	0.37706653463904466	-0.5873535254215447	-0.26829870338448897	-0.4611539467104366	-0.27199057588991365	-0.25843460820218	-0.54758095167685	-0.43327665265007553	0.620901820172162	-0.48065994545826474	-0.48533676315304053	-0.5885263125192589	-1.3102731866928083	-1.2283107173433256	-0.7488577065197425	0.5959099313585589	-1.07221358180703	-0.27261830547136134	-1.4790316500006297	-0.535709601541689	-0.34921447784120185	-0.3824542610903497	-0.7514676363151578	0.8064336011966657	0.008034894440670095	-0.9038793455503615	-1.518801203867665	-0.17619011210631252	0.14943930098206104	-0.9264123550226876	-0.09418189565488691	-0.31511871142765524	-0.08052691649544973	-0.37295201714068466	-0.21240981646407672	-0.24346631165827523	-0.03048983059212787	-1.0645470233676613	-0.5902457356266141	-0.290671817567235	-1.0526410839001763	-0.13369927848399857	-0.5931016973925449	0.29706080530468776	-0.5023909847009611	-0.07142191476692922	0.41437784165576563
-0.6983881134008305	-1.190192294673334	0.013873546586897007	0.3411938437560674	-0.5853211696261863	-0.2514513434374837	-0.4680940805952676	-0.297372017898351	-0.2769024655942379	-0.5884347342054459	-0.41146083530983646	0.6183016102537201	-0.478735440659	-0.4987270295057374	-0.5750717797900702	-1.2881756592940727	-1.2016728806704031	-0.7435861754309182	0.6400478451324341	-1.048297264326776	-0.2876143331577831	-1.4559472236778683	-0.5546951692771468	-0.33409134824352893	-0.4295888328351977	-0.7226577955633846	0.8004806552923484	0.0008194135197215966	-0.8917541371483265	-1.4852406298596337	-0.197937659164134	0.1329562748850039	-0.9440672811736364	-0.09856279136201178	-0.3024878082138275	-0.07404071700363057	-0.3620335192075108	-0.21377596163503934	-0.2261263373739439	-0.03107976653333364	-1.0926214162914425	-0.6103043018240238	-0.28896151098820244	-1.065469489830345	-0.13479729467927168	-0.598268673760815	0.2968776078688466	-0.546808646512338	-0.08301007585648278	0.4292694752405755
-0.6929300066371602	-1.1650843053174897	0.008193691695534624	0.3160736907088113	-0.5829984772886422	-0.22789037388753014	-0.47344139686719133	-0.30689005865152175	-0.2926107580886335	-0.6398222446333962	-0.4089844452333717	0.6041449118088669	-0.4795602284301149	-0.5087697292702573	-0.5675769729677741	-1.2521917075737248	-1.2032986641293077	-0.7505270246978695	0.7125694320706418	-1.0432842370820012	-0.2769440826886004	-1.4476021493733888	-0.551135375326747	-0.3121067987357909	-0.48091314429070425	-0.7279143279110794	0.8216814977235051	0.003128367414426268	-0.8768818112177148	-1.4609422931226348	-0.2116848132628653	0.1366707596392718	-0.9712482466146631	-0.09089622387454051	-0.2716221503603137	-0.06043033118473231	-0.3436444700568966	-0.21367837983711388	-0.21591383718194485	-0.03206299310201259	-1.1090341383084197	-0.6181664533988837	-0.3058745427141478	-1.0715338271791472	-0.1258911633176058	-0.6154230353034837	0.30383911043084827	-0.5819677455714779	-0.10722636121030663	0.4447434632113809
-0.6935915953357886	-1.1586802432550674	0.01908973985447809	0.29503208649580137	-0.595628116874071	-0.21129635769912977	-0.4801539853787562	-0.3109379610407968	-0.2951580487634003	-0.6553381411338103	-0.3922393313830316	0.5943218965614211	-0.49898856259412344	-0.5110014403290413	-0.5561090155408839	-1.2267131377314726	-1.220181800048767	-0.7288258883822101	0.7927728388101994	-1.0379578956344386	-0.26983058237580854	-1.4254931213459576	-0.543778467829252	-0.2965635822048408	-0.5209484348591666	-0.7347882548272918	0.8330652012949173	0.010343848335374809	-0.8756503447393839	-1.4508380342815042	-0.21900911667611936	0.1298221783735838	-0.9923325469100359	-0.08371642257675632	-0.24484819354789986	-0.061599973716036475	-0.3312482806741175	-0.21631308838111216	-0.20219079004894724	-0.0236072446113939	-1.129658019263967	-0.6503206374037732	-0.317656654703006	-1.0901933267139252	-0.13552930547612493	-0.6367109779407719	0.3135485745304807	-0.6277917713452262	-0.12832275704000726	0.47361160206013897
-0.7074849580069414	-1.1540042614317123	0.016771431735554614	0.30226224124740647	-0.5864825157949708	-0.22041673300878628	-0.48993843642950274	-0.30251394796040715	-0.2918677983084931	-0.675124467863677	-0.3929468714048707	0.5713052235796601	-0.4857003151706263	-0.5056250455056113	-0.543015678321207	-1.2135512225049037	-1.220056739782703	-0.7118691300464898	0.85110258916625	-1.0264697081985004	-0.23628177684658608	-1.3989406121953598	-0.5514913547217829	-0.2745790326971097	-0.5672683349936075	-0.7480306728570516	0.8424645895648849	0.009045061769603142	-0.8669353512004223	-1.412465908444358	-0.2188964350851464	0.12297359710790663	-1.024086011210296	-0.09454697029714762	-0.21851898684865154	-0.07595467750941695	-0.32221794403765525	-0.20518876341756168	-0.2051694359382818	0.0022516141447922917	-1.1666946222364942	-0.6668513150739982	-0.3230726255365951	-1.1107187762021835	-0.1327232640882033	-0.6486983631151609	0.3380970309333276	-0.6677559472757734	-0.1596702184489366	0.49790409930463425
-0.7149278308664907	-1.1408911819705663	0.01561227767609064	0.3134782505415675	-0.6097094391704729	-0.21838998293997586	-0.4870941192635913	-0.30152932305491054	-0.3004649043358333	-0.6795372457674659	-0.41381930204932427	0.5624452490427487	-0.4791020130017189	-0.4917275720941016	-0.533353698441858	-1.195800749676408	-1.2106772198274471	-0.706158304700261	0.9336496019468968	-1.0251120133197094	-0.21792125576898594	-1.4034924709068877	-0.5672731079018829	-0.25581514967776214	-0.6173124482041902	-0.766630710395038	0.8342140154168018	0.0037056058881077924	-0.8734715963546428	-1.3879269941159014	-0.21472721621914095	0.09964198974516149	-1.0479646163640925	-0.07836199449026471	-0.20144058250319197	-0.07733698231914327	-0.30817987526642726	-0.18362318607593905	-0.19591435763927853	0.008839232154920704	-1.2023275055628295	-0.6637266138070677	-0.3160413651561478	-1.1237804258765285	-0.12332912552862624	-0.6535553209013415	0.3507376540064319	-0.6964692115074099	-0.1749725337338643	0.5044763845180408
-0.7007036738460206	-1.1360118965896722	0.021176217161513237	0.31802027083424605	-0.611306290152536	-0.2253569363015147	-0.5134893825632822	-0.29780962896746505	-0.2802988531605949	-0.6869393248318835	-0.4153523054299876	0.5533926663637244	-0.4748864310604723	-0.44810776503607597	-0.5146618308248003	-1.1792577920063225	-1.2052996283864366	-0.6951759482652113	1.023618033857668	-1.0364957626880429	-0.20177168749130975	-1.3907039154792504	-0.5797323867282701	-0.21912755750560986	-0.6400068716368975	-0.7832090047223736	0.8247101894993917	-0.0032212557960021285	-0.8596412805210781	-1.3560504632480546	-0.21709352962957876	0.07178335408815209	-1.103596685818157	-0.08359473102933365	-0.1824942276824504	-0.08371685067175924	-0.3006272300795691	-0.18108605932987074	-0.19229743048794629	0.013165429057096341	-1.2496220597959662	-0.6602995220949429	-0.3068247130358279	-1.1472214221670989	-0.13308926948661973	-0.6491117212246259	0.36292028348993055	-0.7203773988676179	-0.21493683287605103	0.5056410932900369
-0.6890431730327315	-1.1104973001187453	0.01630777011176456	0.32395270550222927	-0.6235004249246779	-0.2306771552321457	-0.5186091534619358	-0.3202371962594085	-0.27722087692858327	-0.6781137690243056	-0.39848926824266234	0.5503109360900188	-0.45499988146806597	-0.4296454280952382	-0.49253860586741793	-1.151847197910621	-1.2134285456809888	-0.669081869375526	1.1160602721451456	-1.0452685603663923	-0.16072486811887388	-1.396122794897747	-0.6014471298257014	-0.16983735733540367	-0.6763179491292218	-0.7873535783042043	0.8331696389423601	-0.025877865887772248	-0.8499790050757048	-1.3197232469382825	-0.23106604691025426	0.052282309128247294	-1.137001330262031	-0.08688040280967639	-0.15198436991946565	-0.08403584408938773	-0.29094014168772725	-0.16820526200365726	-0.20165888899728174	0.024865825224344086	-1.2672225445904892	-0.6663473309986887	-0.2923821241462597	-1.1427897910275908	-0.13138124429397124	-0.6560354695581108	0.38774353604653916	-0.7486218751117901	-0.1895320181797217	0.5010654516857665
-0.678953945378678	-1.1028734167111045	0.03381099640964149	0.3170006336256873	-0.6187098719784746	-0.24473773383454017	-0.5213396979412102	-0.3238474875795755	-0.2686237709012509	-0.6412457213765513	-0.40509297511322057	0.5376951027820251	-0.4540834506112739	-0.416660927389596	-0.47402733600511465	-1.1304741796069264	-1.2280605968111846	-0.6385069890603465	1.1840248473367876	-1.0595765756275102	-0.12025481904207712	-1.3798661566422783	-0.622212594536347	-0.14589240213908353	-0.6980813192928937	-0.7940253308993542	0.8553104202005126	-0.056327195374163884	-0.8374748839111122	-1.2990335740731132	-0.22407978826991035	0.03080794414263611	-1.1839964574264235	-0.09588557731876779	-0.13641811595876172	-0.08414217522859718	-0.2874101010025678	-0.15356799231477022	-0.2058077172002765	0.03646789873472153	-1.2962687434231726	-0.6745118730187384	-0.2855408978301453	-1.1518862970507953	-0.11112894558113781	-0.666679440876754	0.4013917450167807	-0.7629199087291788	-0.17526966606949543	0.5140436351451542
-0.6821791902844814	-1.088947123019804	0.025581002587462928	0.3073604272902076	-0.6415012905406954	-0.2413175930934124	-0.5414774634758968	-0.30317036456407825	-0.2761595058140975	-0.5958368132698584	-0.41098914196194375	0.530183385239857	-0.44959293941298895	-0.4168638102131233	-0.4610242976628119	-1.124436603814926	-1.239941322087847	-0.631214704387473	1.2573276362886903	-1.0489238927323674	-0.09872206133850431	-1.37802373763999	-0.6550813586783482	-0.10864469405590352	-0.7154221864286581	-0.8254634378249723	0.8607411778676041	-0.08966271722893747	-0.8168241383514037	-1.273051194195924	-0.20864241030658967	0.014789228639857937	-1.2052077715789964	-0.1215624938244182	-0.11293530998375602	-0.08254720814044242	-0.283551684439714	-0.12751365226856082	-0.19974404521127967	0.05839385121620266	-1.3322255620524721	-0.6726975303476125	-0.27907973964270705	-1.1645980811088639	-0.10807890059426056	-0.6653360270210043	0.42300904244615295	-0.7769835483528322	-0.15491610107886503	0.5099671544431628
-0.6788712467913488	-1.0774604720189525	0.027551564488549448	0.29011928903636947	-0.6565987907347696	-0.2386574836281041	-0.5475074158676391	-0.29945067047662877	-0.27265698113629466	-0.595267422572603	-0.42207393563752305	0.512944956521305	-0.44244477873000665	-0.4364420026833485	-0.45199440992510637	-1.1163462522536363	-1.2344386703807617	-0.6283153622886182	1.3217768024186918	-1.031587173510871	-0.09401177059084372	-1.3749891651656352	-0.6786946585493218	-0.11270553441084373	-0.726245680681178	-0.8580135035164511	0.8568769849121771	-0.10394936945241308	-0.8113299032942346	-1.2396109089836167	-0.20289564916695552	0.009913967399879955	-1.2299754737332045	-0.15758319186078382	-0.08553870301291346	-0.08414217522859718	-0.27952907993801523	-0.10106898503064803	-0.20548857656927838	0.07943489978587769	-1.3448590388681754	-0.671387171751808	-0.2725235644230972	-1.181391630690168	-0.1075908933963595	-0.6639926131652489	0.42685618859883323	-0.7912815819702149	-0.12475716901245261	0.5038108366483263
-0.6769691792827991	-1.065262258566717	0.038331697241539814	0.28325991145151397	-0.6716962909288492	-0.2213034361638843	-0.5601361840843051	-0.28424368582502124	-0.2845443376185421	-0.592420469086285	-0.444479369662632	0.49801782550802354	-0.4340136148475168	-0.45520866385947534	-0.4472988683014977	-1.09400722182322	-1.2334381882522056	-0.6175965824080084	1.406667421240437	-1.0441197416227967	-0.0789196145218251	-1.3943887534838286	-0.6966122880996556	-0.1131256213441093	-0.7298535120986822	-0.9000657622979825	0.8730648202660124	-0.10669125220236936	-0.7948471981227215	-1.22252989999028	-0.19478257461689416	-0.0037831951314852294	-1.2538540788869952	-0.19786309405685162	-0.0576973459289137	-0.09722090535145132	-0.27452134780325177	-0.07403882700517787	-0.2047439150969455	0.10509711322832595	-1.355656882300396	-0.6478007170272165	-0.27423387100212965	-1.2057656019574738	-0.10978692578691247	-0.6900341740613505	0.4333596975712293	-0.8083923435123266	-0.10796919204938069	0.47951833940383604
-0.6832542719197502	-1.0631275712125796	0.052589292172922096	0.26258908440524625	-0.6699542716756877	-0.20407606057898126	-0.5709445893147815	-0.2531732999181352	-0.29717465388092607	-0.5569758981816885	-0.45013968983739683	0.5004254272843628	-0.42759859884996543	-0.48097478244724157	-0.4430548210647719	-1.0626118277048033	-1.2279355365451183	-0.6185630297742928	1.473720594082767	-1.05550349099113	-0.08459118909553275	-1.3972065707814418	-0.7029012574120246	-0.11480596907718332	-0.7276422605847228	-0.8993581521742547	0.8672163120091476	-0.10914451571549126	-0.7866058455369671	-1.1936605890156227	-0.1791198334716152	-0.02502540481995155	-1.2715090050379438	-0.22682568234284115	-0.03741674076867826	-0.12093274939532261	-0.27460344177267304	-0.03734807098504687	-0.20665875888294757	0.13567545951416096	-1.3688302512877093	-0.6348987246992359	-0.2569407711475082	-1.2349210699805688	-0.12589116331760244	-0.6866239696582854	0.41430716424364944	-0.8251515140638547	-0.06577640038996031	0.44773842862508517
-0.6687820191372953	-1.053877259344634	0.0589646394999583	0.2466456662350337	-0.6808418920079466	-0.188242075666386	-0.5884655830568268	-0.2417954121212437	-0.32784827908958075	-0.5468692133052737	-0.4655876469810279	0.49744000108170505	-0.39259094012047785	-0.4943650487999384	-0.4491048458490357	-1.0252996093102156	-1.2231832464344519	-0.6223409603879512	1.5242383243018367	-1.0551901767883338	-0.10477814944263353	-1.395039019014047	-0.7229547633325963	-0.11256550543307922	-0.7187972545289039	-0.8801515916730728	0.8869550273760822	-0.1390166067282099	-0.7706915095093027	-1.1526421096724675	-0.17900715188064573	-0.046267614508421435	-1.2777326840407974	-0.2661320521595495	-0.006462132892532139	-0.12061375597769418	-0.2660656689527455	0.010759755392415546	-0.20027594626294518	0.16930180816289245	-1.3913977440610543	-0.62703657312437	-0.23356658123412727	-1.255329897596734	-0.11966907154438038	-0.6940644156286025	0.3947050386085407	-0.8232763621140265	-0.012886844647887431	0.40946942611663917
-0.6552194508154566	-1.0480831079548232	0.05548717732157979	0.22402825906333868	-0.6921650171535092	-0.16417441859922743	-0.6050763953057714	-0.22888588558247097	-0.3663760505454273	-0.5229548040202522	-0.4704225037969685	0.49849934586329414	-0.37343753521350936	-0.513030268564298	-0.43926226821493836	-0.9865383727255522	-1.2268099941504853	-0.6310389866845136	1.5715010461305052	-1.0521614728279498	-0.12765670450267835	-1.3933049776001285	-0.7350580627639538	-0.09786246276867422	-0.7051806004692793	-0.8480058746237269	0.8934301615176156	-0.13079095847832833	-0.7614081468264955	-1.12738146256965	-0.19545866416272675	-0.06948314422259771	-1.2864966401876652	-0.29387772497134146	0.01426322238086049	-0.12476067040688905	-0.2645879775031438	0.03759474982203474	-0.2049566755176129	0.1859183371735216	-1.4031673934021784	-0.6185696406591363	-0.21750870279769818	-1.272939800282685	-0.1300392244997493	-0.7073952146587468	0.361454704003196	-0.8385119717063255	0.029305947011525293	0.3787710306261679
-0.6419049782555998	-1.0486930186274324	0.05710999300482935	0.19677613730727492	-0.6910036709847329	-0.15176057442775517	-0.6271482965132766	-0.2068959293596356	-0.3906814490671631	-0.5016026528728965	-0.47407812724317316	0.49503239930536935	-0.36885538092954206	-0.5239859410346853	-0.4394428659696897	-0.9603352937882547	-1.223433366966595	-0.6211109364672288	1.6160295609112367	-1.042135418338409	-0.14130693483261958	-1.369787040923891	-0.7573661048531101	-0.06635594277350838	-0.680740452157135	-0.8202069054772825	0.923299328686632	-0.14146987024133603	-0.738294468310128	-1.0906933798726888	-0.209543863034377	-0.08062659848539791	-1.2886558757600861	-0.350951060711391	0.049843231433904435	-0.140710341288418	-0.2674612664329283	0.05964823615328174	-0.1994249045802816	0.22396920538128834	-1.408350358249646	-0.6099011145637756	-0.2023059776507827	-1.2833191468989074	-0.1367493234708724	-0.7159723954300762	0.35953113092685307	-0.8395667446781011	0.041191240436710005	0.36313065568793196
-0.6486862624165206	-1.0327336893607608	0.05629858516320234	0.17610531026101087	-0.6947780460332584	-0.1300996830673144	-0.6194117538219859	-0.18031105691114258	-0.435365172987031	-0.4769765052162936	-0.481035604124655	0.5001365150711983	-0.3574916383053149	-0.5384920629167714	-0.43014208159985257	-0.9399282876112834	-1.2175555344613023	-0.6212866541701862	1.6248831837331288	-1.02991616442928	-0.15293846912785108	-1.3573236182613655	-0.7774196107736817	-0.06565579788472774	-0.6709643928322806	-0.7813894358327851	0.9464844864192302	-0.13569748550457214	-0.7281585519115517	-1.0590574265962978	-0.225995375316458	-0.08480539383395203	-1.2712549773235404	-0.39500340087748487	0.06985698652624027	-0.14102933470604642	-0.25999071521549366	0.09253330205431029	-0.18687203976094865	0.2592670391967695	-1.4143971505716924	-0.6190736247344459	-0.18805342282554738	-1.2912494342011835	-0.12906321010394725	-0.7358135846842474	0.3507376540064319	-0.8443718215495128	0.09170373749375285	0.3558096291211018
-0.6462880033840013	-1.0244998952805087	0.05293703839076352	0.1636842751749182	-0.695939392202029	-0.1257928391710934	-0.6367052021907571	-0.15766468408463613	-0.4787752515695194	-0.4576172215093639	-0.5088655116505864	0.49695848072643795	-0.364089940474224	-0.5425497193872849	-0.4224666770227959	-0.930026663312395	-1.2358143333075295	-0.6307754101300701	1.65131385186322	-1.01331051168098	-0.19273561952641352	-1.325460607280648	-0.7820473429091915	-0.058514320019154575	-0.6492010226686068	-0.7547024254522017	0.9555705617468669	-0.12689459878101758	-0.7202961120883634	-1.0224896326950699	-0.2387283950964255	-0.07795681256826405	-1.279256850327208	-0.4518333535226854	0.08284368983059708	-0.15942462178940595	-0.2556397348361052	0.11253757062911635	-0.17644677914828222	0.28778060968838165	-1.4460348318281018	-0.6164529075428266	-0.1689549993597321	-1.3188888178870826	-0.12759918851025434	-0.7440807468734832	0.3332422988835072	-0.8492940954177932	0.11027450847060402	0.34324741308028417
-0.6385970347624702	-0.9926828885259282	0.050734645677784206	0.15376598596437902	-0.7007299451482242	-0.09931841639722187	-0.6426213818958582	-0.12921996459242635	-0.5116777561185915	-0.43441455059591866	-0.5134645217925805	0.48790589804742046	-0.35162648082184006	-0.5425497193872849	-0.41777113539919025	-0.8970614994880581	-1.2366897551700209	-0.6313025632389535	1.6901135518768344	-1.0007779435690543	-0.24089593921163788	-1.324268453808578	-0.7901162091967645	-0.05375333477544067	-0.6362826585607632	-0.7121447308680002	0.9537951217403171	-0.09716681738671612	-0.7135704105528592	-0.9783436446629941	-0.24932046464790816	-0.10233311876814682	-1.2712549773235404	-0.4927217134558574	0.12100324953998119	-0.16867543090069678	-0.25818464788819984	0.13976289225043445	-0.16431943517028558	0.31629418017998845	-1.4640672303599183	-0.6217951387411298	-0.13959473641975298	-1.3331166862823522	-0.1241831381249505	-0.7587549597593829	0.33873822195877157	-0.855271142257843	0.16955240942872746	0.3137969198455255
-0.6132912670400102	-0.9839408355518294	0.04227282104371276	0.1469066083795161	-0.6767771804172327	-0.07385736865775554	-0.6362501114442046	-0.11062149415519894	-0.5296149279534065	-0.40637205875573457	-0.5384642692311236	0.4750011525262659	-0.3506184068793691	-0.5455929617401727	-0.4091024431709843	-0.8581795113875438	-1.2373150565003737	-0.6391220010207104	1.7251374421575825	-1.0005690674338552	-0.2854033803578609	-1.320583615804005	-0.786081776052982	-0.05361330579768776	-0.6146356700557122	-0.6592761459094882	0.9626723217730687	-0.06801627446609616	-0.71120220578684	-0.9503163552584363	-0.26746220079458205	-0.09142181980248794	-1.2726521297527493	-0.5128008187801837	0.14751035628449402	-0.16910075545753786	-0.24431076705581906	0.163377687348495	-0.15272399224395897	0.3224885075626544	-1.4638512734912725	-0.6257262145285611	-0.13341862932881413	-1.3648378354914803	-0.1143009923674826	-0.7894467993869235	0.3322347129863782	-0.8606622041135813	0.20015703999857512	0.29782377097243606
-0.6106449122454998	-0.9828226659853776	0.05571900813347259	0.1517267115472579	-0.6789547044836893	-0.07765752503678112	-0.6469447439880479	-0.09946241189287044	-0.5436250266646236	-0.3606784553004024	-0.5514358362982937	0.4642150965682825	-0.34768582813762827	-0.543259809269625	-0.3918553575919651	-0.8273878748483323	-1.2540731321537626	-0.6455356971787836	1.7750041706985795	-0.995138287918688	-0.30635936776579625	-1.3125636742646405	-0.7814540439174663	-0.04871229157621865	-0.592406773257529	-0.5933673172422759	0.961314632356296	-0.027753890927225397	-0.7097812829272268	-0.9301078375761751	-0.27749086239119636	-0.10024372109387514	-1.2918312221901107	-0.5282556453025397	0.17971026447749477	-0.16803744406543045	-0.23486996057224574	0.1769415572601928	-0.14112854931762783	0.33536877561231365	-1.4826395210633392	-0.642055298568665	-0.11973617669659309	-1.3604062043519671	-0.08807060548036913	-0.8193119227955412	0.318403306580301	-0.8664048569599095	0.2545322574188038	0.2806027198436365
-0.6030366422113042	-0.9844490944456763	0.0564145005691465	0.14653583121276645	-0.6817129016345288	-0.06803046220992909	-0.6543399686194334	-0.09158541264886942	-0.553601915140793	-0.33961099950169377	-0.5697139535293052	0.43705734853122674	-0.334122651457098	-0.5394050356226353	-0.38688891933622477	-0.7874191231052606	-1.261826868650103	-0.6480836038717126	1.8205742881642362	-0.9876187470515301	-0.32010572647834973	-1.2978243222463504	-0.7837085800860507	-0.042410987577181335	-0.57390208953548	-0.533826979688609	0.9340564063733794	-0.012890000230076793	-0.7293900183898869	-0.8907734013732065	-0.2761386832995189	-0.1014044975795852	-1.2882748341884849	-0.534826988863227	0.2147565733947423	-0.1605942643207197	-0.23084735607054702	0.17313586714108736	-0.12825654386729532	0.33664697015159284	-1.4931134291925972	-0.6756206379844217	-0.09655202084754505	-1.370552307224003	-0.06586627797593156	-0.8234455038901592	0.30997622453155926	-0.8648812960006804	0.28558258649210194	0.2683732777376749
-0.591624237159997	-0.9671682920550077	0.049923237836166125	0.15256096017243986	-0.6796805458391705	-0.07423738429566287	-0.6608250117577181	-0.10788642497325807	-0.5664445056260805	-0.32594562276738986	-0.586223220705707	0.4029657073783246	-0.33531401157092666	-0.5397093598579262	-0.38869489688376585	-0.7480541289414006	-1.2829620536159445	-0.6456235560302607	1.858592786164156	-0.9840678527531544	-0.28521112359264844	-1.2820011943443652	-0.8130175502776583	-0.048992349531726764	-0.5458541098058278	-0.4955149458467834	0.915257629833434	0.016260542690543174	-0.7418941395544794	-0.8501157884172355	-0.28740684239684117	-0.09734177987960355	-1.295514624048948	-0.5673186320244081	0.24037417991292398	-0.15687267444836273	-0.23076526210112802	0.17430684871619903	-0.09995940791862752	0.3362536795241198	-1.5004559627265137	-0.7007190449349493	-0.09408157801117314	-1.3516595639450388	-0.058180164609009814	-0.8474202742389427	0.3091518360702687	-0.8649984929975396	0.29598221823914245	0.2683732777376749
-0.5885643894288493	-0.9731657470023536	0.042388736449657016	0.15358059738100233	-0.6680670841514277	-0.08196436893301157	-0.6505854699604252	-0.10985567478425533	-0.5808791527830869	-0.3195399774231801	-0.6035579512409289	0.37744512854917633	-0.3503434776223291	-0.5295652186816426	-0.37822022710802805	-0.6939574498450387	-1.2884647053230363	-0.6331475991200416	1.8874972606709444	-0.9826057198067587	-0.24012691215079476	-1.2783163563397921	-0.8410212626874461	-0.05949452286344794	-0.5330521273566069	-0.46438010040276484	0.8872683403184132	0.04714280103220335	-0.7467252772771661	-0.8146305936775594	-0.2805332653474773	-0.08410892794252453	-1.297292818049756	-0.5779057966499541	0.26563598634058777	-0.15049280609575305	-0.23413111484744256	0.17479475770582642	-0.07166227196996573	0.3287811576021799	-1.489226205557	-0.7264222327758462	-0.09161113517479605	-1.3483941515264506	-0.059766188002183925	-0.8555840969008168	0.29596162068963544	-0.880468496583563	0.2775600134301031	0.281101880745918
-0.5866623219202995	-0.9587311944172165	0.05931238571780419	0.11854215512321083	-0.6430981415227586	-0.06815713408922201	-0.6460345624949552	-0.10011882849653354	-0.5844878145723413	-0.34089212857053053	-0.6363406389197721	0.3545247596384631	-0.3605158601327311	-0.5142475655054564	-0.37704634170212126	-0.6531434374910922	-1.3064733836371243	-0.6261188910016098	1.9441344066639832	-0.9778015686971916	-0.1830266528832898	-1.2762571821607676	-0.8411399224857928	-0.07783831894951833	-0.4966246682056487	-0.4545746458311031	0.8536394178414087	0.037906985453384494	-0.7417994113638426	-0.7928583216508432	-0.2681382903404217	-0.06913491127688398	-1.3117723977706763	-0.5944558470990942	0.2781779395317874	-0.14825985217233822	-0.23289970530610704	0.18894411840507705	-0.03293987540864649	0.3111814020228718	-1.4760528365696868	-0.7681521142116542	-0.08296458524749047	-1.332766820666073	-0.06281623298906114	-0.8555840969008168	0.2772754822337379	-0.8647640990038151	0.28394835864614204	0.2866758441547565
-0.5788059561241099	-0.9433817758231542	0.04227282104371276	0.11010697457966657	-0.6262586220755118	-0.05739002434865762	-0.654908832052615	-0.10099405063475765	-0.5688856591893955	-0.3630983657637705	-0.6655856264893937	0.3263076668198181	-0.3502518345366502	-0.5009587405645177	-0.3708157191631031	-0.6061710978292987	-1.3448668853206385	-0.6132914986854684	1.9652268610338	-0.9829190340095588	-0.11823612300736398	-1.2881787168814447	-0.8315284788197191	-0.11032504178898443	-0.472882809845285	-0.437794177182705	0.8322297001153638	0.04670987217693905	-0.7343158843032104	-0.7636281442890054	-0.2684763351133424	-0.046964080399852434	-1.3157098273439052	-0.5893448021074515	0.2860944915460836	-0.13932803647868527	-0.22805616111018612	0.193042553917968	-0.015174380282978848	0.2939749370710422	-1.4552129987454951	-0.8166353822566474	-0.08904567530625768	-1.3318338456893326	-0.06964833375965179	-0.8512438367514713	0.27315353992729036	-0.8795309206086512	0.3029648281264477	0.270037147411955
-0.5699572072799808	-0.9525304359123312	0.048764083776702154	0.10000329678575069	-0.6262586220755118	-0.052449821055924425	-0.6554776954857964	-0.10854284157692116	-0.5663383685146307	-0.3806071297045977	-0.6962456941027014	0.2821040982063165	-0.3461278956810842	-0.5093783777408337	-0.38770160923261654	-0.5641495703169547	-1.3653767689561311	-0.6077563910422007	1.9992091486296188	-0.9882453754571249	-0.0625777894789364	-1.2946813721836308	-0.8309351798279879	-0.12936898276384007	-0.44925733314354044	-0.41656587347087204	0.8018383447091278	0.07254129387392551	-0.7402837603135825	-0.7331950789698892	-0.2532643203319641	-0.03872256735131673	-1.3339998227808587	-0.5855723641374253	0.3062861466836867	-0.13603177116316625	-0.2141822802778053	0.1924570631304091	-0.0009194320983142249	0.27755505337414565	-1.4514337535442199	-0.8457656618096647	-0.08657523246988058	-1.330900870712599	-0.09221866666251943	-0.8520705529703915	0.2703139796717418	-0.8916022112856237	0.3142558568803663	0.2519009679623014
-0.5656568807389086	-0.9584262390809088	0.05316886920265185	0.07775666678080166	-0.6136289824900885	-0.02052850747211946	-0.664124419670182	-0.0913666071143124	-0.5573167140414954	-0.3683652297134541	-0.7078021811261774	0.24945701811920898	-0.3334811498573425	-0.5003500920939413	-0.40070464757492236	-0.5261128428273281	-1.3775076147649241	-0.5957197283893879	2.0193902006501276	-0.9861566141051378	-0.01076459125472092	-1.2892624927651395	-0.8217983753553052	-0.1482728947609382	-0.4223731700001893	-0.40180714803312656	0.7785487493290908	0.08697225571582254	-0.7597030393949615	-0.6765390561821335	-0.2512360516944488	-0.029784588411357064	-1.3414936403557192	-0.5668318658347284	0.33145900308871123	-0.1215707362305826	-0.2045772858553894	0.20670400562759123	0.02014384954767701	0.2625116868734012	-1.4229274468831512	-0.8769118776639278	-0.08457987479435132	-1.3295014082474863	-0.10563886460475878	-0.8493837252588892	0.26747441941619055	-0.8928913782511282	0.3185642757469988	0.2512354200925868
-0.580542626458004	-0.9683881134002301	0.05525534650968253	0.0721023149878779	-0.6223390787559018	-0.014194913507083271	-0.66867532713565	-0.0785664833428122	-0.5374690742006043	-0.3690769680850304	-0.7289104584445752	0.2419453005770477	-0.3192764715770533	-0.5057264869173749	-0.40485839593426165	-0.48493657592586104	-1.4011440050521724	-0.5962468814982712	2.0209526046775177	-0.9898119464711166	0.054698837299442596	-1.2632518715563954	-0.8392413657122504	-0.14645251805010667	-0.39898045661570497	-0.39604517988276994	0.747530768038183	0.08177710945273592	-0.7749542780881393	-0.6258974731807544	-0.25236286760417853	-0.018873289445698244	-1.3508926657886011	-0.5743767417747734	0.33430540381295243	-0.1107249600311465	-0.19653207685199425	0.23500272702609545	0.035037078994343794	0.2525810985297681	-1.3977684716860694	-0.9078564998880738	-0.09313140768948784	-1.3399973767358018	-0.11515500496380686	-0.8489703671494256	0.25758175788071136	-0.8954697121821283	0.30638184998617524	0.25697577046885584
-0.6035328337352678	-0.9732673987811283	0.061282947618886245	0.05792008835972341	-0.6474531896556693	-0.023061945058139674	-0.6758430063937492	-0.0633594986912047	-0.5260062661641539	-0.3816035634248081	-0.7293821517924701	0.2320259812585473	-0.2903172565023982	-0.49588666997637687	-0.4153330657100087	-0.4575259818301659	-1.4219040092198019	-0.5987947881912001	2.0188693993076585	-0.9980625538114668	0.1256415836621064	-1.2420098642359172	-0.8356815717618525	-0.1698373573353968	-0.388156962363185	-0.3895756016086857	0.7117086549648524	0.09072430579470762	-0.8056462118557788	-0.5842775498589611	-0.24244688759854427	-0.027811268385657843	-1.3543220399330291	-0.6010271906597869	0.33964240517090843	-0.1250796638245175	-0.19702464066852896	0.24876176053364427	0.04322835519001161	0.24599348051964237	-1.3757408710843329	-0.9466632736870769	-0.09797727633007039	-1.338831158014875	-0.12650117231498129	-0.8387397539402459	0.2617037001871617	-0.8785933446337396	0.3142558568803739	0.253398450669151
-0.6270192325365075	-0.9722508809934388	0.06383308654970699	0.03493190402127873	-0.6496307137221233	0.0020190870434145343	-0.6678789183291902	-0.047386694668645625	-0.5175152972482615	-0.4085072738704634	-0.7522592791654816	0.22489948000059495	-0.275471076622357	-0.4960895527999042	-0.42273757365493064	-0.433134175630471	-1.4322840113036202	-0.5902724795976023	2.0002507513145527	-1.0044332759350294	0.18995147162500525	-1.2301967071036115	-0.8367495099469723	-0.18608071875513443	-0.381406826162686	-0.3682462107363206	0.6839282407447163	0.07917953632119679	-0.8278126084657403	-0.5202839105318134	-0.2533770019229389	-0.025257560117096487	-1.3407315572125187	-0.6239052015747725	0.33670705442403354	-0.11614784813086457	-0.19603951303545727	0.28018309946578174	0.05620674085067482	0.22819707962659902	-1.3576004941181996	-0.9843612825203907	-0.12125644921128749	-1.3527091607938704	-0.13345527488504977	-0.8198286204323665	0.27022238095381845	-0.8604278101198521	0.31410729071255067	0.2550623203434311
-0.6379354460638418	-0.9728607916660501	0.05757365462861047	0.009348279515590233	-0.6509372281619896	0.008859368525660506	-0.6725435984812913	-0.028241210395039594	-0.48928282560293174	-0.4157670052605653	-0.763933689525937	0.22114362122951606	-0.26731484199690375	-0.4797574855060832	-0.42454355120246867	-0.42806261196518347	-1.4585466671783307	-0.5886031614194719	1.9641852583488746	-0.9955560401890838	0.2517620216401674	-1.2028855548344255	-0.8269007466842095	-0.20456454381896003	-0.3684884620548423	-0.3541950954222995	0.6826749889753894	0.07095388807131946	-0.8253496755090787	-0.48443784940495166	-0.2681382903404217	-0.01759643531141928	-1.3360320444960778	-0.634005600010646	0.321229750485962	-0.11859346433269516	-0.19718882860737383	0.32116745459464857	0.06131299094667434	0.2169882967436894	-1.3350330013448486	-1.0143987334089704	-0.14273029848130303	-1.3613391793287073	-0.12747718671077315	-0.8166250950840388	0.2693979924925278	-0.8383947747094617	0.31351302604129605	0.2588892205942755
-0.6525730960209524	-0.9892267280477998	0.0690492798172836	-0.006873221529685465	-0.6574698003613489	0.013419556180491152	-0.6704956901218335	-0.009095726121429537	-0.4738929444428795	-0.4207491738616096	-0.7919994437258107	0.20823887570835453	-0.2484363663469719	-0.45835334762412316	-0.42382116018345406	-0.42697584832262186	-1.4814326958691597	-0.5905360561520423	1.9512954251228685	-0.9884542515923257	0.23609309527551314	-1.1680963489677234	-0.814797447252852	-0.21618694897273438	-0.3547554263365878	-0.34479398949277584	0.6802729230841711	0.07326284196601993	-0.8279073366563816	-0.4526816073328329	-0.28019522057454954	-0.020498376525690868	-1.313169550199885	-0.6301114704932027	0.3205181503049009	-0.10732236357642429	-0.18306866586672454	0.3440991771072338	0.06184489199833987	0.2200362991065832	-1.3132213576117597	-1.048871244160295	-0.16315896039746933	-1.3859463943401993	-0.10283282321683719	-0.8157983788651144	0.27608469890076504	-0.8153069663272942	0.3326780616894095	0.24324884565604216
-0.6694436078359236	-0.9945126205437661	0.0671946333221458	-0.026524411367390754	-0.6677767476092253	0.030646931765394174	-0.660711239071085	0.027882409218456288	-0.4667817579758261	-0.404663886663935	-0.8128718743702562	0.19263761619771014	-0.22873310292592677	-0.444658757036139	-0.42878759843919134	-0.4552317030292025	-1.5228276439383528	-0.5920296566272099	1.94126999928042	-1.0085063605714093	0.2134067969806756	-1.1352579396916813	-0.8012702302413427	-0.21562683306171124	-0.34521213032899173	-0.34620920974022457	0.6745288524747455	0.07441731891337017	-0.8334962999041962	-0.4109413952153098	-0.29788623035734385	-0.01736428001427798	-1.2877667787596783	-0.6273125649025378	0.31197894813217464	-0.10115515750222406	-0.1765011483129357	0.36820188119492786	0.0598236680020086	0.22269101084200918	-1.2925974766562123	-1.0668130772413935	-0.16581943729818205	-1.390727891095987	-0.05293408723158301	-0.812388174462055	0.31354857453047513	-0.7925707489357149	0.34916890631685793	0.21080338700757917
-0.6834196690944058	-1.013724806731033	0.052473376766977935	-0.011229853238991033	-0.7084238635163651	0.030773603644696574	-0.6682202363891016	0.058515184056232315	-0.45850306328283125	-0.38715512272311553	-0.8236028980349119	0.1729915857028121	-0.2125122767606992	-0.43441317444809174	-0.44115854463985665	-0.4459338363095172	-1.536209092407849	-0.5994098001515658	1.890101267383268	-1.0229188139001264	0.17274449113866808	-1.1017692648854158	-0.8121869316892275	-0.22052784728318267	-0.35987621931627617	-0.33033852553661663	0.6929098784249137	0.07715920166333065	-0.8474213439284018	-0.3562099931591949	-0.32538053855479937	-0.03373122846276989	-1.234929014164039	-0.6223232114583107	0.3306584528850194	-0.10285645572959466	-0.17067247648394776	0.3769842430082594	0.055887600219673726	0.22760714368539325	-1.2793161292345778	-1.0782031173434379	-0.17665137896535757	-1.4132359124098137	-0.008281428623755667	-0.7958538500835788	0.34973006810930013	-0.7815542312305183	0.3447119212824098	0.170704127857425
-0.6955763614316646	-1.0195189581208461	0.06789012575782419	-0.011507936114050555	-0.7188759790353398	0.029126869213788743	-0.6580944672784417	0.07820768216622892	-0.4595644343973151	-0.3652335808785071	-0.8266689047962488	0.1761696200475793	-0.2035312543641258	-0.43989101068328545	-0.44982723686805337	-0.44388106054023846	-1.5543428309880118	-0.6197930536950187	1.893095875102444	-1.0284540314828878	0.10622365037585212	-1.0674135693721956	-0.8247648703139678	-0.2180073256835659	-0.3612727992198265	-0.32417220874413183	0.683719365449828	0.06099652440040618	-0.877450180361559	-0.31880017768787083	-0.34994512538694716	-0.05520559344838107	-1.2003812450053537	-0.6094239074317722	0.36010091037640707	-0.10604638990589792	-0.16238098557228411	0.3922070034846933	0.05439827727500794	0.23232663121503952	-1.2692741348426115	-1.0845533166923662	-0.18073711134859288	-1.4194168716307143	0.055891517900062096	-0.7891367808048203	0.35568398477417	-0.7442855862278318	0.3436719581077046	0.15564610730518966
-0.7128603661832824	-1.026431279077111	0.05710999300482488	-0.007336692988125312	-0.7277312435722516	0.022793275248752555	-0.6571842857853469	0.07623843235522766	-0.4531962077103943	-0.34117682391915694	-0.8350414617214188	0.207083226855721	-0.1924424409969317	-0.4287324553893708	-0.4500981335001819	-0.44846961814215675	-1.5697252437146307	-0.6340261876348489	1.8799456412052116	-1.0366002007556476	0.06335039173391387	-1.0384767532774613	-0.8335456953916206	-0.21856744159458674	-0.3615055625370868	-0.33872875986082307	0.6845548666293848	0.03631957965077845	-0.9006585870685718	-0.25011527532733824	-0.3796930654038657	-0.07075999835686951	-1.1707870162775125	-0.6039477877978725	0.3657047618022613	-0.1033881114256452	-0.1554850921408032	0.40069661990424843	0.03865400614567757	0.2322283085581719	-1.2442231380798572	-1.100781603917403	-0.1874833206325357	-1.4292131088864708	0.11530639424436091	-0.7727057959537199	0.35980592708061476	-0.7238933087735343	0.34263199493300334	0.13534689727896682
-0.7229495938373358	-1.0425939119013177	0.05931238571780419	0.0006350160969790959	-0.742393238953036	-0.008621350817847456	-0.627489614573188	0.09264884744689676	-0.4514980139272197	-0.3481518599606298	-0.8289094481987572	0.2418489965059929	-0.19024300694062865	-0.4413111904479657	-0.4518138121703489	-0.4470205999520788	-1.594362116130437	-0.6411427546047578	1.8690088130134557	-1.067200554562264	0.03854926902176469	-1.0265552185567839	-0.8433944586543772	-0.2282294410597721	-0.3641823406855574	-0.3573287973988063	0.6617874594865636	0.012508492611653828	-0.89819565411191	-0.23399657669982923	-0.4025674283714205	-0.09664531398817965	-1.1303966096875844	-0.595429379478461	0.3859853669624926	-0.098603210161184	-0.14456659420762816	0.4063563641839439	0.03322861541867695	0.2304585007345518	-1.2304018984866063	-1.1211425605600007	-0.2120927319641116	-1.4387761023980512	0.1882634703303735	-0.76237184321717	0.3777592757931478	-0.7054933802659195	0.3574886117144842	0.08509803311570623
-0.7339485059519965	-1.0660754727968673	0.05884872409401861	0.006938227931715666	-0.747909633254723	-0.021161866868626904	-0.6271482965132766	0.09702495813800535	-0.4494814088096959	-0.3435967343825328	-0.832565071644964	0.24088595579546207	-0.18712714202753356	-0.4461803782125829	-0.44702797166935987	-0.4580089878935266	-1.6087440467284897	-0.6521251110398092	1.8800758415408247	-1.091012433974927	0.015093943666094336	-1.0065053647083775	-0.8378174481320882	-0.25245445421161417	-0.3762860331830013	-0.36238315542543525	0.6591765183004603	-0.005818828927545462	-0.9106997752765071	-0.20753304163973	-0.41924430383544925	-0.10395820584813949	-1.0897521753832413	-0.5595303729895161	0.4001284205610788	-0.09105369927725745	-0.1248640415462594	0.39757400237061835	0.04227093329700832	0.2275088210285283	-1.189046158141195	-1.1522887764142595	-0.2219745033096045	-1.4433243554096473	0.2446283016877985	-0.747077593167082	0.3855451668164345	-0.6815851929057054	0.371156699153452	0.04250296945413438
-0.7462705954639138	-1.0728861419743578	0.07275857280756393	0.03289262960415753	-0.7567648977916265	-0.03344903916080629	-0.6206632533749941	0.10435494354561585	-0.44863231191810765	-0.33747578438695713	-0.8523761922566409	0.24550855120602041	-0.19500844739595016	-0.46606289491809905	-0.4532585942083842	-0.4850573274417012	-1.6333809191442938	-0.6647767856529895	1.8736960250956345	-1.1062603918444345	0.0008669430405173781	-0.9907906143947625	-0.8457676546213085	-0.25385474398917307	-0.38478189426293363	-0.37107665123123124	0.6520747582742616	-0.03915435078231905	-0.922351342725329	-0.17818257548216226	-0.44392157225858214	-0.09803824577102745	-1.0543153092241477	-0.5187637046037704	0.44015593074575043	-0.05702773473000371	-0.10704965018160113	0.3977691659664692	0.05429189706467725	0.23124508198949817	-1.1531973179462092	-1.15964694391381	-0.2248250142746474	-1.4407586742236198	0.2874509333034996	-0.7323000407538207	0.38957551040496435	-0.6754909490687889	0.3689282066362221	0.007145738875676132
-0.7432934463200954	-1.0789852487004785	0.05687816219292762	0.051060710774864224	-0.7794111480827431	-0.06562369650321137	-0.628627341439555	0.13148682983050342	-0.4719824764368054	-0.32423745067560317	-0.8489564154843846	0.26977717711147686	-0.19876581390880074	-0.4571360506829702	-0.45849592909625314	-0.4935099335505137	-1.6666469499189345	-0.6766377306028412	1.8772114341572712	-1.1318477184062796	-0.022876767462975945	-0.9603365120628515	-0.8628546655832179	-0.2542748309224457	-0.37593688820711096	-0.3842179821004606	0.6501948806202695	-0.053585312624207605	-0.9237722655849437	-0.1518393292177856	-0.4435835274856597	-0.10163665287673007	-1.0204026093514647	-0.497589375352662	0.44798353273742125	-0.03863244764663784	-0.0985118773616759	0.3965981843913606	0.06578095978067468	0.24678006177457806	-1.1102219010859615	-1.160251724804188	-0.20002556887874365	-1.4411085398398942	0.3249054857423096	-0.716695772121639	0.3870107463031746	-0.6729126151377889	0.3613513320776662	-0.012654310248257658
-0.7438723364313914	-1.065058955009182	0.0485322529648048	0.08443065578228788	-0.7859437202821081	-0.09032471296686302	-0.6311303405455592	0.15577424416616553	-0.4812164051328344	-0.31057207394129926	-0.8534375022894055	0.29529775594062857	-0.21104598738982003	-0.4577446991535503	-0.45723174481296913	-0.5102943942522774	-1.6969115343078922	-0.6906951468397083	1.862628996568257	-1.1783226584880107	-0.05757911358346645	-0.9432128531004246	-0.8629733253815643	-0.26533712016518995	-0.3704669502515359	-0.3862397253111115	0.634215920561316	-0.052430835676853124	-0.9381709505623524	-0.10600929804552664	-0.4605984477226109	-0.11510166011094325	-0.999191295198892	-0.4843249966838665	0.46879783803344344	-0.01013570233831173	-0.08595150004004963	0.3939634758473607	0.07950400691367378	0.25267942118663583	-1.0782602845265832	-1.1726497330568577	-0.1780766344478829	-1.437843127421306	0.34930584563729333	-0.6921009646086546	0.38087363220245807	-0.6554502626050781	0.3745737210131874	-0.02762913731677901
-0.7416394745735275	-1.0706498028414562	0.0374043739939731	0.11344396908040597	-0.7991540329519221	-0.11198560432729901	-0.6294237502460106	0.18684463007305568	-0.4860987122594703	-0.3058746006888762	-0.8456545620491054	0.3154253067907869	-0.21856072041552474	-0.4661643363298627	-0.46328176959723905	-0.5332371822618901	-1.7125440675666523	-0.6946487951563297	1.8328131197121562	-1.2168603054321807	-0.04604370767083694	-0.9274981027868042	-0.8450556958312305	-0.26701746789826397	-0.3993296015915953	-0.3854310280268518	0.6158348946111509	-0.07350003996602145	-0.9478332260077214	-0.07557623272640872	-0.47502169136717654	-0.12682550261660558	-0.9939837270536481	-0.4717907672995908	0.4796497407946256	0.005707637404011024	-0.07240599508535629	0.4055757098005431	0.08961012689533314	0.2677227876873855	-1.0398199619078712	-1.1811166655220955	-0.15185193356945387	-1.4484557177817148	0.3432057556635525	-0.669262929060889	0.35916473605517085	-0.633182833200957	0.35214022967314645	-0.022887108745083106
-0.7442858293680379	-1.055910294920007	0.04656169106371838	0.14607235975433042	-0.8254294900204605	-0.14644035549711942	-0.6364776568174828	0.2074123503212764	-0.4795182113496559	-0.3202517157947641	-0.8324471483079827	0.34190892633046943	-0.2252506656701127	-0.4697147857415633	-0.46057280327592587	-0.5335994368094149	-1.723299250448678	-0.7181949673530773	1.7734417666711855	-1.2394189280336472	-0.04902368753159715	-0.913734149063844	-0.8142041482611208	-0.2845210901178031	-0.4029374330090995	-0.38169080308714937	0.6013180616164228	-0.07638623233439067	-0.9618529982225683	-0.05933724530316986	-0.49158588524023233	-0.14679085817080012	-1.003509766343734	-0.4575528562514377	0.4920137939405495	0.03197142878891916	-0.07142086745229155	0.4087959091320988	0.0901420279470046	0.25572742354953487	-1.0023514451980553	-1.1891804107270785	-0.1464359627358622	-1.4897398605024192	0.2964790664646466	-0.6601690506527287	0.32518161170645876	-0.6335344241915529	0.3408492009192241	-0.017812306238526122
-0.7420529675101679	-1.027752752201102	0.04551845241020304	0.15738106334018157	-0.8109126629107771	-0.16620116866804266	-0.6266932057667283	0.20084818428460954	-0.47463590422302	-0.3421732576393725	-0.821008584621482	0.35722127362795975	-0.2255255949271528	-0.48290216927073465	-0.4636429651067479	-0.5682551218555123	-1.737806241312807	-0.7208307328974869	1.7325588612877025	-1.2617686744999184	-0.04354436972310027	-0.8918418762131475	-0.7684014660993416	-0.290682365139076	-0.4151575071651736	-0.37602992209732483	0.5642426967737652	-0.07869518622909538	-0.9699996226176816	-0.04297796908420119	-0.5164885168453024	-0.14226382987653233	-1.0042718494869323	-0.4534153436391527	0.5054452473580747	0.060680836375673786	-0.06403241020427365	0.41279676284705813	0.08152523091000505	0.27440872835438423	-0.9525733869755018	-1.1792015260359086	-0.13987978751625493	-1.4968537947000533	0.2590245140258433	-0.6649226689115392	0.3080526514552219	-0.6077510848815154	0.3303010030043756	0.0027364842388362576
-0.751976797989569	-1.0315138680155382	0.039838597518840745	0.16841168405096962	-0.8469143941428009	-0.1948290133900271	-0.6293099775593736	0.22086889069643578	-0.47007200843072744	-0.33904160880442546	-0.8053247808039066	0.3609771323990421	-0.21782757573009043	-0.4995385607998411	-0.45705114705822397	-0.6182462494133102	-1.7443093751484549	-0.7211821683034073	1.6438924327330955	-1.3013507021200863	-0.01883937539355987	-0.8763438810762741	-0.738143217520963	-0.2988040458489448	-0.43959765547731056	-0.358137494683066	0.5479504237724773	-0.08836393066316581	-0.9745465757684476	-0.02565638249940488	-0.5114178452515149	-0.14888025584506825	-0.9980481704840809	-0.46473265754922377	0.5047336471770165	0.08907125054479365	-0.0758539418010991	0.4079176729507635	0.08216351217200424	0.26801775565798575	-0.9045229837021093	-1.1812174623371554	-0.1447256561568349	-1.5157465379790191	0.20802776184531271	-0.6664727618220222	0.3177621155548488	-0.614665707696483	0.31633578322977673	0.018127278725927638
-0.7646296818507944	-1.018400788554388	0.02905846476584591	0.17137790138495945	-0.874641533922315	-0.24271098376572497	-0.6357950206976603	0.26112910905466097	-0.46338537040946715	-0.3632407134380889	-0.776197716571258	0.33343416807777054	-0.20994627036167723	-0.5333185509168687	-0.4547033762464165	-0.6562829769029389	-1.7475609420662765	-0.714241319036456	1.5728030494866692	-1.3476167660666114	-0.0016323949072193325	-0.8489243512187181	-0.7043251749921865	-0.29810390096016426	-0.4444856851397424	-0.3297320025734276	0.536044531963849	-0.08778669218949281	-0.967631417851661	-0.0335954430174386	-0.5298976261711166	-0.13181684150515602	-0.9676918586130333	-0.46424589135954036	0.5150518498023995	0.1255428312938843	-0.10294495171048341	0.4067466913756487	0.0782274443896754	0.27411376038377866	-0.8702938200219632	-1.1838381795287751	-0.13199337384629387	-1.5522491839439296	0.18021135156502174	-0.662132501672671	0.33681464888243134	-0.6099778278219257	0.2848397556530317	0.039424810556713596
-0.7836503569363032	-0.989633335162872	0.011091576844183387	0.17508567305245212	-0.8897390341163891	-0.27437895359092984	-0.6266932057667283	0.27239759408426995	-0.4525593850417075	-0.36523358087850194	-0.7628723794931683	0.2839338755563302	-0.20499754373498752	-0.5421439537402322	-0.4640041606162506	-0.7281301288277795	-1.7303026253486036	-0.7145927544423799	1.4756735991170087	-1.3747706636424586	0.0007708146579119904	-0.8234556179518203	-0.6594717712171746	-0.2948832344717668	-0.4466969366537036	-0.29667650107928195	0.5507702402534722	-0.07321142072918282	-0.9871454251236813	-0.008214507118889686	-0.5420672379962193	-0.10059195403958887	-0.9707401911858563	-0.4761716630067175	0.5009977462264497	0.14553308546539862	-0.1366855731430802	0.4044047282254315	0.07875934544134089	0.2725405978738966	-0.823215222657474	-1.1832333986384012	-0.09446164613984415	-1.5891016955251243	0.11103633126273281	-0.6637859341105212	0.3402038014455088	-0.6073994938909256	0.2355157879385135	0.08526442008313677
-0.7838157541109618	-0.9616790960015021	-0.005600241612061979	0.17369525867714747	-0.9107884334254399	-0.29185967293443293	-0.6133818014302477	0.27031894150599217	-0.45553122416226544	-0.38245764947070016	-0.7319764652059042	0.264576757274593	-0.20417275596387777	-0.5365646760932784	-0.4778198888549513	-0.7872983715894205	-1.7264257571004333	-0.7101998118683628	1.3538060849802733	-1.3993136095283127	0.00769205820548629	-0.8108838177009194	-0.6128384704669688	-0.290682365139076	-0.4530979278783049	-0.26048729760864264	0.5396998496243941	-0.052430835676853124	-1.001449381910453	0.009227368261640136	-0.5628006507352802	-0.08167129732253554	-0.9605790826097739	-0.47276429967895206	0.4888115931257792	0.17679444039319642	-0.17141132220874633	0.39650060259343506	0.05684502211267401	0.2536626477553147	-0.7822913960493483	-1.1624692547355562	-0.06510138319986503	-1.625021232129574	0.05479350170478555	-0.6800102399068984	0.3402954001634322	-0.600484871075958	0.18871744507684093	0.11779307221531371
-0.79464926905097	-0.9438900347170011	-0.0236830449396642	0.1634061922998549	-0.9290796355836543	-0.28400601641778656	-0.5968847618679363	0.2696625249023251	-0.45553122416226544	-0.3905714669066941	-0.6881089838514758	0.24406399014022237	-0.20179003573621704	-0.5330142266815796	-0.4738467382503602	-0.8064978626079942	-1.7091674403827624	-0.7109905415316826	1.2428753990352985	-1.434195924106504	0.009710754240199432	-0.7867156154944582	-0.558492282824236	-0.28886198842824445	-0.4564729959785562	-0.2291502778435583	0.5314492754763043	-0.0411746854401809	-0.9859139586453505	0.02618808845924701	-0.5946895409806873	-0.08085875378253918	-0.9415270040296201	-0.4906529571497122	0.4589243855212288	0.1834933021634346	-0.1999800235677347	0.3887916405572897	0.04886650633767663	0.22682056243045223	-0.7560526365090462	-1.1632756292560604	-0.02737962142907452	-1.654526565768947	-0.01608954379015522	-0.6825937280910347	0.3473485014433544	-0.5776314566875196	0.1594499100173182	0.15023853086377664
-0.8039115108317365	-0.9221365540605123	-0.008150380542878338	0.15636142613162274	-0.9579681215319279	-0.28628611024520184	-0.5803877223056249	0.2593786647782127	-0.4350467616526837	-0.3912832052782729	-0.6547366794877587	0.20612018614518327	-0.2079301224767284	-0.5195225189171228	-0.48874605301757823	-0.8275086263641661	-1.6756512890759783	-0.7171406611353124	1.1251742956382813	-1.4551879756939825	0.01634361263995757	-0.7694835789436631	-0.5036714559881126	-0.30314494415938614	-0.49639190488839585	-0.21580677265326154	0.5224676377961136	-0.05113204911108994	-0.990839824558674	0.03244310583708147	-0.627930610317777	-0.06542042652261607	-0.9298417291671156	-0.4901661909600343	0.46826413789765253	0.18721489203579156	-0.22854872492672082	0.3817657511066286	0.04237731350734502	0.19555395754654648	-0.7289500494941668	-1.1619652706602452	-0.01968324182344905	-1.6749353933851117	-0.09112065046724635	-0.6966479038127377	0.36292028348993055	-0.5641538020481834	0.10433186175801928	0.1551469464029056
-0.8152412172957144	-0.9254910627598805	-0.006991226483418833	0.14922396567170054	-0.9723397803705238	-0.2823592819868739	-0.5431840537754453	0.24789137421405472	-0.4400352058907694	-0.3818882587734345	-0.6307982420819824	0.1876298045029326	-0.19821595539472764	-0.514957655387791	-0.5022005857467639	-0.8290783960700926	-1.6350067026032047	-0.7098483764624424	1.0312998536590223	-1.46093206941195	0.03057061326553453	-0.7490002147417731	-0.45383434068254896	-0.31882818966809384	-0.5302589675495062	-0.1917480284465179	0.5085774306860406	-0.06830489370293902	-0.9863875995985534	0.027030110029341223	-0.6456216201005659	-0.05392873931410214	-0.9106626367297601	-0.49028788250745514	0.4667519875128968	0.1893415148200001	-0.2651626352891044	0.35902919218989726	0.02556924027468366	0.16271419015276137	-0.7033591605597932	-1.1490632783322663	-0.008946317188442568	-1.6948777335129115	-0.17688791549812966	-0.7118388143354584	0.3918654783529895	-0.5702480458850999	0.042231203611415274	0.14874104815692699
-0.834758083905193	-0.9027210643157124	-0.012323335156939702	0.13161205025111639	-0.9825015593473102	-0.2826126257454788	-0.5349924203376061	0.20752175308855292	-0.4322871967550154	-0.3682228820391435	-0.5928269275762692	0.18079221545814117	-0.1924424409969317	-0.5012630647998033	-0.5140297386831598	-0.8432063234233786	-1.6103698301874003	-0.7170528022838318	0.9384670143646971	-1.470018181293096	0.05200724258649514	-0.7388127214350176	-0.4306956800049599	-0.3261096965114176	-0.5498110861992224	-0.18275127115911916	0.5028333600766182	-0.07494313615020606	-0.9816511900665137	0.04675747252869037	-0.6629745851104345	-0.041392353268443455	-0.8860219484327595	-0.4736161405108998	0.467107787603426	0.2027392383604794	-0.3088366270218068	0.3409765595736067	0.00280387526335619	0.11060318201291312	-0.6726932852122797	-1.1263839949432413	-0.00429048261219283	-1.6942946241524504	-0.22019855431173171	-0.712458851499651	0.42484101680456976	-0.592515475289221	0.0053867939933402295	0.14449818048751006
-0.8479071592903912	-0.892759189996391	-0.006643480265577409	0.10575034287036844	-0.9793078573831755	-0.28565275084869923	-0.5175851992822099	0.17634196441439032	-0.4195507433811876	-0.3333477018318023	-0.581742133900686	0.16037575239482182	-0.1758550424889817	-0.47803298150611745	-0.5150230263343122	-0.8715829296457953	-1.5728517503663821	-0.7046647042250918	0.9007089170360122	-1.4661539727919168	0.08603669002874793	-0.7344776179002246	-0.4272545458529127	-0.3137871464688718	-0.5954326963818899	-0.16546536670805587	0.47724613645280867	-0.09456924425518552	-0.9719889146211447	0.05180960194924842	-0.6708622964785533	-0.015507037637140451	-0.8557926504189081	-0.46327235898018454	0.4563448348648858	0.20475953000547212	-0.34323400020978545	0.3336579247291661	-0.008259666611315448	0.07953322244274531	-0.6530412101656343	-1.1169090943273812	0.010817225502553453	-1.6686378122921253	-0.22788466767866025	-0.6909642298076407	0.46193849756260313	-0.5942734302421793	-0.02804059376499951	0.14166960204123638
-0.8540268547526882	-0.8823907085619916	0.0034411600517435083	0.09156811624221023	-0.991792328697506	-0.2897062509863296	-0.48663902851704693	0.1562118552352757	-0.4163666300377262	-0.2939173960463667	-0.5620489366259803	0.1674059495817194	-0.18144527071541997	-0.4480063236243159	-0.5096953925690599	-0.894284214623734	-1.5372095745364114	-0.7053675750369396	0.8833922723990526	-1.442550969514454	0.13304346912270765	-0.719304755528456	-0.4387645462925329	-0.3235891749118077	-0.6206875163044377	-0.14534902176207876	0.48393014588923045	-0.10568108487344055	-0.9532327328742524	0.04579516216286627	-0.6653408985208704	0.011190821534158882	-0.8432182785560013	-0.44368001984553623	0.4396222306099539	0.21890157152042417	-0.37664624576469363	0.32770543505568533	-0.0186849272239789	0.04079409563689984	-0.6243189466359245	-1.1166067038821883	0.012052446920738114	-1.6563925157224277	-0.2228825939001823	-0.681973690926842	0.48282300524860255	-0.6418554109688797	-0.06429073871181605	0.1352637037952553
-0.854523046276658	-0.842543211284694	0.011787069279866237	0.07562469807199405	-1.0174871126816643	-0.28818618843471466	-0.4494353599868593	0.11879610882628375	-0.4190200578239447	-0.2645937751373458	-0.5529688396789612	0.15642728548163337	-0.1852942803139459	-0.4218344393895041	-0.5143006353152946	-0.8887296448950858	-1.505444266954609	-0.7081790582843154	0.8896418885086345	-1.3990002953255127	0.17072579510395836	-0.7097675277519133	-0.4394765050826129	-0.34431346361974424	-0.6476880611064264	-0.13493704422723127	0.4608494258040816	-0.10149610593928693	-0.9274666650199364	0.06263559356475064	-0.6726652019341263	0.03022755589977751	-0.8329301561227171	-0.41702957096053	0.42903717791667273	0.23580822265484785	-0.3939680733128126	0.3377563602420541	-0.0047491196703124	0.007266069645038654	-0.5910615888646786	-1.0951369822739156	0.020413945751544323	-1.643214244175984	-0.21812452372065996	-0.6697796266977158	0.4821818142231586	-0.6542782926364433	-0.09890665581267655	0.1344317689581152
-0.8482379536397054	-0.8370540152311887	0.040881836172360554	0.06737490611182641	-1.030842593622577	-0.2809658913145709	-0.421674824447523	0.09341466681784048	-0.41838323515525006	-0.2395405844577852	-0.5447142060907663	0.1610498808921952	-0.19152601014013962	-0.37689589397856005	-0.5116819678713617	-0.8735149538992382	-1.4756799236299312	-0.7119569888979703	0.8805278650155077	-1.3583738870293538	0.2118687428589962	-0.7235314814748772	-0.4371033091156816	-0.383661606369257	-0.6780636740086606	-0.13615009015362253	0.4498834728224529	-0.11549413892592392	-0.9102261343232998	0.073461585180242	-0.6669184407944903	0.02523621701123423	-0.8354704332667372	-0.40668578942982025	0.407511272439584	0.24920594619533357	-0.3862512401871095	0.35258879352678596	0.01759072449968028	-0.02842505479790768	-0.5475462798328176	-1.0671154676865773	0.020984047944550836	-1.5927169735599855	-0.2270306550823292	-0.6450814796573695	0.47320513986689344	-0.6699826902161897	-0.12089444864926681	0.12877461206556273
-0.853117170292075	-0.8428481666210018	0.06336942492591693	0.06255480294408843	-1.0468111034432306	-0.25917832807482766	-0.4167825989221518	0.08652229247934	-0.42411463917347425	-0.20879348680560397	-0.5371671125244105	0.16846529436330507	-0.18538592339962826	-0.34849229868496606	-0.5003043093218456	-0.8234030748256085	-1.449792448553428	-0.7157349195116254	0.887037881796306	-1.3292356661691243	0.23638148042332924	-0.7296006264235797	-0.4497999075387583	-0.42258966218550414	-0.7182153462357588	-0.1298826862006056	0.4229385597818704	-0.13858367787294984	-0.8784921904586075	0.06564281345793806	-0.6411143564616398	0.010378277994162553	-0.7993984978216392	-0.3777232011438253	0.40875657275644145	0.2640923056847583	-0.37525064828451205	0.3706414261430736	0.024718198592017075	-0.06441114721145952	-0.5100777631230016	-1.0449401683728636	-0.006760925448570026	-1.5423363248160797	-0.21897853631698425	-0.6148029981392925	0.47082357320094215	-0.6681075382663693	-0.13233404357101247	0.10281824514678983
-0.8617178233742193	-0.8377655776825684	0.09084137613517061	0.046333301898816445	-1.049133795780783	-0.25651821860951457	-0.41496223593596215	0.0819273762536744	-0.4158359444804853	-0.16053762521260337	-0.5363416491655941	0.16750225365277074	-0.18144527071541997	-0.3338847353911163	-0.4956087676982338	-0.7974414989199891	-1.430408107312568	-0.7250479577685464	0.909041738515435	-1.3125255753532248	0.26425871137884743	-0.7239649918283537	-0.46795485668578946	-0.452695892403111	-0.740909769668457	-0.12583919977930377	0.40883947737691234	-0.15792116674108223	-0.8442005854466123	0.07610793868625446	-0.6037040682585413	0.017342936908412297	-0.7839028072431113	-0.37419414626863906	0.4153388744312521	0.2617530206221308	-0.36819056691418506	0.37483744345388403	0.041207131193674335	-0.09410458958548593	-0.4855666585318528	-1.0247808053603926	-0.031750404908811834	-1.5028015101767624	-0.2172705111243289	-0.5783241449792837	0.47961705012136896	-0.69236731661717	-0.14778492502375187	0.1044821148210725
-0.8607254403262797	-0.8355292385496625	0.11587910381953871	0.019266568726125644	-1.0306974253514787	-0.26335850009175577	-0.40665682981148993	0.06639218330022932	-0.4004460633204311	-0.11157002524800835	-0.5286766322622612	0.17135441649490787	-0.173747251518361	-0.31450942574441293	-0.4929901002542978	-0.8027545656169549	-1.4108987058056355	-0.7500877304404633	0.9356026069811432	-1.276076689761031	0.29194368556915146	-0.7237482366516172	-0.4830246510758095	-0.4892434555974988	-0.7637205747597962	-0.12118919039480633	0.39714246086317245	-0.1499841377280435	-0.8253496755090829	0.09800049950870043	-0.5739561282416279	0.002601075539909412	-0.768026075092984	-0.350951060711391	0.41818527515549614	0.2705785051765742	-0.3624439890546173	0.37190998951611076	0.04248369371767872	-0.12133996553781624	-0.45295717136653707	-0.9896027169036354	-0.05902029314109005	-1.4682814360374208	-0.1933581584272462	-0.5553827699041481	0.4682588090991553	-0.7060793652502367	-0.19101767985786597	0.09549721857995971
-0.8692433948210947	-0.843051470178541	0.13975767744446543	0.00017154463855039944	-1.003696126927454	-0.2720988597635145	-0.3875430184565372	0.05632712871067806	-0.3854807306061799	-0.07043154737079119	-0.5299737889689783	0.17077659206858942	-0.17173110363341568	-0.3150166328032258	-0.4814318439500366	-0.8240068324048094	-1.3907640029683543	-0.7657266060039769	0.9729701033029762	-1.2531003148891684	0.3369317686284014	-0.7310095350723915	-0.49821310526416607	-0.5073071937280612	-0.785018418288944	-0.10501524470959896	0.38878744906764345	-0.133244221991446	-0.8011939868956582	0.10702215918828079	-0.5498422677733651	-0.0008812539172136401	-0.7351294860779107	-0.3291682737231875	0.4011958208326688	0.2788723340349704	-0.3423309665461374	0.36576233624677895	0.03322861541867995	-0.14336424067616227	-0.4216434254130904	-0.9495863813238817	-0.06890206448658806	-1.432945008793425	-0.14602146023096826	-0.5155970518684456	0.44673311038770364	-0.7377225544034602	-0.21003414933816386	0.1077266606859188
-0.8705665722183453	-0.8324796851866022	0.1673455440596498	-0.023928971200150657	-1.01197071837998	-0.2827392976247812	-0.39607596995428773	0.04899714330306756	-0.3634042114248615	-0.04452427064534111	-0.5091013583245327	0.1592201035421814	-0.17218931906180995	-0.31095897633271236	-0.47059597866478686	-0.8514174265004982	-1.377132433966717	-0.7898877901610918	0.9914585509604781	-1.2326304536396888	0.37115347283586486	-0.7318765557793515	-0.5192158895715111	-0.5229904392367618	-0.8034067203523737	-0.11209134594687883	0.3918161408435202	-0.12141083328109653	-0.7757121036132674	0.11556266368494551	-0.5255030441231546	0.009333579157028564	-0.7055352573500695	-0.2950946404455463	0.3978157199726312	0.2736621082136712	-0.3175385877805816	0.3747398616559615	0.030994631001675255	-0.16873148614801034	-0.38093555567361054	-0.9316445482427864	-0.07697851222088971	-1.3864128818285668	-0.07879846872026988	-0.49038220719127273	0.43308490141747036	-0.7667874096256774	-0.25906098471705474	0.11637878299217305
-0.8819789772696526	-0.8362408010010383	0.1885580633478025	-0.048029487038840565	-1.020535646374695	-0.28628611024520667	-0.38321965636434346	0.05753055915073169	-0.3569298476264969	-0.020609861360306705	-0.5096909750094026	0.16673182108434617	-0.17246424831884652	-0.3168425782149606	-0.4567802504260892	-0.8691678993289981	-1.3331112203100508	-0.7934900030717893	1.0260918402343744	-1.2022389759682681	0.392590102156829	-0.7380540783164293	-0.5329804261797219	-0.560798263230958	-0.8049196819145542	-0.10612720347546141	0.3758371807845767	-0.12141083328109653	-0.7485251128993411	0.10269176254207983	-0.4927127011499603	0.00898534621131119	-0.6711145020485799	-0.28061334630254425	0.39692621974630565	0.2696215249236858	-0.289216168329857	0.37903346076470334	0.03971780824900856	-0.196753443355287	-0.3505936156290613	-0.9184401654696175	-0.08809550498457239	-1.3564410607008266	-0.042319930677265284	-0.4687842459718925	0.43207731552033585	-0.7660842276445009	-0.28431723324558383	0.11845862008502579
-0.8822270730316359	-0.8283119622570898	0.19180369471429715	-0.06962725700198057	-1.013277232819852	-0.28679279776240685	-0.3728663418804195	0.050966393114064826	-0.35894645274401876	0.006720892108295943	-0.4848091509078289	0.1767474444738978	-0.18593578191370488	-0.34960815421435715	-0.4746594281467551	-0.8810015478813228	-1.2912160311765692	-0.8259099192680585	1.020232825131649	-1.1774871539472098	0.42460085356437205	-0.7253739004771655	-0.5436598080309093	-0.5981860002918817	-0.8247045638815289	-0.11482069928126071	0.36904873370070557	-0.11217501770228616	-0.7195382865632369	0.11784815080377214	-0.48110649727972266	0.003529696728478176	-0.6438065227503496	-0.2557882706288379	0.39754886990473576	0.2735557770744649	-0.25859511773531096	0.3570775562313788	0.03280309457734815	-0.22919992012160428	-0.32079156775612205	-0.8991879737927087	-0.10548362187135778	-1.3432627891543882	-0.034511815510872526	-0.451526544901862	0.4295125514185462	-0.7618651357574032	-0.33438403179917797	0.1244485509124343
-0.8875197826206476	-0.836749059894881	0.18577609360509353	-0.07834052042058427	-0.9800336987386647	-0.3035134858301097	-0.37286634188041545	0.040682532989956506	-0.3495002498250922	0.0484287606827762	-0.4714838138297391	0.18233308059499398	-0.1841029202001138	-0.3741569758609578	-0.4798064641572468	-0.8730319478358796	-1.2574497593376548	-0.8713329454834302	1.002785980159086	-1.1817691147187885	0.42921501592942385	-0.7099842829286569	-0.5389134160970469	-0.6016867247357943	-0.8366918747203427	-0.13968814077226077	0.34398369831412207	-0.1261730506889189	-0.7050448733951798	0.14214648754077458	-0.4488795622613984	-0.007265524588608246	-0.6389799961767128	-0.2202543387821593	0.3914113183430823	0.25271487378926843	-0.23207876561188487	0.35902919218989726	0.03769658425267432	-0.27393672899637506	-0.2979001396798128	-0.8831612801977974	-0.09921249774825247	-1.3236703146428703	-0.03438981371140151	-0.41132746875669607	0.4302453411619135	-0.7413556613062358	-0.3568175231392207	0.11712752434560161
-0.8922336020983586	-0.838985399027795	0.18287820845644004	-0.09048347263162121	-0.9284989624992633	-0.3036401577094121	-0.3718423877006815	0.04396461600828791	-0.3664821876568731	0.08259220251853595	-0.46263956355666636	0.20014933373987476	-0.20270646659301259	-0.3923149885665118	-0.48973934066872443	-0.8732734508675619	-1.2150543291398999	-0.928265481242735	0.951226647255082	-1.1905419123971397	0.4450761990592822	-0.6815893547757761	-0.5310818694061692	-0.6049073912241847	-0.8527525436111775	-0.16182622892888887	0.33353993356970585	-0.14882966078068902	-0.7008768330069857	0.14731890575706605	-0.415638492924314	-0.0021581080514926397	-0.6050672963040298	-0.1992017010784718	0.37886936515188824	0.23006634113749821	-0.2141822802778076	0.34927101239730796	0.027909604902013028	-0.30834965890004223	-0.3162564735145966	-0.8783230330748009	-0.10481850264618221	-1.2970805278058095	-0.03621984070352105	-0.3837358149501199	0.4326269078278648	-0.7312767195759539	-0.39321623425384705	0.10681153236506219
-0.8883467684939285	-0.8297350871598557	0.18705116307050604	-0.11282279692825316	-0.9026590102440121	-0.2696920940568015	-0.35818966530428964	0.03794746380801161	-0.37571611635290797	0.12045668388650065	-0.4657055703180011	0.21199473447944034	-0.21260391984637458	-0.41595083750725587	-0.5042774599264367	-0.8659076084013112	-1.172533838676074	-0.9988161389815041	0.9303945935564909	-1.1913774169379319	0.46266769307604094	-0.6630567871645356	-0.5268101166656954	-0.5848832474050426	-0.8756797303611396	-0.17840452325622444	0.3197541641070787	-0.17639279789871146	-0.6992664537660872	0.157182587006737	-0.38014379176776114	0.006199482645608395	-0.5824588297222463	-0.15356737079591604	0.3845621666003762	0.2042278743094184	-0.19776348639333213	0.3356095606876877	0.01961194849601155	-0.3445323966273254	-0.31927986967561456	-0.8767102840338065	-0.12667242004487395	-1.2927655185383895	-0.0552521214216138	-0.3634812675864852	0.4209022719339661	-0.7005711063976376	-0.431100607046633	0.08875854639912256
-0.880821197047056	-0.8136741061144136	0.18484877035752673	-0.131454349557396	-0.8721736733136641	-0.2674120002293814	-0.3530698944056361	0.012456619032291756	-0.38303957704285896	0.13554553736395714	-0.4633471035785174	0.22412904743216683	-0.22460916407036072	-0.4382679480950833	-0.5139394398057826	-0.8747224690576357	-1.122884913046252	-1.0484563900679371	0.9055263294538081	-1.192004045343532	0.4783366194406919	-0.6605641026320345	-0.5352349623483044	-0.5918846962928583	-0.8853394080273694	-0.187603454864684	0.3128612793757685	-0.16903300735934151	-0.6950036851872505	0.16536222511622314	-0.37405898585520997	0.002833230837057848	-0.5672171668581217	-0.1210757276347421	0.3670390121417524	0.17317918166004906	-0.19702464066852896	0.3028220765845876	0.015782260924016404	-0.3674415756774894	-0.3220873089679973	-0.8836652642731085	-0.1441555539638232	-1.2921824091779288	-0.06977033555912963	-0.3416766273123773	0.41192559757770375	-0.6892029977018496	-0.47656185439797105	0.08859215943169704
-0.8744534058227756	-0.7952751341572909	0.20942283641812282	-0.13979683580925367	-0.8573665096617813	-0.2752656567460326	-0.34362676141480086	0.007533494504788623	-0.38707278727791056	0.14963795712120828	-0.46346502691548663	0.2379005295928044	-0.2342316880666792	-0.4485135306831287	-0.5216148443828362	-0.8797940327229253	-1.0777381569949593	-1.0850935311352659	0.9063075314675029	-1.1830223715299801	0.4921791065358439	-0.675953720180543	-0.5383201171053156	-0.5965056525588078	-0.8910421093001991	-0.20458609783414775	0.30899708642033824	-0.1862058519511969	-0.7093076419740224	0.15092756962889892	-0.3583962447099362	0.007244181482749665	-0.5493082129927754	-0.0693568199811806	0.36766166230017966	0.15669785508246953	-0.19012874723704803	0.2997970408488859	0.018867287023681657	-0.39467695162981703	-0.3327771739658966	-0.8813469375266775	-0.16306394336530558	-1.2794706251198533	-0.07562642193393185	-0.31883859176460766	0.40304052193935913	-0.6733814031252409	-0.5242515942665276	0.06105511632235805
-0.8706492708056747	-0.7931404468031515	0.23886534952844954	-0.14415346751855562	-0.843430355636478	-0.29565982931345847	-0.3331596742442277	0.006877077901121538	-0.397049675754078	0.12985163039133135	-0.46452633694825723	0.23963400287176334	-0.24825308017561068	-0.4558173123300536	-0.5352499748667732	-0.8841410872931654	-1.0388444142471607	-1.0899257679666925	0.8737574475634611	-1.177382715879614	0.5089054451091576	-0.6770374960642431	-0.5409306326689421	-0.6158296514891786	-0.9138529143915329	-0.2142904652452709	0.2993888228554823	-0.21506777563497828	-0.7434097906047352	0.14864208251006866	-0.318845006278358	0.025120139362665366	-0.53622578570106	-0.017516220780200046	0.36125726067063363	0.1381962368599005	-0.18241191411134497	0.3156052921128756	0.024718198592011076	-0.42623852448432165	-0.3423872546205712	-0.8756015190681216	-0.15755295549954487	-1.271307094073396	-0.09868476203469029	-0.2960005562168421	0.3962622168132014	-0.6800616319464747	-0.5671872167650183	0.05140467221153318
-0.8584098798810867	-0.7791125013330803	0.23480831032033234	-0.14878818210292435	-0.8382042978769931	-0.28729948527961185	-0.33372853767741323	-0.0011093241101480433	-0.40554064466996853	0.1294245873683789	-0.46888950041630906	0.24050073951124626	-0.23945534395039852	-0.4677873989180702	-0.5357014692536624	-0.8863146145782907	-1.0389694745132374	-1.1038074665005937	0.8559200015840458	-1.162865824483297	0.521882776760861	-0.67118510629227	-0.5403373336772048	-0.6509769249060073	-0.9161805475641243	-0.2309698467331418	0.2827832369118669	-0.2501350129107751	-0.7878373120152982	0.15597969904945697	-0.2945057826281475	0.01931625693411505	-0.5322883561278311	0.03310746294658666	0.3755782143144816	0.10959316041235859	-0.1789639673956045	0.3343409973146475	0.05429189706467725	-0.46310952080968354	-0.3693818632011277	-0.8726784114313079	-0.16163868788277763	-1.2612776130734482	-0.13199125329135006	-0.2864933196992223	0.39827738860746215	-0.6785380709872472	-0.5954147886498358	0.020123922335063806
-0.865439259803991	-0.7586804938005909	0.23863351871655675	-0.14656351910242646	-0.8178807399234234	-0.2914796572965352	-0.3274710399124008	0.0033761893482330773	-0.41785254959800716	0.15020734781847145	-0.4780875207002974	0.25138309954028093	-0.2268085981266603	-0.4990313537410247	-0.5391328265939901	-0.8698924084240391	-1.0420959811649886	-1.1205885071333492	0.8405563619813325	-1.1247459298095266	0.5368788044472776	-0.676170475357283	-0.5600348602027406	-0.6694607499698398	-0.9098959379981439	-0.24582965933142265	0.26408889801937097	-0.2667306190289554	-0.8364328738140652	0.1627158716102143	-0.2675748823855568	0.002833230837057848	-0.5076476678308285	0.072048758121027	0.3807373156271758	0.09194219130346848	-0.18191935029481027	0.3495637577910844	0.08163161112033875	-0.48975496082081477	-0.4067424014766253	-0.8604819968087654	-0.1721855784534512	-1.2573124694223075	-0.18005996228447788	-0.2544580662159249	0.39388065014725293	-0.6691623112381448	-0.6065572512359485	0.003901193010832363
-0.8555981279119254	-0.7548177262073863	0.23863351871655675	-0.13924067005913116	-0.7766529509319038	-0.32238759584592774	-0.3413513076820669	0.019677201672617734	-0.4226287196131933	0.14494048386878777	-0.481035604124655	0.2398266110138729	-0.21691114487329832	-0.5135374756231108	-0.5521358649362867	-0.867115123559715	-1.0711099628932454	-1.1499333635278062	0.8059230727074317	-1.0922656907861186	0.5490871090381415	-0.6756285874154313	-0.5759352731811812	-0.6848639375230278	-0.9236289737163929	-0.25310793488976663	0.2589714532946037	-0.29328358881803207	-0.8842706100877001	0.16812886741796534	-0.2418834796436794	0.006315560294184469	-0.4958353791111339	0.10685254068319147	0.3754892642918478	0.06684804244986135	-0.1862703306741965	0.3465387220553797	0.10886494496566655	-0.508927878910001	-0.43719231995549307	-0.8486887694464741	-0.168764965295394	-1.2606945037129822	-0.21348845534061545	-0.23244674688708386	0.3794080527157291	-0.675139358078196	-0.6659837183618798	-0.010324892704265447
-0.8465012833058082	-0.7534962530833952	0.24141548845926142	-0.12858082651509273	-0.7679428546660906	-0.33416808062090214	-0.35932739217065257	0.04319879663734032	-0.42146121138726167	0.14921091409826104	-0.49141285777839117	0.23009989983747872	-0.20939641184759708	-0.5223628784464832	-0.5496977952471113	-0.8480363840569817	-1.1052514155303776	-1.1582799544184463	0.7958976468649926	-1.0694981920494515	0.5511058050728512	-0.6849490600152374	-0.5697649636671608	-0.7158103416071636	-0.8984905354524751	-0.25159162748177266	0.24904987678741342	-0.32517601448861044	-0.9143941747114953	0.17582735034453587	-0.20751559439686165	0.003994007322764342	-0.47906954996059686	0.14116955705566891	0.3685511625265025	0.019743347779753517	-0.18413588746921522	0.36654299063018575	0.15226807078165652	-0.5308538313914807	-0.4619193814152876	-0.8301421554750005	-0.17323076580730037	-1.2331717418991814	-0.22483462269177626	-0.22087271982215018	0.3608135129777465	-0.6784208739903819	-0.697331179770811	-0.01614843656424345
-0.8305404559514471	-0.7272700941610948	0.2644826542425564	-0.12172144893023354	-0.7609747776534389	-0.33644817444831265	-0.3791238396454279	0.07394097424239685	-0.41689731559497306	0.13825014317595682	-0.4824506841683492	0.2153653769663069	-0.20847998099080853	-0.536666117505042	-0.5506007840208834	-0.8351159718620889	-1.142019133754977	-1.157928519012526	0.792382237803361	-1.0414043518652132	0.5689856842374261	-0.7043486483334274	-0.5745113556010192	-0.7617398463112287	-0.8908093459829445	-0.24987314575272776	0.22983334965770152	-0.34927572076457364	-0.939591873421967	0.1582651861682836	-0.2008673805294402	-0.006220825751474256	-0.43461469994022645	0.14384677109891655	0.36241361096485736	-0.021938458790642573	-0.18988246532878184	0.35961468297745014	0.2024795300589822	-0.544324035382347	-0.5015474668115426	-0.8196592867085152	-0.18463280966749018	-1.2142789986202172	-0.2547250635631424	-0.20733524173727408	0.35293602323653644	-0.6848667088178912	-0.7112963995454044	-0.01614843656424345
-0.8280594983316014	-0.7234073265678901	0.2767696872728566	-0.11310087980332004	-0.7702655470036429	-0.3667227536012074	-0.3854951100970815	0.08772572291939769	-0.4080879353447372	0.10237852924841294	-0.47490359060199344	0.2052534495057038	-0.2018816788218959	-0.5383906215050078	-0.543015678321207	-0.8219540566355178	-1.1821634791634665	-1.1564349185373566	0.7813152092759834	-1.0041199617322343	0.5759069277850039	-0.7421724266744789	-0.5702396028605495	-0.8183115533247656	-0.8724210439195201	-0.23754051216775812	0.2007996836682352	-0.36038756138282657	-0.9524749073491243	0.14539428502542523	-0.19410648507104575	-0.02142699771425963	-0.43779004637024915	0.16429095106549443	0.3415993056688297	-0.056070754477108936	-0.1864345186130414	0.3412693049673831	0.24120192662030743	-0.5696912808541911	-0.5052187335784983	-0.8035317962985413	-0.19774516010670212	-1.2019170801784262	-0.2871775422234694	-0.19555453561761135	0.3380054322154014	-0.7230729297954893	-0.7218445974602526	-0.015233308243391891
-0.8243380619018253	-0.7103958988855003	0.2709739169755457	-0.10392414492627648	-0.7381833590912265	-0.4154914271320176	-0.4125730095165951	0.10096345776000794	-0.4037363137753383	0.0807416827524309	-0.45509246999031855	0.20419410472411814	-0.20444768522091786	-0.5464044930342711	-0.5376880445559548	-0.8330631960928143	-1.256324216943022	-1.1359638061424246	0.78378901565269	-0.9741462363312076	0.592825523123518	-0.7548526045137463	-0.5743926958026766	-0.8736229995385009	-0.8492610938523015	-0.23026223660941417	0.1574580599789224	-0.3440805745014912	-0.9724625555743476	0.13913926764757992	-0.18531732097514475	-0.031061442545636062	-0.42318345279212916	0.18595204650628427	0.32558830159496155	-0.10285645572958833	-0.1933304120445223	0.3280957622473872	0.2867326566429714	-0.5987947872870116	-0.5332931265022766	-0.8045397644491633	-0.1974601090102002	-1.1694961997367446	-0.30389178875154155	-0.18666733626418278	0.34130298606056114	-0.7624511207417253	-0.7346212878923328	-0.014234986438818752
-0.8127602596758656	-0.6904721502468576	0.27584236402528545	-0.08816611533943693	-0.7129240799203659	-0.4538730065601587	-0.4434054075951251	0.11321656769511755	-0.4001276519860897	0.06195178974276433	-0.44424352298868564	0.1956230424003609	-0.20114853413646155	-0.5421439537402322	-0.5339857905834954	-0.8252143475632069	-1.3474931509081034	-1.1408839018253234	0.7716803844403828	-0.9421881876457951	0.6182995445139118	-0.7734935497133444	-0.5656118707250236	-0.8978480126903359	-0.8202820608536139	-0.24582965933142265	0.11025224333418614	-0.3885279369745198	-0.9947236803749504	0.1498449704673487	-0.17573938574242237	-0.026418336602802947	-0.40248019406835933	0.20724806730481346	0.3187391498522499	-0.12826959800083024	-0.19341250601394128	0.32858367123701754	0.32864645951429255	-0.6341909437593578	-0.5552127486696931	-0.7753086880810833	-0.17712646412619762	-1.1296115194811545	-0.31792199569115975	-0.1757133463634417	0.3317767193967726	-0.7980790077883126	-0.7494779046738137	-0.01739633881995356
-0.7920029142564626	-0.6826449632816716	0.26587363911391315	-0.08473642654700733	-0.6526792474151513	-0.4751538822826922	-0.4654773088026304	0.13608174605616902	-0.4088308951248718	0.051560409517723206	-0.43622473607442913	0.17982917474760685	-0.1909761516260665	-0.550259266681259	-0.5533097503421935	-0.8083091353455967	-1.4280319622572317	-1.1624093204380253	0.7397813022144231	-0.8882981447645111	0.6451193632607672	-0.7670992719995301	-0.564781252136603	-0.950498908326704	-0.8121353447495626	-0.2541188064950937	0.06179317492011615	-0.39963977759277275	-1.0037228584858326	0.1603100956956578	-0.1722462564222513	-0.037561790865599534	-0.40298824949716217	0.23803602880211014	0.3124236982453375	-0.16123225115598602	-0.19053921708415908	0.317752091667245	0.37024112175462476	-0.6667357431825454	-0.5771323708371064	-0.761801914862729	-0.15536756375967492	-1.0912429235627585	-0.33475824401869786	-0.16186584969647486	0.3264639937573494	-0.8206980281830326	-0.7482893753312948	-0.008328249095126743
-0.7776133600613401	-0.6590617506073533	0.24129957305331726	-0.070832282793916	-0.6483241992822487	-0.49947488310844856	-0.4872078919502284	0.1481160504567256	-0.4190200578239447	0.06038596532529082	-0.4259654057576741	0.18002178288971307	-0.18712714202753356	-0.5577659311517129	-0.565770995420233	-0.7685818866342076	-1.4901869144940605	-1.184901186417008	0.7265008679815735	-0.8477761745359533	0.6754959321640222	-0.7677495375297431	-0.5640692933465251	-0.96996293623483	-0.7901392112686398	-0.2500753200737886	0.03255063363576142	-0.4224406973029643	-0.9775778778689549	0.1564608542323726	-0.1867821816577917	-0.038374334405603	-0.3916840162062665	0.2537342384193025	0.3246988013686332	-0.21641811240606781	-0.19915908387351025	0.3008704406260691	0.4215163831352813	-0.693086215223067	-0.587282343663391	-0.7766190466768937	-0.15156688247294672	-1.0374802405281662	-0.3340262332218497	-0.1549421013629859	0.3140981668380096	-0.8390979566906429	-0.75779761007144	-0.015233308243391891
-0.7584272878011725	-0.6440172873496007	0.2341128178846584	-0.06202632508362217	-0.6063705689352399	-0.5155622117796487	-0.5125792010701895	0.15391439712244487	-0.4223103082788499	0.05611553509582279	-0.40426751175440034	0.16894681471857564	-0.1924424409969317	-0.5625336775045665	-0.5750717797900702	-0.7309074136921037	-1.5213269207455085	-1.211785994970015	0.7021534052213555	-0.8027633674006198	0.6922222707373323	-0.7781537860132492	-0.5548138290754875	-1.000349224407938	-0.7697724210085163	-0.24845792550526585	-0.003689230027349398	-0.4201317434082659	-0.9595795216471904	0.1452739962296918	-0.18689486324876994	-0.033150840219911284	-0.37999874134377365	0.3042362305986664	0.30770934704580594	-0.2552289782177859	-0.1983381441792835	0.2824274808180796	0.4435370866742759	-0.7131440372240632	-0.5700057941718396	-0.8106883701679705	-0.15185193356945387	-1.0127564036445862	-0.3376862872061007	-0.14305805571596142	0.31336537709463674	-0.8328865158568627	-0.7748827193701449	-0.01664759746653002
-0.7379180381437574	-0.6288711723130755	0.2313308481419447	-0.05748430479094356	-0.5767562416314796	-0.526709337158118	-0.5242977877937628	0.13356548240877722	-0.4427947707884317	0.028073043255636122	-0.3951874148073852	0.15045643307632148	-0.2247008071560361	-0.5535053918576722	-0.5816635978385987	-0.6923876801391227	-1.5433375275738452	-1.2503560307699175	0.6836649575638535	-0.794826074263066	0.7294239548055528	-0.7733851721249762	-0.5365402201301157	-1.0248542955152995	-0.7566212935834106	-0.2404720398231975	-0.047970792543651525	-0.4345627052501481	-0.9194147688154644	0.1298770303765471	-0.17393648028684947	-0.020382298877118434	-0.39257311320667837	0.3484102623121757	0.28636134161397897	-0.2960601356744967	-0.1934945999833695	0.2748161005798567	0.46725987357860066	-0.7324152779701183	-0.5431191640256015	-0.84042343061136	-0.13892961719457483	-0.9826679606447476	-0.3384182980029488	-0.12941723810371805	0.31135020530037605	-0.8417934876185128	-0.7999904017308509	-0.02596526764249886
-0.7158375153270977	-0.5973591208948068	0.23306957923113852	-0.04951259570583915	-0.5615135731663017	-0.5141688211073361	-0.5373816467569813	0.10676180442573112	-0.45330234482184406	0.030919996741956765	-0.3956591081552818	0.12657302345507734	-0.24321271046324908	-0.5575630483281857	-0.577419550601876	-0.6277856191646759	-1.5434625878399117	-1.278031568986244	0.6654369105775954	-0.7969148356150476	0.7654720982825153	-0.7778286532481374	-0.5186225905797798	-1.053700264933091	-0.7359053583474024	-0.238652470933614	-0.0934011691818432	-0.470062871381205	-0.8921330499108926	0.12578721132179865	-0.18385246029248903	0.00364577437705061	-0.39473234877909535	0.4003725530605753	0.2756873388980725	-0.3440154794582898	-0.1810984106005881	0.2835984623931883	0.48449346765259993	-0.7501133562062887	-0.5080261728708765	-0.8602804031786427	-0.15052169511909755	-0.9380017836333732	-0.3442743843777476	-0.10647586302858802	0.31794531299069273	-0.8348788648035452	-0.797613343045817	-0.03744596839503443
-0.70905623116618	-0.5709296584149733	0.2343446486965512	-0.05155187012295664	-0.543948212363571	-0.4966881017638353	-0.542956508402171	0.08663169524662051	-0.467312443533069	0.002308114204506978	-0.3802111510116508	0.10230439754962439	-0.25860874885737395	-0.5496506182106861	-0.5857270473205669	-0.5989260068788964	-1.5665987370628753	-1.3245089014193805	0.6483806666118704	-0.7816668777455454	0.8031544242637694	-0.7854150844340235	-0.5094857861070969	-1.0811459445733238	-0.7184481095530134	-0.23592311759923212	-0.1284922187230645	-0.5031097739991421	-0.875176703786181	0.10930764630710381	-0.1926416243883988	0.02163780990553168	-0.4041313742119735	0.43967892287728727	0.27639893907913626	-0.37410719185477237	-0.17543392671044505	0.2708152468648973	0.4972590928925956	-0.754439553108467	-0.4857826154004987	-0.8810445470814847	-0.15603268298485826	-0.9079133406335396	-0.36721072267903504	-0.0830177903166243	0.3200520835028767	-0.8427310635934246	-0.773694190027632	-0.05300314984955636
-0.7030192342912137	-0.5638140339011712	0.2316785943597863	-0.045804824038350116	-0.550335616291843	-0.48465427323025373	-0.5335133754113359	0.06059383663451009	-0.4915117049433472	0.010991322337758822	-0.37337159746714615	0.08631792175476417	-0.25017758497487713	-0.540115125504979	-0.5870815304812236	-0.5835905643672065	-1.5871086206983702	-1.3598281597145028	0.6121849733105753	-0.771014194850408	0.8332426080192012	-0.8017801002778568	-0.4923987751451877	-1.1064911895472165	-0.6941243428994991	-0.22874592920142345	-0.16045013884096496	-0.5006565104860181	-0.8698719251102913	0.10630042641390908	-0.19703620643635195	0.05216623147967486	-0.4153085936456713	0.518291662510693	0.2888519422476966	-0.40217861260626064	-0.15876885091770107	0.2772556455280025	0.49417406679293036	-0.7603389125205193	-0.4536050419724701	-0.895055304375153	-0.169145033424065	-0.876425435168593	-0.3563525625257634	-0.06886027506756116	0.3110754091466116	-0.8436686395683304	-0.806973011618154	-0.06539897892294094
-0.6937569925104411	-0.5543604184756926	0.23249000220140886	-0.030232183034883512	-0.5166565773973552	-0.46274003811121034	-0.5423876449689896	0.04352700493917785	-0.4971369718501295	0.034478688599840726	-0.3743149841629396	0.052804105028173724	-0.25100237274599035	-0.5248989137405528	-0.5868106338490904	-0.5791227582811198	-1.6131211560409486	-1.3834621907627345	0.6060655575366153	-0.7803091828667492	0.884767421095604	-0.8108838177009194	-0.4731758878130406	-1.1085916242135563	-0.654787342282812	-0.23400246154911325	-0.17872672714368917	-0.5199939993541505	-0.8560416092767223	0.10858591353273217	-0.21123408689897516	0.09488280615375594	-0.4098469977860221	0.5807194263372305	0.3175827995580261	-0.4300373710793268	-0.15876885091769874	0.3034075673721434	0.49874841583726437	-0.7608305258048601	-0.4212115116758033	-0.9108804043399416	-0.1716154762604421	-0.8385233267385748	-0.36574670108534213	-0.048915746286018684	0.3100678232494826	-0.827378257004265	-0.8166298125261147	-0.07288639245720667
-0.6974784289402173	-0.5420605532446907	0.24095182683548458	-0.019850422365908255	-0.5223181399701405	-0.4529863034050537	-0.5458008255680906	0.03444657525511917	-0.5134820870132158	0.06323291881160628	-0.3769092975763697	0.02054224122528891	-0.25897532120008937	-0.5057264869173749	-0.581392701206467	-0.5435010611083053	-1.6091192275267012	-1.404284738563592	0.5606256404065713	-0.776967164703569	0.9147594764684372	-0.8146770332938624	-0.46024196979325854	-1.1322565214543683	-0.6169633032283035	-0.23501333315443707	-0.17632466125247268	-0.5407745844064759	-0.8316017360913829	0.10281205133780971	-0.23151677327413914	0.1285453242393085	-0.4286450486517783	0.634993856486617	0.33323800354136235	-0.45757713613477086	-0.14760407107625753	0.32546105370339345	0.4905571396415966	-0.7618137523735391	-0.3715414318875773	-0.9028166591349546	-0.18548796295700642	-0.7979389152504256	-0.3658687028848115	-0.02711110601191217	0.30860224376274253	-0.8100331014684196	-0.8028131589193371	-0.07821077541490062
-0.705665589085718	-0.5399258658905473	0.25092055174685696	-0.021889696783029457	-0.5276893660007208	-0.41333800518390235	-0.5526271867662885	0.03696283890251099	-0.5165600632452255	0.08273455019285178	-0.3743149841629396	0.006096630567281508	-0.27556271970803586	-0.5020745960939107	-0.5890681057835205	-0.5082416184829985	-1.6034915155535516	-1.4055147624843145	0.5418767920778484	-0.7617192068340561	0.9410025249196673	-0.7939769139152378	-0.4264239272644821	-1.162642809627481	-0.5963637496509235	-0.21722199290071686	-0.17329596947659265	-0.5319716976829235	-0.8077302320498831	0.08392671040855479	-0.2454892905548199	0.1725387530476614	-0.4339796306542219	0.6784377389156048	0.3418661557367279	-0.49426137916228363	-0.14284262084975793	0.3615663189359685	0.48619555101792994	-0.7629936242559493	-0.342603211489217	-0.9195489304353066	-0.21332795338229374	-0.7505904351809152	-0.37282280545488683	-0.012023535016557311	0.3205100770924823	-0.7983134017820417	-0.7943448873538896	-0.07247042503863664
-0.7163337068510737	-0.5352498840671902	0.22878070921113308	-0.0066878329463125	-0.5742883810228289	-0.3986440671850147	-0.548531370047369	0.030398672865848107	-0.515817103465085	0.10878417459261758	-0.35839533367141185	-0.001126174761725652	-0.31588567740691814	-0.496596759858717	-0.5633329257310514	-0.45885424850440365	-1.5784794623395337	-1.4072719395139255	0.5176595296532385	-0.7551396085752985	0.965707519249211	-0.7816218688410788	-0.3961656786861055	-1.1773458522918951	-0.5695959681662025	-0.20822523561332143	-0.17726460007946707	-0.5423619902090884	-0.7729649860846849	0.06720656780240392	-0.25315163874099117	0.2149070947760323	-0.4316933812245993	0.7060617201799743	0.342933556008318	-0.5369001659855634	-0.14251424497207044	0.37376404367670074	0.49332302511026077	-0.7513915507455678	-0.2982240749827816	-0.9271086915649782	-0.2272954571110245	-0.7082566956113888	-0.3789228954286293	-0.0008628660610816264	0.3088770399165042	-0.7814370342336544	-0.7888479391447439	-0.06822755736921973
-0.7247689627585562	-0.5261012239780172	0.21603001455705173	-0.007800164446561442	-0.5639814337749525	-0.37064958185953534	-0.5699206351350556	0.020771229345402847	-0.514861869462047	0.1262929385334422	-0.35297086017059737	-0.024431759956644355	-0.35904957076186245	-0.49253910338820356	-0.5534000492195708	-0.4156252058336536	-1.5986141651768129	-1.4153549538501222	0.4989106813245065	-0.7530508472233062	0.9717636073533403	-0.7780454084248775	-0.38157052348948023	-1.2052116188653936	-0.546319636440341	-0.21247089635568736	-0.19773437897851268	-0.5540510693010142	-0.7493776666151102	0.04615602855004492	-0.26588465852095866	0.2663294930929317	-0.4344876860830248	0.7452463984492635	0.32025130023700554	-0.548809253577107	-0.1503952660366184	0.37805764278544257	0.48268500407693293	-0.7548328437359348	-0.2470422971140437	-0.919145743175054	-0.22976589994739902	-0.6870315148905716	-0.4066173039094442	0.032205782695867775	0.31281578478711064	-0.7782727153183323	-0.7371469127451823	-0.05350231075183535
-0.7378353395564251	-0.5265078310930954	0.18925355578348088	-0.008078247321620815	-0.5854663378972847	-0.3768565039452691	-0.5790224500659876	0.026131964942016042	-0.5339665495228015	0.16387272455277535	-0.3500227767462437	-0.024624368098753978	-0.38461799166638233	-0.482800727858971	-0.5625202358346596	-0.3940106844982828	-1.5924862121393852	-1.4289730758295849	0.4905778598450791	-0.7507532097361184	0.9892589729874937	-0.7613552598159323	-0.3797906265142803	-1.2228552700626878	-0.5121034288033439	-0.21378502944260408	-0.21475771551190487	-0.5762747505375327	-0.7237063269514311	0.031721373062720694	-0.27771622557314934	0.3057958936070203	-0.4308042842241992	0.7549817222428727	0.3298579026813247	-0.5811339198970027	-0.16147795190864064	0.3881085679718054	0.4989611762579318	-0.7583724593831668	-0.1998557213152256	-0.8954584916353999	-0.22986091697956287	-0.6325691006234304	-0.43333569799445193	0.06155420846765312	0.2996255694064774	-0.76491225767586	-0.7102564363706932	-0.04135606212959277
-0.73808343531841	-0.5368763125274868	0.15610174968287394	0.0067528393483426265	-0.5798047753245076	-0.3725496600490481	-0.5910823548494681	0.02284988192368062	-0.5292965166190592	0.20572294080157652	-0.33304181622194534	-0.022216766322418258	-0.38058569589649166	-0.47742433303554094	-0.5597209706359693	-0.37770922985987565	-1.603116334755338	-1.4194843198697011	0.4728706142012767	-0.7449046779505569	0.9913737974048088	-0.7585374425183122	-0.371484440630018	-1.2528214713025305	-0.5008144079163035	-0.22318613537213428	-0.21496659080679495	-0.5651629099192735	-0.7164122562720885	0.04230678708675967	-0.2947311458101005	0.3414317317182793	-0.4224213696489229	0.783822618981454	0.34008715528407124	-0.6085673538132247	-0.1884868678485991	0.3871327499925476	0.5067269316122618	-0.7603389125205234	-0.18009566783426184	-0.8796333916706114	-0.23185627465509992	-0.5911683360306393	-0.448219917530396	0.07643510040828451	0.27974864761760976	-0.7673733946100009	-0.6521670647550964	-0.018644241075668724
-0.7523075923388801	-0.5361647500761071	0.1314117682163293	0.011294859641017518	-0.597515304398331	-0.3673561129977148	-0.578339813946161	0.039150894248065275	-0.5488257451256069	0.24173690240343107	-0.30485813868509437	-0.017690474982907795	-0.3957068050335729	-0.4643383909181333	-0.5417514940379261	-0.38398830868355643	-1.6430105596316926	-1.4229108150774392	0.4663605974204738	-0.7219283030786945	0.9807035469356278	-0.745423754325572	-0.3485830995491304	-1.2491807178808696	-0.4654343836930127	-0.2157056854927229	-0.21966628494177706	-0.530672911117156	-0.6993611819567299	0.024383756523328765	-0.28830829512462675	0.3637186402438868	-0.4320744227962044	0.8063355552541771	0.34408990630253894	-0.6243043624163364	-0.20687591699921332	0.3734712982829274	0.5211946402175938	-0.768008079756197	-0.17350898334060216	-0.8634051044455748	-0.21845887311937826	-0.543120124728575	-0.472864281024332	0.08325550921440343	0.25254382839505274	-0.7800306702712905	-0.6083400452497257	-0.0007576420771545822
-0.756277124530638	-0.5422638568022237	0.1117061492054819	0.027516360686293217	-0.5950474437896857	-0.38369678542751745	-0.5810703584254474	0.05545190657245392	-0.5648524489543498	0.2982489291067465	-0.2954242717271517	-0.02154263782504149	-0.4105529849136107	-0.45815046480059946	-0.5317283186490682	-0.3726376661945881	-1.6850308090312405	-1.417375707434173	0.4522989611739293	-0.7009362514912143	0.9683991139621585	-0.7288419833049951	-0.32164732532445234	-1.2505810076584287	-0.45379621783008556	-0.2123698091951553	-0.2140266519797955	-0.49445119689400047	-0.6950036851872505	0.009828812240271103	-0.2908999717170017	0.38089813223237506	-0.42204032807731784	0.856594164338696	0.34738105713994566	-0.6580113335459631	-0.2365118399606924	0.3808875149252934	0.5236413850552568	-0.769777887579817	-0.1614153986965092	-0.8469752235904109	-0.20306611390812473	-0.5034686882171644	-0.48299043038075884	0.09617295013508412	0.22964414891478702	-0.8000713567349999	-0.6046258910543497	0.011887767447374561
-0.7724033490596547	-0.524576447296489	0.0830750439367688	0.037434649896832345	-0.5602070587264271	-0.39079041066836356	-0.605759031425594	0.059828017263566444	-0.5871412423585598	0.297394843060857	-0.3019100552607328	-0.03627716069621679	-0.43263896856232004	-0.44790488221254865	-0.5260394893743163	-0.3519891569859345	-1.7060409337310045	-1.4110498701275804	0.4394091279479226	-0.6837039703373139	0.9596514311450853	-0.7115015691658334	-0.31334113944019004	-1.2473603411700311	-0.43284751927682263	-0.21914264895083244	-0.21225121197324753	-0.5052744182754212	-0.6878990708891844	0.009107079465910323	-0.2736596882981134	0.3979615465722908	-0.4123872749300442	0.8794721752536795	0.32683360191181343	-0.6658798378475165	-0.26540891719736825	0.3798141151481072	0.5249179475792612	-0.7746940204231958	-0.1581760456668454	-0.8375003229745508	-0.1748460553541638	-0.45786953622904636	-0.5053167596846743	0.10009985217497445	0.19941657200083743	-0.8226903771297093	-0.5740212604844982	0.025697885743902332
-0.7807559063798172	-0.5215268939334287	0.05525534650968253	0.04095703298094842	-0.5631104241483648	-0.3891436762374533	-0.635567475324386	0.06398532242011805	-0.6046538657475797	0.3139071732814712	-0.27172168099532173	-0.04349996602521703	-0.4433612095867987	-0.4730623523297366	-0.5246850062136582	-0.30622433248254494	-1.7276763597611324	-1.4045483151180351	0.42717029640000265	-0.6573855773022728	0.9284097067983784	-0.6941611550266648	-0.2969660872683649	-1.2424593269485666	-0.42435165819688664	-0.23400246154911325	-0.21152014844113814	-0.46356893855235515	-0.6881832554611065	-0.006891330365879763	-0.26475784261122887	0.3969168477351568	-0.37352103462652264	0.9215774506610546	0.3020165455973208	-0.6872523968287668	-0.2961941557307616	0.37659391581655444	0.5330028435645923	-0.7624036883147448	-0.1681100616244933	-0.8356859803034263	-0.1502366440225956	-0.4071390218688612	-0.5081228010725942	0.11363733025984778	0.18366159251841183	-0.8274954540011241	-0.5465365194387528	0.023950822585908176
-0.7848908357462306	-0.5107518053839549	0.04296831347938677	0.053656150942108044	-0.5520776355450047	-0.3823033947552121	-0.6273758418865508	0.07798887663167588	-0.6174964562328613	0.3060780511941037	-0.2672405941903008	-0.06141252324115271	-0.44510242821470397	-0.5015673890350978	-0.5166484061270958	-0.2697573746988449	-1.7520631116447996	-1.412367752899792	0.40829124773566233	-0.6305449939292258	0.8953415431821828	-0.6591551939832262	-0.2739460863891306	-1.2105327200201283	-0.4184161936067948	-0.24977205859218912	-0.2097447084345868	-0.4739592310785158	-0.6873307017453374	-0.027460714435323087	-0.2471795144194181	0.39714900303230166	-0.32944722617775535	0.9426300883647385	0.2907198927229814	-0.7107515785942159	-0.3310019987658513	0.38078993312736786	0.5495981563765893	-0.7463770952453215	-0.16238720460541106	-0.819760083523578	-0.10994942238326413	-0.38626370676432337	-0.5127588694526456	0.1053701680706118	0.1773412809818596	-0.8416762906216475	-0.5417824020686812	0.03135504263645485
-0.7862967117308075	-0.5079055555784399	0.016771431735550145	0.05977397419347172	-0.5291410487116939	-0.3977573640299096	-0.6223698436745385	0.08947616719584188	-0.6310820064982892	0.30735918026295084	-0.2724292210171648	-0.08828135906504413	-0.45454166603966994	-0.5156677452701366	-0.5099662892011916	-0.24596932607834665	-1.7715725131517324	-1.429324511235509	0.3914954044411721	-0.5891875191598762	0.8742894273916337	-0.6413812694905809	-0.28260825166842884	-1.2012908074882154	-0.4060797377920906	-0.263418825264082	-0.1940790613179725	-0.4634246289339359	-0.6858150506950844	-0.03167082228579058	-0.21157213167188707	0.3893718005780521	-0.30836292588238434	0.9809629258020874	0.28467129118396156	-0.7202150499839177	-0.35062245745779874	0.3704462625472257	0.5728954224395882	-0.7465737405590527	-0.14338300016469874	-0.8016166568123541	-0.0731778309341615	-0.3665546103807104	-0.5172729360332157	0.11952768331968051	0.1690057976510441	-0.8516380353550734	-0.5353940568526402	0.030273527348172746
-0.7984534040680724	-0.5047543504366109	0.0077300300717491255	0.05625159110935557	-0.49676852425707774	-0.39003037939255364	-0.6271482965132766	0.101838679898232	-0.6382993300767904	0.3038004884050617	-0.2724292210171728	-0.11274259311261021	-0.4529837335831241	-0.514957655387791	-0.511501370116601	-0.25128239277531034	-1.7910819146586583	-1.4556821666796325	0.3658459383247853	-0.5710152953975809	0.8499689465925149	-0.6295681123582736	-0.25258732268674156	-1.2010107495327076	-0.3979330216880413	-0.2808058168756806	-0.19387018602308753	-0.4482721189999528	-0.6846783124073962	-0.03876786123373012	-0.20221955962111768	0.3674331249981619	-0.2871516117298117	1.0203909871662111	0.27150668783434023	-0.7304228393481018	-0.3725415472935736	0.3721051531119648	0.5789590944285851	-0.7428374795980802	-0.13712025097401093	-0.7798445447588914	-0.05132391353546976	-0.3357664361483229	-0.5345971915586565	0.1367853843897096	0.1875087386710949	-0.8856251644455725	-0.5425252329077533	0.0264466270973284
-0.8202858311227442	-0.5103451982688848	-0.0006158791563781576	0.0701557348624469	-0.457718259332015	-0.3788832540140891	-0.6131542560569775	0.11660805348072546	-0.6380870558538968	0.2914162407395997	-0.28233478132300827	-0.124684297923234	-0.4446442127863062	-0.5080596393879172	-0.4964214575946287	-0.2578029746306714	-1.7691963680963958	-1.4870477766581367	0.3303012467015722	-0.5573339085420596	0.8302626281584411	-0.6171046896957497	-0.21948123894804517	-1.175245417625549	-0.3761696515243712	-0.2841416931732515	-0.17371372006637115	-0.4336968475396429	-0.685909778885727	-0.034317175791799416	-0.18543000256611422	0.3530394965753692	-0.2806739050125568	1.0472848191460626	0.2735525383548895	-0.7430762449141117	-0.36884731866956466	0.37483744345389	0.6066179491152416	-0.7241561747932362	-0.1413314099125766	-0.7578708390752988	-0.04932855585993272	-0.29063377164857246	-0.5392332599387026	0.14928946720092945	0.19621061687359834	-0.9048454719312307	-0.5603531730455381	0.029940753413314192
-0.8383968217476399	-0.504042787985223	0.007034537636070653	0.09805671666031605	-0.43928188890271613	-0.3709029256181331	-0.6228249344210869	0.12382863612105535	-0.6475332587728252	0.25924566634426083	-0.28787717816079195	-0.12526212234955247	-0.45490823838238886	-0.5222614370347142	-0.48188333833691643	-0.24850510791098612	-1.758816366012578	-1.5203462813692115	0.2950169557495937	-0.5332087149266015	0.7922919170293742	-0.6197057518166228	-0.18874835117628389	-1.1480797959408267	-0.3907173588530255	-0.2888927897182843	-0.1418602375959115	-0.4185443376056535	-0.6849624969793211	-0.0424968139012928	-0.1630063659624496	0.36313825200103533	-0.27165592115127596	1.093040840976034	0.2532719331946527	-0.7598765649093228	-0.38526611255403787	0.36537200905508005	0.6131071419455763	-0.7146188770770748	-0.14295108642740698	-0.7297485276729038	-0.03640623948505629	-0.25611369750922897	-0.5435033229203258	0.1616902104847848	0.21425556430404924	-0.9364886610844524	-0.5807067380361628	0.038842456170713
-0.8473282691790966	-0.4910313603028494	0.009121014943101425	0.09889096528550934	-0.43623335520966894	-0.3612758627912763	-0.6291962048727405	0.15074171687138996	-0.641377306308802	0.20572294080157136	-0.2961318117489948	-0.12680298748640526	-0.45848231872388	-0.5238844996229253	-0.4821542349690481	-0.25405967763963433	-1.7628182945268254	-1.5598827645353968	0.27392450137977703	-0.4960287628612223	0.7467270636744987	-0.6049663997983307	-0.16382979352350105	-1.1228745799446957	-0.39700196841901136	-0.2966765010792885	-0.13350522580038254	-0.429511868605485	-0.6950984133778931	-0.05416482708687841	-0.15737228641379372	0.3583790684096298	-0.26670238072043745	1.113485020942619	0.2464227814519466	-0.7706160099695462	-0.3837063271350171	0.34419675890515933	0.63682992884991	-0.7054748699883869	-0.12966973900577689	-0.6972919532228303	-0.03555108619554263	-0.2247424139163773	-0.5542394812741264	0.16592713110676868	0.21553794635493984	-0.9451612388523783	-0.6240880590380944	0.03642984514300928
-0.8503881169102414	-0.49052310140900257	0.008077776289590461	0.11733712933127548	-0.39761859509789865	-0.34962204989559964	-0.6434177907023159	0.15139813347506104	-0.635009079621891	0.17155949896581676	-0.314881622327903	-0.12160256764952496	-0.45839067563820113	-0.5259133278581783	-0.49019083505561045	-0.252489907933712	-1.7389317837074338	-1.5903697859990993	0.2244483738456322	-0.47472339707094197	0.7239446369970558	-0.6121193206307403	-0.1392672152657562	-1.1225945219891833	-0.43180008434915157	-0.31456892849354734	-0.11293100925389105	-0.4302334166975858	-0.6954773261404549	-0.05308222792532091	-0.16909117187500092	0.3634864849467455	-0.23583801342058325	1.1460983556512157	0.2361935288491973	-0.8032596697070783	-0.39930418132526585	0.3272175260660579	0.6416170383149055	-0.6933811831936633	-0.12448677415830933	-0.6646337851426299	-0.040111903739617934	-0.18905612105611233	-0.5539954776751742	0.16613381016150602	0.21846910532841726	-0.9626235913850782	-0.6729663282491698	0.05023996343953455
-0.8578309897697892	-0.48045957531091277	0.010511999814453634	0.12317686970757585	-0.35014857044921666	-0.33670151820691757	-0.6587771033982603	0.12131237247367158	-0.6309758693868355	0.1294245873683789	-0.3259664160034863	-0.12102474322319955	-0.46150654055129975	-0.5274349490346223	-0.4968729519815178	-0.24765984730010912	-1.695160690582911	-1.6088201448099857	0.18148226309229035	-0.46145976248582027	0.7189459611015859	-0.6369377883674197	-0.13226628716330313	-1.1052309287474085	-0.44518397509152313	-0.3231613371388113	-0.10133843038759706	-0.42229638768454286	-0.7048554170138975	-0.05765320216297781	-0.15782301277769092	0.377996191018107	-0.24028349842261504	1.1529130823067464	0.2334360781475898	-0.8103838560341606	-0.3951994828541493	0.3156052921128756	0.6409787570529062	-0.685220402673658	-0.11552456410956329	-0.6244158559327506	-0.0373564098067364	-0.13984169103312818	-0.5687576954116371	0.16623714968886777	0.2344072822466841	-0.9749292760557797	-0.6948055549179616	0.05290215491838532
-0.8579963869444462	-0.47812158439923214	0.01897382444852937	0.13272438175136153	-0.33156703174880836	-0.3185874394669022	-0.6491064250341488	0.12043715033544747	-0.610385269765804	0.11590155830839591	-0.3306833494824616	-0.09733394174406851	-0.4944064083101579	-0.5456944031519327	-0.5007558037087285	-0.2657725746761233	-1.6636455035332558	-1.62973055146232	0.1379953509964927	-0.4686659891501834	0.6977977169284346	-0.6436571988463422	-0.11612855458816722	-1.0947287554156848	-0.47381386311431495	-0.33236026874727087	-0.08065977619366137	-0.4003613256848714	-0.7057079707296724	-0.056811180592887214	-0.1715701668764117	0.37358524037241164	-0.24434794185305345	1.1440295993450704	0.2399294297997668	-0.8357969983053948	-0.40620007475674674	0.29745507769866253	0.6594889136509068	-0.6762730408987027	-0.10191928138496134	-0.5811740222710022	-0.042677363608159	-0.11931624154486983	-0.5699777134063828	0.18339151123153233	0.2616121014692356	-0.9770388219993262	-0.7099593040350679	0.05839292484350729
-0.8521247872441355	-0.48096783420475137	0.02152396337934573	0.13226091029292927	-0.2926619350948413	-0.3235276427596378	-0.6373878383105757	0.11573283134250534	-0.5990285988408034	0.09796575134461882	-0.35591894359494697	-0.07971029674129726	-0.5260232728695121	-0.5346372892697817	-0.5057222419644689	-0.29885849001630255	-1.6218753746658492	-1.6472144629069216	0.09437823856507778	-0.46814379881218443	0.6754959321640222	-0.6475587920276623	-0.11173814204934679	-1.0877273065278692	-0.5087283607030889	-0.3189156763964421	-0.047239729011543836	-0.40122718339538516	-0.7116758467400415	-0.04803009850475924	-0.15985128141520627	0.3893718005780521	-0.2627649511472085	1.1306435291288615	0.248379681949865	-0.8671646843723972	-0.4027521280410063	0.2490545059274237	0.6422553195769046	-0.6834505948500382	-0.09522461845698482	-0.5305740211097033	-0.051513947599807854	-0.12001597277742879	-0.5864479563355046	0.1871117342166909	0.28643535402584697	-0.981492307880153	-0.759580404085223	0.0747820411351693
-0.8442684214479474	-0.4805612270896813	0.012134815497698728	0.12067412383201852	-0.2663864780263057	-0.3268211116214583	-0.6410285642829469	0.1113567206513968	-0.593297194822583	0.10095505250526036	-0.3533246301815249	-0.06603511865171106	-0.5637802241693741	-0.5203340502112265	-0.5197185679579209	-0.32204278105759565	-1.5992394665071636	-1.6589875490052963	0.06352075902404765	-0.4847494515604882	0.669055330529468	-0.6839736617199056	-0.12384144148069817	-1.0870271616390819	-0.5505093761509957	-0.3021352077480457	-0.01580399713086606	-0.38160107529041204	-0.7165069844627282	-0.03960988280382433	-0.15309038595681007	0.3950596053580228	-0.26251092343279736	1.122003429262027	0.25291613310412636	-0.8884309122144316	-0.4130959681882277	0.20992420495914385	0.6328938610675752	-0.6749948463594234	-0.10904585805022961	-0.5063827854947426	-0.07631339299571147	-0.10158971698682379	-0.6143863684152648	0.20757296063505318	0.29394644889537475	-0.9939151895477134	-0.7906307331585213	0.09458209025910055
-0.8461704889564955	-0.4755802899300186	-0.001079540780163746	0.11084852891316588	-0.2293685688965986	-0.3251743771905481	-0.628627341439559	0.08728811185028357	-0.5897946701447744	0.10479843971177592	-0.3438907632235782	-0.05438232605425518	-0.6019953908976322	-0.5257104450346511	-0.5262200871290676	-0.3545249388185783	-1.5618464469522158	-1.6780529197765448	0.035397486530954196	-0.4848538896280876	0.6432929239912683	-0.7099842829286569	-0.11553525559643593	-1.059861539954364	-0.5792556458324214	-0.282322124283668	-0.01737056184252395	-0.36861320963270594	-0.7358315353534618	-0.051518473580869535	-0.16086541573396657	0.39830977951800817	-0.2546360642863317	1.1105644238045407	0.25469513355677753	-0.9149073658777716	-0.43386574245209053	0.17245279455560605	0.6256600067649076	-0.6686038736630289	-0.12599847223882135	-0.4665680435451188	-0.09104103298178694	-0.09307632032408694	-0.6370787031176068	0.19155533389340657	0.3005415565856886	-0.9923916285884843	-0.8304464661328924	0.09782663612395445
-0.8337657008572504	-0.47232743300941704	-0.011164181097480108	0.12011795808189218	-0.19206032322469466	-0.3498753936542069	-0.6139506648634291	0.05140400418317489	-0.5824712094548176	0.09554584088125584	-0.3381125197118362	-0.036662376980429116	-0.6396606991118154	-0.5335214337403924	-0.5280260646766088	-0.3519891569859345	-1.548464998482719	-1.6860480752612677	0.02016404726386283	-0.47910979591011665	0.6109937874359125	-0.7364284144908811	-0.13380886454181376	-1.0346563239582311	-0.6038121758031958	-0.24572857217088728	0.007798911191508817	-0.3626965152775313	-0.755724455388044	-0.06066042205617247	-0.1628936843714819	0.40898892318652574	-0.24663419128267214	1.0842790495617842	0.2665254865669161	-0.9323456727082379	-0.45102338206136344	0.14766701788243078	0.6030010219639109	-0.649725923544439	-0.1383080137515541	-0.4294748156021701	-0.11165972896228625	-0.09121037037060312	-0.6630650864057714	0.17192082369396872	0.2863437553079264	-0.988641324688845	-0.8490172371097493	0.09558041206367622
-0.8118505752152555	-0.4699894420977446	-0.0031660180871943386	0.12178645533226003	-0.18988279915824063	-0.3684961599114177	-0.6037111230661302	0.029851659029457543	-0.577376628105284	0.06565282927497443	-0.330329579471538	-0.022120462251366903	-0.6641294029881838	-0.5425497193872849	-0.5400358153677622	-0.36128702370562404	-1.5565939157772712	-1.682797297756491	-0.003923014825129714	-0.45571566876785824	0.5777333670545028	-0.7670992719995301	-0.1559982468326274	-1.0097311659176151	-0.6232479127942819	-0.22763397043556763	0.012394167679043343	-0.3541822477908174	-0.763302710639316	-0.07413276717767629	-0.13968127663100469	0.4229182410150287	-0.21805607341243277	1.073326810293974	0.2669702366800761	-0.9545688808031701	-0.4871447286072089	0.10814638972244901	0.576831490221917	-0.6404835937988873	-0.15914785157574118	-0.3824027029680545	-0.12999801617076212	-0.09191010160316207	-0.6903934894881598	0.15290635065872626	0.27965704889968923	-0.997899887441082	-0.8857130805600089	0.09025602910597721
-0.8033326207204405	-0.4734456025758792	-0.01023685784990902	0.12076681812370121	-0.1621556593787321	-0.36545603480820205	-0.5734475884207897	-0.0017657407138191113	-0.5537080522522408	0.05497675370130176	-0.3383483663857866	-0.03136565307249399	-0.6905226116638133	-0.5371733245638549	-0.5461761390294063	-0.3604417630947428	-1.5716011477056786	-1.6619747499556334	-0.03504089503739905	-0.4526869648074709	0.5577386634726129	-0.778478918778361	-0.178899587913517	-0.9934878044978913	-0.6274376525049368	-0.21085350178716464	0.0263888124365589	-0.35778998825128744	-0.7754279190413467	-0.07689940947941129	-0.14137150049560285	0.4071316808093882	-0.2038305214059178	1.0343855151195227	0.28138014034655484	-0.9475510256152941	-0.5029888647057297	0.08853244833934187	0.5516193803729235	-0.6184593186605386	-0.18527863268172484	-0.3445031005046136	-0.16078353459326658	-0.07931493941718483	-0.7108897917999488	0.1304816732204188	0.28158062197602657	-1.005752086230955	-0.9050266823759378	0.07536439552116735
-0.800355471576619	-0.47120926344296704	-0.003397848899082756	0.1140001348305323	-0.17115609218673944	-0.3749564257557611	-0.561160138264035	-0.029116432533263698	-0.5510546244660283	0.047005283939623624	-0.32997580946061056	-0.05120429170949479	-0.7214063315377349	-0.5313911640933721	-0.5543030379933397	-0.35742297519874255	-1.5665987370628818	-1.6367592595807519	-0.07279899236608409	-0.4562378591058536	0.5332259259082763	-0.8187953816519173	-0.19824113504400875	-0.9663221828131621	-0.6370973301711629	-0.19811651956006682	0.04560533956627753	-0.3854974349877228	-0.7781750365699334	-0.0872442459119979	-0.13494864981013088	0.4081763796465294	-0.15950268524275493	1.0235549673991347	0.2988143447825477	-0.9571208281442133	-0.5239228269084385	0.08189688608038571	0.5131097442322596	-0.59466523569857	-0.21778014141271923	-0.30529313944535935	-0.17570120864367747	-0.07791547695207363	-0.7373641822860111	0.11053714443888185	0.2868017488975292	-1.0185265588891101	-0.9111178952563457	0.06904169075890527
-0.7979572125440966	-0.4577912286455113	0.0012387673387598195	0.10602842574542418	-0.1803016932658397	-0.3716629568939406	-0.5320343304850575	-0.05373205517075945	-0.5373629370891546	0.037325642086156186	-0.31948063246990516	-0.06853902449909814	-0.7620958615793361	-0.5360574690344619	-0.5649583055238381	-0.34088001752865077	-1.5640975317414751	-1.6240197261160942	-0.09753705613314967	-0.45926656306623737	0.5025609718572087	-0.8347268871422742	-0.23039794039593395	-0.9264139241526264	-0.6387266733919735	-0.21115676326876082	0.05657129254790634	-0.3983409910270011	-0.7945630135507965	-0.08399644842735086	-0.0959608193334123	0.37265661918384646	-0.13676720480376586	0.9892379510266572	0.30886569734002967	-0.9394698590353201	-0.5425581579673165	0.08199446787831416	0.4723661236746002	-0.5670365691187651	-0.2449907068619216	-0.27606206307727926	-0.19394447881997903	-0.09109374849851332	-0.7523704036214296	0.09844641973712005	0.3050298937638239	-1.0112603450835542	-0.9166148434654972	0.05789376394122829
-0.8013478546245615	-0.47232743300941704	-0.010352773255853185	0.09564666507644892	-0.22661037174575094	-0.3488620186197945	-0.5019983412129833	-0.06620397064042606	-0.5289781052847158	0.015261752567232015	-0.32242871589425876	-0.0840439799386981	-0.7929795814532523	-0.5389992699755861	-0.5570120043146529	-0.3257860780486369	-1.5598454826950932	-1.6055693673052085	-0.13295154742075005	-0.445271862007916	0.45420839540678043	-0.8439389821537032	-0.24499309559255922	-0.9094704178441149	-0.6426836497853681	-0.22460135561958633	0.0814274526396082	-0.3953104890402083	-0.8035621916616875	-0.0627053315835431	-0.0690299190908251	0.3457266047154058	-0.09002610535377482	0.9565029247706344	0.2997927950315069	-0.9477636878937161	-0.574821087950314	0.07818877775919966	0.44438812835693947	-0.5451106166372881	-0.28742623155055474	-0.25650748095518644	-0.2092422209990584	-0.11861651031231424	-0.7699386627458228	0.06465439428861909	0.31721252324732263	-1.0077444351776423	-0.9230031886815304	0.057644183490083746
-0.8054827839909751	-0.4876768516034834	-0.02739233792994453	0.0708972891959424	-0.2550633528807432	-0.3392349557929378	-0.4803815307520264	-0.09924360635830945	-0.5265369517213969	-0.010787871832533831	-0.3118156155665762	-0.09656350917563693	-0.7952706585952327	-0.5304781913875083	-0.5592694762490801	-0.2953566960569416	-1.5619715072182863	-1.579035994158122	-0.1682358383727376	-0.41414931786329906	0.4210441034079761	-0.8514170357512247	-0.2543672196619374	-0.8818847092261273	-0.6576968837485428	-0.24431335192343195	0.09636203622411646	-0.40396906614534356	-0.826581141987414	-0.07208785765030928	-0.029140635886320942	0.3401548775840039	-0.02880542618286935	0.9381275011101945	0.3028170958010155	-0.9558448544736868	-0.6036360712175686	0.0737975968525384	0.4007722421202821	-0.5239712454107454	-0.32888995033029517	-0.24169034914101864	-0.22710542304668382	-0.12596368825413626	-0.803611159400904	0.03148240600430231	0.3167545296577198	-1.0117291330710125	-0.9402368641480511	0.07045597998204091
-0.8154893130577023	-0.4682613618586753	-0.04014303258403035	0.060052057068531096	-0.2723383771412797	-0.31010042355375556	-0.4589922656643397	-0.12429684006491924	-0.5058402149889116	-0.03598341018640504	-0.31629670237159324	-0.11023868726522312	-0.8135076326454108	-0.5171893664465751	-0.5655000987880983	-0.25055788368026916	-1.5674741589253673	-1.568405073128998	-0.2169307638931784	-0.3707030817419589	0.3750947365226791	-0.8564024048162324	-0.26469062211809297	-0.8317543351893713	-0.6568822121381431	-0.2761558074911832	0.09573541033944791	-0.42778015318445967	-0.8434427599214886	-0.06354735315364093	0.009734512999422908	0.3198412890841028	0.024032338412763816	0.9142759578158441	0.3024612957104835	-0.9464877142231946	-0.6303166112798406	0.10160840926141533	0.3952404711829508	-0.4937861897523875	-0.3489739391142324	-0.22384931287498747	-0.23907756909988273	-0.11675056035883376	-0.8173973627415768	-0.002722977553662312	0.2905572963322945	-1.0304806525692172	-0.9262716443734578	0.06987362559604285
-0.836163959889773	-0.46480520138054077	-0.06599216811003002	0.0747904494468082	-0.29803316112542433	-0.2799525162801657	-0.44579463401449215	-0.1763725572891361	-0.47368067021998	-0.03996914506724153	-0.3302116561345609	-0.1038826185756989	-0.8312863912671893	-0.4975097325645808	-0.5644165122595718	-0.21336641680152807	-1.5629719893468483	-1.5523269033080833	-0.25481906155748985	-0.3200506189562538	0.3334711468546109	-0.8547767409906858	-0.26718247788337285	-0.7873651492406298	-0.6574641204312863	-0.2996080287347312	0.08602270912714946	-0.43860337456588677	-0.8585992704240296	-0.06186331001345251	0.03655273165104064	0.3066084371470238	0.060739343143868245	0.8946836186812067	0.2981027446014895	-0.9485080058681921	-0.6563403995867299	0.11039077107474694	0.38662367414595106	-0.48365895609502046	-0.36948984163545673	-0.2013716231160795	-0.2450636421264809	-0.09669159835894467	-0.8443597604255367	-0.036411663474804366	0.27013078223589787	-1.0354029264374975	-0.9082951380678651	0.05806015090865631
-0.8412085737168027	-0.47161587055804133	-0.06738315298138221	0.0809082726981718	-0.3266313105315122	-0.25512482793720204	-0.42577064116645075	-0.21510113690547017	-0.46221786218353356	-0.061605991563223564	-0.3425936065168573	-0.09916371909408227	-0.8427417769770972	-0.47590271185909705	-0.5618881436930161	-0.18064275600886084	-1.5578445184379748	-1.5308014846953817	-0.29479056459164904	-0.3116955735483022	0.2867527529084707	-0.8556437616976388	-0.26872505526187745	-0.7730821935094949	-0.6826025586952058	-0.34378311788744875	0.09959960329488149	-0.46789822710492596	-0.8580309012801811	-0.060660422056168846	0.06393435825752679	0.28397329567569896	0.10887759502306617	0.86060998540356	0.29178729299457146	-0.9554195299168474	-0.6595420643942053	0.09516801059830711	0.389176799193951	-0.4586850012506416	-0.36851803572655484	-0.19764214095877514	-0.25342514095728713	-0.06077206175449338	-0.8414317172381354	-0.07041036797803997	0.25318501942049937	-1.048060202098787	-0.8886844039163107	0.04865928724896841
-0.8533652660540615	-0.46480520138054493	-0.060428228624607415	0.06598449173651802	-0.35581013302199377	-0.20458274809618146	-0.4084771927976755	-0.2321679686008024	-0.4448113759059595	-0.06815398458174397	-0.3644094238571002	-0.09560046846510611	-0.8460409280615535	-0.46028073444761625	-0.5720919168366284	-0.16868835594069587	-1.5532172885933788	-1.508661054122314	-0.344136491790181	-0.3073091747091293	0.2389769467536747	-0.8648558567090697	-0.272403509010624	-0.7226717615172287	-0.7142583698423642	-0.4019082351936553	0.12560457750846446	-0.46948563290752565	-0.8800078415088632	-0.0678777497998382	0.09695006441266173	0.28072312151571366	0.1683200801931597	0.8455202335234664	0.2783558395770491	-0.9642450144712941	-0.6654528301926157	0.0744806694380197	0.4028998463269471	-0.4654692645745093	-0.37812811638123395	-0.20268198171189433	-0.26615742326783065	-0.017272103464037097	-0.8267915013011436	-0.09779534272988571	0.24677310916602388	-1.0519277029952903	-0.8699650667716381	0.04325171080755792
-0.8632890965334563	-0.4637886835928594	-0.06251470593163819	0.05690045115116467	-0.3630685465768423	-0.17962838787392493	-0.3914112898021826	-0.2626913406713039	-0.4252821473994118	-0.056908518310803055	-0.36806504730330486	-0.09887480688092129	-0.8561216674862749	-0.4374564168009796	-0.5613463504287559	-0.15516418616660432	-1.529330777773994	-1.4870477766581367	-0.3738221683106666	-0.29770087248998794	0.19004760000760723	-0.8684323171252762	-0.27026763264038206	-0.6803830102348265	-0.7481254325034763	-0.4557876917574976	0.14722317052940465	-0.47410354069693506	-0.9176149331932849	-0.05741262457152542	0.11351425828572453	0.26273108598722916	0.21023465306950223	0.8198433170178123	0.2685713370874654	-0.9709438762415417	-0.6711994080521834	0.06969916133965051	0.4009850025409495	-0.4571118387407582	-0.3847148008748891	-0.21770070715618484	-0.26995810455455627	0.02307906427992739	-0.8161773447468191	-0.14812169255686697	0.23285010404202344	-1.0364576994092682	-0.8641709862268613	0.037344973463860835
-0.876272774743999	-0.4567747108578258	-0.06471709864461742	0.030019106561854265	-0.3816500852772368	-0.14428693354900654	-0.3841298378574443	-0.2999976843130154	-0.4072388384531411	-0.042958446227877915	-0.3693622040100179	-0.10301588193621597	-0.8629948989122206	-0.415443630448443	-0.5533097503421935	-0.14574556793107887	-1.4784312494834748	-1.4793161977278604	-0.4088460585914195	-0.29529879693519906	0.14755885489609735	-0.9058225851128549	-0.2805910350965356	-0.6218508975326961	-0.7796648619920009	-0.4949084228835845	0.12988652105367815	-0.4791543773415982	-0.9314452490268539	-0.06414879713227914	0.14743141716864686	0.274919239087174	0.2706932490972054	0.7991557539563893	0.24864653201776046	-0.9880631896543765	-0.6748936366761888	0.041302858143217734	0.4059848724266153	-0.4547520949759365	-0.41365302127324627	-0.23443297845652966	-0.2634019293349464	0.048152766779792106	-0.8155673357494453	-0.18150035989590993	0.2102252207155194	-1.0379812603685021	-0.8475315754316052	0.049158448151254974
-0.8866927967473667	-0.4566730590790573	-0.08882750308142781	0.024086671893863622	-0.34869688773824364	-0.12313272970577076	-0.3663812987421248	-0.3330373200309107	-0.398960143760158	-0.025022639264100824	-0.3667678905965839	-0.09473373182562318	-0.8788491527347345	-0.41513930621315026	-0.5413902985284204	-0.116644452613617	-1.4199030449626795	-1.493812908222129	-0.45024976531735567	-0.28297510495847233	0.11814356981889637	-0.9285818786705043	-0.28771062299732925	-0.5795621462503056	-0.8188854809500635	-0.5330182824043526	0.12644007868802473	-0.4510140017499113	-0.9631791928915449	-0.07040381451012084	0.179771033777951	0.27248160846718505	0.28974532767736105	0.7678810262694129	0.21555712359843415	-0.9931670843364645	-0.6785057713307754	-0.0017307147420960692	0.41077198189161374	-0.4694021708492184	-0.4229391666249611	-0.2530803892430661	-0.27803455228885793	0.07905756288426784	-0.8020251360077315	-0.21591242250860915	0.21187399763810066	-1.0398564123183194	-0.829109370622556	0.05456602459266546
-0.8769343634426258	-0.47883314685061606	-0.11119917642904449	0.01046061101583174	-0.3383899404903672	-0.09184477551847801	-0.35818966530428964	-0.3747197743637366	-0.3880280212809427	-0.032851761351463185	-0.37113105406463565	-0.09242243412034226	-0.883981165532775	-0.4058066963309777	-0.5340760894608757	-0.09720345856336528	-1.380509061150609	-1.4908257072717919	-0.4960802834542516	-0.24025993531032466	0.06729165542073136	-0.9529668360537055	-0.299339283235296	-0.542174409189375	-0.8408816144309975	-0.5640520406878374	0.11818950453993494	-0.45390019411828897	-0.9768200523438314	-0.08423702601880687	0.18653192923634018	0.28710739218711184	0.3261983046940622	0.7377015225092187	0.21057592233101002	-1.0007165952203911	-0.6810506843828678	-0.04115376110415232	0.4440689877259444	-0.4822824388988736	-0.43211733354234844	-0.27011505098859784	-0.26796274687902183	0.10809640903526968	-0.7870189146723061	-0.25135788039495904	0.2073856604599681	-1.0623582357161696	-0.805190217604371	0.04375087170984197
-0.8745361044101049	-0.47862984329307895	-0.11432889238958605	0.011665636807767166	-0.29672664668555515	-0.07525075933007287	-0.3565968476913742	-0.3994447997685089	-0.374336333904069	-0.020894556708953717	-0.35556517358403544	-0.09001483234401002	-0.904600859810614	-0.39464814103705587	-0.5214342466280818	-0.07281165236367029	-1.3446167647884952	-1.4993480158653965	-0.5305833723925306	-0.2367090410119437	0.015574585579114468	-0.9609867775930697	-0.30076320081546	-0.4993255419959498	-0.8684640675261256	-0.5890205693393795	0.10053954212188095	-0.47958730619685186	-0.9967129723784092	-0.12068453112430688	0.18540511332661042	0.2931434299127999	0.3504579514194637	0.7036278892315719	0.2048831208825193	-0.998058316740132	-0.675796670339837	-0.08945675107746569	0.4833232853389351	-0.4939828350661201	-0.4190519429893536	-0.29642301971987295	-0.2842106593797916	0.1451821643606492	-0.7623745511783703	-0.28060296663938816	0.19199707584923023	-1.069038464537402	-0.7708714328391513	0.02977436644588618
-0.8766035690933148	-0.48666033381578977	-0.11537213104310585	0.020935065976497122	-0.28496801672670025	-0.05447657112473481	-0.3530698944056361	-0.42395101963873416	-0.3661637763225317	-0.004524574162644972	-0.3633481138243335	-0.10657913256519214	-0.9436408143099869	-0.38105499186083897	-0.5131267499093878	-0.05747620985198456	-1.3033468769853729	-1.5213127287354942	-0.5587066448856217	-0.21592586555966417	-0.034604430140816225	-0.9855884901530075	-0.32413918108973633	-0.4405133713383088	-0.8696278841124212	-0.5786085918045271	0.08414283147315729	-0.4645791058812882	-1.0036281302951957	-0.1215265526944011	0.1777427651404339	0.28896463456424937	0.3587138521375344	0.6798980374846514	0.19100691735183695	-0.9797693607959834	-0.6753041065233034	-0.12009743562619034	0.5137480254942589	-0.4942778030367243	-0.4112774957181553	-0.3012612668428666	-0.29437748182178897	0.1583604359070889	-0.7516383928245798	-0.3120181829584832	0.18585996174851643	-1.0775938453084626	-0.7316499645360366	0.00814406068024927
-0.8725513383142228	-0.5017047970735546	-0.10041904367604519	0.022510868935178553	-0.2790161176117346	-0.022175241903036904	-0.3504531226129989	-0.4562248359856798	-0.37136449478351496	0.017681663030595	-0.3637018838352611	-0.1121647686862917	-0.9650852963589391	-0.3649258073905471	-0.5054513453323373	-0.052283894670861114	-1.2495709625752394	-1.5214884464384568	-0.5791480975773677	-0.21070396217969214	-0.082572493060823	-1.0314322100334268	-0.32746165544343664	-0.4239899519630631	-0.9005854053077988	-0.577092284396538	0.07839876086373156	-0.42662567623711367	-1.0089329089710812	-0.13560034179454675	0.1558825364916342	0.2912861875356659	0.3616351708531615	0.6612792307293662	0.1881605166275902	-0.972645174468898	-0.6661916759174176	-0.15717851883802925	0.5325773227232575	-0.5095178148512054	-0.3922732912774476	-0.3110385579039152	-0.3006486059448917	0.16139260458148755	-0.716013867377891	-0.3249356238791736	0.18869952200407056	-1.0811097552143742	-0.697479745938619	-0.018061886689668145
-0.8623794120728415	-0.4960122974625121	-0.09740524312144325	0.0029523733891597456	-0.2674026559239835	0.02355330652455283	-0.3394171720092442	-0.4662898905752312	-0.3750792936842173	0.012130103732285007	-0.3533246301815249	-0.1286327648364173	-0.9829556980663948	-0.36157824080237017	-0.49073262831987063	-0.06689482808750577	-1.1830389010259625	-1.5373030397049319	-0.6014123549677267	-0.21028620990930152	-0.13150183980689045	-1.0496396448795504	-0.3330386659657258	-0.39024296832380245	-0.9245600269854284	-0.5799227248914454	0.06670174434998832	-0.42778015318445967	-1.0264576242396384	-0.1430582471296685	0.14495242216724136	0.309858611307009	0.3683669052848081	0.649475150629608	0.19109586737446504	-0.962756378522352	-0.6657812060703077	-0.19543058362497534	0.5417260208119256	-0.5185634992830298	-0.3761845045634302	-0.33412102855319115	-0.3045443042637941	0.13935107075602482	-0.6811213527280622	-0.34312338069549436	0.18842472585031164	-1.094587409853715	-0.6704407033963278	-0.019143401977950242
-0.8527036773554346	-0.5008915828433981	-0.11583579266688698	-0.005482807154380792	-0.2774192666296632	0.052054479367234854	-0.347153714700539	-0.4870764163580089	-0.3621305660874801	0.0139806234983849	-0.35379632352941764	-0.12632146713113812	-1.0011926721165765	-0.3623897720964721	-0.4836893158844606	-0.056389446209418624	-1.131138890606881	-1.5418716999819118	-0.632920836186839	-0.19879802247336315	-0.1706260915272152	-1.0844288507462525	-0.35392279047471814	-0.3373120147319194	-0.9503967552011212	-0.579114027607189	0.04685859133560451	-0.41840002798723214	-1.050423856471782	-0.1566508810469021	0.12264146715454974	0.352110875386804	0.35693565813671857	0.6315864931588516	0.18513621585808726	-0.946700376501612	-0.6765355160646367	-0.20889687173874918	0.5332156039852568	-0.5340001564112488	-0.38493075774353036	-0.3420839769431153	-0.3109104454190607	0.10494761848877453	-0.675875275350639	-0.3415732877850073	0.17605889893096624	-1.1221287041167047	-0.6465215503781353	-0.0035862205234257895
-0.851132404196193	-0.5155294389860805	-0.1385552122323451	-0.01836731369891338	-0.3052915746802701	0.07194196441746054	-0.35056689529963597	-0.5121296500646207	-0.3624489774218294	3.055141545976544e-05	-0.3515557801269032	-0.13710752308912147	-1.0201627908521855	-0.36380995186115234	-0.4877527653664258	-0.049627361322372936	-1.0753620119396294	-1.5384452047741772	-0.6723715378785357	-0.1726885055735246	-0.2007142752826539	-1.1181342807292545	-0.39628433848445216	-0.3214887402454612	-0.9636642642848553	-0.5752727155069496	0.005605720595182386	-0.41609107409253376	-1.0625490648738085	-0.16074070010163977	0.09402034304736086	0.36383471789245925	0.3331840668401199	0.6145496765200282	0.17437326311953874	-0.9312823613161383	-0.6926259340714225	-0.20138307329845323	0.5250243277895948	-0.5225947282145986	-0.3755366339574971	-0.35135728392885435	-0.31366593935193976	0.07870769726798829	-0.6779493059417157	-0.3373363671630275	0.1653418489342021	-1.128457341947344	-0.6133912949554285	0.003984386494543846
-0.8446819143845878	-0.5105485018264179	-0.164172516946452	-0.031344514535132456	-0.30688842566233604	0.09626296524321447	-0.36239925470984224	-0.5404649667895599	-0.3516229920540678	0.004728024667869964	-0.352735013496647	-0.13701121901806662	-1.0391329095877944	-0.35802779139066954	-0.504819253190703	-0.025718561186043	-0.9988251291047417	-1.5265842598243218	-0.7097390342003779	-0.16631778344996057	-0.22253541813403777	-1.1578004780725946	-0.45359702108585354	-0.3179880158015558	-0.9971821819700845	-0.5563694164873669	-0.04285334781889434	-0.4176784798951398	-1.0634016185895776	-0.16507109674784065	0.07306156712635198	0.3571022142753473	0.31933955640521006	0.5819363418114316	0.157116958728816	-0.9199049294206452	-0.7042832777293995	-0.1904539119307567	0.5152373484389277	-0.5244628586950821	-0.3640909199193433	-0.3682911488593277	-0.31328587122326873	0.019347164372973156	-0.6714832105695447	-0.30747124375440993	0.16598303995964603	-1.1668979569186697	-0.5346512260135681	-0.012987084183113687
-0.8278941011569428	-0.5187822959066739	-0.1816757432443289	-0.05349845024839136	-0.2977428245832358	0.1310977320509374	-0.35102198604618035	-0.5283212596217249	-0.352472088945658	-0.001250577653382192	-0.3474284633328097	-0.12622516306008333	-1.0570949543809325	-0.33915968880278263	-0.5173707971461134	-0.009054852000111057	-0.9701863281746969	-1.5144597383200251	-0.7400757123989478	-0.15670948123081568	-0.26983058237581364	-1.1679879713793535	-0.5037901157864612	-0.32568960957815196	-1.0309328629725685	-0.5585933340190803	-0.07679558323823116	-0.38636329269823444	-1.0760004679448114	-0.15328279476652526	0.05401837825188723	0.35292341892680035	0.2943178265366023	0.5507833056718743	0.14644295601290394	-0.91990492942065	-0.7176645947452501	-0.17962233236098266	0.5142799265459244	-0.528985700910997	-0.32111550305909536	-0.3920791972140403	-0.3360899589436406	-0.03791417482439198	-0.6552569712393737	-0.3025109464408675	0.16103670919191349	-1.1949080391691176	-0.4666079211543793	-0.04643086463614724
-0.8239245689651848	-0.533521803828125	-0.20682938633465017	-0.08334601217169894	-0.3261958057182336	0.16175232684172744	-0.3420339438018855	-0.5303999122000027	-0.3297587470956568	-0.0019623160249662135	-0.3613434170957694	-0.12150626357846671	-1.0825717321997719	-0.3065969956269098	-0.52062155673169	0.0025372935205376207	-0.9400468040518116	-1.4817762455693124	-0.7645533754947854	-0.15284527272963463	-0.3116464288090892	-1.17058903350023	-0.5438971276276048	-0.3107065089582319	-1.030118191362163	-0.5451487416682548	-0.09966742802848992	-0.36615994611958197	-1.0696536791718747	-0.14738864377586214	0.032158149603087514	0.3554771271953546	0.28580789810412827	0.5285137524939894	0.14715455619396772	-0.9221378833440649	-0.7266949313817089	-0.14361464892633444	0.5106629993945936	-0.5060765218608384	-0.30211129861838304	-0.40538437680226763	-0.35243288847657683	-0.08876131105666689	-0.6341506599302058	-0.2873200359181412	0.12815276945824813	-1.2194022115136505	-0.42486082799840946	-0.07546539045233586
-0.8269844166963327	-0.5364697054124168	-0.22699866696928753	-0.10383145063459001	-0.3225665989408065	0.16428576442774287	-0.34374053410143396	-0.5181468022648891	-0.319038898839341	0.0037315909476595527	-0.37561214086965666	-0.12391386535480586	-1.0969596966514206	-0.2956413231565152	-0.5320895141585802	-0.0013267549863481022	-0.9024036639647163	-1.4548035781648303	-0.7899424409399376	-0.17634383793949965	-0.33404434195610877	-1.1813184147488374	-0.5930222841430844	-0.31000636406944665	-1.0507177449395466	-0.5291769703041181	-0.10436712216347369	-0.3482655534356342	-1.0763793807073774	-0.13608149697745514	-0.0024350988256796983	0.34503013882397476	0.26955012438239795	0.5105034034758101	0.1250060005584517	-0.9243708372674733	-0.7324415092412767	-0.11892645405108467	0.48864229585559904	-0.5078463296844543	-0.28148741766283575	-0.4127425443018224	-0.3764721976151385	-0.12992883190527682	-0.6307346095449121	-0.28246307813196464	0.10076475279985271	-1.234637821105945	-0.3840051318493331	-0.09177131326028133
-0.8368255485883982	-0.5358597947398014	-0.2497180865347367	-0.1454511876021775	-0.33766409913488615	0.14997184206675307	-0.3276985852856709	-0.5049090674242848	-0.3051349372395756	0.0014540281586123398	-0.3973100348729225	-0.12401016942585721	-1.1093315132181223	-0.2809323184509072	-0.5397649187356306	1.5116878981108972e-06	-0.8631347404187163	-1.413773494523476	-0.8218415231658998	-0.16214026074597943	-0.3645170392419622	-1.1999593599484355	-0.6365704301362869	-0.3196683635346297	-1.066429268854491	-0.528873708822517	-0.11585526338232685	-0.32358860868600436	-1.080831605667498	-0.11827875520975767	-0.03060549656897316	0.3265737927012076	0.25087908737383957	0.5032019106305959	0.12260434994736495	-0.917459313218813	-0.7359715499264374	-0.09267695040902131	0.4640684672686017	-0.5033234874685448	-0.2638869328683125	-0.41022262392526565	-0.38920447992568463	-0.17296230270736382	-0.6260985411648609	-0.2747126135795554	0.07401792716689844	-1.2640542673187567	-0.33690965665202743	-0.0889427348140076
-0.8294653743161814	-0.5352498840671902	-0.2636279352482865	-0.1827142928604706	-0.33926095011694934	0.16922596772047607	-0.32280635976029565	-0.49440640176561745	-0.28560570873302793	0.0008846374613544038	-0.4089844452333717	-0.12516581827849768	-1.1019084232781016	-0.26054259468657825	-0.5375074468012034	0.003141051099738515	-0.8229903950102163	-1.3629032195163204	-0.8588184184808899	-0.1563961670280192	-0.3750911613285378	-1.2189254379131524	-0.6627942455708791	-0.3387123045094807	-1.100179949856975	-0.5525281043871292	-0.12943215755006393	-0.3335459723569113	-1.0725902530817437	-0.11286575940200294	-0.03252108361551728	0.3083496018755818	0.23309714736569684	0.4976040994492699	0.12162589969840851	-0.9269227846085213	-0.7290756564949553	-0.0978487856990924	0.4563027119142717	-0.5054865859196326	-0.23278914378351176	-0.4322971264239166	-0.4063075457159629	-0.18975585228866124	-0.6103603090325991	-0.2778127994005255	0.04186677717660598	-1.292181546566068	-0.29560826199950435	-0.09185450674399787
-0.8240899661398435	-0.541552294350844	-0.30477790435917934	-0.22720755287036506	-0.3552294599376084	0.15567207663529614	-0.3130219087095451	-0.48992088830722436	-0.26140644732273793	-0.027300202053148037	-0.42384278569213285	-0.13354427246014355	-1.0981510567652508	-0.24887683233385077	-0.5295611455920214	0.009178626891743211	-0.7942265338140987	-1.3075521430836639	-0.90191472956984	-0.15347190113523487	-0.3787440398675392	-1.203319065187902	-0.7266332170813389	-0.32877024708878727	-1.1264822047071883	-0.560311815748135	-0.15710813412275404	-0.3518732938961191	-1.0868942098685157	-0.1038440997224262	-0.041760974075315455	0.302081408852756	0.19588208720578568	0.4793503673362527	0.11566624818202237	-0.9341533020748131	-0.7341654825991435	-0.09648264052812977	0.45023903992527187	-0.5063714898314425	-0.22620245928985058	-0.4368329831017248	-0.42160528789504736	-0.2048000737885881	-0.6141423648163193	-0.2958972166894762	0.02098226949060937	-1.3187852648541476	-0.2586152862136157	-0.08095616037746288
-0.8337657008572535	-0.5720478279814232	-0.3215856382213734	-0.2569624205019825	-0.33127669520661157	0.14389159186031697	-0.3303153570783122	-0.49834490138761994	-0.2480331712802135	-0.06801163690742819	-0.45438492996847146	-0.1422116388549452	-1.0931106870528946	-0.2374139528046506	-0.5403970108772711	0.03381193612311422	-0.7553327910663065	-1.2439423346118441	-0.935766816830046	-0.14083489495570445	-0.39700843256252877	-1.2234772966246836	-0.764011053560515	-0.3448735795307651	-1.1531336045332865	-0.5777998945202657	-0.1760113483101384	-0.33917404747525376	-1.0858521997714672	-0.12104539751148909	-0.037366392027362326	0.28316075213570263	0.1662878584779405	0.46365215771905316	0.1035690451039911	-0.9318140170121888	-0.7271874951982435	-0.09170113242976058	0.44417536793627505	-0.5049949726352957	-0.20903388823261906	-0.44731585186820566	-0.4456445970336065	-0.21692874848619273	-0.5936460625045253	-0.3120181829584887	0.007334060520367773	-1.3286298125907032	-0.22949631732190082	-0.0844502866934512
-0.8412085737167981	-0.5968508620009682	-0.31416705224082186	-0.275408584547756	-0.32314727202519183	0.14553832629122496	-0.33042912976494526	-0.4858729859179493	-0.24081584770170836	-0.08053823224720076	-0.4620499468717964	-0.16648026476040687	-1.0970513397370996	-0.20911179892281484	-0.5474403233126811	0.035985463408241686	-0.709560733684659	-1.182177562021118	-0.9606350809327356	-0.12746682230298326	-0.40575611537960715	-1.2148070895551029	-0.8041180654016646	-0.3475341301081348	-1.1531336045332865	-0.6002412441584833	-0.1919903083690903	-0.32791789723856885	-1.0874625790123553	-0.12417290620040632	-0.03421130748011194	0.26238285304151526	0.14063105932332834	0.4569591226109414	0.11184139720882198	-0.9368115805550659	-0.7154480575708465	-0.08916400568368926	0.43832445636794265	-0.4907381873894884	-0.19532062707369569	-0.4597138601208752	-0.4670234292714581	-0.2435185353232534	-0.5704657206042857	-0.33340946512314135	-0.0010930215283739783	-1.3407011032676739	-0.15506466724668058	-0.11481590824906521
-0.8351715768418334	-0.6170795659759245	-0.3215856382213734	-0.29366936001014926	-0.3227117672118966	0.16529913946214808	-0.33998603544242567	-0.47996523648494954	-0.24346927548792094	-0.07399023922868551	-0.4898798543977238	-0.18111848356052043	-1.096776410480061	-0.17786784409986037	-0.537326849046449	0.04009101494680352	-0.6594115669905652	-1.1144383875297228	-0.9641504899943718	-0.11754520588104185	-0.4076786830317166	-1.2156741102620559	-0.8165773442280478	-0.3357716959766029	-1.1631424271754067	-0.6305673923182439	-0.22071066141622067	-0.3310927088437915	-1.093430455022736	-0.12116568630722252	-0.033535217934274074	0.24125672100162504	0.1190387035991505	0.43554141026500043	0.10694914596402871	-0.9367052494158563	-0.7085521641393655	-0.11434010954856642	0.4371542740542781	-0.4834623107812839	-0.189597770054618	-0.46193139005224787	-0.4892574147988235	-0.296114999636914	-0.5342311861602299	-0.36296456994965987	-0.02463389203408634	-1.3608589867282535	-0.10574069953216235	-0.13004031576872985
-0.8312020446500785	-0.6527593403237036	-0.3205423995678625	-0.3311178538518116	-0.3402771280146272	0.20114728130427625	-0.32530935886630385	-0.48149687522683865	-0.2411342590360537	-0.07883006015541148	-0.5087475883136052	-0.20365363618701274	-1.0923775423674549	-0.16001415562959548	-0.5348887793572674	0.02173678453911332	-0.6389016833550705	-1.0665553134728991	-0.9819879359737894	-0.09174900318399629	-0.40460257478834594	-1.2040777083064902	-0.8101697151173383	-0.3184081027348213	-1.1794358593835	-0.6657457241835677	-0.2237393531920973	-0.32777358762015374	-1.1116182676257829	-0.1384872728920152	-0.038831252710018055	0.25309664115584557	0.08677718387008557	0.42860499206205066	0.11077399693723468	-0.9490396615642425	-0.6966485385731188	-0.14244366735121525	0.4199206799802758	-0.4668457817706561	-0.17102547935119286	-0.459814656935938	-0.5235585634115516	-0.3141913898112362	-0.5137348838484408	-0.407607245771543	-0.046983979206820285	-1.3663672455808524	-0.07632459830481636	-0.12338483707160545
-0.851132404196193	-0.6782739367946242	-0.3296997166376078	-0.3429827231877817	-0.3642298927456185	0.20431407828679427	-0.34499203365443804	-0.4976884847839488	-0.231263507671336	-0.09776230083939384	-0.5374029591983529	-0.2320633371477673	-1.077897934830131	-0.16184010104132673	-0.535611170376282	0.018717996643108765	-0.5990074584787178	-1.0035605169614417	-1.0073770014189347	-0.0608353351745764	-0.3837427157630109	-1.1911807752904882	-0.8023381684264586	-0.2976838140268917	-1.173034868158895	-0.6922305602430905	-0.22008403553155217	-0.3443691937383298	-1.1307533621352328	-0.16050012251018375	-0.0431131531669947	0.23115796557595175	0.05095927613938897	0.41643583732003187	0.10712704600929605	-0.9340469709356021	-0.7009174249830815	-0.1463469392682597	0.3935383878176146	-0.45662022545642145	-0.17232122056305443	-0.4576979238196281	-0.5427520039095359	-0.29693135274156107	-0.5142228910463434	-0.4421226479116081	-0.0495487433086127	-1.3669532305651697	-0.05671386415326383	-0.09817721150626117
-0.8582444827064326	-0.6936233553886866	-0.29365002538834306	-0.33130324243518455	-0.3701817918605842	0.23902217321521485	-0.3443093975346195	-0.4993295262931166	-0.22744257165917997	-0.10018221130275683	-0.5494311395697336	-0.253539144992674	-1.0599358900369928	-0.14560947515927303	-0.5366044580274314	0.006522093543259277	-0.5536105818952778	-0.9462765457962182	-1.0262560500832862	-0.02845953421876792	-0.376725343832826	-1.1895551114649416	-0.8073218799570163	-0.2742989747415877	-1.166866640251541	-0.7152784328445103	-0.22499260496142937	-0.35490379588290977	-1.1476149800693092	-0.16964207098549391	-0.03477471543497682	0.20654950407893133	0.030510045130018617	0.40377991638834065	0.11086294695986555	-0.9143757101817177	-0.6995218275029034	-0.15854466400898737	0.3806663823672852	-0.45947158250558395	-0.16227922617108814	-0.4477190391284583	-0.5477879066144514	-0.27080805339287306	-0.5149549018431866	-0.4867653237334856	-0.03855689715808408	-1.3661328515871234	-0.012292579976636601	-0.07887632328461017
-0.8747842001720912	-0.7255420139220254	-0.2571366725152972	-0.3427046403127223	-0.4192486674913348	0.2661299553855891	-0.3353213552903246	-0.5110356223918415	-0.2161920378456311	-0.11071593920211888	-0.5692422601814124	-0.2650956335190803	-1.0519629415828955	-0.1059458831600026	-0.5411194018962826	0.0118351602402229	-0.5003349085494266	-0.8842481966510506	-1.0308130618298474	0.0020363815202542827	-0.37018861381567325	-1.1739487387396912	-0.7981850754843337	-0.24251239679092068	-1.1723365782071162	-0.7186143091420845	-0.2627990333362014	-0.36890182886954676	-1.1797278366965616	-0.18636221359164842	-0.028351864749510104	0.19331665214184868	0.01755463169551663	0.39830379675443733	0.12038059938155385	-0.9009779866412352	-0.703790713912866	-0.16420440828869184	0.3715176842786229	-0.4485577675932799	-0.14521863354817802	-0.45044055313514053	-0.5748677607823967	-0.2441016446837192	-0.5150769036426678	-0.5093966802265235	-0.029946617673506756	-1.3705863374679454	0.02544322664833949	-0.07296958594091563
-0.8791672253004897	-0.7567491100039886	-0.22549176669198656	-0.34122153164572366	-0.43521717731199666	0.3133785663647843	-0.3275848125990379	-0.5253673849052249	-0.2092931256014674	-0.13434565313851657	-0.5857515273578142	-0.2649030253769758	-1.027219308449487	-0.08596192504272096	-0.5617075459382648	0.03139690580631914	-0.4524368266445903	-0.8247677541988131	-1.028729856459986	0.018746472336153865	-0.35932610658127984	-1.17037227832349	-0.8126615708826102	-0.18215990737795637	-1.1750133563555905	-0.7129534281522615	-0.283582125177583	-0.41060730859261274	-1.2105144986548437	-0.20175917944479665	-0.02226705883695177	0.18751276971330907	-0.009753347602713656	0.3676375268045596	0.11949109915522832	-0.9005526620843926	-0.7095372917724325	-0.1588374094027668	0.36056052261428806	-0.4424617628674857	-0.14392289233630734	-0.44933178816945274	-0.6034678874650287	-0.2126137392187727	-0.5183709522284854	-0.5343015063215975	-0.030954203570635726	-1.347264135092049	0.027671719165565448	-0.07979145160546677
-0.8904142331771397	-0.7929371432456185	-0.18074841999675761	-0.3520667637731388	-0.47775148074339074	0.3148986289163897	-0.3341836284239576	-0.526023801508892	-0.1919927764353411	-0.17989690891952786	-0.5922373108913913	-0.2733777836296748	-1.007974260456838	-0.05441364598447735	-0.5577343953336675	0.03284592399639703	-0.4172948918788998	-0.7550956849748495	-1.0466975027750254	0.03420330634086024	-0.3681699177809636	-1.1584507436028162	-0.8196624989850632	-0.10962489690020379	-1.1787375694317193	-0.7015305790120853	-0.32086636531513074	-0.45187985946042286	-1.242058986138252	-0.21932134362104175	-0.01516811860564719	0.19749544749040276	-0.03236181418449323	0.34110876946696517	0.1287419015090212	-0.9090591532212108	-0.7067460968120717	-0.14722517544958447	0.34056104307162177	-0.4388238245633821	-0.15158936117318877	-0.4462070869025222	-0.6192407148049583	-0.16374917481207138	-0.5170289324342635	-0.557036202341997	-0.02325991126526402	-1.3099954900893624	0.04148837277234111	-0.08877634784657959
-0.9134871390417345	-0.8268888373543283	-0.1562902693421104	-0.36522935319273453	-0.4979298704258567	0.3421330829660616	-0.33850699051614735	-0.5065501089334465	-0.1942216557757625	-0.21249452633781152	-0.5810345938788388	-0.2758816894770619	-0.990837003434815	-0.012011135867604553	-0.5764262629507314	0.019684008769826032	-0.38590476509530897	-0.6975481372551827	-1.0431820937133847	0.0495557022779761	-0.3761485735371989	-1.156283191835416	-0.8271380662808988	-0.04605174099884897	-1.1717546699139711	-0.6953642622196021	-0.3613881725234452	-0.5013780585781105	-1.267730325801927	-0.24398054674522637	-0.03815516316416965	0.19888837927325054	-0.03236181418450101	0.31969105712102064	0.12651815094320176	-0.8936411380357322	-0.7055146872707361	-0.1375645774549236	0.3174765374292992	-0.4288932362197516	-0.15137340430454746	-0.44882780409414164	-0.6376740190455903	-0.11220230734723412	-0.5442353337171756	-0.5774974287603593	-0.023076713829425666	-1.2661638132623074	0.062436202434230106	-0.09526543957626965
-0.9113369757711969	-0.848337362674501	-0.11908142403338164	-0.38339743436343754	-0.5433675392791913	0.3480866612932048	-0.31461472632245646	-0.4835755278051164	-0.19443392999866202	-0.22288590656285265	-0.5819779805746323	-0.27867450753761164	-0.9667348719011656	0.018218404837724127	-0.5795867236589245	0.007125851122460086	-0.3626435556062788	-0.6343776230407676	-1.0668785547955322	0.06302821299829134	-0.3829736887021678	-1.1378590018125527	-0.8414959018808349	0.024102776857055867	-1.1721038148898557	-0.6773707476448095	-0.39522597029534284	-0.5393314882222849	-1.2966224239473914	-0.23279368874254558	-0.0619309788595135	0.21130868767033323	-0.04074472875976951	0.2707710550581221	0.1290977015995503	-0.9052312322096426	-0.7044474656682456	-0.1279039794602627	0.2840731513846319	-0.4361691128279561	-0.1698377165736451	-0.4403608716289036	-0.6423298536218399	-0.04071309975460765	-0.5664396612216132	-0.6031256315469916	-0.021885930496452804	-1.2421384289052297	0.08501825994209018	-0.09651334183198103
-0.9186144514560859	-0.8534199516129344	-0.10227369017118755	-0.424739088455973	-0.5663041261124994	0.36848083386063546	-0.3164350893086461	-0.4666180988770628	-0.20080215668558085	-0.2574763914215597	-0.6008457144905177	-0.27877081160866124	-0.9268701296306774	0.04418740624900869	-0.5759747685638422	-0.0037417853031431877	-0.3502625892653362	-0.5929961039934942	-1.10945406454202	0.07159213454144546	-0.38528076988469534	-1.1318982344522148	-0.8492087887733658	0.10447941008915766	-1.1775737528454309	-0.6708000822101965	-0.4231108221629197	-0.5866650430636976	-1.3142418674065943	-0.24013130528194113	-0.09370718751394924	0.21328200769603964	-0.03642625761493163	0.23900956118146596	0.12118114958524853	-0.8978943836041383	-0.7048579355153565	-0.13873555903003829	0.2646055728936401	-0.4505242207306325	-0.1777201422791724	-0.4278620665611756	-0.6524016590316695	0.05643291969834261	-0.5846179293433851	-0.633197434010341	-0.03754931126094957	-1.1986583430687585	0.07788708388697704	-0.08869315436286054
-0.9253130370296789	-0.8622636563658057	-0.07677230086302932	-0.4510642672951608	-0.5551261692380408	0.371774302722456	-0.3116566364699038	-0.45524021108017726	-0.1874288806430564	-0.3077251204549812	-0.60744942136108	-0.27751885868497117	-0.8972694129562686	0.05869352813109308	-0.5826568854897465	-0.014609421728750792	-0.34275897330113253	-0.5419501112833778	-1.143436352137832	0.07952942767899568	-0.40325677743187216	-1.113257289252615	-0.8807722951335536	0.1732336381675035	-1.1762935546005107	-0.6475500352877143	-0.4201865680344822	-0.5934475951293883	-1.33167185448451	-0.2333951327211874	-0.11308842116133293	0.21165692061604696	-0.03147271718409309	0.19799950970087674	0.1406612045417879	-0.9004463309451815	-0.6995218275029034	-0.12595234350174575	0.2502442444986418	-0.4740233357219956	-0.1851706542474019	-0.428164457006364	-0.6638037028918555	0.1606928733489286	-0.6073102640457271	-0.6677128361504115	-0.046434386899294126	-1.169710684843399	0.08680105395586568	-0.08178809521460043
-0.9396198926374723	-0.8682611113131539	-0.07468582355599417	-0.4549574275460265	-0.5490291018519712	0.3798813029977025	-0.30278236691224614	-0.4475820173707312	-0.19082526820940945	-0.34872125065789034	-0.6264350786139307	-0.2709701818533373	-0.8728923521655827	0.08374955683652092	-0.5852755529336825	-0.003379530755626897	-0.34050788851187525	-0.48572044633591394	-1.1744240320144792	0.07650072371861728	-0.4129657440749993	-1.0743497350278581	-0.895011470935141	0.2320458088251421	-1.1761771729418806	-0.6231880295993711	-0.44117853517075384	-0.6038378876555467	-1.3290194651465648	-0.2204039427825956	-0.1266102120781165	0.20956752294177527	0.006504426119020499	0.15893652297900648	0.16272081015467024	-0.8774788048757829	-0.6982083239921442	-0.10770454728960721	0.26035036448030724	-0.4938845124092552	-0.20806208232371717	-0.4187903532055622	-0.6718801506261571	0.2556230772321255	-0.6027961974651466	-0.7037783312009542	-0.0675020920211402	-1.1406458296211803	0.08813814946619444	-0.09568140699483843
-0.9378832223035811	-0.8941823148991507	-0.06877413785273907	-0.46181680513088574	-0.5342219382000801	0.3744344121877739	-0.2974350506403305	-0.45086410038906666	-0.20833789159842744	-0.3892903378378521	-0.6537932927919633	-0.27568908133495396	-0.8597873909134449	0.11113873801248565	-0.5904225889441772	0.00036376623541440164	-0.3487618660724938	-0.43300513544767044	-1.2055419122267508	0.08046937028739234	-0.4402662047348852	-1.0606941588932677	-0.903080337222714	0.29911968917040244	-1.1778065161626894	-0.6022629873691375	-0.4664524458522291	-0.6097545820107172	-1.3304403880061793	-0.21306632624320365	-0.1600766445971487	0.22999718909024883	0.04029011213450178	0.12109045173134816	0.18789366655969478	-0.8556809213376979	-0.6856479466705213	-0.11834096326352882	0.26088226553197863	-0.5213165336753248	-0.22274714939154547	-0.3949015080357868	-0.6715000824974822	0.32314714117361487	-0.5919380373118818	-0.7264096876939921	-0.09314973303903798	-1.1248242350445683	0.0829383335926798	-0.14518152980467922
-0.929447966396094	-0.9026194125369419	-0.07804737032843298	-0.5035292363901616	-0.5276893660007291	0.3650606931195077	-0.3061955475113471	-0.45097350315634116	-0.22850394277366579	-0.4321369878068663	-0.6830382803615869	-0.29533511182984684	-0.8562133105719538	0.1274708053063048	-0.6027032362674624	-0.005311555009069759	-0.3625184953402083	-0.3987401833703078	-1.2224679558568494	0.08443801685617112	-0.4546854621256695	-1.03609244633333	-0.8976219864987676	0.34350887511914413	-1.2112080521892883	-0.5789118532861216	-0.487653288283379	-0.6358746229445443	-1.334703156585016	-0.22533578340743107	-0.2045858730315537	0.24636413753874073	0.0515943454253974	0.05549870767188701	0.17517381332323337	-0.8516403380477126	-0.6727591934712076	-0.1268305796830795	0.2524782289156435	-0.5398011931664375	-0.22879394171358738	-0.3705086787907004	-0.6775811725562468	0.3683964275454618	-0.5991361434809009	-0.7437707282913882	-0.12017135482574978	-1.1013848356718126	0.07714425304789542	-0.1671446095051772
-0.929447966396094	-0.9103449477233574	-0.08778426442791247	-0.5172479915598837	-0.49807503869695235	0.36442733372300506	-0.30244104885234296	-0.4472538090688958	-0.238056282804046	-0.4566207877891535	-0.7083917978110533	-0.3217224272984798	-0.8289953141252058	0.12026846507114176	-0.6050510070792651	-0.011832136864435171	-0.37902645046146227	-0.33618468111626004	-1.2442114119047458	0.09080873897972803	-0.46131832052543625	-1.0190771649592731	-0.8980966256921521	0.3925190173338491	-1.2184237150243022	-0.5758792384701484	-0.5100029448364269	-0.6415026980628826	-1.316799528553897	-0.25095729689743973	-0.22926314145468135	0.2811874321099998	0.05489670571262187	0.003171342281223104	0.16236501006414114	-0.8297361233704134	-0.6530566408098388	-0.15786159142351056	0.257584479011637	-0.5783436746585463	-0.2512534560526094	-0.35841306098321485	-0.6832821944863392	0.41679450446379385	-0.6006001650745988	-0.7895501389142853	-0.13876589456372954	-1.0751327083743185	0.07803565005479268	-0.18303456489455516
-0.9159680966615816	-0.9147159742104086	-0.10633072937930475	-0.5311521353129769	-0.4870422500935949	0.35138013015502534	-0.3164350893086461	-0.4522863363636733	-0.2402851621444674	-0.477261200564925	-0.729971768477344	-0.35003582418817436	-0.8145157065878816	0.1427884584824911	-0.6035159261638572	-0.055544185598545945	-0.3881558498845747	-0.26317397553603894	-1.2710326810416797	0.11002534341801781	-0.47823691586395206	-0.986238755683231	-0.8971473473053829	0.4251457691510611	-1.2284325376664131	-0.5600085542665406	-0.531621537857357	-0.618557468734276	-1.2925491117498327	-0.2663542627505807	-0.2537150466958613	0.3086978348212955	0.07331371500677294	-0.02676477838412586	0.1435076052660263	-0.7991127552778772	-0.642220236846084	-0.18537965843860807	0.2529037497569723	-0.6050874373265411	-0.2647507603428899	-0.3390600724912432	-0.6891732504807735	0.4499151161380328	-0.5703437188048164	-0.8225154481438675	-0.1358347355902521	-1.0767734663304114	0.09705211953508293	-0.20657832078561927
-0.9131563446924201	-0.9051607070061555	-0.143539574688029	-0.5423681446071323	-0.43739470137845066	0.36518736499881016	-0.31393209020263796	-0.45502140554562026	-0.24898840528325347	-0.4768341575419752	-0.7539102058831223	-0.3673705569777881	-0.7992113112794392	0.13507891118851884	-0.6232913803094321	-0.07969448876655624	-0.4045387447397497	-0.1913932938765455	-1.2684286743293558	0.11973808370476392	-0.49621292341112727	-0.950365773932829	-0.8976219864987676	0.40946252364235824	-1.2283161560077869	-0.550203099694887	-0.5182535189845117	-0.5616994790772227	-1.2908440043182987	-0.2843975821097415	-0.30633734968033294	0.31705542551840366	0.09554114001695531	-0.06984358617085304	0.11388724772936848	-0.7574309487074858	-0.6387722901303423	-0.20606699959890146	0.25960570300797425	-0.6490376649463656	-0.27112148796789615	-0.34661983362091914	-0.7009553624696317	0.46297676581238273	-0.5615595892426215	-0.8499004228957159	-0.13418595866767502	-1.0757186933586405	0.13033094112561092	-0.2391901664015153
-0.9038114043243228	-0.9038392338821685	-0.13681648114315592	-0.5474663306499334	-0.4093772250567536	0.3608805211025844	-0.31916563378792046	-0.48893626340172774	-0.2558873175274132	-0.4822433691659746	-0.7812684200611549	-0.3706448953936033	-0.7711685270615831	0.12838377801216863	-0.6320503714150106	-0.08971686458128685	-0.423798025714539	-0.1243569901969931	-1.2828809115827478	0.14083457335983648	-0.5106321808019133	-0.9221876009566883	-0.8782804393682737	0.39924040826614976	-1.2432130083123314	-0.5564705036479006	-0.4973659894956859	-0.4960386026966129	-1.2742665709561476	-0.3162741129775882	-0.31208411081996706	0.3331902186697507	0.09592218158856029	-0.1247264740573419	0.09351769254650914	-0.7465851725080465	-0.6249805032673839	-0.23338990301814502	0.25705257795997144	-0.6928895699093305	-0.2734970135229916	-0.3533732202301	-0.7219541265788072	0.4711402968588468	-0.5287411051838593	-0.8767687000107377	-0.11843097918525491	-1.0896651359854304	0.1483074474312036	-0.2657288877062811
-0.9004207622438624	-0.8906245026422456	-0.16753406371889076	-0.5606289200695329	-0.38469861897027297	0.37114094332594855	-0.32883631215203796	-0.49823549862033545	-0.2631046411059223	-0.4961934412489049	-0.7938862171173997	-0.3740155378804698	-0.7447753183859482	0.13487602836498794	-0.655347481778303	-0.09321865854064354	-0.4420568245607681	-0.05266416738898196	-1.2874379233293203	0.1636020720965	-0.5087096131498089	-0.8979110211618516	-0.8624986861881758	0.4157638276413886	-1.2464716947539471	-0.5611205130323964	-0.5007079942139002	-0.4201317434082659	-1.2626150035073214	-0.3576534587079309	-0.33912769265352727	0.3219306867583745	0.10849655345146111	-0.15636627638658268	0.07990833908372223	-0.7037337234063399	-0.6159501666309216	-0.25007639046346847	0.26843526046564126	-0.7191417192929885	-0.29239323952938107	-0.3559939374217209	-0.7508393043579514	0.4812863997308811	-0.507268788476275	-0.8802822439411632	-0.11925536764654138	-1.0932982428882103	0.18128913668609664	-0.30266679447530054
-0.8981052017986693	-0.8937757077840746	-0.22062331964225132	-0.5564576769436022	-0.35218092624457503	0.35936045855097415	-0.3147284990090976	-0.5367452727021105	-0.25737323708769416	-0.4990403947352178	-0.8003720006509868	-0.37546009894627475	-0.7154495309685796	0.14258557565897104	-0.6721430729704376	-0.0908036282238442	-0.45293706770886827	0.044419863496870084	-1.2944687414525877	0.193158045227129	-0.5123624916888052	-0.8719003999531074	-0.8483781701849351	0.40302119066557257	-1.2631142719379307	-0.544036782902399	-0.4997680553869025	-0.34307040717255816	-1.252857999871311	-0.3797865971218329	-0.3482549015223542	0.32425223972979106	0.10074870816219715	-0.19396896453941015	0.06754428593778997	-0.6882093770816552	-0.6017479099208523	-0.2421722648314721	0.2572653383806389	-0.762305365657876	-0.29196132579208933	-0.360932981359773	-0.7666121316978708	0.4821027528355299	-0.4877485005602812	-0.8896861409314225	-0.09937844585767096	-1.1004472596969008	0.1998599076629517	-0.31789120199496895
-0.9068712520554721	-0.9001797698464927	-0.2618892041590839	-0.5681371576962031	-0.3266313105315122	0.3692408651364358	-0.3048302752717099	-0.5729575886710567	-0.26756239978676116	-0.5186843737907816	-0.7994286139551914	-0.3716079361041393	-0.6783340812684712	0.1549614278940313	-0.6844237202937228	-0.1160406950344246	-0.46181634659984805	0.12287781786887668	-1.3160819971648738	0.20924150763743568	-0.5102476672714901	-0.8384117251468419	-0.8091017769322164	0.38901829288993667	-1.2810370473668402	-0.5334226310464808	-0.5072875660028762	-0.28606810789708353	-1.236470022890442	-0.42597749468127766	-0.36188937403010724	0.3376011693154425	0.10201884673421012	-0.21587344307502718	0.04761948086808223	-0.6758749649332738	-0.5887770627521149	-0.2526135172095443	0.23843604115164327	-0.7975048768164854	-0.28343102948063503	-0.35538915653134706	-0.7776341074293897	0.4790705841611279	-0.4683502144437686	-0.8937163824986746	-0.08188309073475043	-1.0897823329823	0.20238553251580108	-0.33353157693320235
-0.9025709255144015	-0.8970285647046721	-0.2943455178240259	-0.5894568447842781	-0.2978879928543259	0.36442733372300506	-0.3073332743777142	-0.5763490744566646	-0.28666707984750983	-0.5306415784332911	-0.7958909138459658	-0.3576438458013956	-0.6507495124790112	0.1560772834234261	-0.6865005944733924	-0.13077237996690944	-0.4731968308122136	0.20186292534977004	-1.334961045829221	0.21070364058382418	-0.523705640836224	-0.821829954126272	-0.7786062087571445	0.3864977712903291	-1.2955847546954944	-0.5338269796886123	-0.5034233730474459	-0.23729145687149047	-1.2419642579476111	-0.47469445695100687	-0.3707912197169865	0.3427085858525618	0.07521892286479039	-0.2522592157536571	0.03063002654526048	-0.6781079188566884	-0.5803213839016098	-0.268421768473537	0.21088356667531738	-0.8260184473081003	-0.28343102948063503	-0.3602274036543407	-0.7998680929567575	0.48968317452153837	-0.4593220812826182	-0.9018802051605447	-0.06933406637955977	-1.0725543744433184	0.20580255437554407	-0.3356946075097653
-0.8898353430658407	-0.882492360340756	-0.30825536653756674	-0.6273688100843746	-0.2840970071001263	0.37696784977378456	-0.29880032287996766	-0.578974740871335	-0.28242159538957046	-0.5276522772726624	-0.7687685463418775	-0.34560583691972047	-0.618491146319905	0.13223855165915838	-0.6829789382556873	-0.17194864686837646	-0.4750727348032719	0.27223786538557293	-1.3363932495209956	0.2195808763297748	-0.5143811877235166	-0.7883412793200065	-0.7468053828002633	0.379496322402518	-1.3044297607513187	-0.5170465110402143	-0.4878621635782691	-0.19168961745111374	-1.2256710091573804	-0.518720156187353	-0.37360825949131976	0.34189604231256543	0.06518482814590781	-0.27209493798313256	0.0032334195744165312	-0.6949082388518932	-0.573179208561864	-0.2769113848930892	0.1949265351253196	-0.8508940794956074	-0.28947782180267545	-0.37040788197563757	-0.830083509186253	0.4906161494982734	-0.451025958918321	-0.908183916329837	-0.056510245870608794	-1.0501697480423382	0.2266018178696173	-0.32637693733379397
-0.8886775628432441	-0.8939790113416075	-0.34059576479655124	-0.6543428489653752	-0.26435412223094734	0.37874125608399484	-0.2849200551103016	-0.5960415725666612	-0.2778576995972779	-0.5460151272593868	-0.7494291190780974	-0.31449962196947434	-0.5686373077103762	0.1268621568357229	-0.6856879045769975	-0.17557119234357765	-0.47894960305144213	0.3725726737762019	-1.3577461045620491	0.2224007041549543	-0.5080367144715712	-0.7598379735787558	-0.7414656918746595	0.3547111933396483	-1.2976796245508235	-0.5184617312876663	-0.5076008789452104	-0.13194543542568707	-1.2251026400135363	-0.5633472994023392	-0.38172133404138636	0.35501281660107203	0.060866357001066046	-0.2963115559197456	0.00785882075131157	-0.6975665173321524	-0.5764629673387583	-0.2814977293956044	0.1814162484129909	-0.8817673937520442	-0.3256505973006299	-0.39459911759059696	-0.8718910033402724	0.4856014089983045	-0.44821991753040114	-0.9160377204096134	-0.045609998438003514	-1.0275507276476241	0.23937850830169166	-0.3200542325715318
-0.8956242441788237	-0.8923525828813169	-0.3847595344620504	-0.6861369910141121	-0.24286921810860132	0.3860882250834458	-0.29299791586149554	-0.6260179308007723	-0.2960071456549944	-0.5575452888789489	-0.706858794430388	-0.27125909406649834	-0.5399530218927612	0.12797801236512488	-0.6680796234884709	-0.1817295196514182	-0.4778240606568114	0.43135024541659645	-1.3777969562469432	0.23012912115730927	-0.502653525045678	-0.7322016885444562	-0.7279384748631541	0.31438284774583986	-1.2848776421016046	-0.5029953957261849	-0.5021701212781189	-0.06931506103187207	-1.2341965463150597	-0.5914948776026286	-0.400201114960988	0.35698613662677486	0.06353364800229366	-0.33367086097772414	0.012395271905575737	-0.7141541750489412	-0.5859037738223315	-0.26178620621457777	0.1597146855049884	-0.8911080461544688	-0.34530267234727524	-0.4038724245763316	-0.8969754998326832	0.4642596064053974	-0.4279676188175575	-0.9070471815288148	-0.05367068561505746	-1.0174717859173346	0.2594349409566947	-0.3204701999901019
-0.8996764749579063	-0.8917426722087015	-0.39866938317559125	-0.7148722214371724	-0.2115128715516713	0.39736202234121043	-0.29732127795368934	-0.6533686226202148	-0.33782516756575215	-0.56281215282863	-0.6700667132944146	-0.23264116157408582	-0.506961511048219	0.1293981921297979	-0.6552571829009257	-0.1814880166197421	-0.47794912092288194	0.47791543670120834	-1.3943323988701943	0.22104300927616338	-0.4957322814981038	-0.7108513036356099	-0.7059864121690397	0.2566909089102521	-1.2861578403465304	-0.5011758268366013	-0.5173135801575122	-0.012601380993233931	-1.2367542074623625	-0.6304684474184113	-0.4111312292853826	0.344217595283982	0.059850246143464216	-0.3780882757860824	0.01915547362565376	-0.7381850125104442	-0.5895980024463405	-0.26744595049428077	0.14928942489232497	-0.9151970970870336	-0.3377441819447183	-0.42564453662980295	-0.9264307798048365	0.4453668631264265	-0.4454138761424744	-0.9030169399615626	-0.07757795099245762	-1.003642540287404	0.26567472000491826	-0.32720887217093647
-0.9009996523551645	-0.9025177607581734	-0.4247503495134837	-0.730166779565576	-0.19394751074895739	0.3941952253586922	-0.27524937674618816	-0.6859706472689902	-0.35661143629215153	-0.5605345900395853	-0.6371661022785924	-0.19094149880796601	-0.4740616432893573	0.13974521612960333	-0.6449631108799346	-0.16228852560117055	-0.467068877774786	0.504536668699777	-1.4162060552537101	0.22950249275171622	-0.4794865848378187	-0.6997967896218978	-0.6767961017757732	0.25879134357658945	-1.2795240858046597	-0.4990529964654184	-0.5363212319923407	0.013807279177425536	-1.2356174691746773	-0.6705246163957442	-0.4082015079200799	0.33690470342401146	0.061120384715477184	-0.4215321582150721	0.024581425006243458	-0.7668944200971924	-0.6020762857985443	-0.28140014759767895	0.12875804429799317	-0.9148038064595603	-0.3509175509320301	-0.43340589138960445	-0.9663379333154879	0.4166778825917074	-0.45285598591044735	-0.9054970886183319	-0.10524076380461614	-0.9967279174724426	0.26077203646702735	-0.324380293724659
-0.8981052017986693	-0.9111581619535036	-0.4521063853167843	-0.7373969343171828	-0.17855967401268089	0.40850914771968216	-0.26318947196269943	-0.6953792852548804	-0.37539770501855874	-0.5658014539892612	-0.5995485577838007	-0.16609504847619108	-0.4554580968964637	0.1329486415414985	-0.6404481670110819	-0.15419817403988714	-0.44680911467143647	0.5316850538072219	-1.4481051374796654	0.24255725120163726	-0.4730459832032697	-0.6754118322386948	-0.6516402245263009	0.25627082197697726	-1.267769538283106	-0.490157326338555	-0.5510469402819607	0.05623430699259233	-1.2399749659441568	-0.7081750094585243	-0.4097790501937051	0.31450171724983866	0.06251753714468407	-0.4671664884976279	0.026983075617324645	-0.7721046459184931	-0.613897817395364	-0.28354694715204837	0.10620543970733609	-0.9129356759790753	-0.3529691411841521	-0.4416712302247126	-0.9798303518833746	0.3828575396849128	-0.4598100884805209	-0.9102507068771465	-0.14105586251175056	-0.9582873025011216	0.25274946340502835	-0.34118537743488975
-0.8919028077490474	-0.9264059287687954	-0.4523382161286816	-0.7531549639040206	-0.18552775102533264	0.4167428198742359	-0.25966251867696943	-0.7285283237400442	-0.40033992620898523	-0.5663708446865191	-0.5761997370628903	-0.1287290689074721	-0.4390539845598715	0.1239203558946006	-0.6251876567343551	-0.16228852560117055	-0.4381799563125978	0.541085950915627	-1.4637291777536043	0.24078180405245214	-0.4665092531861135	-0.6522190283275601	-0.6308747598156513	0.23988743157948902	-1.2703299347729502	-0.4827779636196806	-0.5488537496856342	0.053492424242631766	-1.2478374057673447	-0.7370443204331746	-0.4146243586055537	0.2939559734527962	0.06747107757552642	-0.5054993259349749	0.027783625821019307	-0.7989000929994599	-0.6331899002096205	-0.28910910963382136	0.08886546542300025	-0.9138205798908855	-0.36041965315238167	-0.44983577224476673	-0.9959832473519743	0.33690852208051375	-0.4513919643167426	-0.9174844737927303	-0.15516206507159774	-0.9108225187712802	0.24116130231547472	-0.34334840801145644
-0.8801596083484291	-0.9537502572575537	-0.43981935228648855	-0.7682641334490493	-0.1794306836392603	0.42649655458039987	-0.2519259759856746	-0.7585046819741552	-0.4362142698786173	-0.5593958086450591	-0.5434170493840452	-0.09954893537829461	-0.4319058238768892	0.1072839643654923	-0.610288341967134	-0.14067400426579985	-0.45743923728739555	0.5472360705192585	-1.4632083764111485	0.23785753815966781	-0.4564157730125665	-0.6207895277003228	-0.5930222841430844	0.2516498657110232	-1.2499631445128323	-0.47752143127199087	-0.5623262062059288	0.0283825506377355	-1.252857999871311	-0.7686802737095652	-0.41349754269582045	0.25878444593581984	0.08830135015649412	-0.5484564421742812	0.02022287389724385	-0.8208043076767557	-0.6498549760023634	-0.29271963615708185	0.07375947555567507	-0.9017268930961712	-0.3729451515337664	-0.47322063333922815	-1.0252484932597894	0.29072626073193486	-0.4643241550610911	-0.9311252914049682	-0.1702758535285739	-0.8528100053237082	0.23224733224657854	-0.3589887829496899
-0.8637025894700968	-0.9569014623993786	-0.4429490682470435	-0.7811486399935836	-0.18262438560339211	0.4348568986142512	-0.25044693105940447	-0.7884810402082602	-0.4693290486505909	-0.5364778330802403	-0.5306813289908214	-0.07614704611232109	-0.42292480148031925	0.08770577189526528	-0.6068569846268062	-0.10734658589393596	-0.4615662260676985	0.5598877451324334	-1.450969544863224	0.24443713641842718	-0.4509364552040714	-0.589793537426569	-0.5609841385895079	0.24058757646827889	-1.2311093158148876	-0.4750953394192068	-0.5874956792399598	-0.01187983290113526	-1.2542789227309283	-0.8022408477176022	-0.41789212474377696	0.22140744309599936	0.10811551187985605	-0.5853289810425819	0.01088312152082008	-0.8221866124864916	-0.6665200517951098	-0.2880357098566336	0.05493017832667644	-0.900547021213757	-0.3878461754702359	-0.4815867689894049	-1.0496678705270233	0.25853862403444117	-0.45895607588419496	-0.9519998759327915	-0.17448939455294202	-0.8175337092677045	0.25111523555906085	-0.3764594145296328
-0.8426971482887073	-0.9677782027276229	-0.4202296486815854	-0.7910669292041228	-0.19293133285126854	0.4425838832516	-0.25909365524378397	-0.8301634945410921	-0.48832759159989175	-0.5013179575242701	-0.5057995048892516	-0.06834641635699543	-0.41559335462597574	0.068837669307382	-0.6110107329861517	-0.09768646462673015	-0.4631920095266157	0.5893204603783693	-1.418028859952337	0.26574250220870577	-0.4490138875519584	-0.5798227992965465	-0.5296579518260113	0.24128772135705032	-1.203410481061124	-0.4643801004027599	-0.5983571945741445	-0.05041050101899127	-1.2515318052023374	-0.8293058267563415	-0.44504838816831027	0.17555677191050897	0.13605856046409087	-0.6312066944199793	0.005012420027070404	-0.829204467674363	-0.6812969662911363	-0.28813329165456514	0.055355699168008234	-0.8965157922821843	-0.38719830486429835	-0.5038628651181859	-1.0644905275452627	0.20512580661612678	-0.45493001650151743	-0.9501397644402135	-0.1614823766081513	-0.767842182597453	0.2646347568302131	-0.37962076691076757
-0.8298788672528249	-0.9694046311879175	-0.41037683917616175	-0.788378794745185	-0.1859632558386223	0.4513242429233491	-0.26705774330834897	-0.8605774638443111	-0.5106163850041018	-0.4748412901015621	-0.4883468510170604	-0.049470818430528925	-0.40633740297236925	0.07492415401315033	-0.6181443442989405	-0.06158176139054215	-0.46957008309618864	0.6091765608129425	-1.4073524324318045	0.2759774328334473	-0.4586267258124887	-0.5799311768849182	-0.508061868526933	0.24534856171198358	-1.1989879780332144	-0.466806192255544	-0.6179914722936416	-0.07624192271597773	-1.2648884800827034	-0.8545664738591644	-0.4660071640893226	0.13133118780500766	0.1288187706036259	-0.6761108754180156	0.002432869370721869	-0.836009660583812	-0.6904914908664411	-0.2855961649084923	0.028867026795013313	-0.8880600437915696	-0.37478078491724115	-0.544786372033493	-1.069811481346684	0.17562047297675895	-0.44992794272304454	-0.9563401360821412	-0.15653604584041453	-0.7102984571373329	0.268051778689956	-0.3831148932267521
-0.8231802816792333	-0.9698112383029898	-0.3920622050366623	-0.7980190010806647	-0.17202710181331887	0.4494241647338411	-0.26819547017471196	-0.9022599181771471	-0.5347095093029361	-0.41106953200814994	-0.47171966050369346	-0.036758681051480474	-0.3972647374901205	0.06264974318984821	-0.6259100477533727	-0.07740020996559292	-0.4852026163549487	0.616908139743217	-1.402665220349626	0.26595137834390103	-0.4529551512387777	-0.5770049819989299	-0.4764983621667471	0.27111389361914906	-1.2042251526715346	-0.4523507282993914	-0.622168978191411	-0.10221765403138561	-1.2644148391295005	-0.8665953534319412	-0.47502169136717654	0.08072133302811173	0.14533057203977118	-0.675380726133496	-0.0006803814214147242	-0.8409008929874796	-0.697797854145033	-0.2687145138673119	0.013016375455346244	-0.8850120414286743	-0.3513494646693172	-0.5802668509354444	-1.0799783037886839	0.16617410133727012	-0.4268696026222811	-0.9747345719531952	-0.15058212917554323	-0.6617789004357222	0.2644861906623975	-0.3947619809467131
-0.804903893879676	-0.967066640276239	-0.3664449003225554	-0.7960724209552356	-0.16694621232492984	0.4490441490959386	-0.2661475618152521	-0.9256721103745831	-0.5510546244660283	-0.37363209366313516	-0.4620499468717964	-0.008445284161780706	-0.39753966674716057	0.06133100483693343	-0.6443310187382942	-0.08669807668528662	-0.5117153927618006	0.6282419315841906	-1.3969364055825113	0.2649069976679102	-0.46891246275124304	-0.5958626823752751	-0.45383434068254896	0.3059811090804629	-1.2031777177438692	-0.4506322465703399	-0.6425343194430074	-0.1059697041102707	-1.2619519061728344	-0.8722489268311427	-0.48065577091583245	0.03904945719116828	0.15180827875702219	-0.6910789357506937	-0.009041683548877875	-0.851959331465341	-0.6992755455946382	-0.2660798053233136	-0.015280760493312562	-0.8706569335260034	-0.3399037506311619	-0.612622628570455	-1.0866294960404614	0.16792342941866417	-0.42394155943488504	-0.9815549807593141	-0.14307103430601958	-0.6045867659661919	0.25720644843947643	-0.3989216551324148
-0.7954762549242509	-0.9713360149845198	-0.35520110594576604	-0.8080299845828921	-0.17928551536816187	0.435236914252149	-0.26842301554798603	-0.950287733012083	-0.5476582368996733	-0.3474401215890535	-0.46063486682810617	0.003303812506733456	-0.38956671829306155	0.04165137095493373	-0.6641064728838815	-0.09249414944561095	-0.5368525062418891	0.6224432473864847	-1.3981082086030605	0.2734709192110607	-0.4731421115858751	-0.6152622706934651	-0.42511866948267085	0.35863200471682166	-1.2030613360852445	-0.450025723607141	-0.6427431947378975	-0.12213238137318672	-1.2608151678851447	-0.8677982413892157	-0.483698173872108	0.022218198148390208	0.1779731333404335	-0.6862112738538891	-0.02558638775854382	-0.8461111188087802	-0.6959917868177393	-0.24461180977961797	-0.03442919835331227	-0.8360473583085942	-0.3472462841650699	-0.6493126692531482	-1.083874002107585	0.1701392449884174	-0.4207695126485385	-0.9971592493914998	-0.1179729855956507	-0.5410659936660175	0.25646361760039854	-0.40208300751354575
-0.7851389315082125	-0.9729624434448249	-0.32819281636031133	-0.828886200212531	-0.1773983278439047	0.4148427416847279	-0.2964110964605966	-0.9751221611841335	-0.5636849407284122	-0.3189705867259221	-0.4481349931088367	0.012163787043641296	-0.38947507520737923	0.012030478720190411	-0.6759356258202774	-0.1293233617768273	-0.5624898607862492	0.6395757234251643	-1.3960250032332036	0.2687712061690841	-0.4957322814981038	-0.634878614188395	-0.40494650376375646	0.36857406213752436	-1.2095787089684777	-0.45184529249672944	-0.6618552842201703	-0.14522192032021689	-1.2519107179648992	-0.8579345601395413	-0.5020652732007402	-0.0015777198086339684	0.20934555606909433	-0.6914440103929508	-0.028966488618581428	-0.8420705355187948	-0.6811327783522902	-0.22324139603385226	-0.04847138611730647	-0.8207090238372443	-0.31269318518195954	-0.6794509169567949	-1.0818786444320518	0.1857665758487933	-0.40905733989893744	-0.9924056311326893	-0.09598929329458931	-0.48492863216826265	0.25364086041191797	-0.4067418426015315
-0.7700877886144616	-0.9715393185420631	-0.32065831497381114	-0.8484446957585536	-0.16476868825847582	0.3938152097207946	-0.3240578593132998	-1.0007224087271338	-0.5747232003190695	-0.27825915187164196	-0.4484887631197563	0.03325437860434082	-0.3909413645782479	-0.017793296338094663	-0.6678087268563377	-0.17194864686837646	-0.5851257689449371	0.6472194435039583	-1.3708963384592814	0.2593717800851417	-0.49621292341112727	-0.6669583803458488	-0.36685670849450225	0.36465325076034627	-1.1911904069050552	-0.45275507694151956	-0.6916200137417444	-0.18404120767491153	-1.2372278484155657	-0.8418158615120267	-0.5169392432091978	-0.025257560117096487	0.2502440180878388	-0.673433661374777	-0.03465929006706936	-0.8421768666580013	-0.6734159452265871	-0.20050483711712397	-0.04059925055264278	-0.8070421745326467	-0.2757645606437536	-0.70757322835919	-1.1023073063482196	0.19929471301151247	-0.3907570699776945	-0.9811416226498532	-0.0793183266329608	-0.4522306700432637	0.26240626431299485	-0.4117334516243757
-0.7540442626727741	-0.991869674295784	-0.31544212170622554	-0.85289402175954	-0.12687976950217827	0.36569405251601034	-0.3432854433548896	-1.0417484464562992	-0.5834264434578575	-0.2413911042238954	-0.44565860303237187	0.046159124125495436	-0.40239675028816096	-0.029661941514338576	-0.6614878054399409	-0.21058913193720397	-0.6196424023802811	0.6647912138000406	-1.361131313288068	0.2680401396958934	-0.5001541870979465	-0.6950281757336247	-0.34834577995243515	0.3491100342294031	-1.1863023772426253	-0.4426463608882666	-0.7197137409042096	-0.17841313255656902	-1.2227344352475156	-0.8437404822436729	-0.5154743825265421	-0.043946061537004914	0.27691692810005686	-0.6646718699605235	-0.0478238934166935	-0.8336703755211926	-0.668900776908356	-0.1848917494489792	-0.05655628210264055	-0.7938669385123818	-0.21551259429195121	-0.7447672531171928	-1.1073432090531352	0.21760434693001088	-0.39941919774041834	-0.9847585061076458	-0.08811180355337925	-0.4203530868963097	0.2676060801865093	-0.41913767167491983
-0.7413086802242134	-0.9706244525331443	-0.3050097351710721	-0.8474250585499912	-0.1386383994610277	0.34162639544886614	-0.3748004775532341	-1.0431706824309095	-0.5837448547922048	-0.20623122866792007	-0.4424746729340719	0.05944908593085892	-0.42842338662107515	-0.03869022716123285	-0.661758702072074	-0.2860588293372521	-0.6148901122696149	0.6818358309872397	-1.3393878572401692	0.2723221004674651	-0.49823161944584204	-0.7430394473814389	-0.33920897547974616	0.3153630505901263	-1.2058544958923436	-0.43627786977471605	-0.734126136251495	-0.16484802842519214	-1.2125985188489437	-0.8449433702009422	-0.5221225963939671	-0.04974994396554449	0.29012636924896223	-0.6529894814081937	-0.0539614449783428	-0.8135737902104624	-0.6602809101190084	-0.1705472251538761	-0.06389651661563875	-0.7803967345215194	-0.158715937838454	-0.764019444794103	-1.109243549696503	0.23019950911598813	-0.38502298540237867	-0.964710637798743	-0.10350038816411711	-0.41695437398725854	0.25676074993602205	-0.43411249874344
-0.7291519878869577	-0.9706244525331443	-0.2776536993677715	-0.826476148628662	-0.11454046645894622	0.28145725278097944	-0.4047226941386713	-1.0564084172715198	-0.5811975641174362	-0.16395396939617674	-0.4249040957249035	0.08853291538898682	-0.44977622558435365	-0.04731274716107614	-0.650381043522558	-0.3300123811030432	-0.6180166189213661	0.679990795106155	-1.3280604280415638	0.26542918800590576	-0.5048644778455952	-0.8017801002778568	-0.32710567604839474	0.2751747339740777	-1.222497073076329	-0.4182843551999268	-0.751462785727225	-0.14579915879389838	-1.1977261929183263	-0.8305087147136216	-0.5036428154743654	-0.05868792290550413	0.31006754482953364	-0.6628464967492201	-0.05983214647209388	-0.8117661608438917	-0.6563403995867299	-0.15981322738202752	-0.07059846986663475	-0.7566026515595508	-0.13161335082357456	-0.805749326229914	-1.1187452529133208	0.23777993080199647	-0.40100522113359244	-0.9363956073006098	-0.11128627918740935	-0.4086333872099287	0.23403012626035394	-0.45199909774195535
-0.7332869172533711	-0.9750971307989621	-0.2533114641190728	-0.8034879642902175	-0.11700832706759703	0.2354753605947942	-0.41689637160878484	-1.064723027584627	-0.5884148876959413	-0.1447370333635577	-0.42113054894172564	0.11472762271550838	-0.4646224054643914	-0.050051665278674856	-0.6300637961127181	-0.3771054722806747	-0.6163908354624489	0.6647912138000406	-1.3293624313977233	0.2581185232739484	-0.505056734610811	-0.8390619906770654	-0.33837835689131956	0.23260592473616756	-1.252639922661301	-0.3965506156854335	-0.7748568187547031	-0.1305023392414897	-1.1845589744192484	-0.8188407015280306	-0.47502169136717654	-0.05183934163982328	0.3197205979768112	-0.6477567448691248	-0.09087570437086949	-0.7951785031271029	-0.6488698483692963	-0.1592277365944732	-0.08985328793696816	-0.7349716670486753	-0.10926181491887547	-0.8390122752004868	-1.1247313259399245	0.2520077991972645	-0.4069833093078657	-0.9108707440413378	-0.13143799713004561	-0.40066399142319475	0.23462439093162005	-0.5070731839606296
-0.727580714727716	-0.9805863268524697	-0.2465883705741907	-0.7880080175784391	-0.13892873600323002	0.1865800151846911	-0.42929759445218074	-1.0833214980218484	-0.5890517103646339	-0.14302886127177356	-0.4232531690072629	0.15498272441583544	-0.4773607943738136	-0.060905896337296664	-0.6129070094110716	-0.4441225635719188	-0.6407775873461182	0.668657003265178	-1.3159517968292564	0.24088624212004622	-0.5032302953413086	-0.8891324365039044	-0.3443113468086506	0.17841471034448766	-1.278127505901111	-0.38361145913726497	-0.8095301177061494	-0.13295560275461163	-1.1753703399270838	-0.8012785373517854	-0.4414425772571696	-0.03419553905704891	0.35528447799310053	-0.6336405253683889	-0.10395135769786414	-0.7856087005981851	-0.6352422494451828	-0.14468804870351615	-0.07942802732430172	-0.7017386090274143	-0.10677831092946616	-0.8453624745494165	-1.1386988296686524	0.25480672412748023	-0.42491757383068024	-0.8892727828219575	-0.14481140994651862	-0.39363217161136804	0.21768784780072875	-0.5491690867199225
-0.7260094415684806	-0.9893283798265644	-0.23406950673200216	-0.7469444463609742	-0.13646087539457924	0.15111188898045594	-0.45978867447079536	-1.0822274703490673	-0.5943585659370669	-0.1383313880193582	-0.43186157260638136	0.17828830961075062	-0.503295787621049	-0.0752091353958573	-0.5927703597559769	-0.45945800608360876	-0.6421532502728879	0.66470335494856	-1.2875681236649306	0.24360163187763523	-0.5179379378799108	-0.9530752136420773	-0.35510938845818674	0.08963633844699972	-1.273821384531826	-0.36774077493365703	-0.8326108377912982	-0.1266059795441832	-1.162108393237359	-0.7689208513010231	-0.3960318960949773	-0.021775230659966192	0.37509863971647023	-0.6538413222401287	-0.11684911097959146	-0.7637044859208908	-0.6367199408947847	-0.1569833552421768	-0.09389573592963371	-0.6681122603786882	-0.0723331903806741	-0.8691505229041292	-1.1281519390979775	0.2541069928949313	-0.4182074748595589	-0.8486603485673306	-0.17247422275867713	-0.3922258076489996	0.23863567746261763	-0.592596085218633
-0.724686264171227	-0.9939027098711549	-0.2237530356027973	-0.7289617537736423	-0.14299344759393576	0.11298365331092211	-0.4931240716553295	-1.0831026924872953	-0.599665421509498	-0.12552009733094896	-0.44860668645672946	0.18685937193450441	-0.5319800734386639	-0.08910660880737058	-0.6035159261638572	-0.47769148497545455	-0.6497819265031665	0.6723470750273576	-1.2710326810416797	0.24631702163521352	-0.5111128227149385	-0.9814701417949581	-0.33897165588305084	-0.017485829536560922	-1.2854595503947552	-0.3504548704825971	-0.8554826825815652	-0.1544577358990315	-1.1545301379860915	-0.7576137045026178	-0.3697770853982315	-0.011096086991448635	0.4114246028759697	-0.6628464967492201	-0.13721866616245637	-0.7286152099815264	-0.638936478069185	-0.14907922961018047	-0.10687412159029692	-0.6577883814075844	-0.010245590645380314	-0.8968696470462775	-1.1286270242588177	0.23288181217411408	-0.4271136062212383	-0.8144549650093645	-0.1893283868561537	-0.38331883588734933	0.24948100771310863	-0.6371877924893438
-0.7235284839486288	-0.9982737363582063	-0.21285698744384937	-0.6917913428070396	-0.14880017843781126	0.0775155271066964	-0.517698971968839	-1.0769761375197384	-0.6085809388711757	-0.10815368106443496	-0.45580001001216164	0.21960275609265983	-0.5729445327373017	-0.10351128927769307	-0.6023420407579504	-0.4971324790257106	-0.6476559019799734	0.6897431276204787	-1.235487989418464	0.24569039322962044	-0.5087096131498089	-1.006071854354901	-0.3485830995491304	-0.12628834525320015	-1.298494296161229	-0.34145811319520164	-0.8943334874307726	-0.16427078995151914	-1.1585087219930075	-0.7347588333143497	-0.34791685674943706	0.003761852025619475	0.4333980001717486	-0.6943646075310382	-0.1436230677920067	-0.7134098570744734	-0.6448472438675987	-0.1577640096255836	-0.12708636155362762	-0.6571984454663842	0.03661704985046139	-0.9058405635868266	-1.1290070923874886	0.2236686842788115	-0.4108873668910621	-0.7685722148590977	-0.2080145253120512	-0.36163739146755175	0.2699831388715431	-0.6587349047712729
-0.7255132500445108	-1.0164694047577856	-0.20509065524545644	-0.6597191178832396	-0.15402623619730418	0.06662174548682957	-0.5354475110841546	-1.0729282351304594	-0.6293838127151048	-0.10288681711475652	-0.47832336737424774	0.2478198489113048	-0.6185827894055804	-0.12319092315968554	-0.6183249420536965	-0.5143999457908435	-0.654659276879899	0.676564299898417	-1.2055419122267463	0.250181230136391	-0.4877536257418684	-1.006938875061861	-0.3553467080548821	-0.23243031039245823	-1.3252620776459572	-0.3223526398545483	-0.917100894573594	-0.17249643820139218	-1.1694971921073485	-0.7377660532075407	-0.3123094740019112	0.009333579157028564	0.4410188316038109	-0.7092109763162956	-0.1586556216169114	-0.707029988721859	-0.6573255272198014	-0.13688150486944228	-0.14634117962395504	-0.6376322367497248	0.056701038634400056	-0.9093684521140054	-1.1176050485273028	0.18938185388366102	-0.3875850231913531	-0.7363302823210728	-0.21067088813175866	-0.3322209452547386	0.29286232871503065	-0.6708811533935205
-0.7352716833492532	-1.0337502071484441	-0.20555431686924203	-0.6487811914641343	-0.16694621232492984	0.01835975947321962	-0.5543337770658371	-1.0630819860754632	-0.6350090796218851	-0.1050220322294931	-0.5036768848237143	0.25196092396659947	-0.6718274221852444	-0.12663993115961703	-0.6332242568209159	-0.5016002851117972	-0.6637886763030135	0.6675148381959343	-1.1706482222816155	0.2550898193135629	-0.4887149095679223	-1.0217866046685162	-0.39248722493736304	-0.3265297834446902	-1.3768191524187203	-0.2989004186110035	-0.9341242311069808	-0.1961632156220975	-1.1802962058404074	-0.7212864881928422	-0.276814772845362	0.013628452154147874	0.4640083397572072	-0.7149304790450368	-0.17270972519285968	-0.6905486621442811	-0.6551910840148166	-0.13483228711299833	-0.1834678730302838	-0.6275050030923578	0.04126012252631426	-0.933761281359092	-1.0910002795202027	0.17853601977906786	-0.3846569800039571	-0.7070851960766477	-0.20847251890165544	-0.3023357110544734	0.327478245815895	-0.6846912716900444
-0.7378353395564282	-1.013724806731029	-0.2035837549681555	-0.6394190680037233	-0.17841450574158801	-0.010141413369457624	-0.5683278175221443	-1.0447023211727948	-0.6543260339055333	-0.09491534735308353	-0.49813448798592663	0.2507089710429042	-0.7105008043418986	-0.13333506433597092	-0.6605848166661717	-0.4971324790257106	-0.6594115669905589	0.6602225535230589	-1.1330203252885453	0.23931967110605998	-0.5066909171150993	-1.0363092015100666	-0.39818289525799877	-0.42272969116325476	-1.4121991766420188	-0.29708084972141674	-0.9499987535184887	-0.24681589168714368	-1.1847484308005278	-0.6837563839257956	-0.25078532533055864	0.030459711196918808	0.4815362520509465	-0.7215018226057296	-0.17724617634712386	-0.6655608444298897	-0.6423023308155064	-0.12039018101996976	-0.1913400085949445	-0.5948618810123065	0.025171335812306028	-0.9487800068033825	-1.082353729592897	0.16325855453496801	-0.3425663591850975	-0.6769100540859337	-0.18529804326762533	-0.27772434171307053	0.34471192128240224	-0.701995516302558
-0.7478418686231524	-1.0231784221565117	-0.19407869168056877	-0.6312619703352422	-0.16563969788505523	-0.01951513243771903	-0.58983085529646	-1.0507194733730771	-0.6543260339055333	-0.0879403113116158	-0.5075683549438653	0.279311280145765	-0.7325867879906027	-0.14043596315936854	-0.6818050528497853	-0.500996527532592	-0.666289881624414	0.6357099339600271	-1.1193492900488438	0.23211344444170043	-0.5190914784711739	-1.0368510894519147	-0.407912998722421	-0.49106383230832346	-1.4270960289465577	-0.2696862292170989	-0.9562650123651354	-0.2684623344499744	-1.1850326153724515	-0.6392495295065393	-0.21979788781293197	0.017575092205557093	0.4929674991990438	-0.7350095843693614	-0.19841628173368345	-0.6517377963325645	-0.6446830559287526	-0.10624082032071311	-0.20187164941794614	-0.5592690792262239	0.0003362959181945908	-0.9725680551580993	-1.0734221285690793	0.1461151393373844	-0.31401793810795825	-0.6479749864236023	-0.1617571727619116	-0.23025955798323547	0.3732366255028586	-0.7002484531445677
-0.7619006284689577	-1.0321237786881536	-0.18422588217514516	-0.6457222798384581	-0.18552775102533264	-0.010394757128057732	-0.5952919442550209	-1.0334338361431836	-0.6615433574840444	-0.09092961247224189	-0.5154692185211486	0.2795038882878711	-0.7342363635328325	-0.1376970450417735	-0.7008581159763516	-0.5236978125105329	-0.6810469930206845	0.6309655559800808	-1.0879710091653443	0.24046848984965202	-0.5235133840710166	-1.0384767532774666	-0.41811774138022384	-0.5404940614562941	-1.4529327571622506	-0.25967860032437634	-0.9585626406089027	-0.2960254715679905	-1.1790647393620763	-0.587645636139338	-0.21258626599065264	0.016298238071278164	0.47493153147649403	-0.7177293846357017	-0.22296648798028343	-0.6364261122862925	-0.629331483646769	-0.09648264052812977	-0.20633961825194647	-0.5328202845288332	-0.0024711433741865796	-0.9870827965270745	-1.0639204253522536	0.11952535250032541	-0.26411920212270923	-0.6292705319704549	-0.15067372789346795	-0.18443553220949632	0.38675614677401077	-0.69292742657773
-0.7709974730750748	-1.0376129747416551	-0.19894713873030856	-0.667876215551717	-0.17144642872893073	-0.008874694576447517	-0.6223698436745385	-0.9833273687299721	-0.6513541947849774	-0.08608979154551075	-0.5124032117598099	0.30126860834593694	-0.735611009818019	-0.14043596315936854	-0.729211963472757	-0.5366182247054151	-0.6979301289401438	0.623761130158693	-1.0481297064668025	0.2483013449196011	-0.532741708801115	-1.01517557177796	-0.410048875092657	-0.6029469855355957	-1.4475792008653074	-0.2467394437762177	-0.958875953551242	-0.31103367188355835	-1.1905268504296205	-0.5520401526039376	-0.19365575870715912	0.009681812102738656	0.46705667233003206	-0.7109146579801726	-0.24956254474742712	-0.619413130012664	-0.6219430263987547	-0.05159501348222599	-0.22250941022261164	-0.5095178148512054	0.0012001233927689864	-1.0022023187864264	-1.058504454518667	0.08897042201211915	-0.21190243194744132	-0.6079825893331681	-0.13299517533470076	-0.15396431302490773	0.39745291085667095	-0.6691340902355226
-0.7870409990167652	-1.042492260122549	-0.20300417793842576	-0.6845611880554306	-0.14763883226903504	-0.0025411006114113292	-0.6397770647299468	-0.965822925965526	-0.6407404836401113	-0.06473764039816542	-0.5276153222294986	0.3198552940592426	-0.7431257428437237	-0.14601524080632763	-0.7553986379121107	-0.5416897883706984	-0.6886756692509588	0.6118123263573555	-1.0137568178641339	0.26553362607349973	-0.516976654053857	-0.9919827678668235	-0.387622173205154	-0.65181709877255	-1.418251022890733	-0.21964808475349598	-0.9521919441148118	-0.3209910355544653	-1.1952632599616646	-0.5217273760805513	-0.16999262460279352	-0.007845912831466881	0.45778466075434787	-0.7208933648686254	-0.28238510309885384	-0.5903847290082872	-0.6180846098359031	-0.033737544461789344	-0.22750928010827748	-0.4965392241446811	0.01750486697543219	-1.025889570326076	-1.0528984496207439	0.049318985500713654	-0.1380913432650977	-0.5985786923429142	-0.13281197789885826	-0.13908029442320613	0.4231548578886391	-0.6528281674275759
-0.7907624354465352	-1.0490996257425105	-0.20868403282979253	-0.7156137757706718	-0.14792916881123186	0.018359759473229185	-0.6468309713014169	-0.9344243317568083	-0.6361765878478227	-0.05434626017312429	-0.5320964090345196	0.32938939709352716	-0.7456917492427404	-0.15210172551209597	-0.780682323577697	-0.5843150734622518	-0.6951788030866065	0.6004785345163819	-0.9733947138231228	0.25331437216437064	-0.506210275202074	-0.9712826484881936	-0.350125676927635	-0.664699764726119	-1.3931125846268138	-0.20155348301817305	-0.9384061746521898	-0.3422045494620444	-1.2047360790257513	-0.5113825396479629	-0.15996396300617924	-0.020846609471401066	0.44457521960544255	-0.7234488873644485	-0.3304181153204568	-0.5720957730641294	-0.6028972254927654	-0.023198710285793216	-0.2195307643332786	-0.4845438600068305	0.009190527532611618	-1.022059291353709	-1.057459267164818	0.01666486131484728	-0.09624472604519531	-0.5800809169444943	-0.11568301764761721	-0.1001708914644283	0.40621831475775155	-0.6497500085301601
-0.7929952973043991	-1.051437616654185	-0.22270979694927753	-0.7523207152788348	-0.1548972458238836	0.03191365055840428	-0.6660585553430067	-0.913309597672193	-0.6492314525559998	-0.06388355435227078	-0.5316247156866228	0.3421978385436304	-0.7230559070799597	-0.15433343657087456	-0.7795084381717947	-0.6535056920386149	-0.6707920512029393	0.5728908551515342	-0.9317306064259427	0.24161730859324407	-0.49227165972431824	-0.9550260102327319	-0.35724526482842867	-0.6649798226816407	-1.3800778388603396	-0.1731479909085281	-0.9125056380860458	-0.3707778539089914	-1.2189453076218777	-0.4766190776826513	-0.1266102120781165	-0.038374334405603	0.416378143306816	-0.7330625196106424	-0.3714240757540932	-0.5710324616720298	-0.5949341104587937	-0.0031944417109871586	-0.2175095403369458	-0.44904938087761676	-0.038104026700521834	-1.0247808053603926	-1.0618300506445566	0.009084439628838935	-0.026703700344472975	-0.5700569827900436	-0.11055348944403655	-0.05411247169696173	0.38363625724988765	-0.6499995889813033
-0.7872890947787501	-1.0463550277157578	-0.21992782720656848	-0.7951454780383614	-0.16201049110763374	0.0514211199707322	-0.6821005041587697	-0.8997436545297531	-0.6443491454293638	-0.04637479041144616	-0.5511999896243513	0.34325718332521604	-0.7079347979428817	-0.1516959598650486	-0.7783345527658896	-0.7114664196418519	-0.6529084331549176	0.5550555083010101	-0.9025657312479267	0.23566433874008136	-0.4703543884903273	-0.9504741515211991	-0.37812938933743306	-0.6634395039263176	-1.3442322880025264	-0.11653918101031217	-0.9001819956876442	-0.3981966814085861	-1.229649593164298	-0.44329908126606676	-0.09472132183270955	-0.058107534662652664	0.39313460743901635	-0.7446232166155515	-0.39695273224964267	-0.5416850672500246	-0.5728508326841752	0.013296882138486853	-0.20750980056561116	-0.4226989088370897	-0.07762413366245852	-1.023067259504331	-1.0638254083200898	-0.013306959812899937	0.03332118499719449	-0.5825610656012676	-0.11696539969851202	-0.02621958644337309	0.36877964046841044	-0.6593172591572709
-0.7881160806520371	-1.0359865462813602	-0.22282571235522616	-0.8209144911274266	-0.20135109257488779	0.068141808038435	-0.7040586326796359	-0.8754562401940891	-0.6424386774232898	-0.033705847397357824	-0.5460113627974793	0.3545247596384631	-0.6837410233235518	-0.12329236457144373	-0.7685822740091632	-0.7557822259551614	-0.6446544555942927	0.5462696231529656	-0.8494439943165284	0.22584716038573402	-0.4574731852212224	-0.9710658933114589	-0.40826897811745694	-0.657978373793823	-1.29674857128179	-0.07256626617865869	-0.8705217038135143	-0.4240281031055703	-1.2331545362180067	-0.3888082568014078	-0.0599027102219999	-0.06774197949403263	0.3670967667128029	-0.756183913620466	-0.415899087070387	-0.49649433308569846	-0.5466628564384366	0.007344392465008959	-0.2198499049642797	-0.39762663133584725	-0.09921982052690918	-1.029518255668322	-1.0755125032767774	-0.02485252515004544	0.082731913784551	-0.5985786923429142	-0.12172853303041044	0.0008529198321614022	0.3288153413262237	-0.6733769579049395
-0.7943184747016588	-1.0294808324401674	-0.20485882443356365	-0.8235099312946704	-0.2331429439451102	0.10044313726014252	-0.7135017656704792	-0.8629843247244184	-0.6478516701071687	-0.004809269511281675	-0.5267898588706743	0.37840816925971066	-0.6338871847140228	-0.11619146574804978	-0.7739099077744139	-0.8217125536038482	-0.6221436077016774	0.5566369676276566	-0.7982752624193696	0.2222962660873531	-0.4321914205960479	-0.9724748019602654	-0.42832248403803475	-0.6568581419717721	-1.2526399226613067	-0.02606617233369415	-0.8442034166576003	-0.44264404388161677	-1.2378909457500566	-0.34129418248896043	-0.018435884743863522	-0.06971529951973544	0.34118593984378726	-0.7859983427384069	-0.42764049005789195	-0.4592784343621304	-0.5372220499548633	0.015834008884561164	-0.21644573823361032	-0.3631153787753111	-0.0998676911328377	-1.0248816021754554	-1.0959411651929492	-0.04222918409180193	0.1360467001550988	-0.6028156129648979	-0.11925536764654138	0.0240579252111958	0.27057740354280546	-0.6742088927420808
-0.8074675500868571	-1.048794670406203	-0.19222404518543093	-0.8192459938770533	-0.2637734491465565	0.10981685632840392	-0.7207832176152195	-0.8399003408288139	-0.6334170229501545	0.027503652558378184	-0.5119315184119132	0.408069823144157	-0.6029118217544277	-0.134856685512413	-0.7830300943894967	-0.8853486024515629	-0.6077616771036186	0.5803588575273705	-0.7346072983030676	0.22636935072372943	-0.4071019127360809	-0.9886230626273677	-0.4721079496279207	-0.6421550993073601	-1.1992207413504747	0.010729554100150642	-0.8097389930010392	-0.4478391901446928	-1.2454692010013244	-0.31206400512711713	0.014692503002247956	-0.07702819137970242	0.3269603878372725	-0.817881528162482	-0.45343599662134515	-0.43514126576141643	-0.5207211621009631	0.0202251897912285	-0.2122969100306126	-0.35151330526492963	-0.08507464563069558	-1.0035126773822367	-1.105822936538442	-0.04082972162669745	0.18814146853089908	-0.5936183950293717	-0.11055348944403655	0.042106262728217776	0.21560792145132218	-0.681779499760058
-0.8212782141706806	-1.0469649383883692	-0.1804006737789208	-0.8377848522145152	-0.3003558534629767	0.09879640282922986	-0.7185077638824915	-0.8000777335397027	-0.6222726262480534	0.04558180719646074	-0.49506848122459585	0.4190484872442431	-0.5665295167397503	-0.14581235798280034	-0.8014510653744258	-0.9401697906429638	-0.5996327598090664	0.5861575417250764	-0.6863029737894696	0.2280403598053276	-0.4003729259537174	-1.0020618835852162	-0.5058073323583504	-0.6768822857909211	-1.1404480037426976	0.04176331238363553	-0.8029505459171734	-0.44798349976311214	-1.2574996812127137	-0.2782628535276296	0.03632736846909114	-0.07493879370543073	0.32035566726281184	-0.8515900867978607	-0.4585950979340353	-0.40122163235336744	-0.49264502455851167	0.013004136744707432	-0.22006266538494407	-0.33538838953864264	-0.07881189644000779	-0.9862764220065794	-1.1137093502084054	-0.04292891532436089	0.2457263178830682	-0.5811143122181519	-0.09424891765409443	0.051247628483589464	0.17341512979190946	-0.7045745142976949
-0.8320290305233594	-1.0521491791055668	-0.18132799702648747	-0.8448296183827455	-0.3212600845009319	0.08600254301984551	-0.7321604862788915	-0.7850895544226522	-0.6191946500160418	0.08002994438084689	-0.47773375068937385	0.4356127874654253	-0.5707450986810004	-0.14987001445331377	-0.8165309778963982	-1.0010285546263606	-0.5582378117398672	0.5952070034275593	-0.6424254606868178	0.20945038377263447	-0.3717266679373544	-1.017017990780243	-0.552559292906905	-0.6991468932541696	-1.0793476329623348	0.06319379041653596	-0.787598211742885	-0.4771340426837343	-1.273698201812299	-0.2709252369882376	0.06607530848601686	-0.07621564783970612	0.3282305264092775	-0.8985630241020421	-0.4654442496767497	-0.3566688850243013	-0.47909951960381836	0.010954918988269495	-0.2314453478906123	-0.31149598391980365	-0.07902785330864757	-0.9762975373154037	-1.1181751507203157	-0.0369811998476467	0.27720278214760163	-0.5654067040586044	-0.08105870227345567	0.08089846869013324	0.13865064652324474	-0.7128106691853803
-0.8362466584771053	-1.0517425719904927	-0.17020011805565122	-0.8415853181736906	-0.35116474834688893	0.07181529253816278	-0.7255616704539637	-0.8007341501433737	-0.6236524086968845	0.08743202344526708	-0.46075279016508336	0.42578977221798314	-0.5638718672550547	-0.17066550386469734	-0.8242966813508259	-1.074928482320491	-0.5399790128936381	0.5970520393086438	-0.6114377808101681	0.1949334923763177	-0.3359669096082149	-1.0540831260027117	-0.6264843472768309	-0.7235119353837669	-1.0174325905715778	0.07441446523564314	-0.7673373081387294	-0.5019552970517834	-1.2642253827482137	-0.25059643051024666	0.08049855213058252	-0.08886811153392651	0.3293736511240888	-0.9459010360484751	-0.45521499707399765	-0.3141364293402278	-0.45135175793905563	-0.007488040819722987	-0.22740289989794377	-0.29655094007592686	-0.0853985809336644	-0.9678306048501641	-1.1213107127818631	-0.019021431545417695	0.30758123021686873	-0.5609631043818873	-0.06860127663619249	0.11793271969909358	0.09526932552131126	-0.7040753533954108
-0.8380660273983257	-1.0619077498673533	-0.1550151998767022	-0.8523378560094156	-0.3672784264386464	0.06750844864193234	-0.7263580792604214	-0.7906690955538164	-0.6497621381132408	0.09938922808777655	-0.42443240237700275	0.40932177606784537	-0.5570902789147844	-0.16701361304123488	-0.8347713511265683	-1.1559527494491895	-0.5007100893476341	0.5721001254882092	-0.579929299591065	0.18553406629237526	-0.33173726077358123	-1.0759753988534115	-0.7088342473293496	-0.7523579048015652	-0.9785611165894055	0.07077532745647609	-0.743421086874027	-0.5201383089725697	-1.255510389209255	-0.23664293020583807	0.08534386054243108	-0.09827040106817231	0.3143860159743637	-0.9674404399418404	-0.45316914655344975	-0.2786218288440224	-0.42935057413385597	0.0011967391956801338	-0.25155120764360334	-0.2753132461925165	-0.09306504977053824	-0.9539206443715644	-1.131287501159529	-0.013306959812899937	0.3346656297003032	-0.5378150502520241	-0.03599213305629444	0.14395045300285558	0.04445969612863737	-0.7002484531445677
-0.8442684214479474	-1.0645506961153413	-0.14238042062856948	-0.8505766644673538	-0.4070545327191929	0.04002065083365558	-0.7403521197167225	-0.7837767212153199	-0.66557656771909	0.11647094900565906	-0.4010835816561004	0.3961281183335298	-0.5510418352599519	-0.17340442198229597	-0.8384736050990292	-1.201234567889216	-0.4689447817658401	0.5661257235875387	-0.5510248250842698	0.23503771033448473	-0.34538749110352407	-1.0828031869207095	-0.7858444564562868	-0.7866650043518492	-0.9644789358952661	0.06430574918239512	-0.7340216986040543	-0.5528965923536682	-1.241490616994408	-0.19983455871315223	0.08928771622648879	-0.09943117755388238	0.29482588196540904	-0.9976199437020347	-0.44418519426755787	-0.2553353093569954	-0.39659508033432744	0.023347807324858624	-0.26389131204226884	-0.2626296234565925	-0.09349696350782695	-0.948376819543134	-1.1414543236015278	-0.011674253603605779	0.3827343386934309	-0.5384350874162112	-0.015199224088215618	0.15156825779899968	0.014449330230044362	-0.675789568932647
-0.8439376270986363	-1.0797984629306332	-0.11942917025122314	-0.8349113291722027	-0.43013628782360486	0.03128029116190162	-0.739555710910265	-0.7804946381969845	-0.6483823556644155	0.1348337989923731	-0.38811201458892614	0.37503752677284063	-0.5560822049723134	-0.19024369633492796	-0.8453363197796879	-1.2252641195413883	-0.45793947835167353	0.5654228527756977	-0.5193861435295424	0.2820348407542112	-0.3675931474853329	-1.1030697959458557	-0.8153907462445854	-0.8261531760791262	-0.9412026041694118	0.06369922621919628	-0.7220113691479818	-0.5780064659585581	-1.2160087337120156	-0.19285780856094611	0.08579458690631947	-0.10593152587385302	0.28479178724652254	-1.0232968602076853	-0.4306647908273977	-0.2242866167076228	-0.36433215035133354	0.023738134516560514	-0.27357191118260243	-0.27020046803540254	-0.07060553543151622	-0.9519047080703172	-1.142594527987546	-0.026135365743056794	0.39505652044039374	-0.5251042883860751	0.006143277187389355	0.1537950007394161	-0.0015958158939649795	-0.6632273528918293
-0.8589887699923857	-1.0826447127361503	-0.11896550862743747	-0.8163724708347481	-0.44929849960839846	0.03875393204065025	-0.7484299804679246	-0.768460333796428	-0.6641967852702589	0.12686232923069496	-0.3680650473033009	0.3536580229989871	-0.5582816390286147	-0.1963301810406999	-0.8670080503501905	-1.259919804587492	-0.47407225267471165	0.555670520261374	-0.4757690310981298	0.33655151204108663	-0.39287491211050735	-1.1210604756152374	-0.8164586844297054	-0.8618605654069783	-0.9313101631859217	0.033878513862099245	-0.7014371526014904	-0.6036935780371274	-1.1844642462286072	-0.19610560604559316	0.10359827828008498	-0.12508433788804407	0.2943178265366023	-1.0405770599413449	-0.4307537408500342	-0.19717217620902297	-0.3360097309006125	0.025689770475078984	-0.28708219789493117	-0.27895118449662143	-0.027738097005586725	-0.9595652660150561	-1.1535214866868917	-0.03943025916158962	0.4111607579710939	-0.5025762714204005	0.049469470764054335	0.16445992745401847	-0.019275189863926526	-0.6509979107858752
-0.8636198908827675	-1.082949668072458	-0.11479255401337164	-0.8111815905002642	-0.4742674422370594	0.0349537756616295	-0.7573042500255784	-0.7802758326624275	-0.6543260339055333	0.14479813619447207	-0.3499048534092626	0.33622698613831853	-0.5525081246308223	-0.22747269445188892	-0.8842551359292097	-1.2828625925971069	-0.4749476745372013	0.5576912738454232	-0.45493697739953187	0.38542852767759944	-0.4306533664743635	-1.1296223050964536	-0.7803861057323442	-0.902889055889572	-0.9045423817011934	0.018816526942754326	-0.6963197078767283	-0.6238969246157735	-1.1516882922668676	-0.20548813211235573	0.10179537282451036	-0.16315780661928847	0.29279366025018616	-1.0544498963472462	-0.44231724379226894	-0.18111617418828455	-0.31080688228794323	0.040814949153590366	-0.2876140989465966	-0.281704218888915	0.004007562685144064	-0.9565413615631838	-1.1596975937778293	-0.034065653045341225	0.44105119884245	-0.47260780848441697	0.06952958998876865	0.1628191694979225	-0.03740026233732715	-0.6522458130415815
-0.8780921436652224	-1.067498597699627	-0.11827001619176356	-0.8165578594181248	-0.50286559164315	0.03698052573043993	-0.7829031045188218	-0.7830109018443744	-0.6507173721162808	0.13867718619889388	-0.3468388466479318	0.3098396706696908	-0.5568153496577478	-0.23923989821637823	-0.8809140774662606	-1.3061676351542444	-0.4785744222532347	0.5418766805789519	-0.4404847401461422	0.40548063665668116	-0.48140915248992305	-1.1335238982777631	-0.7562981666679882	-0.9399967349949804	-0.880684141682196	-0.007061786153572855	-0.6805496231126698	-0.6420799365365556	-1.1171125026829478	-0.20789390802690855	0.08478045258755916	-0.1882305787105987	0.29317470182179106	-1.0699047228696021	-0.46829065040099244	-0.16888809317911255	-0.28461890604220463	0.04208351252662452	-0.28527373431926273	-0.2826874454575886	0.029490473185190085	-0.950493552659444	-1.180031238661832	-0.04642757148713552	0.4787497548802121	-0.4575202374890565	0.05917893486368955	0.17875796107139952	-0.057605261160153444	-0.6569046481295673
-0.8858658108740828	-1.0611961874159734	-0.12093607052852398	-0.8333355262135249	-0.5230439813256215	0.05218115124653735	-0.8201067730490014	-0.7655064590799281	-0.6488069041102067	0.13127510713448393	-0.33905590640763766	0.2966460129353752	-0.5483841857752563	-0.2400514295104838	-0.8664662570859241	-1.3315254534806606	-0.46844454070156205	0.5110382237093273	-0.4311103159817808	0.4289792018665462	-0.5253398233405155	-1.1259374670918754	-0.6988668242682461	-1.0013294272522382	-0.8540327418560958	-0.02475203924677089	-0.6740744889711294	-0.6601186388389226	-1.087557307203001	-0.1933389637438545	0.08421704463269428	-0.216669602610456	0.2854268565325271	-1.0912007436681221	-0.4998679084355629	-0.1424116395157791	-0.2544904192641909	0.03818024060958758	-0.30633701596526003	-0.2823924774869884	0.03910055383987074	-0.9554325965975005	-1.19399874239056	-0.06252138983588072	0.5038821255720491	-0.4482196800261643	0.04186677717660598	0.18895409979854982	-0.07038195159222399	-0.6476701714373073
-0.8938048752575957	-1.06017966962829	-0.13264352652908554	-0.8411218467152546	-0.5234794861389167	0.05699468265996806	-0.8408134020168654	-0.7745868887639847	-0.6483823556644096	0.11618625365703261	-0.3417681431580409	0.27208847481676124	-0.5445351761767268	-0.2560791725690102	-0.8568042772065766	-1.3658188839792376	-0.4541876703695738	0.5108625060063627	-0.3792905824065468	0.4493446250484245	-0.5736923997909472	-1.1277798860941652	-0.6719310500435681	-1.0322758313363762	-0.8441403008726076	-0.050226003700966505	-0.6507848935910924	-0.6777244122860296	-1.052223692093954	-0.19971426991742242	0.08985112418135718	-0.22990245454753858	0.2767899142428552	-1.1199199488592793	-0.5342026171717452	-0.1359254400239568	-0.23511624248050964	0.042571421516257896	-0.33059170392125925	-0.295371068193518	0.05518934055388806	-0.9598676564602414	-1.2120519785025223	-0.08876131105666689	0.530234514258637	-0.43726569012542743	0.022081454105661678	0.1912980397358254	-0.07989018633237867	-0.6430945298330395
-0.8942183681942407	-1.0408658316622523	-0.13983028169775322	-0.8609584251363328	-0.5455450633456398	0.06370829226290681	-0.8626577578511005	-0.746798585875434	-0.6686545439510977	0.08216515949558863	-0.3350465129505054	0.2509015791850103	-0.5328048612097789	-0.28509141633318247	-0.8382930073442779	-1.3740299870563701	-0.4754479156014793	0.5069088576897484	-0.33398086561211787	0.48840446233058993	-0.6398287270233435	-1.1259374670918807	-0.6229245533264248	-1.0392772802241919	-0.8234243656366086	-0.06761299531256515	-0.6372079994233601	-0.6686329063256364	-1.0270259933834869	-0.1973084940028732	0.08309022872296802	-0.23814396759606718	0.24262318665577662	-1.1561840299904829	-0.5522594717661626	-0.12603664407741225	-0.22017514004563815	0.05047554714825124	-0.3438892302129251	-0.31572385816511433	0.05918454262380634	-0.9660162621790486	-1.2282048739711218	-0.10019025452171597	0.5741551620696111	-0.4305486208466744	0.007883652827893927	0.1743044751905791	-0.08806132556218553	-0.6579861634178494
-0.9082771280400506	-1.0347667249361379	-0.15849266205508514	-0.8781995633901728	-0.5748690541072198	0.07054857374515751	-0.8879152942844305	-0.7269966849981551	-0.6752350448609121	0.0760442095000104	-0.333513509569842	0.23770792145069475	-0.5383950894362102	-0.3042638431563621	-0.8204138296236136	-1.3741507385722098	-0.4746975540050644	0.5036580801849749	-0.28398393673550604	0.5142006650276462	-0.6941412631953007	-1.1289720395662355	-0.5488808391581563	-1.0392772802241919	-0.817372519387883	-0.08934673482705843	-0.635536997064253	-0.6645922370099064	-0.9930185729434166	-0.19081289903357188	0.08737212917994466	-0.24975173245316068	0.22966777322126306	-1.1768715930519025	-0.5688931259984623	-0.11976310686401205	-0.2004725873842694	0.04754809321047503	-0.3547400116669188	-0.3391246504996045	0.06901058014712676	-0.9602708437204927	-1.247398314469102	-0.13132829437039137	0.6101456929147181	-0.4068838690799845	-0.004573772809372026	0.15625613767355084	-0.08345577435993719	-0.6892669132943162
-0.9244860511563966	-1.0061009233233822	-0.1721706799567377	-0.8810730864324743	-0.6221939104848033	0.05712135453926572	-0.9134003760910308	-0.6980049516695447	-0.6760841417525024	0.047859369985513156	-0.3375229030269663	0.22499578407164977	-0.5489340442893277	-0.33753662621457514	-0.8010898698649155	-1.3586945445446756	-0.49933442642087067	0.5127075418874577	-0.2404970246397039	0.5502317983494297	-0.7419170693501017	-1.1379673794009244	-0.46178454717176914	-1.0294752517812562	-0.8116698181150495	-0.09177282667983751	-0.6235266676081789	-0.6598300196020819	-0.9531380046836068	-0.19237665337803048	0.0988656514592059	-0.26379712793023247	0.22687346836284145	-1.2162996544160334	-0.5888179310681645	-0.1298645650889787	-0.18241191411134497	0.034862459480109485	-0.3653780327002542	-0.36203382954976454	0.09719295150523405	-0.9493847876937591	-1.2649764654202218	-0.13809236295174424	0.6385721121923845	-0.3867326612437157	-0.05458667279427142	0.15789689562964376	-0.07513606896230328	-0.7222947263287771
-0.9360638533823579	-0.9744872201263509	-0.17240251076862606	-0.8713401858053098	-0.6460015069446963	0.04610090104009644	-0.9305800517731689	-0.6748115650066556	-0.6698220521770353	0.018108706053547474	-0.31594293236067367	0.22489948000059148	-0.5508585490885924	-0.37060652644926445	-0.7816756112288432	-1.364732120336676	-0.49508237737448874	0.527731405490604	-0.20260872697539928	0.5499184841466331	-0.7556634280626449	-1.137317113870706	-0.3853676370365694	-1.016172498894403	-0.8078292233802833	-0.10269024001735524	-0.5942841263238292	-0.6326998113393281	-0.9169518358588026	-0.19538387327122878	0.1039363230530004	-0.2813248528644344	0.2083294452114886	-1.236135376645516	-0.6054515853004585	-0.13007722736739447	-0.1577837232846294	0.013296882138486853	-0.3878242570805836	-0.3702929327266466	0.11770885402645839	-0.9328541100235341	-1.2771386455377536	-0.1410079097540497	0.6434521841713778	-0.35366401248676627	-0.08737901381001058	0.16176439652614694	-0.057605261160153444	-0.7609796962557944
-0.9566558016271036	-0.9366727584244283	-0.17448898807566124	-0.861236508011396	-0.6547116032105096	0.022919947128050216	-0.9623226313447877	-0.6452728178416588	-0.692216982692695	0.014692361869963765	-0.30025912854310016	0.22364752707690314	-0.5556239895439175	-0.4044879579780557	-0.7731875167553979	-1.3782562901107673	-0.4925811720530819	0.5342329605001545	-0.17201164810560382	0.5460542756454522	-0.7645072392623287	-1.1362333379870095	-0.3241391810897322	-0.9743038345452736	-0.8018937587901896	-0.13382508546137542	-0.5791406674444309	-0.6233196861421004	-0.8989534796370336	-0.18239268333262973	0.11328889510377507	-0.3015223637157667	0.18699111720171036	-1.2631509001727868	-0.5976239833087945	-0.12614297521662174	-0.1433351846662926	0.001684648185310517	-0.3991005593759136	-0.3541680170003556	0.14200400174896122	-0.902615065504829	-1.2934815750706898	-0.14870495331214786	0.6721226070479931	-0.3356829347251773	-0.12026295354367589	0.14746636290876589	-0.046908497077481785	-0.7687998837249111
-0.9710453558222263	-0.9120730279624226	-0.1834144743335137	-0.8584556792607791	-0.6589214830723219	0.0016390714055215482	-1.0036221165938828	-0.6091699046399971	-0.704847298955079	0.009425497920290475	-0.2782074645289068	0.2335668463954	-0.5561738480579941	-0.43836938950684695	-0.7478135322124343	-1.3789807992058063	-0.4655681545819478	0.5309821829953775	-0.13763875950293758	0.524331157584783	-0.7704671989838491	-1.136775225928858	-0.27537000396928246	-0.936496010551075	-0.7714017642293214	-0.14272075558823555	-0.5544933826476208	-0.603116339563448	-0.8790605596024517	-0.1690406270068557	0.1095704026016598	-0.3177732345156862	0.142409253324144	-1.2766586619364257	-0.592553832018734	-0.12646196863425016	-0.13217040482485137	-0.003292023508909629	-0.41367464819157923	-0.35338143574541325	0.14913057841422042	-0.879532594855553	-1.3024131760945024	-0.14462318778892086	0.6828587654017886	-0.31232820154058644	-0.15497886763575802	0.1132448398245424	-0.056119599482009175	-0.7775351995148845
-0.9769996541098662	-0.8775114231810932	-0.202772347126533	-0.8578995135106529	-0.6520985743307659	-0.02648208579926266	-1.0196640654096458	-0.5707695333255004	-0.7141873647625616	-0.018189950896948873	-0.27856123453982634	0.22095101308740644	-0.5773434008499027	-0.4644398323298969	-0.732101527548823	-1.3736677325088469	-0.43455320859656443	0.5165733313525915	-0.0988390594893139	0.5148272934332357	-0.7683523745665374	-1.123336404971004	-0.25448587946028417	-0.883985143892467	-0.7681430777877113	-0.16738602275817477	-0.5444673684929796	-0.5718011523665426	-0.8639040490999149	-0.14594517822713696	0.10911967623776438	-0.32798806758992116	0.11116384445268485	-1.310732295214067	-0.5881063308871021	-0.1300772273674008	-0.12018468528918339	-0.012659876109794079	-0.41527035134657425	-0.3722593858639992	0.14416357043540476	-0.8671345866028835	-1.3158105776302216	-0.15943416554465137	0.6821267546049388	-0.30602449037129287	-0.17210782788699489	0.0984780182197001	-0.05448537163604168	-0.77246039700833
-0.9845252255567417	-0.8683627630919224	-0.19512193033408415	-0.8619780623448953	-0.634678381799142	-0.046496242728786004	-1.0304724706401263	-0.5225229129560036	-0.7300017943684012	-0.04779826715460389	-0.2611085806676392	0.21372820775840273	-0.5939307993578561	-0.5088711706820209	-0.7271350892930827	-1.3683546658118855	-0.4204213985306425	0.5083145993134301	-0.08607942659893364	0.51775155932602	-0.7559518132104628	-1.126587732622099	-0.2257702082604121	-0.8300739874562973	-0.749871157382917	-0.18194257387485943	-0.5467649967367519	-0.5530409019720811	-0.8494106359318636	-0.12982647959961705	0.10990844737458225	-0.34354247249841674	0.06454975885989939	-1.3411551820691028	-0.5662246253194815	-0.13985969217473584	-0.09990747484185865	-0.027785054788308467	-0.4332486068929093	-0.39733166336524167	0.13703699377013343	-0.8443545063987915	-1.307354061767249	-0.15197036573073616	0.6685845548632182	-0.29197031464959006	-0.17164983429739067	0.06484248011979706	-0.04230294587522193	-0.7413460340992849
-0.9954414390840761	-0.8448812021963726	-0.20369967037410414	-0.8667981655126332	-0.6237907614668665	-0.07132393107174015	-1.041735966617155	-0.5020645954750593	-0.7220415110097556	-0.06687285551290201	-0.2566274938626142	0.19196348770033336	-0.6020870339833128	-0.546708817269562	-0.7291216645953797	-1.3417893323270718	-0.3979105506380357	0.4950479127398914	-0.06680977692773687	0.5241222814495841	-0.734515183889492	-1.1248536912081806	-0.21307360983732335	-0.7819040191081421	-0.7171679113080932	-0.20448501067361904	-0.5451984320250941	-0.5202826185909848	-0.8276231520844652	-0.1345177426329965	0.11250012396696422	-0.3763924470439712	0.01996789498232923	-1.3691442379757348	-0.5257523650216483	-0.16410319191465453	-0.08710081561196618	-0.05432730382415125	-0.4562267323249041	-0.42348549009203207	0.15096621179770728	-0.826916657393007	-1.3108696919574752	-0.16608161225391443	0.6558963677178219	-0.272749162559613	-0.176321368911363	0.022768758245689618	-0.014818204829486066	-0.7306972681838957
-1.0080116243579782	-0.8237376322125034	-0.2099591022951917	-0.8497424158421718	-0.6265489586177141	-0.08437113463972461	-1.0663108669306665	-0.47230704277550556	-0.7257563099104618	-0.08495101015098457	-0.24990586365508272	0.17703635668705534	-0.6227983713468306	-0.5784599791513328	-0.7193693858386551	-1.3088241685027284	-0.3866551266917281	0.47730042474085144	-0.08100161350989867	0.5244355956523842	-0.6889503305346131	-1.122469384264044	-0.17403453618129985	-0.7212714717396628	-0.6877233516748905	-0.2305654980910136	-0.5459294955571984	-0.49170931414404423	-0.821655276074089	-0.1292250356209716	0.12117660647190104	-0.4084298780495311	-0.017374179034775932	-1.3766891139157797	-0.4882154554706945	-0.1717590339377906	-0.0700252699721088	-0.06574437418147965	-0.4579288156902343	-0.42732007370987224	0.1732097692680834	-0.8091764179420344	-1.3111547430539823	-0.16106687175394552	0.6363760798018315	-0.2565248567632388	-0.18667202403644212	-0.015671856725636056	-0.03487463748447768	-0.703160225074558
-1.0120638551370655	-0.8119460258753401	-0.21911641936494594	-0.8326866661717103	-0.6115966266947301	-0.10096515082812975	-1.1044247169539327	-0.4576470719602846	-0.7194942203349909	-0.07498667294889592	-0.2558020305037939	0.1554642447710956	-0.6381944097409484	-0.5982410544450872	-0.7133193610543896	-1.288537913841591	-0.3578912654956147	0.445934814762347	-0.10508867559889122	0.5136784746896508	-0.6560744236836266	-1.1296223050964536	-0.14959061772190768	-0.6780025176129743	-0.6604900435556473	-0.24886227414740064	-0.5365301072872308	-0.4661665116838942	-0.7988257821296392	-0.12561637174914597	0.14281147193874422	-0.44325317262079195	-0.029059453897280495	-1.377419263200299	-0.4791425531621689	-0.1895163341858901	-0.055987201200883095	-0.09111564164220774	-0.4767581129192315	-0.4226989088370951	0.2172649704715561	-0.7758126721563987	-1.3097294875714582	-0.17424514330038185	0.6127077307036909	-0.23203338877762025	-0.1802601137819708	-0.03875966510780514	-0.03561746832355173	-0.6792836952486315
-1.0026362161816373	-0.7932420985819201	-0.2263031745336092	-0.8224902940861117	-0.5831436455597406	-0.12908630803290916	-1.1402631132444732	-0.45239573913095193	-0.7397664086216771	-0.08850970200887891	-0.27749992450705974	0.12705454381034792	-0.6409437023113246	-0.607370781503745	-0.7218074555278366	-1.2636631015785376	-0.31987294461030985	0.42282793682299347	-0.12058251553722177	0.5126340940136528	-0.6236791587456654	-1.117917525552518	-0.14994659711694974	-0.6250715640210911	-0.636515421878016	-0.28151342699940823	-0.5289061590238062	-0.45433312297354905	-0.7884056811591423	-0.13319456587999393	0.16016443694861787	-0.49177362972341976	-0.049381671049445276	-1.3903185672268377	-0.46580004976727885	-0.2095065883574044	-0.058203738375285696	-0.0997028398596854	-0.5043105873955618	-0.3897608187864383	0.25171009102034814	-0.7441624722268204	-1.3023181590623385	-0.186023952381707	0.5863553420171097	-0.2216994360410746	-0.16945146506728329	-0.0725124002045735	-0.042600078210849296	-0.6343592140430662
-1.0047036808648473	-0.7881595096434929	-0.23998119243525723	-0.8131281706256934	-0.5607877318108124	-0.15733413711699104	-1.181335053120294	-0.4376263655484524	-0.7397664086216771	-0.07726423573794314	-0.28752340814987243	0.10240070162067226	-0.6347119724851343	-0.620456723621151	-0.7201820757350498	-1.255572750017252	-0.2731004051001042	0.4196650181696971	-0.125790528961865	0.4956106889949531	-0.6024347861899122	-1.0871382904554956	-0.18423927883911073	-0.589504203670999	-0.5962473679922934	-0.31456892849354734	-0.5284884084340311	-0.4602498173287174	-0.7772277546635231	-0.13475832022445253	0.16264343195002337	-0.5320525737775065	-0.06754465262918917	-1.4052866275595102	-0.442850943928064	-0.2021697397519063	-0.052621348454563975	-0.11151023740871568	-0.5206931397868914	-0.3550529209121656	0.29198604702253933	-0.7061620729483125	-1.2897759108161306	-0.19745289584676273	0.5617109785231738	-0.20330500017002198	-0.1402314740504641	-0.1040383923609316	-0.06369647404055374	-0.5790355473732525
-1.0122292523117196	-0.7751480819611071	-0.25481836439636923	-0.8143331964176307	-0.543077202736989	-0.1845685911666629	-1.211143497019094	-0.4363135323411203	-0.7483635146490152	-0.09705056246782014	-0.3128769255993429	0.07081296631516422	-0.6280220272305463	-0.6303979819739073	-0.7355328848891507	-1.235648749903633	-0.2557170281163648	0.39734886989367546	-0.12513952728378744	0.48923996687138904	-0.5929180763119908	-1.0675219469605708	-0.23989072426365277	-0.5376934819011693	-0.5544663525443903	-0.3298330897339597	-0.5389321731784473	-0.4526014075525173	-0.7792170466669806	-0.14377997990403288	0.1834895262800698	-0.5674562565916278	-0.07249819306003548	-1.4190377724179855	-0.41527643691196386	-0.20652931645952327	-0.05959933585546844	-0.11258363718589891	-0.5315439212408942	-0.32162321757717205	0.3261072322683626	-0.6909417538738962	-1.292246353652504	-0.22905742318379735	0.5426786978050776	-0.19038755924933576	-0.10350038816412127	-0.13825991544516122	-0.08434717136681913	-0.5263740721822806
-1.0128081424230218	-0.7671175914383841	-0.276842291526149	-0.823880708461422	-0.5494646066652582	-0.20597613876849402	-1.2188800397103847	-0.4234040058023476	-0.7461346353085939	-0.1444523380149313	-0.3183013991001613	0.03778066994384437	-0.6319626799147531	-0.6393248262090379	-0.7386933455973486	-1.2044948588168924	-0.2514649790699787	0.3912866091415279	-0.09558405109891245	0.47555858001587137	-0.5849394205557606	-1.0447626534029109	-0.2791671175163776	-0.47692090555494615	-0.506749872506399	-0.3534874852985718	-0.5424830531915433	-0.425326889671342	-0.7782697647605746	-0.150997307647695	0.20636388924761928	-0.6193429655028009	-0.07249819306003548	-1.4309635440651625	-0.40282343374340074	-0.20812428354767173	-0.05877839616124393	-0.13561294149640662	-0.5452669683738873	-0.3120859198610094	0.3526699271116348	-0.6693712354505564	-1.2919613025560017	-0.2374541979744511	0.5219383918943363	-0.166206109845826	-0.05925820740824788	-0.16474643673637837	-0.1151003681044862	-0.48336304110213624
-1.0028843119436237	-0.7629498685088738	-0.30037311893322516	-0.8308327803379658	-0.5451095585323473	-0.24765118705845818	-1.2043171358208962	-0.4227475891986805	-0.7184328492205011	-0.18103569031404887	-0.3126410789253965	-0.003437472467003101	-0.6386526251693444	-0.6439911311501278	-0.7404090242675124	-1.2054608709436139	-0.2274534079845252	0.4075404966654054	-0.09870885915369655	0.47294762832588716	-0.5884961707121513	-1.0160425924849183	-0.3263937172583208	-0.4372927048499115	-0.4873141355153092	-0.384420156421528	-0.5538667567629522	-0.4224406973029643	-0.7812063386704392	-0.1739724676316912	0.2265338940318138	-0.6668187237682874	-0.08659673120934097	-1.4459316043978405	-0.39099308073326217	-0.217694086076591	-0.05762908058933433	-0.16176486334054602	-0.5673940521232156	-0.2758048594768547	0.3778289023087152	-0.6417529081234707	-1.3001327673224674	-0.25168206636972085	0.5180343343111383	-0.12621371275538762	-0.028755834340531104	-0.1795132583412145	-0.1339682714169685	-0.44625874736568377
-1.0040420921662156	-0.7654911629780874	-0.2981707262202458	-0.8352821063389542	-0.543948212363571	-0.2580382811611152	-1.2128500873186445	-0.4010858412776766	-0.705802532958117	-0.219896605402224	-0.3053298320329951	-0.01749786684079817	-0.6258225931742468	-0.6531208582087857	-0.7382418512104656	-1.2067891376178579	-0.21519750190965736	0.4277480325058973	-0.12123351721529936	0.459579555673166	-0.5937832317554358	-0.9903571040412806	-0.3577199040218133	-0.38688227285764754	-0.45263240124379545	-0.41525174038394874	-0.5556421967695035	-0.4254711992897614	-0.7785539493324952	-0.1973084940028696	0.26090177927863156	-0.6783104109768068	-0.11098339179194804	-1.4523812564111125	-0.3800522279494518	-0.2314108030346988	-0.0629651886017853	-0.1838183496717975	-0.5940954849168764	-0.24384999599488089	0.41659316023039134	-0.6169568916181418	-1.295191881649721	-0.251798688241814	0.5090062011499946	-0.07785081394835427	-0.019137968958822037	-0.21115644749443793	-0.1569960274282716	-0.4175569954843537
-0.9932085772262123	-0.7492268783751123	-0.3307429552911276	-0.8285154230457833	-0.5279797025429176	-0.257531593643915	-1.222634538369393	-0.3967097305865661	-0.6730061655204966	-0.2388288460862089	-0.29978743519520346	-0.030595220504065872	-0.6339788277996983	-0.6562655419734353	-0.7355328848891507	-1.2160870043375411	-0.2020661739722999	0.4515577812570882	-0.11003628835230889	0.4265771263117573	-0.6075295904679875	-0.9497155084026108	-0.3819265028845162	-0.33675189882089857	-0.4361062057184365	-0.4524518154599234	-0.5537623191155063	-0.42850170127656045	-0.776375200947754	-0.2278618481177137	0.30146715202897706	-0.722303839785165	-0.11085637793475028	-1.4447146889236413	-0.38156437833420886	-0.24023628758915172	-0.07913770057799462	-0.20743314476985508	-0.6112226987805388	-0.19950647774758326	0.46334782229192223	-0.5950839827496078	-1.294336728360206	-0.2606619505208303	0.49033992583032865	-0.019257301932134253	-0.015290822806133414	-0.24010410571979904	-0.19681176040265042	-0.40624268169924743
-0.9936220701628558	-0.7322510313207533	-0.3347999944992448	-0.8236026255863589	-0.49996222622121783	-0.237897452352299	-1.2147842229914632	-0.3720941079490723	-0.6743859479693278	-0.28708470767921473	-0.32254663923123594	-0.042344317172573115	-0.6601887503039773	-0.654541037973466	-0.7157574307435712	-1.2350449923244342	-0.21069533233113855	0.49170927638363743	-0.11472350043448734	0.40140755202030837	-0.6221411046239844	-0.9283651234937643	-0.4025733077968313	-0.2681376997203148	-0.42854139790753404	-0.47186055028216795	-0.5590886391351587	-0.4526014075525173	-0.7760910163758334	-0.24265736999222376	0.34383543023489377	-0.7351884587765285	-0.12038241722483	-1.4521378733162706	-0.388235630031649	-0.24321355948703288	-0.09243692362441941	-0.20050483711711947	-0.6254776469652079	-0.16774825957933673	0.4717701401690536	-0.5688768108333955	-1.295191881649721	-0.2520319319859953	0.4813117926691781	0.023835280979258973	0.0011053477017389584	-0.2672938089921927	-0.24450150027121262	-0.3972577854581308
-0.985352211430024	-0.7154784878239355	-0.33943661073709175	-0.8388971837147622	-0.47383193742377244	-0.21180304521633	-1.2250237647887623	-0.35251101260634826	-0.6790559808730643	-0.32309866928106923	-0.3095750721640657	-0.051878420206864645	-0.6589973901901433	-0.6621491438556747	-0.7033864845429104	-1.2505011863519624	-0.19543797987059008	0.5298400179261303	-0.10079206452356021	0.38354864246080955	-0.6519409032316051	-0.9095074231174225	-0.4381712473008016	-0.21576686203946185	-0.418998101899938	-0.5040062673315137	-0.5756942250787758	-0.48665847749938107	-0.7574295628195823	-0.25673115909236577	0.37561163888932597	-0.7563145908164313	-0.12533595765566857	-1.4688096153128318	-0.3907262306653625	-0.2618215088488177	-0.10967665720311943	-0.21348321624126443	-0.6509025172348704	-0.14208604613688308	0.46928663617964733	-0.544786372033493	-1.3072590447350854	-0.2652102035324333	0.4493473212067504	0.06331098043286648	0.02895135794973721	-0.29225676932418226	-0.2633694035836949	-0.39076869372843953
-0.9785709272691033	-0.7030769708141651	-0.320890145785695	-0.8541917418431619	-0.44102390815587217	-0.20622948252709414	-1.2146704503048262	-0.33052105638351886	-0.6673808986137144	-0.382030606447758	-0.2928299583137176	-0.04629278408576854	-0.676317933383526	-0.6594102257380833	-0.7013999092406166	-1.2677686531170953	-0.1853080983189132	0.572539419745612	-0.09753705613314967	0.3842797089340074	-0.6802026477175398	-0.8688658274787527	-0.478990217932025	-0.18720095057718525	-0.43703725898747375	-0.5183606441271326	-0.5969995051573717	-0.5253334552356543	-0.7440728879392206	-0.25913693500691865	0.4238393598258515	-0.7638596379735361	-0.13524303851735342	-1.4823173770764633	-0.37035667548249895	-0.2731989407443075	-0.11805024208420208	-0.22002119670229814	-0.6570725694341963	-0.11730873660624082	0.45978453395928964	-0.5188815905624705	-1.311344777118315	-0.2739568439393615	0.4321450674807806	0.10795365625474683	0.04360715281711055	-0.33222094525473245	-0.31507042998324897	-0.37820647768762694
-0.9893217436217819	-0.6894556324591681	-0.32031056875596525	-0.8579922078023411	-0.4067641961770044	-0.19812248225184761	-1.2184249489638406	-0.2945275459491356	-0.6591022039207254	-0.41334709479719717	-0.2448351601651878	-0.04764104108051516	-0.6672452679012789	-0.6744235546789821	-0.6970655631265121	-1.2585915379132542	-0.18968520763136149	0.6078586780407377	-0.09402164707152265	0.3938880111531487	-0.710386959855584	-0.849682994337301	-0.478634238536983	-0.15961524195919521	-0.44623141001918315	-0.53898242487577	-0.6235266676081789	-0.5475571364721643	-0.7373471864037177	-0.27260928012842606	0.4588833346185037	-0.7502785530907433	-0.14972261823826785	-1.492904541702022	-0.35505727158969036	-0.29223221466293026	-0.1339764721521406	-0.248222336302877	-0.6578172309065337	-0.12251983742022779	0.45157817295079805	-0.5084995186110481	-1.3173308501449148	-0.275822793892847	0.41164876516899157	0.15001284389248937	0.04379035025295169	-0.35378519267767083	-0.36632575787936583	-0.36972074234879815
-0.9968473150686591	-0.6659740715636183	-0.29109988645753127	-0.8781068690984808	-0.3661170802698702	-0.1744348408225964	-1.21774231284402	-0.2736316173990754	-0.6415895805317055	-0.45946774127546636	-0.21971748938966768	-0.0409960601778265	-0.6756764317837757	-0.6943060713845002	-0.6957110799658555	-1.2476031499717979	-0.20619316275260705	0.6506459387116963	-0.07305939303731421	0.4006764855471105	-0.7373990353676518	-0.840362521737502	-0.4634457843486204	-0.13174947538568552	-0.4717189932589912	-0.5645574764905027	-0.6361636229489165	-0.5566486424325596	-0.7366840890692309	-0.2748947672472527	0.5121817271488202	-0.7508589413336	-0.16559935038840085	-1.5014229500214336	-0.34589541925853123	-0.32476954326124496	-0.15392530672177784	-0.2565167891265797	-0.6636681424748677	-0.11583389675322907	0.42825483113719254	-0.5000325861458144	-1.3261674341365597	-0.28095415626490905	0.39517852223988176	0.18587165988830562	0.07420112460274511	-0.37089595421978877	-0.41564972559388785	-0.3619837483633916
-0.9886601549231583	-0.6507263047483286	-0.28866566293265916	-0.9036904936041712	-0.31850188735009255	-0.13846002710116578	-1.2210417207564797	-0.24157660658669464	-0.6258812880373059	-0.4601794796470504	-0.1850480283192356	-0.03560303219884002	-0.6967543414900053	-0.7071891306783841	-0.6772901089809293	-1.246757889360923	-0.20569292168832906	0.6927303285708105	-0.051706537996258316	0.40683833153547927	-0.7544137590887816	-0.822263464479745	-0.43651001012395035	-0.10934483894468416	-0.502327369478484	-0.5918510098342868	-0.6727167995543599	-0.5946020720767342	-0.7188751892287445	-0.28944971153030674	0.5499300601248307	-0.7496981648478899	-0.1767765698220909	-1.5286818566435405	-0.3451838190774744	-0.3298734379433378	-0.16968734885087608	-0.2632499331834614	-0.6722849395118657	-0.11839028583178737	0.4129218934634418	-0.48229234669484156	-1.3158105776302216	-0.26439385042779123	0.37236418573806196	0.20674624441612874	0.07988024511385333	-0.40734422024443173	-0.47715611906923533	-0.3527492716711393
-0.9914719068923167	-0.6298876901007651	-0.2623528657828739	-0.9201900775245081	-0.26014424236913497	-0.12807293299850395	-1.2312812625537768	-0.21893023376019216	-0.6046538657475837	-0.45078453314221195	-0.15061441392274197	-0.030017396077743914	-0.6982206308608758	-0.6996824662079301	-0.6690729111396171	-1.2540029803113273	-0.17792954262077587	0.7154857711042384	-0.029181879934664624	0.40015429520911155	-0.768256246183927	-0.8098000418172246	-0.43532341214047565	-0.09800249174642943	-0.5272330444251415	-0.6186391073754075	-0.6943353925752902	-0.6334213594314203	-0.6897936347020021	-0.3112219835570229	0.5768609603674214	-0.7365813905593834	-0.20853003412236074	-1.5292903143806447	-0.3339761162257673	-0.35794485869482134	-0.175023456863334	-0.26656771431294246	-0.6821782990728622	-0.12025841631226966	0.39132620659899114	-0.4583027047100019	-1.3044085337700357	-0.2785050969509678	0.350647865431522	0.223590587376697	0.061010909222111886	-0.43699506045096936	-0.5391082110480162	-0.3475912756808696
-1.0122292523117196	-0.6100655932408869	-0.24612470895040955	-0.9459590906135733	-0.20875467440084022	-0.10793210418967816	-1.2542633452543748	-0.194861624959087	-0.6119773264375385	-0.4502151424449514	-0.12938821326738076	-0.027513490230353384	-0.6988621324606348	-0.7239269636192506	-0.6694341066491245	-1.2495351742252472	-0.18705894204388832	0.7142557471835141	0.019643245921398052	0.39472351569394426	-0.7677756042709069	-0.7854150844340235	-0.41325268964801876	-0.06243513139633723	-0.546436018098971	-0.6439108975085374	-0.7113587291086823	-0.6527588482995548	-0.6753949497245876	-0.31916104407505663	0.5946646517411834	-0.729616731645132	-0.26708342229204246	-1.527099866527084	-0.318320912242427	-0.39431010830470725	-0.19012874723704803	-0.2668604597067219	-0.6777103302388664	-0.12301145070456596	0.3749134845820141	-0.45568198751838096	-1.2958570008748953	-0.29168336849740584	0.3069712212194899	0.22720747083449386	0.028584963078054956	-0.4553949889585842	-0.5887293110981713	-0.3323668681612049
-1.0244686432363121	-0.5909550588323885	-0.24299499298986355	-0.9644052546593449	-0.15562308717936457	-0.09463155686309356	-1.2631376148120286	-0.17790419603103128	-0.6108098182116011	-0.44395184477506	-0.0991998390019618	-0.055152758622683304	-0.6995952771460656	-0.7456354257365015	-0.6602236211566614	-1.210290931577221	-0.1636726722887919	0.7160129242131217	0.07185358050347955	0.3935746969503522	-0.7669104488274582	-0.7679662927064902	-0.40743835952903035	-0.03863020517776079	-0.5722727463146658	-0.6513913473879487	-0.7277554397574093	-0.6885476336674503	-0.6510498047298863	-0.31964219925796505	0.6170882883448481	-0.7488856213078936	-0.3054416071667572	-1.5246660355786763	-0.2991077073537857	-0.40994078576860776	-0.20662963509094714	-0.27047098622998095	-0.6912206169511967	-0.12596113041059476	0.3417641052450882	-0.4211086799519933	-1.3007028695154765	-0.29856405895085353	0.2797648199365778	0.21708019715267718	0.02482941564329522	-0.46816946161673456	-0.6370133156379844	-0.3063273077587193
-1.0396024847173895	-0.5692015781758999	-0.22386895100873705	-0.9865591903726078	-0.10103981724693246	-0.10995885425848378	-1.2729220658627831	-0.17090241892525035	-0.6253506024800591	-0.4405355005914866	-0.08422357520622349	-0.07104293034649214	-0.676867791897606	-0.7603444304421114	-0.6604042189114159	-1.1768427616895212	-0.13390832896410976	0.6979140008081561	0.11560089327052094	0.41540225307861905	-0.7605659755755094	-0.7629809236414806	-0.4015053696117053	-0.045211567132306216	-0.5807686073946018	-0.6628141965281232	-0.7371548280273752	-0.705431859022465	-0.6307779719327423	-0.3341971435410263	0.6414275119950533	-0.7270630233765724	-0.35662819161878007	-1.529533697475481	-0.27099950020188646	-0.42769808601670567	-0.2329817992755283	-0.2619813698104302	-0.6945184034715277	-0.1352034601561518	0.3410082562048337	-0.3950023048508496	-1.3019380909336624	-0.31232543985775735	0.2673206363901337	0.1891785247639978	0.03371449128163147	-0.47906878232507066	-0.687228680359396	-0.2992558616430299
-1.0448124957190703	-0.5616793465470277	-0.22015965801846127	-1.0084350432108053	-0.06721561008135712	-0.12845294863640652	-1.2963592393099295	-0.16510407225953108	-0.624395368477025	-0.4446635831466363	-0.03729008709047229	-0.09405960332825332	-0.646075715109365	-0.7796182986770529	-0.6794572820379855	-1.1462926281819834	-0.07600542577366291	0.681660113284282	0.17562324798956494	0.42260847974298216	-0.7541253739409605	-0.7355613937839246	-0.3933178435257897	-0.04381127735474723	-0.6003207260443181	-0.680706623942387	-0.7437343998163611	-0.7172652477328166	-0.6070959242725279	-0.35741288111646946	0.6538224870020983	-0.7200983644623208	-0.3774584641997516	-1.522232204630274	-0.25641169649013884	-0.4418401275316593	-0.25875930567415584	-0.2691048410590183	-0.6880292106411947	-0.12419132258697482	0.3861432417515236	-0.36415847944177065	-1.30497863596305	-0.31850639907865114	0.25695048343476473	0.15011618341985944	0.016493932312471257	-0.4768420393846603	-0.7289757735153658	-0.2767104275565327
-1.0557287092464076	-0.5358597947398055	-0.19326728383894626	-1.0234515184641417	-0.02163277295693234	-0.14175349596298634	-1.3114910066325998	-0.14825604609875587	-0.6196191984618388	-0.43811559012811846	-0.015710116424175677	-0.11177955240207937	-0.6218819404900402	-0.780226947147633	-0.6853267090674948	-1.1034258400587476	-0.029483006795594208	0.6692720152255418	0.23772880807847732	0.4181176428362116	-0.7457622046543053	-0.7089005070449569	-0.38085856469940027	-0.0341492778895619	-0.6223168595252484	-0.6835370644372945	-0.7443610257010213	-0.7404990962982618	-0.6000860381651044	-0.37100551503370494	0.6675696411008262	-0.7122050843595007	-0.39790769520912583	-1.5112799653624636	-0.23951119218994799	-0.45630116246423974	-0.28896988642159316	-0.26969033184656965	-0.6709019967775322	-0.11563725143949384	0.442615962902052	-0.3315003113615717	-1.29443174539237	-0.31908950843911693	0.2541444420468398	0.10392341468749751	0.00110534770173341	-0.47731082737211855	-0.7503693016807015	-0.24151958394550752
-1.0790497108729902	-0.5114633678353347	-0.2137843106914206	-1.0280862330485123	0.030918141180144198	-0.1365599489116578	-1.3261676832087257	-0.1345807001890316	-0.6144184800008555	-0.43612272268769764	-0.010285642923357232	-0.1359518742364758	-0.5800010503346035	-0.7985878426767071	-0.693543906908807	-1.0583855246503993	0.009535796218262381	0.65284240999871	0.30933899266736825	0.4045406940482844	-0.7144243519250051	-0.6798553133618526	-0.3565333060383507	-0.00446313460522758	-0.613471853469422	-0.6977903540723845	-0.7342305738989444	-0.7353039500351772	-0.6052960886503529	-0.3784634203688303	0.657991705868102	-0.7076780560652381	-0.4089579007856103	-1.4874284220681115	-0.22990458974562464	-0.47490911182602613	-0.32213585006823164	-0.2749597489345707	-0.6554768662791999	-0.1090496334293627	0.5007083605674093	-0.3066034980411698	-1.3045985678343737	-0.31045948990427685	0.234624154130846	0.06682452436329323	-0.026191070238741468	-0.4659427186763274	-0.7698314696644403	-0.21306741251531439
-1.0925295806074995	-0.4912346638603865	-0.23534457619741472	-1.02400768421427	0.0628551608214678	-0.13123972998102204	-1.3274191827617259	-0.13994143578564477	-0.5944647030485108	-0.44195897733464173	-0.014884653065355392	-0.13335166431803913	-0.5666211598254257	-0.812079550441164	-0.6815341562176567	-1.0231260820250947	0.07631797829968481	0.6519638214839045	0.3852457883315949	0.3693450652672929	-0.7123095275076883	-0.6488593230880988	-0.3198674283492524	0.0012780534827750891	-0.6109114569795852	-0.7003175330856923	-0.7118809173459049	-0.7611353717321659	-0.6050119040784279	-0.38327497219793955	0.6694852281473738	-0.7162678020594822	-0.4315663673673977	-1.467471008291206	-0.21549468607914304	-0.4955373528328005	-0.3473386986809032	-0.2837421107479023	-0.6446260848252016	-0.09705426929151216	0.5514582246988615	-0.270215847803665	-1.32141658252815	-0.3064943462531363	0.21583587701171225	0.038302814810424	-0.03974768049105973	-0.4657083246825998	-0.7928592256757452	-0.1953472004842245
-1.100634042165674	-0.48381408401027465	-0.24809527085149607	-1.0131624520868547	0.10480879116847114	-0.13161974561892462	-1.32787427350827	-0.1439893381749238	-0.5910683154821558	-0.43768854710517374	-0.00721963616203043	-0.14693053833656705	-0.5430688868058563	-0.7966604558532141	-0.6627519897232202	-0.9761537423633073	0.1395984729311402	0.6389607114648005	0.4131086601534582	0.33488050295949917	-0.6793374922740913	-0.6307602658303418	-0.2948302108981229	0.013740632503085295	-0.5988077644821339	-0.6972849182697193	-0.7023770914284847	-0.783791981823938	-0.6043488067439411	-0.38989085596295986	0.6636257854167684	-0.7141784043852034	-0.4637008732392648	-1.4248789666941586	-0.18578537851985852	-0.524672084976393	-0.3764820578258487	-0.29564709009485957	-0.6183501728728756	-0.08791026220282269	0.5879549354997803	-0.2457222217435114	-1.319516241884786	-0.31967261779957773	0.17496527418760516	-0.003963051882047569	-0.07244842278887556	-0.48258469223098704	-0.8084586732962984	-0.17654547316486005
-1.1074153263265951	-0.47578359348755567	-0.24890667869311864	-0.9932331793740901	0.15344016198593477	-0.15834751215139148	-1.3284431369414575	-0.1369875610691429	-0.5912805897050553	-0.4653039959224079	-0.023846826675401354	-0.15790920243665307	-0.5112687360751444	-0.7909797367944931	-0.6383712928314123	-0.9350982269776805	0.2168857173624469	0.6329863095641335	0.4049060390096391	0.3051156536936678	-0.6676098295962545	-0.6001977859100681	-0.23739886849838093	0.023262602990520014	-0.5882170335468815	-0.6971838311091857	-0.6796096842856703	-0.7986558725210825	-0.6102219545636792	-0.37305042456107373	0.6613721535973018	-0.7325186728594018	-0.4941841989675139	-1.3729166759457572	-0.14566891831255321	-0.568374183191777	-0.42401446612140276	-0.30716174225011195	-0.5907976983965423	-0.07847128714353044	0.6101984929701564	-0.2098385555813191	-1.3318684560666523	-0.3332007549622952	0.15764101866216773	-0.03258810096228131	-0.08527224329782376	-0.4886789360679005	-0.8313378631397877	-0.15258574985522588
-1.1083250107872051	-0.46937953142513344	-0.27069877501100104	-0.9907304334985346	0.19365177307977374	-0.16886127813335575	-1.3216167757432615	-0.14978768484064706	-0.5839571290150984	-0.4718519889409335	-0.03068638021991001	-0.16522831183670814	-0.482217877914814	-0.7842846036181466	-0.6018905463710674	-0.8739979599625968	0.2617823528816027	0.6443201014051071	0.3655855376535597	0.28903219128336477	-0.6648221065007051	-0.5683347749293474	-0.19278278432006837	0.02382271890154086	-0.5947344064301129	-0.6995088358014361	-0.6445186347444455	-0.8177047421523825	-0.6275572134509542	-0.3619838553541318	0.6735417654224044	-0.7290363434022787	-0.5038372521147954	-1.3496735903885093	-0.1252993631296897	-0.6165421892539892	-0.4671138000681491	-0.32775150161247385	-0.5537773852005518	-0.05625036669144644	0.6337377916524047	-0.18615130404166927	-1.34441070431286	-0.3304018300320745	0.13189863897295528	-0.06545007066449617	-0.08234108432435049	-0.48973370903967917	-0.8298522014616283	-0.1341999899544277
-1.0999724534670472	-0.4509805594680148	-0.27788553017965983	-0.9632002288674077	0.2340085524447056	-0.20635615440639657	-1.3055748269274967	-0.14727142119325523	-0.5720697725328511	-0.484520931955027	-0.03882309047113171	-0.1675396095419925	-0.43822919678875827	-0.7475628125599948	-0.5682090651094146	-0.7900756564537446	0.3265635707059047	0.6600468358201014	0.32092682253721083	0.2775440038474335	-0.6651104916485178	-0.5468760124321327	-0.1480480403434031	0.02368268992378564	-0.5990405277993979	-0.6949599135774689	-0.6359547476540315	-0.8488756197308666	-0.6280308544041614	-0.3464666007052483	0.6946132229343898	-0.7183571997337558	-0.4750051065301604	-1.3302029428012927	-0.10697565846737266	-0.6457832525367927	-0.4969960049379013	-0.3457065524308359	-0.5197357178938897	-0.036880803288523695	0.6707743946249322	-0.14109512770879784	-1.3357641543855545	-0.3325010237297362	0.12152848601758302	-0.1055458072822963	-0.06695249971361403	-0.49840628680759264	-0.8408460978799329	-0.13012350925244384
-1.103280396960178	-0.4282105610238448	-0.2795083458629094	-0.9495741679893778	0.2891724954615313	-0.21180304521633	-1.311604779319237	-0.14913126823697598	-0.5727065952015477	-0.4678662540600944	-0.045073027330766464	-0.1805406591342002	-0.3957068050335729	-0.698059403619728	-0.5458149435198943	-0.7636310744847645	0.3529512868466902	0.6710291922551528	0.29710016111945736	0.2791105748614233	-0.6539595992663149	-0.5390728260695066	-0.11980700833691575	0.015000893302893689	-0.6045104657549729	-0.6954653493801342	-0.6125607146265449	-0.8690789663095146	-0.6387351399465775	-0.3557288379762901	0.696078083617042	-0.6939808935338729	-0.45226962609117527	-1.3024572699894916	-0.08865195380505562	-0.6731103553138099	-0.5209674440092316	-0.36258820347201187	-0.4696306388269007	-0.02105085553283557	0.709862587849577	-0.12436285640844719	-1.3296830643267807	-0.3413642860087576	0.09908015491419316	-0.12011668064082585	-0.07391400227561568	-0.5183297762744443	-0.845748781417822	-0.11265287767250101
-1.0978222901965111	-0.4124545353147125	-0.28762242427914375	-0.9470714221138203	0.3198030006629748	-0.20280934178597115	-1.3101257343929626	-0.1400508385529213	-0.566232231403181	-0.4533467912798907	-0.056865361028196906	-0.1959493105027419	-0.36097407556112543	-0.6560626591499098	-0.5218857410149709	-0.7218510500040967	0.34732357487353216	0.7019555079762579	0.246191829893522	0.2667868828846966	-0.6338687673018195	-0.5415655106020079	-0.10461855414855312	0.043706833742934645	-0.6160322499592735	-0.6966783953065236	-0.5984616322215887	-0.8943331495328305	-0.6423348111909275	-0.35933750184811936	0.67613344201479	-0.6867840793224784	-0.43969525422826666	-1.2638810494573118	-0.07780005104387762	-0.7179820960605092	-0.5263856459911073	-0.37995776350282107	-0.4301635807932426	-0.0047292944928066325	0.7277870079470662	-0.11529114305283375	-1.333863813742189	-0.3553589106598477	0.062479615071707365	-0.1320007262878531	-0.0743719958652185	-0.5327450068886906	-0.8500572002844526	-0.10250327265939208
-1.0977395916091832	-0.38887132264039004	-0.3046619889532307	-0.9439198161964522	0.3574015828770756	-0.2021759823894685	-1.3023891917016719	-0.1528509623244175	-0.5785441363312177	-0.42630073315992484	-0.07136993147603442	-0.20278689954753498	-0.32065111786224315	-0.6167033913859249	-0.4919968126031516	-0.6922669286232825	0.32118597926488773	0.719175842866418	0.19398149531144496	0.2495546017308015	-0.6202185369718766	-0.53495447771145	-0.09654968786098617	0.03572518201083022	-0.633023972119142	-0.6883892481428558	-0.5886444933618425	-0.924349550163962	-0.6538916504491156	-0.33756522982139775	0.673316402240455	-0.6774978674368105	-0.45303170923437563	-1.220193783933475	-0.051559794367263004	-0.757005624150648	-0.5360727343829468	-0.4054266127614777	-0.37325016826491936	0.0160167861062629	0.697984960074136	-0.09986923034829794	-1.331108319809306	-0.3741350320667187	0.0045287603211117125	-0.10430573295391105	-0.060906984330823574	-0.5416519786503348	-0.8787304706727188	-0.09875956589225923
-1.0935219636554419	-0.3928357420123673	-0.3298156320435609	-0.9327965011939795	0.3877417515363278	-0.20990296702681724	-1.2926047406509233	-0.16335362798308686	-0.5787564105541211	-0.4366921133849659	-0.0876433519784818	-0.2118394822265542	-0.28518524370435777	-0.5760253852690234	-0.468519104485111	-0.6309251585765162	0.2995505532347706	0.7288403165292577	0.11599149427735925	0.23378445352329144	-0.6108940838591677	-0.5315947724719958	-0.08836216177507457	0.02550306663461486	-0.6426836497853717	-0.6921294730825617	-0.5730832838926693	-0.9579736912555743	-0.6538916504491156	-0.3390086953701338	0.67602076042381	-0.6654257919854378	-0.456334069521602	-1.1818609464961334	-0.03083443909387036	-0.7862466874334499	-0.5338561972085419	-0.42250342739850755	-0.308464620171931	0.034108154969901126	0.6588967668494851	-0.10228835390979332	-1.3321535071631592	-0.37168597275277754	-0.020725612170206544	-0.07392391190846394	-0.06759369073906074	-0.5629818320795457	-0.9063637778862722	-0.09468308519027158
-1.100303247816363	-0.3899894922068481	-0.32401986174625	-0.9265859836509329	0.4080653094898949	-0.20103593547576082	-1.2745148834756965	-0.19508043049363605	-0.582683483677717	-0.45306209593126434	-0.10391677248093714	-0.22917421501616272	-0.2495360833751217	-0.5271306247993314	-0.4501884323775653	-0.5763454734168042	0.2737881384243336	0.7338482710636387	0.03175187713370075	0.22814479787292172	-0.6204107937370874	-0.5317031500603605	-0.0749536045619078	-0.00012223629478390016	-0.6627012950696012	-0.7029457992595423	-0.5693235285846849	-1.0128113462547632	-0.6357985660367085	-0.34622602311379774	0.6884157354308655	-0.6663544131740067	-0.46281177623885883	-1.1578877116543655	-0.010909634024164023	-0.8131484656536245	-0.5267961158382184	-0.4476795312633847	-0.2528277701676062	0.05505088088270859	0.6285548268049372	-0.11599672075827476	-1.3226518039463373	-0.3881296567178072	-0.052568081833163215	-0.05986973618676251	-0.059716200997850695	-0.5945078242359038	-0.9320657249182346	-0.07987464508918078
-1.0923641834328455	-0.3769780645244664	-0.30721212788405144	-0.9312206982352982	0.42388865103945	-0.19406898211422197	-1.2816825627338058	-0.21739859501830097	-0.5867166939127627	-0.45163861918810394	-0.12478920312538268	-0.25007219843475437	-0.20939641184759708	-0.46271532832992573	-0.44955634023591867	-0.5474858611310227	0.22126282667489527	0.7261166921333642	-0.06824198061951386	0.21613442009899864	-0.5882077855643336	-0.5248753619930662	-0.0769708211338031	-0.02098655398046415	-0.6933096712890939	-0.6994077486409024	-0.5776785403802138	-1.0535066586488941	-0.6258521060194189	-0.33552032029402895	0.6871762379301557	-0.6357099139512963	-0.4676383028125015	-1.146448706196872	-0.0006803814214147242	-0.8393059258993311	-0.5341024791168103	-0.4475819494654592	-0.19772282121494691	0.06065527232416072	0.6275830208960399	-0.14421982897573127	-1.3168557649840746	-0.3923280441131307	-0.07953047951712652	-0.05594283414687219	-0.05073952664158558	-0.6182988145992586	-0.946625209364092	-0.05541576087726005
-1.0825230515407753	-0.36071377992149134	-0.3181081760429904	-0.9388216301536509	0.44929309848141163	-0.18950879445939134	-1.2764490191485214	-0.2357782599209674	-0.6003022441781907	-0.4459447122154808	-0.14731256048746472	-0.24862763736895294	-0.17154781746205097	-0.4180811071542762	-0.4660810347959295	-0.5135546851799622	0.17574088982539524	0.7167157950249661	-0.13985216520840946	0.21122583092182318	-0.5988780360335162	-0.5022244460237797	-0.07768277992388106	-0.03891026313327581	-0.7276422605847284	-0.6976892669118507	-0.5900021827786155	-1.0731327667538693	-0.6186527635307131	-0.32998703569055526	0.6942751781614673	-0.605877958268584	-0.470940663099722	-1.154845422968863	-0.0012140815572097763	-0.8386679390640648	-0.5442000373557644	-0.46192647376056234	-0.1636811539082864	0.06586637313814234	0.6380569290252889	-0.1571218213037104	-1.3104896238288002	-0.3917449347526649	-0.08148250830872386	-0.030107952305505253	-0.06850967791827471	-0.6460745028559758	-0.9626703554880919	-0.029875361377057215
-1.0875676653678021	-0.34292471863698404	-0.32413577715218966	-0.9442905933632092	0.44653490133056956	-0.18076843478763258	-1.2987484657292947	-0.25076643903802187	-0.6065643337536578	-0.44950340407337513	-0.15910489418489523	-0.25623565898216893	-0.14992004924174282	-0.35437590056721074	-0.4938930890280699	-0.4797442607447376	0.09870376592622529	0.7109171108272533	-0.18372967831105905	0.20130421449987812	-0.5908993802772811	-0.4970223217820337	-0.08563298641310135	-0.08217921725997118	-0.758716163438736	-0.6922305602430905	-0.5856158015859626	-1.0936247325693542	-0.623768085825316	-0.35500710520192025	0.693261043842714	-0.5770907014230059	-0.467003233526497	-1.153993582136917	-0.013844984771038868	-0.854936603363227	-0.5341845730862339	-0.48729774122128894	-0.12357581461262758	0.08081141698202983	0.6597605943240594	-0.16760469007019418	-1.3153354924693816	-0.39605994402008493	-0.10673688080003527	-0.01936064145950154	-0.08609663175911438	-0.6484184427932513	-0.9660873773478368	-0.014650953857391314
-1.0927776763694859	-0.3375371743622513	-0.32680183148895453	-0.9287179523597406	0.4696166564349733	-0.1668345280645501	-1.3191137766372534	-0.2577682161437968	-0.6230155860281938	-0.46316878080767904	-0.19955259876706524	-0.24323460938996472	-0.12068590491005124	-0.3048724916269404	-0.5106886802202093	-0.4580089878935266	0.01578880952176888	0.6970354122933541	-0.19466650650281253	0.1949334923763213	-0.5814787987819717	-0.4819578369986333	-0.09904154362626405	-0.12894889583056754	-0.7800140069678895	-0.6753490044341586	-0.6015947616449147	-1.126094396713612	-0.614484723142516	-0.3643896312686846	0.6920215463420043	-0.5545716376002588	-0.47665628667377263	-1.1208934812386424	-0.02878858857331409	-0.8485567350106108	-0.5299156866762713	-0.4993003023661777	-0.1010232100219645	0.0886772295314374	0.6962573051249721	-0.1809098696584274	-1.3050736529952138	-0.4207837809036652	-0.12381713272653068	-0.011610176907090911	-0.1067979420092768	-0.6586145815204016	-0.9892636995269496	0.0058978366199660195
-1.1123772415662925	-0.33580909412318194	-0.3309747861030204	-0.9325184183189164	0.4654067765731691	-0.13199976125682716	-1.3334491351534659	-0.28490010242868635	-0.6333108858387066	-0.46473460522514226	-0.23528336987026796	-0.24439025824259997	-0.11179652559916374	-0.262064215863024	-0.5236014196851347	-0.4598202606311251	-0.08025747482004478	0.690182421877878	-0.21224355181100218	0.1643331385697015	-0.5785949473038118	-0.4629917590339199	-0.10355061596343317	-0.17123764711296266	-0.8039886286455188	-0.6597815817121535	-0.6020125122346898	-1.1465863625290922	-0.6164740151459704	-0.39518356297498114	0.6908947304322711	-0.531356107886088	-0.4918979495378972	-1.0939996492587871	-0.05307194475201865	-0.8570632261474306	-0.5319680359118256	-0.49344539449062524	-0.07006656881496925	0.0955598155121687	0.7233598921398531	-0.19865010910939723	-1.30953945350712	-0.4086551062060606	-0.13174724969239784	0.022388527596141915	-0.11714859713435871	-0.675139358078196	-0.980349729458061	0.031105462185315347
-1.117421855393319	-0.34170489729175746	-0.35867856812416243	-0.9253809578589975	0.45611600722296497	-0.13263312065332983	-1.346077903370134	-0.3210030156303541	-0.6483823556644155	-0.4843785842807112	-0.28009423792049776	-0.20856514381073726	-0.09520912709121716	-0.20759017774637276	-0.5399455164903819	-0.46344280610633043	-0.15654423712279555	0.6955418118181846	-0.23021119812602794	0.12475111094952988	-0.5724427308170754	-0.4302617273462497	-0.08539566681640799	-0.21646700692824938	-0.8215622590985322	-0.6505826501036874	-0.6004459475230267	-1.1575538935289365	-0.6142005385705911	-0.39121403271596245	0.6985570786184511	-0.5245075266204018	-0.516030582406097	-1.0893753704568243	-0.06143324687948319	-0.8723749101936932	-0.5324605997283638	-0.5044721376562488	-0.06155615198830638	0.10539208119893151	0.7380449592076813	-0.19562620465752803	-1.3031733123518496	-0.4218333777524985	-0.15248755560313912	0.05566385540782314	-0.11467543175049101	-0.6834603448555259	-0.9727728548995012	0.04000716494271413
-1.1331345869856952	-0.3437379328671365	-0.37200883980796456	-0.913794171398085	0.46772946891072165	-0.14796041804872487	-1.3541557641213382	-0.3421177497149614	-0.6464718876583355	-0.49206535869375007	-0.29530634839018244	-0.18439282197633564	-0.08201252275339888	-0.15271037398267423	-0.5477112199448189	-0.4636843091380108	-0.18618352018139867	0.6849108907890554	-0.22070657362604915	0.08684009241095296	-0.5732117578779186	-0.38268396605191196	-0.04849246953062041	-0.2925027418499121	-0.8432092476035777	-0.6167184513252901	-0.5848847380538583	-1.1699645207129632	-0.6230102603001924	-0.3861619032954026	0.7029516606664041	-0.5104621311433283	-0.5139983606908836	-1.1019095998411002	-0.07148459943696515	-0.873757215003429	-0.5398490569763782	-0.4979341571952105	-0.04379065686264473	0.12014047972907572	0.7543497027903415	-0.17728118431617562	-1.2907260811378107	-0.40492320629910633	-0.15468358799368528	0.0913159923489076	-0.12804884456696397	-0.7044386072941439	-0.9479623048744265	0.06538117747548644
-1.131646012413783	-0.34739739690279575	-0.38325263418475397	-0.9025781621039277	0.47731057480311145	-0.16328771544412468	-1.375658801895654	-0.36345128933412574	-0.6353274909562343	-0.5040225633362673	-0.3262022626774367	-0.1707176438867529	-0.061851043903955925	-0.10472858621884963	-0.5479821165769474	-0.4420697878026357	-0.18368231485999603	0.6811329601753953	-0.21341535483154225	0.07106994420344641	-0.5662905143303426	-0.35884089661056073	-0.015149066195232645	-0.34235305793114834	-0.856243993370057	-0.5595031184638737	-0.5525090673461777	-1.1418241451212676	-0.6167581997178954	-0.38904883439286564	0.6968668547538529	-0.4824874178377464	-0.5186978734073188	-1.1156607446995734	-0.08269230228867507	-0.8794990965207788	-0.5437074735392297	-0.48905421358395795	-0.05357763621330599	0.11620757345437066	0.7914942841971827	-0.16296803657732906	-1.281699463081829	-0.40434009693864054	-0.15858764557688676	0.09338278289621729	-0.13217078687341013	-0.7221353538205729	-0.9219632255068272	0.09225267271511087
-1.1326383954617254	-0.3288967731669169	-0.40574022293830586	-0.8936795101019493	0.4863110076111188	-0.17405482518469384	-1.3870360705593217	-0.3944122724737332	-0.6357520394020255	-0.4792540680053459	-0.3673575072814578	-0.15164943781818022	-0.04947922733725439	-0.06476066998428279	-0.545182851378254	-0.4733444304052166	-0.1642979736191404	0.6775307472646996	-0.19583830952335946	0.05519535792833521	-0.5681169535998416	-0.31863281132536914	0.022228770283947673	-0.3968243302783411	-0.8628777479119204	-0.5123965016557152	-0.5204467095808331	-1.1276818025162179	-0.6292623208824865	-0.39313865344761234	0.6771475763335433	-0.45706641280072957	-0.5298750928410108	-1.128438357178691	-0.09025305421244077	-0.8948107805670428	-0.5675968186411421	-0.5042769740603963	-0.07272607407329972	0.11060318201291312	0.8332819382798858	-0.11740787616914511	-1.2680170104496042	-0.43407867432220143	-0.17188584171965848	0.08366886732386426	-0.13638432789777824	-0.7220181568237107	-0.8964098446426804	0.09325099451967898
-1.1137831175508708	-0.3243224431223284	-0.43240076630593255	-0.8854297181417761	0.4819559594782163	-0.21028298266472456	-1.4159343329650271	-0.40797821561617703	-0.6405282094172177	-0.43811559012811846	-0.3818620777292914	-0.14461924063128268	-0.042789282082666386	-0.03716860598479438	-0.5301029388562816	-0.5166942245918111	-0.12627965273383557	0.6925546108678496	-0.17031904374259216	0.04506486537119841	-0.5652331021216868	-0.29240543493988136	0.05557217361933544	-0.43169154573966173	-0.8669511059639451	-0.4540692100284412	-0.48525122239216756	-1.1107975771612033	-0.653512737686548	-0.4092573520751214	0.6534844422291829	-0.42758269006372573	-0.54994328227878	-1.1397556710887637	-0.08278125231130455	-0.9067198681585849	-0.5832767668008167	-0.5067165190085466	-0.0945340171916329	0.10558872651266676	0.8650275979706197	-0.05199074319367706	-1.256900017685924	-0.4372274648686948	-0.17847393889129695	0.07075142640317808	-0.16313115353073251	-0.7155723219962075	-0.8747191841417176	0.09599637948224374
-1.1146101034241562	-0.31568204192699406	-0.4523382161286816	-0.8842246923498446	0.4971986279433888	-0.2224434830776015	-1.4237846483429508	-0.4087440349871227	-0.667062487279371	-0.4216032599075094	-0.4083948285485018	-0.14288576735232028	-0.04700486402391832	-0.027227347632032616	-0.5077991161441447	-0.5524366732804701	-0.08713578945389999	0.703712685005862	-0.13959176453717934	0.032532297259276345	-0.5825362109906276	-0.26097593431264765	0.08464382421424943	-0.4521357764920809	-0.8505412920972163	-0.3892723401270895	-0.4284371421825719	-1.072411218661775	-0.6699954428580625	-0.42369200756245284	0.6283564474421598	-0.42410036060660267	-0.5654389728573078	-1.1441365667958905	-0.07264094973118893	-0.916183339548293	-0.5875456532107793	-0.5148158082363954	-0.12091630935429112	0.1131595710914768	0.8888908319558368	0.02532041395913928	-1.2385617304774585	-0.45168857700815096	-0.19701821241149886	0.0566972506814766	-0.19345032916259985	-0.7142831550307044	-0.8518399942982299	0.09782663612394937
-1.1125426387409494	-0.3158853454845311	-0.47401439704061094	-0.8683739684713147	0.5002471616364222	-0.24005087430040709	-1.4317487364075119	-0.4340160742282874	-0.6643029223817027	-0.4139164854944628	-0.42667294577951326	-0.1487603156865808	-0.03417483202881539	-0.003997264338346844	-0.4921774103579122	-0.5934921886660927	-0.029733127327739535	0.7290160342322224	-0.12461872594131357	0.02417725185132473	-0.5797484878950747	-0.23539882345737984	0.11656330996947724	-0.487843165819933	-0.8314547000820168	-0.3128504467644926	-0.37893369729405496	-1.0461468681095327	-0.6947195006153313	-0.4275412490257381	0.604693313337796	-0.4084298780495347	-0.5715356380029577	-1.1488825371452687	-0.05316089477464813	-0.9532929071326389	-0.5820453572594801	-0.5198900617285351	-0.1493198255132881	0.11011156872858306	0.915561505233429	0.09859969850946142	-1.2234540223627082	-0.44714032399654957	-0.22629864428547936	0.03251580127795577	-0.17751215224433725	-0.7049073952816021	-0.8427774580615239	0.08335096995771207
-1.0994762619430745	-0.3124291850064007	-0.4927926928039005	-0.8788484234319763	0.5008278347208048	-0.22966378019774525	-1.442102050891446	-0.45184872529456327	-0.6773577870898838	-0.38302704016796585	-0.43598888940048675	-0.14577488948392314	-0.0025579674694629017	0.011929037308424954	-0.4500078346228078	-0.6268196070379587	0.023167365219906307	0.7450063452016549	-0.1075624819755978	0.018955348471352742	-0.5921490492511493	-0.2111222436625487	0.12641207323224612	-0.5124882659050384	-0.7959582942000996	-0.2570503341505364	-0.31762879824436063	-1.0125227270179225	-0.6974666181439122	-0.4279021154129239	0.6135951590246752	-0.4136533722352228	-0.5749650121473857	-1.1732208466293061	-0.03750569079131053	-0.9675412797868131	-0.5920608215290105	-0.5208658797077973	-0.18591461786795288	0.0970346553651858	0.9376970842694884	0.1495020901159544	-1.208536348312296	-0.44562423965934855	-0.24716095199569504	0.05122025573110746	-0.1674362932730184	-0.6989303484415447	-0.827178010440971	0.07370052584688722
-1.0862444879705468	-0.3016540964569269	-0.5014863482498602	-0.9019293020621132	0.49429526252145384	-0.22231681119829427	-1.4395990517854438	-0.4694625708262882	-0.690306514686621	-0.3545575053048267	-0.4402341295315614	-0.158101810578761	0.005140051727592473	0.030188491425737183	-0.43258015128902794	-0.658698007219734	0.09145027049416272	0.747290675340149	-0.10600007794820344	0.00704940876502375	-0.5904187383642557	-0.18760430698630215	0.15583970322219404	-0.5246707869698358	-0.7825744034577354	-0.1743610368349193	-0.2684386662981847	-0.9667765779791266	-0.7201066557070753	-0.4264586498641933	0.5929744278765817	-0.41168005220951465	-0.5918578551551245	-1.1976808476607537	-0.02638693796223848	-0.9875315339583258	-0.5998597486241359	-0.5046673012521027	-0.21442451423727907	0.10303233743411117	0.9403965451275405	0.20887141418767535	-1.2123370295990257	-0.4157690404036963	-0.26289918412796515	0.07932860717451863	-0.14783416763791246	-0.6846323148241606	-0.8359434143420381	0.06338453386635279
-1.0578788725169421	-0.30450034626244615	-0.5281468916174824	-0.9226001291083807	0.5044570414982319	-0.24144426497271484	-1.4496110482094686	-0.4746045008883383	-0.6984790722681622	-0.3279384902078081	-0.4280880258232114	-0.15945006757350588	0.0011077559577052918	0.034043265072726855	-0.4195771129467283	-0.6922669286232825	0.18161872233068163	0.7533529360922931	-0.093370645393436	0.0017230673174541073	-0.5879194004165208	-0.17503250673541004	0.1616540333411805	-0.5487557711439182	-0.7779191371125601	-0.10117393260936451	-0.20379176253027437	-0.9203088808482319	-0.7220012195198987	-0.42453402913254706	0.5584938610387911	-0.4012330638381401	-0.5772512615770043	-1.2182467191747524	-0.002726231941961239	-1.0208131805311103	-0.6106140586184685	-0.5189142437492833	-0.24378545228927184	0.09850949521820021	0.9153455483647832	0.2688455191497701	-1.2021702071570217	-0.41168727488046764	-0.2774173982654793	0.08862916463740529	-0.13665912405154268	-0.6636540523855456	-0.8650623832337511	0.06005679451778744
-1.0491955208474733	-0.29677481107603276	-0.5243216832212579	-0.9295522009849284	0.5067797338357788	-0.26728532835007895	-1.4464254129836418	-0.4786524032776134	-0.7086682349672253	-0.3082945111522469	-0.41146083530983646	-0.17370307008941058	-0.0234525910043402	0.0209573229553193	-0.39474492166803576	-0.711587171157692	0.2920469372705669	0.7490478523697531	-0.08555862525647341	-0.013316014416858079	-0.5906109951294631	-0.15248996835449197	0.157975579592438	-0.557157509809295	-0.7606946516354316	-0.03263683776830718	-0.15804807294975348	-0.8820668319672188	-0.7474831028022896	-0.44341937006180016	0.5174777619245571	-0.39577741435531066	-0.5682332777157314	-1.2158128882263484	0.005812970230765054	-1.0438870377397247	-0.61693529426399	-0.5073020097960964	-0.2461258169166057	0.10922666481677168	0.9173971386169038	0.3280132495913654	-1.18212161336953	-0.4014245501363333	-0.2931556303977477	0.08377220685123155	-0.1289648317461724	-0.6355267731382387	-0.8934385212863841	0.06088872935493001
-1.0380312115581494	-0.2772576695524562	-0.5371882932812924	-0.924361320650439	0.5075055751912653	-0.2885662040726124	-1.4520002746288316	-0.4854353748488412	-0.7228906079013439	-0.3189705867259221	-0.43032856922571805	-0.17842196957102374	-0.06258418858939034	0.024812096602305357	-0.3765948473152383	-0.7327186864297106	0.36433177105906417	0.7611723738740518	-0.11563490278380865	-0.01926898427002793	-0.5937832317554392	-0.12572070402716296	0.16260331172795375	-0.5396538875897559	-0.7311337103436024	0.02296110052458822	-0.13319191285805332	-0.8351662059810703	-0.7753331908507012	-0.4592974910978586	0.49178635918266916	-0.39484879316674193	-0.5874123701530868	-1.2244529880931827	0.017643323240898102	-1.0711078093775306	-0.631465926851755	-0.5099367183400992	-0.25718935879126836	0.11197969920906249	0.9186928798287699	0.3911120558203965	-1.1701494673163353	-0.4067891562525868	-0.29779169877779904	0.08873250416476702	-0.12795724584904203	-0.6058759329316981	-0.9074037410609774	0.06995681907975433
-1.028190079666084	-0.25997686716179985	-0.5335949156969518	-0.9209316318580074	0.5032956953294556	-0.3064269390540277	-1.4549583644813882	-0.4787618060448959	-0.7192819461120913	-0.3127072890560281	-0.43457380935679657	-0.1730289415920338	-0.11124666708509053	0.03089858130808092	-0.3621470269349033	-0.7655630987382073	0.4176074444049132	0.7568672901515082	-0.13230054574267244	-0.03681457962671603	-0.6089715162070632	-0.08930583433490909	0.16663774487173624	-0.5358731051903377	-0.7083229052522743	0.07673946992789345	-0.1208682704596449	-0.8254974615470041	-0.8129402825351316	-0.4826335174690352	0.46812322507830534	-0.4026259956209897	-0.6010028528735972	-1.2210456247654173	0.03614492794848107	-1.0984349121545478	-0.6436979282956845	-0.5109125363193555	-0.26218922867693417	0.11256963515027098	0.9226880818986943	0.44322400920763133	-1.1577972531344651	-0.39302777534568806	-0.31096789312108614	0.10226998224964583	-0.1460021932794915	-0.5875932014209454	-0.9160205787942347	0.0806887784788613
-1.0219876856164605	-0.25042159995754854	-0.5386951935585889	-0.9244540149421272	0.4868916806955124	-0.3321413305520917	-1.4647428155321367	-0.47099420956817734	-0.7209801398952658	-0.3193976297488694	-0.4328049593021788	-0.19055628252375023	-0.1446047502723517	0.04368019919019586	-0.3461641256391588	-0.7793287715439752	0.42886286835122084	0.7685525173984076	-0.14727358433853371	-0.0347258182747343	-0.6133934218069077	-0.06340359071452958	0.1923869211129457	-0.5365732500791229	-0.708206523593644	0.13446023859197195	-0.10206949391970643	-0.7767208105214088	-0.8273389675125402	-0.4914145995571632	0.45809456348168925	-0.42305566176946324	-0.6115450030212866	-1.2362570681929317	0.043083029713823634	-1.1302279227783931	-0.6449293378370212	-0.4895421225735868	-0.2772952185442683	0.11846899456232872	0.9353215587143959	0.4766885518083268	-1.1486756180463105	-0.3669044759969899	-0.32512010186018564	0.13337517998664736	-0.15616965096872673	-0.5561844062614465	-0.9481108710422361	0.09790982960766843
-1.0318288175085306	-0.23242923511550007	-0.5180622513001704	-0.9289033409431137	0.45088994946347755	-0.348988690499097	-1.467587132698052	-0.46497705736789896	-0.7238458419043837	-0.33206657276296553	-0.4300927225517676	-0.20240168326332267	-0.17310574991860203	0.05057821519006616	-0.3351476625991516	-0.7912831716121463	0.42786238622266065	0.7766355317346009	-0.1661526330028785	-0.05289804203702612	-0.6149314759285837	-0.030998691791967573	0.21742413856407525	-0.5355930472348296	-0.7129781715974384	0.18328533712918357	-0.08546390797608934	-0.7288100172063295	-0.8421165652525123	-0.4975493281392751	0.44209377756350543	-0.4322257960065642	-0.6185307651673502	-1.2416114962794214	0.03854657855956226	-1.1648918741609147	-0.6441083981427991	-0.47373387130959865	-0.28984808336359674	0.1148310562582238	0.9550816121953657	0.4924128549580583	-1.1400290681190075	-0.35489242317147507	-0.3323182080291995	0.1827714740673397	-0.14233824456264538	-0.5400112206942419	-0.9611846938099418	0.10722749978363474
-1.0309191330479173	-0.2368002616025515	-0.5014863482498646	-0.9320549468604802	0.4368086271670813	-0.38825697308234813	-1.4612158622463984	-0.4644300435315064	-0.7049534360665288	-0.3383298704328492	-0.39742795820989574	-0.22089206490557164	-0.21104598738982353	0.06975064201324219	-0.33659244463718696	-0.7963547352774254	0.4298633504797853	0.7798863092393777	-0.1875054880439298	-0.05080928068503732	-0.6179114557893525	-0.015934207008570716	0.23557908771110242	-0.5458151626110357	-0.7335777251748183	0.20916365022551403	-0.08859703739941523	-0.6716634083124335	-0.8526313944136532	-0.522689686446368	0.43499483733219385	-0.4453425702950708	-0.6492681186099968	-1.2431934863958887	0.03329852722423711	-1.1847757971932165	-0.6487056604304503	-0.4598772560041184	-0.29484795324926255	0.11463441094448855	0.9545417200237571	0.49704950845092344	-1.1348981483819192	-0.32468735829955164	-0.32926816304233414	0.22741414988922276	-0.12154533559456655	-0.5002814387574193	-0.9851038468281268	0.09949050579823206
-1.0295132570633374	-0.24523735924034867	-0.4736666508227784	-0.9324257240272317	0.4154688913158308	-0.41726483344222554	-1.4681559961312376	-0.43128100504634465	-0.7047411618436292	-0.35740445879115246	-0.36995182069488786	-0.229270519087221	-0.2645655494265241	0.08882162742466	-0.31094756346209645	-0.7955094746665463	0.414105756954959	0.773472613081308	-0.20091612261239444	-0.051644785225836404	-0.622141104623981	0.00584968825375926	0.26014166596884525	-0.5423144381671255	-0.7886262497064593	0.19410166330616596	-0.08473284444398164	-0.6279375939315036	-0.858883454995946	-0.5463865792047305	0.4245154493716859	-0.47250474006065274	-0.6711145020485799	-1.2322412471280728	0.009815721249232778	-1.1882847247871529	-0.6537954865346385	-0.442702859569163	-0.29367777093559344	0.10529375854206383	0.9494667336106064	0.5226518994767619	-1.132522722577715	-0.31594071789262346	-0.3207280370790864	0.2658564540691686	-0.13473555097520118	-0.47637325139720527	-0.9824296558074618	0.1071443062999182
-1.0236416573630267	-0.26028182249810533	-0.4755212973179163	-0.9326111126106083	0.4080653094898949	-0.4400657717163716	-1.4540481829882954	-0.4287647413989528	-0.7008140887200334	-0.34445082042841974	-0.3631122671503832	-0.24535329895313598	-0.34686104036651505	0.08760433048350705	-0.3113990578489794	-0.7994942746892723	0.40122454954973824	0.7730333188239052	-0.210550947447986	-0.04496074889947226	-0.6162772732850573	0.024057123099884434	0.30902950288763764	-0.5145887005713848	-0.8480972772660115	0.19794297540640027	-0.09454998330372767	-0.5735328677875744	-0.872808499020156	-0.5584154587775019	0.3839500766213474	-0.4754066812749225	-0.7266195576454347	-1.2318761724858105	0.009370971136067224	-1.2015761171884276	-0.6507580096660114	-0.4347011521392397	-0.3064433961755937	0.11040653669918316	0.9457954668436539	0.5533949280707752	-1.1097186348573431	-0.293082830962512	-0.30389178875154155	0.28363085277603406	-0.1502157343038596	-0.4294944526516844	-0.9943149492326485	0.10481488875592854
-1.0151237028682147	-0.26068842961317545	-0.4851422760114472	-0.9288106466514253	0.3861449005542564	-0.4828808669200457	-1.4533655468684767	-0.40622777133973076	-0.6831953282195597	-0.34032273787327005	-0.34188606649501807	-0.24843502922683983	-0.4242994477655056	0.07664865801311972	-0.2952355587984836	-0.8032375716803071	0.40710238205503313	0.7719790126061387	-0.21562876053702099	-0.03263705692274194	-0.6155082462242194	0.04063889412045442	0.3528149684775236	-0.4889633976419838	-0.8799858517304244	0.19430383762722994	-0.0926701056497355	-0.5309615303539904	-0.8768818112177105	-0.5745341574050163	0.3507090072842559	-0.4838803496206049	-0.7319541396478803	-1.2682619451644292	0.005635070185500505	-1.2105079328820854	-0.6469816870725801	-0.44016573282309024	-0.30495407323092794	0.10450717728712552	0.9392087823500003	0.5802068808773584	-1.0985066250614914	-0.30008014328805455	-0.2960836735851488	0.2977883680251	-0.16935986634936134	-0.4147276310468483	-0.9608875614743164	0.09749386218909586
-1.006771145548054	-0.24930343039109046	-0.4685663729611459	-0.9400266559455901	0.3555143953528129	-0.49808149243613603	-1.4376649161126192	-0.37723603801112654	-0.6768271015326467	-0.3316395297400156	-0.3355182062984022	-0.26239911952958356	-0.5007297812220287	0.07238811871907899	-0.26977127537814755	-0.8110864202099165	0.40447611646755993	0.7755812255168377	-0.255600263571187	-0.02323763083879943	-0.6009928604508279	0.0572206651410347	0.3863956914096087	-0.44779487818163266	-0.9037277100907937	0.1838918600923826	-0.09204347976507034	-0.48925605063091815	-0.9072895604134292	-0.5813906187614981	0.33538431091190296	-0.5032653169319391	-0.7647237148057519	-1.3165734894902292	-0.0008582814666806664	-1.2084876412370924	-0.6411530152435932	-0.431871279999389	-0.3152729536332607	0.10136085226735876	0.9478470570957775	0.6048013037525719	-1.092995637195732	-0.29378256219506593	-0.3010857473636166	0.3215564593191545	-0.1882292022411014	-0.39503853557373336	-0.9699500977110206	0.09458209025910308
-0.9995763684504927	-0.24005311852315306	-0.4619591948222124	-0.9659810576180263	0.3420137461408047	-0.49415466417781284	-1.4345930535734315	-0.3506511655626255	-0.6753411819723658	-0.3188282390516115	-0.3435369932126507	-0.28368231923238235	-0.5479259703468567	0.0660987511897869	-0.26317945732961434	-0.8073431232188752	0.37358623074824715	0.7748783547049933	-0.26640689142733	-0.01926898427002079	-0.5751343255300229	0.04833370289471212	0.4248414660738989	-0.4253902417406244	-0.9483018853457919	0.17580488724977877	-0.0837929056169822	-0.4462517843420867	-0.9085210268917645	-0.5979904725719264	0.2958330724803212	-0.5321686514260843	-0.7854269735295237	-1.3445625453968666	-0.009130633571515724	-1.2030647531373697	-0.646324935317204	-0.42796800808235813	-0.33240016749692314	0.09546149285530107	0.9401805882588946	0.609135566800253	-1.1030674426055667	-0.2654434472766196	-0.287421545822425	0.35472844760347394	-0.19803026505865437	-0.38577997282149024	-0.959104767460539	0.06629630579634052
-0.9760072710619268	-0.242492761213594	-0.4631183488816719	-1.0004633341257008	0.2949792263054013	-0.49820816431544324	-1.4195750589373983	-0.3347877643073509	-0.6834076024424572	-0.29505617744088514	-0.3158250090237005	-0.3026542212299054	-0.5654297997115953	0.05260704342532106	-0.24566147511846348	-0.8052903474495964	0.3577035769573501	0.7653895987451113	-0.2781249216327807	-0.0008878843725300305	-0.5508138447308972	0.017771222974434862	0.43219837357139196	-0.41530815534217347	-0.9827508563000548	0.1491178768691853	-0.08609053386075452	-0.412771952868896	-0.9045424428848483	-0.6231308308790194	0.27724060996974487	-0.5458658139574424	-0.805876204538896	-1.3538111030007942	-0.019359886174260852	-1.1853074528892669	-0.6353243434146019	-0.43245677078694783	-0.3492082407295875	0.07471541225623689	0.932190184119052	0.5831299885141692	-1.1186502358811559	-0.2455011071488203	-0.2971816897804202	0.3564852195686818	-0.21955596377010325	-0.3639813314048273	-0.987926604016615	0.03992397145899762
-0.9734436148547473	-0.25824878692273046	-0.4837512911400949	-1.0286423987986313	0.24344449006600807	-0.5032750394874741	-1.3927247048911489	-0.3156422800337429	-0.6840444251111499	-0.2510707460773525	-0.3055656787069335	-0.3296193611248585	-0.5799094072489228	0.04063695683730808	-0.2140568680364834	-0.8096374020198366	0.3354428495968802	0.778568426467173	-0.28788994680399865	-0.0009923224401348952	-0.5210140461232781	-0.027422231375766305	0.45533703424897487	-0.3847818381913079	-1.0333768778037824	0.09180145684724501	-0.07251363969301743	-0.3638509922248836	-0.9110786880390644	-0.6406929950552717	0.263493455871017	-0.5712868189944645	-0.8214989089746257	-1.3709696111870326	-0.04364324235296123	-1.1787149222582336	-0.6356527192922939	-0.43235918898902087	-0.3567612356632516	0.0704875380109262	0.9252795643224265	0.5690184344054424	-1.1236861385860675	-0.232089591858196	-0.29193561240299515	0.35855201011599425	-0.22871583556221228	-0.3272986713864568	-0.9946120815682853	0.014965926344790301
-0.9535959538959543	-0.28234025849089567	-0.504036487180681	-1.0503328630534614	0.21426566757553206	-0.5013749612979613	-1.3695150768172766	-0.29945067047662877	-0.6959317815933974	-0.20267253681003608	-0.27573107445244605	-0.3443538839960252	-0.6180329308915056	0.022884709778812292	-0.19735157572172426	-0.8148297172009621	0.3099305553185801	0.7672346346261958	-0.2897127515026208	-0.021044431419209482	-0.4792943280726079	-0.05289096464266932	0.46257528194811315	-0.34263311588665657	-1.0758561832034608	0.02296110052458822	-0.059772246704835594	-0.3198365586071129	-0.9288875878795496	-0.6629464222649016	0.23588646608259198	-0.5911360969000848	-0.8531253594176861	-1.3491868241988294	-0.06614759807900633	-1.1327798701194363	-0.6321226786071299	-0.4576328746518265	-0.3671864962759181	0.05819720590247536	0.9116742815978216	0.5678088726246889	-1.132142654449044	-0.22252659834662072	-0.28229747024447605	0.35421174996664306	-0.24410442017295006	-0.30550002996979697	-0.9920864567154302	-0.002255124784009242
-0.9333348000005243	-0.3131407474577805	-0.5245535140331596	-1.058304572138568	0.21208814350907812	-0.49542138297082294	-1.3456228126235896	-0.2799769779011892	-0.6810725859905881	-0.17605352171300714	-0.2769103078221859	-0.3442575799249721	-0.655423309848652	0.018928494720060706	-0.176673132802368	-0.8052903474495924	0.2930474193991229	0.7510686059538023	-0.29661336929027576	-0.030130543300358956	-0.44036233311749057	-0.08887232398142554	0.4706441482356821	-0.30944624815842353	-1.1077447576678736	-0.034557493818422685	-0.0492240443129802	-0.2733688614762182	-0.9392129606594053	-0.6762984785906756	0.21413891902476875	-0.611681840697129	-0.8705262578542314	-1.341033490521682	-0.07904535136073505	-1.0863131622845885	-0.6284284499831243	-0.4628047099418961	-0.36739925669658546	0.05731230199066403	0.8710743902926646	0.5897825783082814	-1.142309476891044	-0.20619953625368923	-0.27936942705708	0.33912417897128266	-0.2565618458102147	-0.2687001729545643	-1.0044174486440636	-0.029875361377059737
-0.9103445927232574	-0.33031989806967654	-0.5548074349851068	-1.075916487559148	0.20308771070107076	-0.4780673355066079	-1.3180898224575215	-0.26192552130035435	-0.6743859479693219	-0.1444523380149313	-0.2953063483901785	-0.31864069702476727	-0.6809917307531687	0.006654083896758656	-0.15536259774137734	-0.7883851352319821	0.26103199128518356	0.7363961777565782	-0.29661336929027576	-0.03691901769432075	-0.4033529058144776	-0.1352579318036985	0.4762211587579712	-0.2754192065636455	-1.1275296396348522	-0.06933147704161992	-0.024994510105943515	-0.27870831735772206	-0.9451808366697759	-0.6705246163957442	0.1852924317356304	-0.6266558573627714	-0.8649376481373826	-1.3365309032671326	-0.09140940450666453	-1.0416540838163066	-0.6150471329672771	-0.49198166752173716	-0.3723991265822513	0.059868691069222366	0.8176250653031603	0.6170985151901772	-1.1594125426813222	-0.19617005525374806	-0.27302533348437846	0.3398475556628426	-0.2611417817062692	-0.2503002444469402	-1.0247710136346901	-0.04959221701727699
-0.8921509035110293	-0.331743022972432	-0.6039555671062988	-1.093899180146484	0.18479650854285928	-0.4655268194558307	-1.3007963740887585	-0.2579870216783538	-0.6776761984242331	-0.09690821479350435	-0.3181834757631842	-0.32682654306430875	-0.7155411740542584	-0.0009540219854590623	-0.141637168380057	-0.8023923110694321	0.24552451829249397	0.7210208787475061	-0.3109354062080549	-0.04652731991345851	-0.36038351878994074	-0.1923729208745718	0.4924775511314558	-0.23523088994759006	-1.106464559422959	-0.0582118893830382	-0.0007649758989119103	-0.27639936346301525	-0.9572113168811698	-0.6767796337735841	0.159375665811807	-0.6401208645969881	-0.8684940361390122	-1.3389647342155369	-0.09229890473299565	-0.9767920888980928	-0.6126664078540273	-0.5272086965729815	-0.3623993868109211	0.06950431144224457	0.7591007539005173	0.6069180368688804	-1.1701494673163353	-0.181475699370104	-0.26716924710958306	0.3453245506132145	-0.25665344452813665	-0.20271826372024573	-1.0356163438851773	-0.050424151854414546
-0.8938048752575957	-0.3406883795040679	-0.6338617418404112	-1.1009439463147177	0.1651987919447787	-0.4808541168512257	-1.2913532410979174	-0.23993556507752692	-0.6536892112368426	-0.05420391249881368	-0.30792414544641716	-0.3207593865879438	-0.7445003891289135	-0.006330416808890889	-0.13658043124693936	-0.805048844417914	0.2292666837033811	0.7105656754213381	-0.3210910323861135	-0.06511729594615165	-0.3118386855742966	-0.24981304271056382	0.49639332447689166	-0.21268622452882194	-1.07399407666539	-0.059121673827829964	0.02137580535924085	-0.27726522117353536	-0.9670630487078168	-0.6805085864411469	0.13503644216159477	-0.6700688979282782	-0.8512201515596685	-1.3345838385084139	-0.11515906054957403	-0.9075705172722685	-0.6026509435844968	-0.5367717127697155	-0.3439956104232543	0.06458817859886852	0.7179609704237456	0.6031885547115731	-1.191908367682854	-0.18089259000964492	-0.2790034216586534	0.33633401173241584	-0.24960034324821304	-0.19181894301191593	-1.04081615975869	-0.0584939197746758
-0.8868581939220176	-0.3623402083817881	-0.6587835541188464	-1.0883375226452463	0.12571302220642075	-0.4856676482646542	-1.2696226579503254	-0.23862273187019276	-0.6566610503574044	-0.03455993344324215	-0.3267918793623066	-0.339346072301251	-0.7613627168938982	-0.016677440808696334	-0.13703192563382857	-0.8075846262505578	0.20475487155364971	0.7078420510254444	-0.3341110659477352	-0.08099188222125935	-0.2818466302014684	-0.3262192425112552	0.5038688917727232	-0.18398028408878786	-1.0573514994814062	-0.06923038988108134	0.01939149005780281	-0.2655761420815967	-0.9755885858654961	-0.6855607158617139	0.1289516362490435	-0.6974632229910013	-0.8423291815555933	-1.2980763742823704	-0.12378721274493262	-0.8344146934956589	-0.5976432114497322	-0.5486766921166742	-0.33367673002092607	0.052691137117888184	0.7201205391101893	0.5874642515618475	-1.2102466548913233	-0.14135777537033256	-0.2882755584187442	0.31990302688131117	-0.25711143811774084	-0.14365097730089507	-1.050175828331027	-0.060573756867528514
-0.8810692928090423	-0.3854151621622637	-0.7042223932497514	-1.0778630676845848	0.10016340649336074	-0.4960547423673256	-1.2497124377889108	-0.26389477111135756	-0.6589960668092717	-0.021890990429153816	-0.3487256200395188	-0.3575475417303425	-0.7550393439820257	-0.035748426220114135	-0.13323937278399192	-0.800339535300147	0.1722392023754323	0.6939603524915383	-0.33710567366690425	-0.08913805149400847	-0.2771363394538078	-0.384634762642572	0.5189386861627372	-0.1766987772454572	-1.0360536559522568	-0.05699884345665029	0.019495927705248682	-0.2602366862001013	-0.9525696355397655	-0.6975895954344797	0.1171200691968598	-0.728920265753708	-0.8339462669803267	-1.2524420439998198	-0.1361512658908663	-0.7528587097214468	-0.6024867556456508	-0.5613623258470397	-0.31559209426425733	0.051412942578603675	0.7311343394110559	0.5721431356723671	-1.232670674483024	-0.13016207564945978	-0.29596167178567273	0.29396480551257975	-0.27039325221629323	-0.11200778814767165	-1.039924762751808	-0.06914268569006878
-0.8660181499152884	-0.4078802052701239	-0.745836023984432	-1.0621050380977415	0.060967973297205096	-0.5388698375710022	-1.2333291709132406	-0.27286579802813177	-0.651991017453668	-0.012638391598633725	-0.3497869300722894	-0.354176899243469	-0.7668613020346576	-0.03473401210248849	-0.12718934799972506	-0.7869361170418977	0.1471020888953481	0.6815722544328014	-0.3731711666325822	-0.09529989748237724	-0.2925168806706477	-0.41454697703262916	0.5470610583708838	-0.15723474933733597	-1.0236008184789223	-0.06073906839635591	0.006127908832401672	-0.26153547276586664	-0.9510539844895155	-0.695544685907111	0.14540314853113678	-0.7270630233765669	-0.8330571699799245	-1.2212890078602587	-0.13881976656984152	-0.6894853507521815	-0.6003523124406696	-0.5871239204994727	-0.3042094117585936	0.05426429962776489	0.7525140694068607	0.5647849681728226	-1.2644063632272127	-0.116400694742561	-0.3099918787252858	0.26213623108401557	-0.2902701740051678	-0.0725124002045735	-1.0424503876046576	-0.062237626541808665
-0.8638679866447538	-0.4308535072718269	-0.7656575584012325	-1.0541333290126371	0.04775766062738814	-0.572437885585703	-1.213305178065189	-0.29398053211274305	-0.6371318218508568	0.0025928095531333683	-0.39176763803513087	-0.355428852167166	-0.7818907680860601	-0.042849325043508114	-0.12457068055578908	-0.7687026381500435	0.11558690184568252	0.6711170511066299	-0.37955098307777463	-0.1155608825966507	-0.3083780638005111	-0.42018261162785525	0.5967795138780949	-0.12096724409846307	-1.0176653538888325	-0.05103470098522628	0.020018115942467978	-0.25677325535804213	-0.9594847934565478	-0.6871244702061726	0.14731873557767738	-0.74679622363362	-0.824801269261852	-1.2162996544160334	-0.14504626815412588	-0.6282386145671154	-0.6060167963308148	-0.6000047178256906	-0.28506097389859986	0.06498146922633903	0.7539177890530497	0.5792997095417977	-1.2614608352299954	-0.10158971698682379	-0.32329007486806094	0.25066554354644643	-0.28413305990445265	-0.0312590573085202	-1.0338335498713944	-0.07230403807120357
-0.8482379536397099	-0.435326185537651	-0.7762058603423323	-1.0321647818827546	0.028450280571504376	-0.6171530589788901	-1.2196764485168405	-0.3182679464484072	-0.6503989607819374	-0.008795004392118165	-0.407923135200609	-0.3636146982067023	-0.8074591889905764	-0.055935267160919434	-0.1411856739931771	-0.758438759303639	0.10808328588148305	0.658728953047893	-0.40077363778321085	-0.10877240820269597	-0.3134728680785882	-0.4138967115024057	0.658719928615016	-0.09646217299110833	-1.007074622953569	-0.02930096147073299	0.01709386181403049	-0.248691916726582	-0.948496323342211	-0.6676376852982776	0.1376281187539803	-0.7650204144592461	-0.8140050913997611	-1.1887973646990777	-0.14415676792779755	-0.5525308434494591	-0.6026509435844968	-0.5982482454630217	-0.26538063498693915	0.07255231380514104	0.7407444200657365	0.5984511044036437	-1.2657366016775715	-0.08094764562647898	-0.3540345283357411	0.2507688830738192	-0.2875222124675343	-0.021297312575100525	-1.0357649100529929	-0.07313597290834112
-0.857086702483836	-0.44132364048499095	-0.7960273947591372	-1.015387115087349	0.0005779725208974574	-0.6741554046642467	-1.2023830001480755	-0.32997404254713225	-0.6412711691973523	-0.02473794391546928	-0.443182212955915	-0.35879949465403604	-0.800860886821669	-0.05928283374909266	-0.14506852572039095	-0.7440693289186725	0.10333099577081889	0.648449467424686	-0.4166580787283821	-0.10469932356631968	-0.3279882538519745	-0.4154139977395822	0.7042852911801019	-0.07531779734991306	-0.9992770518254137	-0.013329190106596311	0.014274045333042244	-0.2439296993187575	-0.9414864372347833	-0.6491132107562031	0.14213538239290638	-0.7910218077391162	-0.796477179106014	-1.18490323518164	-0.12672256349180885	-0.48692453055677604	-0.5966580838166641	-0.5919054285978419	-0.23580693651427295	0.0759936067955107	0.7274630726441064	0.6142762043684307	-1.2719127087685016	-0.06333774294052606	-0.37867889182967884	0.2329944843669565	-0.27946152529048035	0.007767542647125903	-1.0313079250185448	-0.10075620950139415
-0.8552673335626126	-0.44681283653850046	-0.8250062462456784	-1.0150163379206012	-0.009003133371497982	-0.7278642814877901	-1.1923710037240527	-0.33883566669662596	-0.6454105165438516	-0.007371527648960433	-0.4670027270247181	-0.36900772618569394	-0.8030603208779704	-0.06739814669012682	-0.15147974601416048	-0.747691874393878	0.09907894672443696	0.6328105918611724	-0.43124051631739135	-0.09456883100917934	-0.3533661468597594	-0.4236506944556918	0.745934880399752	-0.05991460979672047	-1.0024193566084048	0.0019349711338160038	0.011663104146939026	-0.24450693779243687	-0.9362763867495391	-0.6381669303449891	0.14822018830545766	-0.8200412198818391	-0.7656128118061598	-1.176384826862223	-0.12574411324285104	-0.4185536080446275	-0.6104498706796224	-0.6014684447945804	-0.20772256098627856	0.06832443955983838	0.7220641509279869	0.6062124591634452	-1.2771386455377574	-0.0346487624058003	-0.40564128951364375	0.22018038297363754	-0.2803775124696929	0.022885955242548786	-1.0116971908669847	-0.10799404258451532
-0.8568386067218496	-0.4588077464331967	-0.843089049573285	-1.006859240252124	-0.050230922363025766	-0.7781530175702057	-1.1879338689452197	-0.3655299419124014	-0.6328863373929136	0.006436196759654084	-0.49742694796407955	-0.40627740168335813	-0.8157987097873928	-0.08606336645448649	-0.15689767865678997	-0.7627858138738897	0.12346569860810629	0.6317562856434057	-0.43749013242697316	-0.08715372820962093	-0.36980410028525007	-0.40620190272814777	0.7888897274012153	-0.01986632215842018	-0.9976477086045994	0.0030469298996718694	0.01260304297393847	-0.21449053716130528	-0.9394024170406833	-0.6349191328603347	0.14991041217005588	-0.8548645144531	-0.7381778186507396	-1.1583744778440488	-0.13286011505345816	-0.38357066324447897	-0.6159501666309216	-0.578536722281995	-0.17878714377561608	0.04954481209811874	0.7386928298136158	0.5967375585475864	-1.279324037277625	-0.02450265953376596	-0.42845562601545517	0.18235811595787887	-0.3086815163072995	0.03694959486620842	-0.993423552225759	-0.10949152529136619
-0.8586579756430731	-0.48096783420475137	-0.8518986204251956	-0.9939747337075894	-0.05487630703812508	-0.8459224729961389	-1.1738260558022773	-0.38369080128051286	-0.6256690138144064	0.017539315356284384	-0.5247851621421141	-0.44133208354679276	-0.8260627353834701	-0.11720587986567543	-0.16475368098859486	-0.7478126259097181	0.14184955772040594	0.6287690846930739	-0.4315009169886259	-0.08809367081801768	-0.40758255464910953	-0.3918960610633392	0.7933987997383845	0.008279502370597644	-1.010915217688339	-0.022325947393988466	-0.004315855912011214	-0.17985622874075577	-0.9310663362642877	-0.6467074348416538	0.14562851171307223	-0.8975810891271775	-0.7141721996397357	-1.1263696008725457	-0.13374961527978232	-0.36517537616111945	-0.6175099520499459	-0.5558001633652622	-0.15900042465362166	0.016901690018068828	0.7437678162267605	0.5898833751233457	-1.2970922222930812	-0.008991950545479872	-0.45090395711884496	0.15972675946484793	-0.3419318509126429	0.04316103569999332	-1.0063488088256545	-0.12471593281103083
-0.8472455705917629	-0.49652055635635073	-0.851550874207361	-0.9935112622491532	-0.07432885536510725	-0.8930444120960341	-1.1557361986270505	-0.4050243408996772	-0.6359643136249192	0.011703060709337687	-0.5672375634528524	-0.46251897917854184	-0.8498899376600829	-0.14043596315936854	-0.16692085404564486	-0.7455183471087525	0.14034883452755928	0.5986334986352903	-0.4511611676666679	-0.0793208731396683	-0.45881898257769616	-0.3781321073403789	0.7904323047797217	0.05042822467523758	-1.0382649074662123	-0.03203031480511157	-0.02812763952926941	-0.15633376093847617	-0.9250984602539114	-0.6526015858323133	0.15103722807978567	-0.9134837269813867	-0.6962632457743893	-1.063698453951172	-0.1273452136502362	-0.33338236553727263	-0.6371304107418957	-0.5339418406298633	-0.13208623143929346	0.0008750969486454981	0.7473311045593931	0.5879682356371628	-1.315620543565889	0.009784170861391175	-0.47469430801646345	0.1445358489421203	-0.3682206829559902	0.05288838643968544	-1.013777117216399	-0.13162099195929472
-0.8436068327493206	-0.5110567607202646	-0.8666198769803611	-1.030403590340693	-0.04935991273643534	-0.9325660384378783	-1.1482272013090402	-0.4249356445442367	-0.6323556518356706	0.02380261302616293	-0.5811525172158121	-0.47330503513652517	-0.8512645839452728	-0.1501743386886029	-0.1623156112994102	-0.7369449894841084	0.13297027882942625	0.5702550896071176	-0.4713422196871723	-0.0827673293704516	-0.4875613689766611	-0.335648092699426	0.8063327177581705	0.07143257133867993	-1.0476918218151763	-0.03566945258428521	-0.03052970542048087	-0.12602874107050596	-0.911647057182913	-0.6593377583930634	0.14551583012210625	-0.9201001529499282	-0.6901665806287375	-1.0114927801079343	-0.12174136222438195	-0.3119034754168162	-0.6471458750114262	-0.5174505167803892	-0.10804430390396161	-0.005220907777152788	0.6957174129533634	0.5866578770413509	-1.3137202029225246	0.02704420793106791	-0.4898225311513581	0.14277907697690964	-0.38315127397712384	0.0389419438128942	-1.0280394693266233	-0.12637980248531097
-0.8422009567647376	-0.522340108163577	-0.8626787531781904	-1.0332771133829963	-0.04703722039888844	-0.9884283372095322	-1.1532331995210485	-0.4344536852973956	-0.6087932130940792	0.0380373804577351	-0.6052088779585655	-0.48264653002870533	-0.8383429088644929	-0.14926136598273548	-0.1689074293479434	-0.7292168924703412	0.1367220868115259	0.5440731518659622	-0.4729046237145712	-0.08370727197883764	-0.4921755313417112	-0.3033515713652323	0.8386081829084343	0.11288114875453921	-1.0515324165499464	-0.059930371112089674	-0.033871710138696824	-0.10091886746561393	-0.9149625438553395	-0.6524812970365854	0.12805018352126318	-0.9434317603126715	-0.6869912341987128	-0.9703610370799208	-0.0955900555703996	-0.30010071896448526	-0.6601988161495848	-0.5048624648479552	-0.07538557933163617	-0.03284957435695095	0.6434558507414053	0.5933104668354661	-1.3131501007295154	0.06996105686105836	-0.5111728460594714	0.14629262090733638	-0.40577615730362776	0.029097396076333687	-1.040667593590882	-0.13910840549355288
-0.8385622189222938	-0.5341317145007362	-0.8586217139700777	-1.0401364909678557	-0.024826474921058644	-1.0259232134825658	-1.1360535238389164	-0.453489766803731	-0.5772704909938343	0.08188046414695194	-0.6358689455718773	-0.5006553913156889	-0.8284454556111308	-0.1707669452764628	-0.1741447642358123	-0.7342884561356308	0.14610160676678358	0.5302793121835331	-0.4601449908241842	-0.08234957710005028	-0.4630486314123246	-0.30909558354882655	0.866730555116573	0.1698729427013555	-1.0553730112847108	-0.07741844988422031	-0.03230514542703388	-0.07292280149234845	-0.9120259699454748	-0.6422567493997303	0.10788017873706866	-0.9714064736182533	-0.6576510331852712	-0.9541760612730397	-0.08482710283185525	-0.2779838420087624	-0.6753862004927259	-0.4763685798535924	-0.03836526613564111	-0.06736082691749103	0.567331054544233	0.5918993114245927	-1.3150504413728796	0.10506424036086769	-0.5234950278064393	0.1624135871763475	-0.43517934575628675	0.007064360665946305	-1.0556727765401785	-0.1454311102558187
-0.8411258751294735	-0.5519207757852435	-0.8596649526235909	-1.0461616199275308	-0.034988253897847696	-1.0531576675322423	-1.111364850838768	-0.4642112379969494	-0.547339825565326	0.09725401297304001	-0.6316237054408007	-0.5229979358000734	-0.8348604716086805	-0.18628748127617276	-0.18272315758663177	-0.742137304665234	0.1558563075202573	0.5222841566988169	-0.45064036632420085	-0.07169689420491814	-0.42267471071812823	-0.30010024371413924	0.8916491127693639	0.22140360651566343	-1.0573514994814117	-0.08863912470333407	-0.037213714856907734	-0.050554810637408465	-0.894406526486272	-0.6345582664731545	0.10675336282733537	-0.9893985091467324	-0.6303430538870467	-0.9114623281285695	-0.05974319644946021	-0.26703173467011365	-0.6945140953681421	-0.46709830905063343	-0.011344692710977704	-0.09607104272283315	0.5143136432920142	0.6035917419718242	-1.3356691373533855	0.1461151393373844	-0.535695207753933	0.18411488792309502	-0.4664145085673694	-0.026219586443379243	-1.0443817477862503	-0.15499836088292956
-0.8549365392132984	-0.5844493449911977	-0.8619832607425142	-1.0555237433879416	-0.01118065743794648	-1.0892591531329707	-1.0779156809676025	-0.4779959866739462	-0.5193196281428839	0.10693365482651251	-0.6611045396843687	-0.5397548441633668	-0.8438414940052521	-0.19957630621710776	-0.18886348124827892	-0.7369449894841041	0.1397235331972065	0.5141132835111362	-0.44712495726256474	-0.08057412995086516	-0.3824930467891425	-0.3068196541930653	0.8931916901478665	0.2998198340591831	-1.044083990397678	-0.10885655680984	-0.04024240663278773	-0.04737999903219638	-0.8940276137237059	-0.6281829602995811	0.09706274600363826	-1.0122658059151952	-0.61002083673488	-0.8730077991438072	-0.03154603927492299	-0.2635228070761788	-0.7028876802492167	-0.46787896343404173	0.018760906813353958	-0.1264527436949276	0.4798685227432222	0.5891777974179075	-1.3610386849422982	0.16547437010472119	-0.5203229810200928	0.1899019014555605	-0.49535970343042407	-0.03395458823638251	-1.0516614900091792	-0.17662866664857405
-0.8481552550523775	-0.6064061292052153	-0.8364818714343494	-1.0652566440151134	0.004207179298313459	-1.108893294424594	-1.0539096440872726	-0.49878251245672794	-0.48928282560292585	0.12572354783617903	-0.6839816670573763	-0.5730760527478425	-0.8836145931900595	-0.21874873304029102	-0.1896761711446738	-0.7247490863842609	0.12659220525985748	0.5055909749175401	-0.4369693310845061	-0.09206231738679278	-0.33019920665189667	-0.331312989164633	0.9238059181212851	0.3661935695156674	-1.0237172001375525	-0.10127501976989986	-0.058832307877837824	-0.05372962224262903	-0.876976539408356	-0.6186801454370923	0.0917667112278978	-1.0140069706437584	-0.6027810468744188	-0.8472091910907341	-0.019448836196893124	-0.265649429860381	-0.7238216424519256	-0.44426416833597815	0.055142938747343835	-0.16057070562799985	0.4436957472452723	0.5628698286866397	-1.3792819551185997	0.21597164072071673	-0.5237390314053865	0.22111043871992925	-0.5280604457282468	-0.07180921822339083	-1.0570098720505074	-0.18095472780170244
-0.8474109677664214	-0.6389346984111736	-0.8252380770575733	-1.0765653476009627	-0.00885796510040509	-1.1262473418888042	-1.03377187855259	-0.5248203710688384	-0.45701714372254637	0.144940483868793	-0.7188869748017648	-0.5828027639242298	-0.9182556795768265	-0.2394427810399019	-0.1993381510240198	-0.7079646256824887	0.10608232162436255	0.5081388816104726	-0.41327287000236324	-0.11670970134024633	-0.290017542722911	-0.34496856529922865	0.9230939593312011	0.4682746943000014	-0.9888027025487749	-0.10400437310427516	-0.08368846796954137	-0.04781292788745218	-0.8630514953841458	-0.6133874384250746	0.09097794009109048	-1.0147034365351841	-0.6068454903048495	-0.8218973492273517	-0.008063233299921452	-0.26915835745432215	-0.733262448935499	-0.42962689864710013	0.06301507431201052	-0.18554466047237472	0.43689310588297586	0.5481534936875333	-1.3869783347242255	0.24431075563916982	-0.5347191933581326	0.2538690688947796	-0.5559980546941656	-0.10321801338288668	-1.0636953496021795	-0.17845892329027968
-0.8436895313366484	-0.6644492948820943	-0.8297587778894738	-1.0856493881863143	0.0033361696717340594	-1.1429680299565068	-1.0213706557091962	-0.5220853018868895	-0.4349406245412398	0.13682666643279914	-0.7391697887613403	-0.6063009572612633	-0.9451987467665363	-0.25384746151023163	-0.20918072865812015	-0.6875576195055155	0.05168110588387437	0.510511070600444	-0.42499090020781394	-0.13352423022375076	-0.2490668517330839	-0.3617670914965455	0.9547761254897436	0.5725962827284325	-0.9683195306300305	-0.1003652353251048	-0.11794401633121415	-0.055461337663652265	-0.8403167296303402	-0.6090570417788755	0.09199207440984726	-1.0091317094037804	-0.6190388205961472	-0.8064425227049902	0.022980324598856933	-0.2468288182201772	-0.749188679003442	-0.4148920471602861	0.08780166331966927	-0.1888876308058741	0.4252314349761746	0.5430128561193498	-1.40816713289774	0.2777812329296781	-0.5477733859019505	0.3070889254879923	-0.5737682059708548	-0.14095544637302354	-1.0599811954068035	-0.17188663807687435
-0.8359158641277881	-0.6706500533869795	-0.8244266692159509	-1.1037247750653345	-0.01321301323331311	-1.1471482019734325	-1.0000951633081487	-0.5354324394947784	-0.38707278727791056	0.13298327922626801	-0.7705373963964933	-0.596189029800655	-0.9600449266465757	-0.26571610668648277	-0.21929420292435534	-0.664977086043417	0.005658927970092099	0.49821083139318423	-0.4219962924886472	-0.1491899403636596	-0.19379303173507278	-0.36577706226623036	1.0211069527654832	0.6680960455582211	-0.929215293330598	-0.08874021186386613	-0.13078984696683682	-0.06209958011092779	-0.8134139234883345	-0.5807891747828617	0.08444240781464023	-0.9947380809809967	-0.6096397951632749	-0.7997494875968801	0.048686881139677896	-0.23226145214838725	-0.7613385864779537	-0.39908379589629345	0.10429059592133252	-0.18121846357019644	0.42782291739990685	0.5498670395435905	-1.4149133421816815	0.31463374451086806	-0.5755897961822346	0.3528683361108933	-0.5923627457088304	-0.1905297760464159	-1.03398211603921	-0.16747738344003196
-0.8383141231603105	-0.6732929996349616	-0.8237311767802725	-1.1109549298169434	0.003481337942832463	-1.1707091715233837	-0.9889454400177569	-0.5593916455286169	-0.3608569207500987	0.13839249085027774	-0.7936503704434493	-0.608323342753385	-0.9266868434593181	-0.2803236699803289	-0.21730762762205988	-0.6462606010882063	-0.012599870876136988	0.5199119677088455	-0.4134030703379738	-0.16422902209796822	-0.13063668436343856	-0.3742305141590694	1.0947946875387118	0.7654161850988412	-0.9072191598496696	-0.08793151457960306	-0.12932771990261807	-0.07018091874238368	-0.7894476912561951	-0.570203760758821	0.07835760190209244	-1.000658041058109	-0.6016379221596075	-0.8002362537865653	0.0749271378162953	-0.23502606176784946	-0.7586294854870154	-0.40669517613451484	0.1260985390396627	-0.1824966581094809	0.41367774250369327	0.5444240115302289	-1.418428972371908	0.35918329965016604	-0.5947440786998068	0.40650155081356953	-0.6138884444202835	-0.22990796699264873	-1.011102926195728	-0.15890845461748793
-0.8474936663537539	-0.6756309905466381	-0.8255858232754082	-1.0971434803555349	-0.010309647811372592	-1.1743826560231092	-0.9612986771650578	-0.5731763942056138	-0.3238150688545252	0.15575890711678658	-0.8274943681550689	-0.6117902893113046	-0.8964446251851538	-0.2983802412741175	-0.22868528617157277	-0.6387740071061258	-0.026231439877776777	0.5478510824796154	-0.4033776444955393	-0.16715328799075252	-0.08093831055653822	-0.40717730102347965	1.1433265450624641	0.8666571360166346	-0.8927878341796455	-0.11330439187327335	-0.1524084399877669	-0.08966271722893747	-0.7619765159703396	-0.5557691052714948	0.07880832826598787	-1.031650773226533	-0.5875393840102885	-0.8040086917565806	0.0896038915506723	-0.22311697417630907	-0.7598608950283486	-0.41401381097895534	0.13588551839032698	-0.19744170195336042	0.42814685270287567	0.5600475178648933	-1.4414230941566217	0.38145807721980496	-0.6243905159722123	0.46313161180984164	-0.63000981877439	-0.265653051036106	-0.9882237363522463	-0.15874206765006244
-0.8505535140848985	-0.694131614282521	-0.839727502800844	-1.0814781450603836	-0.002470561172141463	-1.1647555931962477	-0.9314902332662577	-0.5765678799912177	-0.2937782663145691	0.17170184664013255	-0.851196958886901	-0.6169907091481867	-0.8823315899905503	-0.31146618339152515	-0.24520998073157743	-0.627906370680516	-0.041488792338325156	0.560854192498716	-0.4031172438243001	-0.1759260856691019	-0.05613718784438223	-0.43535547399962743	1.1970794337134656	0.9884823466646142	-0.8709080823573414	-0.13331964965871515	-0.19084149424720245	-0.0948578634920199	-0.7286321928647589	-0.5581748811860441	0.08444240781464375	-1.0351331026836612	-0.5778863308630128	-0.803887000209165	0.0896038915506723	-0.20440269367531477	-0.7605997407531517	-0.4094274664764401	0.1320558308183288	-0.19488531287480473	0.4414282001245058	0.5630714223167596	-1.460616534654602	0.3716618399640434	-0.6362246905212826	0.5217251238260588	-0.6302846149281504	-0.29178798133673023	-0.9646017156696847	-0.1331184746661456
-0.8473282691790966	-0.7240172372405014	-0.8559556596333151	-1.0800877306850771	-0.026713662445321355	-1.165262280713448	-0.9156758298237688	-0.578974740871335	-0.2787067964888642	0.16358802920413865	-0.8783193263909772	-0.6206502638482193	-0.8536473041729336	-0.3301314031558884	-0.2609219853951903	-0.6216272918568289	-0.061873615707745216	0.5640171111520124	-0.4311103159817808	-0.17456839079031097	-0.0478701469403359	-0.42787742040211313	1.2208113933827778	1.0902834134934334	-0.8454204991175371	-0.14009248941438898	-0.21444440256957564	-0.10553677525501912	-0.7139493233154209	-0.5485517775278274	0.06517385575822952	-1.0544019923464174	-0.5814427188646367	-0.7732207302592893	0.09529669299916023	-0.1762249417846202	-0.7506663704530437	-0.40825648490132993	0.14290661227232707	-0.20039138165938658	0.47814086779406434	0.5786949286514238	-1.4666976247133667	0.361748980836192	-0.650986908257749	0.563267613826976	-0.620941545700203	-0.313938213743986	-0.9348884821067153	-0.11223691025392844
-0.8399680949068767	-0.7515648692867929	-0.8702132545646907	-1.0726721873500953	-0.02468130664996575	-1.1463881706976347	-0.9141967848974927	-0.5882739760899428	-0.2706403760187728	0.16686202571339626	-0.9180594909513102	-0.6274878528930071	-0.8294535295536	-0.34392743515563623	-0.28665716544766107	-0.6138991948430659	-0.10339362404301287	0.5604148982413167	-0.4620979958584282	-0.1792681038322768	-0.0595016812355708	-0.4442424362459465	1.2300668576538174	1.1723403944586115	-0.8176052827051432	-0.15606426077853225	-0.22593254378842373	-0.13786212978085544	-0.6996453665286548	-0.5505966870552016	0.039820497789264005	-1.0708850184434855	-0.5838559821514571	-0.7645806303924623	0.09645304329338399	-0.1406040101492085	-0.7284189047395757	-0.3771278913629735	0.132694112080328	-0.2141565536208545	0.514637578594983	0.5738566815284302	-1.4685979653567347	0.361748980836192	-0.6800233365327857	0.5864156679568352	-0.616453208522069	-0.33702602212615507	-0.9302829309044592	-0.07779480799632808
-0.8254131435370972	-0.7462789767908204	-0.8974533749620449	-1.0761018761425265	-0.021923109499123638	-1.1395478892153863	-0.9082806051923833	-0.5838978653988323	-0.23391693545754857	0.16145281408940204	-0.9497808685973885	-0.6227689534113906	-0.8059928996197095	-0.34311590386153423	-0.30282066449815687	-0.6131746857480311	-0.1171502533107147	0.5483782355884987	-0.48748706130358044	-0.1764482760070973	-0.06815323567003867	-0.4432670379506218	1.2376610847479959	1.2399743907149063	-0.79141940951356	-0.17092407337681306	-0.2310499885131877	-0.1654252668988651	-0.6792788055408654	-0.5584154587775073	0.016946134821714528	-1.074715580846324	-0.584745079151863	-0.7665276951511795	0.10125634451554358	-0.10030450838854826	-0.7251351459626848	-0.3828852174405988	0.12152418999532867	-0.2181877825524326	0.5376369851056167	0.5876658451919672	-1.468978033485406	0.37900901790586544	-0.7149158511826145	0.6159707727833579	-0.6193843674955464	-0.35718390558672813	-0.8903186317622647	-0.04027454684131068
-0.8126775610885364	-0.77006549302268	-0.9260844802307603	-1.0821270051021945	-0.039052965488553394	-1.1026863723388602	-0.9048674245932884	-0.5881645733226682	-0.195919849558939	0.16486915827297544	-0.9876342597661325	-0.6088048631086503	-0.7678693759771235	-0.355796080331891	-0.333522282806368	-0.61667647970739	-0.12377844741243707	0.5365172906386487	-0.5154801334610544	-0.15075651137764942	-0.09506918279950298	-0.4375230257670204	1.2331520124108226	1.3312732842120019	-0.7743113056950616	-0.19083824400172283	-0.2171597814031214	-0.19140099821427936	-0.6657326742792258	-0.5730906918562839	0.004438478223685959	-1.0916629175376693	-0.5810616772930375	-0.7470570475639592	0.1086391963940517	-0.07010646485285466	-0.7168436550510258	-0.38288521744059434	0.10460973655233362	-0.2148448122189279	0.5566411895463322	0.6049021005676362	-1.4632770115553138	0.35731734969668555	-0.7308980869138351	0.6243412744999639	-0.6314753982611245	-0.3748806521131634	-0.8757591473164149	-0.0007576420771545822
-0.7968821309088339	-0.7700654930226759	-0.9470651687070202	-1.0809219793102647	-0.05356979259825047	-1.089385825012273	-0.881544023832779	-0.5831320460278866	-0.17002239436548036	0.18152383616791057	-0.9928228865929968	-0.60225618627702	-0.7309372124483763	-0.36005661962592445	-0.3581738763303122	-0.6120879221054654	-0.11077217974114179	0.517364061015913	-0.5650864613308164	-0.12892895524937542	-0.1042013791470012	-0.4143302218558822	1.2580705700636095	1.3860246145147117	-0.7523151722141276	-0.20519262079734338	-0.19595893897196637	-0.22473652006904446	-0.6380720426120878	-0.5781428212768492	-0.029140635886320942	-1.1127890495775667	-0.5998597281587917	-0.7215018226057296	0.11762314867994078	-0.0418223818229411	-0.7022309284938406	-0.3818118176634111	0.10790752307266627	-0.21366494033651637	0.571974127220086	0.6217351686830452	-1.4650823351665085	0.3584835684176071	-0.7455383028508304	0.6128705869623918	-0.6427420405654162	-0.3837876238748075	-0.8718964269532369	0.01613063511679147
-0.7959724464482206	-0.7535979048621637	-0.9627137485097548	-1.0692424985576638	-0.062425057135159404	-1.0632914178763113	-0.8528733068003521	-0.5808345879150537	-0.14582313295519037	0.21554493032934424	-1.024426340902104	-0.5828990679952846	-0.6728354961277118	-0.3700993193904516	-0.38201277995786775	-0.609793643304504	-0.07713096816829368	0.4988258433535481	-0.595292939193769	-0.11190555023067564	-0.11717871079870812	-0.4095616079676197	1.256172013290063	1.4141704390437249	-0.730319038733197	-0.22601657586704488	-0.1719382800598198	-0.22112877960857444	-0.6320094384110733	-0.5712863599203675	-0.048972595897600044	-1.142156694665998	-0.6072265318764565	-0.6673490840037676	0.11362039766147307	-0.006307781326742	-0.6871256381201231	-0.3787867819277109	0.09992900729767182	-0.2344110209355859	0.5762932645929729	0.6315124597440939	-1.4494995418909196	0.3671135869524404	-0.7528584108193324	0.6023299551711145	-0.6640845418410212	-0.3857799728214933	-0.877244808994567	0.02661301406475389
-0.8116024794532676	-0.7573590206765998	-0.9908811921546778	-1.0566360748881924	-0.07563536980498187	-1.0273166041548782	-0.845933172915513	-0.5883833788572213	-0.13223758268977032	0.23461951868764747	-1.0304404310877904	-0.5806840743610637	-0.6198657926050914	-0.3774031010373729	-0.40585168358541407	-0.6159519706123511	-0.059622530918487994	0.4757189654142015	-0.628754425447123	-0.10887684627029366	-0.14169144836303774	-0.39883222671900875	1.2542734565165123	1.4407759448174127	-0.7258965357052877	-0.25593837538467396	-0.1615989529628528	-0.22502513930587884	-0.6219682502031438	-0.5708052047374645	-0.06024075499491181	-1.1700153303230074	-0.6289459014578301	-0.6274342564499586	0.1056148956245404	0.028887825751828546	-0.6678335553058619	-0.3774206367567483	0.10248213234566865	-0.26272794611346545	0.5720821056544088	0.6280853680319735	-1.4500696440839274	0.3741108992779897	-0.7463923154471563	0.5823854263895831	-0.6866178264496032	-0.3873035337807178	-0.8929928227829356	0.04433322609584002
-0.8212782141706806	-0.7635597791814891	-1.0291332761169196	-1.0412488224681062	-0.11425012991675493	-0.9838681495547063	-0.8171486831964487	-0.5761302689221076	-0.10687081305354872	0.24700376635310947	-1.054496791830542	-0.5672978084846385	-0.5828419859906637	-0.3783160737432403	-0.4421518322910029	-0.6235593161102717	-0.02635650014384733	0.4473405563860287	-0.6491958781388576	-0.11075673148708365	-0.16928029417074317	-0.40728567861185494	1.242526136480205	1.465000957969257	-0.6819042687434307	-0.272819931193609	-0.1614945153154086	-0.22242756617433973	-0.6123059747577705	-0.5561299716586753	-0.08976333182988802	-1.1688545538372974	-0.6464738137515772	-0.6022441061339862	0.09769834361023584	0.0496223978978187	-0.6670947095810633	-0.36229545807823693	0.10014176771833931	-0.28288409077132654	0.5693826447963536	0.6410881571750139	-1.4353420040978533	0.3746940086384454	-0.735778158892837	0.5559305073840263	-0.7119906713137366	-0.39632770253923033	-0.8828903233715282	0.049324835118680466
-0.8180529692648772	-0.7496334854901865	-1.043622701860195	-1.0296620360071937	-0.14270311105174444	-0.9589137893324424	-0.8102085493116137	-0.5843354764679461	-0.08054880941429098	0.23148786985271083	-1.0700626723111482	-0.5600750031556347	-0.56561308588296	-0.37649012833150547	-0.47213105958019635	-0.6149859584856296	-0.017727341785008503	0.4103519799127761	-0.69750020265246	-0.11524756839385417	-0.18648727465708034	-0.39027039723779794	1.2281683008802668	1.4963674489866627	-0.6492010226686068	-0.2639242610667489	-0.1302676587296175	-0.21694380067442293	-0.6023595147404809	-0.5282229710498417	-0.11556741616274899	-1.1718725727001449	-0.6773381810514314	-0.5892231105600306	0.09716464347444219	0.06376443941276447	-0.650675915696589	-0.3339967366797266	0.09301429362599649	-0.30274526745858477	0.5566411895463291	0.6262710253608549	-1.4131080185704867	0.38169132096399133	-0.7118658061957441	0.5164548079304133	-0.7257304790018974	-0.3919914136552751	-0.8888329700841207	0.07128791481917846
-0.8174740791535782	-0.7356055400201194	-1.0646033903364525	-1.035223693508435	-0.19438301556223603	-0.9421931012647469	-0.8021306885604156	-0.5957133642648358	-0.07885061563111445	0.20899693731083416	-1.0960058064454867	-0.5451478721423533	-0.5534245554876126	-0.37973625350792056	-0.4919968126031516	-0.6052050857025836	-0.02210445109746961	0.39111089143857014	-0.7392945103852505	-0.12339373766661046	-0.20042589013484113	-0.3715210744498211	1.176669948397852	1.5033688978744741	-0.6376792384643062	-0.2584655543979917	-0.08577722091842024	-0.2283442605295166	-0.5948759876798502	-0.48179149589894643	-0.15117479891026944	-1.1595683419516292	-0.6941040102019742	-0.5843554486632261	0.09307294243334359	0.08247871991376186	-0.6300703293715721	-0.32170143014106756	0.0916313508916704	-0.3233930254007867	0.5465991951543628	0.6145785948136175	-1.3871683687885596	0.41142989834755217	-0.7017396568393274	0.4707787368348822	-0.7465233879699803	-0.4041799013291051	-0.8839302865462314	0.08027281106029378
-0.8252477463624386	-0.7257453174795625	-1.0759631001191816	-1.0340186677164958	-0.2163034244978745	-0.9045715531124037	-0.785519876311465	-0.5996518638868323	-0.0661141622572768	0.1873600908148521	-1.1205338605361328	-0.5343618161843752	-0.5560822049723134	-0.37304112033157394	-0.5022005857467639	-0.6009787826481753	-0.025481078281357594	0.39155018569596955	-0.7584339597208255	-0.13477748703494405	-0.23041794550767103	-0.37563942280787765	1.1676518037235097	1.5168116797390798	-0.6161486316179	-0.2529057605686992	-0.05068617137719894	-0.21910844495070197	-0.565699704962468	-0.44269763728743033	-0.16075273414298655	-1.1551573913059376	-0.732462195076687	-0.5853289810425873	0.10170109462870636	0.0916231978858369	-0.6090542731994407	-0.3118456685505497	0.08609957995433909	-0.33342193640128476	0.5453034539424967	0.6060108655333196	-1.3549575948835348	0.4303226416265164	-0.7002756352456293	0.4040214021567935	-0.7533016930961379	-0.4051174773040153	-0.8830388895393495	0.09167031832911282
-0.8281421969189308	-0.7210693356562096	-1.100421250773829	-1.0188168038797805	-0.2238521745949116	-0.8742969739595161	-0.765837201523331	-0.6033715579742757	-0.06218708913367503	0.1702783698969748	-1.1555570916174904	-0.5125007920552579	-0.545818179376236	-0.3858227382136925	-0.5097856914464403	-0.5962694735304168	0.010661338612893144	0.3798649584490772	-0.7754902036865458	-0.14751893128206855	-0.24858620982005528	-0.3780237297520142	1.1532939681235796	1.547618054845465	-0.5905446667194582	-0.253310109210834	-0.030634143067931795	-0.19544166753000516	-0.5382285296766154	-0.39121403271596245	-0.17630279369729254	-1.1516750618488145	-0.7618023960901307	-0.5693873883305479	0.1057038456471713	0.10098033813633403	-0.596575989847238	-0.32540953846225346	0.08269541322366973	-0.3401078770682888	0.5189567159678672	0.6006686343350164	-1.331963473098821	0.43020601975442324	-0.6752652663532601	0.36289227026534543	-0.7642019405287432	-0.4059378562820633	-0.8683308389256784	0.09566360554738518
-0.8332695093332838	-0.7545127708710806	-1.1123605375862877	-1.003707634334752	-0.23052991506536927	-0.8402222384275982	-0.74319643688264	-0.5917748646428291	-0.07142101782970985	0.17070541291991698	-1.1656984985972823	-0.4934325859866835	-0.5217160478425831	-0.4005317429193041	-0.5323604107907117	-0.5843150734622518	0.01979073803601402	0.3744177096572935	-0.7999678667823835	-0.1662133453823558	-0.278193751662467	-0.3752059124543941	1.137037575750091	1.551538866222634	-0.5663372817245776	-0.24239269587331969	-0.0312607689525953	-0.16441509956994058	-0.51483066658832	-0.34357966960778524	-0.17776765437993772	-1.1523715277402349	-0.8056221768244926	-0.5343402226735491	0.1001889442439507	0.10608423281842368	-0.5733433965007088	-0.3095037054003308	0.09258877278467069	-0.35839589124566495	0.5200365003110904	0.5929072795752119	-1.3046935848665429	0.4368534664636863	-0.6607470522157493	0.31814625491609505	-0.765026328990034	-0.4085161902130695	-0.8715992946176058	0.09433250980796358
-0.8371563429377125	-0.7648812523054761	-1.1292841868544239	-0.9936966508325301	-0.22791688618562556	-0.825274956670101	-0.7195317180622194	-0.5876175594862816	-0.09615096479724074	0.15960229432330214	-1.1927029427643894	-0.489484119073495	-0.5162174627018254	-0.4001259772722495	-0.5531291525874391	-0.5776737400910462	0.02579363080737105	0.3638746474796413	-0.8342105550494348	-0.19712701339177569	-0.28751820477517603	-0.37325511586374466	1.1156788120477081	1.544677446312578	-0.5250217929111877	-0.2303633237699462	-0.026247761875277244	-0.11838033129430163	-0.5040316528552613	-0.280668629442186	-0.2167554848566563	-1.139254753451728	-0.8538874425608922	-0.4787271855025406	0.10961764664300813	0.12203390369994944	-0.5451030710194125	-0.3181884854157339	0.09673760098766997	-0.37815874527605553	0.5203604356140592	0.5970399489927705	-1.2891107915909525	0.4574955378240378	-0.6606250504162731	0.2932414288210226	-0.7628279597599307	-0.4135556610782074	-0.8415889287190049	0.08850896594798306
-0.8271498138709882	-0.7862281258468865	-1.1577993767171926	-0.980255978537873	-0.21470657351580583	-0.7862600178454595	-0.693819090882343	-0.5977920168431116	-0.11663542730682448	0.11533216761113282	-1.2205328502903205	-0.48524673994714373	-0.5172255366443016	-0.41442921633081736	-0.5660418920523616	-0.5740511946158493	0.014913387659275086	0.3640503651826024	-0.8532198040493923	-0.2179101888440517	-0.29886135392259133	-0.3797577711659307	1.0786569549635738	1.5372559104915013	-0.5048877659683282	-0.20418174919201956	-0.018728251259296808	-0.09096150379470067	-0.4922853572157996	-0.22329087388006405	-0.24008057418810122	-1.131825783943189	-0.8796712555727043	-0.39816738111040134	0.11210824727672299	0.13564428951884777	-0.5136610807306395	-0.31291906832774186	0.09907796561499929	-0.4008712790124776	0.5010322958703781	0.5868594706714736	-1.2704874532859811	0.4587783784170558	-0.6496448884635271	0.28456090852232024	-0.7658507174513245	-0.4237517998053577	-0.8016246295768182	0.08642912885513035
-0.8165643946929649	-0.8105229009725805	-1.1863145665799528	-0.9746943210366319	-0.2171744341244567	-0.7777730019323055	-0.6751603702739366	-0.5894774065299965	-0.14412493917201777	0.0801722920551627	-1.2417590509456837	-0.478601759044462	-0.5297806393823626	-0.41371912644847003	-0.5861785417074515	-0.5816585401137678	0.005283747171880438	0.35025652550018027	-0.8714478510356595	-0.23963330690472803	-0.31155030042648385	-0.38452638505420017	1.043533654652986	1.5424369826684807	-0.4805639993148139	-0.16475775658432826	-0.018519375964411795	-0.08692083447897694	-0.47826558500094973	-0.18155066176253912	-0.28042058375649725	-1.116967844926119	-0.9069792348709346	-0.34097235382293284	0.1222485498568386	0.13851523027752893	-0.4774576402153705	-0.31691992204269825	0.10450335634199992	-0.40598405716959296	0.4767371481478814	0.5898833751233457	-1.258135239104115	0.48676762771922266	-0.651108910057225	0.2707134118553451	-0.7494545469434577	-0.4480115781561646	-0.7350669863957738	0.0725358170748911
-0.7964686379721904	-0.849048925125887	-1.206367931808646	-0.9835929730386124	-0.2100611888406983	-0.7658658452780311	-0.6270345238266436	-0.5622361174778323	-0.16280507078696738	0.06280587578866412	-1.2865699189959117	-0.4641561483864477	-0.5554407033725579	-0.40813984880151816	-0.6153450791002485	-0.5674098612446352	0.002032180254062925	0.349026501579456	-0.9055603389670956	-0.245168524487493	-0.3197212129479298	-0.39417199041911105	1.0107835503093316	1.5414567798241854	-0.4513522029988715	-0.13018594768220507	-0.019981503028630523	-0.09399200578150828	-0.45316261448112205	-0.1339162986543583	-0.3207605933248986	-1.1141819813604197	-0.9239990917358671	-0.2697827985821529	0.1284750514411202	0.13649493863253623	-0.43345527260497596	-0.31789574002195903	0.11141807001366932	-0.4071639290520085	0.4470430787092651	0.5819204267334157	-1.2359962706089123	0.5162729613585972	-0.6692871781789919	0.25686591518837815	-0.7253640841302191	-0.46207521777982424	-0.680394636639914	0.040423132361281665
-0.7858832187941671	-0.8850336548099695	-1.2164525721259647	-0.9818317814965543	-0.1888666212605573	-0.7436982664003854	-0.5938128993287506	-0.5389333280476708	-0.1623805223411762	0.04344659208173445	-1.3172299866092194	-0.4585705122653534	-0.5834834875904192	-0.41240038809555524	-0.627716025300914	-0.5552139581447899	-0.012849991408278097	0.3484993484705693	-0.9312098050834849	-0.2520614369490524	-0.3284688957650031	-0.3801912815194037	0.9925099413639539	1.5228329257825999	-0.4471624632882167	-0.1142141763180651	-0.03042526777303667	-0.10293920212348003	-0.4450159900860045	-0.1011977462164174	-0.3447617722021867	-1.11162827309186	-0.9386056853139892	-0.20966717415660605	0.13852640399860217	0.16020678267640126	-0.36909360057783314	-0.31701750384062527	0.10758838244166814	-0.41945426116046336	0.44898669052706275	0.5683128567000014	-1.2277297888102778	0.5421630169631007	-0.6702631925747922	0.25779597093466994	-0.6928465392682363	-0.4716853715226541	-0.6564754836217289	0.014882732861078845
-0.7743881151555367	-0.9437883829382325	-1.2428812846816941	-0.9845199159554864	-0.17159159700003465	-0.7168438279886208	-0.5527409594529257	-0.5123484555991678	-0.1689610232509906	0.032343473485109284	-1.366404018127493	-0.4518292272916185	-0.6203240080334858	-0.4122989466837898	-0.639635477114687	-0.5488141278052604	0.008535314089706394	0.3493779369853748	-0.9494378520697407	-0.2673093948185671	-0.3376972204951067	-0.3709791865079763	0.9966630343060869	1.5271738240930484	-0.4386666022082807	-0.11269786891007444	-0.041495658402116414	-0.10438229830766464	-0.4529731580998368	-0.07040381451012084	-0.372143398808664	-1.0910825292948159	-0.9511800571768959	-0.10902826444014237	0.141728604813378	0.18487560697317043	-0.32763614601952984	-0.31555377687174013	0.13194945060799512	-0.43312111046506097	0.44725903557791097	0.556318035707583	-1.2155676086927445	0.5696857787769048	-0.681853363524912	0.25696925471574544	-0.6730612161972863	-0.4852802231588494	-0.6021002662015004	-0.011655988443689567
-0.7737265264569084	-1.002339807508946	-1.2607322571974058	-0.9892473248315361	-0.11120159622371599	-0.6885959989045367	-0.5013157050931647	-0.4890456661690062	-0.16216824811827668	0.046008850219413214	-1.4039036392853075	-0.4531774842863617	-0.6406687730542898	-0.40550237209568135	-0.658688540241252	-0.5579912430091097	0.028795077193055983	0.3679161546477397	-0.9628484866382143	-0.26929371810295466	-0.35596161319009634	-0.3780237297520142	1.0186150970002075	1.519752288271962	-0.40305381466772966	-0.13008486052166976	-0.06562075496170722	-0.10741280029446379	-0.45647810115355286	-0.033595443017435014	-0.394905080185244	-1.1113961177947222	-0.9844576877635742	0.0006158197854054251	0.1379927038628085	0.20731147734651853	-0.280924677418198	-0.3227748299182507	0.13833226322799008	-0.4404953097301344	0.44391170411391817	0.5531933344406467	-1.2025502752856967	0.6009404404976667	-0.6956395668655831	0.25221563645693074	-0.6602373956883353	-0.5055553036162909	-0.5664443859259461	-0.029792167893343206
-0.7532999753868165	-1.0590615000618318	-1.287276885159086	-0.9825733358300573	-0.0859423170528583	-0.6625015917685773	-0.4720761246275501	-0.45567782214928737	-0.14571699584374062	0.04942519440298656	-1.44918620068343	-0.4488438010889608	-0.661746682760523	-0.395358230919396	-0.6801796730570001	-0.548210370226068	0.05380713040707387	0.3569337982126882	-0.9766497222135198	-0.2632363101821871	-0.3556732280422785	-0.35938278455240547	1.0208696331687899	1.491326405787434	-0.3908337405116593	-0.16303927485527347	-0.07888433618710834	-0.11203070808386897	-0.46803494041173804	0.011753432971922781	-0.41980771179031945	-1.1094227977690143	-1.0003344199136976	0.11086836174805562	0.12411650033212336	0.2146483259520198	-0.23922094095162966	-0.3444379890578048	0.1348217162869959	-0.45278564183858927	0.42048038386599274	0.5433152465645368	-1.1901980611038305	0.6262473867417111	-0.6902714876886836	0.2670965283975594	-0.6762671713245241	-0.530401066951409	-0.5340569613423058	-0.03752916187874338
-0.7465186912258956	-1.120357522659302	-1.2886678700304386	-0.9927697079156503	-0.086377821866148	-0.666808435664803	-0.42463291430007966	-0.4287647413989587	-0.12257910554794821	0.03661390371458248	-1.4731246380892085	-0.4488438010889608	-0.6918056148633278	-0.3707079678610263	-0.6948080911920864	-0.5309429034609352	0.0596849629123687	0.3673890015388564	-0.9933153651723949	-0.2740978692125289	-0.35788418084220064	-0.34193399282487563	1.0405671596943196	1.4561791323706053	-0.3840836043111603	-0.17688821584823708	-0.0938189197716183	-0.12487426412315149	-0.4870753067305511	0.04411111902267791	-0.45676727362952263	-1.11162827309186	-1.0192594846366534	0.2321948345259388	0.11628889834045249	0.2298536788590761	-0.20892826623477564	-0.34814609737898183	0.15045960720598972	-0.4669441044275237	0.4043915971519815	0.5356546886197995	-1.1727149271848722	0.650038248648551	-0.6923455182797553	0.2688533003627672	-0.7005408315736065	-0.5646225900356385	-0.5221716679171191	-0.04584851025014918
-0.7331215200787126	-1.149633234944665	-1.2977092716942396	-0.9979605882501398	-0.10379801439777457	-0.6357738252361079	-0.39562087920773525	-0.44123665686862346	-0.09445277101405637	0.02451435139774695	-1.5173458894545622	-0.4580889919100827	-0.7393683763308729	-0.3564047288024656	-0.6963431721074959	-0.511260406379003	0.06418713249089175	0.3798649584490737	-1.0101112084668804	-0.27399343114492763	-0.35913384981606905	-0.33673186858312604	1.062875201783476	1.4465171329054267	-0.3679065537616918	-0.18618823461722211	-0.09799642566938277	-0.13887229710978846	-0.48139161529209823	0.08356584402137258	-0.487867392738117	-1.1060565459604583	-1.033612050500376	0.345246282079252	0.11895739901943467	0.24718565455033453	-0.17814302770138235	-0.36844311134756874	0.15322549267465682	-0.47382669040825903	0.3818241043786365	0.5166040905730177	-1.1648285135149126	0.6821092634739583	-0.6827073761212362	0.2696800165816944	-0.7179445879786093	-0.609274645840743	-0.501669536758677	-0.04609809070128869
-0.7350235875872653	-1.1680322069017817	-1.3233265764083464	-0.9944382051660255	-0.07839356695581846	-0.6298202469089743	-0.36080643709692684	-0.44222128177412007	-0.08267155164325873	0.01654288163607397	-1.528076913119222	-0.4535627005705774	-0.7675944467200885	-0.3512312168025611	-0.694356596805202	-0.47901975164970073	0.07256617031758508	0.3957674105670256	-1.014668220213446	-0.27274017433373077	-0.36634347851146126	-0.31863281132536914	1.0774703569801072	1.396666816824186	-0.36476424897870063	-0.19700456079420764	-0.14530667996157165	-0.17610417866187283	-0.47135042708416314	0.10389465049935993	-0.5189675118467132	-1.131593628646051	-1.028023440783533	0.42617116111364123	0.11193034723145844	0.23836016999588794	-0.15581346801849527	-0.38171423586548564	0.1676932012799888	-0.4752032076044058	0.355585344838333	0.48959054413631176	-1.1486756180463147	0.6819926416018718	-0.6652611187963194	0.2784638764077585	-0.7499125405330577	-0.6357611671319571	-0.501669536758677	-0.03603167917189377
-0.7566906174672815	-1.1659991713264086	-1.3523054278948987	-0.9807194499963036	-0.07128032167206834	-0.6156329964272821	-0.34317167066825244	-0.43412547699556603	-0.05072428109723047	0.007574978154185425	-1.5488314204266886	-0.4431618608968065	-0.7931628676246084	-0.32840689915591903	-0.6959819765979885	-0.45873349698856347	0.08157050947462274	0.3815342766272042	-1.0254748480695846	-0.2785887061192994	-0.3777827560414853	-0.3159233716161243	1.1066606673733659	1.3377146171887828	-0.3554537162883685	-0.2159078598137936	-0.1942879366128576	-0.18995790203008836	-0.46879276593686164	0.1390189788518501	-0.5480393623177922	-1.1341473369146124	-1.0366603830732046	0.4838529545907966	0.12109219956261486	0.24548435632297028	-0.1435814665745611	-0.4016209226423662	0.19247979028765655	-0.4771696607417584	0.32092426742090113	0.46721365119246516	-1.121120678717529	0.6706803200089092	-0.6645291079994695	0.2864210200149009	-0.7711634430907408	-0.6726782211440613	-0.5093949774850467	-0.029708974409626675
-0.7644642846761418	-1.1642710910873455	-1.3593762676576155	-0.9727477409111972	-0.03948847030185412	-0.6075259961520285	-0.31472849900909355	-0.4576470719602846	-0.03745714216615186	0.031204692090583155	-1.5654586109400654	-0.4484585848047485	-0.8080090475046514	-0.31014744503860675	-0.6905640439553637	-0.4425527938659922	0.0884488241084821	0.3965581402303504	-1.0468277031106383	-0.3029227758699564	-0.3949897365278242	-0.2893708624655319	1.1182893276113346	1.2734413163986544	-0.34346640544955104	-0.24168508574958214	-0.23616743323794995	-0.19197823668794597	-0.47381336004082486	0.18376641086256246	-0.563026013917228	-1.1546930807116513	-1.047710588649695	0.5556509675686788	0.1290977015995503	0.26228467631818136	-0.14029770779766554	-0.4132331565955486	0.19375635281164894	-0.49024657410515154	0.30656313565604165	0.4328419372562089	-1.1100036859538465	0.6246146805324169	-0.6343946635291631	0.2784638764077557	-0.8042305802602459	-0.6952972415387692	-0.5438623284180878	-0.008328249095129267
-0.7698396928524798	-1.156748859458463	-1.3722428777176388	-0.9608828715752308	-0.024826474921058644	-0.5991656521181723	-0.30187218541915734	-0.4786524032776173	-0.010179904523854177	0.027503652558378184	-1.574774554561031	-0.45491095756532574	-0.7926130091105369	-0.30051051092113784	-0.6679893246110938	-0.4472621029837592	0.09507701821019189	0.41711711147676794	-1.059977937007875	-0.3182751718070651	-0.40652514244044513	-0.27517339838909155	1.1121190180973084	1.2374538691152894	-0.339742192373413	-0.2733253669962725	-0.26206796980409375	-0.19962664646415454	-0.4899171524497747	0.20710243723374447	-0.5806043421090388	-1.1596844196002	-1.0609200297986003	0.6169835074684306	0.1394159042249277	0.27323678365683013	-0.150477360006042	-0.41811224649184026	0.18301195156798739	-0.5025369062136065	0.31520141040181887	0.41742002455166727	-1.0890999388768388	0.5832139159396207	-0.6075542676446725	0.2666831702880985	-0.8270386610225895	-0.7353786144661846	-0.553221996990425	0.02270292033019554
-0.7681030225185825	-1.1573587701310784	-1.380820617757661	-0.9557846855324297	0.0014489821474768568	-0.5997990115146797	-0.2688781062945345	-0.5172715801266748	0.002556548849983484	-0.00395518346538188	-1.5845621915299033	-0.46829722344174585	-0.7773086138020909	-0.28174384974500916	-0.6567922638163337	-0.42516457558502346	0.09207557182451127	0.4312623865651124	-1.052165916870901	-0.334567510352567	-0.4062367572926324	-0.25588218765926635	1.1014396362461207	1.195305146810645	-0.3213538903099869	-0.3147711028146082	-0.2923548875628854	-0.20179129074043994	-0.47116097070288654	0.24896293814699558	-0.594802222571662	-1.190444996471481	-1.090641272383649	0.7084955511283838	0.1431518051755	0.2689835380884258	-0.17797883976253745	-0.4220155184088787	0.1947137747046462	-0.5179735633418201	0.31088227302892874	0.40482042266887797	-1.0639204253522574	0.5358654358701204	-0.5951100840982232	0.232684465784863	-0.860288995627937	-0.7710065015127765	-0.5555990556754589	0.05215341356495672
-0.7641334903268276	-1.1712850638223749	-1.4063220070658213	-0.9409535988624604	0.0021748235029578527	-0.5916920112394332	-0.24225529762156123	-0.5178185939630595	-0.0014766613850680363	-0.02972011251651618	-1.5748924778980062	-0.4789869753286692	-0.736435797589132	-0.27788907609802305	-0.6517355266832192	-0.4245608180058268	0.05468255226955922	0.4413661544853618	-1.0525565178777507	-0.34093823247613103	-0.4255585621962813	-0.2241275542669208	1.0881497388312986	1.126550918732313	-0.3334575828074344	-0.34974726035886616	-0.32211961708445946	-0.20785229471402974	-0.4486156613303545	0.2914248830388849	-0.609112784625253	-1.221205573342762	-1.1099473786782044	0.7587541602129024	0.16005230947569643	0.2650492859376467	-0.20868198432650714	-0.4465085496882715	0.19907536332831885	-0.5209232430478515	0.3018120845458598	0.41328735513411463	-1.0338950431871001	0.4690411031611867	-0.5821778933538867	0.20447277481409	-0.9135078507400728	-0.8143693903523825	-0.5591646437030117	0.042170195519275824
-0.7638026959775135	-1.1639661357510378	-1.414436085482056	-0.9144430314398959	-0.012051667064542413	-0.599545667756082	-0.22280016820669724	-0.5344478145892777	0.00765113019951698	-0.045378356691235744	-1.588335738313073	-0.4676230949443709	-0.6982206308608758	-0.2648031339806117	-0.6494780547487904	-0.4029462966704517	0.02191676255920077	0.4273087382484981	-1.048650507809265	-0.36130365565801287	-0.4422849007695949	-0.19941746411861316	1.0807928313338098	1.0622776179421707	-0.35231141150537004	-0.3458048610980964	-0.34551365011193746	-0.2098726293719022	-0.437437734834734	0.33148105201621053	-0.6028026155307593	-1.2475551995683511	-1.1085502262489955	0.8238591380826765	0.18051081468119223	0.25739344391451063	-0.23905675301278476	-0.4361648791081339	0.2026922904796496	-0.5473720377452409	0.28615521156914014	0.41560568188054575	-1.0175521136541588	0.3802918584988835	-0.58181188795546	0.18793845043561813	-0.9537196879074233	-0.8334725008411861	-0.5588675113673862	0.025198724841618288
-0.7795154275698867	-1.1516662705200318	-1.4452695834637441	-0.8909913756430115	-0.0018898880877533599	-0.6051192304453155	-0.18764440803598154	-0.5533744933283327	-0.0038116778369353464	-0.07968414620131127	-1.579255641366052	-0.4835132666681831	-0.6692614157862242	-0.2671362864511594	-0.6362041197743561	-0.38845611476963454	0.0017820597219175963	0.4202800301300608	-1.0519055161996664	-0.3713297101475555	-0.4637215300905607	-0.1839194689817327	1.0676215937173423	1.0244697939479743	-0.36511339395459097	-0.31628741022260215	-0.3636858007672175	-0.1977506214247099	-0.4113874824084946	0.3563808327318548	-0.5888300982500837	-1.275413835225357	-1.1055018936761725	0.8764298865681859	0.20523892097305121	0.2592010732810907	-0.2806783955099318	-0.4243574815590975	0.21950036371231696	-0.5573026260888753	0.2645595247046895	0.42165349078428704	-0.993037719354757	0.3274621504410381	-0.5807138717601834	0.16592713110676868	-0.9902675763579265	-0.8504660653864325	-0.5555990556754589	0.011471800028804524
-0.7821617823643909	-1.1446522977850064	-1.4915198304362671	-0.876901843306551	0.012772107293036607	-0.6138595901170718	-0.16853059668102885	-0.5659558115652757	-0.015274485873383752	-0.08665918224277384	-1.5945856751727137	-0.4930473697024677	-0.6260975224312781	-0.2644988097453298	-0.6351205332458312	-0.38217703594595376	0.0049085663736729976	0.39884247036884135	-1.0296412588093073	-0.3685098823223653	-0.48179366602034296	-0.15845073571482976	1.0590780882363868	0.9659376812458461	-0.36604444722362456	-0.2752460230463881	-0.37872482199916996	-0.17653710751712437	-0.3847688608384139	0.38236321260904205	-0.563138695508201	-1.307451266230915	-1.0891171060972364	0.9014983453367302	0.2122659727610302	0.24739831682875665	-0.28954454420754683	-0.4293341532533207	0.22694697843564585	-0.5512066213630784	0.25862071081696747	0.41953675766798154	-0.9705186827308909	0.2713670299646014	-0.5761998051796134	0.14546590468841195	-1.003182995584795	-0.8632405380445876	-0.5432680637468312	-0.0033366400722913397
-0.793491488828375	-1.1398746641828768	-1.5136596729719909	-0.8662419997625087	0.035418357584145084	-0.6172797308581924	-0.15408146547817722	-0.5748174357147814	-0.03151346392502814	-0.07754893108657468	-1.6061421621961895	-0.506529939649946	-0.5789013333064537	-0.2686579076276051	-0.6229301847999295	-0.39075039357059793	-0.004220833049443657	0.3783713579739078	-1.0219594390079487	-0.3562906284132398	-0.5006348290109717	-0.1580172253613532	1.0557556138826882	0.8850009321027097	-0.38222149777309683	-0.24138182426799257	-0.40274548091131657	-0.15965288216211393	-0.36468648442255236	0.40593981657167644	-0.5454476857254119	-1.343783570233598	-1.091022313955254	0.8944402355863577	0.22213942527324484	0.21975222063410946	-0.30596333809202697	-0.4301148076367245	0.22662783780464774	-0.56487347066768	0.22557930991436456	0.41762161818179283	-0.9490448334608703	0.2036097222789325	-0.5827879023512603	0.15032286247458845	-1.0129840584023524	-0.8760150107027348	-0.5544105263329382	-0.02879384608877764
-0.8059789755149448	-1.1368251108198204	-1.5384655698444776	-0.8549332961766611	0.04195092978351262	-0.6105661212552465	-0.12757242949184103	-0.5615797008741672	-0.03310552059675883	-0.07384789155436974	-1.6160477225020293	-0.518182732247402	-0.5314302149245839	-0.26703484503939756	-0.6222077937809118	-0.39968600574276697	-0.01572637752789239	0.36686184842997305	-1.0082884037682538	-0.35169535343886443	-0.509478640210652	-0.146312445817414	1.0645364389603331	0.8413118910427486	-0.39851492998118815	-0.20751762548959046	-0.39271946675668046	-0.1501284473464607	-0.3436568261002762	0.44503367518318165	-0.5118685716154069	-1.3560878009821082	-1.1234108475415208	0.8764298865681859	0.23272447796652604	0.2093317689915112	-0.3213149103740095	-0.42172277301509925	0.215245155298978	-0.5826698715607193	0.19728896012194036	0.41187619972323847	-0.9214898941320862	0.21538853136025765	-0.5847399311428559	0.12717480834472386	-1.0145412366070088	-0.8897270593358001	-0.5518849014800886	-0.06731242904836816
-0.8063924684515883	-1.146278726245297	-1.5635032975288548	-0.8607730365529599	0.05850011268855974	-0.6137329182377693	-0.09537475917367791	-0.548560771568114	-0.037987827723392806	-0.07256676248552263	-1.6323211430044764	-0.5383102830975655	-0.4839590965427193	-0.27342565398045504	-0.6236525758189426	-0.40584433305061607	-0.0084728820958256	0.3864543723101011	-0.9770403232203763	-0.3459512597209006	-0.5304346276185925	-0.13980979051523157	1.0970492237072942	0.8299695438444987	-0.3996787465674783	-0.16768928423977422	-0.37433844080651707	-0.13641903359666657	-0.32471118797210285	0.461032085014979	-0.4779514127324775	-1.3862679896105323	-1.1540211871269697	0.832499237949511	0.24099683007136247	0.17562479786187954	-0.3250912329674374	-0.4065975943365879	0.19035218608098559	-0.5999746591694219	0.17677305760071607	0.4208471162637876	-0.9128433442047754	0.24734292431357174	-0.5446013391156023	0.10991710727469477	-1.0287390378847725	-0.9089473668214628	-0.5388110787123851	-0.10383436839881369
-0.7949800634002812	-1.1771808669909565	-1.605696505293265	-0.8576214306355934	0.04688665100080874	-0.5973922458079668	-0.07819508349154386	-0.5180373994976105	-0.012302646752829735	-0.10900776711032958	-1.6509530302464135	-0.5158714345421227	-0.4387790553028349	-0.27596168927452996	-0.6136294004300845	-0.39509744814084863	0.0010316981255027162	0.37828349912242726	-0.9252205896451376	-0.3252725223362187	-0.5452383985397967	-0.136341707687395	1.1268328330922863	0.8131660665137401	-0.416670468727354	-0.1235141950870567	-0.3548086007344642	-0.09990870013667665	-0.2875777372408884	0.4901419735810798	-0.4495556518072363	-1.4022867051133194	-1.1851395821412292	0.7599710756871072	0.24829073192722853	0.12628714926835696	-0.33469622738985794	-0.40484112197391886	0.20386247279332023	-0.6133465405034194	0.16921456719816513	0.4379825748243865	-0.8921296311921058	0.2831458390459332	-0.5599735658494491	0.11756423229973258	-1.034601355831719	-0.9200810815235234	-0.5278171822940804	-0.14393362754896782
-0.7995284857033381	-1.2135722037901175	-1.6390801422057717	-0.8384337122563225	0.05937112231513919	-0.5963788707735591	-0.04713514003974371	-0.4864199997543418	-0.01824632499394561	-0.12053792872990204	-1.6606227438783026	-0.5133675286947391	-0.38956671829306155	-0.27768619327450295	-0.6070375823815622	-0.36841136314019035	0.007910012759357762	0.3673890015388564	-0.8888946960082251	-0.3224526945110356	-0.5596576559305861	-0.11932642631333809	1.1599389168309888	0.8001433715823999	-0.4206274451207486	-0.08651629433215104	-0.3425893959835067	-0.07941673432118981	-0.2614327566240064	0.5392198022380003	-0.4153004481513969	-1.4089031310818554	-1.1927604135732952	0.6946227147224877	0.25843103450734695	0.08673196548216304	-0.3291138374691362	-0.40747583051791864	0.21237288961998016	-0.6219006116509015	0.14945451371719526	0.44503835187875285	-0.8777820593347027	0.30530399474348574	-0.5582655406567989	0.13265180329509854	-1.0498067430066214	-0.9183231265705667	-0.530045674811312	-0.18128750173655972
-0.7883641764140189	-1.2585022900058442	-1.6896192591983115	-0.8317597232548398	0.05066102604932315	-0.5981522770837695	-0.04212914182773132	-0.43565711573745514	-0.01930769610843535	-0.10616081362401929	-1.6697028408253198	-0.5006553913156889	-0.3551089180776506	-0.2859029476272917	-0.6124555150241824	-0.36853211465602626	0.04780423763570831	0.3577245278760097	-0.8813430765424903	-0.3090846218583144	-0.5725388591996808	-0.12116884531562637	1.19031582520771	0.7900612851839466	-0.4423908152844187	-0.02717813109955002	-0.3204486147253522	-0.03496937184816543	-0.25660161890131966	0.5780730832580532	-0.3915246324560512	-1.4155195570503916	-1.1902201364292693	0.6067614174851416	0.2794232398486392	0.05100470270754511	-0.3165534601475099	-0.4177219193001383	0.21322393130264675	-0.6377305594065937	0.12548330129765514	0.45128775441261976	-0.8640045896703088	0.32944472226660515	-0.5659516540237155	0.15300969018609353	-1.0449520109568007	-0.9309804022318549	-0.5211317047424235	-0.20674470775304857
-0.7836503569363032	-1.3044488940092582	-1.7092089628032168	-0.8252711228367285	0.09058230060097082	-0.6094260743415365	-0.021763830919774442	-0.41990311724945517	-0.018670873439744645	-0.0813923182930954	-1.6801980178160292	-0.48698021322610263	-0.3257831306602801	-0.282251056803822	-0.6262712432628753	-0.3442610599721716	0.10495677922973187	0.3566702216582466	-0.8588184184808899	-0.3126355161566954	-0.5745575552343956	-0.1279966333829242	1.2153530426588395	0.7904813721172124	-0.4293560695179412	0.0343839496647628	-0.29642795581320563	0.009910919480114758	-0.23974000096724635	0.6196930065798446	-0.37800284153927116	-1.4271273219074831	-1.1996191618621532	0.525471463808481	0.293655243469859	-0.00864706638936635	-0.30103769992668017	-0.4156727015436944	0.1947137747046462	-0.6633927728490421	0.10064826140354677	0.453303690713861	-0.8612490957374284	0.36827980567336865	-0.5770538177759377	0.1802913254105692	-1.014632835324931	-0.9575841205199388	-0.5428223652433846	-0.19709426364222243
-0.778192250172636	-1.3503954980126642	-1.726364442883252	-0.8378775465061997	0.1081476614037013	-0.5965055426528615	-0.016985378081036347	-0.38686348153156974	-0.0361834968287626	-0.07996884154993768	-1.6804338644899797	-0.4890025987182278	-0.3193681146627287	-0.3090315895092193	-0.627806324178291	-0.3245785628902394	0.17924257727535375	0.3507836786090601	-0.839678969145315	-0.3236015132546383	-0.5865736030600436	-0.12702123508759594	1.2430007756735875	0.7876807925620897	-0.43226561098367206	0.06905684572742456	-0.28723744283812314	0.052770876150533094	-0.2072482315774276	0.6349696836372667	-0.36729809039682065	-1.4321186607960317	-1.1997461757193493	0.4463719579853954	0.29694639430726294	-0.06734185523338614	-0.2785439523049528	-0.43226160719109097	0.17801208168232155	-0.6745032330750814	0.0978408221111656	0.45572281427535927	-0.8484217963947223	0.42484141363816796	-0.5616815910420976	0.18659503657986276	-0.9742378007217419	-0.9764528370150087	-0.5405938727261604	-0.1896900435916745
-0.7674414338199572	-1.3820092012097016	-1.7341307750816475	-0.8522451617177271	0.1216483106157096	-0.6041058554109078	-0.015278787781491917	-0.3449622216641828	-0.04127807817830002	-0.06630346481563892	-1.679372554457211	-0.48592086844451704	-0.3121283108940675	-0.31856708221492636	-0.6345787399815724	-0.31214115675870946	0.24952644680673483	0.3624689058559525	-0.8394185684740872	-0.34501131711250743	-0.6167579151980911	-0.13742548357109502	1.2526122193396672	0.7582747072332705	-0.4311017943973782	0.08947645215499135	-0.2797179322221494	0.07153112654500095	-0.18527129134875128	0.6524115590177891	-0.3724814435815847	-1.4394315526559935	-1.2223546423011364	0.359240810032567	0.2868950417497838	-0.11008697319588331	-0.2625356282675861	-0.44641096789034457	0.16365075328732326	-0.6935778285074039	0.0831557550433434	0.4661048862267817	-0.843100842593301	0.45329715042871427	-0.5600955676489184	0.21253325794859415	-0.9348503520156819	-1.0157138309643765	-0.5276686161262725	-0.18719423908025679
-0.7633065044535438	-1.3796712102980213	-1.7481565392011347	-0.8659639168874456	0.15300465717263956	-0.5876385111018076	-0.010272789569475483	-0.31498586343007184	-0.019732244554226543	-0.05818964737964501	-1.6779574744135208	-0.48871368650506686	-0.2999397804987271	-0.3450432906850273	-0.6334048545756673	-0.2994622475954991	0.2919218770044879	0.36000885801450055	-0.847490989282291	-0.35169535343886443	-0.637906159371239	-0.1549826528870002	1.2641222197792852	0.7672365618096727	-0.4326147559595624	0.07188728622233526	-0.2810756216389223	0.10789715038656095	-0.15173751186188397	0.6810402924009817	-0.3835242394969593	-1.4315382725531784	-1.2660474091782967	0.27210966207974596	0.29285469326616437	-0.16697413267332936	-0.26089374887914174	-0.4471916222737528	0.15662965940532617	-0.7190433966361208	0.05605316802846247	0.48233317345181986	-0.8323639179582919	0.4881670901843305	-0.5646096342294936	0.23619800971528415	-0.9096607045873925	-1.0399736093151832	-0.4972125517242308	-0.1869446586291135
[truncated: 2,607 more rows]
[truncated: 10 more columns]
