# Supplementary material for: Obesity dysregulates feeding-evoked response dynamics in hypothalamic satiety neurons
Source: Sci Rep. 2025 Oct 14;15:35837. doi: 10.1038/s41598-025-19800-2 (PMC12521569; doi:10.1038/s41598-025-19800-2)
Supplement: Supplementary file 6 — Supplementary Material 6. [file 41598_2025_19800_MOESM6_ESM.zip › Supp Fig 1/Supp Fig 1g.csv]

0.13679766890829148	0.260803239460047	-0.10073855482344478	-0.25620028004617157	-0.15999145273471255	-0.07794837539356904	0.15871573127888397	-0.22181026328718925	-0.17166844693603042	-0.10192691880479944	-0.15246732411198083	-0.08339560404955841	-0.07044493706738177	0.11622824299178935	0.009724193576622006	-0.05248801323759079	-0.1425004200893288	0.18644246203828332	0.23957706391660666	0.11312635745097584	-0.018355674393778165	0.07272868766995831	0.156969476027098	-0.042637041027459535	-0.10160342185666796	0.3965376432412589	-0.37126248405264184	0.16782811905180034	0.07220262033345005	-0.19640562601068046	0.12684945218741533	0.15373395974575152	0.01442236737136168	-0.3102097021781126	0.19863155446530065	-0.07712761101057782	0.16666277557770057	0.17538301104512435	-0.23111353407938726	-0.15549879803999925	0.40900753326123285	-0.3077153421261378	0.2042305847650619	0.2280721240552455	-0.046032602151316306	-0.1868943319001844	-0.07194182755311397	0.19638730976454713	-0.03568769811286793	0.1853165301772516
0.13321911517842622	0.26628074215307496	-0.18328605475569257	-0.33450681417201056	-0.1145340234543797	-0.17089792019236313	0.1047187325339833	-0.2083045277040823	0.049036170455330354	-0.134560219912096	-0.09994810631651821	-0.0884936585379168	-0.12826980402943225	0.08250970730045543	0.036472187803979594	-0.01681751491538228	-0.10747675547175889	0.2294717428680242	0.1951315569695223	-0.048478221810396044	0.12457355016300797	0.032557957174767754	0.2046586220291829	-0.10140197385356345	-0.32039061240883127	0.426300686214115	-0.32920052392313587	0.04929050338907142	-0.050914679860282974	-0.15330518714922894	0.18870144242820158	0.11469048421940115	0.11709860910272815	-0.36601482853406286	0.05470214386215048	0.06564115966649775	0.1483350587283083	0.1931093425177679	-0.2559762368275524	-0.16927730151371267	0.3617266055410237	-0.20202509709249533	0.1334047322179577	0.08186456438057405	0.1167673608163319	-0.14259538241146313	0.17446433987339985	0.03360355697357162	-0.016492419734122056	-0.008126155534367924
0.13187305368370933	0.2616281645644184	-0.25788551334408616	-0.2665882190894785	-0.10624200692140957	-0.23557862195050053	0.026895640707659926	-0.2259149476310777	0.25482383413296605	-0.22078884127768933	-0.1331529518244825	-0.08601083979359558	-0.15782841797220568	-0.011127130027071382	0.0692119975699078	-0.04994012050030068	-0.05993991011180615	0.21280453686761477	0.18919443328031676	-0.13201199633947586	0.20571704313957895	-0.05264366627057554	0.20737236940750786	-0.2385974001247761	-0.48311337866696846	0.3736608215568868	-0.32052412527160123	0.01184188793808017	-0.11478880846696551	-0.11572451308059667	0.22505769793375457	0.07882612120410526	0.15199857882854417	-0.2948044367562634	-0.116369377559335	0.11362815774376277	0.14333959799859403	0.17086843973374263	-0.2624124206144503	-0.1714964354866439	0.235434141525397	-0.1661493830143355	0.15083776845557567	0.03297371298549299	0.2631745024007653	-0.1650703405153957	0.35696402140642575	-0.05021148703075381	-0.01879133504012478	-0.128022954320774
0.08984967043397003	0.20665515560897382	-0.24462778462943013	-0.13620965931341358	-0.1442993895747166	-0.21214262561234468	-0.0796443372320975	-0.2419033551963839	0.2980829999028232	-0.29729690486664645	-0.19609002453529462	-0.07111392732762417	-0.1740326357054084	-0.07740491973079298	0.08016940609622072	-0.09123583655422089	-0.02107622177434393	0.1417531009296211	0.22279390980076216	-0.061788002769837966	0.15646082150429091	-0.11119705203762181	0.13648399276874826	-0.3286153451130489	-0.48555426977244875	0.28202110748696774	-0.3090816270499721	0.13372372124939141	-0.07195245603524789	-0.06469147810966608	0.23681222498700516	0.06283121138287794	0.11069585800284393	-0.14665724480986714	-0.17267517277341235	0.07653675826375905	0.16947478989574366	0.18125859282537796	-0.2021490490826893	-0.11230848907432603	0.1361972434422312	-0.204791145492356	0.258319396817869	0.09129731016602816	0.2732955763316931	-0.2489686583317603	0.3558664290079163	0.03523006673841435	-0.048321765900041815	-0.05776122748221241
-0.001781003511356042	0.09789702984840175	-0.14631611970813097	-0.053701633918465774	-0.18470232272141868	-0.10721026912651238	-0.15508812434016847	-0.22571633387250412	0.1390682733143024	-0.3140268444414169	-0.2107742390826523	-0.03943316015000839	-0.21850310645788815	-0.05438489781969838	0.09860830805741815	-0.08709964704560978	0.001798402281169173	0.07561550261723997	0.2613022930586557	0.1155101988168423	0.010979289366130176	-0.11764420631463224	0.015490573071602586	-0.22859908479323457	-0.3604767915394839	0.1951156705528723	-0.2659550170859357	0.3739445038284825	0.033401816161700654	0.0008185447610472973	0.2114158242832217	0.07505092509723355	0.06093354375500803	-0.04267336111867634	-0.07709782527641254	0.01907820639070529	0.20967005338310873	0.2640146684083273	-0.09570498120873058	0.0033845701412672877	0.1215089888980223	-0.2758726194798933	0.3943037080021198	0.18512655961650007	0.11129202573894571	-0.3503822985291911	0.1962166255891983	0.2359878434267979	-0.10559864276536046	0.1599616164383918
-0.11176407686029376	-0.03316707073443664	-0.029239162153395726	-0.09707293355471285	-0.14287884490971262	0.006394730072005576	-0.10482531216698557	-0.16722458197209716	-0.13497274080021116	-0.23249318635569427	-0.15210352600383376	-0.026654919679212838	-0.3027782936543749	0.06608102979268761	0.14766836677641862	-0.057219814035436266	0.016728149674858448	0.0638621342424431	0.28674237054253987	0.2678442838776011	-0.10490210419845092	-0.0858051828851142	-0.0829324111131148	0.04777818801373357	-0.22702156646344818	0.16621340524108036	-0.19177114528207373	0.5862195468490875	0.11818140788564015	0.05482630327301969	0.14158400018374934	0.08892642657775787	0.06564437617046515	-0.07911414178723936	0.051918337624367206	-0.021854802321164206	0.22862633813888764	0.3886301147534662	-0.004451102890564703	0.10529912588313249	0.1804609450596832	-0.32411263623748554	0.4714266648935901	0.21246159405817724	-0.11186935847578487	-0.392890757414432	0.020186087132205047	0.40843107257630085	-0.1480820660791893	0.36429826377481095
-0.18169361304932208	-0.11179893168330376	0.01861398303305432	-0.2146816064813519	0.0014551002398767478	0.04505750369202714	0.08178487872189975	-0.1138636855015618	-0.34573603726101465	-0.07669975695589028	-0.07124112832755818	-0.0543300726159798	-0.41498504552841325	0.2038036932549648	0.19901259826979645	-0.07025708336656279	0.04691868098981544	0.13003293416040737	0.28445375861765665	0.28178313408638467	-0.08938937759999771	-0.07552279837153368	-0.08786348866641619	0.34603919073508654	-0.20552320306829133	0.20047897751794755	-0.1363098539017378	0.6331710381925987	0.09876446666755745	0.08338364926712964	0.044203538032693085	0.08789983816273444	0.11570526430378558	-0.2295492444398471	0.06245703266738073	-0.07063661610158047	0.2214474309975169	0.47819124268078983	-0.0011683507272272624	0.10526600448056152	0.24554682241927114	-0.3229418747445043	0.43931143273723317	0.1452366733899463	-0.2506475331857289	-0.3362251008915727	-0.04860967399098513	0.4255924102991634	-0.14629808122467391	0.3866252284976177
-0.1903937666127364	-0.07804299641234701	-0.04691613377292248	-0.3076106535280294	0.19322863001633864	-0.013697995602094084	0.27454160679960987	-0.10118550724583501	-0.3891940957470681	0.09116171186049263	-0.06413052894089737	-0.1102431507382183	-0.4866646843396539	0.2632914045532512	0.16961628778228607	-0.1608230888470083	0.08018785201123578	0.23471759654943872	0.25466863530535977	0.15600239312879646	0.04177271460112023	-0.09671575166158208	0.03303064759005979	0.4848899672267491	-0.29369956739362413	0.2585152559733587	-0.11441985730381622	0.47814502798786557	-0.00956684932772493	0.0799131384692353	-0.03751525849528163	0.0646856936809857	0.1362736875262258	-0.38193072909904213	-0.0822346105961166	-0.15501954991860473	0.2341511192108083	0.4674691358162416	-0.060722117245916446	-0.007015550269178088	0.28845111447394145	-0.2883165206744316	0.32264928909391444	0.060541244682448654	-0.2269774937269347	-0.2107310061002603	0.01605182243117555	0.2610825655128458	-0.08470575496267774	0.2113369272163484
-0.1568735523174299	0.04714763742735286	-0.16237709951914964	-0.3293128446503497	0.3060793410785959	-0.1418346365978624	0.312313069201942	-0.15881659952574664	-0.28621739194318435	0.1899873825896936	-0.1676476269886367	-0.14927306139904017	-0.4740757634462977	0.19022353644410905	0.01972158745863397	-0.26393002091753703	0.09935486695790562	0.32901015639239045	0.22803449942586257	-0.020335650129961504	0.1758848766040829	-0.10918024993045324	0.22004755533310527	0.40443994651269854	-0.40052989626490865	0.3159556114326553	-0.1321640212127345	0.22067338011262094	-0.08984779708972564	0.058098499168178885	-0.05479937996514192	0.03269587403853105	0.06919408792013923	-0.4126517330020618	-0.2602987881624852	-0.2544377474534176	0.290556818178696	0.36572530442364476	-0.09723030039572708	-0.1654683402168897	0.32343104346750706	-0.27235701839614435	0.17039193457760501	0.03466762155964383	-0.11492227257953952	-0.10140845239124364	0.11278962519019867	0.05494734837745201	0.017997954119812847	-0.007993058874317577
-0.11462035369055519	0.17537399565114598	-0.2345031012578012	-0.2897129623737884	0.2382896282273841	-0.250639890783642	0.10944429607163347	-0.2490203482120061	-0.155524988139151	0.1719349181473587	-0.30727995540957576	-0.12901326044533729	-0.3998478539935982	0.041404891197346264	-0.1876746796632188	-0.2879199200674551	0.09505139209941525	0.3536125461260511	0.21967609065671878	-0.11668257200059744	0.2072086514663567	-0.04087347692383764	0.3694691335422508	0.20887687146828754	-0.40453189929692973	0.32777475085569724	-0.1609526834051413	0.0028687890988019706	-0.03589714781086174	0.03172261710418486	-0.013045975418231007	0.03471593511326452	-0.04320239252762604	-0.2918102579624736	-0.2994941171793656	-0.3320647477937225	0.3455399687268581	0.25847104040097185	-0.05249865728119742	-0.26609116125810484	0.36583799056017297	-0.30041549497017767	0.0469686894276818	0.07319573814815679	-0.0509769956454402	-0.06779399236909364	0.1330551721116711	-0.029730741624544466	0.1157350759443915	-0.1040589006793997
-0.08375943161651397	0.20975687400142617	-0.20680038454061997	-0.2577882452502459	0.016816804175464085	-0.3001600186394093	-0.2183049288683137	-0.31489391147278045	-0.08949260636630622	0.056313181600014216	-0.38820849819641956	-0.06906146383232098	-0.33916985176194875	-0.08243951445091252	-0.3245926303122312	-0.17935321784556735	0.08071751045535835	0.30726310473846746	0.22494984857059033	-0.09592328677280997	0.14373243044914338	0.09511188482653556	0.4021333855228494	0.06803967471208215	-0.2839756922579793	0.2972502507211293	-0.1697716987011797	-0.06994244465604559	0.14897727206628505	0.007957881259571115	0.04049506752574712	0.07736902796987562	-0.1151918738061594	-0.09022211405655346	-0.156635146355741	-0.32200701741686916	0.32615361119302366	0.2139228440783328	0.04246904166619975	-0.26754850297166854	0.3991932593445673	-0.37355326393123295	-0.02657486078382309	0.10807032643947415	-0.11965760782524255	-0.11123937835364188	0.08054369093718605	0.07028301187447313	0.15805903692485138	-0.014065593988931837
-0.057166509403787966	0.1304980699732356	-0.11815169104565752	-0.2551416365767886	-0.21628466457607626	-0.27354626008590677	-0.48227556899942553	-0.33108093279666023	-0.11021059763539251	-0.08440346430949326	-0.32580058637019704	-0.019901652694640306	-0.3487929700231517	-0.10347219634089337	-0.29589150284300064	0.006808399557786369	0.07111745115564232	0.24364882845005156	0.2131751060584779	-0.022222857877942183	0.08937159365110618	0.2242202820147633	0.33448826794600617	0.07380029347925782	-0.13196572585166103	0.24927844953350933	-0.15150018487421493	-0.020971178297049108	0.33864804028520257	-0.023012296051154613	0.03658792895594559	0.14532255789359566	-0.09143866247186937	0.07493851243126752	0.048571142028948196	-0.23168614795094325	0.18257546836569719	0.24127583496496233	0.0870017301041653	-0.20759876429998314	0.3852012877471293	-0.4535895708679283	-0.04294733207922797	0.060508030788833225	-0.263715332903756	-0.1503405578656266	0.0375679594794196	0.2754556007817113	0.12629945552978236	0.1551102431796859
-0.035793679329116396	0.005076457104308227	-0.07109005205113489	-0.24048604104752727	-0.30313610467639573	-0.21210952392259688	-0.5514307215535512	-0.2981110488731799	-0.14186768829457133	-0.14553717631293828	-0.15762664273672575	-0.02254999268859176	-0.43440359684060287	-0.03981107099830047	-0.12775652427765963	0.1411187452812365	0.061020837064565965	0.23913341009137778	0.16617564087637082	0.042074641184856744	0.12374487887035694	0.2480251593452374	0.2383488028967067	0.1892444178537111	-0.04785751336880522	0.1940231450599809	-0.11465202393440312	0.09207000043829806	0.3851560800682245	-0.06822809387514857	-0.03821059671532757	0.17830585019574566	-0.013709927616745816	0.12212252598119043	0.1588628939256217	-0.10110455138872586	-0.03527293497944563	0.28897759213011115	0.016439138148844665	-0.16245429258201993	0.3275424284866563	-0.4884583637300343	-0.010600101341759134	-0.06081567979263746	-0.34422598723561315	-0.10697488209157194	0.07857467669502428	0.4272853082176674	0.03839584426266093	0.24883691118445153
-0.03142718716332501	-0.0672529760471449	-0.08678825819086507	-0.16211334170485736	-0.18952556739796633	-0.1579551595027861	-0.4353834385104274	-0.2651080626565991	-0.12148118488577793	-0.09891817473106716	0.02043599492749072	-0.06247371809736398	-0.524693232950336	0.021763347322139165	0.042596419155546086	0.1505161678447952	0.03543171348293021	0.33501964700209935	0.07920838773066194	0.058298006035929564	0.25470808996122507	0.14344901073926186	0.18966682248792469	0.3042581511708304	-0.08208952277492242	0.14184677606640714	-0.08725636152550295	0.20865406321720611	0.242026429896745	-0.10458582604354658	-0.1472462518881993	0.1313808249024152	0.019730347557802615	0.06691424589642192	0.10315362861963448	0.00904365813851837	-0.21544034646276983	0.2770604516831475	-0.116926813375737	-0.18312204779259741	0.2651422139218275	-0.4546276681690663	0.05140980512319714	-0.19222977125308577	-0.2716860934224707	0.017482647837271968	0.20958729662550923	0.39379248469277534	-0.047816801844388204	0.2035174984386158
-0.04373872522477304	-0.05042450391793583	-0.10855467846864197	-0.03381898625915016	0.026562401295884937	-0.11452574255975925	-0.2644370036834059	-0.2562366481069004	-0.04079703968744537	0.012769050335248455	0.10973189420189376	-0.07833065381114371	-0.5453942039481504	-0.00483388662692195	0.10205111919559026	0.05462275027726985	-0.005881645158600717	0.4842276624718919	-0.039102898299395	0.06316501549125435	0.3770199727568088	-0.007447461672286049	0.22994280491993616	0.3281614083541864	-0.17191960736141662	0.07619592599390784	-0.10102052605297156	0.2945772790397696	0.01888045807866595	-0.12200448500060643	-0.22522346656542613	0.027099311388864955	-0.008037023792495353	-0.019893728435062787	-0.04442124253297976	0.057759237276996785	-0.2683062156420476	0.19908451042988948	-0.17959753649395038	-0.2392297037648889	0.2661037475150175	-0.372637881007537	0.14815321344559426	-0.26168998696132234	-0.1135285509234741	0.1483070308303078	0.3344134866735255	0.18931697139904752	-0.10499069261940056	0.08490508242165494
-0.05378494028291884	0.016394429536309804	-0.03372436390760226	0.07690850411651469	0.19322863001633864	-0.07821318891150723	-0.13899477159306242	-0.2744429093096312	0.03504738275044308	0.0897730607495404	0.08697797616457037	-0.03883728365137482	-0.478350495731753	-0.09211123588693475	0.03329420829182863	-0.07088578417187061	-0.02018242314989536	0.6037202409489273	-0.16023348887458466	0.10236596239669075	0.3923669650967377	-0.11969407075141641	0.31267900547870736	0.2466188564946306	-0.23925909639606305	0.01567663505467127	-0.14509901920240537	0.34500543229517733	-0.10608922492291989	-0.10137973511597555	-0.23134906517063192	-0.06403524726126109	-0.05046769040780878	-0.05467660279476307	-0.15627060030080195	0.047525985099025725	-0.2235455642030238	0.11629523946964586	-0.09895457425930243	-0.26655486089424546	0.3618923871950301	-0.2774115241052302	0.27028389507220724	-0.24939420354659886	-0.010625435317548183	0.20496770546501128	0.3743924582796351	-0.059904157466104564	-0.13251787791643094	0.031170633344377946
-0.029293187232681983	0.05440697834582715	0.15231257061808953	0.09020771270061728	0.2055179931648056	-0.03690228011204482	-0.08489863515158316	-0.2963897296321892	0.039853956724881456	0.05224641763223918	0.009588196793411283	0.05299390563880178	-0.3703323187482634	-0.14884979348936328	-0.06419693403440514	-0.14838143080511615	0.043806937630604545	0.6155732141404588	-0.2737453235201205	0.1621937588985029	0.293224731643731	-0.1276951545208301	0.3819457525865088	0.10720526092802332	-0.24623779589818645	-0.007133972963456063	-0.19773782768808035	0.33891299618290405	-0.04936000143226206	-0.035473082439791886	-0.16883484805361634	-0.06598907682535309	-0.022036821534216745	-0.011438406259914347	-0.1811260131380958	-0.002613638840910531	-0.18775027606035036	0.12612107114736767	0.05639586902579126	-0.23475831441644074	0.4986622517433185	-0.2227406106482176	0.4097481849730773	-0.20707306030773204	-0.061861298102310364	0.17457818770958686	0.31691852904889717	-0.229001423670808	-0.15268986308702848	0.10349868583014918
0.04559379494908234	0.033057916644650444	0.3327430029510268	-0.004143886508035291	0.09174227627417192	-0.006018403581680351	-0.08909546430739786	-0.27113268000003715	-0.03294077739819751	-0.09270230785349805	-0.0347290272909199	0.13194754170839587	-0.28358176332135643	-0.08290322712249397	-0.09779744658488007	-0.1674079025447038	0.18555677873876172	0.532403192166298	-0.3739235060815369	0.20497046785274636	0.14137900397800388	-0.07572117234928603	0.38360047659769514	-0.01131781485647796	-0.2186868163471707	0.027297133478993627	-0.22958113940573502	0.2479568983545363	0.13495208794965158	0.058891758779134135	-0.09195030772219068	0.02829147858051407	0.07699018381896607	0.06654950650848243	-0.16866516616899452	-0.07146454912568592	-0.25153337729793984	0.26135903822517204	0.12380834526883684	-0.16927730151371267	0.5851339624686405	-0.2184986731141584	0.5235600603342001	-0.16690085598549137	-0.21529677889517845	0.13186679991342704	0.22977634468283578	-0.2695347108920691	-0.17198148329217183	0.23609290598500385
0.13036283834817938	-0.00924424270760705	0.3783535472603809	-0.13531642888613002	-0.03362904939363539	0.002091510405395827	-0.13390570316790862	-0.19324298434545778	-0.13984561234670517	-0.24998357772930657	0.0010554775294095058	0.1386677044430394	-0.2601204419407689	0.09555990677235045	-0.05323952550810693	-0.15427136466537159	0.33270251524641664	0.4441533245386382	-0.434246672861135	0.17758940105307983	0.027453274664077435	-0.011977000831004085	0.3218461765006222	-0.06574573010498959	-0.20836760191749654	0.11354043375072975	-0.2120293421335955	0.0958446619426403	0.2954147486803757	0.17186514837151617	-0.03638947280567855	0.15701241952277556	0.15196540395237432	0.10962191241245224	-0.1999498457935357	-0.13309588344023587	-0.4198241636026904	0.4444647393545522	-0.005147444258539125	-0.12847173353386965	0.5536686045398366	-0.2545800166896715	0.5764225941725798	-0.12731653758015826	-0.3391720870399439	0.14139881258644485	0.16698075533814996	-0.23882355100580352	-0.16079586503304766	0.30982845565076866
0.16043582198626527	-0.015975631559296537	0.24673266342913136	-0.21091018912168083	-0.06805248057831563	-0.0030392515047910243	-0.22055204999110356	-0.08317785980169243	-0.1994139808435882	-0.32973182724380906	0.0879040077125985	0.07487581483880454	-0.2671522108630303	0.2764078486925108	0.020185042804148942	-0.12521876955693206	0.37785589760782523	0.43681576970579516	-0.46125561040368396	0.11805958472201382	-0.025846862879362924	0.036095626444723986	0.22964495459792703	-0.02601732481410369	-0.2332726290506453	0.19508256371974994	-0.16503218277111137	-0.059810458512801895	0.32941920451033974	0.26418073559548794	-0.04205151259752528	0.22026351219057005	0.12074784548089709	0.06830688719586074	-0.28980382022787465	-0.19290576510175972	-0.5710013615930134	0.5672544399487589	-0.2690707704568512	-0.14774838983604005	0.41752871027673993	-0.29055191230691957	0.5436776515817847	-0.06569812215342691	-0.33403522722187834	0.19367542564332327	0.12700178373204038	-0.20668504581570873	-0.08957932252613182	0.27978188464526343
0.09523391641285213	0.026293530788796062	0.045789028955622174	-0.21276281519309356	-0.010206580382190349	-0.0037343869893916738	-0.34430894123936195	0.010435425073433246	-0.1789611798627539	-0.2798065134930195	0.1441934968107565	-0.013181489959996764	-0.26430570308536533	0.34507044642154827	0.040908117539708994	-0.06625325192223086	0.27894218316802744	0.5090624634446199	-0.44479750551774927	0.08554663720415498	-0.03048742211822048	0.07150538147379919	0.1591868062020744	0.07598535577025345	-0.25463869482490514	0.2341817336318079	-0.12898002170758063	-0.1567927703217785	0.24599582162786654	0.3021580394695758	-0.12443253600174402	0.17929932285545572	-0.0016674475687662301	-0.0400207110245254	-0.3787331733046637	-0.2460921825704105	-0.5937158207785487	0.5343246256774796	-0.4792464907809287	-0.2061745439890051	0.24461844515688544	-0.2910460864215226	0.4207184035940853	0.02510202019974276	-0.23734080975522717	0.20739222436790272	0.07684513715799748	-0.2016063520601966	0.03650222905395991	0.18262132281130228
-0.03628614085158482	0.07017954634145195	-0.06287817530996669	-0.1838816980440232	0.07304394417193434	0.026818472643539017	-0.4388532578912201	0.047377584168429444	-0.09602291721432361	-0.14123897049332076	0.11995131378552396	-0.07932378130886633	-0.2374245958764106	0.2642519522301184	0.0021764922352248777	0.03668823256794518	0.0895230820888832	0.5878498734824101	-0.4000932859182826	0.12421784158385635	-0.020178751237619266	0.10076554319252186	0.15508309065435882	0.17096935141989064	-0.24762692091756847	0.22090589355160192	-0.1270895220013983	-0.1940096083119737	0.15655219461984965	0.25975170276769727	-0.24724251020038562	0.0622682435423741	-0.11024881725754272	-0.15905838400008976	-0.38232229491836717	-0.29606621990553156	-0.45688320406240396	0.3557666912367607	-0.47429915115699106	-0.22564992870666012	0.10367088292783933	-0.25983351868651483	0.252088577782371	0.08953697380466122	-0.1671901530667578	0.12250085017897189	0.020119566380771284	-0.19837656838431547	0.16028486532806369	0.12643789518917276
-0.1544112447051461	0.04876449063191614	-0.0026577458747770962	-0.20392975874543817	0.10436199864706214	0.08573948038636979	-0.44635467693351033	0.03162089265479734	-0.030255725729730825	-0.004225394213028998	0.03330121893406892	-0.09107579003201027	-0.18675742018302915	0.11583077498757248	-0.06697766610755378	0.14442769688812834	-0.07576345612994398	0.5913360420681537	-0.33063225558352255	0.21414163532978225	0.001200968112827395	0.10605551593263372	0.22577290041177903	0.1874235326112074	-0.20856604834883474	0.17760215583357547	-0.1536891845340174	-0.22039912777655182	0.14004614067125418	0.159437414466673	-0.33985493884251133	-0.05393494188760846	-0.0675527516328999	-0.203364272197844	-0.2873779319349513	-0.3118631820055024	-0.25037548904933216	0.1328597327371534	-0.26600023661519	-0.14241584402049673	0.031124831138346895	-0.20449265106070513	0.0926724099061307	0.07890852784921394	-0.21475256377232688	-0.04233654388872609	-0.013792712695414927	-0.15466660801009346	0.21250877950489186	0.1744026040534334
-0.19242927423890327	-0.061709479345757864	0.16164574779780572	-0.275785184229726	0.06273673636999244	0.13237976123447637	-0.3504885243270561	0.0009681692480137836	-0.0333054140445403	0.0474853281089807	-0.041839626677580705	-0.0573756636090203	-0.16332923626200865	0.008878759518662942	-0.1255054554565533	0.19694075888938384	-0.12263822843473983	0.5027873599902752	-0.23925030320297272	0.27042677869063664	0.04528628088197415	0.08000240018760846	0.3227728219468777	0.09035379568380096	-0.18372717002614186	0.14277376739371608	-0.1708529318664684	-0.28191948808420486	0.19128437226720016	0.052578734375344965	-0.3152200990463924	-0.13924112760083066	0.10299928673251192	-0.1386992945273849	-0.13612114562736444	-0.26116056360916795	-0.09882445856731065	-0.032619223051465876	-0.012774040193565797	0.03842701407201205	0.01149628330498626	-0.14843871340377693	-0.005960129719580684	-0.003694425560821491	-0.3485797082183671	-0.17618659362220934	0.025281576691310658	-0.07899075164530797	0.17227776164983685	0.2964522413161003
-0.144529183487828	-0.18604219107690678	0.27674393987274437	-0.3217369273225847	-0.012254807573594172	0.11109537472963275	-0.2246827873491943	0.0026563861959039876	-0.10119412783509009	-0.019136862094885455	-0.03360456041117251	0.01588404147359655	-0.16919456660715185	0.018484236287320592	-0.15622592407411065	0.15279934445354162	-0.05249158824132793	0.3858513051427883	-0.12852460481382796	0.2380462668042042	0.09762515972593518	0.041385599184821174	0.3770808639936637	-0.06538155305649766	-0.2016534976571672	0.11350732691762207	-0.1459613524017197	-0.36428326433030606	0.2341207246989178	0.007164621648615868	-0.15092161105132865	-0.17583403723324134	0.2765370639527839	-0.017970557116790842	-0.01820706712724866	-0.1377654256962071	-0.07100205807933224	-0.10291375399990874	0.10941729033057117	0.2189717795412792	0.005760238076650987	-0.09242125839960375	0.0008341144414726399	-0.10998220650469412	-0.45738954893806605	-0.19390883042471038	0.11237387049379671	0.006616772508020884	0.07949061642344234	0.39637455884601386
-0.06228810923735163	-0.25526990583592224	0.2621670341715622	-0.2891505580306742	-0.0439362571955773	0.016225931925731536	-0.15125480007187211	0.03648692973989437	-0.178099311425957	-0.16428396631074196	0.04610029783006424	0.08858097430747942	-0.1808589523783042	0.11848056168237613	-0.1479830397144484	0.03364399708961174	0.05847185580223988	0.3090559914397067	-0.012468762419897835	0.13428294957308665	0.09785718768786629	0.022407821979693703	0.32125047585660393	-0.20204726725714992	-0.24851992985859034	0.08556515976623201	-0.09942852630040935	-0.396139420763011	0.22641348908764522	0.056908609751768036	0.08284447626128354	-0.19543856438471469	0.32842257027519617	0.09145125926742852	0.03259739671218557	0.019276910316489423	-0.12575363097776987	-0.1020008811244353	0.04966456913531786	0.2771992052787596	-0.000904184414055256	-0.03557465219642163	0.09018671082282712	-0.16323404213085846	-0.4502652752223258	-0.12007392668473771	0.1856398261127067	0.05886424944378028	0.00391211467262009	0.42811811226711305
-0.004374634196299034	-0.22362577883214863	0.13117275940891512	-0.1722035372724031	-0.00967800562311603	-0.08410528968579031	-0.16787688720079896	0.05992335325176894	-0.18844173266748993	-0.2948502338616368	0.12964157248456457	0.12754467646845802	-0.1514328882738283	0.23099712921036594	-0.1094500381294728	-0.07727206077316937	0.13457715349201965	0.2806354170645004	0.06985493029851715	0.01919638585407032	0.012636631951446958	0.057288579734772395	0.16785756002064064	-0.2594217058980841	-0.30077749011141663	0.04477754136516809	-0.053028366845136045	-0.32397054168522593	0.1798392927757913	0.1558677462174111	0.25710947874375073	-0.2098108021951014	0.2327462274146977	0.12590255236537096	0.01672307304675657	0.1308160473242373	-0.17481501019734919	-0.07427942154990469	-0.10160730328018192	0.13974538456742336	-0.023649427342571017	0.012250788961673515	0.22511045706486493	-0.14381055714727298	-0.3234661713300845	-0.034312382697790855	0.17519606813906785	0.04459079640542895	0.00012488425521804038	0.39231511071460384
0.003307765554039174	-0.13707463688130422	-0.017267631000612575	-0.03831822100402017	0.06762605289143357	-0.09777628754971579	-0.22478192504578756	0.023113603329160026	-0.11869668685922044	-0.3387911225866704	0.1386703800778645	0.11274707675227356	-0.05941016302820881	0.27654033802725464	-0.0467180467175234	-0.12131420666080586	0.15268485155044434	0.2286417027285635	0.07954007061832893	-0.04106182644989973	-0.15806965433506298	0.11703220936834749	-0.023428535671246406	-0.2546211902587588	-0.3248556571139847	0.010214007590243589	-0.03153637018536975	-0.17129541715425592	0.16478868246193942	0.23800316843422906	0.2691288965475048	-0.22047407540924316	0.09951592473516281	0.08853334416385365	-0.03643436987459844	0.13598234939466883	-0.1583729970671168	-0.027042399666816125	-0.22114922069471007	-0.14251520822823904	-0.04629520127868884	0.01991214604039349	0.33325493851604504	-0.08069751650805387	-0.1530803804915753	-0.013537909084658243	0.1016041608381797	-0.005665035920343011	0.05025585530664138	0.361170492263709
-0.007230911026560459	-0.0946734865165081	-0.09704485926115103	0.040914626157525176	0.1330371793268183	0.010598644669386661	-0.24203188425315783	-0.07324717187292479	0.014229945123265966	-0.26062990291325405	0.06359567957678307	0.04249985841278293	0.05269386272113201	0.24172876532430962	0.018827780720830946	-0.09921040992681128	0.16271525833599618	0.09387638568541923	0.017946558378961967	-0.025765511018899977	-0.3201544444928193	0.150524349279145	-0.1369095083576636	-0.26246755030371843	-0.30987295154781896	0.015146925724786748	-0.03545003624378617	-0.029977388202159515	0.2249911237173323	0.25562014229400937	0.14476268918968832	-0.24345640960372472	0.040630519541882494	0.02483658377776976	-0.09867232361918134	0.054646209106359096	-0.10454773476756239	0.04651855640692813	-0.23670416049088025	-0.394221307142883	-0.05912670129814107	-0.03779677740973257	0.3459485751681383	-0.030571108270667693	-0.019485522988229836	-0.05815902067417844	0.053493027370429665	-0.0697959923624688	0.11553574802768768	0.3717184025724073
0.00662367313858599	-0.1406053163280174	-0.10449820923505973	0.04776272610009128	0.15014978715183291	0.17600778831597527	-0.19173602618110563	-0.17583117817703597	0.1613111087407861	-0.09329744404389986	-0.019317216527268026	-0.01933888044592103	0.11671543462409892	0.17167502958049835	0.0646105480679262	-0.07065415755940038	0.18595402257184998	-0.10502447285374032	-0.08868949000528113	0.047239630810913	-0.39660102858263624	0.13690266947337526	-0.10811731056321304	-0.3257019287250547	-0.2706136325477618	0.05441162980244187	-0.04752270103414271	0.0108154448974288	0.3280960739333041	0.21480032481402664	0.0026488015486524374	-0.2751150716929427	0.08807059245815232	0.00013377977586953926	-0.1588555632358738	-0.051064279411681665	-0.0901568379634422	0.1350838230155574	-0.1719709405589384	-0.46117622246045287	-0.05126865089863007	-0.1429331494424389	0.23435725765477305	-0.005654045283851505	0.03423912846808091	-0.09827650537010374	0.10887487896886515	-0.1185846464921882	0.1426111233801727	0.4137769471471055
0.05376865622188897	-0.2473836218381098	-0.0687485129000352	0.015540265500787558	0.11222454818828347	0.2558821656662159	-0.11777930452193325	-0.20112133010227384	0.27166341743648126	0.07512609784120565	-0.03833393581718746	-0.017981606199023666	0.06578315925409299	0.12589996442781157	0.054116594887142946	-0.07065415755940038	0.219090778982236	-0.25828972452522125	-0.19007168144890949	0.16176334309633034	-0.36052068050053204	0.098285868470588	0.03236875798558527	-0.42194730124267166	-0.2152801526091788	0.11377218158255697	-0.061784365484301725	-0.042029816163391825	0.40523458657483236	0.16783274534919582	-0.025297172628657275	-0.32311967060981567	0.1678893445116824	0.026129750698678282	-0.20724076689247856	-0.1013363726354789	-0.140276857867449	0.19606373109654182	-0.09205747880501577	-0.31166952334989034	-0.031640103065269445	-0.22505228419102086	0.0376224608744421	0.003413347671891894	0.01087769880455362	-0.07681785245012644	0.2366612424552704	-0.13342239883671245	0.12168169212609474	0.4239255674756527
0.12465028468767111	-0.32334272544880005	-0.02267625664540353	-0.026441564581892604	0.05702152178751512	0.1728962294801095	-0.07303515745916112	-0.11204305938128428	0.32151919162641135	0.16194985539720078	0.03323507382348604	0.05769470912805642	-0.08297089678752682	0.1350417285248878	-0.01265407882153352	-0.09504113090214138	0.22677082642200588	-0.2555273509410987	-0.2562059324204005	0.295424004124422	-0.26494504829111054	0.08585443253134711	0.17477430638735086	-0.45807366445384956	-0.15730072025271408	0.17081525504444384	-0.06991019755473997	-0.1089803912667622	0.4083770216953048	0.15923909956393784	0.07718243646943682	-0.3582389291303327	0.18815919384863805	0.07198743920151099	-0.23358750449999763	-0.07603473941875037	-0.20730204620112244	0.1717647149205542	-0.06155109506493853	-0.07034367200413154	-0.007966482874367988	-0.21917857709732722	-0.14618670067266906	0.010454693117374424	-0.06069986338892497	-0.0002860865880218894	0.33823842988043523	-0.10424812470783872	0.06640141655978343	0.3726833533577464
0.16798689866395886	-0.29295248460368806	0.03173979404905335	-0.05601741650773905	0.013149816784390573	-0.022436841694275334	-0.10323910902147906	0.05098573411588394	0.27322141037991376	0.13073826852253564	0.1347347459987266	0.16031788389356866	-0.21664740872157578	0.18455961738397456	-0.09286495755037937	-0.12995057035477756	0.18257744999058514	-0.09166414676894923	-0.28327125605384856	0.4075969839518221	-0.20513818375775053	0.11422191135016949	0.20320246489933602	-0.3891051528688656	-0.13229646990389626	0.21024549328768147	-0.07120369735369673	-0.09610018665982765	0.368650026119629	0.1835657276329923	0.2081046899020163	-0.35490086099373575	0.1524962019710184	0.0947339137589576	-0.2501544656698255	-0.032154289141058404	-0.21034563816890472	0.07091715871476895	-0.08648674786117622	0.0814517160247863	0.01590607530132935	-0.09520720642822249	-0.22576221399302357	0.023374897731976492	-0.14985159198837303	0.08151651694379622	0.3043461070296733	-0.044070582816571856	0.0115862394657761	0.25685598495225226
0.1697269293766388	-0.16452814435484697	0.1178490718449379	-0.10603832043603006	-0.01701198040526305	-0.16229148085914363	-0.16434097602228234	0.18680444268823532	0.1296871668676572	0.023349249275822864	0.17931655052535994	0.2128874327734646	-0.23593341019543848	0.24050323897795464	-0.15708662685865732	-0.14391434613582907	0.11365564494920026	0.11754913046288448	-0.25811310902447476	0.44868513860523923	-0.22671678421843222	0.14685443069069698	0.07724487316866084	-0.25945481290249783	-0.1870015361432514	0.22448143152831876	-0.044670368144110906	0.003564121481190089	0.3520778156421869	0.20369469026077064	0.2557188023036589	-0.2776318690975238	0.12237341441299925	0.08836755353297474	-0.25122159139429684	-0.017284612028099753	-0.13078217422887753	-0.056154745549789324	-0.12445393197248161	0.050648811624419435	0.04969237638610495	0.07712357877112597	-0.16633743457470243	0.02197991420032026	-0.20538144482776682	0.12505821943271053	0.13767836433566785	0.015114456177364448	-0.011060734003906132	0.11827574251181976
0.13748711503972685	0.003195627866337888	0.2177767285747598	-0.15622463740642042	-0.04591841254210233	-0.10452903225732375	-0.21556211926254298	0.21229320837206148	-0.0661227122147737	-0.07574092642689981	0.14455729491891828	0.1928262573192915	-0.11435207100704559	0.2563688368130868	-0.17721383043569186	-0.1716102710854472	0.056485636636769226	0.2134685689791892	-0.19336860935230804	0.39696902452897814	-0.2963218581161156	0.1424571408504854	-0.12009751240412249	-0.15477046496099833	-0.31678550223950125	0.20551121615184315	0.008396290275060756	0.10915531040533472	0.38436220172199137	0.19744777082455495	0.17704624940637143	-0.14646036226133738	0.15544876594972343	0.07258428547270747	-0.24266801532322552	-0.027385394922209812	-0.018202353942841296	-0.12059361194434921	-0.12571397825739752	-0.07776286618229283	0.09209932347878556	0.18852833386825027	-0.02471887213495759	-0.02159671421702979	-0.1771552629076072	0.16458119880861116	-0.05643251435850585	0.06583500557879524	0.00962618161817872	-0.00272908596947778
0.08896323969355312	0.1097759513513677	0.287956944258268	-0.17319601552494038	-0.08830350103532943	0.11198912035269074	-0.22180779414797572	0.13569450214821044	-0.23077273242849455	-0.10063745705891419	0.0647532190118219	0.13939599794137422	0.06034861588343879	0.2203317377637868	-0.15467003827128412	-0.22074820244769328	0.05373803345789902	0.13879815803313397	-0.09817562059249567	0.2974105385959798	-0.3467117020797524	0.10185660007015983	-0.26958527957370965	-0.1415607702017687	-0.45374992170972955	0.17564885267963457	0.06909128084199498	0.11849263096870837	0.4292824848125618	0.16763443044646067	0.058441415871851435	-0.01323567859508937	0.22713967334277224	0.0922138961695039	-0.2233802149614835	-0.007680588948450024	0.04994764011806116	-0.09051196104451416	-0.06858082697025811	-0.1386731255288304	0.15214543855683854	0.14892807260419766	0.08508274203842495	-0.11443618963789765	-0.055489999103162546	0.20480164252644856	-0.1555983245445217	0.1003900395623719	0.05753132426638976	-0.0902101932015563
0.056559271515813504	0.10142770929511492	0.2824823597641559	-0.12033000727268466	-0.1258983807744556	0.3208276809423062	-0.19725469129150175	0.00825067372910907	-0.28332681780131136	-0.045653485689665194	0.028737206304481788	0.11387262124969742	0.15131094242258986	0.13408118084802054	-0.09250081406460396	-0.2605218007624541	0.10097694594302087	-0.024387733385216607	0.005209935492634331	0.23622527687195144	-0.31893464035002855	0.07577042199551896	-0.2766674983415458	-0.2031066913982414	-0.49021776090894037	0.15826776529281253	0.08816211121138663	-0.006170531872125939	0.42002057077326826	0.1639656047458312	-0.012913530042979258	0.04945244623220128	0.2680111207783233	0.16317228618837273	-0.20183885716916905	0.07544388667193162	0.03883191293143303	-0.008652160648376374	0.024463643436999583	-0.03497001404758887	0.20675391538375007	-0.027349472302379118	0.09989750857495899	-0.23643414225967005	0.11324987282721721	0.2388445449300753	-0.13618424324129214	0.1378993463841064	0.0968985878157184	-0.13196594287464183
0.045757948789910005	-0.03145122651734938	0.1936687691458832	-0.02260398200537589	-0.1465127963783394	0.3499571679162878	-0.1907776951140279	-0.09380369588546762	-0.21283923918596578	0.02949898991001889	0.06114831048556902	0.13754215994561556	0.08950958031129026	0.017821789613616006	-0.028742600101855656	-0.24483737014581708	0.16006696611539803	-0.14012189011076767	0.08912570607184211	0.27532689705381064	-0.23464882583170815	0.1263227239931662	-0.17036802786363456	-0.24889367849599686	-0.37092830359004036	0.1891233337585601	0.04262428495542766	-0.17708985367408336	0.339276527309297	0.1851852993386675	-0.0008610008954085548	0.013687430482874926	0.24074137257051426	0.2648351010471704	-0.19020652396130894	0.18883759365367453	-0.011387354536739298	0.05700829563043144	0.08136468093479456	0.16746799852776387	0.24140228106933237	-0.2207141651178735	0.01286489800467902	-0.3319453432825919	0.2237520898435786	0.21177628594572775	-0.08052300448687325	0.17142536398583658	0.09257981628710125	-0.1225892831743719
0.04365677962742086	-0.2248136709824511	0.07514071690596479	0.04425596960777325	-0.1497503167776641	0.17521334776213124	-0.20792851662480494	-0.13630704022055373	-0.09526049513561757	0.05875985260502388	0.11386596361275092	0.16107928164183247	-0.09135467406054351	-0.10108738831557747	0.019390547926114873	-0.12875934777629414	0.20800105530843901	-0.11811918609389578	0.1372860613607763	0.36885956175640755	-0.14471147309749952	0.22858450952534462	-0.04305356244379688	-0.23012200699604438	-0.14747762190140015	0.2776841123485392	-0.05017603395510424	-0.28738281394575443	0.24050482973314002	0.20637194144770976	0.04926957363592901	-0.10480074206443632	0.15588003933987266	0.3413972143899467	-0.19332173570359162	0.22937319451397575	-0.04417213323303856	0.07473462710307499	0.05616375523647628	0.32045575704960416	0.22840499939588846	-0.3031317942980916	-0.10104640531977543	-0.3587222182421395	0.2260417754213909	0.07138667769198809	-0.09995371597796122	0.16873664376233882	0.050720953778960125	-0.06600656557209134
0.02661761095037223	-0.37973460558376	-0.019642149576380174	0.022752274135945768	-0.14152437208957275	-0.04934851545547854	-0.2357862093677251	-0.15368574409588973	-0.01865365061903779	0.014256890811267648	0.11905835479277257	0.13062337171142752	-0.23775597047218383	-0.2183735718941991	0.03183763434874168	0.014220451157201166	0.21869353514914774	-0.011140292759399343	0.15061971344489572	0.4204763491090915	-0.11139888713286032	0.30968640409710485	0.010327834156733662	-0.15970340861794902	0.027816725782118693	0.3637287716215704	-0.12645935543267087	-0.2788401589622361	0.20048012977763233	0.18475561704940313	0.08175180191548237	-0.22991206567643707	0.08246403838622685	0.3379487692675387	-0.20697564248887312	0.14571884175816485	-0.034842862201390074	0.0620871883557414	-0.06131898127560881	0.31409644775403733	0.17528855745494606	-0.22977181281570078	-0.1797602096245653	-0.27704809136694875	0.1353835000794421	-0.14577714831416153	-0.2248321248158385	0.11217393683822419	0.0061711643952879515	0.0042851080149760665
-0.017178633780215488	-0.412104666679381	-0.05192900632174241	-0.09052257708790792	-0.1404011507265453	-0.15093760127723993	-0.220122453305876	-0.17288507409150322	-0.024056902742006333	-0.05368782426016296	0.02830726308575182	0.051371797392501924	-0.2443503249280369	-0.3012787731077822	0.029354837854870523	0.07348377443650485	0.18459677280878867	0.06080758652922129	0.14491476777705856	0.36773385888919485	-0.12830378150297375	0.2770538847565774	-0.04096861018970361	-0.11322117442760869	0.04200564562291693	0.3713433432386439	-0.1423130196354068	-0.19857893539618598	0.233260689823838	0.13306153240267896	0.07406997015110166	-0.2794863513956463	0.06557802641814016	0.2194747844369744	-0.1848046142380142	-0.01662226560880951	-0.003745292095934297	0.06374695722021716	-0.18596408614406115	0.17992164589822685	0.10960586614097048	-0.05156068731306283	-0.20657261706987168	-0.12531706118478678	0.041307288295254076	-0.3279847257546265	-0.3632162418154249	0.025968919301884365	0.005240967450665216	0.05015021706701082
-0.09538152354652663	-0.3089560316285257	-0.0374840183192172	-0.23800484541616931	-0.15572981873968592	-0.054313768916941146	-0.12732956929382686	-0.2135677923063265	-0.06260894089553062	-0.08503166362158895	-0.10557044071528454	-0.012916655960608968	-0.11226441105369053	-0.34956782338716574	0.04031224638118345	-0.0011992633308774824	0.13255783067380145	0.025680287827163233	0.13473210312575362	0.2336758909667799	-0.16821259095713986	0.13518342833283525	-0.14409101056616952	-0.16370935615144838	-0.10183494269323408	0.2611638026227813	-0.09070569432274557	-0.1322243594777218	0.287045947780578	0.08302007194543876	0.047845785852020525	-0.21285745168485828	0.10711297137699996	0.009152790096032783	-0.09787695040837982	-0.1539266783267773	0.00465766833681627	0.09614564545486239	-0.2155320669930075	0.054954593959953946	0.06338594100633442	0.09128548124998583	-0.20246292791879977	0.01563606052065847	0.019472315683611484	-0.3806731748991239	-0.3971152167413332	-0.02149861056987572	0.0699228764215853	0.05050292321613316
-0.19131302812132178	-0.1307062150755458	-0.0032183960940437586	-0.35369472705455	-0.18120051494254946	0.13492859134470325	0.00809252425365246	-0.24792797253983664	-0.06055371616164399	-0.05927549182565107	-0.18494457340363626	-0.0032833192326114755	0.047557556486683986	-0.3411679995646404	0.07738867402307209	-0.1623121170701089	0.0783671511095617	-0.06207155571682302	0.12365389467774628	0.1343160584809506	-0.18922769493881245	-0.016969412604472732	-0.21451606448179406	-0.30454655290765376	-0.25602781984428713	0.09208720589042874	-0.03850136910288824	-0.1496076690371895	0.27077144168296774	0.0920764525037552	0.03231656560419074	-0.05102075541914918	0.14695599765143263	-0.21903480262910244	0.03210028845542909	-0.17088274666049874	-0.0032821367965000276	0.13531619065658756	-0.14000555585736643	0.053629737856703504	0.0623249384207613	0.11141727236161277	-0.18804587323560665	0.08332597569944639	0.08919158233566458	-0.28366252745450143	-0.28478827588597555	0.029786238137727995	0.17111501546905472	0.0002256598835512819
-0.2846837327793424	0.0038885649540057726	0.02009805714290541	-0.43458170463701534	-0.20637388784345112	0.21725249373594208	0.11730922000142734	-0.24405500424762228	-0.0008196037345998031	-0.013780636381225165	-0.15233503389084443	0.07282335134348665	0.09027174188156717	-0.2925344770149376	0.12747495529288616	-0.2640954684978897	0.057809782747083	-0.08943631903462095	0.10969004510704924	0.1474271859932382	-0.19025524734171326	-0.05756995338479829	-0.2063086333863629	-0.46583394628733943	-0.27220120399848197	-0.008557566787527143	-0.021055705147575394	-0.2341071090291739	0.14659563702761505	0.1433078023774209	0.026157855655168344	0.11038543602735368	0.15312652461815734	-0.3579275615594809	0.13075970714425722	-0.07646526459128757	-0.009203908125082825	0.12011270785795188	-0.013801972689151999	0.15388822346953507	0.1185249191260546	0.008270863206495454	-0.16617172130247335	0.07170111293566903	0.19073416013448355	-0.13524211549228046	-0.11632114686594378	0.1561560886424768	0.24566365631690235	-0.049376137899276924
-0.3348491465337199	0.012731762072893109	0.016338402731290464	-0.5009090262546219	-0.22497311217834848	0.09388249606317904	0.1387890542634816	-0.191356153638994	0.0665718782654959	-0.02727039003043551	-0.023848156601563714	0.15015487916679557	-0.006025715649492903	-0.21916850790264755	0.1505484107093215	-0.20340929602761768	0.0853851254941894	-0.01681776731332103	0.0878321428099452	0.2543358494710049	-0.17845496813433429	0.04614657465092186	-0.14862495435677736	-0.5419701243268902	-0.11542852324001776	0.03726229024744708	-0.045333701374354975	-0.32105676789240345	-0.025940590218612447	0.18425982979256528	-0.010860626726628658	0.1852270430583585	0.12552502764869394	-0.3323725937148413	0.13062714494246921	0.05448062250152918	-0.008310680047593005	0.0368918969929422	0.04654761253579367	0.2509008116294119	0.21530824873004667	-0.1134816988541036	-0.12391483688622426	0.043236806111229556	0.2556417686882468	-0.044654782510939774	-0.020248551621154923	0.25570512506583554	0.2437035984692902	-0.08421751608295747
-0.3242776391849664	-0.06995873038948663	0.0016625587561191568	-0.5693867174194172	-0.22332131605624672	-0.170964123571844	0.06298176226789229	-0.12266889546505948	0.07210772553259044	-0.1274185856272156	0.11389903616804235	0.17998180834863797	-0.13831045428130026	-0.13980739639335601	0.12797151459165745	-0.00943855283202626	0.16000075880987355	0.10649299580524518	0.07002077174234328	0.3403196831816644	-0.17354923408182016	0.2098051062979695	-0.08442166272317514	-0.5016524143575168	0.10292870004424126	0.1826012876343634	-0.07339269701349921	-0.36317735473166624	-0.1689379273323987	0.1763933386506744	-0.09287742534892349	0.1460179887553824	0.08926488800010521	-0.14420354347277678	0.025372756714136704	0.15442869717177127	0.003830605302098578	-0.09953446459183056	-0.006772240783832411	0.23804970742796494	0.3183912811859721	-0.14512210860778538	-0.10038355223088859	0.08189777827417473	0.2629090316091415	-0.07178614541193787	-0.05352555752125798	0.2375147709611265	0.18742668331944504	-0.09558064343443637
-0.2513276723248635	-0.15614690529441466	0.020361892540219428	-0.6289817282239375	-0.18681662175771596	-0.39911420995760544	-0.03047203972144023	-0.07801390207873503	0.0167492528615862	-0.27269794232983297	0.1868570931307507	0.17584377710810264	-0.16793534314322248	-0.08323445045934627	0.07517070915520739	0.1739766347375965	0.24563990849385953	0.15091674406928648	0.07005394003111441	0.3023106569591686	-0.17338349982329587	0.30261106555720707	-0.06585565931779272	-0.38783384389956466	0.23823609181279126	0.2969191823899497	-0.08735586151003809	-0.3589722493715641	-0.2345982822180874	0.1504801913597388	-0.18393362083187428	0.04544543983806242	0.07669160993348154	0.10073553459700095	-0.0914476836211325	0.21483469061064753	0.011075677486241435	-0.21223277048999104	-0.10820596671960767	0.1069883174147665	0.38258193761396386	-0.03972040819140737	-0.1309742222828235	0.18738510438203945	0.2213960365678493	-0.16247643741517595	-0.16152199745888018	0.11114492045639245	0.1373953762263736	-0.11941825524876655
-0.14367558351556495	-0.1478316602423268	0.08295684055116197	-0.6316713442883267	-0.127186781749702	-0.4448508146757326	-0.0602133486996613	-0.0853626111460166	-0.01361503514239732	-0.3966515855428761	0.18305374927276388	0.20686245928722685	-0.044564581137665975	-0.0584589448629654	0.036803227336498684	0.21348551692381368	0.2967850520043982	0.07691036523480572	0.0965554027555271	0.13706409783326173	-0.15621343063952586	0.23638721931700593	-0.10894467256879885	-0.27700152523930505	0.20714615090287192	0.2651697294300302	-0.09136902755298963	-0.32830809130864214	-0.2318197080062935	0.17044389156856143	-0.24850074126524044	-0.01813681038296873	0.09440699380571158	0.25037815803397856	-0.11182912214772107	0.2511312743875147	0.041544679685310594	-0.2224071536292581	-0.14879272073902694	-0.04904661014452922	0.3812888407127906	0.14979038985115634	-0.22536450213968265	0.27400693891896644	0.16946331295506178	-0.2270450291838252	-0.2335962338160111	-0.001449388162501897	0.13669772851791023	-0.16005466201086635
-0.041539063757793114	-0.059531677070215575	0.20422218503813647	-0.5821102886170598	-0.07499002429116058	-0.30687966165726943	-0.012561162536786586	-0.13670426773771557	0.03899208828808459	-0.44251013532587596	0.17362807101602543	0.2780034923746678	0.15088015544808617	-0.058889535200871916	0.017636038403765146	0.0932051260135473	0.2877808584543145	-0.03282094120215601	0.14352169964886302	-0.07337612052060426	-0.11242643953574642	0.07200131641819475	-0.18893403126901698	-0.23313474439727966	0.06204873518823589	0.08705496725653315	-0.09826769314748962	-0.2964221349166823	-0.20062690465253935	0.27234469909148157	-0.2666788690180316	-0.009626061264828654	0.14194659135047624	0.2187453056610807	-0.012540033000348495	0.27467768959312555	0.12325850751561554	-0.10580507136183248	-0.07700324161154126	-0.12135063197895	0.3170318716231904	0.30845676329105326	-0.345881136494859	0.24717011288144697	0.11869202405565968	-0.19742272220451942	-0.21417550043763525	0.023047840540549817	0.18639682241647038	-0.18621214860980537
0.008921826910056678	0.022498875308675843	0.332940879499005	-0.5113697470364472	-0.0796150534330572	-0.09797489768817312	0.05822315283137282	-0.199797238378445	0.1686701392395799	-0.41162917966810564	0.23345632352988277	0.3300102690058445	0.24906644817505502	-0.06283109290938035	0.01614636050745127	-0.06089275031907754	0.2401447021360897	-0.03833240772819146	0.19088601600740818	-0.255375787023319	-0.07672728024825697	-0.05479271769623589	-0.2782560333922759	-0.21697852624564212	-0.07484622803101966	-0.12214711121452404	-0.1254975222488214	-0.2521526399052122	-0.16245458750488445	0.3992992893268085	-0.24691139676227833	0.050412803136583244	0.21443369577148386	0.05557416674388029	0.12399903485251047	0.24404416770116497	0.251717938068255	0.09973074620213827	0.04240272344066856	-0.05696262536140208	0.2177949735400246	0.34825602084286333	-0.4165677898932902	0.09913578905817771	0.07306423174408823	-0.08247395613728953	-0.14511465412003438	0.16853747930134008	0.2188872728394583	-0.17703736326865172
-0.006278818749806651	-0.009904182791110043	0.408331844279326	-0.47653045211127276	-0.13650291187837404	0.04260797865102893	0.06149469681897904	-0.2333298612845603	0.2677187118988397	-0.35641376644704353	0.3540719326609024	0.24744826969449063	0.1741426520712127	-0.0560078921702702	-0.0035835956305662	-0.10519961233527242	0.20217481242309077	0.09195069256186218	0.20591125081861902	-0.3689194756360868	-0.09747720941628767	-0.02328431756297669	-0.34030818381134326	-0.1563264941682218	-0.11701609469073797	-0.23222733133103413	-0.13179918793609582	-0.18513584267019212	-0.10625461624504383	0.4566122962177342	-0.22022365364980875	0.07554766142708122	0.2887122435054282	-0.0997716543955351	0.17569829355407984	0.14114865146508568	0.3765052087467549	0.30155864012285627	0.11684493158903371	0.10162265019663752	0.13553411682624983	0.25462826745222655	-0.3943423258230648	-0.07578186025366376	0.04771177114334567	0.04448448164620326	-0.10378863729758309	0.28053429453722345	0.18187872297114943	-0.1340289411053705
-0.0649802322267854	-0.15063640559720717	0.3896984693445616	-0.48792410245049195	-0.20349976259098174	0.054160468371389964	-0.024457686128063275	-0.2205523761495467	0.2396416901309743	-0.3316825514234692	0.4489901663340571	0.010852195485096139	-0.008643574956082159	-0.031000530238091264	-0.022982512236049878	0.009984993100384313	0.19671270971808325	0.2710733546578962	0.16790039189223338	-0.4454507161529109	-0.20192293914226392	0.14827611086460846	-0.35377763726231304	-0.022607303359962774	-0.07054655535199121	-0.2027622498562353	-0.09962752626947963	-0.09855040553107276	-0.026072903276320416	0.39672119559123703	-0.20413154055718474	0.027132427144193033	0.31863598180645764	-0.1170470381337715	0.0990442003638683	0.001393556995770452	0.4090584097933151	0.4149540489441072	0.09277141572456897	0.2675608771276671	0.0823845185545032	0.10597804049620374	-0.3138487609746092	-0.16706692545355376	0.06018889834998806	0.1165557969787401	-0.12988472808139492	0.22798807090995118	0.0930781360788608	-0.10652118889024986
-0.1187570304791966	-0.2971101071297247	0.26170532222626997	-0.5011703788611239	-0.19923812859595513	-0.019490791307148495	-0.13856517490782017	-0.16636392235161648	0.0754226041356519	-0.35277682306123026	0.4223667593281787	-0.2610992176435319	-0.1286343160847872	-0.006092535306951837	-0.025266685010427222	0.17367882909297933	0.21508523699856186	0.3491635309785436	0.06640542826679206	-0.4892670448139413	-0.36582086208833636	0.32677962851357023	-0.29258594332904486	0.13657117383886108	0.0048961629623665735	-0.12499429886265148	-0.04261403513037493	-0.02044140124380732	0.03680887739758907	0.2641146306278998	-0.2079724564393825	-0.06194895467588616	0.2778972338755566	0.012733867723152742	-0.027552702354067253	-0.09944868534051494	0.312325117252518	0.4076842613176874	0.026221076413325793	0.38182971603228233	0.03775609729826364	0.012317121057587747	-0.24520700935538967	-0.13436120441501118	0.12393507219036586	0.10921581509463478	-0.17973537919889865	0.009172716424195983	0.030987490025119847	-0.13821150364732893
-0.13770038370973825	-0.3400722065654998	0.0655766837536025	-0.4843908798714239	-0.08460347772182385	-0.1066475404008882	-0.16457229731433812	-0.08873904504179701	-0.11173544179280462	-0.3950976188234838	0.23206727620783324	-0.4110482281009029	-0.09059251249026658	-0.020865096130472893	0.0015475171234430088	0.23989095074674263	0.22197079677215523	0.26396821106409096	-0.07548851107621674	-0.48634683914074933	-0.49806022696989183	0.35964358416148035	-0.17016946098229513	0.1872911045935673	0.03142183595146345	-0.09049697875395706	-0.01521837272147476	0.019457433078414337	0.034129537979072457	0.16366813239172848	-0.22462746237680065	-0.11702045577879194	0.16719267211221844	0.18041451180042742	-0.08650974160412514	-0.09501096433129677	0.1478057383860872	0.3036831442693923	0.004866607795271722	0.42336395486890716	-0.018344414414646456	0.03589818115704942	-0.22397251065304088	-0.037967842377779254	0.20782384234572382	0.029040628360654384	-0.16357748867788516	-0.18897268641741435	0.07161716371358251	-0.1788608540596253
-0.12716170712913863	-0.23715455054387205	-0.14727252302335403	-0.4132434222072872	0.09990214911736979	-0.14150361970042863	-0.06741735465215712	-0.00952525766337412	-0.19444166293901807	-0.43490561733735467	-0.02480726070486859	-0.3657218891044815	0.062270588538914595	-0.08694415183207135	0.03842532104583784	0.1267578953073621	0.16688631858346692	0.07501787371681708	-0.20766082498178615	-0.41465281006216664	-0.525190925091359	0.20831730146481212	-0.03249642325249148	0.053406378763269126	-0.008796640800086181	-0.14141528808905693	-0.062315032068494036	0.011146555555692052	-0.049326923167831396	0.16148666846162724	-0.24843451857762192	-0.08933568432838475	0.0400997215232384	0.22995275230892512	-0.02095773281457757	-0.004170152926229371	0.02291922014342172	0.18056148990230228	0.06637676196685124	0.41793204484560686	-0.06685212637443518	0.16614125149536266	-0.2186696859419756	0.012347885053188332	0.2636058924371668	-0.07878403764260611	-0.07678786429438726	-0.17417144755739128	0.20832289325406744	-0.16026229280053308
-0.1269647225201571	-0.06952976933521116	-0.32278902108146046	-0.3310662228965087	0.25513794867285416	-0.12508518158781895	0.10230638191686157	0.05906269363127358	-0.11627682547899103	-0.4391707600352636	-0.2114026176331015	-0.2278956549694032	0.16612338685356567	-0.1623305832991648	0.03822669732632932	-0.10622538733340316	0.057445642566742304	-0.0903825647936079	-0.2717353252208764	-0.2840149923216393	-0.43600600589086963	-0.02976453416960272	0.049280037379796096	-0.21078751642114715	-0.06171568915736824	-0.24292083842807696	-0.16801718230719492	-0.029480722214735227	-0.16546470956766365	0.22428638766160744	-0.2613148313204903	-0.01720956923390014	-0.03835886060750421	0.11081560495483046	0.1012646172440011	0.11293269400351831	0.02933722929284688	0.08339862057566085	0.15862541366783772	0.4040541771641511	-0.07126191837077825	0.3206618689402738	-0.17087797823354933	-0.020234944578988986	0.24747854184559046	-0.170112011329896	0.03600139578336713	0.0703494000281492	0.33449746452863177	-0.031970422181689544
-0.16422764438614193	0.06486702866929242	-0.40586419180832173	-0.28829041021179874	0.29203907404070173	-0.07755115511663967	0.23085492850049408	0.10020884394944503	0.05215215634221019	-0.40838899374256027	-0.20968284475818164	-0.16294511661780076	0.13596829863839457	-0.19402865663571003	-0.0016635663419642742	-0.3124061619584018	-0.06781857946812016	-0.149697233159611	-0.2738746798463043	-0.17051765617987216	-0.2951782917322566	-0.19018295751333733	0.02694126322893536	-0.43220054050815754	-0.07315943336463034	-0.32767433120951195	-0.2739481825103222	-0.08245842753886998	-0.23208433412170945	0.26927081809905745	-0.2564474637801247	0.03104008627236235	-0.04024982854892103	-0.10428115955562409	0.15843206676977392	0.1827108892752765	0.14330651547721532	0.01810331344703063	0.2145316777828121	0.38964636704139816	-0.003390909224033238	0.3942904954111269	-0.05637010712909083	-0.0843643303626868	0.16080232837810166	-0.21030256371878356	0.09197528206948632	0.3456610732843429	0.33526155487600623	0.13910869722559646
-0.22801782692851588	0.09647815866887179	-0.4068865539728952	-0.29877759708037405	0.19213844457575793	-0.03865666966842769	0.24823707130331224	0.10586933606883643	0.1998631468943104	-0.3393531956553783	-0.03244702097613368	-0.253385927411151	0.008687316402737703	-0.12556479290879566	-0.031126084735972556	-0.388478959400679	-0.16719574504651596	-0.11898242783893961	-0.2481228204480099	-0.12618482855622876	-0.20480671524070188	-0.16561764660146944	-0.0717133823173496	-0.4605798646876169	-0.026425298784104222	-0.36701849168663725	-0.32074302523757553	-0.147256783363441	-0.20089153076795532	0.2361522293420246	-0.23959378977982154	0.02514548182478765	0.02182036475620913	-0.28967155882405027	0.10878752219609501	0.1995676056461059	0.2765298291098445	-0.0138306395055543	0.19629416576429692	0.35665745007068567	0.10811383125498664	0.348355518986742	0.0675171351830414	-0.09865294739405572	0.046384417185182505	-0.1664154503176813	0.06079367983926622	0.435550633349189	0.1735069504695153	0.20631252829958446
-0.2841584404887201	0.03797447026671403	-0.33687123541269726	-0.35273533141042085	0.025307036243085262	-0.029752315127522203	0.17993119835001314	0.07207189481794654	0.2590337299588448	-0.23553499355110571	0.20011918780076743	-0.40813174368257665	-0.07375868302509918	0.04077556685733132	0.0015475171234430088	-0.322928628068297	-0.20903876213215475	-0.06591630164281752	-0.23385382262067456	-0.14227575777586046	-0.21793286851631952	0.013414868321503525	-0.15583955104551142	-0.2820006829050684	0.03777212175432967	-0.36232725343385513	-0.2978381287973985	-0.20397603912608578	-0.09510724113346687	0.14618336846710983	-0.22866704632186863	-0.010917575722447302	0.09122220569384702	-0.35840835438905627	0.01198397433244592	0.20357480148278684	0.33237312521411777	-0.021697943923181775	0.1433722217977991	0.2719660236709586	0.1960775768662925	0.21771445607291395	0.11733054481256222	-0.037482919531073654	-0.039694487001126974	-0.04821517191354164	0.0019793574673181574	0.27721488685387663	-0.05602246774875932	0.06602864861055185
-0.2961416708685274	-0.03564184604756553	-0.24106600676579337	-0.4062299092226218	-0.10518485740326095	-0.039285601773547466	0.10088540826568694	-0.011875520473186086	0.2487576062893676	-0.10619206150270841	0.368061623547228	-0.4474198674927976	-0.020440510565532033	0.21374039336047473	0.10307734174638916	-0.20559320408815837	-0.20960152422903963	-0.042881027692448385	-0.2436716360955561	-0.157505855391147	-0.2901101381063981	0.23473410283572646	-0.14998182804595453	-0.050748257107684644	0.06499235725311023	-0.32055636208920063	-0.25533505206979806	-0.2363917725712727	0.009320839659540567	0.054793250789240286	-0.24052090740655432	-0.008036505009316111	0.15770465752896448	-0.32541933465551354	-0.021388559970425332	0.22043151785361625	0.2798049987273366	0.012327317798644969	0.11253424693011009	0.14921810570560226	0.21593821901523852	0.0854482568090472	0.04796296906101206	0.032608360155767534	-0.06690524314329502	0.08556845264451063	-0.015182996400185647	0.03602672458240931	-0.20815285591031582	-0.22954575918775788
-0.27588508691143726	-0.08942696285270767	-0.16244305836848547	-0.43591162549542417	-0.1523271187281569	-0.06116581869377778	0.06879784046808277	-0.10542260076211077	0.2166364326257699	0.026391056471234336	0.40930309998988124	-0.28549704983778484	0.13895067000033878	0.307840943359583	0.1995091575685677	-0.14755419290339686	-0.19695592887562247	-0.046035180222404874	-0.2391839666254452	-0.10777627578644378	-0.33902826185427765	0.3523037469845843	-0.06056054248202594	0.06347090810362337	0.03191795202980893	-0.2400405439468271	-0.24732861998079902	-0.2298357815374221	0.06449538472217749	-0.015839907068851394	-0.26290417582345244	0.026105838729169616	0.2170876858647043	-0.24095563984475205	0.03508293799590906	0.22159062408736685	0.1682176540829704	0.08701691670023097	0.12377518615607123	0.03657221552747908	0.20993692314051365	0.03477053552640435	-0.08977790280877272	0.03911828330349171	-0.04118776020405317	0.16531187573824868	0.02919964895020996	-0.058310841778099885	-0.2108902926330758	-0.48929720093453977
-0.2562522875494457	-0.09761021988807737	-0.12771572419801983	-0.4298012677205808	-0.11701171763753235	-0.05649848044000116	0.08168574102530651	-0.17619530340108264	0.1847141516783538	0.11027219619688497	0.37629668981363623	-0.00795101847195183	0.2656683154231797	0.2743873863377221	0.23638696149096255	-0.19940546458328576	-0.18268825453707538	-0.048392494218483836	-0.1808807486317196	0.0011520310707300245	-0.2928314946314622	0.34321160633753267	0.033096836550501364	-0.013833947191566517	-0.040911888271909745	-0.11380418926884653	-0.29302564621202015	-0.1933142759296003	0.04547538267720402	-0.06280748653366754	-0.24442804597637058	0.05723464873321183	0.28373601208064164	-0.15587520388709095	0.11143876623207556	0.15555468608456763	0.06979715295132986	0.1636650428618966	0.14032158342379136	-0.002212946894932004	0.2516475872863939	0.08528242656925426	-0.1826436205612098	-0.037728702343789465	0.007990703945576735	0.1360183733772879	0.08923130107322753	0.06689721603746501	-0.11937552394164902	-0.5357678997897851
-0.27066499477338285	-0.07048668245628611	-0.13826914009027305	-0.3943201701920861	-0.05206309411634313	-0.013797300671322748	0.09516846776208969	-0.17761870200421298	0.13015124987207607	0.09592280138375112	0.35119462035094373	0.22030278475651394	0.2757752405941965	0.1647855841740236	0.1909352336763864	-0.3063838700338672	-0.16087294736980742	-0.04022489924616535	-0.08374741497907662	0.12252928728302998	-0.18710629642963345	0.25996066034009735	0.04299208613733224	-0.19125438381979712	-0.07392014468476986	0.01557731455531884	-0.38878443132942525	-0.15295188668578655	-0.003017352971378735	-0.11119632280145311	-0.16347081035607502	0.021072243920007346	0.3366167646880024	-0.07732360297367938	0.11690695705627902	-0.006753303961452505	0.04819426648446024	0.19626290336027774	0.11475590748509573	0.02839122908995025	0.3686231223473448	0.1912811158489193	-0.16063689801031092	-0.14158522627534906	0.061648987703970475	0.019143277222825165	0.09817834213981344	0.28026874192254864	-0.05108577967836327	-0.36179725544297736
-0.30533428595441015	-0.0022818748267047053	-0.15449501702463128	-0.36557138347667756	-0.0004279473393227662	0.0379737420869854	0.06774037170441177	-0.11820008589712434	0.045489250350066804	-0.031932290188627026	0.3919730810195902	0.25588985342520626	0.18570762546363456	0.07111562451280716	0.11943069465273247	-0.38086837070485274	-0.11542163213358271	-0.022960064345347773	0.015856956186676027	0.17566908439723522	-0.10994042565777862	0.20352326366909584	-0.03117264404355714	-0.33040312335113886	0.010188067798100654	0.0929810903846153	-0.4847985997404671	-0.12546970204889266	-0.03599638260413905	-0.10795717939007332	-0.0418197331908384	-0.06579038229341401	0.3172758118836849	-0.0025188703182961207	0.045157665332620466	-0.2081397327453324	0.10403756258871877	0.1462374697848569	0.02240777844581246	0.07307200117178755	0.49425245974697535	0.27694901772919994	-0.025680009113839095	-0.19415285569314472	0.11132520958788948	-0.09607451080487951	0.031062229990104284	0.3696935849117211	-0.09142975001954358	-0.12078249601424197
-0.30842037816182155	0.09631317364800336	-0.14057769981670482	-0.3590871922267183	0.0036354711210674863	0.06064839956104503	0.03436401385108083	-0.04209791406970727	-0.030786106306220067	-0.2284925486312923	0.4726701159194233	0.13505934120129434	0.09769453282684597	0.06389495576948014	0.09437100204119725	-0.3524113868856329	-0.05123364943653867	-0.005662027838947044	0.07204403735710173	0.13706409783326173	-0.1337398651827716	0.22636933344042368	-0.10441072877817631	-0.3527768369307994	0.18763225182112636	0.06450921390335543	-0.5291742661770539	-0.11689393599954212	-0.03639332177724827	-0.017228111387997385	0.04973313244930277	-0.13596266782380662	0.17492241825870558	0.040354586828627824	-0.013600530614740718	-0.3503819380190697	0.198719738803433	0.05498337761576334	-0.08734888479296389	0.07280702995113159	0.5167324520291016	0.28898829313862756	0.1411932560123413	-0.16335693353722375	0.17729470130817732	-0.13627834822885918	-0.07124003362558227	0.2570328881391654	-0.2155911093353728	-0.0016144014415801294
-0.2543152722277696	0.1969540363815502	-0.09081174799977938	-0.4002419570989312	-0.03795675523355547	0.011691000430916667	0.006043678524034402	0.00017371421371942906	-0.03960368339034089	-0.4152661230539336	0.5009471506896535	0.0004574610088348457	0.0894433053921415	0.12941093179842822	0.12446249554698739	-0.2461940403046385	-0.0008498899394289678	0.014325338719319862	0.09254203981478135	0.028731751317550874	-0.2319175252511338	0.3015200086795691	-0.07561853098372574	-0.29838865008755777	0.3882946683109262	-0.022197582032035153	-0.4887835741211281	-0.08533909026586026	-0.01843182419390918	0.15550416889573487	0.05556072896020316	-0.12476954252447442	-0.04297016839446648	0.03233032029378223	0.044925681479469404	-0.3526405393088444	0.27421405261262916	-0.0012163961355149545	-0.15413133789353678	0.002424049466415129	0.38934582909708276	0.21373453031773587	0.24492976442244016	-0.07604425001318729	0.25255567073553364	-0.0916107390165314	-0.15175009907462192	0.05083128285011027	-0.3191044219728893	-0.05852320586097295
-0.15667656770844837	0.24027910286322707	-0.03306477541433185	-0.47320895822608716	-0.09629819426632301	-0.09456542364463603	0.005614081838792143	-0.03911870769108874	0.054207381076096815	-0.5106366975666082	0.4160499012683949	-0.052376921870434176	0.14266206547296345	0.18899801009776881	0.1853075616235912	-0.14510556871429778	0.014278479370804436	0.017147475193489133	0.11910983911673628	-0.09549287097063738	-0.3135814237994929	0.3427487337227673	0.04918075393912638	-0.24554987105068335	0.49624952695978386	-0.08784843210453444	-0.3411670553966657	-0.021236066823677357	0.00214285627908519	0.3188495437832539	-0.018674903866261118	-0.037310832715235845	-0.24438147656876816	-0.0259285073992731	0.22126655042246168	-0.2335407179249383	0.2822861878315044	0.024078481359152203	-0.1338048017710689	-0.08216801272556966	0.18599805230320787	0.07553160846905181	0.24357091559023245	0.004907972884379663	0.3366435439846131	-0.013770397198622416	-0.17793266683529174	-0.0669744958316189	-0.3190748549985807	-0.18494174098966876
-0.07312226273142357	0.18867178833364187	-0.031086009934535284	-0.537022001603913	-0.11407152054018418	-0.19949778013045363	0.00878648812980513	-0.15689666652619705	0.18156501700545352	-0.48762807118304446	0.22115333296318565	-0.03112399341899397	0.2119524934486906	0.18850117509249775	0.24062426750716873	-0.12574820181403415	-0.031636287004033044	0.00399963938440656	0.1662419774539131	-0.19313104024779104	-0.2937098862016793	0.2811536136301604	0.16868492202622645	-0.2228715730304579	0.4667471575005995	-0.06434258059092542	-0.1192953565460821	0.04597939680630657	0.006013013216944151	0.35338938934324154	-0.10526106793460151	0.05640675485012748	-0.29100544753138324	-0.083557330694965	0.388427486890863	-0.09775970197133511	0.22899024587417108	0.11666038861983818	-0.0346258955030449	-0.11108299717881791	0.056555736861621804	-0.06578892188783692	0.16893365778206576	0.041908250366789426	0.3936865803363023	0.015456679986922139	-0.1891942974477015	-0.01227065721018378	-0.2264976685111087	-0.21897122954706436
-0.060416755452012465	0.05391202328320723	-0.10136516389204726	-0.5396818433207305	-0.052162201883668644	-0.2347841813966565	0.0064402293104073565	-0.30112335754489894	0.24895649900554923	-0.3898405824748905	-0.003541607655454374	-0.036685507406299375	0.2591733733460718	0.14355416828193435	0.2790579572323901	-0.2042034444132635	-0.11287265087124192	-0.02720986985938588	0.20869738707501012	-0.24117206555166792	-0.1808746883088806	0.1250002308081309	0.16382003343336665	-0.22803626571827515	0.3440080397169142	0.05504065963167882	0.09721660980415772	0.07008425272878589	0.0027713433031796844	0.23572254705276022	-0.13095547073270505	0.07988582537445675	-0.1535752055293245	-0.08435312572322205	0.42524663844050153	-0.05209091636157125	0.16060867416354413	0.21292698275965327	0.08580800204476585	-0.06153337891757787	0.09186722916318546	-0.1649222392398264	0.07689650639072985	0.0440007256642664	0.393553844940483	-0.030639070496965168	-0.21404345674606254	0.13444716239343696	-0.1307405373258096	-0.09749390792259177
-0.1180019228114243	-0.0759641851493287	-0.2314360147641099	-0.4534619492612697	0.0816993558517745	-0.18251661329220506	0.008489075040025414	-0.40139020333229863	0.2116309659351646	-0.31164629967978025	-0.13996589821356442	-0.11173284198481692	0.30682504021794205	0.11513520598019297	0.28978363808593816	-0.29751587972742527	-0.18222480339847733	-0.0494217439914139	0.19586125932238382	-0.26759297402341214	-0.07036308472067584	-0.033070767132176306	0.01512653378913719	-0.21969330060719822	0.2050624633738062	0.18094594597847977	0.22288509027308126	0.027602755272004998	-0.0031165877646560395	0.0577018693627086	-0.09228142116029799	0.03547759748570742	0.08292848665254594	-0.03773280031829924	0.3025603206756355	-0.14495188434544892	0.12081040093284118	0.2590021664376059	0.15753116294672034	0.019845907224037843	0.2531396221723778	-0.20218761072749772	0.02025570994572167	0.021448491902547155	0.33007314189175846	-0.10633720040753485	-0.2708621565752635	0.22669350191344462	-0.08314103081654835	0.06988179691890228
-0.21232471974619874	-0.127538502674749	-0.3539875568129573	-0.30271442748212984	0.21615556019117074	-0.10472764239578108	0.03370309587378279	-0.40429989489542667	0.11911270412390745	-0.3054304328021965	-0.14231404963893352	-0.21488568474911945	0.3798268636663086	0.16362630249504795	0.2545279278728825	-0.3188586175918328	-0.2040070069129977	-0.014062034050303304	0.11323905200507298	-0.2849089328338337	-0.06658434362618007	-0.10270003332382721	-0.1570971412940042	-0.2067153548788351	0.12052428362304608	0.23603571628641107	0.19837492741571475	-0.042658926414115526	-0.004175092226290419	-0.03593581721283566	-0.04268062812995269	-0.013368141616386983	0.27043288673838417	0.016513894107333286	0.1310911126487566	-0.30153057786463927	0.13721933154168017	0.25747517908227757	0.13418714756301034	0.05614696445287641	0.40834440664525157	-0.1738074234882649	-0.005496132557356951	0.005871175799094331	0.22275657437497098	-0.14680009601564814	-0.3152148675875376	0.21132464433958548	-0.0758190520095563	0.1445390409555029
-0.2790040098870026	-0.0630293595127492	-0.4150654512893955	-0.15738252870105707	0.255765631199254	-0.08327774744221321	0.08832796669711221	-0.3074127932331116	0.06544481954046177	-0.34897456406696226	-0.045642970535567526	-0.26047023689496934	0.44209215021167886	0.26243022387743814	0.16051270063807715	-0.2318001008146906	-0.17778891392895266	0.07847084069699238	0.0005332067765545715	-0.30914465338686575	-0.16403608764217398	-0.0735390585939954	-0.209320231086697	-0.21727648928533605	0.07613843181336503	0.1901165387520844	0.047731950828280446	-0.07146555368410655	0.007666926438242359	0.02633506224651259	-0.02572762009821442	0.00318973604534417	0.29916232949746074	0.028981349549889804	0.047344941662298905	-0.3983027014544116	0.1832371187934772	0.2500062191921219	0.04873611397801372	0.021733827171171196	0.4566531806202444	-0.11928575724707774	-0.0249177280616207	-0.006417964836903104	0.1258597354296936	-0.12789216983186347	-0.29429409126454303	0.12893694563908928	-0.04983001380310857	0.06378929730526939
-0.28520902506996465	0.07298429169631768	-0.40075238098551264	-0.0818549336823519	0.1776356746236682	-0.15772344767458096	0.13634365774749058	-0.16209372654224025	0.09829526649673034	-0.37572262951356983	0.04940755335873821	-0.20422611627348505	0.4445443222203889	0.3351337463160384	0.026772729501245103	-0.11052702442235227	-0.1495183944739418	0.17731202050420108	-0.07631771829537688	-0.33235399779624764	-0.2653792720484566	0.0038598550596865545	-0.0973285100103401	-0.23151250118122876	0.012370978542835455	0.09738429918927394	-0.13548068736392535	-0.016633628673632883	0.02850623302665267	0.16026372656140764	-0.03297900439303799	0.08763491212013923	0.16341073622937008	0.0061022424877459555	0.083169876698454	-0.3496500452257653	0.22071961552696476	0.26099388907497967	-0.032238439384246	-0.051563836740687416	0.39637497122659127	-0.060150693734670455	-0.05007300278471	-0.0022994420291652566	0.0709404654110537	-0.058550929209159254	-0.18592646553396827	0.07599239308981955	0.013878510507899514	-0.08163876829455032
-0.2338617036616834	0.1833262736573028	-0.3308030212746505	-0.09644436399476766	0.03614281880410149	-0.28258302138578867	0.14139968027378977	-0.04395164248308526	0.14288038370780323	-0.32950038539198123	0.045174266282036114	-0.10213260950674839	0.3517262979449255	0.30913271437330253	-0.06724249773356024	-0.04894743501822872	-0.15418600951275815	0.2250559293260851	-0.08036424952489377	-0.33400944318921	-0.25472918859528176	0.029450098189961207	0.08396305265403167	-0.21201247558429245	-0.08513236805546584	0.04812133151005769	-0.2543765355520944	0.08816289467064171	0.06122063654399704	0.23522675979592236	-0.012185080479116712	0.17045741618409366	-0.051595636197436685	-0.0007614896309030881	0.15902859667787875	-0.16694178546574093	0.227666945018611	0.2689607796244899	-0.031011552212095686	-0.1030013749490461	0.31587140004520464	-0.025359509424790084	-0.06276663943680322	0.021813844732272616	0.062179929287232795	0.006356430954146657	-0.0377568133960759	0.08170177430516598	0.050488404542800756	-0.15250175929486776
-0.140852137453472	0.20949289796801915	-0.24657357068457345	-0.18163208067158085	-0.05576311742986336	-0.3577900604822527	0.10924602067844699	-0.011676906714597797	0.12183090457840932	-0.20792728694057466	-0.07100962044056215	-0.0358579011581776	0.21404015340206034	0.17995561300176152	-0.030894357063207718	-0.12687324536037062	-0.19480419144636993	0.18531360744861858	-0.057876149741212086	-0.3096412870047515	-0.11361972619715684	-0.024507623759135816	0.20902709341867948	-0.1294104995836452	-0.1706297055577037	0.08010253230180434	-0.2764124654606655	0.14998125457074055	0.09747441435493781	0.18009521683509797	0.05026291395029505	0.18605493694144284	-0.2232358105010549	0.0379340436176897	0.14673345246103456	0.041531750004488714	0.22002488257780603	0.23516788554367854	0.0735059712104529	-0.10611478679167287	0.291634122230705	-0.012424750720454026	-0.039633066634808485	0.054928096662223036	0.07558620426458056	0.032561162658009464	0.08504714580862272	0.09484662873118617	-0.01603064339375772	-0.06801299772228937
-0.06005561700221784	0.16243917001456648	-0.17078685280829603	-0.2701611407986421	-0.039542479510778425	-0.32405943863396064	0.07613403001604113	-0.07281684206267712	-0.009139949028266555	-0.09303293907037816	-0.2181163463563238	-0.046881616383001444	0.12745197152708038	0.015602593256733592	0.1432324370406892	-0.3088986732550985	-0.22678232001023876	0.09915544097240214	-0.055289023217433	-0.27110251825649123	0.06663285338071007	-0.12104962626606731	0.213561037209302	-0.021183702170379383	-0.1829333843007744	0.1745232203536355	-0.2484927697998793	0.11637352275574123	0.10958105913487183	0.044018141073866396	0.11175067940914268	0.11127956142107948	-0.28181600683361374	0.09791709387195638	0.009498433048722424	0.15661444035541144	0.2298834739516609	0.16519203021721016	0.2314428252909096	-0.09283310435667101	0.33029440394302395	-0.0035362498672102598	0.018101437406861515	0.0734946631906514	0.06506692414620968	0.03667952353415485	0.11072082982090103	0.057171351525290966	-0.19279796206010974	0.08878485006201543
-0.012877803150746414	0.100272814148992	-0.12079004501872449	-0.3282542011809668	0.06736176551188908	-0.2065153383559998	0.07689408568991773	-0.18781420827774048	-0.1692817343418362	-0.051373405741914145	-0.28998300899457624	-0.12904636469525155	0.13649849799162878	-0.08754035383839665	0.3379498900671503	-0.4645749195042106	-0.18553516867423234	0.010241541233167997	-0.09028156786607393	-0.24401943162757092	0.15245005244784932	-0.16895694189365862	0.14389715633880704	0.019935197305690915	-0.09899054384402886	0.2613293367883638	-0.23351138879490974	0.017305213799629682	0.07769361222816187	-0.05801487638420069	0.0938705537506716	0.00530914438604717	-0.2429781793069776	0.10159764587760664	-0.1632963969961394	0.13379660621101397	0.2503946372127096	0.11095078372602625	0.347963947532925	-0.08273107656945257	0.38881532780428885	-0.016769503003197194	0.06721885129304674	0.03284085741104603	0.01957186723047225	0.0606590118613749	0.046628085823419284	-0.02133264018570027	-0.392630842821219	0.19020783243396522
-0.03658161776505712	0.10258260444123783	-0.09190006901367409	-0.3331504272268664	0.1750588726731754	-0.08542935727552543	0.10941125017277883	-0.2987068901489007	-0.2463095684410068	-0.09772790235026356	-0.22916257982212251	-0.21200561500570916	0.21135601917630764	-0.08737474216997786	0.42011390203785437	-0.49263152017899137	-0.06215785484655378	-0.05290791257715761	-0.13041519727351664	-0.25613729190408696	0.0985864184254145	-0.13691954448638824	0.09230286167036064	-0.05558187975140895	0.03449775563722012	0.2788097446745383	-0.2650197172312966	-0.07017422211684163	-0.0057628489187272975	-0.06465842562588667	-0.03705169968190788	-0.056087465983639534	-0.15031079771466113	0.0157512572052579	-0.2532033963111995	0.031960844245807904	0.26260208760517334	0.14258597828300731	0.36122759263730764	-0.07402014769064122	0.43218380849014465	-0.05341798599882339	0.040704727737749725	-0.06626275834481543	-0.03883170692832386	0.12359686557343551	-0.0372612337979623	-0.049381635109920795	-0.4943943885632532	0.1689789151565332
-0.12785115326058857	0.1704574420290824	-0.07801573123041555	-0.3241519577371117	0.20211529315327653	-0.03686917842229703	0.15329620386508114	-0.3566690053597732	-0.18131474367091294	-0.187725719588431	-0.09174611260538677	-0.2663296891315768	0.23919148522108094	0.0015918461079713411	0.332090490341605	-0.3743497360392895	0.1093521700907099	-0.0959504740491229	-0.10467660519072187	-0.2980200603461213	-0.03539315617071988	-0.07139000716832038	0.08005790398767021	-0.20605321479064925	0.10888209298444579	0.2130926809358089	-0.30916786036989474	-0.06990933359021338	-0.10235138104276889	-0.01745947877452661	-0.21608473567332034	-0.03274085848060787	-0.06778497576605945	-0.10643643775712357	-0.21403457973466494	-0.055601352383791894	0.230743619507772	0.2635499331262818	0.28201047225137416	-0.04348221451091561	0.45254179560109514	-0.11125957364079264	-0.0702237366867434	-0.17605792645398463	-0.07135187890311509	0.19962047884355505	-0.07282655354705897	0.02085703146954891	-0.45233952027034796	0.07395788213283522
-0.266035856462273	0.2527519704413662	-0.0690783071466704	-0.327791044663121	0.1264630307608287	-0.048355464763177196	0.17437948734074776	-0.35812550625598927	-0.030620362376058904	-0.2504464614329622	0.02966323785250992	-0.2616288856423222	0.14375560163901357	0.1048341602041558	0.15677195392064225	-0.1944751266890288	0.2292867040315844	-0.11885626173774133	0.006835181642198245	-0.32848025557670907	-0.11242643953574642	-0.06434773095805287	0.08062051015146034	-0.30755929030887436	0.06476083641654411	0.08884273624489156	-0.29756616217300347	-0.003687201935063326	-0.1494548295854547	0.005511997459146568	-0.3296235336046044	0.05326075809440106	-0.02134014913475282	-0.18498803867052044	-0.10142298930651025	-0.07090155466928774	0.17367627011211892	0.38969236682673425	0.19112134417358564	0.011764284994266034	0.4600682826926081	-0.1671775305010871	-0.190133860465584	-0.24559121272816334	-0.07314380674662359	0.2608644905823617	-0.021346144019664344	0.1815827514968609	-0.3320597399191633	0.025227867473288767
-0.413281851677181	0.2823502831862717	-0.058854685501037715	-0.3440015227880192	-0.009446754166018263	-0.061596140660440224	0.17259500880205478	-0.3160193894380504	0.07469333084298103	-0.26089440788676105	0.06065222215625618	-0.20607995426924372	-0.07551496838268103	0.157167447426465	0.013829083779832312	-0.06946293498091696	0.23385500811214344	-0.11283349048579329	0.1546662446744126	-0.29831804051686744	-0.07566658099366011	-0.16267509926478496	0.05275495780326528	-0.2588588868231247	-0.08215567158536358	-0.01643699306955019	-0.1879503458759009	0.06723670106761312	-0.10761082508651014	-0.0252929174326381	-0.3123063007909422	0.11727351313462374	-0.011321336532854762	-0.16714896678728397	-0.03762742969077865	-0.035333551953633933	0.12362241525088427	0.4115017297059934	0.15743168560843826	0.05445777292124239	0.4417991444220291	-0.18202265356792102	-0.23129703728518602	-0.23526169181521064	-0.0786523256729683	0.2720903452286335	0.060075255723876085	0.3327485773961448	-0.23424488020706985	0.08136803868091483
-0.5103296023695576	0.23711139046244495	-0.04134261100482124	-0.3352677141656322	-0.15077443037336602	-0.025713908978850654	0.16515968155750319	-0.2611357874850979	0.05387589321580392	-0.24201536540219654	0.00902596335354493	-0.10994521248890153	-0.3270779927622744	0.11536706231597632	-0.0012663189029472413	-0.06483040273127721	0.1486462059140079	-0.04968735683603483	0.24256220990559502	-0.2032954749605985	0.04323117607618722	-0.3063970461475589	0.025981523302451716	-0.07286373605293595	-0.2528526769428467	-0.04745809570088023	-0.019795372010120507	0.06862736583237465	0.007501535116103725	-0.04661176947684198	-0.19366835591260562	0.10786863862277254	-0.026316380559524625	-0.1083927672015772	-0.07113252619545261	-0.025332121022415936	0.12408557055033323	0.2788530020567854	0.1933098456158057	0.03269701142548477	0.3725355693816982	-0.15888601851113038	-0.13604504841277693	-0.1767985962815025	-0.11027653372599792	0.23316519243150843	0.10814647674077767	0.38101276511191456	-0.20366797778445042	0.2064456249596348
-0.5279925556417193	0.1519461226869363	-0.030756215687900084	-0.2650002538854041	-0.2463803899208364	0.05088340108681465	0.14609219791257064	-0.21793729499497488	-0.08097336835645785	-0.23199723953034476	-0.06112092640980229	0.003238218002487547	-0.4925399559226687	0.005665893151223651	0.06514021131995382	-0.15830828562577698	0.03996691391072695	0.06004394960091216	0.20047165146092136	-0.07890530813310519	0.15052753504889066	-0.38452333105300446	0.0555348941420465	0.13756438397113985	-0.35085213961949346	0.016868481046915112	0.11267227406875312	0.022006985147141365	0.11937222540498249	0.009313033094937702	-0.053706705619340746	0.04746550091279589	-0.03096086322265676	-0.08030783432961759	-0.1582590333277837	-0.06768917453575798	0.15425683005690577	0.0721453876744934	0.24629810780781997	-0.0699462151731623	0.2590746053855089	-0.10293489560287143	0.05107837857875371	-0.11078930411942808	-0.16509957058266703	0.17597311639343088	0.07457677953441333	0.31830915397361803	-0.20261486195785391	0.27658756480415847
-0.47818828033713645	0.07067450140407186	-0.012419655575102927	-0.14216452882869612	-0.27743415701643437	0.10358129115792855	0.10835378140910785	-0.18658942343318374	-0.24680348535286323	-0.23689058154036405	-0.11661667418108324	0.08788578505907359	-0.5159482573679314	-0.0982388676186654	0.11760997722388479	-0.2597938314089259	-0.005616815936532083	0.16027959684242127	0.03449753447343809	0.01267393100578312	0.17913326807128024	-0.34484853550220945	0.16656687529191974	0.24688371252991084	-0.3339180441451738	0.14419736121777244	0.1282274383178689	0.012106776464693714	0.15718068164394414	0.1279714498991094	0.027283641344771424	0.01193229545073669	-0.016430267462291273	-0.10719907465919895	-0.1905379294658084	-0.1421037947425185	0.15495156300606452	-0.06302618864873724	0.2672546670727458	-0.20064326975796246	0.14518260908892375	-0.04512647400885192	0.21476994887829493	-0.07748241160654064	-0.20236171457295593	0.1268516991690962	-0.0048822580421116766	0.21036201611141508	-0.15388915271920578	0.2240143840857783
-0.3959143753185062	0.022168905266924346	-0.011990923054493275	-0.026772390666076597	-0.240268744269057	0.08285963337870912	0.03928785278191748	-0.1647419099899126	-0.3310312357778764	-0.23123678773150289	-0.1565352484122698	0.10231923802609799	-0.413434212420197	-0.1388799710501637	0.08308255398236523	-0.29132814022255266	0.042350376909271154	0.1926179606758932	-0.1814578768562546	0.029162167119723456	0.15364333910927447	-0.21689731985088026	0.29901098514639823	0.22215278023632987	-0.2119727120868413	0.2573565168142372	0.011314956488111073	0.09392422012465168	0.1119957724379725	0.2168826312927603	0.06301078131789699	0.06501685123422238	0.01183472703048093	-0.1422140559021415	-0.12863138122572487	-0.19217718404054632	0.08822411736488767	-0.02110042713197404	0.24371169701245696	-0.2678465955949102	0.09700646043711836	-0.000451807406940635	0.2572588318756559	-0.07713366572362289	-0.18681176295317495	0.09689394505391412	-0.05758664939570738	0.1404552903002815	-0.06372981386137087	0.07385805963778637
-0.3249670853164017	-0.022146071340007015	-0.030063647769976408	0.005714730800580191	-0.13141537982229656	-0.01068574183545697	-0.05056394623117447	-0.13776354111678454	-0.2893366927086471	-0.18961031752471807	-0.21103881952493972	0.06391830811383867	-0.25207135300949246	-0.09042199686899835	-0.012025103709736952	-0.25016478223289695	0.13639785439369376	0.14494045506516073	-0.340390366138619	-0.003714978384580058	0.1445611017417944	-0.11496615761494601	0.36986626730492966	0.12673839352937336	-0.04345861747410769	0.2994684085400198	-0.15747018394638204	0.24398357045523023	0.0389589645852738	0.18806086542835643	0.08764562111401598	0.20503026474177088	0.033332046785544626	-0.11416228115637829	-0.022879884740665313	-0.16618008708357332	-0.03580225532166671	0.16944103851028225	0.21489642802318948	-0.2231989449156586	0.15098496697885275	0.059412909160567406	0.15958742922882604	-0.07581507414727919	-0.12619814445405808	0.08407388619752013	-0.016107634844993866	0.14390747429095094	0.0002909908524663044	-0.08065052559371157
-0.287211701927963	-0.07570020911592165	-0.06990279276325109	-0.054197873044749115	0.004263153647467325	-0.1021788122855542	-0.1000667027304661	-0.09545881054025733	-0.14896152850509842	-0.09934799531302892	-0.27232226447141483	0.04137431391534437	-0.12856804116562373	-0.011690209699721751	-0.08478759295696932	-0.1785921589759803	0.2085969210580714	0.061372013824061045	-0.36816549115167185	-0.06066229990262528	0.18065802324975402	-0.12891846071698923	0.3351832520306941	0.05817378739818073	0.09697530710405144	0.25623088448823816	-0.26023045130896805	0.3476543175613862	0.014877988083113712	0.05793323674923783	0.12102185567650024	0.31980947269285187	0.03482491621296732	-0.027984311222257006	0.025770443319530108	-0.09285833846861083	-0.15777751168212356	0.37877108769845014	0.24941506440734418	-0.09478726710894629	0.2783715899108715	0.1427591876836584	0.01216890226135814	-0.056404874721131044	-0.08807653877585603	0.07680032948884578	0.09524477700199503	0.17896041942702445	-0.03245194159834841	-0.14074366760472215
-0.2693189332786514	-0.12598764347853017	-0.13134346091097773	-0.14980661137329207	0.11311651809421312	-0.11210931920850882	-0.08284978942196511	-0.057225662014518106	0.013136035184252298	0.005825794780516689	-0.2908428954320361	0.08474088131626083	-0.0761114426550787	0.01437706691037864	-0.09422221963369737	-0.1571832420794405	0.22041492509254976	-0.007189301695550571	-0.27525779748787144	-0.09794293015221706	0.21602571402018012	-0.22721276669409105	0.252910374195058	0.07764070599071805	0.15181267096428894	0.16452495675207435	-0.2413022375840802	0.3113314783485283	0.05946748852942153	-0.06416263836903413	0.13900131536640645	0.3176569485968355	0.03542206398395114	0.03876299677212843	-0.036964618681794556	-0.015661863300843064	-0.21716063757499204	0.46922849081260004	0.3318154596183331	0.0426996750049609	0.41799289890792546	0.23071554687317894	-0.08029910363775272	-0.02551595366310457	-0.12368944547314033	0.08566809040764235	0.19598380295920967	0.17232160406034563	-0.1380890931883484	-0.10877052244503424
-0.2540854568506196	-0.11222789273757924	-0.18589142930409164	-0.1934425718768775	0.1520328347310324	-0.03193702665056752	-0.016923221186918438	-0.04203170948352097	0.11433927893550425	0.08025088170303811	-0.2108403841932205	0.18511296708692535	-0.07982283812770337	-0.05630599317343286	-0.07386328838391272	-0.21515607423205504	0.17738017650763152	-0.01064226867571114	-0.1392711303741683	-0.11032566169161531	0.18224907213164931	-0.305471300918043	0.213991265452209	0.13097609009373923	0.10643458699791694	0.07907622047515768	-0.13833302025395713	0.1401803790857748	0.11497281623632104	-0.08227539948566698	0.12300853630521762	0.18446538068591561	0.04962091098266223	0.01611599659321212	-0.15941895259352426	0.038816129685419296	-0.19317580956812017	0.3967297868121239	0.41305528588268814	0.10536536868830385	0.5153398861355156	0.2856385222946863	-0.05656896305575394	0.0021844336082980503	-0.21750682323549922	0.09676109470306692	0.21258073043961512	0.09697104964852575	-0.20242550043698382	-0.02037104825864529
-0.2197444733512331	-0.015480676496676619	-0.21586972632303675	-0.1386577723363634	0.11499956567342731	0.07978117623260583	0.05723177586544043	-0.07563053697582256	0.11758785996651008	0.08745864223129159	-0.04226956989631067	0.23794734996619438	-0.06848982695233893	-0.19647970932840522	-0.09892298099543323	-0.3052588264875307	0.11660187004462928	0.019338781161667103	-0.06742861690596887	-0.09966459336090737	0.07611285296866023	-0.2613992155270218	0.2605551991266843	0.17156527749926379	-0.00469541455239594	0.02908490246735205	-0.047224201080537306	-0.05885023760380024	0.10074916253311823	0.010569027478936718	0.0741693041825368	0.02647011203771967	0.10090926953409068	-0.0808715224746324	-0.21307350377162104	0.07315879152539938	-0.1133807679783685	0.23828825100889414	0.4208476773815133	0.05780303458192476	0.5338742750524842	0.2791379768945464	0.06728513660192953	0.036295102346563815	-0.3110222279723858	0.11801715083801512	0.1384100926013359	-0.03012907054655669	-0.15240748187168576	0.04505261498722287
-0.16153552139670815	0.14366387463902797	-0.21385798141857226	-0.028228025436474426	0.046251811071392354	0.1364512690728957	0.08178487872189975	-0.15014379873463624	0.03166620657532598	0.04702244440532506	0.13923261351773086	0.18852270482912592	0.007295543100496092	-0.2914083176696516	-0.2064446211569353	-0.3538673255926747	0.08157820542705937	0.05858307895546018	-0.10407957599293009	-0.07529643717644889	-0.029625603973858695	-0.08643336714800157	0.3415042977533861	0.15769344265186303	-0.10887979100579866	0.0036588546329244915	-0.03541686958226954	-0.15427632931888366	0.010743205029868192	0.11323004212900331	0.027316752688588034	-0.012043511403454962	0.16593202681794056	-0.153123079414395	-0.13085179810585768	0.10048058132093816	-0.00953473333897284	0.1017888595941006	0.3306880497844648	-0.06302384203372725	0.45754840155184057	0.23320300047016154	0.21447166498830028	0.102822531248974	-0.34607432762233925	0.14126596223559765	0.03562555353781362	-0.14981031456936963	-0.013841358441940623	0.06237514529228432
-0.08103447785892634	0.29871679725704037	-0.18411054037227326	0.0495822695630959	-0.003995826963070758	0.09130056426321907	0.05657085788814239	-0.22174405870100294	-0.08624402533531512	-0.018045779079134128	0.2306451563304923	0.0357465914282104	0.13268769014025888	-0.24689190119699467	-0.34475293784250727	-0.2981445805327331	0.08581547298003991	0.07896886478066585	-0.2030371655277343	-0.02490467941455482	-0.0639657423413987	0.12853790007807245	0.39498497779457165	0.11389287581865033	-0.13457860386431483	-0.03229516613294871	-0.0855980284499075	-0.11924482167330532	-0.09097245808022136	0.12783923996394775	0.022681164554909258	0.10482198913301566	0.1845763072227941	-0.1051101127100481	0.05781735560441843	0.11889381177708638	0.08700006407349314	0.037423023029576216	0.198482667206517	-0.17825320161317998	0.2982322320598175	0.2089254533635636	0.3092927993529344	0.21279373299428728	-0.32305800998794204	0.1747442506481348	-0.018888202254535302	-0.21499352324711676	0.08958989753651447	0.04398118687384343
-0.008642634057614238	0.3687364401162477	-0.16148665505324777	0.01951017851096612	-0.006704772603321145	-0.0009207433612265875	0.0022434001545926785	-0.24104269557590324	-0.1734584813816798	-0.06664856796235927	0.18913909944553692	-0.10375471775304827	0.22517433981996382	-0.07535133504231464	-0.4125299717300201	-0.16562106867698606	0.10941837739621972	0.06631905305525675	-0.29814723356561884	0.041644225382698866	-0.015206723481698357	0.261481527502885	0.3803572175357935	0.10002104097124957	-0.05050346578667226	-0.07943929649262688	-0.12231352274366755	-0.02838805704243415	-0.11819586970285391	0.03919247844060547	0.050892029482722465	0.2868924119013434	0.12466248086839544	0.026162908824845232	0.2269004439989075	0.08448491529518316	0.16332144091742168	0.01727342901479275	0.10023221609578241	-0.21170581822003307	0.09180091650159174	0.23897389281517123	0.33620463476157236	0.3228645764204321	-0.2742578417164008	0.23568934909754635	-0.0029398521005204667	-0.22604051201726488	0.05683367655792639	0.005702587444471635
0.03016333391206903	0.32326656836319345	-0.1638611736290007	-0.08906694231751011	0.028115089650661167	-0.05143392190929518	-0.05148923139938292	-0.1715940846607602	-0.20538076232909588	-0.09131365674254584	0.05982540827408769	-0.14073216491855223	0.2194084218535511	0.11145862694115752	-0.36536014874168493	-0.03584398665496995	0.12706262431603163	0.02421941718171125	-0.33127572038558506	0.12233063383587568	0.04618124587803196	0.256522178059032	0.3342235121042105	0.14551006502931113	0.10157264943008718	-0.11466496692991071	-0.06294519863722148	0.0016436796631867673	-0.04281050507590118	-0.06201422692272698	0.07281173908624683	0.35954837908100373	0.002014963685572565	0.12759361680040066	0.26852497536376546	-0.015430042054090008	0.21284597543643527	-0.01180572149088621	0.07032269638539751	-0.14784775404378236	-0.07630168065232794	0.29399636638055726	0.322284719895037	0.360728415136725	-0.2347192856878741	0.33406503389706294	0.04931885021855172	-0.2216456162445219	-0.07700837524589989	-0.017832229468260633
0.020314103462919352	0.18827582428354595	-0.2140888373912184	-0.2010184892046425	0.07116089659273483	7.230733106005464e-05	-0.08060266829916059	-0.051068635498692755	-0.20538076232909588	-0.09597555690072267	-0.05649076866964697	-0.07425883107043692	0.12036055517757481	0.17982312366701766	-0.23329192724406184	0.013790287448304784	0.12107086316690151	-0.03504544877591713	-0.31264509258545137	0.17421229245142708	0.04382781940690715	0.1362744852104879	0.31181854899289346	0.20702287922138482	0.2392944727799234	-0.11850535957156245	0.06849428093478416	-0.0915308595756154	0.061352949601705016	-0.08706800963513382	0.06526235269711786	0.23811290430990512	-0.12016810523094595	0.09824867513372894	0.16903704291369617	-0.14832985108380856	0.22948648369499874	-0.07876079748399219	0.07466654015708675	-0.030796717322367627	-0.13449104120559482	0.3137633309646338	0.3022002713018864	0.29293885827710553	-0.18751526055099496	0.4420059439573129	0.07773651522707405	-0.22795581025055722	-0.16896830961797796	-0.013503260600239436
-0.028373925724082046	0.021805938220993304	-0.28304881436218954	-0.2511386409581873	0.1146361705265573	0.13075777843706995	-0.07389435082963096	0.051713984563991997	-0.19924823691344173	-0.08995806875328749	-0.0876781883051125	-0.0003701452392722271	0.0026894362192822732	0.10251559684620445	-0.11391907181845852	-0.021913300389977197	0.09296586197568724	-0.06371835535351995	-0.3087909374307893	0.17474203497717683	-0.028896373236325195	-0.017366160559992135	0.3420669039171909	0.22788029199909185	0.299688336717689	-0.08758357743958484	0.18275342984358045	-0.24592775952962487	0.10303156277851094	-0.028399850908841562	0.046256441349043685	-0.02197823800048189	-0.17369245043591947	-0.02632640491340899	0.023185480384458258	-0.21045794521283354	0.22783235762556336	-0.14669181756942182	0.05981125764017636	0.04485256617273551	-0.04815195580347495	0.27058113652090326	0.26842790642332703	0.15463620528179975	-0.11107294610088403	0.5110881263958835	0.080074719639643	-0.2543882536329835	-0.10626306915438304	0.013245840652601605
-0.08595909308349389	-0.11886029057674476	-0.3079812594076468	-0.2559687017872413	0.1509756852128838	0.2385699819305482	-0.021219188039326355	0.08392251574627846	-0.1762429794082373	-0.06578892679843576	-0.014653986231821266	-0.009473813968464728	-0.04247692118431092	-0.03477647627818092	-0.06883148748964307	-0.07134903739684048	0.06320567814658073	-0.03690473868830788	-0.34921313095049955	0.1306409697085664	-0.10636056567351791	-0.11539596790008103	0.38449402756372253	0.1478606623423606	0.2639679790765207	-0.04235964340073989	0.2032835933194973	-0.3527308134630606	0.04329221722508862	0.05056253286418479	0.05297804414287498	-0.2539209882859421	-0.15021127308616627	-0.10255693699441275	-0.03590412106740233	-0.13445369359977058	0.22286997941724251	-0.15856580402590592	0.0034739250593081522	0.024814117611197586	0.11119737001935227	0.2064379997665663	0.18934953291964504	0.03759044419738851	-0.003789562433055041	0.47976865618454334	0.09473256721602298	-0.27772368964686606	0.06955744190761846	0.04094991044129465
-0.10332656944218327	-0.19168467879081777	-0.2487831921370161	-0.2516679626928787	0.2037670892753783	0.2435683370817586	0.06969007973742192	0.05002576761610179	-0.10898409255226757	-0.025749486432737115	0.11336987528345276	-0.09825941226560084	0.010476739219901282	-0.08310196112461711	-0.07839852997938168	-0.06178616725294378	0.04880558919699934	0.059977546389760605	-0.425709155332636	0.07382608382196229	-0.14205972496100738	-0.13450599442371497	0.38995461680060056	0.0009648837793003178	0.18187730531227475	-0.004717174145860698	0.13665177034191256	-0.331917197483838	-0.0652044900923324	0.07941735121238276	0.10115504938931177	-0.3295838660489627	-0.09011166742525177	-0.04181124983808538	0.03286252111577626	0.053917628045145716	0.2115226745808899	-0.10342828234789565	-0.054421885821336884	-0.06481239777310359	0.24392216221009985	0.1993072994552044	0.029867079734521993	0.021847058625873297	0.08162566477418759	0.36717798384477396	0.1253387649464326	-0.27939003230390264	0.18201160824895687	0.030864511026269536
-0.07712761644742033	-0.1995709627886302	-0.10779615170138246	-0.28829041021179874	0.2631326419038478	0.14902991117529119	0.1513464958320563	0.014639416296608507	-0.0036041017611720206	0.0401122519722725	0.22016115630457464	-0.17525989758966398	0.09617020968629211	0.018119890616793366	-0.07439295163594033	0.007470189879152981	0.07254090822422815	0.173460634257087	-0.46989860309045267	0.06541642122569441	-0.14799301141640758	-0.09942686269088391	0.33283354393483455	-0.13950813592841316	0.12009431635514177	0.026999171980936345	0.06249111520111514	-0.22294867984527883	-0.1487271077680829	0.050364217961449645	0.17803958972073744	-0.24282721025257942	-0.04701750328662954	0.1271625611600978	0.1700975405280884	0.2463292628476972	0.1800942792615441	-0.04599696009916938	-0.06317589159023182	-0.1395674033985259	0.2591409180471027	0.2738977413168948	-0.1826436205612098	0.11338454941720516	0.10452252055235481	0.23907703304403946	0.1537763861803939	-0.26088765387696905	0.0838758305909706	-0.01954584896634791
-0.029719987218813502	-0.17046760510632994	0.04658053514753494	-0.3211083577626395	0.2856961769318099	0.06326343305076748	0.17801453621585764	0.04502732135861748	0.0896102845567208	0.10769327270512911	0.2604766011992144	-0.15943606612581326	0.13775772145555815	0.18843493042511847	-0.01609688995970564	0.06670042364239788	0.11974671705660245	0.2110448517719587	-0.42713870857847386	0.11984746574641736	-0.19542615620786924	-0.055288652640616796	0.23378176462587075	-0.2097943062888831	0.09780216723463213	0.05000842099776853	0.05492911637638583	-0.11599993722220489	-0.17148495369319267	0.02200518687008952	0.24946075832318668	-0.08903764253047615	-0.016894715728610378	0.23661753567049884	0.2608695082098835	0.31100739069096167	0.10443455284539559	-0.040420136714519626	-0.004285307326766178	-0.12260924527702909	0.1681267900022354	0.3455364049101588	-0.3636687991350227	0.2277731990127509	0.05514495330900339	0.18786322279392395	0.12989543641901036	-0.24298276883303174	-0.1895688498094843	-0.06713788718248236
-0.008642634057614238	-0.17036861409380596	0.1127702404467968	-0.28984529280746496	0.2518673923510974	0.0701154828275894	0.14169709336356948	0.14089156216426832	0.09633948812091982	0.13308575016247834	0.21106620360070652	-0.055952180862264965	0.09229312691577349	0.3017133116278671	0.05974426693992344	0.028879106775707472	0.15420761957728754	0.13212463531185062	-0.3038090604580565	0.20874488334870772	-0.32517619252629165	-0.030921715706501273	0.15319670528161966	-0.2004912380499264	0.10937820906279126	0.06225794925134254	0.10955460788661779	-0.09229241408965322	-0.16182610048078996	0.018369413653254126	0.28694279951835744	0.025244829090757186	0.005863249320731194	0.16509545750662993	0.2276295361088003	0.2154308023879999	0.001250168633765271	-0.09370535633978003	0.0758602682164862	-0.02288070210549477	0.05214594486527871	0.32397847373626537	-0.42122101857723926	0.2654377543673807	-0.008933059020900464	0.23851241905296466	0.03574861692795427	-0.24826394645722058	-0.4468447140331605	-0.05772795331719613
-0.019837926001480797	-0.23256796696355997	0.07124914479569283	-0.18166516328000365	0.14863013471948874	0.19153248080551227	0.09411099899841871	0.2272554448513992	0.006042194973725205	0.09357531974380841	0.09964476483941462	0.04216881591353716	0.006367694232339925	0.26878971194496687	0.0806328614417504	-0.10506725427099323	0.16734976972206497	-0.02893635334947353	-0.1720049145578112	0.274962699067366	-0.471506284068124	-0.009728762416452869	0.15342836664318724	-0.15897505452095048	0.1157615692708854	0.04719434018276345	0.15913876684704495	-0.14917722518144433	-0.1716503450153313	0.016452369593461517	0.28585012517255626	0.04776354271070449	0.03127520446329324	-0.04708339190022031	0.08651707229387304	0.04924808578917449	-0.0870470809529025	-0.14095565637377744	0.12287989011151798	0.07721217649440842	-0.014133560403099248	0.17413426905368323	-0.3297804349659074	0.20153422306023536	-0.03163081170534617	0.31091586026261214	-0.07171898303583744	-0.2806779624850386	-0.4801823081021618	0.03253820152634909
-0.04278663294801923	-0.32786331502076776	-0.033295631386977956	-0.03553928189688636	0.008029248805866352	0.329930645621669	0.1027029327032492	0.19855575673728043	-0.12363585597777009	-0.0010843976525505591	-0.014885494118831968	0.06441487186269997	-0.04592321698032585	0.1281191607847087	0.006446902204702083	-0.24109825483002886	0.16106007569811867	-0.16178925791129992	-0.12580480513497913	0.26608951176106155	-0.5468033353407816	0.02779698170868175	0.2556572160536111	-0.12616601315155812	0.10603769413524056	-0.0023665889945100856	0.13028377133160488	-0.22579623150645162	-0.20496015729235417	-0.035208662569468585	0.23588510736027232	0.02994726634668277	0.032701724138405684	-0.21831858710368726	-0.055921013539037154	-0.053283139916290745	-0.09922144882397278	-0.11573048917142227	0.11405956611710658	0.10033091549598745	-0.004352442817223154	-0.01713432953074757	-0.1773407958501445	0.09598046916515454	-0.016498976582377454	0.3182890547344182	-0.11220683839033851	-0.32436800641314895	-0.2623335058028165	0.15746605406251057
-0.036483125460566354	-0.4113787325875189	-0.09579164112394604	0.04951610434626499	-0.11975369920022945	0.36819619896476125	0.1949670823334482	0.03830755586015716	-0.2079995164255069	-0.08939599568456488	-0.10295770884762798	0.003370635002188795	-0.028327225944881535	-0.008841689002809685	-0.11031074091401949	-0.2521170636809527	0.1737718783570456	-0.1890743373757219	-0.2002808807312431	0.18887953863311466	-0.5069999328750333	0.0718690670996883	0.4081234864433041	-0.10057429874333848	0.08744987839974479	-0.05351664616142248	0.03725128579048608	-0.26913861667475225	-0.20780488803299474	-0.12894550659638043	0.154464312926603	0.015508797025669326	-0.023728740218643875	-0.18860227442382205	-0.11027151627658709	-0.01145596353837795	-0.03040980433529031	-0.021432380904872143	0.0815636356113734	0.03292886124355507	0.03334630530192055	-0.099983117334445	-0.07390257133004033	0.049049237493118236	-0.014342026400384416	0.21712351256716922	-0.05193571156220073	-0.35514223504539794	0.03756531127639011	0.22474641571603304
0.009348626896188199	-0.4268873245497513	-0.03659357385331534	0.023612421954821217	-0.2044908402642516	0.291036160173457	0.3194840292555832	-0.19052859631159913	-0.19991121263405698	-0.1055969253123066	-0.11932862371459943	-0.07111392732762417	0.03181726318755201	-0.06783256529582497	-0.16900405002927124	-0.09748975509122576	0.2290218748095305	-0.1191949181146334	-0.3567257483561123	0.08915550816082599	-0.419402747871274	0.09378939164150024	0.5143898624410019	-0.0674010803254395	0.07851978898945271	-0.0695072465572958	-0.05080620052383168	-0.27821104871151237	-0.1499840818162719	-0.1800115940511051	0.06784503751444604	0.023887083122497082	-0.10998341824822806	0.03090452086816174	-0.05433026711744881	0.12495428151354654	0.06066637704802714	0.07795457870017329	0.059347030061516926	-0.030796717322367627	0.04707302625293953	-0.018527303545064315	-0.08815391274100438	0.10733962078003799	-0.07184963663741892	0.07650141619945064	0.0604078594810006	-0.346528372107136	0.20237627707236416	0.17456897487850004
0.04372244116374318	-0.374290099894897	0.10808716214459743	-0.09439324227283277	-0.2384187326122896	0.1773318559056957	0.4003142978786024	-0.36757621093485854	-0.1480996600683163	-0.02439389844347877	-0.0857930526537648	-0.08054863855606244	0.1019029901931378	-0.07021737332114089	-0.11699773947085523	0.1341368573907034	0.28370910916513054	-0.02820591802674754	-0.49318141507296603	0.019891672919110415	-0.39637231530587036	0.05289128989456082	0.46835544045010336	-0.022276233315869847	0.10187031907709446	-0.03961177625197956	-0.07461986348943747	-0.2829459311248562	-0.028256068728435817	-0.12524362841197154	0.014337105914284519	0.016800311483273267	-0.16262862923481813	0.2689467086931235	0.04313609175518437	0.20781381856622094	0.09163161706792397	0.09817056346953049	0.0574238015213922	-0.005955665386583617	0.018459112772901052	0.14262652349182994	-0.17565052047349336	0.21491942218537968	-0.1549486311876854	0.002204857490285785	0.09735348482215589	-0.2930493949208387	0.14726210810330112	0.02796633125375633
0.03390604148274737	-0.3005417955639285	0.2311663749880582	-0.2221913585922713	-0.2658385482392461	0.1547565035008647	0.38736030552364004	-0.39322717785485356	-0.11040949035158887	0.10256848884329665	-0.035225115620218066	-0.018312648698269436	0.1475995469499652	-0.08836841218052002	0.020516082336668035	0.2874405853376824	0.27798217723805435	0.014424943536054554	-0.5088633820017684	0.008502208615513134	-0.48889180778798447	-0.029863721158493582	0.2475159739186215	-0.001915425604294865	0.14116271248237963	-0.0024328026607401375	-0.005799040852065012	-0.3160569969524313	0.06522310653954928	0.029111470884819256	0.016125118480131626	-0.0340654886935399	-0.14067017870106116	0.3434198600867489	0.10149660109715214	0.14406297570995394	0.03747552955449425	0.026136594751114527	0.05639586902579126	0.12609936670403796	-0.021925298141001793	0.24325231300200015	-0.22887762351076524	0.28775749087382146	-0.1844756199868296	0.052687990810778546	-0.004689347862971482	-0.21370559306598075	-0.00775521271853585	-0.12967668032184973
-0.019378295247195407	-0.25292711853949684	0.2235481278908246	-0.2687716712450752	-0.3094459658628408	0.2636610627558583	0.32480441897279283	-0.26570390393231985	-0.11538180825615897	0.18697863851597601	-0.007609531955728655	0.07805382283154627	0.17202185465829062	-0.16057509961384914	0.14670835213211764	0.28184845712204415	0.18843679652868095	-0.014427251711673672	-0.39500195359263746	0.041081373949085176	-0.6226028928852971	-0.09020247272532576	-0.05357760715485944	-0.04273636204068595	0.17599006118252608	-0.024051564686623624	0.1194382730171866	-0.3486117968741164	0.0708133332275531	0.1603959364965693	0.04943513035498266	-0.12722010841841408	-0.04479478658355832	0.20956050471003856	0.0848600447713907	-0.04285118381253557	-0.06266526268936849	-0.06027097233369922	0.03477612750565661	0.2774310550968299	-0.03008175551769188	0.20550935042369334	-0.18834415712560132	0.26915771045179243	-0.10486756634651398	0.1803239653835552	-0.21237411848906354	-0.13534101647768274	-0.07208829783523163	-0.2327167871133632
-0.07972124713236332	-0.21369368057549748	0.10353600154106972	-0.2145823586560982	-0.3312827105970629	0.4160612423333742	0.25795256556953766	-0.06381301834060583	-0.12705018093892237	0.1787128580936651	-0.02021017552000471	0.13499313270143637	0.18557507562532236	-0.2578885159804261	0.1863337841744048	0.1573987871871079	0.07098503654462271	-0.0643923479467664	-0.22893496539659802	0.09882330925574764	-0.6806098833710018	-0.07535748672339693	-0.26174188776074386	-0.1324232369848658	0.21094970750355485	-0.10526262632446415	0.2534315855256186	-0.32102365682657125	-0.004902814043662218	0.16608096370835895	0.06983171814317811	-0.2099101494610709	0.06531262740881075	0.0011948398135358032	0.03839699304087372	-0.20866960988076164	-0.12482732037888665	-0.07733339626054657	-0.0058106265137626775	0.3334393468613644	0.003936639882683821	0.10136795982977419	-0.08242023352217884	0.1958878611463943	0.03420594461912241	0.2725221088688611	-0.4094847504687195	-0.09201278798705396	0.03268177731711706	-0.2614556834339089
-0.07853933947845955	-0.16779484776816775	-0.023929474782608512	-0.09105189882259938	-0.2914083522094351	0.49130138311958604	0.2427844979906401	0.09004643996900331	-0.09482956091721914	0.10650300032431083	-0.06743778446958604	0.12095693073351572	0.17878189641200826	-0.322043164094927	0.13935927451024374	0.0482364736759858	0.027983391612452	-0.11062558371482373	-0.12142659101779525	0.16278971923996585	-0.5840116707864493	0.02174657538717605	-0.2584986286988275	-0.19966356293970147	0.2439910383216429	-0.20478176667642092	0.36248356857702696	-0.22798156185106846	-0.09381718882086192	0.05595008772187174	0.05215026054757729	-0.20669792119468833	0.12754869509477548	-0.11263700735222751	0.01629224589090881	-0.22449968930168673	-0.10332368147618254	0.008177895637440832	-0.03993135354478914	0.25878370544369905	0.05284222781207903	0.07248033205674667	0.006170081806971969	0.15360657457986895	0.12390188834140736	0.24850940795392557	-0.4927088625758668	-0.10553605488897472	0.2135718617273221	-0.2613758254378787
-0.019542449088008493	-0.09302363630776528	-0.049158734650033065	0.04147703050063944	-0.16174235662415448	0.42913640978192774	0.24559339939414943	0.11917645789336975	-0.03927219553003327	0.02906916932805714	-0.13176390450243297	0.05031246139492134	0.14030930584299867	-0.31495829691969224	0.06278983063907853	0.03605953176263735	0.09634243455696677	-0.1377413349907923	-0.12935381203298812	0.20612927962782301	-0.3840483158415381	0.12579372671915504	-0.07009175278639143	-0.19161856086828905	0.27931450310013484	-0.23686228796752	0.41379239393606815	-0.11662904747292857	-0.12676314018919155	-0.06439400575556335	0.028078313596252492	-0.09963468423397642	0.14403660854888276	-0.06283350183432064	0.034287564785107534	-0.07570356620911996	-0.004208447395383256	0.11320806938170973	-0.06377275561992418	0.118746415331048	0.08447336739487468	0.18653837099066126	0.018830575804631152	0.2128269468879027	0.08713418370053232	0.12412826697680958	-0.4373369890901435	-0.15612714739076075	0.305063375495127	-0.27216330973465275
0.040603518188177895	-0.037027720222901295	0.035070715940044	0.11862567333184178	-0.010470867761720175	0.29189680410678187	0.21909058850466526	0.044166661738136825	-0.008046039089252888	0.002949303193545269	-0.16162842192643184	-0.055819763862578406	0.054748385214920044	-0.2789211978704069	0.008400035446545627	0.08628941715516113	0.22468529629827788	-0.16800127831504538	-0.20785651788549744	0.2172207637606888	-0.20792251930107095	0.16067448447423371	0.15829325523604704	-0.1370251105977236	0.3051456135795334	-0.16687444275660684	0.40095689593093237	-0.05931379252539232	-0.07535951727112161	-0.07130197486755795	0.05715007346317999	0.06879204734109408	0.14951046311614352	0.06747793404143673	0.060932567346686395	0.13366413692716766	0.10893377575426748	0.13979756659067505	-0.09063163695630133	0.0200115142369515	0.07525590743259673	0.3475595338357123	-0.034661668468186614	0.3401025872044203	-0.03913036156890616	-0.020080788863695073	-0.313595087290344	-0.18878679958714198	0.2256976433269027	-0.27977976610580674
0.04749797950258996	-0.052173345139202645	0.12052040524267278	0.09225883442255219	0.06613943638153613	0.19010910814654847	0.13548446437700604	-0.05275685244658296	-0.04109537876171781	-0.007333327651813553	-0.1249178855580743	-0.14751853615305377	-0.04658596617187228	-0.26573850906376806	-0.018513478547078858	0.10958443646762442	0.2877146511488047	-0.21061885923560833	-0.2633868669383463	0.17762250996094378	-0.16731762596108207	0.10727882212877816	0.2625739624203213	-0.10206411394174929	0.31506793514651643	-0.02848788032440464	0.3303782402334293	-0.09434530017097066	0.004557569582185863	0.03149124971767031	0.14959694538623736	0.19102230023994896	0.17926832703635318	0.13870158906971475	0.04058426937056688	0.26596783417951914	0.1764221193873899	0.06381334797480563	-0.1231275674620345	0.021733827171171196	0.037623471975061475	0.414554950714597	-0.08798819946879002	0.44027569033455405	-0.1450897096634914	-0.09719377501073219	-0.21902851187969646	-0.15951626263544677	0.05218269183479797	-0.25120058577732146
-0.010218510929466523	-0.1584566955866605	0.12114701431127528	-0.05608358172458467	0.0002658070319705311	0.16753375574171753	0.019493359361962954	-0.07195618244218177	-0.09821073709233624	-0.0479348410862348	-0.03244702097613368	-0.2109131747581996	-0.13264394869361806	-0.2872017812916554	-0.05211399109753906	0.025173080975992728	0.22607564971410146	-0.2239194224303527	-0.2362220384385996	0.09882330925574764	-0.2698872438804859	0.022639258287076348	0.19482956140279362	-0.165397813376312	0.3192683846098757	0.1195989842112867	0.2583070847678845	-0.17371252495966882	0.05678814911090491	0.13930845183889462	0.2577717056199948	0.1890022391652302	0.20889349145189812	0.08455436902261251	-0.024768896116298702	0.2584502023206322	0.175826634002382	-0.0451670756669315	-0.1299583446908047	0.10672334619412525	-0.00246253196163282	0.3181080832473623	-0.10220639822532003	0.4545244506935815	-0.13126531818931667	-0.09021248907390696	-0.20077356464815282	-0.05758057208776624	-0.07478919110658165	-0.17852924373112214
-0.0636341707320685	-0.29595521198360175	0.03173979404905335	-0.3037399883430899	-0.16732542751687424	0.1720024838570515	-0.0734647541443887	0.028906504620938692	-0.11432104710318049	-0.15545611281970845	0.07570023481176097	-0.24030974869102398	-0.17346929889260718	-0.3169390124740651	-0.08869385944067112	-0.11228076877401126	0.0927672400591284	-0.18347322651462375	-0.1609300229386751	0.015123990187377489	-0.4243780903123601	-0.02156507642245134	0.042760424775764694	-0.29825622206993235	0.33511102471185006	0.22557395702119545	0.238108587907075	-0.21814757530028522	0.048121643831289966	0.16446139200266904	0.2998231122612111	0.07568012444837884	0.20348598663696232	-0.04479548119400887	-0.08133981573396673	0.16111839600656744	0.11227511041453167	-0.06856981665609274	-0.06698918955773042	0.18962621685447603	-0.018874915707440387	0.14173104019690677	-0.10094697735644387	0.3930123197264077	-0.01812498518112291	-0.028184660265138634	-0.22233792924118193	0.06321267350895879	-0.06861999208455274	-0.10522682387130274
-0.039142417681831666	-0.3825393509386404	-0.04078196078555458	-0.5834865251272517	-0.31033793576877045	0.09997320697593416	-0.11374770486045041	0.18634101058490185	-0.04225558627278712	-0.2875763470899955	0.12091041788884352	-0.22372451947892413	-0.14861620420977803	-0.3017093634456887	-0.11060867649328227	-0.18980950492331558	0.014278479370804436	-0.08610287783453906	-0.1344948967917899	-0.029672362146287747	-0.5178555268087883	0.014505925199156187	-0.054702819482469064	-0.38614538667470105	0.3696076293597466	0.3041695788427357	0.27276774918709906	-0.17381185815715075	5.892562024709708e-05	0.1001743110321753	0.23383220404393645	-0.04880199981247665	0.15166683006688977	-0.12304865897181484	-0.08886272068606063	0.06739637767760072	0.0370123742550453	0.019962254575257042	0.04031369933673056	0.20068876531654664	-8.96348247378388e-06	0.05025907992365198	-0.12832280992729084	0.34465289062909976	0.07930279534741679	0.04322240331319168	-0.21981938707149828	0.123559505192079	0.02374524238481228	-0.09197039653067227
0.07084065566709147	-0.3781177523791967	-0.00628548258773503	-0.790216436871638	-0.33283539895185377	-0.07573056218077594	-0.09722475542810212	0.2762137363401857	0.06687021733976835	-0.36104260348354117	0.0699786827471497	-0.15188829714306262	-0.08138029872782424	-0.26322121170370827	-0.07234050653432783	-0.11254548490255496	0.07356712145971103	0.02382099791477248	-0.2145432449008213	-0.016031492108250407	-0.5081567579995825	0.07623329461026958	-0.04431115269228965	-0.3412622207973191	0.39507492138169664	0.3701183904132923	0.30646507728327366	-0.06726044832400443	-0.05888654158695679	0.03330913632608067	0.09138720296477855	-0.07516214104995182	0.10542105269257283	-0.06213718118460859	-0.03447907739805634	0.026628955570561143	-0.023627887450596415	0.13956519894964492	0.12586421026000924	0.11937572198008753	0.05164859990328901	0.1172213307545869	-0.19778981364217255	0.35707488683954414	0.08461221118003998	0.07102133922716196	-0.14847727810453265	0.08581783983250771	0.11164885365191897	-0.13793532807774106
0.1948424670220033	-0.3053263611692886	0.11046168072036501	-0.8494574637660756	-0.23101868598526376	-0.2917852911343802	-0.046829759659456675	0.20954571804510233	0.14917865305361855	-0.3386588700999095	-0.049314024172403284	-0.0267542324289851	0.009747715109206098	-0.2530857775960899	0.009922817296130522	0.06822254138155726	0.2169059379002359	0.060010747995343755	-0.3695884107397525	0.02998988981620466	-0.42916118101355616	0.09045009634931105	0.030184522290836988	-0.16811258773785337	0.3747010877641425	0.41219717530595257	0.2692189164053213	0.02515253640075989	-0.10241753757163022	0.029508100690304215	-0.04609109654257855	0.025443523622696255	0.11597066331311498	0.12245410724296298	0.009829838553221833	0.02331722347412462	-0.03600075044999779	0.1780386412282944	0.12082402512034558	-0.0038358956213946755	0.12392940104639183	0.284378212472198	-0.25695939462126477	0.4010168680866049	-0.003988665526776568	0.05228943975825167	-0.031084782028205714	-0.019407383729359438	0.14998625629827297	-0.1954593718081836
0.23506015802272576	-0.23632962543950065	0.19911037421532743	-0.7475885034465548	-0.10918220401875774	-0.428554852815178	-0.005489340179738636	0.004609421488568777	0.15786363499361336	-0.2519673650306606	-0.16705232099347891	0.11522989549659479	0.0935854878392846	-0.31370296047304014	0.0786135202933942	0.2301295435064345	0.31356860395250913	0.00018145474287562433	-0.4806862573288639	0.05051741268898858	-0.3578888204750605	0.025548743294130535	0.07542467675637797	0.014207685542928953	0.2796783215575833	0.4019009502063341	0.16155993313741956	0.06279981824671498	-0.12954171440098547	0.06566751795596708	-0.14098820790772706	0.15611829412903502	0.17289875081262404	0.3407672099925833	0.000782468280448295	-0.0022493483103111908	-0.012346747657015936	0.07748984341811299	0.021346686837460663	-0.08196928431008504	0.21106423838770996	0.4084192318420222	-0.25710190803537675	0.3985922538530179	-0.10423707321639089	-0.016892380443450632	0.06948461601287349	-0.10827788563542219	0.15938788970288176	-0.22063493779764198
0.1914608979011196	-0.2213159885399028	0.16665862034662565	-0.5759304573645345	-0.07125696505520829	-0.4119080130433468	0.020749103518820426	-0.2083045277040823	0.12700211519917579	-0.18475003863639264	-0.21444529271948806	0.19904985630507374	0.14339108958367333	-0.4167067937666856	0.06960924500892482	0.2633514176395586	0.273778013337836	-0.12350448651873296	-0.46937255403061695	-0.007522502788405371	-0.33573346479469407	-0.08048214781538672	0.05262257988238213	0.08383171581521305	0.1508535132128112	0.31029434296952274	0.07463011331450493	0.042966289816002166	-0.12239680928496077	0.09914968403469084	-0.20141641036460484	0.18482965399446566	0.23065621021627647	0.46308753745967673	-0.054098283264297754	-0.07553797960429004	0.016004973173168877	-0.09506636680865192	-0.08360190505098175	-0.04421088536769747	0.2941208470406683	0.3953186428978932	-0.19861838000327375	0.28921890219270857	-0.1419339256279713	-0.09949208608032248	0.1012582529307773	-0.10129717127735878	0.18237704276290898	-0.18938484024366595
0.12389517701989884	-0.2606154205122613	0.04615180262692529	-0.446365729755562	-0.14631458084368834	-0.27652541216278137	0.02345886722572185	-0.28563148437604147	0.12063754828131956	-0.17694714191773736	-0.19430410654980654	0.16819669537556503	0.1552874375718537	-0.4713917666806358	-0.03741583585379125	0.16663076217031397	0.1333854219927402	-0.22825887227946826	-0.346665806373234	-0.12234419524453947	-0.36206532379002637	-0.1761314674224326	0.0015908913777258474	0.01480361162228739	0.057054499999523785	0.16012174794741574	0.09851010960312923	0.000120570635111111	-0.06259130720267711	0.10169472528648296	-0.2593943733793915	0.0676992274154292	0.24253281588343623	0.43075836443706683	-0.09933513462816546	-0.1515091138963841	0.027054535317024876	-0.20740616263208184	-0.09676607281708237	0.0912556511887778	0.34952507580677805	0.2786073201271883	-0.12328512645178617	0.11541059692746604	-0.1327054972339004	-0.1476569807785868	0.0592304421807943	0.008873969732683128	0.2035722445725871	-0.1543621178606807
0.12465028468767111	-0.31034190580387616	-0.047344866293546777	-0.4621295926668258	-0.2505429161485522	-0.12571411369293872	0.033009131997615446	-0.18920450458775562	0.16068128180620603	-0.20921674868644527	-0.15084676890293527	2.7105759816815655e-05	0.14127029217073656	-0.43021408144343587	-0.18979333267132922	0.0545565712451229	0.022289563338152768	-0.2449227581193253	-0.1905526216360318	-0.23954972906655475	-0.39622646915835186	-0.21547563967698344	-0.03074241580065017	-0.1164656608596958	0.050009651686959214	0.02431751849840607	0.23532258834007644	-0.028619834503230187	0.05166101812487166	0.10883406178500676	-0.3079356034077522	-0.12427280619462673	0.21828198140665722	0.2506102649172209	-0.08399105976994728	-0.18896480390700185	0.0018787365401518933	-0.19215952584298135	0.005728744727044669	0.26017480435210616	0.3516470809779538	0.16663874221475622	-0.08802134212323878	-0.0374596698055399	-0.14188746823943824	-0.11754644875993413	-0.008750439737435655	0.14344275721527738	0.17915457477617758	-0.15118576606866152
0.2064645589520014	-0.31390558225476883	-0.041177713881510966	-0.5881577894358939	-0.27211537350324444	-0.03283077227364019	0.05723177586544043	-0.006744665043314478	0.21328840523668796	-0.20472016413670846	-0.10034497697995674	-0.22167205598362097	0.11804093300717704	-0.302544046254553	-0.2974142846925855	0.04588711803509244	0.02649372723837106	-0.1717397791031856	-0.08514048310727214	-0.28785562563331385	-0.401526650746171	-0.20740843124830918	-0.030874793721533313	-0.1876788273436171	0.13778912314960096	-0.0546091716543139	0.38172023225397234	-0.056234463403423494	0.16915501336617023	0.15421512202794177	-0.30975672731741594	-0.24550958643378626	0.20348598663696232	0.024670793146876126	-0.027287577950476552	-0.1538935610058084	-0.02640681924726079	-0.08496501349942037	0.14562704146553562	0.3640766442488323	0.3095053845316775	0.11728766285050114	-0.08543621507658894	-0.09546109221806147	-0.2136807254511176	-0.0017474404472969047	-0.02486841780758592	0.22875153467712284	0.09118452087015978	-0.18468220250257428
0.2887712947388001	-0.23464677822657826	0.030783390733815662	-0.7244290234233965	-0.17304064209935158	-0.012572538150816288	0.10035667388385144	0.1253003821161093	0.21796238406700036	-0.14590087065151225	-0.03873080648062599	-0.3858393417835074	0.08924448063468052	-0.18945777458718663	-0.2850003022232004	0.1527000759053359	0.11951499148729605	-0.06270238622281431	-0.05625090359166289	-0.23322592766542188	-0.38088610618876806	-0.17669352702607408	-0.042292389398652645	-0.15708795526963407	0.26284344929891806	-0.06821608006571424	0.423311225790013	-0.08225976114390615	0.2084850697687368	0.21218917859466108	-0.24793784842044625	-0.23375349329395026	0.22767047136141635	-0.1108133104125006	0.0012795765371900506	-0.07557109692525897	-0.0352067699366735	0.019231956274872376	0.22762952732339625	0.36063201838040765	0.23679355108817868	0.1275028056221327	-0.09445101708539994	-0.049981307696801085	-0.3105145150833827	0.14584929933970087	0.012117119984417809	0.2169676374012558	0.006038279117480489	-0.20922921951495582
0.2718962799025791	-0.07824097843739497	0.0448656050650524	-0.7283926507379844	-0.025502212472884225	-0.03157290806340064	0.1398134771282833	0.1165944790318984	0.17102370304773895	-0.0541507079638186	0.05228486566869692	-0.40738358763429033	0.04792206854202422	-0.17491707009946367	-0.14010429884054687	0.26987005230512184	0.18360366322606803	0.031191754353198677	-0.06862267530155242	-0.10635259274849962	-0.3409938701604573	-0.12085125228831496	-0.08716850458172823	-0.060779679443625174	0.34642247129821513	-0.06954035339041818	0.343910238130311	-0.10282173302282457	0.13220659200228832	0.2191632526742438	-0.14496156916517652	-0.13208812445096538	0.2700679631005746	-0.08133573624110217	-0.02801667006036937	-0.0006928342249776433	-0.01578732988146034	0.053589171769611955	0.21340426794894382	0.28190244444526336	0.16156183650391237	0.13473300407738806	-0.08812077008657035	0.031246590517726727	-0.3537530702702663	0.24571955058620804	0.0878975600071637	0.14052167845394284	0.014576158216362878	-0.20213283834292034
0.12294308474314503	0.10020682014064758	-0.08345733629985978	-0.5483527949871377	0.07377073446565971	-0.0586169885835509	0.13363389404058915	0.0025570793166171933	0.0968367199113886	-0.004258457334708199	0.14882365455091184	-0.3012215685518486	-0.005594928674989197	-0.24189042881056477	0.055473856970460936	0.2809881297042661	0.10005004366581004	0.07943368725877091	-0.08331622722511096	0.017143633566784576	-0.29605336861729387	-0.043121715338374174	-0.14098012942515104	0.002719555012976628	0.35171437613394924	-0.08705386810970031	0.24115992076617707	-0.09960995963755634	-0.015520936924421982	0.16469275938919828	-0.06317654994956858	-0.039926977385786516	0.28519570663190924	0.08332751835406733	-0.0850515573843395	0.035173224379352365	-0.010626456544808422	0.028493466538680717	0.1503687945903531	0.20254356386107958	0.1222715845064016	0.13350586030286424	-0.08517107384104303	0.08402346746526713	-0.30013460713061096	0.246483440103561	0.1288976251476368	0.06716276865213984	0.11384146073569047	-0.18446425672174277
-0.0762740164751573	0.22358261875072152	-0.29666931674813407	-0.27019422340706495	0.057318845089491664	-0.09896794838047446	0.07405213838756844	-0.10532329388282397	0.04973229496198077	-0.007630895747014455	0.19386847485155187	-0.18224489432371005	-0.06388372007112511	-0.3215960125901756	0.2037133596315323	0.1562075646086245	-0.11571956500839888	0.08550958107963136	-0.07754494497974629	0.06564818358069797	-0.24914394408280027	0.046642509595302764	-0.15203368581980498	-0.003968059877650393	0.27326188694426123	-0.12429905536716979	0.22799275614591932	-0.08295509352627956	-0.12388533118412035	0.10754501491721366	-0.0441706386014944	-0.012672710754600247	0.24996398814443882	0.23671701004904386	-0.0800141937159838	0.03010627427181287	-0.05690890396770867	-0.004336761600730558	0.11127420064519418	0.18445927805183165	0.11282203022852355	0.16335530346672916	-0.12404740750400457	0.08787627912412581	-0.173836878012214	0.16125994003753427	0.11689062951552606	0.042366793257590005	0.20905376228200107	-0.18914892641373393
-0.19695992024550774	0.2280372143143301	-0.48804891806928097	-0.05912718169905686	-0.04165677854707571	-0.14004714535173177	-0.0017881995068901515	-0.11227477543295837	0.0634558923786308	-0.030874270294569586	0.14445807725305865	-0.13546858918057833	-0.08157912348529993	-0.32172187745817865	0.23267931872676928	-0.03339536246587087	-0.3443995982580936	0.06655146429430928	-0.03223706252473067	-0.00020543415150091872	-0.18783552716716695	0.13359643651080166	-0.10143222555805567	-0.06392484486248587	0.16901136168040268	-0.15081762869448875	0.30818974368190233	-0.08835219725617936	-0.09543802377772946	0.13643288574920573	-0.0632758839810037	-0.01913028304266407	0.20358551126545715	0.23950229264790676	0.034287564785107534	0.010798876149621342	-0.13061676162192518	0.0026674630073648055	0.09986746585541975	0.22115779211162476	0.12005011034284267	0.2811611058200999	-0.19951323167327245	0.057385924789425474	-0.028345610658911495	0.054647533485712135	0.06571288940710485	0.059096607981617054	0.16553383380130357	-0.22661430525022838
-0.1740768748353062	0.1046284187000766	-0.55404074682055	-0.04824300352946658	-0.1438699225829678	-0.16920973401546116	-0.025779522082659358	-0.017569114885663262	0.11026197825375146	-0.024426961565157976	0.05278095399799508	-0.16125679987165764	-0.02812840118742055	-0.23291427638192208	0.16733211500792344	-0.16469456222706103	-0.46850519244643885	0.043476348417237416	0.0532044493377424	-0.14714276723118525	-0.11723273303312831	0.15779806179679515	-0.04027362610501565	-0.11636633984646938	0.0908896165429646	-0.16257055445130064	0.38702689809589536	-0.14185967963354118	0.024272215180115155	0.24008547491296273	-0.0885398393095501	-0.008301431051896633	0.19738180942256262	0.0663837158775888	0.19767047850225675	0.008215725114412917	-0.18027362622649773	0.03602881718341009	0.07811508788422271	0.24705872893000325	0.12565353024796105	0.4797925670516146	-0.25819892989747756	0.035996177304069205	0.09529741054317388	-0.019981151100563355	0.009476246152860688	0.07522892932264788	-0.03804308966193329	-0.260743616302658
-0.03986469458143548	-0.05415316538969696	-0.5194453303487414	-0.21891618035886884	-0.19950241597548493	-0.15682970205152302	0.04328640654454568	0.10755755301672662	0.15978626458338874	0.011942472293018832	-0.005294453085650995	-0.17059219835032366	0.0921274396178795	-0.11635678414436959	0.08225495515107484	-0.17382726866206136	-0.42077303553521234	0.03175618164803843	0.1715820719453121	-0.3000065948176938	-0.05034238629017864	0.10555958098823813	-0.031669061246905675	-0.11699537293024154	0.06644763108293342	-0.17376066404509088	0.35800606927290163	-0.21394246994018312	0.11285580731305227	0.3215928999377812	-0.1002943663628007	0.0033221990666270776	0.23357559931882635	-0.18774016314321637	0.3109448799394102	0.01709116713284926	-0.13653853295052268	0.06358098033377547	0.00738670036510355	0.21522906104962758	0.12376361939238545	0.6565344366296352	-0.25506032052161887	0.038022224814330076	0.16956286450192257	-0.049606779338634784	-0.03127769220733114	0.057503292293612375	-0.29665777305948837	-0.2342207793718952
0.10803791599675401	-0.1583577045741365	-0.4616983577633084	-0.42564940036410626	-0.18466928679897193	-0.11287065807260505	0.16347434071540345	0.16684375995142794	0.17427228407873005	0.004371017426176696	0.024933862446494964	-0.09213512602959086	0.22759337436909208	-0.04895283509536197	0.051037927234731544	-0.10827693732967933	-0.2516431632312225	0.040654211943068154	0.2711532748222936	-0.3590132904045711	-0.004235115566970438	0.004421914663328029	-0.08270074975154726	-0.07895542486421922	0.09866210177044077	-0.20964847114473403	0.2225202569964426	-0.23043178072231357	0.0527526008509367	0.2657011498497956	-0.10688352378139494	-0.029561745969553372	0.29030463756136043	-0.36065315953123445	0.305112143060253	0.033086833158589554	-0.01519184449645244	0.07426989182102943	-0.0909632280839131	0.12162797735558978	0.1257198429095695	0.7219710492544101	-0.1961326809199702	0.05964446955495009	0.19222743333740974	-0.04963667066756987	-0.05801903427996777	0.002268348442842361	-0.4428448671712813	-0.13723324319599212
0.18108637516133305	-0.1526492228518664	-0.4203421592355148	-0.5012166945129071	-0.12827696719029735	-0.06606486877577422	0.25392096590804014	0.1309608742355007	0.13986384417902892	-0.09101608864734492	0.09696588786118987	0.05564224563275324	0.30288168252827463	-0.07240344734434837	0.08639294930754148	-0.045009782606043734	-0.07596207804648811	0.0885973303984363	0.2917176138575155	-0.2960666347824274	0.010117471221783112	-0.09264908511762934	-0.14958469428326102	-0.05114554116059027	0.15389635849335465	-0.25245560636598363	0.07681911297429267	-0.14086634765872202	-0.13986213290189864	0.088110154449023	-0.11267800894849342	-0.12731945568438363	0.3005556742964033	-0.3728752448400996	0.20469627519759423	0.02825170429780312	0.09232635001709742	0.09139870650245051	-0.14829533404761666	0.0007017365321954365	0.13414155093266392	0.6351755017434844	-0.1416130143593881	0.07708176370061615	0.14985165822332921	-0.050101646895527714	-0.07142629172957614	-0.05940624631360771	-0.39234513947395144	-0.01861084492952931
0.148912222360758	-0.08289355602606616	-0.3759848330633803	-0.39332769193953415	-0.06398906211794005	-0.0480575495554912	0.25068246781930326	0.003881171040460718	0.06206364336534467	-0.253025384924718	0.11224540840369067	0.16415797688480196	0.28624667782056823	-0.1652122263297518	0.14263656588216364	-0.03485130117289798	0.026129587058030364	0.14387800368664752	0.21400431327765276	-0.1541949646052222	-0.015571338850457746	-0.12207455848447409	-0.1456464511366714	-0.04740444966237114	0.2060216211252839	-0.251495508205567	0.015294955869560731	0.018464101103595174	-0.32149488286529565	-0.07292154657324784	-0.10873775903486058	-0.21785793073869245	0.28366966232830193	-0.28841486584193565	0.09470278825496577	-0.015065751523490666	0.11194428520064163	0.12774764463456395	-0.13284318750099916	-0.10257079671549117	0.1336773623014637	0.45329289473169093	-0.12716281702174623	0.0763842719347954	0.03171715594758858	-0.04184499759061355	-0.07624572017027888	-0.09585334267667243	-0.21251813728617666	0.03704685088541979
0.05701890227011347	-0.03349704077618813	-0.275925258634916	-0.21550867169180454	0.0010586691705746756	-0.07096391885775595	0.1398134771282833	-0.14471502266690423	-0.040830188473465825	-0.3707631612601774	0.0257937488839549	0.15505430815559473	0.20897012208676108	-0.27905368720513607	0.14214000658339238	-0.07287115513601454	0.02308405100432927	0.16399817666721753	0.09347075190024012	-0.008879968010636315	-0.0736777698912947	-0.061537432939874855	-0.06148718792828146	-0.06981789164730165	0.23410179115987312	-0.16912570740860502	0.041098618525883986	0.15057725375563205	-0.336082397477177	-0.07920151849324293	-0.07125571783968983	-0.192822419714164	0.28045169934028225	-0.22049376018090458	0.04151220478315639	-0.09607071860215528	0.04617623267974143	0.16094302192415283	-0.07186357913359556	-0.1634148132568721	0.10907536484817655	0.2811611058200999	-0.13710561335497526	0.045296067515091104	-0.12215635165147573	-0.014202160838864775	-0.06162113296961577	-0.09394136385107271	-0.03783379534939576	0.01524229055331249
-0.028308264187759728	-0.04738877953382793	-0.14572249006418175	-0.12734352025735007	0.0408339197908769	-0.09178488170620405	-0.0004663635523087445	-0.26444601679467733	-0.11021059763539251	-0.36097647724016807	-0.08840578452142135	0.04144052241520235	0.13020238067198187	-0.3555530290840485	0.06931130942966206	-0.08888648091332756	-0.04004461480446962	0.10277441598044894	0.03658713666572404	0.062337292794773146	-0.16181524857786272	0.05047773983188754	0.06317971907367283	-0.06885778851945129	0.23787227335532812	-0.032692448130358424	0.07509444657566398	0.15584191322221772	-0.16642397923602073	0.07165001752185944	-0.018310679084337197	-0.036251128544884346	0.3172094621313452	-0.2284881844021808	0.03263053726262521	-0.1969460782593949	-0.023396309800871935	0.137141936407505	-0.02723141335734794	-0.1775576521589838	0.07081295910544942	0.1821936187079181	-0.10366467502085931	-0.010602915431857058	-0.2356218863794156	0.02847601436956482	-0.03905396804885708	-0.07693271888164446	0.012350329813150571	-0.038252584535888645
-0.06688441678029301	-0.10632142899026117	-0.06142708062478351	-0.212299658675233	0.05104201982549329	-0.0658000552578213	-0.09781958160766155	-0.32432806500511413	-0.11385696409876159	-0.21215936651678974	-0.12253666157741377	-0.06300338609615427	0.10773518307869927	-0.3497102494220135	-0.026160491748215543	-0.06906586078809407	-0.09274562999461372	-0.031160860923234647	0.0713143350042402	0.049954561255389586	-0.26129226523309795	0.13025714121861248	0.14538640794886737	-0.00989421366687987	0.21968135048250878	0.08695564675718072	0.05088278367191766	0.042337179565278465	0.049775557052588175	0.23727601379086197	-0.01844312445957424	0.1540651172989882	0.378815207170171	-0.2498784915989825	0.03292880221667026	-0.2889791132191818	-0.012578325306740414	0.025572273337186282	-0.04099244515314093	-0.14377382152631812	0.031522707107938655	0.1508848694338222	0.0008009717870238823	-0.04534132675938656	-0.26768080285373674	0.048768905460896586	-0.03370237359675806	-0.07560495580829986	-0.06428793202814746	-0.07303406922254284
-0.04249115603454693	-0.1433110706703738	-0.08823935287604824	-0.3837006528898489	0.024216850802489892	0.022912473253843924	-0.10439571548174331	-0.32926030667639744	-0.03449877034163007	-0.031237964633158255	-0.02295519760881234	-0.09418758952490874	0.1370949722640117	-0.24175793947582092	-0.06260794427833702	-0.037035209233438664	-0.0798021017663804	-0.16299447619380297	0.15788356868475456	-0.013647650742383945	-0.35061971589591123	0.10628695224000169	0.14045533039556599	0.09445906423052672	0.19530551383293343	0.1124810150909607	-0.016080705920789095	-0.09196130343137526	0.1339928182812945	0.2676181939095882	-0.10012880964374705	0.21039501710416986	0.3882036971249301	-0.17255374135413087	0.03266367781307956	-0.3434140536881875	0.05924382862831624	-0.1218118822908736	-0.07829644700922278	-0.05928112354207565	0.02774288539678744	0.13808277492132934	0.11759568604812284	-0.011831829495450901	-0.2259454760244639	0.024722991958245566	-0.06573876748278683	-0.10348466094068179	-0.185289943864202	-0.05316606529410529
0.01814727276410788	-0.13562276869760936	-0.21540801437774454	-0.49015387025787177	-0.025865607619739567	0.14902991117529119	-0.033776629607901086	-0.3212495517471941	0.08347775914106666	0.05198191265871748	0.13122905513833336	-0.062109571348203926	0.17652854916077396	-0.057399030185043956	0.014193227265593028	-0.0493775987271251	-0.018229307637186963	-0.21324842639742778	0.18620928729132843	-0.0777133874501793	-0.3907340358306575	-0.03617862611698285	0.06979861511837394	0.1873904256067937	0.16110657883204418	0.03262733361096121	-0.06699153134167492	-0.15348166373902833	0.00899005701527799	0.1437044321828912	-0.21946209274212955	0.08223704400241219	0.2896079651618818	0.01541967594348535	0.06202620551153297	-0.35444874503349183	0.11498787716840923	-0.22438559811570835	-0.08844313551408128	0.054722744141883654	0.06411538028393896	0.09635988658784449	0.1385087010023599	0.09372192439961517	-0.16716360598759394	-0.03831449951694677	-0.11324456211256048	-0.1283868573810868	-0.25768916534356734	-0.012814485384502899
0.0799676092166519	-0.10899418632843802	-0.31893042839585645	-0.4377907176535722	-0.05985957181267101	0.2788216366582284	0.06721163732257628	-0.33263674057217785	0.17244910084706025	0.0013953364741529917	0.20051605846420595	-0.06393030509403361	0.20320420412033366	0.14169931759556445	0.16372378410348443	-0.11744273328075314	0.035233091566386085	-0.12964014322964013	0.09317223730134425	-0.10843845394363462	-0.35565803735523893	-0.2339905442673456	-0.018232702276164043	0.23165449050172468	0.13173650699374204	-0.09307931173713489	-0.061485865530696314	-0.1029541772861387	-0.22854495982812775	-0.008799728021695149	-0.2776718351636031	-0.12278259720506902	0.10339738524649132	0.20753785901325106	0.14961668035015147	-0.3435862637571994	0.0934180732229183	-0.1893843923015727	-0.05627879613594515	0.14362058866940297	0.10814698758579086	0.025848868625210828	0.01250032880580156	0.2256475098216585	-0.14573679471809375	-0.0842142957333363	-0.11640097176765545	-0.09733047909575872	-0.2375969113396691	0.0040322243608877945
0.09500410103570214	-0.10110790233062565	-0.29788955546067114	-0.2843866624184658	-0.05833991938034151	0.36088072553152906	0.14923155830471432	-0.3829720874537481	0.18703456670049243	-0.11462315753347405	0.12742571128034652	-0.15086206539541105	0.23107280762468874	0.2533547044477412	0.31126810374629066	-0.19116617508213699	0.02857925736209908	0.01117118618936337	-0.07283504797489541	-0.09996257353163884	-0.2541789508569628	-0.3759271253503337	-0.07194504367891714	0.2331443057001355	0.10206876550843266	-0.17948814617446818	-0.014754039460300968	-0.008686972875020758	-0.42201972845604285	-0.04872712843935505	-0.20029062467500175	-0.22183182137751795	-0.10902134683943472	0.2502786836554483	0.27843399994823453	-0.3244643226324133	0.02927106425007476	-0.022959368260200452	-0.026700867553172046	0.16670620626839633	0.11888963876485686	-0.04038372915059389	-0.17018198249021374	0.3045969349344983	-0.1406895312922044	-0.08667866974147453	-0.04774157818489857	0.01843386386071122	-0.14629475909271947	-0.005257922510360506
0.04247487197351706	-0.09602636368769363	-0.1503396095170453	-0.17064865467675155	-0.02318969790193591	0.3622378948109972	0.177981490317003	-0.4427250367211165	0.138504743951778	-0.1700038863629909	-0.04349325444193238	-0.27324847736576485	0.26888264900216663	0.22559818881970445	0.3680744875261968	-0.1998687178082409	-0.04550671750947718	0.10645979419966205	-0.19605192391351453	-0.06172178495412475	-0.12449189355676724	-0.4104772598091535	-0.07684302675199038	0.2511876231030894	0.08023965806105528	-0.17521736470226965	0.006638457214930188	0.0635282616949353	-0.4756859046608383	0.04130783740313322	-0.04963401033047086	-0.1280811180568265	-0.2757549569582172	0.09519812752544211	0.34120220250001354	-0.2783153358686736	0.02817934104423918	0.17501786189493201	-0.041589309182833295	0.11824959429232174	0.0787041658357499	-0.06419695158576275	-0.2754264816775397	0.26723130462236305	-0.11316352858497482	-0.05077586242604594	0.06720960631415777	0.19917561221855898	-0.04336514503796359	-0.006236182961697315
-0.07913029330541872	-0.05557203656921227	0.028738666404697914	-0.18980348495086824	-0.010603011451492422	0.25982126674565875	0.13488963819744662	-0.4565220724834755	0.07986454146374748	-0.08618887288071336	-0.19116221379756038	-0.315621917268944	0.31298860769929143	0.07992616527301637	0.32467520481321843	-0.1289247953566321	-0.13247001330376224	0.08295305745008302	-0.17055214350984532	-0.005072443606811002	-0.013980289968577185	-0.364851244925729	-0.04937460816647417	0.33564359135063937	0.0748485300096521	-0.08337900963363105	-0.011205206678523209	0.087533784419918	-0.4223505111002907	0.15593385118499925	0.04549488044136452	0.08948939441824699	-0.3505012704460917	-0.1508020105820019	0.2750536638023611	-0.16727295867538602	0.14684634526581056	0.2869858694927373	-0.10021462054421834	0.01991215002920919	0.013949851784160023	-0.027880129069737174	-0.2152891351886733	0.11753628611855843	-0.029473861523338394	-0.03261521946575652	0.16219126123558356	0.3561835956405267	0.011852010021391027	0.032618059522379304
-0.2261793039113452	0.02503964463014917	0.11468304707725754	-0.28547838849625684	-0.06313012813444245	0.08616980235303223	0.05187834024936151	-0.3876759233026762	0.08056066597038318	0.08335881514182267	-0.2423916019368478	-0.21008556851009252	0.32906027559418194	-0.09452916624594031	0.21046656609488065	-0.015560113304766612	-0.17600131668004082	-0.04317984214265246	-0.020528656590160444	0.048332224770276426	0.045650896250733534	-0.30391737142563974	-0.022270228863423343	0.4539349181042594	0.08275331285802529	0.04385055003787385	-0.030906203616642307	0.11544641291257177	-0.3413749197853489	0.16846074254119534	-0.009635507005590443	0.2526507208969028	-0.33109728537704564	-0.32345637358583534	0.09632667522699374	0.004937110338945321	0.31821380605972205	0.2532593661664997	-0.15466188369771267	-0.07190037792545227	-0.03910027749518867	0.045416836921515234	-0.04732216246584579	-0.061104640667065134	0.0647350856566689	-0.06134410783564248	0.1778901585717513	0.4015267045949472	0.003380573561404992	0.09287757235844173
-0.3387888387133798	0.10353951756231278	0.07589924367322429	-0.3265669881516387	-0.16996830131223117	-0.1143933358007828	-0.020260856972248595	-0.24471705010954406	0.14984162877421905	0.21690076364475588	-0.2336273747858353	-0.01728641695061784	0.2898586609144624	-0.217876736888928	0.10115731245778722	0.05697210591814852	-0.16034328892568483	-0.16863874914214153	0.14030437563852105	0.08011677631523122	0.04575033680585107	-0.2788561255693763	-0.034746847907696034	0.5234265203589181	0.10137420299874897	0.15965825228376124	-0.014820372783334212	0.19299252908076323	-0.2757476431640762	0.04953790586671499	-0.16592104979815145	0.2560285279398964	-0.24997807817784562	-0.328503040389982	-0.0978438098579402	0.1741666204665	0.40025845910390234	0.11473505673703804	-0.157745681184486	-0.13691769119203975	-0.05524741059457718	0.1276023037660114	0.10085864555384051	-0.14818482693582308	0.11192251886906879	-0.1212695798423183	0.1057517296894871	0.31678222643928944	-0.04912239969881149	0.11875489048798624
-0.35901259190233054	0.12125890880425234	-0.024160330755239975	-0.23598680630265725	-0.2908797774503608	-0.24584014577087424	-0.028224918598635695	-0.1062832603826061	0.2579398200198312	0.24110296872130146	-0.23289977856952646	0.11873894598858231	0.2156970263809117	-0.24410962516746187	0.06586849829148994	0.04294215110496473	-0.13064931240208816	-0.22322218871320987	0.209990950336907	0.07710386570002316	0.007067960864820839	-0.2745910850476712	-0.08137697054261292	0.4610529240522205	0.09780216723463213	0.23855183560335885	0.03957295209632558	0.28957750809981214	-0.19993226109959825	-0.09936353360481535	-0.2580699196269034	0.11816763852836425	-0.14126732647203025	-0.23388301153119084	-0.2071744857915698	0.2589469621350925	0.3075943166939216	-0.02193031156421192	-0.10963180856833683	-0.1578504176232585	-0.07073141707798433	0.1654779305361614	0.1361224298823879	-0.06180877521161192	0.07867230221729371	-0.1443357220075099	0.014202545541573889	0.16986524237466993	-0.0801378235381882	0.06956236493479623
-0.27398090235792966	0.054373981341662256	-0.089030859067961	-0.0658098685995236	-0.34938639609534733	-0.232334656355673	0.04440996710594061	-0.049943157533437525	0.32204957220290065	0.15788309142942575	-0.2703379111542075	0.0979825812860034	0.18146603063776098	-0.19141199227459604	0.11294231981539055	-0.0322703189195344	-0.15239841226384632	-0.18295860162815872	0.15105090119886136	0.04929238309819875	-0.05872853977183593	-0.2466864788435994	-0.13657856355542636	0.29541858099360674	0.05824517858755294	0.2682817717430926	0.07469644663752345	0.34371410072789765	-0.08319906594010215	-0.16236156770753069	-0.18347006201851523	-0.011248733275683983	-0.050600389912473495	-0.16207577348219493	-0.21277523881757598	0.19261296824360244	0.1058240187437131	-0.07079390693449676	-0.04924906423062556	-0.1375469978410793	-0.11108267166108296	0.1376847823458145	0.08988842693283246	0.16572964574780402	-0.0245294680292145	-0.09116569034121169	-0.03103156542706461	0.07944457708048899	-0.056171963686294554	-0.028247043116893737
-0.11757512282529278	-0.03758866929388031	-0.07306881753093146	0.03972365225448042	-0.3028718172968512	-0.08228469674991187	0.16588669133252518	-0.10704461312381468	0.29135379633862424	0.05234560699730614	-0.31098408160170293	-0.059957795103113776	0.22567140171361627	-0.10075616497872517	0.22440333041385072	-0.11744273328075314	-0.23555478799101603	-0.10587111379597786	0.030152488645025337	0.03684343374308729	-0.10520042586380353	-0.1813553155032839	-0.15504528352013905	0.14127236846495997	-0.01805747426259879	0.25358233783881556	0.05383461654648459	0.29557061101460347	0.03644501648889582	-0.10290014937029786	0.023641393525458687	-0.042112617237145676	-0.010525139504881254	-0.1990437683569788	-0.1869587500172383	0.02977510106216775	-0.06623817499935715	-0.01044471102201432	-0.016521019935547946	-0.08630818804820524	-0.1750080774426851	0.05639479879622674	0.0702679755019056	0.4236023157419395	-0.12842146233396814	0.004031549814386928	-0.012069825233519692	0.11559292675207032	0.013513075993932679	-0.11290982857248925
0.02041259576741012	-0.08068275674634431	-0.017333589849948403	-0.013770925557720508	-0.1824228440729171	0.12218444079358357	0.27325281674388313	-0.22558392470013153	0.1520294486522464	-0.013846762624598248	-0.2731490783535834	-0.2175009204931419	0.327900464508983	-0.01589674607771792	0.32550280364450884	-0.16734172351257157	-0.3405595745382013	-0.0644255495523348	-0.05844001065024747	0.060251431599638146	-0.12150867690322648	-0.12270274274736145	-0.11844278839295089	0.12700324956463888	-0.09098653777998657	0.19776421720229492	-0.021122038470608638	0.15766302184273912	0.06244453232777006	0.009081665708408477	0.1772780288130583	0.017330163568449016	-0.022766668809850534	-0.31880097267058527	-0.1960392608404662	-0.1247834358781977	-0.09634326946314288	0.11012089929378836	-0.027463527146677658	-0.013805437798299836	-0.21448732052576813	-0.033054032551474544	0.1383098450756968	0.5708062922249412	-0.1934153488950028	0.06275140488715569	0.038010322476392105	0.25298321076549973	0.06211586635062183	-0.12640582990121033
0.07418939401980673	-0.05025951889705276	0.004861562948467438	-0.17812532417926283	-0.05516847082589559	0.25055279361757166	0.3366018048674909	-0.311351966111527	-0.04663122602881235	-0.02710507442199546	-0.1541870969869007	-0.22878946971735353	0.4047793707278682	0.0326274727708267	0.3587391727092083	-0.19076910088931406	-0.41293409056220126	-0.0686620744241485	-0.044741507389689926	0.13113760332645216	-0.086472454649849	-0.12690165860982067	-0.04818320687843766	0.24559253935795286	-0.12472243110775828	0.11042839143766738	-0.08825136137086904	0.02836430978604283	-0.04089196573918703	0.062230059641866814	0.14688181519365745	0.08306493788551125	-0.06154809904699503	-0.42315622737495484	-0.25981162207087677	-0.1722736741410024	-0.018897086892000044	0.1999475902394216	-0.06364011916887652	0.051708696507013895	-0.18372819244298805	-0.08844133264441095	0.2509948701857238	0.5373931152524961	-0.21440081497341684	0.03535102002571228	0.055601735190590515	0.3769962818150722	0.05922561155838696	-0.06006379970101693
0.029375395476142888	-0.005449587227501481	-0.03286689886635366	-0.3026482622652989	0.003305111896644203	0.24227737118177128	0.36997816272082185	-0.2801696060152236	-0.21071771688000882	-0.03411445622011499	0.0038004996182171326	-0.0745567693197537	0.372536622559342	0.02944772873706234	0.29557682990498557	-0.21694290809977282	-0.419415785772151	-0.1031187006935273	0.07831284393395954	0.21377743734332286	-0.017924765321597275	-0.2043336345931329	-0.005358949469212522	0.37699423985757613	-0.10047889207907999	0.005049341623873194	-0.09750485993271041	-0.01766007171429896	-0.22338475057766383	0.004751790331985406	-0.04215084662896041	0.07495157783126401	-0.10334844301518424	-0.4311539674088581	-0.3142913729551752	-0.1209087093253777	0.0695655753016054	0.2276989256535229	-0.09925300627414863	0.08165044444027093	-0.10856279052031546	-0.07315178453492076	0.29557174041306217	0.3754753838999101	-0.19378037123348738	-0.04507990363363608	0.038412773022501394	0.39239833346576936	0.03597068794274481	0.02651557765924448
-0.06993767821953598	-0.009706200766062075	-0.09602249709659216	-0.26860625820299056	-0.014269998842565931	0.1081824260322243	0.4106907101221112	-0.1397165764094346	-0.26111381628225055	-0.08083264716705307	0.11667713081212673	0.1369793876968963	0.2453219152428339	-0.02331614882316809	0.16859006523148717	-0.2612828596320265	-0.3887783551449624	-0.15251272931267543	0.2590136811337578	0.2761215108424279	0.036999567955434395	-0.29085775122349683	-0.016445600344094594	0.3772590958928417	-0.0376375221548002	-0.07924065549392202	-0.05670986627296556	0.03915851724582773	-0.3171947084899115	-0.12901161156396856	-0.21767408017628245	0.01434974558934829	-0.11545727281548882	-0.34659742984479086	-0.30449171218718785	-0.06676188954876047	0.0925579276668219	0.2031011510819314	-0.12674191075298374	0.06651396346073611	-0.04423950876912157	-0.01073328227450114	0.22975042868704337	0.19960781723080603	-0.1462411892221922	-0.07644919272653466	0.0028773876115558224	0.29855867825775706	0.0476978137089178	0.0853842303978214
-0.1396702297995682	-0.06467920972150668	-0.12085600386806032	-0.10286239002789603	-0.058703314527211524	-0.04716380393241853	0.44102684527989167	0.03109125596526287	-0.19424277022283645	-0.1573407107559955	0.12276248098489978	0.24420405320190558	0.10452084949972705	-0.09144878921323017	0.03316179247881805	-0.3012880845592723	-0.3482396219779712	-0.1919894383455063	0.42140562293446093	0.29178202425990174	0.03878949794756474	-0.30857915990284956	-0.06178503825029059	0.23281323565604253	0.01971349650240731	-0.09205299991048822	-0.016478705858929642	0.11600930103164576	-0.23327515164105178	-0.2407620592561457	-0.23207751473450916	-0.018699778223457853	-0.11701649199525124	-0.21758579251516655	-0.22288310670474176	-0.0914674109881219	0.08203768586518698	0.15725833504500897	-0.13834760021932227	0.03484990259325939	-0.05345696873139952	0.057157617899306706	0.09671581374831982	0.14135064783748696	-0.07490255074117358	-0.010880902067787874	-0.018755160751682542	0.17716793927802102	0.12261188907073224	0.10253373504481
-0.12794964556507935	-0.12199500597336198	-0.09506609378135446	0.06116118250946229	-0.07076142621858068	-0.12746850324933628	0.41221082146989374	0.11742203635929326	-0.09572457814005118	-0.2155979311724838	0.027844247311745104	0.1782272831026516	0.020649939310066825	-0.12251753820977516	-0.06979150213394403	-0.2772650958932807	-0.3116600856807958	-0.22374345392079448	0.5030659498775566	0.24840935496418065	-0.014112877375390754	-0.2410989451368737	-0.07985462445233915	0.06062370572444189	0.03823516342746191	-0.025475158510694706	-0.02745687081939969	0.12494928880509176	-0.020780380968148524	-0.25322284564476827	-0.09877124454745709	0.05233351694534717	-0.1197368318407967	-0.09294108040306774	-0.13685023773725724	-0.1783010265564936	0.10731273220621082	0.12190525823158983	-0.14494626365874802	0.024317296572486026	-0.11831075177540207	0.07155168271387374	-0.0008230182807444625	0.21219588290929806	-0.014607497192008207	0.11991026833753249	-0.014381421345518081	0.1266797484144123	0.20353902325314627	0.09484074809412156
-0.04331192523864152	-0.10453959076481482	-0.03530737629144244	0.07909195627211144	-0.004458329877251618	-0.10111955821377198	0.26733760084711405	0.0763420906273228	-0.08710589377211198	-0.20055421080386648	-0.1152937719696019	-0.02284793093790854	0.003087085734204243	-0.09373423023749186	-0.12739238079189893	-0.1604591041702442	-0.2538280043132226	-0.20841095246463878	0.4620036083846404	0.15798892760036898	-0.08537860854355611	-0.1474333653073514	-0.05036744257318594	0.026457277174278825	0.0024486569758377244	0.09208720589042874	-0.09077202764577881	0.040052516023179684	0.1658471869235738	-0.15905631932859207	0.05066025007603558	0.21195145760438372	-0.1270353045971493	-0.005436785421870984	-0.09068545096080004	-0.23049392439622374	0.18588372050458266	0.08210400086136269	-0.16066368310744605	0.03938753474686421	-0.15126814459018992	0.010327158179998719	-0.016665207105028102	0.32744809373871214	-0.00793754355227809	0.19928835296644443	-0.007107377177252076	0.18622992225353754	0.19430349644578576	0.0953099138207861
0.06617868658782777	-0.025214792728279804	0.003773241934572735	-0.05558734259830133	0.1034700287411178	0.004739645584851373	0.040345321545588474	-0.05980764087600415	-0.20740283827696207	-0.10513404160865096	-0.23614088898763225	-0.1983004555370196	-0.01653029033543166	-0.029642514557007164	-0.16165497240739732	0.032022610802246644	-0.17967582213613653	-0.11330163312445074	0.3161294743896423	0.06452248071348529	-0.10649315308034621	-0.09592225575057264	0.010857345840310341	0.15901772282822	-0.07435011195267417	0.18750109893578415	-0.159194850344996	-0.08689531035976812	0.1964445815176641	-0.019079050480216506	0.09721479947567893	0.36600595136906755	-0.13031961733750871	0.03186610652729772	-0.08607891444827738	-0.17700945103889676	0.23249699314137293	0.02942293710278655	-0.18311240244661753	0.04849592045664481	-0.07799265352309295	-0.10197308021203404	0.015615738323543222	0.348007493883786	-0.06962631875750888	0.14883843223368187	-0.02175524664091996	0.3116371445301159	0.061185669405999094	0.11770675429012116
0.12904960762161638	0.054571963366710226	-0.002492848751452172	-0.2242093977057834	0.19521078536286368	0.14062208198052903	-0.17256940483959454	-0.20678182222166522	-0.3723511975649406	0.01597617313911466	-0.3018891288978201	-0.2137270360017666	-0.09095702454562153	0.021432123985286874	-0.19783759331149764	0.21470982901835584	-0.13614451875985797	0.060276360839964696	0.12703706013192914	0.002112189398652341	-0.04633161723373705	-0.10716344782329935	0.03683651281576624	0.35934820650752786	-0.16444479178094776	0.20064451168353004	-0.17138691511680648	-0.15821654615237224	0.06528926306841061	0.08678805509743581	0.037978605396037465	0.40094307323530953	-0.12939072080488523	0.004477494305064887	-0.074512862341326	-0.0544091288290724	0.16170039736937972	-0.038129655681541905	-0.1959283995287236	0.018156715692418533	0.08951312967640965	-0.18205913622067604	0.039843018722199766	0.22667714052358925	-0.16832172231608938	0.014327452004743012	-0.06008782964928018	0.41025674680214236	-0.11768455878160622	0.14200354958161396
0.13394139207803005	0.06605492081958023	-0.03402117872956955	-0.2867355276161472	0.20677335821760526	0.25538564032007255	-0.27441686514054175	-0.2961580135805298	-0.4337195451432953	0.10928030254621528	-0.3036750468833082	-0.07856238356060252	-0.2041545864609978	0.036005950806699494	-0.23676784233549025	0.27986308615791494	-0.16954610439229792	0.27794608701264895	-0.023911822044343292	-0.011032047021499215	0.06719634985971924	-0.1342084334570864	0.0008297183325816192	0.4759179690318853	-0.2489168227212667	0.10854130194995652	-0.08456986194303952	-0.11897993314669178	-0.08531607486335623	0.11951001404901307	-0.028045414165053812	0.29348244721071953	-0.1287603981577463	-0.08939316090212945	-0.03474420180166175	0.02126394957434545	-0.020882038175325447	-0.10327226407463928	-0.15658511223785215	-0.05070268027357757	0.25453218806596367	-0.1786529830951922	0.03145792714784158	0.03091445158161669	-0.2314573133356986	-0.08012250492736035	-0.09167520846319012	0.41015716457162815	-0.20969764726479256	0.15633473245211957
0.09730225480717283	-0.0031397969352556635	-0.06904532772200249	-0.18851326322256975	0.12814786280537718	0.3259915445422261	-0.2625533874481196	-0.3303526823485522	-0.3249716376914879	0.12958105926341124	-0.25638129282317335	0.08192702007269384	-0.26596588981016894	0.03809265782885275	-0.26474068283317	0.1897272443863805	-0.28818959587563564	0.4435556956382301	-0.09389691134162516	0.008733970970516697	0.1640514505449932	-0.11903282415891343	-0.04262333420088991	0.4491344024649488	-0.2941626090667564	-0.033487012125192554	0.06905811418047836	0.0019416792556325162	-0.1209082873857865	0.10503302614921564	-0.031224103171007492	0.12200906614587739	-0.13151391287944686	-0.216106940087676	0.013110753047746856	-0.022782087308176435	-0.20958474017695916	-0.12278450684545898	-0.038770784598155285	-0.11631617878663363	0.3072507540372996	-0.07842518616053684	0.02370254600790675	-0.10788973120721716	-0.2247774045412986	-0.03097451763284146	-0.08853210295837305	0.28534743567806076	-0.16017462635931437	0.1553365075017789
0.044477548831515445	-0.08147468484653618	-0.0848094927110685	-0.017046103791122962	0.008987290556689474	0.3341345602190501	-0.20396300876103132	-0.3439246225178601	-0.10852000954783397	0.0894424295326603	-0.21097267441437156	0.12469771097496204	-0.21190875200204976	0.08645126500896388	-0.2668593358412804	-0.0223103745828001	-0.4110504927203025	0.5000980299384238	-0.0814919713429498	-0.005535968316847535	0.16729984201219053	-0.06497591522094023	-0.03200000604914294	0.35660032514158746	-0.2811312934087741	-0.13803839111104493	0.20119409364424468	0.12263151419716078	-0.018332589400631875	0.07756641212017833	0.006754608181338935	0.015343218249043632	-0.12391686623760972	-0.31154929047566665	0.026134989374483875	-0.1527013374511036	-0.2829286900958922	-0.07866121135212423	0.13024121314446407	-0.12244363826411545	0.234141044624209	0.06219885718920089	0.04872525011323045	-0.1034257839059172	-0.18198683131528104	0.12017596903921214	-0.05921973384317885	0.07005065333663633	-0.060533922930200976	0.14758029963756839
0.0012722579278723399	-0.102889740556072	-0.08880000309532955	0.08339269536647399	-0.07370162331592885	0.2821318056325368	-0.18215271551034273	-0.356271777842626	0.05314661992311833	0.023580691127635996	-0.18990545669666192	0.02114761721157047	-0.06501039369674226	0.17498726294900657	-0.24494451878865456	-0.23623409596791892	-0.44452490638880754	0.4398371158134338	-0.0378756716150256	-0.0864541391250426	0.0652075387573391	-0.02080464284105751	0.05037215522717758	0.3022055168974748	-0.20588702152575447	-0.1506520945289063	0.2336974219259829	0.17590721911372656	0.12324238234282676	0.09544780585028195	0.007615503120453229	0.055446397945745504	-0.08729180295121147	-0.3251308589577742	-0.0012391052969878008	-0.2453636015091971	-0.23016206848078002	0.02404528598187271	0.2600259804908621	-0.05904927372400535	0.1169002589168686	0.16345480161060788	0.07447709261630907	0.011085757095979058	-0.1527186765379807	0.238944182693207	-0.029292047777310933	-0.17136986747265304	-0.04345484260048178	0.1614589538639176
-0.03861712539120937	-0.04798272560898648	-0.08253391240929	0.025994369760925416	-0.07353644370370986	0.19904656437720178	-0.21675177162167655	-0.34114402989781517	0.05669354002839659	-0.029121924845043373	-0.18841719170875273	-0.1188833599684785	0.07956834243816743	0.2610059635289895	-0.19992314236635175	-0.34585966270401086	-0.3753482032211945	0.33409000204588923	-0.020395983435090696	-0.1982960298738326	-0.06787707084272275	-0.025631742966404084	0.16269482110577171	0.33296192399349694	-0.10262872841860154	-0.09029833775525219	0.11857593981788699	0.15223280704700712	0.1787146317852956	0.1502157714894155	-0.0632758839810037	0.20393744481610604	-0.03490867348632497	-0.2525642998193299	-0.048431249137397596	-0.21227939786587438	-0.13399117880358277	0.15825419636368854	0.257970115499675	0.039685627370091146	0.06995089450465745	0.16842970880458782	0.05840290521091357	0.11863234460770533	-0.17885759435893953	0.2221718258992303	-0.027958306711261864	-0.351560594155069	-0.17408107068147075	0.20454899755397277
-0.060548078524671686	0.04302301190548114	-0.04820233133479537	-0.1545043417686695	-0.014501250299663697	0.13946352283951813	-0.26199160716742953	-0.2626584929675003	-0.06313932147201987	-0.050117007117722774	-0.18864869959576347	-0.12934430294458305	0.11429640007497063	0.26170153253636896	-0.13311936470443367	-0.2986740127898352	-0.27206811698268163	0.2472678034581131	-0.046598931560607494	-0.266732142419067	-0.1338061588861931	-0.06947239205002798	0.21587765082494814	0.38603245206125264	-0.029600441685544668	-0.013258737090243068	-0.09243036072137424	0.10107621034340848	0.11851219052990272	0.20141406887930186	-0.15671609621842714	0.31964389391624093	-0.022733493933680675	-0.14609355666486704	-0.06357648069291906	-0.07212689554497616	-0.11139581669504312	0.2616577966207759	0.10683087953522287	0.11980630021364246	0.1303948855523022	0.08621107591212718	-0.025149726642732566	0.11737021665049605	-0.22228861586975004	0.07523933786643906	-0.04929483773065839	-0.4029795469330754	-0.3500962586754517	0.28031427128545006
-0.060121278538540164	0.10324254452474081	0.024451341198469572	-0.35346314879561974	0.0434767935862485	0.1376429299036397	-0.24979767048635845	-0.12462193075772428	-0.1754474085435108	-0.047901777964540926	-0.16020630204910555	0.04590959615498348	0.017037956216172646	0.16170520714131345	-0.044996641148429994	-0.15804356949721857	-0.257370095158284	0.2219017767961286	-0.09339938701011728	-0.21624105793359572	-0.06986588194508817	-0.10088160519441101	0.17033964603739804	0.395898339375154	-0.03975428408909383	0.023291206671744703	-0.28079709811254727	0.051177834141242544	0.014249501059019218	0.22617037923760597	-0.19784038523291061	0.2827529424859216	-0.07986063069019415	-0.08063941559139014	-0.033981969141314586	0.06938341693547145	-0.17723003425873013	0.29256269287738706	-0.10366316827135431	0.15160284669143248	0.22605089990911267	-0.017532322106262432	-0.0975664266031416	0.000125172204421752	-0.2260417091864347	-0.07943168310296964	-0.0678907137913619	-0.3000832198018371	-0.4105936102483321	0.35448238509638225
-0.04281946371618768	0.10443043667502862	0.11283619929611796	-0.45705802879631763	0.05239649264561848	0.19010910814654847	-0.17772456506247228	0.006099024677870692	-0.1797236019414452	-0.018045779079134128	-0.127464472315148	0.30531449856227477	-0.14821855469485606	0.02815595772334282	0.062425687153317824	-0.021416957648948562	-0.35936575966981543	0.24238716743806898	-0.11721421834445225	-0.06066229990262528	0.07753816759201648	-0.08051521014500232	0.0710562053668667	0.34200013619717345	-0.11972819591904618	0.004950021124520766	-0.3401422055559435	0.012106776464693714	-0.027991442613034566	0.20098438659003748	-0.16042456672537309	0.10064940396225111	-0.19322913500961553	-0.0830931169284952	-0.00031116988439828456	0.11054824689407931	-0.2456446884907358	0.23911813544114677	-0.24633688274794566	0.14557475142169296	0.25048711570840815	-0.08137696442896326	-0.0668431859334411	-0.12761546262265286	-0.16436952590568318	-0.11614155629976367	-0.04417939194611379	-0.10272119717351011	-0.27578149591653345	0.3735484816480368
-0.004308972659976715	0.07116945646670643	0.17374919664924587	-0.4504977475470035	0.01024265560948915	0.26263491037382386	-0.07604233425584225	0.041220557652604094	-0.10765814111105183	0.02367988049271765	-0.11215187921735574	0.47030608018528125	-0.2687494364146522	-0.0569353175134478	0.17425084123752402	0.03480213015202168	-0.49944717667898436	0.2653294768928082	-0.09582067209007022	0.07521665795204248	0.2065788612839407	-0.003810605413468315	0.003576560191134711	0.25999408627589937	-0.20830145310705542	-0.03848614392596576	-0.23964390450847	-0.03077205378201485	0.011437848582809326	0.1534218624170012	-0.09546011016625167	-0.12632598302467357	-0.29024906035481646	-0.15156464748407728	-0.004056052085210706	0.04755910241999465	-0.2108749585111111	0.11178066815826412	-0.2703241849192258	0.12132988473236282	0.15174756258724678	-0.07799402753707223	0.08591130839954085	-0.17826000760038957	-0.08183797517252747	-0.020280064389958507	0.03783736852267613	0.0874111555205124	-0.029634773708903956	0.3322552428686095
0.030393149289219018	0.031408066435907614	0.15343387105665215	-0.3570029878963753	-0.03894783290682532	0.2990136674015567	-0.0060180745615741335	-0.041634481966373794	-0.06148188217049649	0.06652968620199995	-0.1289196647477804	0.4497483409822616	-0.2857125019721648	-0.022653702149463502	0.24750988978352767	0.01197036406451354	-0.5282738375003393	0.2526132619562476	-0.0559855572815234	0.11786093127485953	0.21509760217241158	0.08486256264257064	0.017211486043215762	0.2016595445071148	-0.23770459935057073	-0.07391045536195445	-0.051303700446507366	-0.07633288036076456	0.08093528214192634	0.12393904687678906	-0.06105742394559945	-0.2549475767009655	-0.2963167452054352	-0.2321024201554824	-0.03766057024123302	-0.042453775960967305	-0.06137504435520184	-0.032453246165009456	-0.22959816262620275	0.0917193508249037	-0.024644117266565155	-0.047215935030334395	0.2887112109431408	-0.12657918914199603	-0.04775816229692252	0.12701776210764412	0.12926348928046344	0.1734833967495148	0.1434084350470027	0.24903655617451964
0.0303274877528967	-0.00030205457621038356	0.07167787731631714	-0.22983344113688192	-0.054012213540421426	0.26677262159172405	0.015494805599334754	-0.16556946731730746	-0.09095115295164798	0.10270074133004282	-0.16116540615242514	0.2967736020817868	-0.21562014747467445	0.07280486353074356	0.248403696521316	-0.024858267320104908	-0.3717663879928154	0.2134685689791892	-0.04424398305819678	0.06634347064575276	0.09228851660124017	0.14377963403550603	0.08654442211147348	0.15481313326826784	-0.18276801227466416	-0.0807966766504532	0.11724927335739888	-0.1053050629599019	0.1167590425153272	0.12906218186416735	-0.05724961940721835	-0.25127172786006335	-0.22268510755671478	-0.28006896548318383	-0.05081736876977273	-0.09749476340361313	0.09619700501958268	-0.1466519831166658	-0.21079362977947544	0.049555805339239284	-0.18047887202463075	-0.03816160393729768	0.4142555859774754	-0.04525497063599235	-0.10028819519087462	0.21227447476138633	0.16708053646528584	0.12565073203258054	0.13171453060027052	0.1989589378320207
-0.00677128027227507	-0.03735769026465279	-0.021488997357519732	-0.07854667284052663	-0.01119765805544553	0.17326034806729104	0.00987700279234543	-0.2369049089389143	-0.1335473430009046	0.13341638137937312	-0.1528972673307108	0.1518763001628677	-0.12210623654809757	0.1707807265710104	0.16852385732498926	-0.023435418129151262	-0.10648364588902355	0.17243138448415693	-0.1069652171156198	0.01571995052884043	-0.08461623095431185	0.15687231656727924	0.14528712450819764	0.09657791251270965	-0.08066732335032714	-0.0763272541795498	0.18497559616487008	-0.09384863418354637	0.10045145815328632	0.17355082504477956	-0.03105854645193914	-0.18368247124489334	-0.13048549171832854	-0.2819987684266803	-0.006177047313995152	-0.09868698695833264	0.12775773042448743	-0.20376462974341755	-0.25298860076779045	0.013718447746556025	-0.2561814065062463	-0.07792769544114325	0.412598453255273	-0.027900711224350113	-0.18607839989130115	0.18397735003175747	0.12404161029365142	-0.0019804933918367907	-0.009695337774465799	0.22281651414535475
-0.06107337081529397	-0.10153686338490113	-0.046421442402977	0.09106786051949273	0.06904659755643755	0.08037700664797781	0.012851133690157265	-0.19158786969066804	-0.09343731190394775	0.13444133815173667	-0.0870828823099547	0.11711683774228243	-0.07727125374026288	0.21781444040372705	0.036968747102765584	0.0033670898866153282	0.09488587383561868	0.15353967090998638	-0.24027852015474485	0.051941095726947425	-0.23214955321306488	0.13475361804770022	0.13042770288785197	0.017087994926509434	0.017034469679327032	-0.05292072316530791	0.17718143070955386	-0.05547290888938567	0.08272150842093251	0.2251788047239156	0.03768060330173206	-0.16642916272137548	-0.0951542486023633	-0.24172822418467899	0.07521614459052706	-0.09034142207532554	0.0006877657701654671	-0.21755398946951646	-0.2971565389653934	0.013122262500087441	-0.24966950313720418	-0.13367982206164478	0.32778640053275065	-0.09311286993977223	-0.2345998238316294	0.07899236027777307	0.009848762360833645	-0.11716725941140743	-0.13867378841068645	0.2916274873894045
-0.09003010833581299	-0.17660504788287554	0.015184122868074579	0.24811100268060843	0.1488613861765865	0.030360353446052542	0.02986977160547176	-0.08820940835226256	0.05241734663044745	0.10389101371086112	0.027711957090594035	0.15290253191051928	-0.0920836981712387	0.20430052826023587	-0.08203996483707701	0.018488998730076797	0.11537703489260227	0.15556496885027812	-0.375820732198968	0.17480825279290474	-0.3064979415899033	0.1006332938740154	0.050140493865610036	-0.051675253231136004	0.07359170261116708	-0.011735822766834263	0.16829276542435118	-0.03610293538025024	0.10180766699475262	0.22851710558664828	0.11138645462721876	-0.25560989180743887	-0.11479377529218002	-0.19415294474585948	0.11819943852382231	-0.09663371305855346	-0.19850209551170975	-0.22207851939408352	-0.25637083026941	0.08327339316674831	-0.23950045648097462	-0.16442474852041813	0.2560325536612285	-0.17313510381623995	-0.2067685297140376	-0.03725169671019862	-0.08070926259085234	-0.16727703779910089	-0.1227341993381423	0.34283642734230924
-0.05522949408212648	-0.23002719764208665	0.11224256965218339	0.3262190411559399	0.21460287183639454	0.054292875130366416	0.05438982856307646	-0.03236583989952792	0.2094099972711168	0.033631880121181686	0.136851389537085	0.18008112109842495	-0.11919014010530213	0.16210267514553034	-0.14295123882019345	-0.019696302813363042	-0.004987846534137452	0.15390488857135676	-0.4343926133317043	0.27873711456332734	-0.3481071845365925	0.06839752248899263	-0.037659162167360406	-0.08226612530511904	0.11205723588587155	0.056033864625203114	0.19558892784871618	-0.06838622456215243	0.14557021083041133	0.14786904514035853	0.13605440576713965	-0.3851885308125712	-0.12832912476759703	-0.16595527424490575	0.06418034129077177	-0.11703398277255772	-0.31045334789135937	-0.2452256559781205	-0.14295671689309208	0.1995626376287955	-0.26444727977457266	-0.12963356421053776	0.25357999723235897	-0.1828999885378041	-0.12266738292536884	-0.11737374330384016	-0.06530305656094589	-0.1655243905422913	0.010523157243360655	0.33322019365394867
0.028554626272048297	-0.2241537308989481	0.16827461215513373	0.2679605677315159	0.24212179523066188	0.11615993326033873	0.07292857782615884	-0.08635567993888454	0.23234895720425092	-0.05173710008048813	0.20210354111797474	0.14015739568963803	-0.12154289973528164	0.12394574674040218	-0.14119672929784371	-0.07862873093199077	-0.12131408232444077	0.11778154170193703	-0.36919702493230044	0.2885704601975394	-0.40150344794997045	0.04836175073584279	-0.06469735250996965	-0.07789600072312776	0.14331254882190117	0.13946308408193414	0.24885458623695816	-0.14146234684361353	0.14388321934468246	0.004024635688618327	0.11853850489060719	-0.4380611457619807	-0.10805927543064138	-0.1899617575970792	-0.05943391188669852	-0.11484823958891756	-0.2512356346054286	-0.2839945371146355	-0.044275197316478374	0.29243505046603674	-0.31930111344941187	-0.03733245273828875	0.28151925492876123	-0.09064507764448813	-0.048687310067627894	-0.16108150873131716	0.07673205188056895	-0.14237816076637375	0.1420795822689576	0.2728275841578359
0.11296253122133612	-0.1569718303987861	0.12843546716185905	0.09315206484983574	0.21658502718291958	0.1780931947697919	0.097316451188301	-0.20681492451476569	0.09670412476726262	-0.12024388822064135	0.20779202062730928	0.07279024709357236	-0.06401626990942264	0.1128828872896062	-0.12226126803787501	-0.08481647043686337	-0.08933595376057193	0.03922654290319931	-0.21689155974548954	0.20566575491778646	-0.46559951509408937	0.041517848503327646	0.019759761020429437	-0.07309548508380247	0.15303642395754602	0.21676753941187818	0.25920258462870077	-0.18960583655690777	0.06423075860677624	-0.12963960875596808	0.11529359319702029	-0.34980765782498585	-0.08380844095386236	-0.25327719953213274	-0.15666828690619536	-0.07239183411268343	-0.048439778492185975	-0.3056080472678824	-0.07968912974518634	0.2865063194040248	-0.3604580668709471	0.060009898023854424	0.2713776026688544	0.04725568723813587	-0.02011601611835292	-0.17477837990327322	0.2755426216628705	-0.10969527271620295	0.1615472754671977	0.24151659488188928
0.12547105389176572	-0.06260039845847372	0.01798737396445183	-0.0962127857358374	0.12606659969152662	0.19997341169002222	0.1239183997743784	-0.2932450117880829	-0.09065281387737553	-0.12956768853702438	0.168634115167723	0.04796205965030137	0.01736933081194586	0.13292189916904487	-0.12921309822073188	0.0007530181171782697	0.06105394071732822	-0.055829653868061574	-0.07615187685155075	0.12011233700929956	-0.47686944467417	0.031004027682364477	0.1747081174268946	-0.09262861768516718	0.1165884294014661	0.2610975889565513	0.18490926284185158	-0.17132852822008812	-0.05905193290908073	-0.1548256014035366	0.1615170291585563	-0.1570242882095243	-0.0940926525650751	-0.30971564609807345	-0.14841628984420863	0.01639570339259009	0.14859971889941148	-0.2808907693380523	-0.26042287384879437	0.16038001837541518	-0.336217473423373	0.12203040770875917	0.19879518943623098	0.12959292949926263	-0.026686418211207538	-0.17932850441966094	0.40366158890640025	-0.05051023372225192	0.07487285301976947	0.26863503936637556
0.03827253364855334	0.011312890893377794	-0.11109409416771984	-0.19132528493811168	-0.026129894999284066	0.1753126528313599	0.16615105852343556	-0.2630557204846475	-0.17256346415884777	-0.04548817008122514	0.08181865753982545	0.09685703678857954	0.08364424996614706	0.18528830872504373	-0.15126033108636833	0.15498325251408232	0.1968782279818798	-0.1246532620717417	-0.029185579958214827	0.08716897368926815	-0.38447591022853905	-0.0006696840990167982	0.32988813519494203	-0.11878315116833153	0.002250210544499533	0.2656663319267924	0.04351978481625862	-0.08699464355725003	-0.1462462379361356	-0.029655845292840575	0.2028399862359101	0.024814324271550968	-0.1632689043448051	-0.30728515544929846	-0.031231303453985674	0.13224009212569512	0.20527007803840241	-0.2044351763646608	-0.47805607863281463	0.0032189631283536277	-0.2356178501443362	0.11629268141171399	0.08014448652625182	0.10235753673841701	-0.018224536727983673	-0.1800824301606875	0.36574476059445676	0.05557803583728628	-0.020096932894548065	0.3080981990701733
-0.11691850746202587	0.03876639836692055	-0.1891234129210932	-0.16896144164742347	-0.19702472179233232	0.13330660854729684	0.19106766626741323	-0.1240922940681898	-0.09303952647156977	0.1036265087373394	-0.05202597370591947	0.16991811637163717	0.08765388257497793	0.24530597736229084	-0.15182309829163754	0.28284114260411614	0.17072634230334452	-0.14703778455277552	-0.08580384888259143	0.10001522993868822	-0.21697160981684022	-0.05221385598544054	0.40683280171459796	-0.11040707905284092	-0.13113886572108036	0.24997369302897635	-0.0905066943536753	-0.0009389834713724663	-0.14889249909020683	0.1786409075483491	0.14314023334290957	0.12161167708199927	-0.20511569313960853	-0.2313033093146131	0.11428885357075282	0.24324935199801376	0.08541210304684459	-0.11098023068127214	-0.5831638342624995	-0.0759743104429165	-0.10484928147077269	0.06816874582196798	-0.014444649257270431	0.020452075094231813	0.025146753854719227	-0.17723943265264577	0.17040657403650145	0.17481115982284468	-0.0344153215779002	0.25725527493238853
-0.23136656528123115	0.0027006728037179714	-0.1969065571416371	-0.10220073785952805	-0.3171433357918431	0.12076106813463446	0.16000452133461074	0.05538833909763279	0.07979824389167714	0.2614037254384974	-0.20273760814794867	0.1941173230663456	0.032711974596141155	0.26925342461654833	-0.08597933527402044	0.2978968724154454	-0.021738294829500814	-0.14243604201959148	-0.16654209739797077	0.10888841724497796	-0.06854000787683474	-0.11086642874136299	0.34312592728434427	-0.04697405860505181	-0.20410100364369604	0.21987958172494051	-0.15252835138109766	0.019788543736692296	-0.08776386643088756	0.34211849237104447	-0.046355987293082046	0.13422877986023302	-0.1708195061600133	-0.10945382723922872	0.20008973868508628	0.3209094696592876	-0.12909496563804876	-0.03285159069249602	-0.5087766702413218	-0.007744221125959949	-0.006739698634788471	0.020376470711837312	-0.08268537475772474	-0.013027529665444066	0.07780952214449059	-0.1498855454139952	-0.059312862895183165	0.23462688627662998	0.060189029822465254	0.09191262157310257
-0.22545702701174136	-0.08107872079644025	-0.1638611736290007	-0.07795118588900425	-0.36081682526031666	0.167070332085322	0.0672446832214309	0.16833336314074457	0.2162386471934066	0.34654126378835415	-0.2824755389444622	0.15482257840613592	-0.05430699425334253	0.23192455455354352	0.05027653630993909	0.19508774598953382	-0.2489948710106097	-0.1564139179681495	-0.1708738759108692	0.07634236081926984	-0.03970224689251407	-0.1483260482072517	0.175336912551141	0.06625189647399214	-0.15058661599238474	0.1912090642449758	-0.12423718911136652	-0.045638922338602436	-0.03755106103215995	0.3499519310291413	-0.25906325994126944	0.1259167252740467	-0.05740123952635186	-0.015682646410579405	0.17076035153707247	0.32183675464628514	-0.3077074986160884	0.007812746487263243	-0.3260646534704016	0.16726927011227924	-0.0047171624560106975	0.005518081225826456	-0.13183593129837345	0.05250348242863603	0.08610548438296617	-0.06721609334292673	-0.21483206025419258	0.180221794346693	0.18672903561098167	-0.13323368856159368
-0.07134940125057516	-0.18887993343595205	-0.10166197871401457	-0.11619468122042144	-0.33719614071420595	0.2410857103510273	-0.05595042774610801	0.1874002839639708	0.24196210515311295	0.3224382480768755	-0.22674828328618524	0.0992405427831285	-0.1253205701270698	0.13232569716270487	0.18626757626789217	0.04774013093494247	-0.3508548105458365	-0.21812906241747196	-0.06477515380464753	0.06677388644792534	-0.13022629890193238	-0.14336669876339866	-0.021376677897395967	0.1984812720838404	-0.0037031823956902923	0.15912854295387674	-0.04453770149805915	-0.14977322436633583	-0.033581669301038376	0.21156118140266156	-0.3317426596085735	0.15519105297998115	0.05015170900130631	0.007925939427472883	0.07153754349060863	0.22890955202046961	-0.36851317292868246	0.011796191762010957	-0.17472314691809998	0.3225755268147931	-0.0937087543221002	0.030193620907953998	-0.1867533097122817	0.18346586493596467	0.019107293345112193	0.08712944426691736	-0.2539392774128799	0.035495619353074416	0.2523079202070837	-0.2836695159956692
0.17754065219963625	-0.27609101547029946	-0.037648915442542126	-0.13164425935171264	-0.29685927941238266	0.3012645823040976	-0.141902810693165	0.14122258509522922	0.1845815565342278	0.2141895876662392	-0.023484358493401938	0.09238796304878372	-0.15232759968241744	0.034780424460344544	0.25681210064724513	-0.031112185857124462	-0.2669370508052378	-0.30381576609447847	0.09794847088372265	0.11547708990899307	-0.25505402774200003	-0.09770762155035856	-0.15799069226003157	0.3105484820085518	0.1538632840881414	0.13578822560586487	0.038047285666781915	-0.22685578561293518	-0.05557871514434568	0.044480875846924846	-0.17979470285538587	0.1934066346232472	0.06577707567512986	-0.023972177954834206	-0.03331915813231577	0.08534596564025754	-0.3292773025615793	-0.0031417280183003472	-0.14822901582208547	0.3519873323067529	-0.20547542981443515	0.06246418557287255	-0.23477701600181985	0.25371324992277183	-0.0867491848177076	0.26166159268741546	-0.24616799062772482	-0.11396403099697905	0.22277416721522703	-0.268842548066489
0.3987215373195693	-0.3087250525993129	0.008687176209403565	-0.05257682523225195	-0.28381009004775826	0.3165906646551773	-0.11503649491616252	0.08534591434939409	0.10996363917947902	0.1083875982605979	0.2050139259832102	0.16071513489267242	-0.12780587959536152	-0.00264781260371447	0.22503230552563258	0.007801085039843635	-0.08652214327617722	-0.3513770660856847	0.1937716571300979	0.21195644741105538	-0.29996801180379784	-0.04255965573474738	-0.19366654194097893	0.3712998350992132	0.22302186541005947	0.1324113286278529	0.07078278057910703	-0.25109308579872863	-0.03596330433970838	-0.018715473158525626	0.09148653699621369	0.19502930663408782	-0.0004731520268280692	-0.05610240222038355	-0.09088429426349673	-0.022417796777562386	-0.26274835204873354	-0.028702168531291882	-0.2369296424576539	0.23467132436469693	-0.25634387252716345	0.07725624296296917	-0.24633385960648552	0.19499108601891052	-0.15801481883101462	0.35342797253249375	-0.2662256602009889	-0.17392581138882815	0.12407362712657008	-0.13667756464029115
0.5159602104327138	-0.2604834324955578	0.01874590073171133	0.10072798217760075	-0.28579224539428333	0.3063953442142845	0.03314131559307798	0.07246912233509373	0.05364385171358711	0.08759089471805244	0.30201573063944653	0.24089362820946264	-0.06444705688392634	0.043624087554243386	0.12896463318921475	0.13446775255139404	0.06562224479788721	-0.2951401865568145	0.16836474793497014	0.2695328381784275	-0.22300433682735799	-0.0015954293285473872	-0.16358365941780748	0.3536538017491796	0.18888907921961137	0.16541884124624623	0.04627261772175529	-0.22745178479782668	0.03826432103233267	0.05948670348733956	0.3124716455973926	0.10200714993051123	-0.06251017045578837	-0.03856175347272325	-0.08369279481590224	-0.03556537320038699	-0.2202042295427596	-0.04549902943982959	-0.3481618862142931	0.06883246164140967	-0.20683152374414232	0.07801906206604914	-0.20740118343097286	0.04924852085478131	-0.12531213568698107	0.2674737955368148	-0.31963184548211626	-0.13296432057642418	0.029891186483234095	-0.005048295270790443
0.5153035950694322	-0.14991047150535974	-0.019015540507777682	0.22415919418584582	-0.2593965433630287	0.3063291408347889	0.2269224665355898	0.09987782101848416	0.01055042987387643	0.16089183550314332	0.18907295433496873	0.2768117393774007	0.008123979589921768	0.1297421551352805	0.03776324198079965	0.26695817489106766	0.09035067340782195	-0.15023177900942	0.053735141957991936	0.21142670488532037	-0.08017455282568939	0.011662564851347892	-0.13197843080436222	0.24466554323450151	0.11037044121948222	0.22809007633814324	0.0011991247269553709	-0.20023448868756102	0.10346158021605084	0.199959759592553	0.3676351443881642	-0.06767798034684987	-0.04287064376597164	0.01628178722409103	-0.027055594097325494	0.05428191857574505	-0.1821924124670363	-0.054428585930725096	-0.39694557290822186	-0.03682481259212184	-0.08187194422665683	0.07427129864657826	-0.1316370753716956	-0.06557190935770597	0.0030131266024943392	0.006323218366431169	-0.33835078493296045	-0.05326534209942576	-0.008984401538214311	0.03669414473629745
0.46572913514201386	-0.035740837060089514	-0.07392628257216541	0.20503744652013725	-0.17849156930229906	0.3304271709678123	0.34882878744741663	0.14112327821594242	-0.04510638187141497	0.2611722835866843	-0.06039333019349342	0.23278308697799271	0.05401936110421015	0.1788294536564608	-0.02543220477667942	0.33826608201944053	-0.00846373007368905	0.02485024768770255	-0.026067760814156744	0.06170822354544625	0.025331876154883727	0.0019091776117785616	-0.15345674846942373	0.0876059143178459	0.06548847333147038	0.289768106436516	-0.027987537403591993	-0.1856325086576017	0.08652550882991546	0.28943283321062996	0.29561797159708947	-0.23391907207057594	0.05300474835151648	0.04648884017136843	0.05009560734962782	0.16572170362060085	-0.08946210501428345	-0.0492833024508414	-0.3706868715128225	-0.0279813981029825	0.014347727753751784	0.0865427363917278	-0.06001579911795374	-0.054727573093787917	0.14676556027061607	-0.28621657544947443	-0.25786067570935983	-0.002378822313834276	0.013812067868988406	-0.015203570432329063
0.4298779363070683	0.013193720131348135	-0.09206496613698437	0.053188273880682355	-0.07786414954362994	0.3288051881704059	0.32698544829785875	0.16393075815899572	-0.10537087487493368	0.2851761099330813	-0.26726216351252957	0.14088568918797284	0.052229938287046564	0.1497149223473399	-0.06386589450190075	0.3579874335964683	-0.16223019713286874	0.14331357639180778	0.004546569717300316	-0.0768856647536981	0.020658170064330142	-0.02500355870351672	-0.2336777685312094	-0.03704195728232298	0.08735065518406102	0.3196635767418469	0.0027579578180303953	-0.1712623060884384	-0.04135506144115758	0.2806408725226368	0.21449517925772554	-0.3186622899432796	0.1413826184556623	0.005405921838019187	0.13251615631810262	0.2110924333416885	0.07006181312244775	-0.019042313740026462	-0.32232762146223143	0.0455481156269317	0.007583836270632877	0.11062128721056831	-0.002447008348498089	0.06887793197875587	0.2098148732829538	-0.4372242479943839	-0.11348403681769546	-0.0048683780763332995	0.06072057093368036	-0.06684840194688209
0.4144803060382234	-0.044782016204010164	-0.026996561276285136	-0.12952697241294683	-0.012089627961389864	0.23006284766655735	0.18307055874215683	0.14334113185336708	-0.1225750948247916	0.17824997439000947	-0.2873372045716282	0.07153228559644725	0.001629037512813877	0.03769518982463589	-0.12745858869839685	0.3668223343868514	-0.29586964331540555	0.137337287387682	0.113703408047795	-0.09453271264271507	-0.09489175498320232	-0.0580658883291792	-0.3169765752537707	-0.06352756080958026	0.14691765899124593	0.2961246183951302	0.08252377875435628	-0.12480748073233675	-0.21012036654281813	0.2221710286990797	0.18482741520218726	-0.29942203610035634	0.14357216028257838	-0.08773525459328144	0.19087666566005565	0.161913211709704	0.23266240574832528	0.0219539772126309	-0.30063824580529497	0.11553363928067892	-0.09430556827650256	0.12149975094140111	0.045311556705479414	0.19884389767775443	0.1415556959848684	-0.3697741321159318	-0.025679970974965594	-0.029133248241548233	0.09005499600883322	-0.04917649290920879
0.3839476916458375	-0.1613274349498853	0.1034040838424127	-0.23370410632180677	-0.018663776527364798	0.01096276325656823	0.006770688299056377	0.11123190755036741	-0.07745959703721475	-0.003960889239507296	-0.12789441553387795	0.06408382936345419	-0.06438078196477758	-0.08860026851631811	-0.20806671486627445	0.3718188513132553	-0.3595213468377716	0.01764549927716259	0.21496619365186792	0.009892782745593326	-0.23866290957332967	-0.09979054831677303	-0.3768775844583327	0.009340955894790946	0.18826066552036885	0.22613677318420233	0.1598684334003075	-0.037195600552566016	-0.3040295592483431	0.19926565743298	0.1623779240976706	-0.21027442276962097	0.06448325550468212	-0.16383315416957323	0.19140691446725178	0.07107240030463659	0.30742890408696927	0.061091327037061854	-0.3158251194498171	0.14593908685007653	-0.20521349480112008	0.12226257004448109	0.08249761499178981	0.24866473809393472	-0.012384179312098167	-0.15256912250102028	-0.07747635407162629	-0.03464346499589592	0.06792959725453238	0.058834774135048507
0.31986203218997666	-0.25263014550192486	0.21431388898511214	-0.22996577157054376	-0.06831676795786013	-0.2298189279351939	-0.11123621654673546	0.09322426010621014	0.033323645876864066	-0.15658025895713895	0.07001175530242645	0.13234479270748492	-0.08814034048155657	-0.15577236122952764	-0.26977248372742496	0.3409132433049511	-0.34479684209118183	-0.16895416439513716	0.20816669445474584	0.1572605316274502	-0.31087332601510426	-0.13546480198286115	-0.3745609708426865	0.10750322396770255	0.16107350442681623	0.17412593835621107	0.18537359610302537	0.05465449605313902	-0.26476565937463786	0.2441178779352831	0.08466560017094726	-0.1157289413211733	-0.025719232788555542	-0.16996740751232853	0.14600436035112704	0.017621044268263806	0.246689394817162	0.08675135368190659	-0.3165148289952355	0.16259915234834643	-0.2391755244391404	0.11048862301873985	0.08528159796510276	0.2198350784397698	-0.1434802929892252	0.05338545515270055	-0.22841626290259287	-0.027539932553543554	0.00736713189551086	0.16365504875468184
0.24267689623674163	-0.24837353196334963	0.23555263846827562	-0.18282305457464032	-0.08734545928452098	-0.34332462206448316	-0.1427289581647802	0.12467143854728804	0.14944384334185581	-0.20888611746955046	0.1406547333950718	0.23099545748207734	-0.037009240354089694	-0.13573334935008896	-0.26368135632911477	0.23466280720786853	-0.26806257499900743	-0.3519448135410769	0.08083363388021113	0.23927129639500871	-0.26238942602457077	-0.14997916468853117	-0.31376641067209726	0.14385471480886125	0.07554309251935046	0.162803401429946	0.14159360290719694	0.11011553131433638	-0.11763353920760605	0.29647301225778616	-0.047415550295066604	-0.05506087756861611	-0.05975665573407305	-0.10033534254054993	0.09718832953868925	0.021297066895314375	0.10989316887454412	0.10314987006297249	-0.25524010452425633	0.19293835711258742	-0.17948418210063663	0.11556302835659851	0.031557355111173135	0.17502953595882592	-0.17012028692939252	0.11901352846933229	-0.3078210860666967	-0.040917145517400534	-0.060092079381504064	0.18704678675786182
0.2183492970273179	-0.13780057097315168	0.16728522941522814	-0.16634791558238898	-0.03941033582100618	-0.2649729224424204	-0.121910041880024	0.19279595773858757	0.2211446675259211	-0.14857898350834975	0.050135149575047076	0.29647566383247004	0.04374674863531411	-0.05362308414495429	-0.1848277396835722	0.06663424461025093	-0.16004535605086864	-0.47480735498432963	-0.07598603540772461	0.2213262683352456	-0.11338769823522575	-0.13543173965324554	-0.1879411968623199	0.08886398048539017	-0.0112110723813871	0.21911812456324348	0.08431477847600347	0.09074555780520095	0.03687503392643571	0.29574585761441907	-0.13019390982502588	-0.03509207710856331	-0.04734925204828394	-0.023375331683652457	0.09443766385136035	0.061269673299217425	0.008429075775136002	0.11805459446598955	-0.14129876125504792	0.23367768228725908	-0.09079099721174096	0.12809979448541972	-0.07778026190000038	0.1822701647659715	-0.08273393909428908	0.0623196412469281	-0.19487849565691023	-0.09615540877586319	-0.07550012734283314	0.09313045601253
0.2621455417579056	0.005076457104308227	0.09149851153896538	-0.1865944719343114	0.05299113924957159	-0.04653487182729875	-0.11193018042288815	0.24963259498420484	0.20970833634538924	-0.04823240918143571	-0.09829447855218122	0.2722764571377616	0.1019029901931378	0.019113560627335536	-0.09809538216414285	-0.0674113849846408	-0.06834823791224273	-0.49963551563593794	-0.15890675732393136	0.1307071875242796	0.037662504989561106	-0.10527889503463726	-0.03607062711663037	-0.0024451376748405983	-0.02602840592142784	0.3107247318000549	0.0696551140877039	0.02011965439497025	0.10200613658130724	0.2404159997508595	-0.10393661418212814	-0.02475996144765825	-0.03474279910550513	0.01074438015253218	0.15405751411041704	0.07315879152539938	0.02020645338954416	0.1218720628542956	-0.03386323590953928	0.23655924431181555	-0.04755514184907258	0.12179824537303725	-0.1770093693057158	0.1979139086566552	0.03012433119780162	-0.011312665708030231	0.08752504379919074	-0.15444088828762725	-0.028611557069823372	-0.08353872311672285
0.34136618533730745	0.10495838874182807	0.09163042923760774	-0.19162302841387288	0.10944953070313962	0.12463396583458176	-0.1192994158697158	0.2437403868131394	0.1133779641406313	0.03250773398375116	-0.18077743143750236	0.155219829405225	0.07529361015271212	0.021332756984232655	-0.0682025123778612	-0.07128285836470823	-0.016507917693784936	-0.4065820397131652	-0.11366521144644326	0.026480345583125522	0.11350250169316252	-0.06345504805816725	0.10726156673139073	-0.07276441503970954	0.05467314282343611	0.369754215249005	0.11751460664950239	-0.04166559443929636	0.054869609774205456	0.1992326049491859	-0.010099065818964205	0.008057752077880747	-0.06413573938789051	0.013595979003758423	0.23226921317176258	0.058090410486641895	0.11822996426450785	0.08754804273686499	-0.0077006959411365485	0.17531777093946538	-0.061845520423704434	0.06415565401882543	-0.20156807624880108	0.16569643185418859	0.0783736475767114	-0.013139358032116626	0.3530060366966632	-0.1729897384221252	0.0742084266307469	-0.25883367923098355
0.3663503999099981	0.12267777998376764	0.1782014189787845	-0.14821864616921768	0.06841891503003772	0.11659025522700117	-0.12471894328351867	0.16307009853850038	-0.009604032032700166	0.0534366900130428	-0.1581227310660386	-0.0065606399751254795	-0.01205673329253007	-0.056372237840812134	-0.10468306886123901	0.06984392766893704	0.006168084445184037	-0.2217015551777112	0.010351020251436114	-0.0841696244827386	0.09225536974954414	-0.007579710990792516	0.1672618593766077	-0.06846050446653097	0.22735461249431582	0.3397925312774293	0.17698243074048362	-0.04454625716628664	-0.06708995116461589	0.22858321055423642	0.026157855655168344	0.04680318580632253	-0.10786022617365167	0.03982405680979469	0.25934504288918925	0.05133447700992258	0.20606405855174134	0.02009503608440449	-0.07478158105655562	0.07320448678210084	-0.10133471040601108	-0.02940576727589711	-0.12799138338284743	0.05366596870501376	0.04074316286303326	0.04498267046186184	0.42109002577960963	-0.12587738517249084	0.16271002164797982	-0.3659398889869281
0.30997997097265856	0.0822564498694805	0.2738087710777101	-0.09244136837616629	-0.05609347665427199	-0.07116252899621328	-0.09937273885431341	0.05965853490699435	-0.08690700105593036	0.048510284881344255	-0.10408217572737538	-0.13093330694093921	-0.08936642648591893	-0.1619662376286229	-0.1437126297449712	0.26285507489853	0.027784769695907874	-0.017415396213729183	0.12498062622839957	-0.1968392379280245	0.014990058422571768	0.08879697986803159	0.1194403354536396	-0.021117488161551977	0.39504184697646877	0.2266333756809645	0.18358259638137817	0.03697318690121087	-0.1748589366646504	0.31048726538452515	-0.06367322010674424	0.07624309228886796	-0.11024881725754272	0.12082935906029663	0.20655214602277325	0.10438842519472709	0.20550165568812687	-0.06601377260479066	-0.1883515422628453	0.007392259853574873	-0.11164632928468111	-0.11523949939597072	-0.0008893035896272593	-0.0810130484973562	-0.026985072851804567	0.09300807229174766	0.25728267539685734	-0.06050165084911553	0.1886226508196827	-0.3679596308031385
0.21861194317263632	0.038205449295941545	0.2761173308041419	-0.09270602924350467	-0.18681662175771596	-0.27669092061150563	-0.03942747831377438	0.0037156595749729274	-0.067548110014095	0.03941792641680372	-0.10514049749655457	-0.15645668363263074	-0.09205056071165696	-0.2181085932247261	-0.11163489904408117	0.37459837066303037	0.06688018360267647	0.11778154170193703	0.15194644499556376	-0.30080120860631104	-0.0016165142821890563	0.21774006540812263	0.007382425416841155	0.027781557350650507	0.46750786882073897	0.07530204149973597	0.11665227345018804	0.14474970616997238	-0.1977821739118988	0.36429670899376243	-0.20078729483217744	0.06700379655362777	-0.045060185592887735	0.22166322076465558	0.11584645944188679	0.22132568551964488	0.12931260892975727	-0.10738185178308739	-0.26412011492164283	0.0341543531390632	-0.10216361867599884	-0.14552010118331496	0.08176847659402017	-0.15312705430510262	-0.03541377048608466	0.07151952804282055	0.004380756593740311	-0.03739857337306976	0.14676378831154158	-0.2823651687272201
0.1720250831481095	0.011279893889198249	0.16045848850993655	-0.15738252870105707	-0.24545538409246004	-0.3303487596851731	0.0379660168273214	0.04141917141117768	0.03295900923052127	0.014885090123363337	-0.15779200551316827	-0.0786285920604605	-0.005727478513301426	-0.17766622379532152	-0.010237490234145602	0.3326408642877289	0.077638870748895	0.11014517241887516	0.10328856537512167	-0.3418562543518789	0.0788640416602699	0.3433438556560391	-0.0887901341126864	0.05181724255163193	0.4126705049605015	-0.03669837493760735	0.03618995262210147	0.21103805995678682	-0.12269451366479268	0.3218903722918839	-0.23707732765011189	0.037298964028501816	0.06627469881760409	0.24669760602832835	0.06358381138266696	0.34978777354015994	0.04697021319306571	-0.06983124099309669	-0.2559762368275524	0.1349096597905916	-0.11211051791588131	-0.10757814231725076	0.07437766465297752	-0.16514384101348006	0.03477007005134322	0.01794762406522981	-0.15055937762412294	-0.07899075164530797	0.06789637593507682	-0.1794550640984061
0.21037142036350737	-0.003238787947779647	-0.005823770642442818	-0.23221538894298613	-0.21826681992260127	-0.18691913802804347	0.09331789742567279	0.14403628000837465	0.14410688879094288	-0.04813321981636874	-0.18431619485318704	0.013268805729574083	0.11187736552584236	-0.08465871080780965	0.0844067121124416	0.1691455653915453	0.019740582075811988	-0.00974582532509891	0.03980446067608075	-0.2888488928691001	0.22192585362386963	0.4089064553037226	-0.11605998581684851	0.04767886700050717	0.28298576207992077	-0.05149712934125154	0.024913287708026026	0.18848942412821537	0.00760076990938103	0.22375754792097552	-0.09317542744322889	0.007594131503361157	0.1702447607194183	0.12895309997365778	0.09274749577842367	0.42572579051128506	0.03327404933811897	0.0212900696668347	-0.18752256444382323	0.22119091351421044	-0.15879463168168814	-0.024497192177831403	-0.008810398001776437	-0.18049862402975084	0.11603731613934808	0.00721995823463137	-0.13738494280450322	-0.14471502377543843	0.006038279117480489	-0.10797859731776793
0.26454218783386707	-0.03168220554656224	-0.14760231726998924	-0.22612818899404175	-0.16577273916208332	0.029234895994789446	0.11076613202622955	0.25089048212184734	0.19548750713828514	-0.15902692996214862	-0.11003523567899734	0.05358978213743534	0.1874639108212164	0.0010287664353209724	0.06964234896218115	-0.0084458673499543	-0.1264451485018699	-0.14372094415548525	0.024049523511993652	-0.16783583464325952	0.3331666879496079	0.38199371898844203	-0.09408525094843846	0.017054887922110434	0.18329950473687	0.02978014596283375	0.11535877365121652	0.08554712047026498	0.11533667714499958	0.163602027424155	0.12512766230918673	-0.002075669051085248	0.2141019470098442	-0.10123061194733728	0.15365982750502363	0.4211224828972517	0.06794453175356342	0.09133231574787679	-0.11178715089779129	0.23308149704080522	-0.20967965255981857	0.05367518286352223	-0.08076310079997645	-0.27897117580700764	0.11391354980629881	0.0687296706751177	-0.03983226084051987	-0.15371725741266418	-0.017788051192711627	-0.07970553930737627
0.23397674267331275	-0.07725106831215514	-0.2173867798575411	-0.12529239853541518	-0.1574807226291132	0.14919541962401542	0.08951761905623107	0.2962737259562799	0.17095740547568333	-0.27329307852023477	0.04434745239985293	-0.006924786724285535	0.167979084589878	0.014807657248285148	-0.05052500134145624	-0.11982517843770527	-0.2767026283687504	-0.18674690482465894	0.053668805380464424	-0.06615837860727695	0.3230568981792417	0.278640876578611	-0.10053867459202828	-0.026282180849369202	0.19262648700985316	0.15254028316344997	0.2466324199156538	-0.016468073344501257	0.14110464513288856	0.21185865375676424	0.22946150666074647	0.00792528905659784	0.18666632442120062	-0.31874791966870053	0.16956729172089227	0.37912971991452366	0.10691574194954868	0.073572788897939	-0.07551108153729563	0.18286945072793995	-0.2161484526988182	0.12130075465364369	-0.06061236689794306	-0.44092876383192037	-0.010326780676965894	0.1433583552613932	0.010653663453081764	-0.09017051672280822	-0.024930634874652538	-0.06468225380462363
0.08893040892538467	-0.12219298799840995	-0.24782678882177842	0.00875833077505238	-0.21165963543417965	0.10649423985533701	0.04170020339903919	0.26505826356687606	0.12554356861383403	-0.3425603184592445	0.179448840746511	-0.1254711057034208	0.09991474261851324	-0.03881740098774359	-0.1683088670109914	-0.16155105820052187	-0.3303305458361053	-0.10727554171195026	0.08670442099188916	-0.05956970594326185	0.20299900129968	0.15895524333369368	-0.17771500247325175	-0.08498089966666042	0.28890608061488265	0.24772242837697817	0.32258407477811313	-0.058717793340486116	0.07180568116034083	0.32820339669567306	0.13426639320129255	0.0018982215877255226	0.11285222495357541	-0.39106247704819946	0.11140562568162121	0.3599216737552242	0.09338499070153959	-0.021996702318800385	-0.06612705262595747	0.14799261381010884	-0.1535890877461615	0.17101666054544915	0.06095488960311467	-0.5633418901238266	-0.18001902907232492	0.13382634258837536	-0.03947970085797114	0.01620986071287227	-0.04315585072542606	-0.017120162337009744
-0.0833654623985509	-0.1461488130294044	-0.2774423121694204	0.07750399106803707	-0.26924124825078977	-0.02816343401984887	0.004787934367176929	0.17214012684677266	0.14122294440627986	-0.3531735805214981	0.21301748436262238	-0.2048882012719619	0.05004286595496102	-0.10837430172626905	-0.15519970152331172	-0.17405889527454627	-0.24859762717752143	0.011204387794931771	0.07307225430885914	-0.15333413300087703	0.06179341303161744	0.08671405310161713	-0.28408066191160464	-0.13510490434200817	0.38399499563188305	0.261494870953961	0.2691525830823028	-0.011799413062807075	-0.03761721756100659	0.39771277010491274	-0.07764620719541379	-0.030787028916515864	0.03343157141403947	-0.29465854100107286	0.03521550019771177	0.38012323954344435	0.03734319946893531	-0.11943841281466029	-0.04716004012668758	0.2099296366366552	-0.06473012120325945	0.21147923905646043	0.21609565505605394	-0.5390392841688222	-0.27264842504213455	0.012932523320898975	-0.12239781750857925	0.11121130861005378	-0.09428013922842883	0.07481968300662982
-0.14344576813841498	-0.1361177237602293	-0.3043535226946742	0.038499595742998174	-0.2508732753729755	-0.12584652045191516	-0.001325556922793263	0.06363081007849551	0.24096764157219008	-0.3244417277735218	0.13701675231352753	-0.1696652793524443	0.07337163749725102	-0.13782005637225694	0.022270591859003062	-0.19245666620882612	-0.1124423033853914	0.07737518771289603	0.021694575009582943	-0.2764330524218526	-0.006555395186399214	0.06327286139701752	-0.3164139690899806	-0.143282334431046	0.3818782336976041	0.18164118947394678	0.1061384417508918	0.08650734137926665	-0.1221652614339755	0.3250303582518814	-0.21717741001910681	-0.06668450768713982	-0.007970674040170366	-0.11204016108104575	0.03103979084103687	0.4277790644110642	-0.012115170007306145	-0.13268336835321634	-0.004351625552282642	0.35168923968352594	0.0032735132666877292	0.24023420263764478	0.2997145722185829	-0.36835740270916	-0.21394951462764608	-0.15535897986873787	-0.1301641152373783	0.15286987503596805	-0.16157988817208957	0.16076019639866432
-0.01822921836146006	-0.10387965068132649	-0.28133388427969236	-0.07626397285967616	-0.1282108953454039	-0.11601531859820391	0.03641285958068421	-0.032862374295961894	0.34962936218031193	-0.27633488571564624	0.049936714243327816	-0.016160872453193986	0.170630081356049	-0.12198758087081443	0.24582158816769056	-0.20258205812589838	-0.05742403250221292	0.028037601823242185	-0.01950043963840303	-0.3353337995035917	0.026160547447534755	0.08777204764963951	-0.20730146779306	-0.11093679112338665	0.28447411031497194	0.05156444215431441	-0.07372436362862124	0.17339077811083173	-0.11842741755382451	0.12496367387427351	-0.18154960407741638	-0.05618681324960907	0.01654555944593805	-0.0005956990000241766	0.1308922693460599	0.4486098592976057	-0.019294077148662186	-0.047490752077203456	0.03557194621191309	0.46870715500235505	0.027709729065983214	0.24222416551524856	0.2575902584200993	-0.17215197256536194	-0.040490899376027824	-0.255999763150144	-0.0334928332297742	0.15091142450280393	-0.20686054658368064	0.17011023676693898
0.2067928666336421	-0.06104953926225487	-0.18411054037227326	-0.18910875017409215	0.02514185663088096	-0.04229785554018458	0.08948457315737644	-0.11263890065700505	0.3537398116480999	-0.22607894074797652	0.031482228393289416	0.16770013162670375	0.2875721762036464	-0.09300553889642271	0.3453651755955222	-0.1888499089573171	-0.1545832533458611	-0.08042540328061737	0.018477250999226234	-0.3043438617472542	0.0974925723191069	0.12787665348556948	0.0006311514512422025	-0.05452245561031749	0.16775453428191767	-0.07096394721447456	-0.19275951179513356	0.21971315920361928	-0.0355332869021685	-0.11456767614796522	-0.038574821497266196	0.01564126004695223	0.10684757236767055	-0.044430741806069374	0.2833388014147875	0.40052350925744856	0.01071176975095801	0.051199104604751536	0.04276747368104593	0.43956032073103646	0.03656246938947362	0.23645327317022413	0.12770419565358093	-0.07149394658850788	0.12944359111671058	-0.2241156789477291	0.09492215135758263	0.1334181460116052	-0.21155139689014393	0.0746266928495679
0.3650043384152813	-0.016173613584344503	-0.06789104785878661	-0.24161084973375577	0.11549510451005492	0.00066813774644674	0.13105631392915026	-0.1753015414875015	0.21199560258149266	-0.16997082324129703	0.07014404552357752	0.27035641064214494	0.34294487115698685	-0.0847912001425388	0.2303620419991503	-0.1562567356295008	-0.32950295451716655	-0.17284539256893922	0.14133259259027844	-0.22531289868705445	0.13150124216958356	0.16103817010010815	0.1796722894604241	-0.01562172542965653	0.12379864974015561	-0.13161566548620063	-0.2123875420779279	0.2305404777292364	0.09026335271006644	-0.27067455708560756	0.06281211325502672	0.10309996985619081	0.22471790738271136	-0.21481708897939453	0.3976737004663332	0.2941837916411012	0.04567999485891375	0.07722428039980336	-0.004086352650187332	0.2468931219171043	0.05549473427603394	0.2477628955245363	0.01117462262802788	-0.1134231658827746	0.21213774270972463	-0.08977408291613331	0.1416696094211325	0.11220713091506224	-0.18036986645351896	-0.07077475341825651
0.3262312012137664	0.01586647746951034	-0.015156947822158996	-0.23644996282051775	0.08358240343097402	-0.04309229609401389	0.14486949965458248	-0.22839761961327698	0.011213405594491665	-0.11587955615766542	0.10616005823091763	0.2400991262112845	0.30013127338337314	-0.09416482057539838	-0.012058207662993271	-0.1481498041926312	-0.4430650353022038	-0.1965181373464192	0.29871612278724957	-0.1697230423912402	0.10518264191492672	0.20911079737582156	0.23404652046765173	-0.015555511420829124	0.16375253124989653	-0.12353759820547273	-0.16702218246182884	0.2317655871648516	0.19694075548405063	-0.2914645693891795	0.02112493139574903	0.14220967689318262	0.3264652525814396	-0.3952967697610129	0.4204081180748426	0.16085345743884547	0.06586033290607247	0.01760538278769085	-0.08021967554936224	-0.014567230057652663	0.07873732216655413	0.28407971804056187	0.01647744733909317	-0.22179677934539818	0.20732608461142	0.049466369802818606	0.078172226148915	0.10483804585804977	-0.13478024977103845	-0.185712037909676
0.12855714609916255	0.033222901665533516	-0.0752124801340383	-0.20399592396226912	-0.03683353387052804	-0.12885877421855227	0.14612524381143996	-0.27070235018980415	-0.11263045901562195	-0.0875444608699717	0.07841218434527715	0.11625612724424636	0.19057883202145812	-0.09691397427125621	-0.1837684131795317	-0.19004113153580052	-0.38956953244586856	-0.16622831257715015	0.3893318876972808	-0.18164224922060193	0.07167117484003775	0.2694826112722987	0.15961703444498138	-0.05809801208649751	0.2471331068178554	-0.07722113867373637	-0.11879785662340643	0.24789067622288657	0.257771683763538	-0.21015545926709617	-0.0820831272662076	0.09343016930174439	0.34567350588110707	-0.47520785384766695	0.38057317643428434	0.047327281173241594	0.08048280735990244	-0.04925010707354718	-0.13115207275018942	-0.19236291911270603	0.07031561414345973	0.3052396566389552	0.14722521912116152	-0.2833055889232163	0.18774761372864593	0.13854253004331105	-0.009482168003118447	0.12014051527823287	-0.09151612545012212	-0.20226626774461878
-0.07739026259272419	0.026854479859760416	-0.19812679585417417	-0.161947928662758	-0.1626012906076521	-0.16838219177188404	0.15752607891975046	-0.2889748159787213	-0.0817357904351639	-0.11439171568164623	0.021527389251961355	-0.009076562969375685	0.09481157384363224	-0.06180430056514855	-0.15162447457212905	-0.24503590724222857	-0.22138642461074104	-0.14874102691895205	0.3666447781810019	-0.23315970984970869	0.09825494990835114	0.3427487337227673	0.06523157684753797	-0.10285868204756053	0.3006474944691668	-0.027527782163988032	-0.11276152422822079	0.26394954314925717	0.26600817160562773	-0.08392802367513627	-0.11453224420195905	-0.004261308902429701	0.2556368919686892	-0.43197628893804285	0.34985188616737894	-0.0029448120505556536	0.10625409152176864	-0.02946566220895604	-0.14415044495249152	-0.21756830647687359	0.006821240662238845	0.24985235654600402	0.3261955531194458	-0.2816548584107626	0.21807765167247087	0.16730463100091253	-0.02243375830546165	0.17059551206500356	-0.06085616972887854	-0.14817079397695798
-0.14840321413116556	0.004020552970709301	-0.2986151028032627	-0.114342055148994	-0.22807848888791563	-0.12789882521599874	0.18792830587526954	-0.2585869109167123	0.06428461202939248	-0.1835928293772682	0.002047654188020512	-0.058732937855917655	0.08288208839587013	0.00016758575950795345	0.05789044555783415	-0.24298435724595238	-0.06242268406862242	-0.16146388217663227	0.26272852947560765	-0.25994481630789756	0.18486767341643068	0.39300347475378605	0.03465227712100326	-0.11206242927329083	0.29942374147589496	0.016140130718311035	-0.1648995161250596	0.25083756108154126	0.2560846922778091	0.028152948854922952	-0.01701933667566576	-0.03717836969395294	0.08047354581631518	-0.3304328433334785	0.36188190598063247	0.01271968076555423	0.13956819056027428	0.10958977325715435	-0.13108575452467297	-0.1398323746191672	-0.07308551656476016	0.09294378364797423	0.4454759664638484	-0.2755800372693503	0.28497629116344936	0.18719897103970268	0.07772321107679617	0.24189638910314307	-0.06071331805523736	-0.10152008188900026
-0.050140725016731266	-0.0049546321648669105	-0.31035577798339975	-0.07007752508547806	-0.2182337840001692	-0.04739551576062364	0.19414093486183298	-0.15683046193999603	0.20079131290317762	-0.24667726556038805	0.05966004549765986	-0.02976671917209661	0.15863432098913816	0.03259435043713706	0.27928968490515493	-0.13282935825275832	0.0024935789890883136	-0.171929028254983	0.16508108734708593	-0.2352124621369797	0.2914016547999046	0.38563057524725974	0.08684227243348261	-0.073790732176402	0.25669160992739	0.06606523505988661	-0.23809502141586175	0.20994539478448576	0.23011825470336555	0.07710367734711988	0.13181615375920142	0.04037872927357208	-0.144996182552998	-0.2593451366225395	0.3714926656110565	0.06474699200046916	0.17169131882879354	0.2704877669798034	-0.13135102742675356	-0.09485350991411765	-0.1162882155966243	-0.11470884262861265	0.44570796504496024	-0.3349422329030957	0.32569287382984063	0.20941819221825253	0.20762493445849378	0.285944929061057	-0.10324989548017441	-0.10129049015042636
0.11916754640429823	0.024280713534122197	-0.26213985912564663	-0.058862520831703784	-0.16620220615383213	-0.01052023338674743	0.14939678779904617	-0.007274301732848948	0.23795110204341577	-0.24971907275579955	0.14187841794067885	0.016016458473283098	0.25473295376273725	0.006195850490184377	0.3433458344471807	0.03453741402347797	-0.015382393500029993	-0.13431824945564771	0.14511377750965582	-0.1690277553262001	0.33976291143912013	0.30727285403443155	0.1723253148508069	-0.005689624106927703	0.19573548110083774	0.12426704768088025	-0.2913109298118435	0.16355679156004851	0.1805670145931631	0.06232921709323439	0.18972789408636953	0.18843927132472638	-0.34274166691104585	-0.2560293240048287	0.31290017241593765	0.10488518500918742	0.18681003110346586	0.33302785779339567	-0.16769341501276566	-0.16473966936010784	-0.10697128664193369	-0.2811161716623355	0.3613267668302129	-0.4443962943248902	0.3073090215094105	0.2043698788862062	0.2545220642127401	0.25484207906816453	-0.1907415623861001	-0.11431067091947668
0.22366788146986308	0.09133062601758068	-0.21445161106250685	-0.08926543796801756	-0.1090830962514322	-0.05620056523230047	0.08624607506862485	0.13658826406180627	0.18375283688346614	-0.1783357930286749	0.1339079321165581	0.016645439221845647	0.2793209487689419	-0.07730555272973877	0.22635646365569426	0.14062240254020786	-0.018163100331677152	-0.023258878795551847	0.21858153712741918	-0.10972970135013765	0.30800822750466544	0.15736825151166015	0.22173537382450503	0.04145475017159848	0.1050454619785349	0.16925923388791267	-0.28313534774914506	0.13700171676632408	0.11441048574107318	0.005776417329469876	0.09963192757395346	0.2811965019857077	-0.4622853426798562	-0.26668302994550985	0.1904458385042079	0.07888808805221442	0.19061452106317903	0.2560145824815377	-0.2149252552294884	-0.3060819427344638	-0.0727539532567621	-0.33340244627103477	0.26044052670229506	-0.4951869804344965	0.24080858820586035	0.11313490044451674	0.17576149452616624	0.14208180006510948	-0.3055351740431611	-0.0779519908112665
0.1947768054856664	0.15349698188315514	-0.22266348780367504	-0.13941867232998512	-0.05516847082589559	-0.14868668637469906	0.07068145670336898	0.19061120639426338	0.1166265451716224	-0.07593930515703373	-0.007642604511020093	-0.03903590915091935	0.22351746684111246	-0.15279135119787174	0.033459728058080826	0.0993928655184199	0.04470073625506781	0.12438866121205407	0.33022599711540906	-0.09502934626060085	0.23604641245067734	-0.03105396502500774	0.22411817640059273	0.0387068688056434	-0.011740262864960509	0.15787048329540282	-0.230808305881688	0.14306104181276508	0.031053259387446623	-0.029920265163149207	-0.04890556076660831	0.2343708239583468	-0.45875752634843603	-0.24978564884569152	0.07130555963745756	-0.01668850025073265	0.1908791812342822	0.1309344008543533	-0.22908751228969504	-0.38879270925985004	-0.06791312896002302	-0.2975167823784885	0.19219980120184077	-0.39151778286289896	0.18867676149935128	-0.06774085222875477	0.04321889731292625	0.01634263702020968	-0.38747821617439143	0.03988513716092142
0.07579810165984205	0.1316859621235234	-0.2689336206062849	-0.16079003736813605	0.0027104652926764235	-0.20198040686118493	0.15207350560707827	0.12159292528936803	0.09965436672398129	-0.002869806223770655	-0.22664906562031092	-0.09451863202415452	0.15598332422296715	-0.17011433171514218	-0.07985510392246863	-0.09894569379825288	0.1351068119361422	0.2333895323262898	0.4135115702080392	-0.11956304698436439	0.17028305866574603	-0.20463119555976145	0.20687595220414465	-0.006318657190699843	-0.11655305301760573	0.09496750037167857	-0.1740468813700743	0.18216521055514612	-0.018927998160295705	0.0031652711100895936	-0.11300912238660073	0.08935693139696409	-0.32574949533921266	-0.18309802547843015	0.03763476038054127	-0.13475174948844676	0.19127617149094436	0.07168065239243311	-0.18171971971065395	-0.30222661147402974	-0.0997432065276293	-0.2470413739883936	0.1502080580211376	-0.13971528406506892	0.19405254502987676	-0.25166552045387747	-0.02831751876894216	-0.04446891173858408	-0.3951257639119859	0.16442035454995285
-0.04337758677497842	0.009630043680455424	-0.3152037534089094	-0.11556611166047624	0.04922504409117256	-0.16781946304624515	0.279333262134984	-0.02796323491777907	0.13088052316474696	-0.0038616998744403293	-0.3707792615602689	-0.11014383798844604	0.16824418426650248	-0.11480003446116234	-0.05350435713411338	-0.32852075628393523	0.15245312598113797	0.24806464199199066	0.4385204599379724	-0.1406534212907473	0.1408818012024162	-0.29449460748231454	0.20158083536839258	-0.06392484486248587	-0.15958285421313267	0.032660440444068885	-0.13743752039314092	0.23395091750946845	-0.002025005038590996	0.11455214148059052	-0.040263500031678175	-0.036184897034242894	-0.11562314719630866	-0.12361234711682964	0.1017948660511972	-0.18714335125396103	0.1757604689596099	0.1269841509568998	-0.10087780279944189	-0.07166852810738199	-0.1293518099316619	-0.247727911181173	0.10569747310268204	0.11780199726743762	0.23251262596739952	-0.34191640992170186	0.0022653966984478987	0.00263348328801655	-0.31872902106308876	0.18924288164862607
-0.09781100039065653	-0.1541340880397408	-0.3324849719324798	-0.006955908223577215	0.06855105871980997	-0.08632310289858341	0.3354451984072267	-0.16854867369594068	0.15123387778750516	-0.06337531891511998	-0.34078245391511897	-0.06436066034305163	0.29565771634045684	-0.04981401577117499	0.06957614105568322	-0.4604453478988171	0.06121945898111009	0.18013415697837035	0.39526901138647164	-0.12721120469986424	0.13597606714990207	-0.27693851045108386	0.19770878118224455	-0.08551061173720614	-0.10957435351548234	0.03759335857861204	-0.1329931877505322	0.2856704023321558	0.0762050903290023	0.23968884510749242	0.09118853490190829	-0.03684721214071626	0.0816346664820982	-0.11860547006410394	0.15849834787068265	-0.12680359245702266	0.14572153953859626	0.20877756059844912	-0.04235196877633891	0.15888955525926576	-0.12328420139534331	-0.2921438826089937	0.05419378809651009	0.2325559996927088	0.245852533246845	-0.280045676652795	0.06126597717437506	0.11356808806523014	-0.2033424088538332	0.08907433529761571
-0.08730515457821077	-0.24342398133712118	-0.32763699650697015	0.10916404732424122	0.03148475373975812	-0.03984833049918636	0.25253303815573486	-0.2122105982893972	0.11778675268269172	-0.12483966213545979	-0.17108717273846175	0.011282550734099468	0.451768288408192	-0.03524018894976237	0.18812139764999614	-0.4568981517762373	-0.08701869806753754	0.09985267468954498	0.31029185556675004	-0.06619148751512621	0.14240655638088998	-0.17312279542650225	0.1749728732686903	-0.0640903798845397	-0.013294759910452805	0.11294451075461516	-0.12612768881754885	0.31245725458666157	0.15896690792295032	0.2943576532952584	0.15717944311918294	0.07796511156569282	0.18590330226939697	-0.1798153709869158	0.11004686311318393	0.01977367013094975	0.11598035281007928	0.19354088242253395	-0.05498559073826364	0.25126514705779546	-0.08604964190739982	-0.318653504743289	0.0159803075224354	0.14869091832546408	0.1909332632282051	-0.11555701475606545	0.04693075524240747	0.2106939568797512	-0.10176822463266914	-0.06818935079685794
-0.058381247825860204	-0.16723389869718872	-0.32816466730158356	0.17671873371416646	-0.044729119334196106	-0.07328103713977771	0.11651611842868141	-0.1540167670268506	0.018340394591053934	-0.1514554750953065	-0.0019210524463941373	0.07874901207995211	0.5425980651090455	-0.08008782875927155	0.24270981656202284	-0.3582351417137561	-0.18431033352220536	0.05622576495939597	0.22368945359746453	-0.005668403948288645	0.16783019163948898	-0.05942144384383011	0.14058770831646383	-0.016648042566334294	0.0466691367594085	0.1923678034040973	-0.0965098600873443	0.29477594543473346	0.17024659609223525	0.22223713366665318	0.10393640226951022	0.19267808800613237	0.1570411600056557	-0.24097221890784287	-0.06765276839823088	0.13849926578795413	0.1018871986984557	0.05003726639961556	-0.1205411566666862	0.17713944808142737	-0.07487595842793782	-0.2725858641270757	-0.008379543494001463	-0.0359085809739177	0.08793059607541842	0.05132627471463524	-0.06427863698901656	0.2477385466258269	-0.058656918381227725	-0.13904003035612203
-0.05516383254580416	0.06480103466093333	-0.3293849060141206	0.16858041204330187	-0.10852148556991115	-0.14610475457473907	0.07329208271367715	-0.0730154558212507	-0.10464160158226281	-0.13918905694859363	0.04272689719080738	0.11781202699070296	0.49902230576515494	-0.13868123704805527	0.23661868916371268	-0.2604225322142337	-0.18781932071451918	0.06598703699946952	0.16514742392461343	0.013038128992242496	0.2386318668837627	-0.020639331192920753	0.1173222887193329	0.019008201182239556	0.022789416188178663	0.1905469275826165	-0.06732319795679695	0.2126273911165122	0.10673632839423128	0.0534711514376531	0.00321169439346133	0.21344166659392674	0.05015170900130631	-0.2402526875698007	-0.2967633358223181	0.1366778131349133	0.10688265942815527	-0.13320121623892678	-0.17478946514361643	0.02637082353250362	-0.1193385980301857	-0.17374109139233593	-0.01394750944061266	-0.16103528237382392	-0.006079248010867343	0.1375129398242784	-0.16545337386805736	0.2340957810472951	-0.07589213891236146	-0.04950590714283155
-0.07791555488334648	0.3319447804611977	-0.3351233259055468	0.12289332981778153	-0.10201340884881502	-0.17126203877953	0.19694983626532764	-0.059542822531229576	-0.21111550231237203	-0.1109531510259669	-0.0437247623289284	0.12426735572594401	0.37657939262775464	-0.13000318562258992	0.22956754712110156	-0.21158240649661952	-0.12492238047502667	0.09550326435875744	0.16428504841668215	-0.03556574774524805	0.3565683652541307	-0.08468106367784593	0.1278794279106383	0.031489541844455946	-0.06661070113041125	0.0939411885450319	-0.06719053131075992	0.08915622664547558	0.027216180714033013	-0.10732918219807383	-0.03761459252671677	0.1385007122969671	-0.06078507689519138	-0.15763258457446927	-0.4470557321118069	0.021893178672666772	0.1007954754926201	-0.19758365049209825	-0.146305787281946	-0.052557478818110535	-0.19828382166400949	-0.07772869915338583	-0.027966852270479563	-0.1386092614078256	-0.03239404023127378	0.14412224477873145	-0.13304446377405563	0.21766471301476617	-0.11160505732208077	0.13823358668578944
-0.11524413828566822	0.4970947863567443	-0.3200187494097511	0.09305281702458201	-0.011858376504292098	-0.09347306788310604	0.39687752439667895	-0.14249716902949427	-0.281990921724288	-0.08288256071178018	-0.17502280681759966	0.09457284354378814	0.25267843126896394	-0.027290828865366185	0.24247808888927272	-0.19490529039792517	-0.08274832686180943	0.0923823134343841	0.2138053035450408	-0.1475069652176299	0.47606276565468325	-0.20139108725644844	0.1613048529363811	0.026556598187505234	-0.15789605954674335	-0.021204377038510868	-0.11776969011653843	-0.02289162011505243	0.016101883866886726	-0.17548340377194688	0.029005431223000012	0.0675667643941316	-0.09707839141994998	-0.07079145211680289	-0.46269807192408485	-0.11004622804908534	0.07108737128549653	-0.0997502345442136	-0.04188774119769421	0.002854627699970052	-0.2436748385286431	-0.04940489419568085	-0.020310899093891006	-0.013060743559059493	0.008588013226741319	0.1261874474148749	0.04434309801199145	0.21132464433958548	-0.15369979119833566	0.2628786088193569
-0.12729303020179783	0.5014833879120084	-0.2764199500048615	0.099206182190372	0.1361755919588175	0.04575263917662779	0.46452247937268004	-0.25494565867615737	-0.30783703019229797	-0.04995169150928272	-0.24659181645827313	0.021842806459976292	0.17636286186287997	0.09996517715245505	0.2373138721820072	-0.17640825091543963	-0.09231528250876322	0.04414038052881186	0.2722478283515933	-0.2657388751832807	0.5236616447046691	-0.2825591064874546	0.1738807554213088	0.025563388055241172	-0.1901766790446772	-0.07225511370607084	-0.18112133027057994	-0.06288978763477071	0.09978989286476116	-0.13380422171343542	0.14257734049810067	0.08160784465126691	-0.07793648787262221	-0.05835715480041331	-0.3673692785554486	-0.14581293469052325	0.031156767969234625	0.0660042428759154	0.06760364913900156	0.15070856882175165	-0.20100927205572192	-0.10986659962647592	0.03245220678115712	0.10611070671644415	0.05587499798598724	0.1290769425457242	0.25685029051259695	0.1934994250800506	-0.19597059806767256	0.22368164243565986
-0.10936743078433228	0.3879076995418821	-0.22117941369382393	0.13529930797460057	0.26855053318436317	0.17057911119808772	0.28742950735683365	-0.3311471373828612	-0.2820074961173056	0.0036766918707079243	-0.2137838416137474	-0.07402710132096342	0.1300366933740879	0.1669716581972311	0.17633639029239284	-0.13441765502406464	-0.11164781571921492	-0.03129366734555249	0.26544832915445643	-0.35644072826390655	0.47158794067436477	-0.26358132928232714	0.14383096737836548	0.04198446224214421	-0.16186498817353656	-0.04318731422869639	-0.18382772984994747	-0.005243422028956485	0.21513380091837497	-0.03385351073410199	0.20058841485670392	0.16986133258827646	-0.049737843132175	-0.1578978495838932	-0.25159276555934446	-0.06792099578251105	0.008627570903467073	0.15868573626845459	0.11289899717047272	0.28292920792527215	-0.09957742487363763	-0.21712891533341977	0.13751442136902964	0.12667010686151794	0.049901905174297205	0.16302020718620444	0.34159772782736775	0.12389144596041514	-0.25040372998798527	0.049188593698167374
-0.05746198631727485	0.25489677571272895	-0.16438884442361412	0.1566375904043287	0.3185338838392672	0.21291617237959923	-0.04640016297421442	-0.355046992998084	-0.2195352939641296	0.08478052937446878	-0.1287543019713379	-0.15066343989586653	0.06614767130943323	0.10052825682510542	0.024952012072397438	-0.10543123894775737	-0.082417290334231	-0.0893499948601254	0.16355534606382063	-0.3846859375586988	0.36163983356516916	-0.161154232102012	0.08111692735482356	0.07436311255421725	-0.09730374917763954	-0.0018368796646255658	-0.10410502557359025	0.103658873477953	0.2608810406195798	0.0534711514376531	0.16181503125286173	0.25477012923760584	-0.05365247851967334	-0.317928913952128	-0.16634532763751336	0.03795507934034492	0.022654559972318522	0.11320806938170973	0.07075376485129134	0.306809739186204	-0.014763530688291119	-0.3121894419959189	0.23044642443036423	0.06658617331960108	-0.029805700012879185	0.21413437967320298	0.2581141847896612	-0.0006859243953302229	-0.32548324752066304	-0.12465228140508579
0.009742596114151271	0.17524200763444245	-0.10215667008396005	0.1386075688164258	0.24995130884945116	0.16981777233399148	-0.3124857406326682	-0.3318753878309693	-0.14345883002403909	0.16704157613735404	-0.06585030181581725	-0.16628864586015804	-0.021401496893269936	-0.04239461302572482	-0.1573845624379201	-0.10506725427099323	0.022355770643662575	-0.10489830675254207	0.008858447256941949	-0.3465742737218306	0.2864959207473905	-0.016142854363833004	0.03461918264078982	0.12038184868282456	-0.014253917661930527	-0.010808831439525327	0.030883286780193142	0.20239607177578658	0.18218784955003064	0.09250613479301956	0.08310936701177234	0.2508293543541084	-0.09210215999516343	-0.44485490514519904	-0.09850662086692429	0.05236111395981216	0.049219824647509	0.018534853351796686	0.01471486428526932	0.2213233991245384	-0.012774150840317569	-0.33731272332550805	0.21516766073162116	0.002616214225239617	-0.1280929422293173	0.26016702624043975	0.10346674187805927	-0.12822752581229663	-0.3965675691761563	-0.16969718228958888
0.06601453274701469	0.12383267512989056	-0.05206092402039942	0.08107691277720071	0.09749052677909598	0.0937500893042173	-0.3331063815242233	-0.3104251019048453	-0.08329378337859644	0.2162725643326602	-0.056523841224938406	-0.11117006973609762	-0.08949897632421644	-0.16454977965606193	-0.2898334793979468	-0.11188369458117367	0.138019933378809	-0.10542953244178394	-0.12278649085721968	-0.2588522223485488	0.30194235364245164	0.09236771146760343	0.02207637463607556	0.170075462300853	0.09886054820177896	-0.06530267875134203	0.13641960371132564	0.22719626008065402	0.04689774804753164	0.08920088641406627	0.010595524063536645	0.16999379560955935	-0.12968929469036977	-0.4759804381875939	-0.018140786026354664	-0.05566758702571504	0.048690504305287916	-0.006627242633708284	0.020517709018438586	0.07138280964015355	-0.09188515612813303	-0.2879715937756393	0.08060848368847556	-0.00575368696468304	-0.18420683081030112	0.29477454263514125	0.023029849255599703	-0.18055466853245847	-0.43124398241902173	-0.06997617345798399
0.08961985505682005	0.05559487049612961	-0.030228544893286687	-0.004673208242726746	-0.08024273595945705	0.04363413103306336	-0.1453726300739577	-0.2754359781025139	-0.05279690023050166	0.2116106641744687	-0.06783465513302456	-0.03764553065409299	-0.08973093854125917	-0.1803822551574897	-0.3010888235035225	-0.08534590269396547	0.19184647276270805	-0.12034701382820931	-0.1577458672171042	-0.14124938163222492	0.39813451729359894	0.133629498840432	0.051331895153661225	0.19470707358120756	0.2144886688624585	-0.09864125970091499	0.13976943652403315	0.17196700228025272	-0.021938120223060208	0.07396369138712233	-0.016390221143238345	0.08876084780113218	-0.15714813969232047	-0.41295347195027965	0.07677375046166103	-0.20138379926861308	-0.001462598120112288	0.07875126775511693	0.11223581491524917	-0.06067222245046802	-0.19055839658770068	-0.17894152771244196	-0.09464987301206304	0.031213376624126047	-0.16092836076917008	0.31350644210405154	0.08451497979722644	-0.12816445706631321	-0.39353114057834065	0.0736085034002086
0.07648754779127742	-0.034486950901442624	-0.06495587906375234	-0.08539477278309274	-0.17935050328579666	0.030856878792210562	0.06668290294074078	-0.20807281165240826	-0.05050963399438351	0.17094302449668902	-0.07461452896681503	0.014990226725631502	-0.0327676455282161	-0.09489351191646754	-0.21124469437842538	-0.014468159274488924	0.14761999267852505	-0.16974436260790987	-0.09449394053941693	-0.04324701436861188	0.4988015059250794	0.11217204691337064	0.08892722468756117	0.1590508298326337	0.2860286073604642	-0.05500645365172361	0.04935711724235925	0.08342801225729782	0.036577329546603796	0.058858706295340055	-0.0227144878113291	0.06024818246764063	-0.18873062180160718	-0.2894261886903442	0.13208532916225485	-0.26907560331963787	-0.08406965402790706	0.1914163782759979	0.21221053988954441	-0.12433155821123408	-0.23086654794075676	-0.07358294315840008	-0.17664480010682362	0.053267401981687626	-0.0966711556549139	0.29879326574814014	0.19255798426085818	-0.01167316382718755	-0.27851561050735374	0.17054280091209154
0.03732044137179953	-0.10919216835348601	-0.14707464647537583	-0.15483516785285353	-0.15060925076116172	0.030393455135800333	0.15144563352864956	-0.10668048789975329	-0.07136022040759579	0.14145071994985622	-0.05487021346058672	0.022935246707485864	0.008488491645276717	-0.00264781260371447	-0.10882106301769091	0.04304141965317045	0.03258479934577325	-0.22798993927428016	-0.0044420365384063455	-0.004608918896789172	0.5330753505892125	0.05441215705733381	0.11391355725631999	0.0529428807015361	0.25741924684230166	0.03957976856569002	-0.05830186602554248	0.00465678665349117	0.18364329318477424	0.03592028254546095	-0.014138649764017474	0.09776833324911993	-0.2520183330620121	-0.153952032568819	0.09410625834686094	-0.21840610224425766	-0.17468268011179025	0.20758252701603366	0.21861024865242074	-0.09217067630504579	-0.1705319727847483	-0.017333325818505003	-0.10114583328310697	0.009557917989890611	-0.04749269150528399	0.24432462190236395	0.22066300173769499	0.07327047878948374	-0.1252025433733477	0.18245495198625042
-0.002831588092600618	-0.09516844157914267	-0.23414032758649808	-0.20154781093933397	-0.01701198040526305	0.017781711343657074	0.097316451188301	-0.008134961353344298	-0.12864132266837539	0.15080758338791844	-0.01958179696955548	0.002377507504451487	-0.02736623961715835	0.04431965656163762	-0.07664402045704666	0.012036543096660487	-0.08744904555338803	-0.22997207512731677	0.030451003243921224	-0.04874309307326356	0.49465814946182424	-0.015349358452823564	0.11937414649319804	-0.07336034111908267	0.1306450516213673	0.10235032415693947	-0.10573019198768377	-0.0370962673550841	0.29098226124728355	0.007032411713468892	0.03963417258664753	0.15538974751192022	-0.3386611571427129	-0.014389479489670882	-0.007834074836477483	-0.11226508855369444	-0.2508386443487664	0.1127433340996642	0.1093509721050547	0.02315804748214924	-0.05219702816101577	-0.013253901919448228	0.07633308126518928	-0.07817658198300573	-0.04792408154168555	0.16972914990380397	0.13006173829756526	0.035030902277400855	-0.0010378619255640674	0.15026219733750532
-0.0322479563674196	-0.004294692081378572	-0.2774752915940883	-0.20697335871991035	0.1296014433928279	-0.010718843525204757	0.04322031474680707	0.03148848348241005	-0.20650782105413	0.21101552798406686	0.02275107379756838	-0.009275188468920207	-0.1257844945611552	0.02587051669908112	-0.1438781495112381	-0.11542427280055044	-0.145744578059574	-0.16828349196245787	-0.02779251183001929	-0.14204399542084217	0.4181883625758069	-0.06090924867698749	0.13188386001768415	-0.13176109689669466	-0.0255653642482956	0.09215341955667349	-0.0845366952815229	-0.02673250375104437	0.26676897168741553	-0.027176909008636625	0.1602587980937015	0.19347286613388864	-0.39616648748750977	0.11625353764785902	-0.08120725353217874	-0.06699371079549882	-0.30066092156027663	0.008011918750999153	-0.043247264820892174	0.15375573785920707	0.061098154181167055	-0.034513338661705514	0.2326006969692244	-0.1739189517054549	-0.07878506106877282	0.10841871298958106	0.003279838157679882	-0.13099259241251895	0.04068811530478435	0.1036617292387053
-0.03786201772343711	0.09169359306351173	-0.2498385337262429	-0.17891930678129267	0.20214832907570862	-0.03438655169156573	0.07021881411925741	0.003881171040460718	-0.27209269421555876	0.2949297308314114	0.0747411307084414	-0.00450817647980759	-0.21343307514258889	0.016000061260950462	-0.2345829814208672	-0.26872800074751474	-0.11379955314845273	-0.06527219049458706	-0.12272015427969216	-0.20663947465438728	0.3468563377042347	-0.08742523703677804	0.16875111098666803	-0.0706455667575413	-0.11747913636385551	0.022993245173687418	-0.03863403574894	0.044323843514931495	0.12545862605937283	-0.05388331591051277	0.30796850283896554	0.19926812331549382	-0.36813703461552294	0.20863207717708426	-0.05754490051106513	-0.10249547886922948	-0.29576470839474256	0.0057546330953009185	-0.12067379311773388	0.22393998992843892	0.1094069281561746	-0.0071845151428024225	0.2842700952476254	-0.22741989153370548	-0.10320837389882476	0.09347304851969075	-0.03525895918009842	-0.3550492916302691	-0.016927619018939657	0.06399559712834374
-0.009332080189049612	0.11918009754123403	-0.16923681984912375	-0.11123228995769088	0.1628025454471552	-0.0233636890070958	0.1513134499332017	-0.028393564728026743	-0.25094376872807406	0.37064427949983275	0.14287059459928986	-0.007255829223531305	-0.2273176707053938	0.07138060318228018	-0.2601061293779321	-0.3226308224236798	-0.019619661053010537	0.012300040779028128	-0.17215085502838054	-0.16740541884108692	0.29352305330908357	-0.09820355649473947	0.22855283675054555	0.08038858735667313	-0.11939745186681096	-0.016834275066959902	-0.024969371205991808	0.15289502836356303	-0.05329631489895298	-0.05619698977577566	0.3870383918619789	0.19661886288961505	-0.2704502942594021	0.24374653279857184	0.06457802789616518	-0.14915778410791403	-0.22774704441939908	0.09996311384316843	-0.08519354246350944	0.16104244642704038	0.10154887775666363	0.07274566044043305	0.24734917819686092	-0.21742583094621848	-0.11097339455402326	0.12960834394909826	0.041685593992590655	-0.521494351095976	-0.12970071002700123	0.006454583573730241
0.04503567189030619	0.0541100053082552	-0.08517226638235698	-0.021677668969669515	0.06154744316208623	0.030459658515295904	0.16753898627575559	-0.014722317679432025	-0.12240935089464515	0.399739826586383	0.19942466413975002	-0.02784667267649467	-0.162103150257661	0.18167797435337285	-0.18208011156369458	-0.24040337499258882	0.08925825286682926	0.03125815756435023	-0.14335082989244155	-0.02069984811642088	0.234422216717086	-0.10974230953409471	0.2835227684018061	0.19844816507942667	-0.08681916272185515	0.014584109561779853	-0.06360853186746554	0.24491068029839969	-0.16381079634636544	-0.04522356515768131	0.32899420615957375	0.19287678253807145	-0.14744780590160297	0.21426895862718814	0.1799734245621031	-0.12832698922137256	-0.09981693420896601	0.1708352443564484	-0.003887397973623211	-0.03179035939980546	0.08616434026565441	0.17831319109661872	0.19962375579733216	-0.1629583668138976	-0.12804648484078424	0.16757033170259217	0.15407572956180154	-0.5673984399488767	-0.2278165548933201	-0.0743018149094947
0.11299536198949	-0.028184523104028615	-0.043057541087318435	0.07664384324917631	-0.038716581449727554	0.10626252802713189	0.06747600451348668	0.06995334805980866	0.04350032318823582	0.3913748567989904	0.2114300017088536	-0.062109571348203926	-0.09311095941812535	0.2847546767811385	-0.050591209247968866	-0.07647791238750887	0.16662148936139828	0.01993641006209	-0.055687042682627516	0.17027233241617537	0.15838333890324954	-0.0985341797909983	0.3126459109984939	0.18080213172939308	-0.0938309366291918	0.09122642822937926	-0.11299369085880767	0.2378580232771248	-0.17088954493352884	-0.016930639033894673	0.17529134818434092	0.1690334387051774	-0.08911642114030331	0.15833119976652593	0.18772831336733334	-0.02592823279978304	0.027782350787577032	0.0949838072497264	-0.006838559009348875	-0.24962982417533428	0.10682073435379867	0.23993570820600862	0.1776170332464333	-0.06494084537910134	-0.18607508150639646	0.15956609806428032	0.2076914552099128	-0.5175376171374244	-0.2365006077977833	-0.13235192318878045
0.1499299761738341	-0.037852645327272706	-0.041375590429489156	0.18505555103555318	-0.0951089010584168	0.1708770264057737	-0.07207682639208335	0.16995537550243378	0.1357202459252058	0.3512362270682248	0.17220595113869913	-0.08534875479510404	-0.07511731886775905	0.29949411527097	0.039617063362888935	0.031327730964791856	0.19022439377759276	0.028734835540385032	0.01778071693513583	0.2994963997911148	0.0834714540474167	-0.04153472351634062	0.281040682385034	0.047016726912321324	-0.15028894634537743	0.162108157934479	-0.12927852166118606	0.10051332222433447	-0.0840921790795979	0.025046015378719495	0.062050552347362266	0.11369701155969109	-0.101192076064438	0.12182410284559955	0.06109827009894346	0.07580817720253095	0.08339406924212577	-0.11632136688716822	-0.144216763178008	-0.37562032745336327	0.1694861995650171	0.2074661472533179	0.1558423092766316	0.04074576409041169	-0.2775264508383562	0.11439697877752833	0.18051772825301576	-0.44430750035373345	-0.158573358761775	-0.11778449374669471
0.13495914589112076	0.06196329230188806	-0.056216331527970745	0.29201162405153225	-0.12315639921175847	0.19159868418499315	-0.12554509075513387	0.23245250486744243	0.07422924783854741	0.32455428786499035	0.11336987528345276	-0.0763112945657548	-0.11938896486276311	0.18889864309671459	0.0293217339016142	-0.007089197191132907	0.15215519310632178	0.07578151064512623	0.04627227698553583	0.3179711703766277	0.02420488319688009	0.06406635730802697	0.19734474189977916	-0.06995031966494177	-0.23075897425367525	0.20918607462791242	-0.09541536025745781	-0.1196752655290652	0.0549357663030521	0.07885545898797142	0.09923459144821292	0.044187041135771855	-0.15480267594743252	0.1313736431845959	-0.1015224109578586	0.09541363121339869	0.03439885506533327	-0.339795966338442	-0.35403104917299355	-0.3223743606640827	0.22591827458592523	0.10282726594000514	0.12415793162804957	0.1220865895432231	-0.3307102055567053	0.08991930163463493	0.15470767670033367	-0.4115127482646359	-0.041933306169626906	-0.029597974216371517
0.08229859375629103	0.21866606512865794	-0.044838430019136816	0.3862639754349458	-0.15219497503838467	0.16071480765462867	-0.03232261005785713	0.23572963188393603	-0.09642070264668687	0.3182061685006604	0.08922690992406515	-0.05118516887316704	-0.16521807145790274	0.012720950226131886	-0.0530409017885984	-0.16992270576593516	0.07154779864149283	0.12000604927569812	0.04892574008685715	0.24463493946821932	0.023873414679816733	0.1782305815054497	0.11153075468021759	-0.03604874715004422	-0.27924605231104654	0.25543632049340403	-0.045101534743768074	-0.3236725420927801	0.1875134501226332	0.13243353521067946	0.2659502075415512	-0.017905000095701583	-0.18330652954860122	0.1628738630527671	-0.19299033019909223	0.028516642865525105	-0.06739606324796486	-0.4365837279017058	-0.4991916971066512	-0.12529207888608623	0.2134514942052753	-0.019621783127730177	0.10271463420270599	0.13942424200805761	-0.28851694161186703	0.14156487552500757	0.20739211182850517	-0.4099074827089849	0.01490837141087416	0.07317593925505604
0.031903364624763564	0.30475524902104734	0.022274699170680166	0.4398908836808232	-0.19200326158111894	0.09662993631186326	0.11843278056283693	0.2098767409760632	-0.24795043334951256	0.34611144320639237	0.12560672073956702	-0.036983445655616155	-0.1421543995922372	-0.12808209026885542	-0.14983686109653768	-0.3382821635242434	-0.0317355979623051	0.10553014924346667	0.07091631553903095	0.14580484950812503	0.048965581421352385	0.21582245028984487	0.08462494225850618	0.14892008648345206	-0.27736081121331907	0.3246958153757425	-0.022282871623528388	-0.41784041330641625	0.26227032772547676	0.16251129545909704	0.41981862223585237	-0.04489434068430733	-0.15226811540841767	0.1808124093145486	-0.16535111112401513	-0.047686312673322004	-0.1320723925630295	-0.39337496505269887	-0.48503275595771517	0.07628477722214194	0.11660185193967479	-0.09086245414547932	0.17605932848754777	0.08784306523051039	-0.15632907930416154	0.2686030235189939	0.3256992682369282	-0.39416419594843577	-0.03922909076633724	0.10356856157667746
0.03177204155210434	0.25615066187137586	0.12418112138029863	0.42970144028800905	-0.18810502273296234	0.04485889355356981	0.18465676188766333	0.185447248671306	-0.2825875998728329	0.3829437607682248	0.21057011527140834	-0.06667795783775732	-0.049734024831695735	-0.15812404692116863	-0.21097986275241892	-0.4009206174425711	-0.11883130836762448	0.021530087129859817	0.12829745510505491	0.07816335075152263	0.0843332721917785	0.10823762968792436	0.16236387630353444	0.31942115919018915	-0.24051592379454806	0.37415742405366365	-0.049479534063358276	-0.3973976412644584	0.240637142790848	0.1588094172746735	0.4461752519101852	-0.05727963317528864	-0.09452392595522435	0.17434657471003545	-0.074512862341326	-0.05758839164164793	-0.09796431301119955	-0.31387701575071997	-0.33996163762851295	0.16061186819348547	-0.028755502285714423	-0.09315091145471922	0.3357074949448999	0.010454693117374424	-0.009231713661482755	0.3995270442751467	0.4222208785538212	-0.3231033120858025	-0.18101768218281375	0.04406437228638413
0.07149727103037297	0.08661205442056508	0.21711714008148938	0.3542069278777267	-0.10492057002371644	0.024733066189722368	0.11866410185489272	0.1659831003309326	-0.20574539897542393	0.38135673092715333	0.28332973690239743	-0.11007762948860277	0.054980347431948046	-0.06220176856936542	-0.2485528496930936	-0.32974506837847745	-0.15352393645761597	-0.08778287907681916	0.1701558355283602	0.05207353135837383	0.10750292153435549	-0.11083336641174736	0.31019691946195	0.308230991699916	-0.17595468479866572	0.3391966082813147	-0.10032402616122559	-0.342542538507914	0.12029841680890889	0.12258389504142247	0.34170896218337377	-0.08615657181733025	-0.054050577033652736	0.15577802405089056	-0.015555823091268102	-0.006256544146992173	-0.013934708683679194	-0.30178725934185285	-0.17578423852645178	0.10798195949220434	-0.16787946632077863	-0.06549042745620078	0.5016859084010816	-0.04137226647288864	0.07077454616627593	0.446987832113943	0.40828478113039707	-0.22442396047548532	-0.32696059959663637	-0.06686836644590072
0.11818262335939057	-0.10510053983579383	0.2674107626930282	0.24721777225332484	0.058210814995436004	0.039860538402344714	-0.01996344388246888	0.12635965549517825	-0.12108339945341468	0.31453616199315326	0.30079204609383947	-0.13517065093126154	0.08400876202150201	0.0871468340163581	-0.27013662721318565	-0.2005305081296222	-0.11032366960890114	-0.13617421920748607	0.1340687373504196	0.0486302049410079	0.10949173263672092	-0.3270610021635961	0.43291125213072357	0.0592663185436712	-0.06515542730058804	0.19713518737305796	-0.12327535592751702	-0.32185143347225875	-0.0249482422858394	0.07938429872860336	0.228501277690197	-0.15175888311309485	-0.06596035757696761	0.15677276783619346	-0.019300705292095238	0.0404719957336302	0.029304146771453477	-0.3665016473679224	-0.08993529558832691	-0.01917110501642883	-0.2696395611778012	-0.023900203314559113	0.5242560560775358	-0.027528715615913368	0.06622835885959509	0.3883676148043059	0.2944345150674159	-0.17437061201840476	-0.3776912154641484	-0.1596367384983186
0.11785431567774982	-0.21752133305979726	0.2538891985810728	0.17053228593996833	0.21770824854594698	0.06564675471227013	-0.10399916469537036	0.07213809940414755	-0.11345917866639835	0.20400614618594737	0.2625601721822814	-0.11371909698027682	0.005108470768410544	0.19582121083687895	-0.27900848668464445	-0.09897878331432636	-0.0111782295998117	-0.10636581771909889	0.008559932658046061	0.04144557193552985	0.10133760711700944	-0.38749894071931923	0.4321500790855793	-0.28835722775161726	0.08490314919754685	0.0171664425449724	-0.08413869534338235	-0.34876079667033194	-0.10853701649043654	0.04177057217619167	0.207243794962902	-0.22928286632529182	-0.12424861499926412	0.17219129650852125	-0.0252328638225861	0.028947168038062295	-0.03785337164777893	-0.40465508620948437	-0.06672391665564983	-0.12171496740733358	-0.33672808091767553	0.019845813944479256	0.33951890020597714	0.01570248830788933	0.028564690296958427	0.27023044031681687	0.1739654342377057	-0.19793840657010936	-0.2959933466704658	-0.18095749247117132
0.0746490247741067	-0.20399256134807386	0.18852397889840627	0.15779548169896535	0.2881077992700837	0.06892382199684545	-0.0655667843157402	0.028012742707342844	-0.1604310084716802	0.10742876773160742	0.19631584394278062	-0.05019204137542973	-0.14576638268614606	0.21917245608481117	-0.24696385993701075	-0.06651796805078927	0.09895762312481736	-0.040158496035013806	-0.14563944181733948	0.03737317626883702	0.08131690868652697	-0.24133038144424165	0.28782505083086113	-0.5056020799835247	0.23281188935616015	-0.09304620490402721	3.829157403562245e-05	-0.3435325593761558	-0.06226052455841454	0.011296182122303797	0.24012335936821055	-0.24736406873189404	-0.16777737001566143	0.16406755559514535	0.03597773285804422	-0.03238611038781146	-0.16075493860710433	-0.3490076835362943	-0.027662481823241776	-0.15437267035224814	-0.37829285720804084	0.07470245727005762	0.039246450942210444	0.038918999941828646	0.021098324282342203	0.193011173889102	0.13628142855575082	-0.26733062419032705	-0.1353284015419813	-0.13232863127328087
0.036466841399536494	-0.10655240801948869	0.09552200134787969	0.21605395512338935	0.23102172529011583	0.04830146928685468	0.03175338784075797	0.035063531136764046	-0.20077308107085387	0.09912992418760264	0.14945203310136107	0.011381863483871728	-0.2830349952383461	0.18283725603234852	-0.17175167814916353	-0.08084572850860493	0.15715384467271656	-0.010044639775302986	-0.21323641432342477	0.06439004508204418	0.055197189542105216	0.025482618634884643	0.08528683186298071	-0.4740809010856401	0.2841764406679499	-0.06814986639946949	0.10142877581617955	-0.24235176442024647	0.06684394149643151	-0.0056266895779035235	0.24075247490063797	-0.18431167059603865	-0.1481477957886927	0.11874039711113106	0.17125745979382898	-0.05901243644310578	-0.22397563698107933	-0.20779122900864483	0.0836526597153114	-0.13820942589270452	-0.38687039998588857	0.14425165984185387	-0.213830858393134	0.008960067904886654	0.057766477376356484	0.19048701722307884	0.17110504192646736	-0.31613255595078754	0.006935254742647669	-0.08165207796056274
0.04710401028462689	-0.011982994054128346	0.024946032568415055	0.3121920151866237	0.10029858018668655	0.0346304714229292	0.07358949580345689	0.08749756340063246	-0.1882428399513083	0.2061883122174353	0.14488802047178861	0.04163914791474687	-0.32591818167707554	0.15405394806007994	-0.09283185359712304	-0.06896659223988834	0.14013856715529927	-0.05307392060504386	-0.13883994262020266	0.12812469271124413	0.027121806147014076	0.258241419199572	-0.06463116354951338	-0.2540583711838141	0.20321029668130663	0.05010774149712096	0.16948676523877282	-0.06626711634918528	0.1838086845069129	-0.006023319383373807	0.13837219983397905	-0.06966492566625526	-0.042041271861843005	0.029147140180783435	0.2883098839822492	-0.026226288688459238	-0.15258355582407826	-0.08194755370379625	0.24878504126488624	-0.13277751586940417	-0.34393958286659254	0.20925711384314952	-0.2945464790263551	-0.0530934495281419	0.07110638465581672	0.22964465813416807	0.19265776538799406	-0.2851392464114429	0.0455716492640574	-0.06339454361868269
0.10376991613545337	0.016856387594764828	-0.006747194533027243	0.39810754924865055	-0.020381644494360005	0.047407723663781993	-0.03797345876371576	0.12920645270142417	-0.138088726687091	0.37183455188063635	0.1587784936922399	0.03233685368599514	-0.2594941439547712	0.1712113169089169	-0.0748564069814553	-0.009074568155262133	0.0772085232630445	-0.1320804612396622	0.04196039944589419	0.22208777321601358	-0.011361688683781086	0.33957475007870025	-0.08931964579624838	-0.028963848206511572	0.029536594853735946	0.16783564006384158	0.18248809655147694	0.09740088203654816	0.20613651299448277	0.037077119478092405	-0.0038741331823085833	0.007362321216094009	0.12227388978450439	-0.05039920451793107	0.2928832799443028	0.04457854353320326	0.01345761902622898	-0.05791410054613303	0.3547615656489148	-0.15867845268778263	-0.24931473039765495	0.25459510140426206	-0.2258616419563551	-0.10175844644665577	0.020268728058497595	0.23784816729874336	0.12464029705646668	-0.20570250114144137	-0.009143863871583268	-0.10414541350842135
0.14812428392481725	-0.04679483345868403	0.019438468649635002	0.4460442488465986	-0.07726950293967683	0.09798710559133147	-0.2515160572273275	0.12308252847868463	-0.10762499232501664	0.5111294835574977	0.15738944637020505	0.011712905983117498	-0.1405638015325346	0.20857330930561133	-0.13487387422676872	0.07646183088270603	0.0240771605870646	-0.18838374397968388	0.19897907846642718	0.30767430003237917	-0.050773295362359534	0.2728219065644879	-0.01684273410677343	0.03526374034710349	-0.12852598770844126	0.2197802612255881	0.15034960154636262	0.12865772817776958	0.1547328900764128	0.12380683694164207	-0.05728273075103497	-0.009129324934980984	0.26966986458658054	-0.07629570106219478	0.17235109795866083	0.09342659195554265	0.14486139398248518	-0.12292392743006822	0.30933358116641074	-0.1742123904982867	-0.1649617092104194	0.2689228341229149	-0.11924172260959706	-0.11471518634422889	-0.07722542016794437	0.18308061016355728	-0.023022466955564803	-0.14474821785227648	-0.08753953351184997	-0.1774241521450079
0.14763182240236342	-0.16779484776816775	0.09453261860798873	0.42086838384036834	-0.09676069718051855	0.15048638552398805	-0.44794088007901683	0.07700413648922987	-0.12211101182035801	0.5475981067807562	0.12243175543202944	0.0248552932030878	-0.029255074813052416	0.19953091220960406	-0.23454987746762557	0.1178237259687732	-0.001147822814259857	-0.1910465127470865	0.22385529504129068	0.3260166349864362	-0.09767609052652272	0.14744955262395404	0.0640732700397149	-0.07405558821166752	-0.17165501211963727	0.22795764900568313	0.0839167785378482	0.011411444082320298	0.11192961590912587	0.209115297602237	0.031886118134633594	-0.10340988034084815	0.34195791975059847	-0.030040115045226187	0.03180202350138404	0.0917044912653939	0.13063590978530265	-0.22751592219412403	0.12689214275559543	-0.14112410931983196	-0.13664620270757474	0.2745942283240458	-0.08036538894663552	-0.09378711198007399	-0.15416217396746915	0.1038685884731933	-0.1393073925206702	-0.15313304166039432	-0.10714011198788279	-0.2683800371728306
0.1253397308191065	-0.281304542129935	0.18529199528140472	0.3357468323803714	-0.1415904439344662	0.18368738033638898	-0.5074895898331682	0.04274326313500651	-0.14461903753510838	0.4795542023442586	0.07887520011929856	0.05537741163335074	0.02641585727649425	0.10211812884197288	-0.29757980445883775	0.07910899216821657	0.007757059777551743	-0.13008504474438645	0.1124430130746692	0.2547993741810267	-0.12429301244653217	0.052428417279795525	0.10074195412735935	-0.224328281224455	-0.10037966886341089	0.24358407423725445	0.010784289903933498	-0.18278495699642894	0.13478669662751294	0.2430271459702251	0.20711134958766494	-0.20123382156631986	0.3210245728903487	0.08279698833523422	0.0011138737849477045	0.06179955043464668	-0.01314072817035491	-0.2999548745154736	-0.08131392627046491	-0.037785333266974	-0.17935155677743445	0.28805964379575466	-0.11254690641189001	-0.046360993293235654	-0.14167840999103212	0.07683354207656128	-0.12410407478261606	-0.22391609109992527	-0.04835498721949737	-0.3474161613249473
0.1344995151368208	-0.32070296511480273	0.24798588156633639	0.22458926809528357	-0.2345204937641183	0.18160197388255764	-0.38340223959627545	0.06154536561345814	-0.1275805615154116	0.36389940267522025	0.07808145879240681	0.07222747484485308	0.022737599263436596	-0.054020552149171154	-0.28347752037363017	0.0033670898866153282	0.007161194027904664	-0.04105493938562604	-0.012999455040162098	0.1053788730118988	-0.10646000622863544	0.01748153486547095	0.11302000629027792	-0.26322901140513066	-0.0033393639382271485	0.29052956359822774	-0.04012653551696705	-0.3334734175777459	0.20497877373957107	0.19053980171256035	0.314127212787988	-0.24160192730561694	0.24850429359317122	0.21930899380609553	0.10444611008717775	0.05954757260906868	-0.16168124920600224	-0.323088732948587	-0.18934631564568064	0.0920505648507163	-0.24958661231020834	0.30188988579499915	-0.14333643239047328	0.007963651096571307	-0.049516906291472505	0.12718382504620684	0.012589417319526642	-0.2977463567927724	0.03975791836016161	-0.3919802505250287
0.21273523567130037	-0.27863178479177275	0.23654202120816661	0.12683016021955196	-0.34932032425046855	0.14800375879325675	-0.15360105889125522	0.1252672798230088	-0.07702866281883104	0.2981037905135837	0.12990615292685204	0.05643674763093132	-0.031177047468513512	-0.1802828881564355	-0.19472582170582992	-0.04275969551335611	-0.007205791268899788	0.040654211943068154	-0.05376328193416771	-0.051557350241302605	-0.03774658264185941	0.0037937304004406623	0.15015201310105747	-0.17072804108616832	0.03168643119324282	0.31926629474443724	-0.05120420046197224	-0.35548896524649826	0.25542312698928393	0.07346790413028448	0.27992319463020604	-0.21414896614247692	0.1784721300083944	0.33944088494549307	0.2603061188522331	0.10230203397397898	-0.1850375093064728	-0.2945838624700068	-0.15184335911303468	0.1921434434506342	-0.27536897513995795	0.30192305184296364	-0.12881994974394861	0.0651911897879596	0.0283987710521954	0.20330707607945805	0.16278994799839883	-0.3275081660815939	0.07879296871497898	-0.37779214656407534
0.3069923710697379	-0.19392847507471916	0.14588158280875435	0.07806639541115132	-0.38846789234437096	0.09126746257347129	0.05356368109146125	0.17369593462227556	-0.04146001540804589	0.33169592214987076	0.22571734559275808	0.01737373272018046	-0.10504044486588744	-0.21085480214770944	-0.07445915954243827	0.003631806015173729	-0.0032664565907354294	0.08135938038231322	0.011213395759367388	-0.1146960375290396	0.07034530077179904	-0.009993261053465803	0.22107348422003048	-0.05780004904681829	-0.008532045558292133	0.2791739198388403	-0.007755873881280585	-0.24387487344830744	0.24162949072363574	-0.03077962974167794	0.16128524975186942	-0.20202859969409084	0.1319277787485782	0.4039997566121974	0.32403539736705594	0.1556871553684139	-0.0518803607166157	-0.23234584958975674	-0.028060391176370016	0.21787877325611374	-0.244782259977348	0.2743620659883386	-0.09024189997099645	0.10647605954615484	0.032380832926655424	0.2205776216891081	0.17685908692467567	-0.3160263349049176	0.03653545037341546	-0.2707258658061534
0.3194680629720136	-0.14868958235087776	0.01980124232093812	0.07836413888691252	-0.3081245289651477	0.03330640383319408	0.1486036862262856	0.1834611110855554	-0.05289634658859248	0.4455322501260098	0.2811138756981794	0.0009540247577108503	-0.17496048457357927	-0.15169831418627536	0.027302392753272717	0.10551442599116025	0.043773833977842284	0.06528980328232667	0.09589203698019308	-0.03592994573170743	0.1458538289583371	-0.006720090420522502	0.26571793804155325	-0.04968883296659318	-0.06697451958787438	0.16853088355932327	0.06395044830764031	-0.08888197430942114	0.19988472101796848	-0.04571935241451917	0.06251411116072132	-0.24736406873189404	0.09142125495083672	0.3930244168475952	0.2355501276662876	0.1804257941287443	0.13761632179834232	-0.13737055562650155	0.0763576549078965	0.17409227904397195	-0.2083301898962752	0.2361879447865525	-0.06442377215902033	0.093456213250736	-0.05316712967639173	0.14787526719006544	0.01772149329192968	-0.29651153713457135	-0.07157004525178991	-0.08784772748572542
0.21372015871622263	-0.17330534746537524	-0.06634101489961433	0.08127540842770817	-0.13082073321832877	-0.009527182694446086	0.09269002534724405	0.16148118846989695	-0.09771350530188216	0.537943675247493	0.2407984308035543	0.031178204938642304	-0.21081521583599963	-0.07376146302543247	0.08993507230546785	0.18317552020474376	0.13169713570210043	-0.012866776249472255	0.09751728312975701	0.1270320987518954	0.15835019205153877	0.03348370240428366	0.20250748081464806	-0.17956761126339196	-0.09363249019785361	0.053087356477723224	0.13376627079036413	0.03680763157207924	0.19171438970474006	0.01803888881535733	0.0674477013887055	-0.31468839930446885	0.022848785917327457	0.3153017690886224	0.061926783860184624	0.15379946807344996	0.24745029280910757	-0.03205490163753763	0.11157263266004035	0.09572704053721127	-0.2189501626513921	0.21887526775150878	-0.06714146982343576	0.04134361417541565	-0.16367266507765782	0.04727433901390608	-0.2224500167073304	-0.30136451116761725	-0.17061276493079183	0.10792082236019823
0.04943499482426603	-0.2526631425060898	-0.07135388744843425	0.05454466082582645	0.05824385091786806	-0.026342841083970427	-0.04673062196286344	0.1483395781108367	-0.10000077153798559	0.5055418159920096	0.10367961658441215	0.0903686038033948	-0.19424648604744196	-0.0477935534163863	0.10330906941915399	0.17857607747117749	0.18830438191764662	-0.11025704589290096	-0.010810347981577529	0.2337421087824931	0.11704921482571247	0.12843871308919627	0.034950127443027085	-0.31881567180796017	-0.045410007382276366	0.011571387748069914	0.18348309639684304	0.08756689548575021	0.21847470562540205	0.0975631648128097	0.14830560297758064	-0.33299810042281125	-0.06002205474340247	0.18833930395674273	-0.08856445573201559	0.0896181000446458	0.2222744940322346	0.024277653622902857	0.10036485254683006	0.018421686913059798	-0.2808099290241739	0.24033370078152347	-0.05408326397245036	0.003214064310228825	-0.21332897665220762	0.0179808366529453	-0.38976799974650184	-0.30683157562207847	-0.19612341613714745	0.20897446150051754
-0.033331371716832627	-0.30093775961402447	0.007928649442144064	-0.01697993857429204	0.172349927032925	-0.04123860146840236	-0.18400328584677433	0.1674396012271487	-0.04026665911095613	0.32508329781201906	-0.06588337437109398	0.1354234879504544	-0.13380375977881695	-0.08604984882258339	0.08480395955145864	0.09519049697767652	0.18426573628122492	-0.1780547244842182	-0.13691618187174284	0.18195977689051882	0.06295355284133183	0.23661865562438858	-0.13968944469643013	-0.3148428312788745	0.03611840149316828	0.0556365826277934	0.2072635927009322	0.08587823112854293	0.2311767591649999	0.12218726523595218	0.21866720857804528	-0.24087338068850217	-0.10205462284473651	0.06810793843880016	-0.14016429278223663	0.0014597916376935937	0.11766756140090806	-0.027573525703450136	0.11475590748509573	-0.030796717322367627	-0.3399608231706454	0.2968154804571405	0.009683203178039846	0.05290204915196216	-0.18431633751184648	0.07759743159391427	-0.3695789516891753	-0.27542665952999523	-0.1339397503889339	0.16049400307857842
0.033512072264784296	-0.24563478061682834	0.1029093924724672	-0.0846007901810482	0.1783955008398403	-0.09466472871386471	-0.22309658420368783	0.1872678747915835	0.04104731302197122	0.04368306911471269	-0.17062415696445504	0.1485989794203537	-0.06888747646726091	-0.12993694095521063	0.051865526066021926	0.024511290654611426	0.13355094025653677	-0.1676526614564666	-0.1675172450877003	0.0029068031872842973	0.04817005698039738	0.31646418167035945	-0.20256895712109801	-0.1307347797600022	0.11328098887914331	0.12641899183354072	0.2230840902421515	0.0641242608798268	0.14639716744106043	0.08774657712733211	0.2336004246372496	-0.08618968757265832	-0.06576130831997791	-0.012267359414338356	-0.11547458269718515	-0.07918088491035698	0.03866650032448068	-0.15929610232627583	0.17155746764460866	-0.0494109455729128	-0.34173137123533176	0.3589354882859387	0.10374205649047029	0.17864985036239134	-0.12241186728841491	0.15431850920597057	-0.20266275398860292	-0.1891452956169456	-0.026206333541574683	-0.00652234078080187
0.2017697591045692	-0.1071133570904677	0.16095317987988206	-0.0966097770368523	0.10442807049194092	-0.22856106372495436	-0.16615850045984462	0.1783964602418848	0.06514648046618933	-0.2135149545060481	-0.16784606232035595	0.1701167418711817	-0.04091946058419006	-0.13146056830472824	0.036472187803979594	0.03420651886278732	0.11392047417125419	-0.09820154290734756	-0.07038059460618608	-0.14538799511463096	0.06567159468123074	0.34542678242245356	-0.12254650394065175	0.10561612471638614	0.16190036455739695	0.17935681798882622	0.2222217570428372	0.05144272266785608	-0.01376778890983178	0.042828251657455546	0.1971779464440634	0.028390825846483603	0.03024678330217491	-0.025795874894575858	-0.07779377683585101	-0.12819451993752629	0.06169193521107591	-0.2815878722611428	0.23790885227930242	-0.03646047716372356	-0.28889675810619575	0.3867618025242501	0.1485509252989352	0.2912781635965701	-0.10553124332559555	0.14222912727921408	-0.025407235894128515	-0.06929808120995722	0.06367726836481158	-0.1943876109531708
0.34300772374549665	0.01424962426494706	0.1659000935793808	-0.043743768784596564	-0.014534286222095755	-0.4228183299826831	-0.06295615830543203	0.14555898549077706	0.002793613942734099	-0.3408079730097183	-0.08251886968036758	0.223547001249099	-0.05798525226640019	-0.08078339776666577	0.054282114653395136	0.1359236912584212	0.17294428703810685	-0.01313238909410793	0.09244253494848273	-0.11373587920111727	0.09580208288209409	0.336235454786511	0.01932953277752247	0.19192608521083876	0.18650772204353838	0.20332616516607502	0.19505826126452389	0.03144363890801165	-0.1780675283139842	0.038035641507974026	0.15277563439219105	0.024483166718314287	0.10810821766194843	0.02738975949340513	-0.058936803629956756	-0.10305847332562766	0.1453245492819341	-0.322318600195461	0.24218637782546046	-0.009400291255023003	-0.24296197741644066	0.37475569316278695	0.08418789036844096	0.2707187634514963	-0.1540958062695669	0.002204857490285785	0.03130503073280503	0.01903135724370745	0.08557011788295306	-0.2862183170355558
0.35052596965502175	0.026755488847236435	0.16857142697710104	0.03419885664863561	-0.13019305069192894	-0.5841327946080406	0.016056585880039557	0.10659758651694448	-0.12078506037914223	-0.3034797086225363	0.019179237826592255	0.30908838305365005	-0.08595326814947103	-6.42705762901223e-05	0.10056144129926169	0.2727819297191908	0.2632179481081616	0.022891352958577107	0.2048498655780905	0.074918677781311	0.10007802675217753	0.31206689183014785	0.08621347730923622	0.0657221844034464	0.1965954156366464	0.22895085399920745	0.13854227004809488	-0.03424871569391133	-0.25398214517173945	0.0573382920410324	0.09784391500810635	-0.06797602214475847	0.09205157759797566	0.12086251718646358	-0.0465422377617642	0.004771523734130113	0.19690020012704526	-0.27000932466252425	0.1556079344065956	-0.005790058373684666	-0.273654792837627	0.33963284837330593	-0.052757557794691406	0.09199480193186366	-0.23467946506912093	-0.18956130269336646	-0.04749545140461727	0.02626766599339722	0.04254850919402982	-0.2376779651165903
0.24484372693555312	-0.07292846076523544	0.2227896011235797	0.06652056507320776	-0.20822389950020387	-0.6084161942036164	0.037833833231858856	0.07836133050615918	-0.21996622818252803	-0.15667944832220593	0.08251318120084287	0.3590758004394378	-0.09085761216687632	0.07164558185176789	0.1272101236668797	0.35199823118800716	0.2801339146673069	0.013130080918488812	0.20405382664770147	0.24834313714846745	0.07670949629936545	0.2784094402712283	0.0168805412409785	-0.1534130777802276	0.1993405912701825	0.26801691707815767	0.07963827920280786	-0.1364956869694736	-0.22675873354912157	0.04186972962755924	0.02377383890069573	-0.14112872565426648	0.00035621987730056467	0.22733326034094112	0.009365870846919717	0.16065475351306135	0.175826634002382	-0.19770979292579866	0.018826594267628838	-0.036427355761152594	-0.3536146001939069	0.30069590806845453	-0.15182095192817774	-0.13761284459951026	-0.26900815681189993	-0.3044037884799333	-0.1635176200016125	-0.047788319421916116	-0.01295767134454681	-0.10625832298665966
0.1188064079545036	-0.17779294003317797	0.334326015334867	0.03714320879785407	-0.21185785096883067	-0.4571944347809688	0.022500536158658768	0.04320669523835468	-0.25521996212602316	-0.002406922520115019	0.1058293326780473	0.3080952555559127	-0.05155658510844105	0.12543625175623013	0.09837658038465331	0.3482922053882924	0.1693690925402832	-0.015556106301338433	0.12580983344757446	0.22082963471735984	0.06205858784525929	0.22967556640299727	-0.13025751783273437	-0.2403189643540387	0.1776768558489154	0.29221801208723375	0.07797994612721242	-0.22172357040966362	-0.18412085070394388	-0.03335772347726414	-0.08509625955310764	-0.10390661667069581	-0.07395550273278415	0.3220991849549081	0.10103263339086474	0.26262298476212836	0.10403756258871877	-0.16590198240691414	-0.08346926859993409	-0.0806444282068493	-0.4095924334828531	0.28802647774779017	-0.12603596677065038	-0.26977757005554337	-0.20621767782139133	-0.27034095852368323	-0.2045529411403331	-0.14778215647485152	-0.02097397572804782	0.01787760442222072
0.05764268686522653	-0.16205336904173273	0.4461922237928041	-0.041791894887930094	-0.11430277199728195	-0.21379771009949888	0.023062316439348897	-0.02058142355739699	-0.21923695488985714	0.0784985362535119	0.1158172443746668	0.16700494237829794	-0.006191402947386867	0.1494499436778669	0.016477400039955667	0.28757294340196166	-0.01008580905881901	-0.037170351532943555	0.05834553409654419	-0.01358143292665604	0.07249984613268878	0.15733518918202982	-0.24443347460383955	-0.09577378310402788	0.13319178082356525	0.2463981550522595	0.14185893619930046	-0.21182336172721597	-0.1899095469785023	-0.12868108672607179	-0.20711156150026816	0.036636648922028454	-0.039121882759307856	0.3811538076762057	0.18451367997371704	0.22940631183494467	0.06529793004245797	-0.18039508413155053	-0.1042600323010614	-0.08051194259652132	-0.362603281473674	0.2991371038143302	0.01926143031240613	-0.2452623951814237	-0.06099851802950725	-0.13262828483943728	-0.12658197277316932	-0.21026336729834502	0.01716742113354202	0.0936595152362209
0.05908724066443417	-0.009211245703442159	0.46954165645442125	-0.10332554654574187	0.052660780025148304	-0.03931870346329525	0.042228937780874685	-0.07721944704442597	-0.15439792941411687	0.05079164027789919	0.12759107405677436	0.012970867480242598	0.022638186884706105	0.1410699932555495	-0.06224380079256161	0.21838276530199713	-0.10479535959838376	-0.04782806692364408	0.04667029645074507	-0.2552433513918778	0.10707201246217461	0.08711080105712186	-0.23162591075734426	0.16011025397372516	0.06552154773668363	0.1445615363820745	0.23459292178681385	-0.07606799183413632	-0.2428016917957465	-0.14216650011217885	-0.2897243643111738	0.18426668615397654	0.10120784341958995	0.40502765852368194	0.2008188307949791	0.07570882523963889	0.08779404458683213	-0.17294936100548905	-0.052200225266351236	0.011068735540069848	-0.23000448333996476	0.3245754625995377	0.16184112973101775	-0.15591037858968904	0.09947857551137015	-0.005965439086574006	0.003522638900365859	-0.1936430930278658	0.06829503176848446	0.14012023184194955
0.05619813306601888	0.17537399565114598	0.3530583285436205	-0.10626989869496034	0.20013313780673686	-0.02180790958915556	0.06691422423278189	-0.08463436069790856	-0.09423288276867425	-0.05563854843982311	0.1292777743764028	-0.06667795783775732	0.0322149127024887	0.0879086476911022	-0.08180823716431218	0.18138868633702598	-0.01875896608130953	-0.07104926986524343	0.06527770644873603	-0.28533934863600624	0.14098124175753374	0.05011405420599842	-0.13962325573598855	0.30419193716201764	-0.007672111022483509	0.03756025174550436	0.2811589145496408	0.10385753987291683	-0.2603993284703923	-0.02268177121325782	-0.2905190365626549	0.25344549902465907	0.27016748772906946	0.39637338759147295	0.14547411154394563	-0.0993824506985771	0.13139680777724821	-0.09413689624453134	0.02297148336275395	0.1645864365032074	-0.10776703858113194	0.3504449800082245	0.2033357330950632	-0.14858671504850487	0.20072249866960687	0.03365717805245835	0.08524670806289447	-0.12217292619787297	0.07361044288063545	0.217359551083453
0.02576401097812377	0.24717547673579962	0.13249193639545592	-0.04027009490068665	0.22709045051951252	-0.13908719634917818	0.03297608609876081	-0.010783144801016647	-0.0662553073588997	-0.17459966027779467	0.088730821594767	-0.06426134759327937	0.05398622364464312	0.0010950111026855472	-0.026524635233990953	0.16649840410604944	0.20270447086721335	-0.11288993321528758	0.07449849072581106	-0.06033121082402986	0.13889299010005077	0.047865815791447205	-0.06039507008091466	0.21013493763583185	-0.06839671901246966	0.009187695763596924	0.24593592002390782	0.18050965726377105	-0.188553338137036	0.16604791122456486	-0.23936201037313465	0.23854340912911132	0.3514127594576973	0.3802916963956148	0.08051863266247346	-0.15902674575528572	0.1420824621858208	0.008642630919501121	0.059313870948766056	0.3083333237049391	-0.08541967162220794	0.36915063105757023	0.11716483154034787	-0.2720660073253277	0.20148572719553445	-0.0228706462313979	0.07752697486009018	-0.06949724567095596	0.029459309330370907	0.33574903019483143
-0.00542521877754361	0.15669769128813146	-0.10631207759153138	0.056033378204647086	0.11684957733018009	-0.26500602413216817	-0.05386853611763533	0.11378078411875296	-0.058332747497596205	-0.24340401651314877	0.026620562766123394	-0.05171483687195734	0.11973094344561012	-0.07243656967803801	0.05027653630993909	0.169244833939751	0.39771808926239943	-0.1567957364322967	0.051678708054477114	0.23129204960091343	0.10044264212095164	0.06922408072963236	-0.06102386520516105	-0.01876689084851723	-0.08675301391141399	0.05166376265366685	0.1693872652542377	0.07958712862130589	-0.06828076868395823	0.31303230663631726	-0.18860232030936966	0.18092199486629634	0.3044039599315767	0.36493948397563564	0.05569636037563399	-0.06732488400514394	0.10562552361538201	0.04718246395270959	0.0581533020021322	0.35940652648491417	-0.17938471310823867	0.39508648056217127	-0.0064241268818044156	-0.40928920877827957	0.13090368047067824	-0.1333788893216982	0.01698643898868111	-0.10052042987946073	-0.015193466143592833	0.4336416236590473
0.044149241149874695	-0.016338598605227576	-0.2829498760882005	0.151972942617374	-0.03802282707844892	-0.28437051263191937	-0.13621891608843706	0.194451072393392	-0.04812292140018927	-0.22624425635641657	-0.017365935765337452	-0.09004955828435868	0.20860561003140615	-0.07932601508451274	0.08367842514090548	0.16759035813631243	0.4000353449554338	-0.17768286650172824	0.018211904689101464	0.33826693089439336	0.02937579206303607	0.06849670947786882	-0.11801256015004392	-0.14728828196454535	-0.03757137334435903	0.0988409998464527	0.12331877241410112	-0.1458992296645117	0.0063437958611920415	0.31977501332935615	-0.19711193566904808	0.1460179887553824	0.18971841302840048	0.3444809201244152	0.0751830040400727	0.10309684967711552	0.08167377812990356	-0.055789596399596984	0.024198370534904267	0.28412157841819463	-0.2935253818858114	0.44002647554775426	-0.047554161046957664	-0.40296196204542556	0.04160594293583637	-0.24720839118309015	-0.02717668788201852	-0.21780838096258137	0.011818788701935473	0.4255892757262303
0.19037748255170656	-0.10856522527416254	-0.3507555731959411	0.2200238681335679	-0.13217520603846863	-0.19198369655874944	-0.13400484086450185	0.19236562792833992	-0.0121233397710204	-0.12523641959572765	-0.002119487778113401	-0.17916619908074058	0.2799505605009066	0.0023867821164050757	0.030447268312182058	0.1342692154549826	0.19502442342744344	-0.15857202233074433	-0.0024851075011901517	0.1815624699961955	-0.038276932269157835	0.05421378307958145	-0.15713023577423232	-0.04267014803187324	0.058840517881582205	0.06427746607152819	0.1282937716408874	-0.32118921215570284	-0.03440862591168748	0.22375754792097552	-0.24780540304519452	0.1201876996030977	0.09653018588028794	0.2901347513202377	0.094338242200012	0.23497002175694448	0.1109518095589863	-0.2359143526483855	-0.01698524751420738	0.13772497900997674	-0.31486479638842835	0.4994931995397621	0.012069474298026588	-0.20525626032723066	-0.009895390640564336	-0.34650705379510127	-0.028350779144659045	-0.35205518589988793	0.13171453060027052	0.2827100111662972
0.37928572256655924	-0.03270511267599627	-0.3264497372190864	0.24377718097782305	-0.09567051173992316	-0.08509834037809165	-0.01883988332107395	0.146618258869846	0.052251602700301006	-0.011367028497909382	0.05450072687291494	-0.2316364352108495	0.3031799196644661	0.12109722604349012	-0.0912097598877986	0.046945982549296654	-0.08599248483205466	-0.12676488418654372	0.0024569675250143744	-0.0943009502876968	-0.0646949730789322	0.05735470439401828	-0.1288344551831303	0.22162306816578414	0.1682175759550499	-0.05186130450553887	0.1248444388436448	-0.29370702751882366	-0.14677549016695277	0.12053464104648287	-0.28816813115199885	0.05617494456286033	0.07858257787489836	0.19679462613187643	0.07723771816796315	0.2691802143130636	0.1831378712293117	-0.3617679865664194	-0.06877978164682223	0.00914769419036553	-0.20723934661297239	0.5254622150923277	0.10712260724377257	0.052337412960573634	-0.025359064253059106	-0.40656902953726504	-0.03078876468436386	-0.3984946952121152	0.25024819840111967	0.07904217454661074
0.5063407953606994	0.1369324857873385	-0.23582227824432733	0.20927202039766885	0.006972099287717712	-0.07103012223723683	0.13393130713036885	0.1487368056279839	0.1276982397058262	0.05218029138885141	0.12220024754503343	-0.19518865604412114	0.2893284615612282	0.20751339462768986	-0.1970762023867052	-0.08405541156727633	-0.27392192153710326	-0.11513436175239267	-0.010909852847876158	-0.2577927372970494	-0.023957492332115037	0.09967448631486919	-0.05857487366861708	0.41334573069873487	0.21544782661392148	-0.17746862935428254	0.029987786919362186	-0.07937909841690116	-0.21997768934177545	0.08497016848901078	-0.24648094929272119	-0.06711501250634604	0.09938322523049813	0.0808406588907806	0.03939120955437195	0.2357317201391268	0.2271376246763899	-0.33547724775305793	-0.1158657217673852	-0.057393203594957004	-0.032270073350461316	0.47488399195356357	0.1485509252989352	0.16350431487588007	-0.03554650588188919	-0.38410802072017475	-0.0634870400470611	-0.3027221489100925	0.2496502146510082	-0.0665988457093043
0.5171092873184491	0.260440272414116	-0.1201304565254541	0.1132001255512654	0.08444133741447162	-0.14458207684654661	0.19969264587109836	0.232717323212217	0.16883588316972634	0.013364186525664942	0.16201960411036034	-0.08604394404350986	0.2702744223043935	0.22781738517660158	-0.2143895699373347	-0.20767784360049332	-0.28233024933753986	-0.12846812655272022	-0.04653259498307998	-0.20627527666794263	0.07962641924951415	0.16907231619915214	0.0025175368239813574	0.36941273584789674	0.16421557292302877	-0.2331543226583284	-0.17291589821251066	0.17928454782814113	-0.1927211994547122	0.11266814990459198	-0.11062510563214281	-0.20365127170493144	0.10104196903875538	0.005306447459488895	0.05009560734962782	0.21562950631379874	0.19015136576373007	-0.19429066906496445	-0.13867919134693404	-0.07726604514358128	0.08182086093090504	0.339400686037584	0.11060258596040642	0.04257252823900949	-0.07403977066837046	-0.2554617192292239	-0.12716070331056037	-0.12434049941509903	0.07962350170124981	-0.07575256850400654
0.4154980598512995	0.23361370801989667	-0.02267625664540353	-0.010032590806472211	0.0788913024441986	-0.24276168862477093	0.1236540325834533	0.34917119032348176	0.14075886140186097	-0.08694932467955521	0.17954805841237065	0.022637308458154377	0.25861003653325587	0.1803530810059784	-0.11338940856643091	-0.24043646450866227	-0.17871581620616345	-0.15160964564092888	-0.0820890005407563	-0.05913929014108928	0.17724389752403236	0.22511296491464894	0.0013923244963864308	0.14703298723213565	0.03820208902223397	-0.21007885997526612	-0.386399748366713	0.3115632558093243	-0.103178337653418	0.12258389504142247	0.05522961552208113	-0.27335993666080444	0.056521285225035446	-0.00659731983806754	0.1493184153961064	0.2204977524955394	0.10843753793343981	-0.07832925757924088	-0.1231275674620345	-0.10137842622258342	0.07698003663416597	0.18239261499567552	0.039246450942210444	-0.2164626280315038	-0.14378558439960215	-0.04517622013800215	-0.16400654752457977	0.01644221925070905	-0.1794463137727903	0.034321696770979425
0.27984132579823573	0.093970386351578	0.02520986796571443	-0.10229998568478177	0.026793652752982705	-0.27655851385252916	-0.05337284763466913	0.3894235787280721	0.05241734663044745	-0.1706320856750866	0.20627068308410865	0.047366183151653106	0.23726951256560516	0.13567105286490272	0.06805335920609831	-0.1429216606537571	-0.07768346798989013	-0.14046718680879405	-0.07366425519407029	-0.016064601016114358	0.20531928091910878	0.2313948075435226	-0.020946449654488997	-0.06028307437749315	-0.080303504892864	-0.18640747429607463	-0.4689067938770033	0.2841804043699124	-0.0781711697473315	0.06279195186629284	0.1711524302078378	-0.21424831340844647	0.00035621987730056467	0.041548279370991335	0.3059737973719485	0.1908908675534684	0.05974006644914392	-0.10421833232739224	-0.03986503531927268	-0.1457279842785934	-0.022721050080185323	0.11513186973311916	0.009583775214708292	-0.4084854325529013	-0.19777902503242661	0.13561982232476102	-0.12358188688393189	-0.0009514770099902993	-0.36075166467613073	0.15403548764981076
0.14887939159258953	-0.038545582414955246	0.009907414921940633	-0.09244136837616629	-0.0008904502535036268	-0.22025253959942087	-0.19352050471979862	0.3208025251403239	-0.051736139077523176	-0.17453353403442157	0.25551571790618877	-0.019570610195394536	0.1930972789493169	0.13070270281214774	0.23738008008850514	0.04601947609937164	-0.05484194758712458	-0.10904186712872592	-0.030678152952694264	-0.16190934013643526	0.12096054332703653	0.2089124233980692	-0.016875828586986868	-0.08438497358730197	-0.10385248141185863	-0.2315320878355671	-0.37058588415779997	0.19150253111851978	-0.17201420592400984	-0.04852881353661991	0.17191399111551697	-0.06327358488883288	-0.027543850977647378	0.10371976595293918	0.4376080637582545	0.049314320431097625	0.07942416667547496	-0.24313766674660214	0.08235945431762988	-0.20140506201732997	-0.11290626985506484	0.16680457245454916	0.050316097526550044	-0.41537399408778825	-0.18268037375841642	0.18686684516259203	-0.027718832006126896	-0.1690263656482178	-0.3501347954060166	0.17936045464016478
0.03548191835461423	-0.0681438951598754	-0.050576849910548324	0.0173928915722003	0.024415066337155598	-0.12594582552114383	-0.20670581836680205	0.1909091270321238	-0.10391232828959195	-0.10483647351345006	0.28359431734469953	-0.11868473446893396	0.15184114177582406	0.1625001431497619	0.31481022674421705	0.2004813371087459	-0.08410557662487075	-0.07412705870237639	0.007564883995059769	-0.3891688836828517	-0.04331525372848553	0.20878017407957739	0.03183924630200859	0.05055917638408765	-0.020571129059568805	-0.3361165736545419	-0.16430251621784878	0.1599476853848379	-0.3183193694803925	-0.1498016238675405	0.08880451814743566	0.054949661615897843	0.001417815914588752	0.12016619653675152	0.46299372540274447	-0.18502384271225872	0.14790498595025273	-0.35174630216268515	0.19284561803714625	-0.2448934636062448	-0.11376833445585681	0.30795927257165967	0.12485392737138518	-0.2718966164679097	-0.08585322089594599	0.07866023440066243	0.06275271596871587	-0.3655021064250989	-0.17524381686225285	0.08171408999704574
-0.08467869312511392	0.014348615277471043	-0.099551295535561	0.15379248608037865	0.07608324903660803	-0.04173512681454568	-0.09676211284400524	0.10527349479310096	-0.06257579210951016	-0.033783825003220205	0.24843819107480467	-0.19796941303777382	0.14315912736663064	0.1956887215021351	0.2826993920900707	0.2139818596648423	-0.08582696656825808	-0.065517882375864	-0.008024211725186452	-0.5083179103962047	-0.1831949679283094	0.2721937223016005	0.07178428393178281	0.19109841010061382	0.11539775081343695	-0.42263797132446773	0.0048806241547996185	0.19825718854734892	-0.4012796566609099	-0.17545035128816747	0.0007945662951868077	0.06008260369102965	0.042189738721659646	0.07682852562335779	0.38958740615660353	-0.3893113488125987	0.17764617267876973	-0.2846152906699522	0.24338010588485995	-0.2609904652606318	-0.03724352297040256	0.43359226224354336	0.1598194278099379	-0.09531827247553283	0.03961491199860636	-0.09213881916113982	0.09047191308728705	-0.43519605820374097	0.013479854674477125	-0.06387036417835344
-0.22680308850645822	0.12841925871020266	-0.07887319627166416	0.2118524638542805	0.08870297140949823	0.003879001651526483	0.043055085252489904	0.09481317017481354	0.06302495816023235	-0.01883929399968455	0.14786455044759225	-0.22084444973551387	0.18163171793564023	0.19207838713047895	0.2025547212677228	0.0623656970373753	-0.023426581120140583	-0.09114288156136462	-0.09867314492398882	-0.4353889190544611	-0.21203272891263006	0.3559075409137864	0.032832080708720374	0.19603135375756453	0.2168038772280903	-0.4105308024533023	0.04262428495542766	0.2035549590797521	-0.3308560316978665	-0.14216650011217885	-0.021323811371222523	-0.04780852715278131	0.06265863731559028	0.02022760423916521	0.29066286306418476	-0.43551994675407957	0.1512132380891382	-0.054295804421562906	0.22013556783941723	-0.28384423304155487	0.0530743221276644	0.468118118169752	0.12959332695689518	0.016300338392878536	0.12284000517488272	-0.188664562825181	0.054194821297961354	-0.3143699504709295	0.06218230898951819	-0.15261256226436282
-0.36318209945914043	0.19167451571355557	0.008588237935414468	0.1477383687398424	0.04020623726447707	0.03168442103578766	0.12190259994362965	0.10371768701759804	0.2153767787566098	-0.04287618346777542	0.041271704758189656	-0.20492130552189086	0.22477669030504183	0.16733600386777303	0.158890606928738	-0.1399766937236294	0.07869818763714014	-0.1277177702666355	-0.1947550438227464	-0.2518993516980891	-0.12797231298591039	0.3742240715264109	-0.0956737859991685	0.08449385590339889	0.23664852036207107	-0.3055589666868516	-0.02559953777471925	0.08293134626988824	-0.16261997882702312	-0.11189042496102612	0.017250904169734706	-0.18282146160648094	0.042090214093150065	0.020094971734453244	0.25255123004700286	-0.2960331025845773	0.10436838780260876	0.18242043103051395	0.15083302216901254	-0.31734321961201906	0.08367761545569116	0.42251480222496784	0.06251259436198549	0.0533006158752883	0.12456556532048893	-0.14082515148646652	0.02590021967956491	-0.08617394987206278	-0.034103041175056345	-0.12658218297576412
-0.45471428109997575	0.1832602796489437	0.10943931855580614	0.030030447987949595	-0.03098617559827846	0.06170765363282724	0.12600029140285107	0.05416355425307606	0.3345135157503905	-0.038644103891545656	0.002808322959620814	-0.1643685993645561	0.22066764531748048	0.1701845245646851	0.19014073879833762	-0.2559223580288732	0.13745717128193888	-0.1464733572579358	-0.21828462787368508	-0.14525555948320454	-0.0050306400079254375	0.27629345117518356	-0.23463750845767833	-0.018568248822064416	0.2026811061977332	-0.17640921069451349	-0.11959385649968751	-0.1257014795096887	-0.026006746747473778	-0.13393643164859706	0.04145529649629655	-0.22448108180338197	0.0017495646762431519	0.10434977035030257	0.28748137022100806	-0.07656461655417962	0.1015894560059591	0.2514336204155822	0.08965445912504477	-0.3508024604993922	0.036894032697471664	0.3544249057634026	0.019460286239069233	0.06157087538437942	0.07747768365494981	0.019043639459693448	0.04081084611135776	0.07990929415616255	-0.15949026717862436	-0.0038404430808649374
-0.4815041879216832	0.12376668112154612	0.1646468754421758	-0.01744309509213788	-0.08169631654690776	0.07796058329672739	0.08852624209029869	-0.067785293512107	0.38821454911987135	0.05128758710324871	0.03495484669840591	-0.1112693824858699	0.16473161355132407	0.21625769072053455	0.2572755559927748	-0.2258770774383617	0.1034266162470896	-0.13638338932262745	-0.154130523741553	-0.1902505652640241	0.051053833078835334	0.0704143245961612	-0.276535120420648	0.007222107612608011	0.16504243305360947	-0.10708350214594495	-0.1711381651554613	-0.2688406170823065	0.005285291399557662	-0.2251612869075109	0.006920164900407294	-0.13162450387643107	-0.037927587217354966	0.2528981756234323	0.3473994854341098	0.07481465757361029	0.1446628988541541	0.11340724164544565	0.0815304764986078	-0.3572843189844995	-0.04334428783752538	0.3161512864177377	0.037025893094452776	0.07522178565841767	0.05746782273577419	0.19055344239849506	0.09374473405737632	0.07599239308981955	-0.17759256414742414	0.13081344788820787
-0.4543531426501666	0.05213018505776088	0.13704309699898365	0.07975360844047942	-0.06868016310471546	0.09239292002474908	0.05891711670754016	-0.18175648864118724	0.38672285374849447	0.19524441893828692	0.07517107392717137	-0.05194656662141614	0.10259887684425126	0.29356521754134773	0.27660826469176053	-0.11022921877773509	0.010041211817823886	-0.09946320391933017	-0.0439454684593009	-0.31530291024869356	0.007929779009167902	-0.1196610084218008	-0.17586171158072603	0.14577492106459136	0.14817448638973094	-0.10840777547064888	-0.1793369638812243	-0.2210282380272902	-0.050616975480451055	-0.32689683201147524	-0.06337521801243884	0.028920677931659353	-0.08039142870883825	0.3955112763108673	0.3464715500215203	0.08580960813374895	0.17370935263351234	-0.08240564991039476	0.13756937706462985	-0.32409004931778235	-0.10392090420837227	0.30583664550222744	0.09234098336168728	0.06675224278766348	0.12071623884183345	0.2756440921136893	0.12427443292364006	-0.05621961493759834	-0.05828816173532123	0.20132140354785158
-0.42615151279741975	-0.024290876611384408	0.07540455230326416	0.2576057112966318	-0.007629778431697538	0.08501124321202135	0.026399952224679057	-0.21787109040878858	0.35436963858267995	0.2959546876037896	0.031151502840419083	0.024160103954681978	0.10717184626589805	0.35553710386600423	0.21222107561721568	-0.022575090711358502	-0.04928053392384496	-0.04351185819843968	0.018609924154295982	-0.36238708811544335	-0.0944276990593254	-0.21144203546264628	0.004635583558288064	0.2880357190103801	0.1327287391504477	-0.13664790412009623	-0.1886634290984052	-0.02342139716829422	-0.08468758783926172	-0.37231094473820436	-0.11353890388759301	0.1587675545549138	-0.13148073800329174	0.44080527666869984	0.2683924131619627	-0.008740343219308533	0.1418178020147176	-0.15284292098118513	0.2282927095786198	-0.2740402978775634	-0.13273375567322135	0.27681635353735673	0.1491143504244758	0.005539036862984299	0.23354132528496563	0.241103000894404	0.07615664738074368	-0.17982439884212484	0.10975523844321794	0.16242390464924197
-0.42549489743413826	-0.08378447513878201	0.036785646022541196	0.37547904509060925	0.08609313353657337	0.08024459988900136	-0.030009397137328662	-0.16868108286832798	0.3035856983838973	0.2829939439015933	-0.10269312840532584	0.09030239530355154	0.20270714222668124	0.36467886796306576	0.10661946474431554	-0.03839187939226006	-0.0036968040765859352	0.02421941718171125	-0.020694498033986583	-0.25004525285795764	-0.16579287078259355	-0.20208539617858168	0.14426119562127243	0.3193218381769627	0.06968892279482973	-0.13714450661685837	-0.21024165907809408	0.16090790629383955	-0.03149773864220028	-0.31959223309401036	-0.1002943663628007	0.17559035825922548	-0.20464460989806726	0.37060952355192117	0.1775541643792736	-0.10249547886922948	0.06390846414412579	-0.03686823134453797	0.31125680970653546	-0.25376999949795515	-0.12815818202287188	0.23539195963550802	0.14934634900558763	-0.09218620230802864	0.3031610403901727	0.12339759004717209	-0.01712207630421108	-0.1569171664193999	0.20237627707236416	0.05773007185665278
-0.4486734197578267	-0.09064785200717501	0.05327535835419879	0.342793427973445	0.1801794406517143	0.09176398791962932	-0.09005379537446093	-0.1348836416174381	0.24872445750333239	0.16509085195767922	-0.24212702149454565	0.149095543169215	0.33260598376892736	0.3147635110997621	0.03567769292594553	-0.11012995022952937	0.14050270733563996	0.08135938038231322	-0.11014937283719067	-0.0522526373063574	-0.15021385048071886	-0.17262686048210665	0.1566385312248607	0.2457911813844057	-0.04005195373610112	-0.09701902487815377	-0.22397597361020655	0.1922640856325576	0.0630399410874339	-0.18533304394121855	-0.0732423984684072	0.09260227541866003	-0.27068583588017275	0.21838056627314123	0.1468991552132769	-0.12994973794862927	0.00399601790903624	0.16047828664209254	0.34352062642295367	-0.26036115861159226	-0.11605612128102419	0.19519470950818313	0.08988842693283246	-0.19030668681301208	0.2633736054944868	-0.014501074128259924	-0.07928904454794529	-0.010776923752678467	0.17344050783061896	-0.03684175993939929
-0.4679122499018552	-0.039997450598650106	0.10112850354064885	0.1892239596962392	0.23977624473728149	0.08802349697864376	-0.10185118126915906	-0.18543084317482803	0.20984093148951524	0.035384225570707896	-0.29226501530936244	0.21394676877104515	0.40395093423844247	0.22785050751029123	0.06543814689921658	-0.1531794106351086	0.2868208525243414	0.11718391280152884	-0.1639781886763197	0.08985079522586609	-0.05561273571145216	-0.21216940671440984	0.05010739938538189	0.1494166915495841	-0.13375174373371945	-0.0414988657396904	-0.1912504286963335	0.07481913514212978	0.11030878095224363	-0.021260514410317743	-0.11923405502325636	-0.011778585360859734	-0.29366607259982586	0.08292962083993145	0.20111709574902412	-0.11133780356669691	0.0011509210695997355	0.23095207262790068	0.3081066939942457	-0.2615535291045	-0.09261459540572284	0.18272427547527614	0.011936903680246275	-0.24201407638628028	0.14421040390117998	-0.10391932402217471	-0.05600012947424546	0.11665513721072537	0.05902628364168314	-0.06555403692793493
-0.44355181992426307	0.04586075426452642	0.12711629017533288	0.07442730848515676	0.22867617479672078	0.03290918355627943	-0.029018020171396278	-0.2931788072018966	0.1884599644998137	-0.005415666593832607	-0.22056371544753786	0.27108470414047975	0.34016132455251835	0.14905247567363533	0.17262874752819957	-0.10519961233527242	0.3271742052358993	0.09281393430690602	-0.11276966764974088	0.08663923116351842	0.0760134124135427	-0.3125466394579261	-0.10424525637706503	0.1004183250241552	-0.14334332124848198	-0.01385466008635764	-0.10360752565091455	-0.042559593216633614	0.04623618275900648	0.10632207301700873	-0.24264003341052348	-0.07234730184744738	-0.27686299782214907	0.046820421433140975	0.3037202399413761	-0.09381874077657729	0.02702145279563147	0.10381377760875395	0.23379712229694294	-0.215514779516856	-0.07165979434038475	0.1788770139119413	-0.03499309501263004	-0.24201407638628028	0.0670579550834397	-0.10978798827067857	0.027160787919063418	0.09932782910370211	-0.05363053274829874	-0.022873265467517945
-0.3846862526064566	0.10212064638278281	0.10739459422667375	0.12613542544277587	0.13475504729379886	-0.07731944328844927	0.08413113754129753	-0.34779759081007444	0.18998480865721107	0.04021144133733947	-0.1071909959243301	0.3073007535577347	0.16973536994745986	0.09582488544182345	0.2909091724964913	0.011838006000249033	0.22739979582440054	0.002239954288735758	0.01307081993028495	-0.01924305617061278	0.18241480639018834	-0.3827379652532185	-0.22983880882527483	0.0955184883716182	-0.045839974650180686	-0.028653414490001822	-0.020458705240364573	-0.03689760096012027	-0.07628570867504803	0.13563962613826516	-0.3805123579092453	-0.05648485504751767	-0.24698902183535967	0.1263667661318555	0.3799766465261795	-0.13190365988551636	0.01997487573981968	-0.12627998007405225	0.17520497004832344	-0.1468872333689302	-0.06230970905488992	0.12269372866796042	-0.003938427798486122	-0.21422733299149818	0.12260771823220269	-0.029081400133324088	0.10032031033569118	-0.05558892747776408	-0.10841581065479018	0.07168525666253649
-0.30398822445969326	0.08014464160228264	0.02728757171951474	0.3146732108179963	-0.007200311439948737	-0.22323169167629547	0.14982638448428842	-0.2492189619705797	0.18799588149538007	0.1054449804302534	-0.06535421348651907	0.28061872811870503	-0.027531926915037593	0.07697827757505009	0.35400530739421615	0.10366141309129553	0.07058779271151974	-0.11643918485163042	0.13231081804580067	-0.09181778219825318	0.22232361584435448	-0.3248788884083055	-0.28374971710936736	0.07634953281876009	0.08080192294985661	-0.0658986017474713	0.02285695469429004	0.09306333241313194	-0.15623587379280085	0.08007840088817636	-0.4026804025913649	-0.011877932626829268	-0.21755958918919333	0.26573037045394304	0.3799435059757399	-0.1811159988384698	-0.03566992523610777	-0.26439930590058025	0.16668307806875823	-0.1076714927129789	-0.06628846875085175	0.0009411666073613762	0.0878667250117379	-0.17302881935668238	0.3125520696441167	0.0947019142650016	0.08455156621050912	-0.20431830813748392	-0.11838220649006959	0.14260913938482456
-0.23087410375877732	-0.016536580630275542	-0.076036965750619	0.5190906482339458	-0.12094299240815035	-0.32763442112622193	0.12560374061646346	-0.010816247094117146	0.12478114653512798	0.10521353857842557	-0.1369232231271779	0.18160391659493785	-0.15676801926573727	0.07966118660354336	0.3191468446201922	0.1129595671066485	-0.028193507117228993	-0.21931767989718343	0.16584395798871857	-0.056656122051645656	0.20323102926162584	-0.14822686121837553	-0.2776603327482429	-0.0014850345469755377	0.12806524801395613	-0.0897355215922453	0.015593455823166144	0.2065018439384068	-0.13175795811753155	-0.010220984824635222	-0.2775725011321679	0.02464874549493998	-0.1989053563214918	0.358009435604638	0.3069348733349924	-0.20512605653757207	-0.08694783338873696	-0.20238038251043675	0.20819828724548167	-0.14112410931983196	-0.06986935247720708	-0.12522247983188037	0.1763907550319912	-0.1327835444684996	0.4860704158238573	0.19404076410813464	-0.013107548955741677	-0.19327131936733583	-0.10457542612626514	0.159129762313103
-0.16422764438614193	-0.11747441640139432	-0.1946639562645265	0.5875054824427465	-0.1426806293750469	-0.3365718773568899	0.045930078453708494	0.21851643947408783	-0.015670259876283947	0.034590710650172156	-0.25694352626303973	0.05481463938464616	-0.18079267745914074	0.09181708306593571	0.1972580887474614	0.042611255944274076	-0.013661003556642671	-0.24175864510768205	0.1201048877797373	0.053927630198505265	0.13488222104360917	0.03315307910803952	-0.2265955497633732	-0.102130327950562	0.04375858909974742	-0.06450811475652259	-0.014422372845178937	0.19080719873614635	-0.01975495477094481	-0.08726632453786896	-0.10920131784823435	0.017561973855716163	-0.16476177377224255	0.3384461411601902	0.19936064657519345	-0.17260484735064752	-0.06706523803407485	-0.02478511401111789	0.2549857953511837	-0.23863351851842032	-0.019372260669430093	-0.1328175048146861	0.20078374870287682	-0.10863704381346104	0.481557412366135	0.21738921326886368	-0.11436211073649415	-0.013100509131016786	-0.0798919857742407	0.1275425974675537
-0.11100896919252147	-0.15905064166180438	-0.31131218129863747	0.5208771090885276	-0.07036499514926395	-0.23524760505306674	0.015131300711831105	0.30100735386898964	-0.1855909370688621	-0.02039326071907683	-0.32275791128381054	-0.03681792440598592	-0.1325776737744546	0.0819797499614947	0.015848424928173795	-0.04113830922597632	0.08075061410812061	-0.1725731394031987	0.07827967564520315	0.13428294957308665	0.07167117484003775	0.10020348358888038	-0.12297673218355873	-0.13341644711714457	-0.11575926729225296	0.018854891033978388	-0.0099117068795517	0.03723807542782441	0.09773904047035374	-0.11344389169912784	-0.04191906722227353	-0.014990813627227607	-0.12345241797130535	0.22206111827879146	0.10066808733591098	-0.11428524513251938	0.04538225216640245	0.09378877366729618	0.27186378374651565	-0.31859852076983075	0.08487124336446646	0.009265844645282606	0.15279318506777273	-0.11397451651671105	0.25793145426605907	0.16172491626547736	-0.14497163450446954	0.19645369791822317	-0.038162686411952626	0.10079016879820217
-0.07443549345798658	-0.1355897716934298	-0.39234262769638095	0.40922330567715637	0.0358124595796782	-0.0922152036728665	0.10534660461241202	0.18796302294659104	-0.3112016319743975	0.00311461880198532	-0.2877340752350667	-0.029998448921570116	-0.08515796911962709	0.03418422245401924	-0.15503418175705952	-0.07849637286771156	0.14603101734615734	-0.04590237380008704	0.1042836140381227	0.10408762560538105	0.056788238423985775	0.009381264107181072	0.01108900720187789	-0.054257599575037264	-0.22530169739183092	0.12734598316083495	0.04328761818567173	-0.13497257794141265	0.16928732642387817	-0.12078154310038682	-0.1387697478723228	-0.058339337345625436	-0.11004976800055304	0.09055598986065588	0.028487968456419377	-0.07050414681771947	0.18297245862235934	0.028161512765782618	0.2570085012296052	-0.29616539480168985	0.2044992848893869	0.20915761569927077	0.08249761499178981	-0.15291780677535785	-0.07161734969473889	0.0904839156257245	-0.08596107591581549	0.2710075944860334	-0.013030758247337227	0.11709783707040006
-0.05831558628952332	-0.0974122378630294	-0.37720507177591733	0.3657858408240931	0.09554140735501768	0.011955813948854874	0.2665775451732228	0.003781864161173924	-0.3265660942995533	0.11582680064067918	-0.20753312866453183	0.06808944360430301	-0.09682235489076474	-0.023283026489478446	-0.24133618788421554	-0.04884816647002299	0.1255067526364262	0.05898149822241369	0.167999896758532	-0.0038805229238851216	0.09944823656976157	-0.1578479991394384	0.12966652984270777	0.1162434731316998	-0.1995367357228736	0.19978373402246585	0.12653593858075685	-0.19632738291990467	0.19727153812831322	-0.1309286556237612	-0.29631352172975334	-0.07244664911341692	-0.15530029908992152	0.02748923387193542	-0.013037141257090249	-0.07434575604957054	0.2676306308562663	-0.1562720034551899	0.24948138263287534	-0.16781995980014894	0.2556926596439495	0.30391301472055265	0.05538692365648875	-0.18735729306037802	-0.31650751820445666	0.0734458581300534	0.010118171404104944	0.17879444904284902	-0.03699994023117052	0.16355522625964775
-0.07522343189391273	-0.07391837089047529	-0.22968810525695946	0.3911271188724079	0.09415389861244575	0.02383932056664969	0.40338756647302215	-0.10694530624452787	-0.22567776401559136	0.224207713538091	-0.14300857329995093	0.1779624491032638	-0.14785404263950114	-0.05912139153665528	-0.20373009699029931	0.039302304337382236	0.042416584214780964	0.08398230722302784	0.1858112678261339	-0.0848649115477934	0.1740617997602418	-0.2787900009101304	0.15746589323044652	0.29614693509060525	-0.07924512392571718	0.20392208816218957	0.20129359362877983	-0.13662813123278772	0.2138437486057553	-0.1439513342368098	-0.3531392099798865	-0.049629893695561006	-0.2415914694832719	0.055541008617698624	-0.031032460151288976	-0.12398862017506118	0.25780512200379013	-0.30636490187008475	0.2902007731033276	-0.015958328966059743	0.19926058462305607	0.20262390425118118	0.10056036166383113	-0.16685435653443864	-0.34242742262230996	0.12588853412547976	0.0582492610972792	0.02809334021922394	-0.11926257145552376	0.19809380954171563
-0.1108448153517084	-0.04313216599526734	-0.0039769228613032595	0.41266389695265815	0.047738427581275125	-0.046634176896527414	0.44343919589701336	-0.02862528077968613	-0.0804429877799686	0.23343232448939238	-0.14433147551143227	0.20749144003578943	-0.20130476493736577	-0.026694626859040883	-0.0835296427334056	0.1489609605895477	-0.011012711336029829	0.01093877495031084	0.09317223730134425	-0.07066119007614237	0.2079047353521794	-0.2922794313973936	0.06787913526540665	0.41615982607350266	0.004664642125800453	0.14303862205865098	0.22968425588303135	-0.0316991636251843	0.23329376808826868	-0.11268368457196667	-0.2262830295674107	0.008918761716293178	-0.3047199413380791	0.12882046746896056	-0.021421700520864968	-0.18104976419653196	0.19504757892927876	-0.3062719548136786	0.3679920516405466	0.05253673157153807	0.08281555085489918	-0.02287205582780748	0.17625818441422558	-0.08504853657107023	-0.2002578585492906	0.18932457665319896	0.024430111073082534	-0.04446891173858408	-0.22293302093403228	0.15463442262002994
-0.1295255224369462	0.03295892563212646	0.18535795413072592	0.35106408007800083	-0.000130624037346212	-0.1393851115568642	0.4000168847888227	0.17035260301959565	0.018307245805018756	0.1287544812211816	-0.16645701499830642	0.11483264449750573	-0.1923576508515479	0.06932701849381655	0.008234515680293432	0.2588843329702715	0.02503716651702297	-0.11952029384930103	-0.08212216882951269	0.03174466193275893	0.17240445717493974	-0.22989081539376258	-0.11033464073818945	0.4326802212736321	-0.058606695066383635	0.07603039182832536	0.18384792967346697	0.02306653925362494	0.23713084676168228	-0.01967399518842193	0.0295683240677942	0.08455514687505426	-0.2975773904997131	0.19457303167802836	0.0003185005741461783	-0.20592087224072333	0.14221479227137973	-0.18519513568761253	0.4168022656246702	-0.023112551923565067	0.006091801384649033	-0.19018150136603457	0.20731285162836952	0.021847058625873297	-0.031763547101150695	0.2023439110358564	-0.05280380736830207	-0.0008850888563289655	-0.25549988039175026	0.05836560840838396
-0.11593358441710361	0.13996821017143174	0.23139723096070433	0.2305441376105514	-0.009083359019148252	-0.17417498747693846	0.36958161193444894	0.3434444936179041	0.043334579258089374	-0.013846762624598248	-0.17978525477889135	-0.03516271190977178	-0.11421952116874806	0.15100669336105946	-0.0029215165655280114	0.3534541698950343	0.11213287692234236	-0.22014772003664407	-0.2274125409422187	0.14904952247835138	0.08131690868652697	-0.15196290446606944	-0.2791826788385314	0.3651088252747182	-0.23079204865890318	0.06917727737294897	0.06723394779732926	-0.0002767621548165544	0.20524339985498702	0.12066685098164454	0.24071936355682136	0.11071659358059037	-0.23146317979003098	0.23549015938048395	0.011387444424355813	-0.1627690030242447	0.13970052064583324	-0.0696984594839345	0.3652730043941507	-0.18818962238749948	0.028638106328368912	-0.16246795169079356	0.1541188912455464	0.06997399046790276	0.02873060954173619	0.1431922923228305	-0.10362233541901344	0.08458965898967723	-0.17778192566829423	-0.04078142107677137
-0.08733798534637922	0.2120996612978369	0.15171894097415498	0.10387082997732668	0.024183814880057834	-0.1066475404008882	0.3867324334452113	0.36419963138900585	-0.003703548119262834	-0.07355876039541184	-0.18312558286287145	-0.14255289866439663	-0.019446386778227107	0.14484593929563916	-0.11683221970460302	0.40686064883015605	0.17201738476089604	-0.22694408869855853	-0.24455059574785817	0.2175849617471482	0.00289145754984021	-0.10147672712768276	-0.33795847571548365	0.24757895962249568	-0.3818097829085158	0.12141986003276749	-0.08311052883649964	-0.0346791595496712	0.14967191561924087	0.22957478506791212	0.2870752448935945	0.06534800878745907	-0.18725433981225467	0.28108258287390747	-0.021123435566819917	-0.04728890482175374	0.15422374753551238	-0.031789338619227996	0.22563998055774034	-0.3256202581170228	0.10841223823218048	0.01633021286073029	0.051277234505416824	0.0263309342633366	-0.03883170692832386	0.06198751536981745	-0.0781448876234411	0.08970154682201267	-0.025332612840014583	-0.06305514713555799
-0.09242675441177443	0.1732621873839481	0.06109148199939597	0.024141743689512673	0.08873600733194498	0.0371461998434083	0.4366317407308905	0.20656651166646908	-0.07116132769141417	-0.0014480919911245452	-0.2062432990083566	-0.12964224119389983	0.032480012379098436	0.03113696775499874	-0.22779667100427722	0.4102357794691801	0.12328880790166384	-0.12272424878763226	-0.14371568106887966	0.2352651185440291	0.008592716043294616	-0.05756995338479829	-0.24754435574485803	0.13081055507168543	-0.3701345178646876	0.16833224256061843	-0.18978777892366253	-0.009316083125744464	0.09969065807148388	0.237837906015288	0.18439696773264483	-0.050987639663821104	-0.22272823489573268	0.3525383447854277	-0.10665919627756265	0.09700326261968645	0.13510205017279583	-0.01834521081693603	0.044657543108419795	-0.3513555879224876	0.15512950832880623	0.1534054890787693	-0.009605821708428872	-0.07385213303487878	-0.12097500662872113	0.0454144341021042	-0.007426676784098699	-0.01675185758269971	0.09699825177407032	0.009103207108665669
-0.13875096829098282	0.03787547925419005	0.0793950626875252	-0.026871638491330327	0.16022574349667704	0.1734258565160006	0.4458515465141351	-0.01667535297208211	-0.11982374558425458	0.1571557027522631	-0.26180519189020574	-0.027151483428074143	0.0008668759425369576	-0.10820869005785028	-0.2460369492459661	0.36007207310880324	-0.007205791268899788	0.045999670441217354	-0.03671478150819844	0.2447011572839325	0.09119467049494728	-0.0015954293285473872	-0.06191741617118842	0.059630495592177826	-0.19361641718791167	0.1487329973549059	-0.19920711079305758	0.09538110702106292	0.07878519495422691	0.14763767775384398	0.03218412022893899	-0.15563342648593612	-0.3039768241119863	0.4326483776291571	-0.18901346414512873	0.18800966062956906	0.0528919845216632	0.0685602869272175	-0.09288645662405258	-0.2615204077019291	0.12243736616040798	0.0976533624582825	0.020719707107945403	-0.13913736231624305	-0.10702451652850702	0.09782389750981506	0.05947324292349505	-0.1538068814201151	0.114804878999754	0.10420409812839386
-0.19617198180958156	-0.08827206770658476	0.1993742096126268	-0.07649555111859174	0.19402149215495745	0.2236080181666354	0.37529855243803145	-0.16136547609413218	-0.14279585430342384	0.29469828897959827	-0.29586992383563	0.07805382283154627	-0.08184422316190967	-0.16839197036351616	-0.1871450164111912	0.2695060676283724	-0.10823813948517312	0.1946100570106018	-0.02182221985205735	0.2728768378722163	0.20840193812778182	0.05173410835766227	0.11752085560067231	0.07648196083640019	0.01802670183601799	0.04259249037939995	-0.0988315263931838	0.2239513756295536	0.05883900150532703	0.04153920478966244	-0.0623818776980875	-0.16616423667879496	-0.33815358153739067	0.45947330170637507	-0.21459796909231538	0.1629729659805625	-0.08492979958401815	0.25113486201997837	-0.14740003800306337	-0.15685677554582064	0.0696193311966594	-0.14605075795067302	0.12677620132913348	-0.11069630521732259	0.030389801989425414	0.1510636756103099	0.06737590819271265	-0.22063651630878708	0.038096852387605205	0.15716658657740837
-0.20543025843178667	-0.07510626304077775	0.3279280069501851	-0.11424280732374027	0.17733835132169165	0.1644884002853473	0.2568290050081427	-0.15494363123353225	-0.13298381363838016	0.32931537738824884	-0.25376856095550215	0.12499564922427882	-0.15822606748714238	-0.08515554581308073	-0.12467785662524822	0.16894702829513383	-0.08897181358024595	0.24351602202773373	-0.11615283310392373	0.31538867556359224	0.2724748024757003	0.055437089275725895	0.19578930132927727	0.1841128321702929	0.11691917345370133	-0.08496813762328462	0.06418261493822719	0.3024246016409145	0.02496685873305629	-0.018153580934114285	-0.08622204524271072	-0.05045778757864535	-0.25053541609742264	0.3949144300396855	-0.1419207419560673	0.03172902299905485	-0.2190794238155306	0.44151035077577827	-0.12531606890426927	-0.13132017415584044	0.08483808703367694	-0.3974261852527202	0.2369423847014082	0.0008890917574733506	0.18894223229097507	0.11552620675969269	0.025417944231729196	-0.19048965572869447	-0.047202207434548976	0.12425178254791044
-0.14141026051226271	0.08859187467105939	0.3389101553630626	-0.08135869455606856	0.10591468700183837	0.03542491197675852	0.1332042973553469	-0.03640431965721539	-0.09181302138844483	0.2555515528995023	-0.13765081934348675	0.11532920824636704	-0.18473603514882284	0.06985697583277728	-0.1505651480680738	0.07894354458786389	0.0543338992075314	0.17844087509386583	-0.2266032346963153	0.3495239595665642	0.24658711129322436	-0.021267515455808118	0.16712948145570986	0.31975222923428204	0.0490504939354815	-0.1298941101640723	0.20646759282463636	0.2990141618606677	-0.026205216334028388	-0.006287739253697115	-0.0738384026570327	0.11747220766657751	-0.07369010372346946	0.2923231876479335	0.01241480148829368	-0.10454875276900866	-0.29053767001531855	0.5147061576993301	-0.05750568330809547	-0.21114275437615015	0.18987734300677175	-0.45588466138674927	0.2816186828920928	0.1335121689453374	0.2555090332924275	-0.03182475987824883	-0.017324964596063384	-0.13276847552310336	-0.056902832714213473	0.040138020815009695
-0.04731727895463829	0.2802384749190739	0.24237937937358184	0.05738976514979118	0.03383030423315317	-0.05739222606305914	0.037833833231858856	0.07730205712709025	-0.02382486123980425	0.1364251254530907	-0.022260673947794914	0.12502875347420783	-0.1659470955685979	0.18840180809142879	-0.22683665635997624	0.02335315759220148	0.23789365374857985	0.032187802520560346	-0.24830524603622162	0.35220578110316214	0.14694767506463	-0.134274558116347	0.09008553149538424	0.39841447171024263	-0.10355481176485135	-0.058118495964800676	0.2730662491407045	0.23209669782312958	-0.062922089846925	0.026764744535776958	-0.07393773668846784	0.2068516312845653	0.07752098183761016	0.22783063223359257	0.14438047337909907	-0.15892739379239365	-0.2901406797586417	0.44117839700289496	0.02748112269824171	-0.3230665979780262	0.27601749042409573	-0.27179651218562706	0.24307377577357467	0.2043574040171485	0.1918624109989252	-0.21263408737608935	-0.004140551663731543	-0.13899568433704357	0.029891186483234095	-0.013173846366631447
-0.0027002650199559807	0.3482123035194424	0.1353941257658223	0.2258794898235967	0.01024265560948915	-0.05719361592460181	-0.0575035849927452	0.10126811732851398	0.051389734263504135	0.04196378678686567	0.0017500011904416158	0.19703049705968484	-0.12942961511463114	0.20035897055172744	-0.26073510448971393	0.0005544810207668165	0.3438915498785004	-0.09821814371013915	-0.1623230910668706	0.33227421857185585	0.015155792681110806	-0.20268051811183876	0.04242947997352743	0.3696113778743496	-0.1959316255535435	0.0699718413677831	0.2526355856493228	0.146835703317122	-0.05114622771126825	0.024517175638087554	-0.09327476147466401	0.13512290525397352	0.10359643450348101	0.25472187256317397	0.18587244254215432	-0.09464667380069743	-0.24825820768044782	0.3057412576613546	0.1150543394999419	-0.3744610783630265	0.21245680428128114	0.02369307550781412	0.15955428657437729	0.18373157608484383	0.06154943615710971	-0.30450674750183065	0.07402798333515861	-0.23016653576765508	0.14443829594997737	0.018533105472955752
-0.050731678843675874	0.23513157021195064	0.11438623225529024	0.32119048467637845	0.04915897224629377	0.03198233624347366	-0.16070592714715778	0.052342928132813264	0.09060474813764366	0.009528864409703049	-0.0834449012283957	0.2914438178439696	-0.08734504145171264	0.1585917077749284	-0.19601687588265	0.008297427780872266	0.33803220334040457	-0.13329231984327009	-0.04431031963572429	0.2938016676393088	-0.07864979764720088	-0.17953688737388238	0.07909816406118657	0.2594312672009399	-0.17483015502106303	0.1616777691039469	0.1875625957628131	0.07379269210147842	-0.0025211790049775207	-0.019607890220848443	-0.10393661418212814	-0.059266578494694036	0.014820465885341066	0.3468683052091569	0.10249081761065036	0.018051569440800996	-0.22298316133940932	0.2431679714704682	0.17278435481677368	-0.3237753959932479	-0.011481053939129607	0.24156084455604726	0.08554673920064867	0.08013744191280778	-0.032559959476051545	-0.2618617848811018	0.1749632455090792	-0.33498347218447627	0.2105487216572797	0.1224649598867844
-0.1276213378834386	0.030451153314832675	0.16454793716818672	0.2779184328653998	0.11252187149026004	0.14936092807272494	-0.23135805891986932	0.014209086486360831	0.0685276566412917	0.03340043826935387	-0.19777672485492304	0.32381977426999126	-0.03508726769861388	0.1387845522312878	-0.08362895459315985	0.023386247108274957	0.24792406053413168	-0.06097590273272665	0.01761487549129496	0.23841046479066355	-0.11027189417484196	-0.10686588685665613	0.15346146112340067	0.16570533771884702	-0.08701760915319334	0.14502503204571426	0.12550777207388886	0.003299232954561843	0.032740250873175496	-0.07916846600946352	-0.08320891295582539	-0.25127172786006335	-0.08258097053575435	0.41756143021860187	-0.04551488069782633	0.08941939611886167	-0.2357860971168662	0.28164141374910295	0.17702872125016614	-0.22972386122412433	-0.2756143319878856	0.27548971161896896	0.061982311890878966	-0.050426373871194724	-0.045468476719095485	-0.13739096991716582	0.24647305329037705	-0.3742122321861823	0.1846693138050324	0.2497020394747566
-0.13520524532928604	-0.12324889213200887	0.17886100747205488	0.16530523380989942	0.12302729482685296	0.2313869152562778	-0.21949458122744728	0.053435303804968005	-0.011427215264369985	0.09912992418760264	-0.26941187960616475	0.261848618411586	0.03605885801342559	0.21178617567305064	-0.020433507835680785	0.007337831814888475	0.16516492864006488	0.07983210652570967	0.005110430626335701	0.18050298494469602	-0.0918753914779508	-0.06623228374671497	0.22428364880171872	0.15365438811394994	-0.0446162216569236	0.06967387986971112	0.09088177745536667	-0.08103465170827624	0.020765919150949438	-0.10987422344986594	-0.04579309444827315	-0.3032634637178842	-0.09681299241063529	0.4143119338532544	-0.15292340470536822	0.09965264829683272	-0.2732024288075816	0.33402371911208995	0.12291304922428356	-0.16778683839756325	-0.39120724805448887	0.17987199535072843	0.06397087115752476	-0.12520081255714752	-0.005614674125507288	-0.05277858146502147	0.2561850829983479	-0.327116475974967	0.09746335024638907	0.32566695819630204
-0.02610860272077981	-0.1526492228518664	0.06900654391858226	0.10694751256022167	0.06974035192773086	0.2702151973250089	-0.09008684127333023	0.15909782336699918	-0.09960298610562233	0.18598674486529165	-0.25542218871985384	0.17703553010536976	0.09908630612907283	0.32950294958959353	-0.07684264417655516	-0.047094422118378686	0.14116478039078217	0.1983286368353833	-0.042651905197403986	0.14054053315849163	-0.042851197804593885	-0.11635477545922722	0.23679336232620482	0.22552969468605708	-0.09535235926947086	0.014451682229305046	0.07091544722515879	-0.17016964091612263	-0.023360485593387832	-0.11258452712059912	0.0021521313914767692	-0.2121951365783849	-0.014871048282528852	0.3555557342675329	-0.16677615479336114	0.10462024644148016	-0.27816480701590246	0.2835003548773294	0.04376224706386653	-0.18010800015771294	-0.31053789521908115	0.07082202965875826	0.07083140062746089	-0.09029633176158512	0.016883975465202154	-0.06751168537354149	0.21441005110379255	-0.25442808652519205	0.022084176412270624	0.31312259798692244
0.1518341607273417	-0.09711526482545745	-0.11600802844255068	0.17231874679455017	-0.0010225939432758745	0.29480975280417565	0.08902193057326488	0.24347556846836482	-0.14160249800631936	0.26844617035831086	-0.21583434004152288	0.17203678836679834	0.11051872968318248	0.4167471765159167	-0.17956421111656712	-0.10893872765104595	0.1597359295878196	0.22535474377628917	-0.06023109824363752	0.15474425463014266	0.004051597359554598	-0.22251791588723627	0.20227581945308054	0.3018413398489682	-0.1868692385223544	0.05686153545314492	0.046106784414186905	-0.2197037953941784	-0.02875224269483703	-0.11767460962418336	0.052084037859944074	-0.07347323752845504	0.07639303604799699	0.32090549241252986	-0.10785225609375758	0.15906512210677357	-0.22645682608523243	0.10670177543295414	-0.002958942816319073	-0.23071750330154747	-0.14390743915268336	0.01934832322508568	0.059330899535346315	0.04914887917394978	-0.010359964525909655	-0.12724784563028033	0.16967484577083342	-0.22195432115906852	0.004476877103290745	0.2059132383194482
0.276229941300202	-0.029933364325295427	-0.24571610564332486	0.2928056066535768	-0.013642316316166093	0.3288051881704059	0.20679751412700098	0.2346372562117666	-0.10911668769639357	0.3163215705643733	-0.19737985419148452	0.25694918942278683	0.04944639168257806	0.4380448370753705	-0.24014444556716444	-0.11085791958304293	0.18618574814115635	0.16263691083850024	-0.04762714851237963	0.22791494099926068	0.04107663071529749	-0.2902626292902397	0.15620830298195376	0.28416219949452093	-0.22933677482908002	0.15979067961623605	0.007732957044816692	-0.19470494069436184	0.05152870506716369	-0.12061628068144575	0.11688293769999714	-0.028833199352438554	0.08332658516652533	0.3461388264332632	-0.07338608362603977	0.24228894969004727	-0.1439821002629966	-0.09234766540863165	0.005098721584586713	-0.2388653683364906	-0.07006829046200296	0.010890980995321256	0.021581416123480635	0.21521834722787428	-0.05990345101402412	-0.13746735886890848	0.15580526909882833	-0.25532764600737906	0.05616925016890383	0.057650213860622565
0.27104267993031605	0.007518235413257574	-0.22147622851579124	0.3339934541342124	0.07753682962405874	0.35399557406494464	0.17682488385673878	0.1411894828021287	-0.024222646672167503	0.3033938899838709	-0.2182486365774602	0.3509652592079679	-0.033165295043138074	0.4342357687015912	-0.21955378664460026	-0.002655202037904602	0.1638738861825134	0.06372932782012525	-0.04931873123947105	0.321580041333284	0.0673952309699543	-0.2589526031347329	0.14760373812384378	0.15527663133000086	-0.15945055659223564	0.2469609712152664	-0.040060202193948534	-0.08937864029683074	0.1928059724307904	-0.11727797981871306	0.1893636693044309	-0.11440431110824127	-0.013411353731261278	0.3994570933259414	-0.14791918158746686	0.2684516332518502	-0.08595535774706692	-0.19816125005693536	0.036168810241605454	-0.18477811792164575	-0.17139403738554027	-0.02207607067676303	-0.013682368205066754	0.2918760136815593	-0.09590792712897156	-0.031353141132744934	0.1851741808527294	-0.30329640643931394	0.1420795822689576	-0.05540541659938775
0.16959560630399417	0.02781139298083536	-0.05928341802166202	0.2468207809522952	0.21886450583142114	0.3247005786422535	0.019691634755149432	0.029105118379512285	0.04890357531121908	0.2575684033225502	-0.2365708322063622	0.3267991567631885	-0.058846826215392875	0.47699670148894713	-0.17006337653332645	0.17271923312698081	0.09283344736465292	0.0009450916711847602	-0.11681619887925773	0.35975461209508486	0.07992474091486676	-0.15609569566928277	0.16583879672700366	-0.02128302318360579	-0.04395473355245317	0.24186251891512608	-0.06974436424717159	0.026940533955449087	0.3355386834291607	-0.07490469560061393	0.26018883371826934	-0.2558748178500194	-0.1487184036587436	0.386724372873961	-0.3165681287710686	0.18049202877068213	-0.09131472621204992	-0.18962671855577343	0.03258762606342183	-0.123072944913155	-0.33422477794231015	-0.09441122127719277	-0.025945150349385004	0.21521834722787428	-0.10728998732014554	0.13090363486982534	0.25236013979145294	-0.2910411532724175	0.21998357638134408	-0.06625612180968389
0.07829324004029428	0.06671486090308322	0.12147680855791047	0.11617756030889197	0.3240508828871081	0.23016215273578602	-0.1515191672627825	-0.02998247479661546	0.03776558320495966	0.2209675276125309	-0.21004664286632876	0.15988752864456532	0.02426192240397572	0.5627504233994423	-0.17615450393163662	0.29174222242663156	0.00788947438858606	0.013993322663532641	-0.21378700791694583	0.2996950532382691	0.08327257293718164	-0.08719380072939541	0.17805065992948063	-0.1260004781295043	0.03466312766334507	0.15955893178440883	-0.07166803061487054	0.07813024172489465	0.3979904466655303	0.0006202298583121554	0.3068758284931644	-0.33277622486213965	-0.2194571921058471	0.2832710192016033	-0.45683882260456704	0.04156486732545764	-0.14970537646324833	-0.13683611005214402	-0.034526418164748114	-0.12780930548224442	-0.40005004147872625	-0.16273328007446522	-0.016632064450594064	0.04390108398343487	-0.11634917808454873	0.21748885103199536	0.3108318802935496	-0.2012943277379721	0.2537032156240252	0.03631481925516505
0.063716378975544	0.0904067099006853	0.23317811989252268	0.10645127343395303	0.31879817121881165	0.11579581467315715	-0.2389586156587381	-0.01005489435290859	-0.07885184605050087	0.2362757529546699	-0.14939157647031756	-0.04340567014094292	0.18530997594869786	0.6071343505373553	-0.24375277647158874	0.242074858807298	-0.059244733403887	0.09613409486474875	-0.28687996587164266	0.15812136323179538	0.0519819449266039	-0.13490274237923436	0.13459760739600912	-0.09325765076893933	0.012900169026408862	0.06391329090722615	-0.037605869242057284	0.02952319709000832	0.3518462677912016	0.06418015618543883	0.31147830528304127	-0.29077882396093335	-0.18307098792783055	0.1508706213766804	-0.4581379321822042	-0.010727382477164562	-0.2006524594019875	-0.13975398371590017	-0.11032814993631125	-0.20143818341991562	-0.2926434234865427	-0.15948300737440266	-0.010268674797315714	-0.06952436269739617	-0.15740423601026074	0.14202985175295063	0.3226725740471055	-0.08632996203317503	0.22998319353606428	0.18861067251340538
0.12094040788514665	0.056947747667300486	0.25754991471869865	0.2836748067301602	0.21437162037929677	0.09087024229655664	-0.22372445628211657	0.039433033825427094	-0.23802900169057048	0.2862010667054449	-0.09928665521079223	-0.1494716868985847	0.325613979798167	0.5305223927239217	-0.31466144433671717	0.012334348741277666	-0.07390965157552234	0.20686144946907215	-0.26688943823208455	0.017309178106089642	0.009156212522303794	-0.27012767054819903	0.03686960729597968	0.044831664621325686	-0.07633457626607078	0.031766555949897024	0.01347078948639692	-0.06735978152148636	0.221120966779488	0.0795826136313385	0.2766451715928319	-0.18500710145784008	-0.06599353245313747	0.0905228317344742	-0.3136418181663493	0.1017059221966119	-0.2099486479122279	-0.21117051841672302	-0.13231264169682327	-0.2729804129949689	-0.10965694943670753	-0.0729859542951278	-0.02919313048490697	-0.019371383345105853	-0.19411552810791813	-0.06200835958986376	0.2724826670973457	-0.03414555384339906	0.1847689777633843	0.27928277217009306
0.16778991405497734	-0.05768384483641013	0.22130552701372866	0.5460529740947578	0.0677251606587591	0.19845073396182977	-0.16245735978699613	0.05439527030475014	-0.3318665851858481	0.2999222622064977	-0.09392890125432805	-0.10084154375970902	0.35371454551955006	0.3100270173828052	-0.30665028764980506	-0.26859564268325026	-0.05484194758712458	0.3066322742324762	-0.17652575231667847	-0.04556463791876514	-0.03207847100011575	-0.3780431144463784	-0.10007535186889319	0.19430978952828723	-0.13775374676574062	0.07619592599390784	0.06275644849320393	-0.1144106060624795	0.06446230645774682	0.04900906612608306	0.19446281625148343	-0.13321406013195836	0.05920845019441104	0.1352863020734737	-0.12936047333561768	0.32153869875760893	-0.18083602909009752	-0.2607743707005631	-0.0763732184690833	-0.24760941861788766	0.00154938406510378	0.013444766688232825	-0.074664852382244	0.16244147028033387	-0.17778907442262024	-0.24551122795105582	0.17892123021884174	-0.0763020314218102	0.1498201497010247	0.24384578643270385
0.16181471424915062	-0.18980384955284746	0.1425176814930958	0.689763825063348	-0.07284268933243124	0.37425380818776854	-0.13172467384284267	0.009309947108178009	-0.27752578024596486	0.22311663052233965	-0.12729910953872017	0.0165130222221591	0.2737207181004232	0.044220289560583395	-0.21842825223404713	-0.4309923696459385	-0.028425232686535375	0.37525999296323936	-0.0785731619315037	-0.009442819444250005	-0.030653156376744796	-0.34974176028680193	-0.22123424396716485	0.25784213098930275	-0.11642075539670871	0.14366765188788794	0.08683544475091325	-0.06471089625527741	-0.060176593899576435	0.015064165274300845	0.08502982495287117	-0.1843779021066948	0.12748234534243574	0.23986703203586096	-0.04534917794556927	0.48457526986482774	-0.12082433529084244	-0.2243391245875053	0.001451219180886626	-0.11919774081117539	-0.033894733559647325	0.03181875725797791	-0.1238816942317755	0.3228645764204321	-0.08956981197878222	-0.2829550993362677	0.11087382754917802	-0.17242211970827437	0.15151443699302192	0.12287090469992687
0.13541877664540614	-0.2469876577880139	0.02121935758145338	0.6019956649299085	-0.16851472072478046	0.5017284153886693	-0.13760684384075708	-0.07520020716557488	-0.09761405894379135	0.07575429715330134	-0.15256654177785517	0.08676024056164974	0.15853490861040764	-0.14351709776606636	-0.12567097522280551	-0.39192026907185007	-0.019288624525432098	0.38488845858100984	-0.05489100375223848	0.07564707375421506	0.03544166592524987	-0.1789417654406106	-0.28964053458915234	0.19811709503533376	-0.028508986313169928	0.17664205767317356	0.0725406136392376	0.03392696884507426	-0.13539656720439056	0.0063713620376753015	-0.024568723064794726	-0.2643524512128167	0.12064832085240226	0.3069790794181859	-0.11497747444044339	0.4645061733604686	-0.05608184093299098	-0.11032296221093774	0.029238555674567922	0.03382313911325059	-0.1617455451228516	-0.03676862992298094	-0.14419814140602324	0.3265513186112283	0.02199428820410381	-0.1681292198435586	0.09719050898116678	-0.2320751951855769	0.19785817762704322	0.050779098785721004
0.1452680070945704	-0.17086356915644055	-0.11877830011426001	0.34457988882802676	-0.2225284539176426	0.48216531675046076	-0.13701201766118298	-0.12405919177508931	0.08659374502794649	-0.05352250865172291	-0.14452991084315153	0.0686522158530223	0.08400876202150201	-0.18650988688922035	-0.09048147291626246	-0.22723374759718307	-0.047757765896987076	0.3255571894122151	-0.13346667984003246	0.14136825585498752	0.13474963363678089	0.03325226609691569	-0.2814000090135078	0.0529428807015361	0.05712064880996495	0.15522193664598022	0.02856162047435365	0.0893217819746072	-0.1441623072772828	0.01509721775809493	-0.0794011084174443	-0.2700483611284524	0.07081965685224137	0.31676072664040983	-0.2411435500025459	0.2830563717971016	0.007635095261811719	-0.023855643447012055	-0.005644830949964152	0.08251160090738077	-0.2518710835023012	-0.1408105223730067	-0.12633425066064505	0.16845318502388562	0.07601759430098211	-0.009220272682249425	0.12627005546637238	-0.1949575784704693	0.24386970506655323	0.1252400252487492
0.21322769719375423	0.008475148534332516	-0.2173867798575411	0.109858782101032	-0.21615252088630402	0.3356241362574947	-0.08281674352309581	-0.08705082809390681	0.1283943642124619	-0.07524497960156497	-0.1023624028524555	-0.005997867726406202	0.05792958133431052	-0.1230474955487359	-0.11163489904408117	-0.0771066131928167	-0.10787399930484713	0.2035080873056315	-0.2561661304738869	0.1517313440149493	0.2243124269467199	0.17075849501006188	-0.21501248168514256	-0.10262693301670872	0.0895335659288105	0.11274586975591032	-0.015317872706009896	0.035118967214871954	-0.1193536089577656	0.006635781907983931	-0.04191906722227353	-0.13013429488687336	0.02245068740334807	0.3060174937590499	-0.2705690447468538	0.09104214484611836	0.038037932418094056	-0.0467272583995393	-0.048519563749885544	-0.005558208555614367	-0.2609327087098258	-0.2055771808289993	-0.10290239396864093	-0.013226813027107136	0.020102808813734566	0.05355151809126325	0.1367138134400112	-0.08625029624877258	0.2677890550712032	0.33375258029413535
0.2875565563167424	0.19636009030639165	-0.1947628945385156	0.06834010853621238	-0.1405663303387643	0.19236002304908936	0.007365514478630483	0.03526214489533763	0.012241017961434978	0.0214646513395358	-0.0450145919851183	-0.056647370110685484	0.0334078612472546	-0.04302393736573976	-0.12997448914552434	-0.04927833017891937	-0.19162624078163454	0.04271271148894303	-0.35548525435624334	0.09200287423672898	0.2549732647748817	0.18838071670053844	-0.12013060688433592	-0.20522553968042428	0.06724141680830087	0.09155749656054421	-0.05047453390870965	-0.09027263907416799	-0.09500800634018958	-0.03193646667430938	0.06761325810777385	0.09713913389797464	0.006095473453890748	0.33625770483250905	-0.1398328872777372	0.012090451667232908	-0.004506190087879863	-0.15364624911159058	-0.039997671770320334	-0.15794978183100078	-0.24059793103044122	-0.20046960944317618	-0.09302588294429469	-0.06910918902726233	-0.11040926912180245	-0.014700349654538107	0.06258308805258045	-0.002013687468660087	0.2573243394441642	0.5421486757619792
0.294418186862986	0.3036003538749244	-0.06472502309110624	0.2299817332674518	-0.005581551240293718	0.15409446970599716	0.052704487720976724	0.17611240201827383	-0.1707734297131984	0.16284255968281816	0.012101710995208206	-0.09365792152611845	-0.033430394719762536	-0.0136775497208208	-0.09766503077186948	-0.11595370505765254	-0.2651163499035784	-0.12294669954501278	-0.3905043336358982	0.008502208615513134	0.20783844164877263	0.11081649139871971	-0.0316028722864494	-0.2241958532068296	0.038169014617020734	0.09294798355149292	-0.05879936594821816	-0.18179162502159507	-0.11601270425072384	-0.061848964503771246	0.1861518689546753	0.2715929329419175	0.027426918828134604	0.41819143461596525	0.06938340771136983	0.07315879152539938	-0.13055059657915305	-0.23017487191501762	0.02966962414046176	-0.24843745368241182	-0.27672838470273964	-0.15215331077528332	-0.11098920165301916	0.027725917794992835	-0.2121244029351791	-0.1446512415907628	-0.0866030011670745	-0.007656680530345178	0.23307277624500297	0.5981158213115324
0.20544680513892524	0.2865738997206674	0.06386175367111996	0.459641200906477	0.13954525604791446	0.24188015090485662	-0.008331287482102602	0.24628926338152493	-0.26230054282214504	0.24725270935549748	0.07894134522986676	-0.16178646787044793	-0.11759954204559953	-0.018745266774629985	-0.031490228221733266	-0.1651909049680897	-0.293353765705827	-0.24886046854093488	-0.3557870857840251	-0.08844067359660045	0.10985634800549503	0.04049291628493556	0.006952197173934187	-0.16642413051298977	0.03959121404161601	0.09807954268474095	-0.04108836870081653	-0.1699709745211588	-0.2101534448072488	-0.017492531258320693	0.22148167280206035	0.2926876690829485	0.06445008062851225	0.49087404719603067	0.18895451373398264	0.1824128333866003	-0.2959962860444671	-0.17420414626703118	0.08995289113989097	-0.1976292221230927	-0.37685387245133783	-0.10071277038956047	-0.1066475139208354	0.16214254523783928	-0.21641839298981075	-0.22691217883297798	-0.2552164758402369	-0.10682398507011073	0.229019775271986	0.4623572280640787
0.0742878863242975	0.16230718199786293	0.08803567194931772	0.5977610910523915	0.20829301064994943	0.31003653008602666	-0.16225908439380965	0.1835604179648422	-0.18323737326068829	0.2377305303089952	0.14062166083978037	-0.29579247156425914	-0.14225381197096768	-0.024740409171616764	0.015451177489156764	-0.12819682600311855	-0.26054804582301944	-0.3131354567803581	-0.2853774423905201	-0.18127805123414253	0.019332295996076717	-0.0005704971101406183	-0.008205074768435322	-0.07402248120725381	0.06740678883441113	0.06930970470542379	-0.001089374917367504	-0.07461110493772508	-0.33872865863126295	0.10780943478753698	0.13777619564536825	0.17515985344001925	0.09264872536895946	0.4891498246348194	0.13099169099740826	0.23255245732655125	-0.4071866404321711	-0.03002998362286954	0.07184801557240873	-0.04503892043222164	-0.45561673626575316	-0.06900602853994973	-0.051199853035805855	0.21857295048256054	-0.1413399347316967	-0.2176325818265772	-0.3604323483683176	-0.22353767862402474	0.2503478623594716	0.21802503438368998
-0.02512367967587213	0.003723579933137351	-0.006252503163067116	0.576985212965763	0.16385969496530384	0.24840118378425946	-0.29863950900836667	0.02059782905387497	-0.008642717237812488	0.17821691126831557	0.1695270741604597	-0.4475787678924391	-0.05009853688705068	-0.008576710333336677	-0.018910725986095892	-0.0404765189046097	-0.1707378358915774	-0.31106699675281124	-0.19007168144890949	-0.2554420048390322	-0.0031744163123735847	0.009017578481291956	-0.049176041285134746	0.003282374087936064	0.09631381899958102	0.014782750560484708	0.053403449946827435	0.030483417999009985	-0.44796962689827113	0.244084825451489	-0.0010265576144769136	0.0232578837713518	0.07888115176038289	0.4340410189285811	-0.04624397280771915	0.20890669015803365	-0.40682273269688773	0.08190482859762677	-0.008430196421876566	0.09228241466878662	-0.40351487804728153	-0.05517578654069052	0.029502510535629814	0.15712724730260286	-0.06750255242445961	-0.17438979262705803	-0.34994867794381557	-0.2673903735286326	0.2824396569490518	0.01823031057134306
-0.05749481708542872	-0.10968712341610591	-0.12830935384195438	0.4374758532662963	0.03637407026119925	0.04237626682282381	-0.32590237557172747	-0.13710149525486276	0.11115699547658352	0.12977943799355984	0.11836383113175517	-0.5229074885953237	0.14070695535792063	0.011694157881900076	-0.13172899866785936	0.02864748016322255	-0.04931363757660723	-0.2542258480024134	-0.06742861690596887	-0.2934841399694066	0.04687732976386943	0.022672320616691954	-0.07508901930014907	0.03698530457636609	0.11847367049919362	-0.037559152598671534	0.10855960804126642	0.07061402978202769	-0.47238469387113097	0.29247366171925987	-0.09532766479099991	-0.05141814448302731	0.031175679834798384	0.3921954636931712	-0.1730397188283514	0.14889810457074037	-0.3198818664871587	0.052128575168872114	-0.08270660900642848	0.1340153819209108	-0.21508413448015581	-0.06247231709186011	0.0775593594796167	0.052769193577515194	-0.06010255410776038	-0.17633272900813388	-0.27082224412441513	-0.22829438983424918	0.3008110466054062	-0.07063832934171045
-0.043673063688450725	-0.14152923244492743	-0.165411206588173	0.25744029825453246	-0.08503294471357266	-0.20965999888159867	-0.22336095139461293	-0.1590814178705212	0.08082585625863516	0.12247248810022472	-0.02064011873873468	-0.4696328191920461	0.32674065342378417	-0.008112997661740525	-0.2659324251502211	0.007437100363094202	0.05413527729098728	-0.17827053492047912	0.05824602923024555	-0.26570576627543147	0.12682753607901526	0.023829502153590507	-0.05288262307017148	0.021987831579061146	0.13788834636528474	-0.0546091716543139	0.14995160160822207	0.05518427310638081	-0.4086891878923358	0.21384180278413034	-0.0732423984684072	-0.018666662468144482	-0.025652883036230555	0.42081092658394925	-0.12574815333660797	0.11737041501272177	-0.23290791775605102	-0.11970397583298466	-0.0842319281934397	0.08900339581326087	0.022172621822458553	-0.0880101740209316	0.027745949850095875	0.006004031373526544	-0.1115043361372856	-0.24555440431508296	-0.18470780536787834	-0.1734179420132828	0.29044599493671913	-0.08516582978578847
-0.015110295385894782	-0.07975884062944892	-0.08507332810836787	0.10724525603598287	-0.11512867005833281	-0.34090819871323275	-0.07554664577287606	-0.010849349387202945	-0.05521676161073108	0.10650300032431083	-0.19228668067730775	-0.33399477597697397	0.4086564534983868	-0.0729334046833091	-0.363042872014066	-0.05725290355150975	0.1267977950939777	-0.1338633874592294	0.1472033797019565	-0.17816581389537203	0.1683605412667874	0.0021736762487768136	0.015556762032044159	-0.015687939438469235	0.17063200753635083	-0.044379160220925536	0.17184159820612893	0.03644340984796908	-0.3113729339509224	0.07191443739218276	0.04890534885400509	0.04706811184891775	-0.05587519522274457	0.4840103150773816	0.07176952734375969	0.11945680623348459	-0.20875767714224144	-0.292100848248755	-0.022622296683563393	0.032034583373874256	0.15764938946957371	-0.12001541030219323	-0.11675602352629348	0.05070993217365365	-0.15386683771179158	-0.30652607283464917	-0.14495833035417688	-0.1722793851778885	0.28127691076826977	-0.1156682568519459
-0.01215552625114259	0.019991102991382056	0.05050508668247481	-0.0021589300029460105	-0.047504136819325284	-0.30489356027268144	0.007861202961596677	0.22775197924783322	-0.14952505786762285	0.033466564512726955	-0.30212063678483086	-0.19379827754730947	0.37611546819366914	-0.16908753937089568	-0.369163792970298	-0.08345980027804198	0.15695522275617244	-0.14390023282561062	0.16143257558276358	-0.047352518943168664	0.12722529829950008	-0.034558571965333684	0.08664370555214318	-0.04958951195336678	0.21395947837888504	-0.031732349969941814	0.16288659959789298	0.05193938865528037	-0.2326466646169573	-0.026317544430107892	0.1746953439957301	0.062003317499793584	-0.016032168948311883	0.4935266972901964	0.2516895757353073	0.1160788394951249	-0.2257620931360737	-0.32468875013395077	0.024264688760420733	0.04044741962945868	0.12621718787155922	-0.11484150682045587	-0.26361775389909875	0.13205075762646507	-0.14857733218853758	-0.27077604342270595	-0.14514458845817071	-0.24411800626073346	0.30017984153583915	-0.2098361402847588
-0.022595710527251456	0.08149751877345351	0.14020912176666403	-0.08211959454969027	0.03703478871003115	-0.18258281667170062	-0.01986430618587564	0.39915565289825145	-0.10381288193150112	-0.08324625505036887	-0.2866426809106108	-0.12510695895426072	0.2804476223945738	-0.24493768350958528	-0.2816236989915262	-0.016916783463588003	0.1732091162601755	-0.1851532277568891	0.09851233179275802	0.08601016191419152	0.04754026679798142	-0.08603661919249685	0.10332332358478646	-0.06313027675667462	0.2522927140326925	-0.0405387675792738	0.15064810149996805	0.09478510783615672	-0.18766022499754026	-0.01792221354758506	0.218137427077053	-0.022176932532420958	0.07772003109459985	0.42591727801522	0.27309837132581904	0.09398958641194083	-0.21666439975414967	-0.17595354265018956	-0.0020636467717805307	0.11079727871158947	-0.0398960294343722	-0.03696762621073837	-0.3059574949514698	0.1787827059368383	-0.10490075019547247	-0.13501626989584758	-0.16642790287642614	-0.31344051631959713	0.34951350092044725	-0.324107608734308
-0.05470420179150419	0.06424008558996898	0.16609797012735897	-0.09872706397561813	0.04113124309285346	-0.09949757541636557	-0.10723766278410726	0.4014066088287766	0.05606371309381654	-0.19645438371439758	-0.14608432094162888	-0.1315622876895018	0.19531748874098415	-0.27276044380498665	-0.1560273003546021	0.09456179617236868	0.18045881621409487	-0.22509143910727264	0.019571804528525884	0.16421340227791	0.025298729303172972	-0.15064041128104882	0.04434895982649472	-0.0499867960062724	0.2768008483031648	-0.07506919452107591	0.1575799337559699	0.1293530605601577	-0.15259726470592716	0.05095916266965506	0.14631892234886326	-0.16007093769928118	0.1626145392014113	0.3364566535895696	0.13122367485055933	0.05113577308413844	-0.14007836273911792	0.05807054770369946	-0.07322310275679353	0.1641227368670668	-0.24107206656086505	0.08160099524571233	-0.1998446582177159	0.15496834421790975	-0.06564425688304885	0.007386021173179317	-0.16694676473754452	-0.2808804463537153	0.41535815607214943	-0.3660563485644702
-0.0883885699276238	-0.02109016720640809	0.16771396193585245	-0.058697107789619125	-0.08483472917892163	-0.1343205530261729	-0.1605406976528406	0.254167609138341	0.2048354647988952	-0.2356672460378666	0.029365584854931022	-0.17181705559753446	0.1557182245463427	-0.26610285473431	-0.05208088714429744	0.14389826463102623	0.16211939258636382	-0.20757095184350613	-0.025769246215260857	0.16295526377925623	0.11045299133620025	-0.21732713013601526	-0.056820866216775776	-0.02164720023209771	0.2797775447732524	-0.1046335964952272	0.19167526179029978	0.1474317025020135	-0.09107169287349866	0.08850678425449326	0.015529114291520823	-0.2643524512128167	0.16278041358223114	0.3317150415462531	-0.04024553317631958	0.027423771273697668	-0.0360669154927846	0.2404127551554302	-0.11497042572284667	0.12046872826525297	-0.3632796706219829	0.18521172907227348	-0.0019830111862890747	0.08727842903912185	-0.03986040624590474	0.044119143181377135	-0.13265864341579003	-0.11665275122049155	0.44851303288415995	-0.2854097548257813
-0.11885552278368736	-0.12110408686063147	0.18008124618459198	0.03873117400192844	-0.2618412016237493	-0.24246377341707023	-0.11949769126290229	0.10351907325902446	0.2326804450645585	-0.2026041243485936	0.12415152830694931	-0.2147532677494182	0.1572094102273148	-0.25431130394244483	-0.04062691931921323	0.06312675590696235	0.11031217602068297	-0.1439467150734182	-0.022187071028480748	0.09071162683021124	0.27144725007281423	-0.2646062615007192	-0.12804018765775793	0.042812137352369155	0.26641548506303486	-0.10983136929471997	0.23449342180227872	0.16190123826865874	-0.02008573741520739	0.0613045900957646	-0.08771205571425243	-0.26070971812724264	0.05031758338212615	0.43006204378734003	-0.10029621059120931	0.0268607768173142	0.013391453983456852	0.2894423274121567	-0.06665759843011865	-0.016455150004786014	-0.3624209216542802	0.20328722521038242	0.1688342298187342	0.01583534388232154	0.013432855174004448	-0.05634561338515464	-0.08353306848882278	0.09942741133420147	0.4242946910044395	-0.12090893784128612
-0.129164383987137	-0.18821999335244904	0.18380792117155365	0.1422797383508432	-0.38499912048794843	-0.3232649980801313	0.005779311333123991	0.04741068646152994	0.1392008684584137	-0.16712739477601948	0.08552278373195266	-0.23249714570888558	0.19594710047294883	-0.24957481022548797	-0.11358803228593943	-0.117244196184327	0.030697891138589353	-0.07982113405908965	-0.021523705253146733	-0.009078621457790627	0.388787105112477	-0.26282089570093325	-0.12466455067495848	0.13150580216428495	0.2074438205498939	-0.10801049347323917	0.2458695867008893	0.21994493666441534	0.014017953208033944	0.014535325533668911	-0.11072443966357796	-0.15477241684752366	-0.12010175547862095	0.5326864443052737	-0.02337699299740707	0.010268999014192088	-0.026373736725867382	0.21130040927245702	0.05729116507034453	-0.17258944177182406	-0.24708994060099204	0.1636869639463298	0.2097322654027903	-0.03636361131637827	0.10495391058875639	-0.21129229883256945	-0.031187889192922143	0.24385483963630716	0.3326038493199307	0.01568483694796697
-0.1033922309785056	-0.20930507902023338	0.12619286628476312	0.21211712472163358	-0.36200611846823755	-0.30717757686495545	0.12190259994362965	0.11268840844658352	0.018108353088837133	-0.1783027299069957	-0.036713380608127226	-0.2106814450087261	0.2628184938995477	-0.2400355781241949	-0.21829583642103656	-0.27786070718252975	-0.04401705313538154	-0.06829353660224045	-0.07651672802797414	-0.08231552564262187	0.36727479835520205	-0.1970268597458525	-0.0465615773474795	0.2434736910757699	0.0896327891444796	-0.1273448840140021	0.20941942569920333	0.3108679234269362	-0.026999094680246825	0.04358845878461671	-0.05830918240920291	-0.006082675445224099	-0.25710072409051565	0.49518460359904437	0.10292164476649814	-0.04821618980875125	-0.10468006485312131	0.08223678237052487	0.1958630972984031	-0.2626465353896802	-0.11025376339109519	0.1424275272040725	0.11955110266031989	-0.06882687093156069	0.19610994366500903	-0.3092594688032622	-0.003837882244743361	0.2322037186677923	0.2137711896440259	0.040746938034716025
-0.06701573985295223	-0.21174685732918272	-0.01931235532974497	0.23110654195366565	-0.2019801101586376	-0.2104544394354427	0.14103617538628613	0.18157428037909162	-0.016963062531479244	-0.2498182621208665	-0.11201958899620468	-0.14450604940992756	0.35401278265574154	-0.21665121054257305	-0.27973677365618055	-0.30082483133430243	-0.0925470080780696	-0.10610020487447797	-0.1906720274755872	-0.09456582155057902	0.2271630561934471	-0.08659867879612364	0.05007430490516846	0.3433244163735451	-0.06866131425426371	-0.18187183815894117	0.1471324353797069	0.37785160959613884	-0.13179103638194753	0.15894162720983515	0.02642274640565713	0.09571515641905838	-0.275768226908691	0.27004092685695674	0.16012223484271063	-0.15223769495759748	-0.1377956687632959	-0.043407720670587784	0.2865201115868619	-0.2591025453135132	-0.0264014027989386	0.20524402204000697	-0.005595560520688506	-0.08838653287896352	0.20928393169969148	-0.29730625848611864	-0.010885755858167059	0.0856850635251703	0.12593402101581555	-0.05597107740459064
-0.04314777139782843	-0.20468549843574174	-0.20505247503346946	0.24357868532731558	-0.00336814443667092	-0.0952274574394889	0.03591717109771802	0.17002158008863477	0.05165492455175612	-0.31144792094964635	-0.048288774958515523	-0.05065550087437676	0.4068007557620745	-0.16908753937089568	-0.2595433621726481	-0.1670108283518809	-0.1060864020559353	-0.15407984509596692	-0.29712565027161864	-0.04089628191060937	0.08025620943193011	0.05434603239808792	0.09769726194679712	0.383383891708524	-0.19890832202363104	-0.2566932810050598	0.10185994241583674	0.36599784802985563	-0.22927268164549952	0.28930062327548295	0.07347396596249085	0.11522033630457688	-0.1836382783102556	-0.04396652803958486	0.11349348035995128	-0.2455291881140123	-0.08264710560818145	-0.13419375801988281	0.3303896177696186	-0.19911968523924206	-0.04662676458668689	0.3193683930698358	-0.04616216956030118	-0.09108682242951137	0.10535211677619943	-0.22815765087214657	-0.0673286134418293	-0.0841690276313195	0.09483886600976911	-0.2001679988989853
-0.056805370953993344	-0.1944234301373391	-0.33050620645268325	0.2810612806651257	0.14225420168816483	0.0022570188541200676	-0.12680083491199134	0.06886097238765392	0.177885501756064	-0.3019588050248233	0.13648759142893793	0.02555048245150833	0.35735966607302594	-0.13831689137752803	-0.1743999944093016	0.034735951119889426	-0.12392927089229136	-0.17544175812519028	-0.34244680004213385	0.056708778458680345	0.049131315679876705	0.18028044594224857	0.07436565338922461	0.3491181421451345	-0.2343310100177921	-0.29883827956395004	0.09370094368389659	0.25855243941937206	-0.25510680616223513	0.3144205109554633	0.036985265081686126	0.08392594752390899	-0.06496511129201914	-0.27655420410841247	0.03833071193997972	-0.28099783886677404	0.013689196675953459	-0.1843586121799276	0.3347666206540587	-0.16215619995879302	-0.1442058461298772	0.38467234150278234	0.048857820730996045	-0.06988307274839561	-0.03916354541786466	-0.17785718678405948	-0.1527578884586928	-0.1690728373557822	0.12058538858422374	-0.2798729337678494
-0.09561133892367661	-0.1384275140524751	-0.3358818526727916	0.33955133234846535	0.1968625814849801	0.09418041127087974	-0.24018131391674094	-0.03220032843404013	0.28336493890526504	-0.22607894074797652	0.3143848663167266	0.04461853040792939	0.17782091008428505	-0.1581902915885332	-0.06638179494902824	0.1778481081176639	-0.1852041321466686	-0.17137456144181523	-0.31134157883692604	0.14501023571950777	0.13368893438218404	0.2667053755837363	0.023300870404340195	0.26383449878734494	-0.15607696725945702	-0.2834104953310836	0.10915660794847724	0.10362576241212079	-0.20075921771024732	0.2123544410136021	-0.08489759149023737	0.05836058441420479	0.008185490652297261	-0.3232209508899808	0.02487564845739495	-0.26437294374269776	0.07757154547769382	-0.18145401666708028	0.3086372397984216	-0.18789152976425783	-0.2287312802372682	0.3221211750505048	0.22653559120595543	-0.03064085744723944	-0.10430344091429315	-0.18776118043943474	-0.21669065004899613	-0.1416146969992021	0.16516839928733673	-0.25136362918587757
-0.11146859994682146	-0.028778469179172518	-0.2433415870675719	0.3647933625715411	0.16323201243890398	0.17239970413396616	-0.23681063223254145	-0.0362388081917423	0.2988785707675497	-0.13912293070522053	0.35671773708385046	0.005886557996439001	-0.052318746678703246	-0.2233087996132644	0.013133900761537804	0.18115705972454108	-0.25167626688398476	-0.1806544102010069	-0.24905484936235464	0.18778694467375123	0.2236163430608824	0.28082299033390157	0.012578258811923515	0.1918929782064251	-0.02381242077146511	-0.21898459808393583	0.09588994334368434	-0.015143630711404139	-0.10761082508651014	0.07538494819007709	-0.23254107354786824	0.08332986392809177	0.007986441395307568	-0.23827314743703173	0.08419723376239188	-0.24880780288947993	0.05825135298664619	-0.12688745547844532	0.2410258088788266	-0.2591356667160841	-0.23222927313661296	0.15702058830639698	0.3550628051402661	0.01975458332839632	-0.02058059000369824	-0.2340562064495855	-0.2110493577244465	-0.061132338308949805	0.18094852602652667	-0.13039207486959634
-0.08556512386553082	0.11743125631995258	-0.11376542756544009	0.31629425863047883	0.07694218302010562	0.20745439357197862	-0.11242586890585435	0.049165107995606444	0.2223380238230256	-0.12788146933087127	0.23524224151537085	-0.028409444925199246	-0.20451909851635272	-0.3002188584298608	0.061300152742749955	0.07490662362747318	-0.28332335892027516	-0.23426836288917718	-0.19082791843278496	0.16987502552186676	0.2009438964939078	0.22177366962245976	0.07376995274519166	0.17560433203716214	0.0737240002320641	-0.1529695728471492	0.019905121819723103	-0.03067272058453293	-0.020548833117177936	0.03720932941323938	-0.31833256536472754	0.13866629107357809	-0.018089011270563272	-0.14420354347277678	0.1518702377807386	-0.28798559359024645	-0.007516699534254029	-0.04281020387936531	0.11883447835468965	-0.30601901206955984	-0.1563410632025291	-0.0031382572916954	0.3450868661525883	0.06555654261767031	0.15101309293671464	-0.2554617192292239	-0.12218162506644908	-0.0007855066258295943	0.15586642984107987	-0.012734627388472688
-0.04712029434565675	0.24509666547278133	-0.03596696478471285	0.20123294655204332	-0.04446483195465162	0.16160855327768664	0.06162688041444158	0.14032882318163337	0.09703561262757024	-0.2140770275747707	0.0481838688131312	0.003138905252715286	-0.20316046267369287	-0.3283231585615947	0.08056665353523776	-0.0558300543605561	-0.22694783827403534	-0.30100026994141404	-0.15459487978428973	0.12256239619087923	0.06580418208805902	0.14123383465434097	0.17636284143808093	0.19315104437396935	0.0903604260593912	-0.1318143064849055	-0.10851619155468233	0.06508448178882846	0.041142130037389195	0.1453240038885811	-0.2878370177138768	0.17191450941832329	-0.01842076003220294	-0.12205391518651193	0.16615381502456456	-0.3552965484501727	-0.05267434122995467	0.005223507058666907	0.004899766908022592	-0.2592681523264121	-0.06655371939724135	-0.0713276518971394	0.1974694832584573	0.0793070945725401	0.25985611750538684	-0.2574478319743417	0.025817068740287476	-0.001714940777161973	0.11148274705467069	-0.0032015791126380447
-0.0521105711065612	0.3029074167872565	-0.038803195305758015	0.062252908587253304	-0.15886823137168513	0.044527876656136035	0.18369843082058557	0.1290409412359511	-0.020244792348505524	-0.3342614749152398	-0.05731758255181546	0.09298383954743197	-0.08287148440879633	-0.2863406006158424	0.0733168877731181	-0.1176412703771646	-0.1046298413346019	-0.33852140440568657	-0.10825878037750197	0.0718064404425405	-0.04049777133346908	0.08347394479830413	0.24377629765337133	0.2110619337592832	0.048355931425797825	-0.17491940320421237	-0.2119563754782707	0.20984606158700383	0.0804721864399558	0.3090990610653645	-0.15734521175085453	0.13499044223267592	0.011005355126337563	-0.14589460790780648	0.10514206164663094	-0.394616743631088	-0.0252820135200318	-0.01983900279497011	-0.025308184817208475	-0.12870358335193996	-0.03495573614523518	-0.06794471500523362	0.033811055613364845	0.05721985532136308	0.24266688374728584	-0.28763475294472224	0.1363479493071698	-0.037365379296231724	0.08188255142390291	-0.09954359648730801
-0.1290330609144778	0.28089841500257684	-0.08537014293033517	-0.046952781801168096	-0.2210748733301772	-0.08238400181914053	0.21912363440353458	0.01228915348681124	-0.052465412370194045	-0.4035617779759287	-0.03512589795435843	0.1564777909023501	0.028735479446892025	-0.19048456693141846	0.05133586281399432	-0.10202301879265979	0.00990879720678957	-0.31227553519588147	-0.052104867495847404	0.03790291879458675	0.002626282736198357	0.08106039473561616	0.20591621227767568	0.1797427075883016	0.02507155014858256	-0.2524224995328612	-0.24800521987564092	0.3285823436446966	0.09433197923446533	0.363701764285557	0.0022845767667285157	0.04004757172033539	0.03887225110513038	-0.13097345112813014	0.03650798166524034	-0.35941634317813925	0.06516559995689904	-0.11372880792084834	0.06796839937937893	0.035081752411329686	-0.06085083049971029	-0.06376579296229813	-0.022432028978317125	-0.010602915431857058	0.16511622874210247	-0.38458960324197555	0.14020615288979646	-0.05824445362443855	0.09065297975894468	-0.22601869769651972
-0.23070994991796426	0.19012365651733673	-0.14380968343370637	-0.09995112048708568	-0.18077104795080065	-0.13643906116972265	0.16218555065967669	-0.12816387611897778	0.02238454648678627	-0.37324289538688094	0.0652823798964115	0.10324615702397733	0.024527022080600175	-0.10860615806206712	-0.0010014872769260853	-0.045671572927410344	0.04251589517305302	-0.2536647408681408	-0.007128667928498792	0.022540385547859098	0.18364123990330952	0.09147502856770313	0.08972149221293353	0.10333174141214937	0.050009651686959214	-0.3103925643220424	-0.2232960570492189	0.3426876576872463	0.08619472618566756	0.244084825451489	0.10383706823807509	-0.049000694344415716	0.02152179087072459	-0.0555055559492018	0.02229068552230838	-0.25635855206935043	0.15528238821995455	-0.1988616725177493	0.23094543859949931	0.11828271569490739	-0.07971678272467689	-0.12104355778894485	0.06798113234526514	-0.1008151718681192	0.18764806218178515	-0.5270975103399301	0.025574267997586726	-0.022726791412706213	0.12111692969543884	-0.2710685897057738
-0.2815648098037771	0.06852969613270912	-0.1558801528604786	-0.10335862915416469	-0.022066476538908482	-0.09833901627535467	0.07091277799541008	-0.1834778078821779	0.16479173127399402	-0.2790460616941776	0.12954235481870494	-0.061281965100096855	-0.08777582842621634	-0.06697138462001195	-0.05618577734750775	-0.0030853657468009814	-0.010946504030505321	-0.21700020782779245	0.01525992698888425	-0.010171215417154053	0.3492097641753742	0.05275904057605435	-0.05136027697989772	0.04420263153755355	0.12092117648572247	-0.32515821189256416	-0.1903217621740006	0.28666373430697495	0.056325053408949055	0.01463448298503648	0.12012784939356934	-0.074433594432837	-0.029467993795234057	0.027655024502814332	0.06275529762142579	-0.17657892586635957	0.17671986207988652	-0.2169299163764763	0.35389942871714186	0.06780569816140089	-0.03379526456724938	-0.21536448158194207	0.2131459588105266	-0.17924646024062324	0.3615646145489688	-0.6375791833600609	-0.15334327107123016	0.0382839218070863	0.13859134372661128	-0.1827908989633113
-0.24784761089948906	-0.04111934874059347	-0.11670059636047436	-0.0695482033507866	0.16802222119300494	-0.04550871944526432	-0.02065740775862155	-0.10913005758885205	0.2790555967212807	-0.19919862281460812	0.10420877746900176	-0.23451650495427445	-0.21515622304060372	-0.05680282817870394	-0.0808151185667549	-0.003217723811080182	-0.09532771490970206	-0.21366676662771056	0.032142585971012654	-0.04887552870470467	0.3344594151661506	-0.08471412600746155	-0.11821112703138334	0.04695051290349392	0.16990437062143923	-0.31221344014352315	-0.2005072439243353	0.23358669578537303	0.03161558988269448	-0.1642455592835292	0.07102372652039972	-0.03386679416160083	-0.08423971434401162	0.051064661583806036	0.11027884696633498	-0.15492019795571269	0.11555028003202372	-0.16106209639808133	0.36228868424565946	-0.10356443879292901	0.060368714903577245	-0.27945123605475125	0.2892746360686813	-0.19486031162704714	0.568067706588846	-0.6352044833387279	-0.30038074001987586	0.06623333450080746	0.11121697649905578	-0.017679168309206426
-0.15782564459418372	-0.10480356679822186	-0.06749529476283023	-0.009238608204427684	0.27185412542856674	-0.03769672066587414	-0.07736417021042366	0.048800982771545064	0.2860831393597669	-0.17016920197143096	0.05198721267111802	-0.2917537530734814	-0.251375466358379	-0.04458068704894701	-0.06373347868889018	-0.034520406012207336	-0.1420700726034783	-0.20257079004338327	0.09791530259495151	-0.07155513058833678	0.13922445861711413	-0.2889070737755742	-0.07479116897813994	0.12485129427805694	0.15852677522461828	-0.29873895906459763	-0.23708675490589784	0.2544466672567519	0.04669927846096234	-0.19977697935720726	-0.013973093044963823	0.0232578837713518	-0.11403075314037638	0.01585073158378819	0.12598746787950693	-0.18760699374746714	0.006973444834031688	-0.07029597627515698	0.2631429370903863	-0.304445745446961	0.11398250180650936	-0.2915734265840753	0.2204373427882377	-0.13526794371057665	0.6081206122761558	-0.5293260749753237	-0.3408320089610943	0.03091483675005912	0.06553766225405705	0.08667194058377713
-0.0837266008483601	-0.11338278788370217	-0.05456736029480938	0.06701680419947639	0.21803860777037026	-0.08602518769089741	-0.09785262750653086	0.17399385526013594	0.18159816579148869	-0.1750294808597564	0.048977610140008246	-0.20005498078300601	-0.1816873888677299	0.0002007080931975955	0.002904779206775706	-0.09007770349181096	-0.1353500310936815	-0.14739304173245918	0.21708896413292497	-0.04672344969384177	-0.08491455261966446	-0.4583515131071145	0.03683651281576624	0.225893871734549	0.0740216698790714	-0.3193976229300792	-0.250784586110348	0.34934298191859353	0.1006830060042716	-0.14418270162332436	-0.12333986165594284	0.04832651055120832	-0.12395004111377958	-0.02324269917894049	0.1038164396286333	-0.20015845839293933	-0.0624006025182506	-0.014461351674056266	0.1519935911156464	-0.42667365739177815	0.06007030792638342	-0.2935965555096288	0.06718570863859799	-0.024785248003668398	0.387978958316236	-0.37940810743320696	-0.25896492018300077	-0.0362367806839006	0.04690050204210252	0.05693814672938646
-0.08694401612841615	-0.07018970941871415	-0.08827233230071616	0.12808729933944235	0.06379388588814108	-0.12789882521599874	-0.0697636134715549	0.19352420818669563	0.047544475083968155	-0.14328888403806256	0.12296091631661904	-0.028707383174516026	-0.06623647970108991	0.07595148523081828	0.10986365216299385	-0.17352946301744418	-0.10512639612596222	-0.03959406874017406	0.3230616467418488	0.03578394869158781	-0.1655939896723585	-0.5048834358222827	0.16434954511694333	0.27677933751129435	-0.060657308190221415	-0.35178934845247567	-0.2060991430552513	0.42046555131621915	0.14818339372006661	-0.12785477463133715	-0.2678708773952532	0.05385684169021826	-0.1467345460640541	0.004809075566837435	0.08754442935782562	-0.14905843214502193	-0.0465209922516327	-0.005067059901100481	0.11024626814959324	-0.39853702589919027	-0.06705106435923106	-0.3418465220816222	-0.06820203476564882	0.07904138342364617	0.03792253570195864	-0.2683382394847224	-0.09095013227265365	-0.06368828222511017	0.09068620107840022	-0.0847166285581278
-0.1467288449548079	-0.017559487759694924	-0.12085600386806032	0.1470767165714744	-0.05219523780611538	-0.10221191397530198	0.018072385710788307	0.12649206466756555	0.009058734502499506	-0.05600224277841178	0.2197973581964275	0.11506437424697925	0.0013308003766223995	0.1298746444700244	0.22837580480405045	-0.2797137200823798	-0.11144919380267079	0.05386845096331702	0.32428887342620344	0.12176778240226198	-0.07112546230992009	-0.41953633812658964	0.24069851099258097	0.24353990508458262	-0.2129980186487602	-0.3697862229352945	-0.13912902013025297	0.37281872759033446	0.12512784341511024	-0.23332525040351917	-0.4204810610246996	0.07064652963921657	-0.1786222370340623	0.0751374611883281	0.08913517577941395	-0.07063661610158047	0.047334120928349134	-0.0364698868170514	0.14194637994906995	-0.24187941597136037	-0.1860159792681554	-0.4355638238017513	-0.11195033863188594	0.12295015077710625	-0.19835642400422202	-0.22320897530323192	0.07752697486009018	-0.021166669801539566	0.176596533178454	-0.21775339510763692
-0.20290228928316598	0.008706127563545375	-0.077685936983795	0.1234888167693186	-0.03425673192003523	-0.027137281637814443	0.14060657870104384	0.04797342544415021	0.11841657961727177	0.056941380912109894	0.26633044348497675	0.15498809965575147	-0.01742500174402081	0.123217055399333	0.3239800217949386	-0.3846074860206263	-0.1657391843251826	0.07501787371681708	0.19987462226312958	0.1552077793401792	0.0598708956326588	-0.2797157461396463	0.258370963431936	0.1414710104914128	-0.3388130561182168	-0.3498194918819736	-0.11992552311480954	0.20941561773124398	0.020765919150949438	-0.38632519786494335	-0.48887585280273094	0.13744100812661558	-0.19913426296702552	0.11903882024673666	0.10401528293133	-0.04699084893306283	0.14588695214553393	-0.07879399286128642	0.1880707057995779	-0.04517140604254962	-0.21373798744968694	-0.5044250298746698	-0.09660528962426009	0.11448060790636679	-0.15251293667446453	-0.2271944858285301	0.18909890518677505	0.056806216680116775	0.24333816395533814	-0.2549672212566355
-0.21987579642387772	-0.002644841872621093	0.043876222325146784	0.10651743865078395	0.09448425783686903	0.020131931315426625	0.2402399637780705	0.024603206518476643	0.31117677038487845	0.11615743185757396	0.25108399549775273	0.12108934773320226	-0.09947335165693572	0.05905909505146903	0.3396381916829874	-0.4282790293282957	-0.23628306835168275	0.01827632978315389	0.020566853191512177	0.10892152615284191	0.07737243333349215	-0.18915802529494524	0.2282218919483083	0.03970007893790747	-0.40251436057830525	-0.3034070225342059	-0.1870150460212618	0.0318078606321071	-0.10718080764897024	-0.44697650561860175	-0.3966508268832037	0.2283106407341611	-0.1860666792455387	0.07331376424860118	0.10713049467361267	-0.11590799385976136	0.17605821165210647	-0.11986331364396456	0.17901826801583678	0.09483276266753048	-0.15421905803135338	-0.4914708358662266	-0.08921447768321744	0.08747771240078492	0.10070637792265784	-0.24860996238448022	0.20173784795743274	0.08113747499899304	0.2422086390939968	-0.19402425707123558
-0.206579335317522	-0.04616789037936059	0.1734523818272786	0.1306677427960687	0.20003403003941134	-0.031142586096738197	0.25977009000709994	0.07230361086962063	0.4499044399227114	0.088615851490416	0.21768071465806915	0.08580021731384141	-0.17694873214820384	-0.028980067883302575	0.2564810611147407	-0.35704391913527267	-0.2813702434075668	-0.0636121102156657	-0.09038107273237256	0.010753614349938486	-0.04195623280853607	-0.20463119555976145	0.16199983702106904	0.0041100491981610155	-0.359153815330543	-0.23934530045136015	-0.2936889794422495	-0.015044297513922222	-0.1635792484953802	-0.3420679220708457	-0.15542475380975568	0.2914623861359861	-0.1555557456363882	-0.038230172210965425	0.07972325945168665	-0.21767752118304426	0.1225637745664421	-0.1679534567233999	0.12198459406697945	0.11291704847677841	-0.08976315095695732	-0.42587933779747783	-0.10615037410416289	0.06711759561737418	0.320648928788856	-0.256501273224583	0.12836545913624056	-0.010942894136853914	0.17098213019124728	-0.11748169884508201
-0.1935783511246386	-0.09262767225766934	0.20438708216144677	0.19474875530208402	0.17258117849002277	-0.15484360066692032	0.18911795823440308	0.14370525707741377	0.4217279717967552	0.011016704885722243	0.191487250870906	0.08133114357404558	-0.1955388469709531	-0.07442390969913706	0.0801363021429644	-0.1978502573280529	-0.27392192153710326	-0.12235903112627664	-0.06961772396455343	-0.06384075505712371	-0.18133874423275756	-0.28771682990906	0.07863484133805146	0.043805347484633224	-0.24111126308857733	-0.1690263869092526	-0.3362451228282854	0.0940566643879511	-0.100796702614748	-0.15231361263553855	0.10579063752299055	0.2860976337735871	-0.12902579716706097	-0.13166977177785694	0.045588492488468225	-0.2425155119062667	0.05051004298167566	-0.21958222702190808	0.07181485645964314	0.0349492668010017	-0.07258817160277044	-0.3817618608012932	-0.10131154655532133	0.06618760659627494	0.3125520696441167	-0.26438926280590536	0.005870821425661679	-0.170964899735285	0.07620170579779983	-0.09396684643136838
-0.21360511970459328	-0.11110599459563587	0.10887866833652483	0.23431555497022247	0.017081091554993908	-0.24832277250162021	0.08684090124819895	0.1783964602418848	0.2390781607684499	-0.038247346431277786	0.15557045582942555	0.11211809600371102	-0.12505547045046003	-0.0609099975556459	-0.12696202939962556	-0.02585095280217687	-0.23843480578092058	-0.13950434024701552	0.039937133831135764	-0.07138958604904642	-0.20603314875382306	-0.34957644863867987	-0.01005836566094634	0.13822652405932567	-0.11112885056098931	-0.0780157026685558	-0.2566882518594818	0.2502746729624673	0.026289989310106607	-0.05580035997030538	0.19893284766609384	0.21539549615801876	-0.11824396241335927	-0.12921607044075184	0.025836724420438818	-0.13170495595973222	0.013093711290960245	-0.25780338443314205	0.07784981498214212	-0.07408639049579786	-0.11768078149021019	-0.41192306481597124	-0.026541718129374326	0.06399548961796643	0.0979189346105417	-0.2725396318301418	-0.12192884621103621	-0.2766316045190509	0.0267019398159435	-0.09996285096646293
-0.25700739521720334	-0.08167266687158416	-0.03052535971526862	0.17751271631621096	-0.14291188083214468	-0.21128198167901976	0.03581803340112478	0.13900473145780454	0.034583299746024185	-0.016954696063397487	0.06597690355744361	0.15836473314803773	-0.010930059666912916	-0.00440329628901544	-0.2935080182088838	0.08344371877323914	-0.20506632380124287	-0.13755540599954735	0.1401717024834513	-0.037949589111129216	-0.09426196480078636	-0.31515856349836646	-0.07591638130573487	0.21675633851764614	-0.0678013797184551	0.021503437683386285	-0.0988315263931838	0.3020272688509721	0.1317104180359018	-0.1466285854237489	0.03771371464554868	0.1298575001575441	-0.11101183940934638	-0.0264921955442879	0.03103979084103687	0.060243036349313134	0.024474098648691572	-0.2722500126295753	0.1252010280047857	-0.13628838454300019	-0.17626801801308356	-0.47797391264897066	0.10334434463714406	0.060574458576049324	-0.1267954537352227	-0.26213744935910793	-0.19867383712943876	-0.22403227036884368	0.03457539252581808	-0.07187612828014174
-0.2799561021637418	-0.0071984284487682905	-0.09875978934363358	0.03697779575576942	-0.1837112450481488	-0.05077188811442762	0.060602457549639895	0.05274015564996044	-0.04881904590682496	0.04844415863797117	-0.05596160778505736	0.1971629140593861	0.08314718807249459	0.055183782010310434	-0.3779065470240807	0.10068335664510904	-0.19503591701567632	-0.13934829270078652	0.18362216076754936	-0.02490467941455482	0.07190320280198358	-0.1878685944395402	-0.09382049510665748	0.23956706455549698	-0.1316019073942126	0.10897169078048863	0.022392621433116253	0.18918475651058878	0.1536743856147931	-0.3429933916169479	-0.2678708773952532	0.04819404752991071	-0.07242945842919159	0.10318923593410603	0.05964008587915783	0.18158490036249483	0.019875628175654147	-0.2784841044845595	0.14841240693746277	-0.14188590157919947	-0.20562131766995018	-0.49179619479670894	0.1857369835852456	0.04981315704615509	-0.16101463877644154	-0.23323585553312798	-0.1910954605234091	-0.012436627594344482	0.07533795149207345	0.020349874882587587
-0.27565527153428726	0.0653289867277328	-0.04414586210121314	-0.10028194657126968	-0.09124369813267758	0.10003941035541504	0.10812246011705207	-0.021740003815752723	0.03982080793884628	0.09423658217759798	-0.14446376573258335	0.21633027476559413	0.09633589698418608	0.09115463639224584	-0.37018670512577717	0.05849422365732258	-0.19712144713940433	-0.11644250501218283	0.18683948477789133	-0.06993279410323833	0.1707802614413337	-0.03581494049110842	-0.05847559022794738	0.18861538476993897	-0.2328757361879689	0.13635104176887178	0.031811953302526	0.010252556778354804	0.1027669366631097	-0.45867708488007786	-0.5089711273622158	-0.024991771734910694	-0.0014352234356214096	0.19792200242190605	0.0939405555946186	0.13154462838545067	-0.04906834639857259	-0.29509175174254665	0.11618174933381016	-0.11005623369880911	-0.1910888978804946	-0.4096312909019408	0.15329032488444522	0.04865067076977735	0.0005243379309457729	-0.1927065347495837	-0.0893137217876164	0.24166403056530625	0.09739690760747795	0.11025999616051477
-0.2388848111907563	0.1018566703493904	0.07903228901623674	-0.13197508543589664	0.03320262170675333	0.12052935630642934	0.09004635343806656	-0.022269640505287194	0.21342100038081396	0.06990212461430621	-0.1374523840117675	0.20113542405030593	0.020616801850499807	0.10582783021469797	-0.32886304028169366	0.016966880990917425	-0.1888455339500021	-0.04497272884389167	0.2064419434388833	-0.1285686699220952	0.19109928153718353	0.057850639338399186	0.020123800302894835	0.09459149224816682	-0.2643956443657779	0.0981126495178633	-0.047356867726589064	-0.09129908211483405	0.048617817797676495	-0.3639486663394756	-0.5147755459324563	-0.1045027002665277	0.06275816194408512	0.23804333509611933	0.11823257907426195	-0.06768917453575798	-0.17627064113845348	-0.33639344016625494	0.0529473212986553	-0.09174009807149086	-0.1384034882399482	-0.2852088619805839	0.037589318219993346	0.05765163593830464	0.20370904507544452	-0.17371225583774466	0.058867904085533454	0.37683031143089674	0.08899191378640302	0.10600755787202804
-0.19108321274417178	0.07964968653966273	0.1635255750036132	-0.03266109496451352	0.07614932088150148	-0.012837351668769193	-0.015832706524378133	0.0568779422869494	0.318005420307183	0.008404718272272524	-0.07699575294747557	0.15485568265605024	-0.08890250205183349	0.12407823607514604	-0.3023798776803426	0.005848803591787882	-0.16719574504651596	0.06661786750546081	0.266841397282652	-0.1458515198246675	0.1980269735437591	0.06261161480449987	0.10355498494635401	0.002851983030616737	-0.17172116093007844	0.021404117184033858	-0.10178335926775074	-0.04835402973646108	0.04167138226820639	-0.11146074267176174	-0.29538640410302053	-0.17705932018020384	0.07161585388020014	0.23297014179103026	0.12118208806428757	-0.29341683422838527	-0.291927135913636	-0.3685199263071287	0.028409577855545848	-0.10104721219677082	-0.04838405011907505	-0.23100227319501515	-0.03124797506045029	0.05340025755611983	0.26732248352000304	-0.19487863798587282	0.17649322279184904	0.3369642251539859	0.09909119489947517	-0.021272778130462383
-0.1514893063385624	0.03549969495359979	0.15049870226161788	0.1289474471583178	0.0066087041408477	-0.22713769106599058	-0.14448039080460387	0.18279906522363365	0.25333213876158917	-0.04383501399676589	-0.06555264881823834	0.09007066555407803	-0.16892946693054212	0.139148897901815	-0.2998308732799588	0.014088093092921966	-0.13680659181501484	0.1685135950258913	0.33712500117882976	-0.08996368335812174	0.257426131801124	5.768715274674854e-05	0.16299267142778084	-0.02929491825060449	-0.007705185427711437	-0.04742498886775785	-0.07176753059940567	0.0856795647335791	0.08741862196942589	0.11541150605911925	-0.018244456396703974	-0.2088835610460475	0.013559820591063185	0.2127105266968557	0.10557288880246399	-0.40561831765542333	-0.3198818664871587	-0.34744750080368647	0.07380440322529908	-0.1192971050189177	0.054798451329248356	-0.3021832453264312	0.044250991763266356	0.029021259645802787	0.1557251994881585	-0.24835090420033185	0.20044069330465158	0.18954932993686957	0.15490301157701633	-0.1949289816179003
-0.1214163227004619	0.027877386989194453	0.09895186151287409	0.26263426777619325	-0.09623212242144422	-0.3734471597307662	-0.18287972528536472	0.2751544629611168	0.03057229663632703	-0.04274393098101457	-0.1638773556859413	0.04908760414772523	-0.17300537445852174	0.1292121977963198	-0.30731236671484324	0.03294911725217165	-0.13333070827546326	0.2038069017558503	0.38654575144088976	-0.0007351766772506553	0.3384370373708814	-0.08312713418542797	0.18966682248792469	0.02529853201996095	0.09502391719586807	-0.08218716364140191	0.03217678657914992	0.19451563810882416	0.14100541033961125	0.16221382310499433	0.1220814186784848	-0.17599961600985234	-0.07806918737727218	0.17457868159326295	0.06467744954751353	-0.36655312584594235	-0.2584807067895861	-0.26236774881046515	0.13388871554816414	-0.11724357805890011	0.11520928604608888	-0.4321908367242319	0.22769558411150004	0.008627928968791372	-0.016100770394934398	-0.3081867022202024	0.11489500697277899	0.05966090728778998	0.2617427749311333	-0.27152444576642587
-0.10316241560135561	0.09822699989013858	0.102447680527175	0.34143704102830086	-0.1205465613388336	-0.3577238571027571	-0.07567882936832393	0.2799542954600275	-0.20369017424153735	-0.012491174635339906	-0.3083713497340464	0.07765657183244254	-0.12850176624647497	0.07668017657188744	-0.28106093178625696	0.05766698575560329	-0.18474068100805585	0.13766930344346923	0.39009475833891344	0.041346245211952695	0.34907717676854594	-0.1581124977764513	0.18960063352748313	0.14524520899404564	0.06112265184198609	-0.09917096903079951	0.09642060992787663	0.21895160468958147	0.1664756739476683	0.02484770047598435	0.06549413210380473	-0.11119208284185869	-0.14665492636125527	0.11300404128251162	-0.0020676190582289656	-0.23602451699726934	-0.17875183024260657	-0.14286439056793046	0.11303163362152038	-0.08865980763144977	0.0805609203605213	-0.49281969903674494	0.36792215506458836	0.0356972522615746	-0.09046577590054383	-0.339901402225289	-0.011843654678677387	0.0161102784823729	0.3478856562673464	-0.1827246833749416
-0.10247296946992022	0.216587253865625	0.17279279333400818	0.3981737144654815	-0.016615549335946306	-0.19443322159974766	0.1122531974751428	0.19405384487623012	-0.33011964416202677	-0.0019109756947801816	-0.36165123630110935	0.1609799688920602	-0.0909238870860398	-0.004602030291123874	-0.20535219069962377	0.08486656796419279	-0.28368749910060115	0.02050083735691501	0.3450190539052515	0.01125024796782427	0.258254803093775	-0.21736019246564553	0.18847542119987348	0.2787657577758519	-0.07494545124668875	-0.11843914590533239	0.06504494813754154	0.1869332040343075	0.15678374247083493	-0.14405049168817738	-0.07784487525828407	-0.05886918943080119	-0.1646158043171187	0.044267245717505614	-0.08866387738336394	-0.09915062945183874	-0.14609938163188094	-0.05180615112484928	-0.02633611731279467	-0.050636437468420926	-0.0510697129138342	-0.41557796330114455	0.3426011670692848	0.13321324390284278	-0.015204806473172787	-0.33197687879747073	-0.07419355498883969	0.027960563911901274	0.3369226208485479	0.009465895507289938
-0.11895401508817813	0.29614303093140215	0.24369855636010804	0.4739659703515397	0.12375408512057832	0.027811523335840357	0.24803879591012573	0.07726895483400445	-0.30208571581600424	-0.046942947435550456	-0.23402424544927383	0.24817656319282544	-0.07992225050643385	-0.050840808115406796	-0.09571189753002593	0.09694424132932082	-0.3915160272280216	-0.1067177547382301	0.2435572585685813	-0.07132336823333321	0.12344655720498961	-0.25928322643097707	0.19026252313194295	0.3585205313973029	-0.18333027716346548	-0.12227953854699884	-0.04719103441902068	0.14878925620094283	0.1351505575362062	-0.20440432708773304	-0.15602075799836648	-0.04741113808888847	-0.14404406360705269	-0.0031820328418264918	-0.18805238818208486	-0.010826734440056628	-0.16627971967903965	-0.025780975329812193	-0.24326966481755513	-0.03318145830821254	-0.18999473896410254	-0.24827515097249853	0.1852398437685731	0.26337849296350446	0.11869202405565968	-0.28199525555141697	-0.012904660663904145	-0.0015821644698245645	0.2193191499923215	0.16648335278066673
-0.1298866608867408	0.28033746593159786	0.2218991566576632	0.526633482953288	0.17495976490584988	0.1839521938543272	0.24027300967692516	0.004245296264507397	-0.19096104040581016	-0.1047372841483831	-0.009990755936374506	0.26350383090780016	-0.08714621669425165	-0.0006273502489257814	-0.004808441900873619	0.05379551237555057	-0.4555451123918244	-0.20428399289123175	0.07774898302493889	-0.14879821262414766	0.04754026679798142	-0.2881797025238106	0.19307555395095233	0.3542828348329517	-0.1829333843007744	-0.09350970056766698	-0.15826618382266316	0.11998262893095184	0.1384583839788026	-0.12973876620733565	-0.09698323198160998	-0.05184864930223354	-0.10394559078615333	-0.0052046785386287275	-0.29912625706937224	0.04335320265752953	-0.1816300096034365	-0.04842022264130929	-0.4229854241594037	-0.05437915596007254	-0.23557474691429367	-0.10048060805383857	0.05140980512319714	0.3429257681613482	0.18940680617633515	-0.209392538815506	0.1420354735539739	-0.09919598621380879	0.0708198520467525	0.18295406446142073
-0.1123878614554068	0.20031973080739496	0.09809439647162548	0.4881584093629406	0.07829665584023082	0.20434283473611284	0.10828768961136924	0.04734448187532894	-0.10682942146029015	-0.12341794790281368	0.15368532017807784	0.2024926982972033	-0.07084258658231846	0.1363997442059719	0.024124413241107052	-0.04041033987246275	-0.445617326929815	-0.2737616727248144	-0.11164194583168482	-0.17564953689806445	0.08791313217603919	-0.26487076013771743	0.17834851025148976	0.2766138024892552	-0.06578384099983055	-0.026898752334751082	-0.19917062746539516	0.06919025395144865	0.16072005593752584	-0.02552428481915265	0.06185188428447729	-0.031548691288958756	-0.06652433047178156	0.031368734634646254	-0.4048545551691256	0.09345970927651157	-0.1447760807763209	-0.061665178179865346	-0.4714640470159302	-0.08865980763144977	-0.15789941075010666	-0.07371560735024328	0.0672519939474955	0.3165207227407703	0.16382205863291255	-0.13763010054869076	0.2955653678416422	-0.21448897327924935	0.002184606061182083	0.07550180338937493
-0.06987201668321366	0.15610374521297293	-0.04952150832132153	0.32433333247610435	-0.11750725647415992	0.07749715964031716	-0.043558215671850455	0.1884595573430397	-0.09970243246371316	-0.06486315939113918	0.1373805504216746	0.10718556276498287	-0.018021476016403762	0.2909154308465441	-0.026524635233990953	-0.12042078972693962	-0.36733711925384616	-0.31924123204624927	-0.2444245562505456	-0.18306593225854606	0.1786692121473886	-0.1926626322352712	0.1129207228496082	0.16885050313772243	0.04451930041988695	0.041963460550163006	-0.18026563040357188	-0.01540851923801768	0.17378597038581695	0.0010829646313559268	0.1849267492336371	0.017330163568449016	-0.02445858749427766	0.07454061491714636	-0.4789269994793048	0.1312465724967745	-0.06521261683629369	-0.03295117682436398	-0.4011501484063074	-0.10439247385745318	-0.04221697259034379	-0.1520206465834401	0.2159630844382736	0.1851597735101155	0.11411265290002033	-0.07493137746815512	0.34509006727715297	-0.2616776729055935	0.05450818419636218	-0.0648985358771999
-0.01750694146185624	0.22394558579663792	-0.11277604482554913	0.12967526454351672	-0.27551807351478813	-0.12174191092376276	-0.11285546559109659	0.3449009945141202	-0.13238713548983527	0.04202991303025345	-0.01088371492912588	0.07583583808661286	0.029265678800126226	0.3524236044996192	-0.13937601186901075	-0.11651622683081342	-0.2801123046027775	-0.33106764395330257	-0.2299698160061126	-0.17362989351864266	0.20392711314744857	-0.09906317706500949	0.010129267275394246	0.06850317277381518	0.04742984807953335	0.064409893404003	-0.15073735165945046	-0.06563800609846157	0.152748194210852	-0.057056354354304395	0.1832049593554085	0.04441885142303901	0.020858293347415787	0.08007802198870521	-0.5091478674344142	0.147904584941805	-0.004671602694817525	0.03636077095630819	-0.2872751233626302	-0.08074379241459162	0.014977698038943655	-0.2661848168708145	0.33259208542715823	0.018492455371187048	0.13730816331876983	-0.05372514021478016	0.2890130738263321	-0.20795969836611838	0.1864964863748223	-0.1285686506269583
-0.02147946440968456	0.3804833736025247	-0.062053689693386	0.04792813914219062	-0.2923663939602582	-0.25504241551948037	-0.09286269677797027	0.431033161149577	-0.14090637349968366	0.12296843492555956	-0.14552208750176254	0.15627916540280556	0.04835285551652793	0.2849865331169366	-0.2510356461869648	0.00803271165232856	-0.22347195473448375	-0.31202984331458977	-0.07873900337532984	-0.1563139347082211	0.11171257170103216	-0.041435536527464435	-0.0941183454286666	0.005202580343651484	-0.06214565642527254	0.022033147013270808	-0.15093635162852073	-0.03517582553708078	0.0853346913105878	-0.11899670897575584	0.07264618236719317	-0.013798646435593198	0.05950702407989557	0.05633680364595568	-0.48161801217581884	0.10938914066032873	0.0023418918396008533	0.10095897516186271	-0.2061546699042107	-0.02231763826162657	-0.03034700616409621	-0.33581361795771675	0.2929534707119783	-0.09398307395238141	0.24525522396568042	-0.081670211514675	0.19152691261376775	-0.09675622156655206	0.2950305370209512	-0.08364187302825263
-0.10779155391246542	0.5012854058869605	0.04103999180410162	0.1645443338162777	-0.17670762949042507	-0.23485038477615208	-0.04461568443552145	0.41113868299895595	-0.08955890393837658	0.11685175741305742	-0.17297230838980945	0.3087573405544043	0.04606637080571189	0.12782105978154604	-0.2842389112984079	0.1835395048814932	-0.2171822607105227	-0.2526720128613462	0.09058511077756515	-0.10300859305469616	-0.03214476470352254	-0.04563445238992364	-0.13704188627856145	-0.015025799350283392	-0.2049609381795047	-0.03901585325585029	-0.1756388811226512	0.05766760304344342	0.006310717596776066	-0.10422224872187037	-0.06330899532482032	-0.152156272176973	0.0956344642238196	0.016082838467030448	-0.41322585821272734	0.03865054308060409	-0.03576917280027331	0.11536576890554001	-0.17631478433062767	0.057571184763854456	-0.08369554242062399	-0.33766428343388144	0.12591449231359825	-0.11885031609877447	0.3450058739209909	-0.1577602499602255	0.14532825074947262	-0.034510688688558507	0.31918243626176057	0.02700803530142338
-0.2509993646432228	0.4557825371297267	0.10709777940470645	0.4050548970164704	-0.04562108924012577	-0.025912519117307985	-0.05234842476986744	0.32202730998488066	-0.029924237869423206	0.01505040573181807	-0.12538090133208102	0.43468590726667466	0.050672477686925704	-0.0150355654019049	-0.2025383546732335	0.3021985095043945	-0.2289340574394913	-0.19375908392284907	0.1278662673510893	-0.015104442688192044	-0.10026154495959337	-0.09512875983954852	-0.07492354689902309	0.0228486136936998	-0.2744171891484447	-0.06166092710839514	-0.18197703013758804	0.09319577667644606	-0.026006746747473778	-0.010353194759796878	-0.13095547073270505	-0.289950930077849	0.10581915120655223	-0.009283128058400147	-0.3197330513390181	-0.04434146325593127	-0.06111038418408395	0.06739844872208152	-0.16898662041044718	0.12792104384598524	-0.05892776331333046	-0.2966146658739842	-0.011262954430645974	-0.08040855563364095	0.327982559407653	-0.26687024310790136	0.17536237001762273	-0.06282523622745385	0.2843332721577529	0.1320545742431349
-0.38603231410118805	0.25380787457495046	0.11280321987145005	0.609009177914574	-0.006308341534019074	0.2671698418686387	-0.11794453401626509	0.2506587660701733	-0.011460364050405163	-0.12325263229437362	-0.11383857953698416	0.455177437969851	0.08308091315333112	-0.054119919150225376	-0.03377440099611061	0.2885325393679601	-0.23158234966010413	-0.15307715660750043	-0.013331137927829107	0.03922727510896845	-0.04424336557625409	-0.1352003033458629	0.0704935992030766	0.11697182722869835	-0.23343800107677024	-0.03845303709285809	-0.1641366829102804	-0.02418295168233205	0.01319099659738484	0.09091961557112373	-0.10281082849251037	-0.33950534634386725	0.08979568601874931	-0.02785167871754504	-0.22304880945698408	-0.09706423823109066	-0.026307571683080563	-0.012701996677712556	-0.1471016059882172	0.15839273422055422	0.0453820533821598	-0.2248134886457031	0.0328830612889321	-0.03276986802770224	0.20483729593987143	-0.3665385618211443	0.2446769930019165	-0.15101194015073263	0.26599510382085406	0.18095761456072462
-0.4213253898773284	0.002271711749442492	0.0968411783344205	0.6160888561160556	-0.09157405735710086	0.4900104172195987	-0.19497452426984255	0.23109531085051307	-0.06413378505294272	-0.19209005165140694	-0.1895085860332234	0.35649366894532963	0.1294070816421232	0.009706817860801029	0.12029139743726446	0.18856911132397056	-0.2075822014108214	-0.12582859890922876	-0.22755848141278803	0.010091436192762345	0.06868795818648227	-0.14128377199698422	0.22137133454205432	0.2304295313385941	-0.14198727063432787	-0.00451853314715584	-0.14715535221615608	-0.2496030878364852	0.1067032501298006	0.11878285940563132	-0.026389846974458446	-0.2724326955117506	0.025768175019862605	-0.07198514465918111	-0.1158391287521389	-0.10723125576712386	0.058019775336921715	-0.06564862345461306	-0.1260787284977602	0.13398226051832512	0.1171323532324687	-0.12618429522271776	0.22878929170816187	-0.005986184219961537	0.06752252896879976	-0.41921638293755026	0.2720502822130853	-0.21990956602613138	0.31373413987181686	0.1828542419663867
-0.3186635778289343	-0.14736970218388643	0.10541582874687717	0.44720214014123516	-0.20947926455300356	0.5112286003449614	-0.2182718829694444	0.23102910626432682	-0.12907225688677382	-0.14897574096861763	-0.2765886241034084	0.20275753229660579	0.13202494094872716	0.12166030571614046	0.16342584852422165	0.10713581227852534	-0.1766633897351977	-0.08287236161175902	-0.3248709238247863	-0.10208154363463778	0.12447410960789043	-0.12283499206585324	0.28137162718727127	0.3095883788807014	-0.06842979341769759	-0.01782748006049889	-0.1431753528347064	-0.42859819859379156	0.17368673559253964	0.06173427238502896	0.03158811604032819	-0.16490583797650438	-0.07140103726807326	-0.15318939566674364	-0.017941942723643245	-0.07514057175272178	0.1296103516222539	-0.05608835479520085	-0.12770352502305346	0.06389737265683561	0.05695361283121356	-0.01865996773690751	0.41094132053307064	0.012314671159587651	0.058629257449159596	-0.3961801321013086	0.21311289645101136	-0.21821666810762733	0.3819707300239796	0.1593959556331889
-0.11659019978038511	-0.14073730434472093	0.16662564092197238	0.24208996794849494	-0.27449395991908626	0.3314202216601137	-0.17455215877147395	0.1838583386027026	-0.14538145961379972	-0.005514855958914257	-0.2697756777143265	0.08368154531868024	0.08493661088965818	0.20916951131193665	0.06229327134030724	0.11348899936375063	-0.16481228204795706	-0.004167955587911917	-0.22920362853560872	-0.2040569798413665	0.07273187409463461	-0.11800789194050666	0.21567908394360874	0.2734686370703945	-0.04478159368303386	-0.06556753341629162	-0.14722168553917458	-0.3951593332145159	0.15552676842264596	-0.025392074884005675	0.04357442250026567	-0.12483577403511587	-0.1683612478361714	-0.24597578014795632	0.03836385249043408	-0.0009577727926996242	0.14092457393721308	0.012825248457984747	-0.14962169855804902	-0.0018486114665337194	-0.1125747065470668	0.05994356592792546	0.41955841068854066	0.05652236355554234	0.19020321855122124	-0.305087967786778	0.1056186881866491	-0.16470449684450675	0.39599012683226126	0.13126930394886
0.10711865448816864	-0.04240623190341991	0.25847333860926847	0.14618348614419083	-0.22530347140277177	0.06968516086094168	-0.12465285148579473	0.07773238693733792	-0.09920520067325908	0.15940399502712416	-0.12382649123360367	0.04878966589840845	0.02194230023357794	0.22029861543009718	-0.09544706590400479	0.17447297747863982	-0.17778891392895266	0.09918864257797055	-0.01303262332893322	-0.18071519980054357	-0.012289800531564372	-0.1332826882275705	0.07188356737245251	0.11021799832924392	-0.03115493873103697	-0.09327795273583975	-0.13229668785878626	-0.1729840815114632	0.04249833887885549	-0.06624494484778247	0.03142255932127454	-0.19838586660850202	-0.2036493636131188	-0.2998378403099315	0.03521550019771177	0.10160657023371981	0.07174902171327656	0.11529937815096629	-0.17399364643735996	-0.007810463931131296	-0.2652861349438135	0.06127020784632797	0.26411936134559205	0.13912531696556305	0.3579143911640496	-0.19151088159198834	0.03336384798939056	-0.12729145284559373	0.3238001996654334	0.13222759990119298
0.2462554499666069	0.04374894599732857	0.3426368303500243	0.20106753350995865	-0.11512867005833281	-0.1085674384059953	-0.11751493733102283	-0.045143325034526796	-0.03890755888369048	0.24447540713360777	0.06240506758646749	0.09106379305181533	0.01683913145871166	0.15786301643385925	-0.17072545559836463	0.1948230298609754	-0.19202348461473748	0.18531360744861858	0.1450142726433572	-0.013647650742383945	-0.009406024433126417	-0.15037591264403588	-0.052650961708603936	-0.0976939893597433	0.00836897551081431	-0.055602376647852884	-0.09385652716638279	0.07465357981299815	-0.09345332791216866	-0.03137457444989804	0.04370686787551742	-0.32302363491938774	-0.11923920869832247	-0.25979277132591844	-0.039715284369123464	0.1976136837092188	-0.041889439257201865	0.1950678697778475	-0.1732973050693708	0.06866685462851073	-0.2778855406476509	-0.012955407487812083	0.0887615766817219	0.23092851890577407	0.4150901629115434	-0.13989519903056558	0.07478299386383142	-0.155098131008929	0.22436879054885756	0.1505483551565951
0.2661180647057339	0.057178726696528	0.3924687410162709	0.33505209760359533	-0.01123069397789226	-0.11210931920850882	-0.16480361860637924	-0.09128792161018257	-0.04033295668301176	0.22662132142140679	0.16172195111276677	0.14628168192564803	0.07734813264650016	0.061775126413637235	-0.06452797356692425	0.10415775583233886	-0.16319020306284182	0.21443141554096773	0.1320786400244323	0.19732231013724646	0.12410949423911632	-0.1407878370526033	-0.07389761801209788	-0.23538602069708803	0.06386782747552223	0.01961634819567544	-0.06297836529872337	0.17180144695110638	-0.15306036040789772	0.06434541860439456	0.09979748429302181	-0.3706142868947185	0.05436491827428921	-0.13694191384000656	-0.1364194105814095	0.24752148640240199	-0.15833991454572338	0.21830463388056712	-0.1337716426583033	0.18730771867380244	-0.1738144495339098	-0.09610268972314565	0.038716168471103915	0.30257088742423743	0.3093664201445428	-0.20111596195796846	0.22199341676617826	-0.23866753884469127	0.17443714741415278	0.1671821102459052
0.19704212848896865	0.011279893889198249	0.4069137290187961	0.4278157316081735	0.06290191598221141	0.021455998905147048	-0.21850320426150016	-0.02001868457476202	-0.10507253580066124	0.13983062698709087	0.12692962295104837	0.17352647961339693	0.14136970454946704	-0.0310336525717662	0.17845504330048856	-0.06678268417933296	-0.08440350949968695	0.19172151732526624	-0.018969747018138767	0.3009863006447869	0.30439522066869396	-0.12362848797687735	0.005132000761636605	-0.20419922254374653	0.08291868488415025	0.06967387986971112	-0.07133636399974849	0.06823003304244699	-0.10698233806241562	0.1653207565811978	0.18191361694673708	-0.27355863119274354	0.24850429359317122	-0.007525747371021839	-0.17864047185435758	0.2164243220169353	-0.23419813609021767	0.16446173191684024	-0.08499458778693059	0.26100283941663033	-0.07165979434038475	-0.10897111633156747	0.11703226092256756	0.3200081815699035	0.12685525089830124	-0.3519067563051167	0.4011670607279738	-0.30960328103765655	0.21151213992135803	0.17107518755227813
0.12832733072201255	-0.033266061746960625	0.3815195720280613	0.40796616655726603	0.11196026080873898	0.18772578648504584	-0.22613680689923826	0.11987160604839202	-0.1882428399513083	0.0728778055663299	0.006512449151748007	0.17392373061248598	0.1008425914866694	-0.060744385887227095	0.41064617140787	-0.2125089129465445	0.01550331452283144	0.15642821059532194	-0.1541968603190805	0.24682012738693146	0.3920686434313851	-0.12366155030650765	0.09938508043819687	-0.04310053908917786	0.02811439542912598	0.061695133088335644	-0.11783602343955694	-0.11772171264524438	-0.0026204137982548253	0.2182047306443475	0.22644837437386114	-0.06237945949509237	0.38644542868816323	0.05060044781732152	-0.13814271920480053	0.1106807161779403	-0.2677107302570544	0.04884223281720009	-0.05266445284499594	0.24328288903576598	-0.05919301395973479	-0.021313251573683065	0.20426372741951063	0.28257612347055217	0.00417456131587974	-0.4871759799114878	0.4876107772040693	-0.3022873065035791	0.27390177785016945	0.1492506627211522
0.12218797707537275	-0.05748586281136216	0.30579881300110506	0.3084536804353754	0.1757526270444687	0.27061241760192356	-0.18119438444326497	0.2542338137245273	-0.22970865639690372	0.09165765868582747	-0.09369739336731735	0.17637344510689293	-0.06030487443679796	-0.01460497506399839	0.47797961232181574	-0.24692200965815203	0.08723893004861105	0.1324234497620547	-0.16673115664393967	0.12084073298220363	0.31808487042332084	-0.1587076197097084	0.10928033002502774	0.1401136233106421	-0.0718695315609174	0.04424783203528357	-0.15909535036046085	-0.23980221235151947	0.05754894919270738	0.19493578205655693	0.20267442951685646	0.13691115604143983	0.4267860781050849	-0.00609994794541608	-0.03583783996649362	-0.00741565038074275	-0.27889262248645463	-0.10537685099478995	-0.04944801890718969	0.16607689961935676	-0.11937175436098993	0.09128548124998583	0.16608338949987	0.19598750282722585	0.01456110603843135	-0.4898429507046699	0.3989718759309697	-0.2002487143177213	0.2781541067398902	0.10796407877471643
0.15869579127358535	-0.06886982925172283	0.19033784725487793	0.22349754201747785	0.2561950981910028	0.24969214968424683	-0.1253468153619474	0.3143144756935377	-0.20723709434680085	0.1884664789919952	-0.11830337450071168	0.19408421881641663	-0.28564291330706376	0.085788818335274	0.3571170789998839	-0.15162420337986104	0.08644444238243454	0.12209775042714141	-0.052967243003778676	0.06266838187336857	0.1372356475147487	-0.21636832257686905	-0.004928721226305554	0.20556617102737304	-0.1392090205955638	0.08288350628370175	-0.15286001799621968	-0.23013378112986785	0.01911200592965123	0.10420671405448098	0.127677235782713	0.21357412961522435	0.41046403903178275	-0.10560748460269956	0.054602722210802125	-0.07156390108857798	-0.2684385457276065	-0.25506808534448944	-0.07975544797070282	0.11689161678650033	-0.1479856678410284	0.1306204141303668	0.020355137909053224	0.07283038531843133	0.10641399994272407	-0.3079575353649891	0.16964158539511653	-0.06239371322861833	0.2000175633913444	0.05700136764290852
0.18312188278749988	-0.10123989034732916	0.050867860353777924	0.23620126365005803	0.32111068578976	0.1708770264057737	-0.12693301850745387	0.3070319712124424	-0.1648397970137406	0.30223668072474646	-0.07349006208706764	0.20120163255016393	-0.4404346144836253	0.1849239630545165	0.15614297880886038	-0.015824829433310317	0.03361101258125613	0.10549694763789827	0.07151334473683744	0.13100516769501108	-0.0327745548859385	-0.24903390424702682	-0.1992595090987548	0.12895656282478268	-0.10067733851041817	0.19216916240539242	-0.10874835818526923	-0.14397878784650836	-0.10258292889375417	0.0019092767260905769	0.06344122878745413	0.1496938375962846	0.37997632783595403	-0.1417498421356717	0.08535715302813245	-0.04692461429113969	-0.2266884037349569	-0.3620136323583584	-0.1476321517923931	0.14481295916232542	-0.08376185508223244	0.05218271070532677	-0.1346199142716717	-0.06411714081755968	0.17198528547555414	-0.04512972251520931	-0.0755306220924693	0.01415182794919403	0.10523713899789698	0.0277999604286897
[truncated: 2,613 more rows]
[truncated: 10 more columns]
