# Supplementary material for: Obesity dysregulates feeding-evoked response dynamics in hypothalamic satiety neurons
Source: Sci Rep. 2025 Oct 14;15:35837. doi: 10.1038/s41598-025-19800-2 (PMC12521569; doi:10.1038/s41598-025-19800-2)
Supplement: Supplementary file 6 — Supplementary Material 6. [file 41598_2025_19800_MOESM6_ESM.zip › Supp Fig 1/Supp Fig 1h/MPK118_NCD_Early.csv]

0	1	2	3	4	5	6
-0.09077141264625271	0.22049847488810417	0.413477052425395	0.11182337279681975	-0.1761336099210365	0.14961491869946997	-0.020280639044682025
-0.07296050540005308	0.21680824814900154	0.35648729537410084	0.12381288867601395	-0.18429566238660405	0.12491578160991196	-0.04477230258649667
-0.04411461434539518	0.2257568725002938	0.31134344900590744	0.1448877933681044	-0.19734940946980428	0.11113258586095406	-0.04813547710032859
-0.011681957249439306	0.2380102169498538	0.26839508373230964	0.17361076099454995	-0.21087129840197844	0.09228384731044963	-0.044644291168324024
0.007624744377353582	0.2502595001712675	0.2369799448955547	0.19487401230836174	-0.23107678321447306	0.0769068944682693	-0.04743309300489522
0.025570592922826024	0.24733717196291294	0.210199064043424	0.21266172911636988	-0.2470813074921519	0.06573432751358575	-0.06332231188090608
0.038624385647645254	0.2466965775224163	0.17936960529981424	0.23369144632623792	-0.25776527363363116	0.05607329888173884	-0.07096205671318187
0.04977244605143741	0.24280053895417342	0.15027250739615933	0.25211807763486643	-0.26418239467083054	0.04428477866827201	-0.07713104334429909
0.059229560068048276	0.2355427894988631	0.1201833836336776	0.2639559507407714	-0.26988513936286807	0.03819564764688143	-0.07706082665406878
0.06580894515905905	0.22948660545568753	0.09410726949293786	0.27364018468608403	-0.278482271737496	0.036746393082984614	-0.07701142625735503
0.07522394493614157	0.22843506397156893	0.06798763583553706	0.27881298497922774	-0.2906883123138291	0.039767543147659665	-0.07586743162495127
0.08549943742080594	0.22505244956489986	0.04704018292917155	0.283215409828388	-0.301683181939211	0.042505985392992614	-0.0735362438573561
0.09398177896786941	0.21898134961588017	0.029839352678963885	0.2817569792457401	-0.30908380629262	0.04556498950194179	-0.07242359921871544
0.09578230232265948	0.2092621973811761	0.02071678074882391	0.2764010670216598	-0.312860156607799	0.050611986454517	-0.07360212527491254
0.09777231943202329	0.19654744006155112	0.012820251462265274	0.27083449361882106	-0.3109831242081242	0.05627211943790408	-0.07462410728448543
0.09878465485339372	0.18870119724583434	0.009248990377772682	0.26489544452482533	-0.30634602694387436	0.062148943707915794	-0.07303896145838396
0.09816769216768312	0.17694188806271888	0.010397882243982514	0.2576148538263077	-0.3016708215142073	0.06753757787812485	-0.0752439233220844
0.09660746508405277	0.1651822894391187	0.013688683587884507	0.24962763599431823	-0.2965807782363689	0.07509779120667857	-0.07869865726794494
0.09608036295562442	0.15324341083734627	0.01794715961668769	0.2448681474596803	-0.2919204496160297	0.08279941310153068	-0.08482719043297962
0.09501066322082248	0.13994189379530175	0.022685219075977286	0.23853475852375053	-0.2865155059657556	0.09038095589516425	-0.09110141170780778
0.09205522487483705	0.12537296234872347	0.02958296252628234	0.23310623895635127	-0.2795132219811973	0.09741314514623547	-0.09588243426455789
0.08927397613019805	0.1105150404023329	0.038046183039859405	0.2274982357254379	-0.2718967561249971	0.10480186294036668	-0.0980976892706486
0.0873450116667115	0.09578160345377962	0.046685642276094064	0.22258704595758347	-0.26489615070262884	0.11200441009668431	-0.09814707003005141
0.08662081810316027	0.08074082806203235	0.052324433809651565	0.21937892664743677	-0.2578529554540576	0.1180405156054739	-0.09709718096495003
0.08593270183906229	0.06628198942113744	0.05740361527253645	0.2151380447601189	-0.25155178896167557	0.12188750830160014	-0.09626856516982148
0.08666795413749509	0.05046312536528452	0.06044840912417767	0.20906142076513856	-0.24453242837084543	0.12574576116338135	-0.0948645021188467
0.08809380427460539	0.03619513997518795	0.0629515831145323	0.2027741414577782	-0.23706514159283598	0.1302127970322903	-0.09196183112573515
0.09012879879255371	0.02243274972938393	0.06594910869622311	0.19819807541345	-0.2296737610776845	0.1330788156246187	-0.08969105751156711
0.09185986882990031	0.00944734493414546	0.06944144590195905	0.19301273038873623	-0.22176674940389657	0.13503295051160147	-0.0895839520822125
0.09383304973403477	-0.00251591475361051	0.07386265007266223	0.188215413634932	-0.2128555629742523	0.136413411451174	-0.09062355324108777
0.09523220968145923	-0.015112960871658273	0.07758919965364572	0.18394492618574831	-0.20395560012591496	0.13698522611238584	-0.09480695745501898
0.09611695551236833	-0.027390123516535976	0.08049774979292816	0.18072606906337363	-0.19544968536327312	0.13636337584045063	-0.1012817223415842
0.09601808113155814	-0.040196926215539275	0.08423330856915275	0.1778709447620584	-0.18672777492524661	0.1351559955748417	-0.10870480634594476
0.09580500954274458	-0.051867284456683205	0.09013973560739605	0.1746148458774679	-0.17784173904168027	0.13400634372305886	-0.11678717026945558
0.09535888205711668	-0.06323865268230029	0.09776168047974271	0.17147051391859583	-0.16967199256349325	0.13345785549874772	-0.12418515308702296
0.0939251188617459	-0.07344523201013792	0.10608492789913568	0.16874246365563325	-0.1630354411040234	0.13147764673678014	-0.1313824459405298
0.09157598809000293	-0.08339720779557305	0.11365002437855577	0.16645557462711125	-0.1564179819552044	0.12831704679110667	-0.13767222464487208
0.08800545375786752	-0.09293867427264242	0.12037171461182734	0.16369077789857814	-0.14959253227020952	0.1250928604944947	-0.14206800747228424
0.0840648573444845	-0.10176314995466372	0.12630854959733273	0.16017671009784265	-0.1438893690103305	0.1212047590594221	-0.14284710197823117
0.08041440488771837	-0.11142842731876113	0.1310679764703622	0.15647956089923445	-0.1395238114933019	0.11750143039976646	-0.14204104311578689
0.07617205499627429	-0.1200480133208695	0.13554374279924314	0.15243520368117622	-0.13522592311990883	0.11394219931532294	-0.1383934923332774
0.07154477565759687	-0.12886495075336984	0.13892965287915512	0.14755842709320552	-0.13170755224805814	0.11109806282982501	-0.13294798225375207
0.06713473086413424	-0.13758096110956808	0.14008685893958464	0.14206645139345322	-0.12812540629061386	0.10849419372007844	-0.12676132017815192
0.06262016129504049	-0.14631150291554854	0.13898516506456154	0.13585108204408658	-0.12559010137459536	0.10544141047326691	-0.11881250303757458
0.05815698293062849	-0.15482329616189766	0.13569713213387558	0.12994011862443924	-0.12349363527316358	0.10233136528486195	-0.10977119927823394
0.05384857844407874	-0.16352353707081424	0.13099714224794623	0.1243739408040902	-0.12136326399576998	0.09954064477255964	-0.10058167869041432
0.050876666369766926	-0.17158144970816921	0.12498387629469272	0.11886808677627692	-0.11928004893700274	0.09796594856152555	-0.0910069942444666
0.04881409460833204	-0.1786531767442182	0.11793224592747652	0.11379972879379949	-0.11843436673835654	0.09649358532390041	-0.08175898799226518
0.04688090329288784	-0.18673180827157712	0.11037950738038282	0.10903064824870573	-0.11703896734958104	0.09534527504690522	-0.07345306689189704
0.04489288055486898	-0.1934822461342812	0.10229582174313395	0.10417507950750177	-0.11607443227118856	0.09408059363489629	-0.06467996293600028
0.046029728221605504	-0.20855988163636413	0.08682348381626279	0.09939247162168413	-0.1147675353176807	0.09199148018820891	-0.05688568222256514
0.04671072701476957	-0.22308097708154856	0.07350782643615916	0.09407199509876954	-0.11290852425465013	0.0909235990878952	-0.04868802595895935
0.04582208369342307	-0.2378480647287021	0.0626651838456697	0.08832559711967469	-0.11062446623511386	0.09033531152125249	-0.04016229190890853
0.04318980584197658	-0.2544111474075554	0.054145085421096396	0.08131908914301905	-0.10803386884461415	0.09032622513692329	-0.032968399818034975
0.04016556423784756	-0.27160492341486114	0.04688475270147736	0.07384455679580404	-0.10344521981708123	0.09092855108586816	-0.025300155817017375
0.03637607860926907	-0.28772185352599644	0.04073123617082237	0.06568116732912271	-0.09838648316604978	0.0917220699555469	-0.015731559688252537
0.0318027901996521	-0.3045407232418176	0.03668337984890355	0.05630522492210357	-0.0935868895347641	0.09202963038150459	-0.007101758861849836
0.026089051482229512	-0.32226383972484945	0.03397117844494894	0.04640001936845179	-0.08900007137799212	0.09316378280623816	0.0010907407864002936
0.019093254560548705	-0.33915902912135976	0.03257332321860269	0.036619998106709704	-0.08422374135416244	0.0937214480234495	0.008322223043914927
0.013144087164448048	-0.35581843738794366	0.03164768121272987	0.02630209852044818	-0.0784051830173491	0.09296244979690312	0.015223623161139337
0.007196742564705767	-0.37347890972003456	0.031761091377416235	0.015682380392684575	-0.07117747567979732	0.09078599160240725	0.02112070619197959
0.001666475137534991	-0.3898243067157151	0.030735211657975867	0.004879673971088065	-0.06371180307051244	0.08849037479156398	0.02692450967441935
-0.002999264613229795	-0.405223749886009	0.02890797771171509	-0.005195106269759487	-0.05648470225454229	0.08510597853188498	0.03188006983144473
-0.0045375352161183685	-0.41802447749640415	0.025581610481765694	-0.014060308400980558	-0.04951340705377108	0.0807964186638248	0.03641037310479528
-0.005210430857704194	-0.4288093848954432	0.022607924073005006	-0.02238713008107495	-0.04407538191197177	0.07559703063005	0.03907922541970024
-0.0045016835502332195	-0.44033073243491366	0.019017742438968505	-0.02980927190643126	-0.039385625521623016	0.0697769955009914	0.04084627488116155
-0.0020447643748584404	-0.45045351886501495	0.013760832031683655	-0.03630049115044447	-0.034198289848891505	0.06412838435182021	0.0439427819344573
0.003278187025934215	-0.4599466715436607	0.008268144661955931	-0.041734530116053783	-0.02922589107655632	0.0571518752649858	0.04757249497140678
0.01050522443548772	-0.4679646908728594	0.0023627059307763185	-0.04782471327310602	-0.024203514128866302	0.04960182049244433	0.05210954125835024
0.019217848056914757	-0.474913627441468	-0.004347509812097361	-0.051454461485063274	-0.01984494398197828	0.0421137709051213	0.05652909164070051
0.029918041797705446	-0.48082526899831557	-0.012030323425562846	-0.053820916810699546	-0.01564367146681197	0.034442135956723664	0.06033928353481234
0.04029421999069596	-0.4864014649860674	-0.02072672192118593	-0.05510326696635891	-0.011564395026219566	0.025562936646823534	0.0630842258026636
0.05096218206517421	-0.4901459057040536	-0.030493580664676737	-0.05571004032190163	-0.0074957108254881735	0.01672867968608488	0.06407321008001322
0.06075016174449768	-0.49254373753513603	-0.04036068927866562	-0.05604197926277037	-0.003440453189964169	0.008428933543781358	0.0640933531048008
0.07052185636451878	-0.4947435021981078	-0.05134364609159498	-0.055510776831122016	0.0007429025622789943	0.0003133114786217153	0.06470749210822732
0.07926539886509723	-0.4949568579139847	-0.06108445214868964	-0.053221422818513754	0.004453314766494448	-0.007967319160463317	0.06399644811769054
0.08730216415437562	-0.49572629997996787	-0.07085565970317938	-0.05134143473472064	0.00783753807298888	-0.01738018688399335	0.061600810947017456
0.09378542969519807	-0.49574354464384107	-0.0810296677034168	-0.050806769458524054	0.012603847826494676	-0.02553982674427293	0.058794582616220226
0.09937625039837629	-0.4969087330125148	-0.09064675090479545	-0.049622746060804246	0.017508740042998797	-0.03273786301381445	0.05657905720821198
0.10284004042579983	-0.49819884698311734	-0.09982207422992719	-0.04957171463168554	0.022360499780773858	-0.0396278959117055	0.05453858066718331
0.10530185661186818	-0.49886076851921013	-0.10744284727177396	-0.051114492645055985	0.026958674166508538	-0.04563487792482293	0.053868148005637884
0.10854489556187503	-0.5007724244619535	-0.11247449352597949	-0.05446080517563923	0.0315579519759335	-0.05040777166528072	0.05523654602706203
0.11193200970631549	-0.5033333106686574	-0.1171627798904354	-0.05789695817342001	0.03553058317988144	-0.0545647353012123	0.05696536842003462
0.11513271445757788	-0.5073306990674052	-0.12215912535704627	-0.06186352829853928	0.039589127290157025	-0.05857703674349131	0.06022075660649667
0.1176717336352127	-0.5107416294962478	-0.12742322208146895	-0.06577178160345061	0.04386423791006746	-0.06237243103525822	0.06380386294230767
0.12128075336229384	-0.5149736732440291	-0.13369975635873557	-0.07057236847173926	0.049005601938353405	-0.0648446353127498	0.06746777505716937
0.1246907693278969	-0.5188064776533821	-0.13787124616137628	-0.07504021019257166	0.05341197251454289	-0.06592093785483462	0.0692624718241608
0.12875642520279526	-0.5238152117957948	-0.1414512662831774	-0.07869037256703026	0.05660247812588568	-0.06727608477726782	0.06885145748375794
0.13287552714663087	-0.5276091830719319	-0.14450743689078532	-0.08072214016385798	0.05974715384791968	-0.06834299761726063	0.06538340400924952
0.1371961963492825	-0.5303675316768225	-0.14679415457563066	-0.0817545894623616	0.06367392659794333	-0.0692533206556049	0.06047120372237934
0.14203144981306534	-0.5328173676548633	-0.14884713849743972	-0.08161378866034401	0.06700716820735278	-0.07045201913411929	0.054382947690794894
0.14611983653111899	-0.5331098047059658	-0.14980815745716036	-0.07915456124316439	0.07013406873973117	-0.07192138979908483	0.04589312982028734
0.1495706863895897	-0.5327887779006867	-0.1485456870078017	-0.07596468196620193	0.07296802226105362	-0.07327083924232634	0.03735099328792865
0.15315548622780203	-0.5322318035602707	-0.14575470905439833	-0.07146178190678172	0.07684789740280804	-0.07361778143249041	0.027189774994531162
0.15696841750199006	-0.5315461277386903	-0.1404282278517647	-0.06698405674552799	0.08111431563326497	-0.07351971243156762	0.015185524159650538
0.15974678591763974	-0.5305857854268967	-0.13387432124120363	-0.06210281459116666	0.08602121489410755	-0.07321324206116354	0.0035163492324192715
0.16084239428915728	-0.5290767685815809	-0.1269216771827963	-0.056891649733349786	0.09122544741844925	-0.07420571987605173	-0.0070639622310946755
0.16036959094850087	-0.5263145587901908	-0.11895146788562255	-0.052768888458590235	0.09796032256637138	-0.07540585885501941	-0.01619285762052844
0.16054235262995764	-0.5219852658124605	-0.11176204491791748	-0.049315939023285654	0.10366379733601101	-0.07690136576233711	-0.023335708406906346
0.16111058678650622	-0.5181666231058629	-0.10476628347692574	-0.04591964479564019	0.10864055851223667	-0.07819851004589554	-0.03012452219592921
0.16166529547002956	-0.5138033798770966	-0.09678709058916252	-0.041986647053604054	0.11401022562823959	-0.07963072415481975	-0.036346538939323075
0.16269289089240774	-0.5097050390467912	-0.08998236958491479	-0.03818607738656365	0.11979168903659282	-0.08110652585946196	-0.04050615650716742
0.16426610038398026	-0.5051343321433159	-0.08419943716972855	-0.03493703722047448	0.1259661786771562	-0.08318509750845328	-0.044380328971350705
0.16634944199208124	-0.49830235460920347	-0.07834916796649517	-0.031297402310167734	0.1314063221128335	-0.08554519097335142	-0.04702102779146808
0.16977301043519544	-0.4920647902805587	-0.07262505613243628	-0.02767908890428019	0.1350834020541844	-0.08832890653050089	-0.04866824927966139
0.1746479015120353	-0.48502993800894073	-0.0657012435861959	-0.023820925514604067	0.13755162523480857	-0.09160109819254408	-0.04948134881526557
0.1822766510776397	-0.4770933467896831	-0.05852757385223088	-0.019992628541981694	0.13948646295211115	-0.09401234311439402	-0.04993505820732291
0.19247354707855396	-0.46725793444741015	-0.050781089625432194	-0.015334870009100918	0.1408897145331202	-0.09618682197143338	-0.04981520355254336
0.20482294411991023	-0.45781726605011663	-0.0423555655683791	-0.010218185076114293	0.1422261182415676	-0.09781216165744096	-0.05148914284430568
0.21669377180971947	-0.44855872961107784	-0.033212578284937164	-0.004759306006727446	0.14415059556297793	-0.09835398793503033	-0.05350931355482784
0.22807304777133847	-0.43941105805422165	-0.023149066319644376	0.0010437134661769529	0.14598719900774615	-0.09784973575945413	-0.05557018481976972
0.2388938438450878	-0.4311314086787638	-0.012013847225403568	0.0062902029908775	0.1472083247656366	-0.09709575033954539	-0.05977948776939471
0.2495738797690127	-0.42342143865728976	0.0004242030956772228	0.011733875774943163	0.14824889064808777	-0.09449782342431078	-0.06427326326973973
0.25877273368005344	-0.4173527648969926	0.01325475086549042	0.016014999822548052	0.148492705541326	-0.09079032601351246	-0.06924864535127852
0.26658195052577444	-0.4105860003672848	0.025082474012042826	0.019521689546516653	0.14862005185325383	-0.08567141969387482	-0.0740588183447387
0.2730264961603974	-0.4044914799837507	0.036006932921258956	0.021611503378706806	0.1481943430130634	-0.07937317797032128	-0.08116550827171944
0.2777173340779048	-0.3987772956612531	0.04713855993322355	0.023837170767700706	0.14680767823254717	-0.07253692877931017	-0.08962709567283375
0.27938460194035136	-0.39365515779301063	0.05753153600133117	0.025331305228867923	0.1453147292927776	-0.06518247146166907	-0.09992702664685287
0.2779795883589971	-0.3892300642009715	0.06861238271768041	0.026876904645517202	0.1447113086739279	-0.05801301077280679	-0.10985079899892675
0.27448373705716833	-0.3856352098343665	0.07995409162875677	0.02714382371020197	0.14457748795383904	-0.051015419442947386	-0.12000500317839619
0.26867646943176976	-0.3817604304992501	0.09029203422987966	0.02661689014395143	0.14401807891833215	-0.043930018104829015	-0.13074164050850373
0.2622427514623055	-0.37802843085292626	0.10112638927552622	0.026735471954727648	0.1432654407678382	-0.036146541498395794	-0.14180739331486386
0.2546412200328556	-0.37589070337088226	0.1116624543299815	0.026393677055734567	0.14230907036728596	-0.029167158479670816	-0.15200601165688404
0.246737114134943	-0.3740967504064297	0.12264079217000794	0.02494839144511226	0.14142001229228968	-0.02252010834520301	-0.16207356693882
0.23821312000104264	-0.37332093469557126	0.13525498067197347	0.0234757396368747	0.14054561214984157	-0.015860906693384403	-0.1725582532068255
0.22852927047828364	-0.3737730986644388	0.1475998631620767	0.020978696970568762	0.13920207278612684	-0.010302504961780087	-0.18244936849240145
0.21747509422167643	-0.3739737893393319	0.15986460291314458	0.018345966635587935	0.13721861886040812	-0.00523500145112029	-0.19102060787313754
0.20605902655190808	-0.3758034453259964	0.17226735580083083	0.015890227125236175	0.13212012519610677	-0.0011100558311447576	-0.19801201433829693
0.19393831895988084	-0.37586535021594053	0.18335335319413254	0.01195319878196665	0.12483784324731001	0.002601162862871988	-0.20495122987326436
0.18314969328613448	-0.3746982649846034	0.19353019005457062	0.008325234002212717	0.11589190725646555	0.005384579609719369	-0.21120888963782009
0.17327197195593	-0.3731453129253542	0.20267768906621483	0.005573686760825661	0.10641997285611947	0.007437487271474625	-0.21704014551012063
0.16333683891176606	-0.3687322035814607	0.20947127849562283	0.00354922169594913	0.09625898841702905	0.009083799850306754	-0.22333586199921698
0.1537056008567493	-0.36240138268677125	0.2152951266878834	0.0011869675580449685	0.08620891232214928	0.010404517966553584	-0.22955307562589491
0.14524948529848697	-0.354180266670264	0.22112295011059405	0.0005001504606116439	0.07563050376688796	0.010961862159091484	-0.2358291441628375
0.1386269728531162	-0.3443807149077819	0.2245145881774671	0.00020238716543716923	0.0643788687889561	0.011201072668294633	-0.24213465494491038
0.13253848528523032	-0.33269657157667654	0.226775557908982	0.0016713585954202387	0.05341819650927861	0.011323053807948591	-0.2470597099978916
0.1297135842685384	-0.3197821089568865	0.22690325694654606	0.002978824515893097	0.04311391318614357	0.01083149889336127	-0.25045006895249766
0.12937894144303935	-0.3050676480487165	0.22605169492957555	0.004078846203102615	0.034097549363706396	0.010302881073412764	-0.25216213559615297
0.13205014630473044	-0.29211696448584146	0.2248418869355946	0.004759322455861345	0.02605351423387991	0.010044227335430466	-0.2510062610884404
0.13620108655456592	-0.27996440301630454	0.22272857973323779	0.004914969801797016	0.017964546319428096	0.010242530492230834	-0.24968576929365682
0.14238600018465186	-0.26921584247667835	0.21988474867630814	0.004304358415747368	0.010371357449591093	0.010602590993431896	-0.2502383272846748
0.15065364450326954	-0.26175010485880673	0.21684822377456636	0.00154878226205922	0.0036739005598487896	0.011020969657605082	-0.2490016326296433
0.16016223496508297	-0.2546116005865757	0.21337591220458055	-0.001395002884546838	-0.0032918660406285674	0.01149299145447009	-0.24862464608035284
0.1698996360377829	-0.24759369042447824	0.20876149912187214	-0.004989826725166745	-0.010734106673507632	0.011518478428178635	-0.24918985168996044
0.17982212008449497	-0.24234884438191964	0.20431176173632956	-0.008591406808515487	-0.016988755228023407	0.011146037033115229	-0.24997384188022198
0.19154404588913646	-0.23764076375333462	0.19940234138168608	-0.013383599209672373	-0.024003380848202513	0.010446578242146532	-0.25159029131784266
0.2035298667631513	-0.23430204077413674	0.1959279256246608	-0.018105544996960567	-0.03130410920364171	0.011326724736382703	-0.2541393015436596
0.21600244378665817	-0.2332592680655921	0.19185438682936592	-0.021920113652869	-0.03934980516776733	0.01375749515996484	-0.25829514604004367
0.22688039874983248	-0.23285148322743696	0.18874920219718114	-0.02539317420724038	-0.04789869356192511	0.016758138066929586	-0.26521957995965706
0.23648809768372073	-0.23348640924900468	0.18736133810402775	-0.02842404536684349	-0.056133843401248024	0.020243735167574793	-0.27189424027990206
0.24436845187638243	-0.23513916018824524	0.18562796560737166	-0.032343211020671385	-0.06450690867829445	0.024050734874542685	-0.27793723356563893
0.25041282067445186	-0.23697013610219295	0.1841257628513163	-0.03534092260329374	-0.07447415816611291	0.02790225033712427	-0.28563302819906744
0.2555681690372928	-0.24124492560674984	0.1822595240182469	-0.03792151193568371	-0.08518155719204223	0.03271166232225683	-0.2926191694952406
0.25983288814691874	-0.24805942441320342	0.17970293759474296	-0.04103751412262731	-0.09532506481221799	0.038891193198283366	-0.29850725003386414
0.2622614917831837	-0.2537662511762457	0.17615081030549334	-0.043818187133174355	-0.10612160605495162	0.045083070592288964	-0.3037739341836967
0.26218481429461493	-0.26048309940496434	0.17131711286295803	-0.046500207445660774	-0.11605473601406326	0.05148770670866566	-0.3098343826345105
0.25954355712056154	-0.268420410571699	0.16534341209890097	-0.049590462300521214	-0.12517039904945332	0.05744525798538597	-0.3157126777032508
0.25501976478353167	-0.2764725104094306	0.15930526836001052	-0.05312389375114085	-0.13408061692838824	0.062373445455842724	-0.32070410912512726
0.24881880440701107	-0.2837270116702258	0.15286708457663958	-0.05630982324276175	-0.14206518364095028	0.06721040318259995	-0.3240887727098481
0.2427459558144572	-0.2901615275572416	0.1462226210914426	-0.059034388734571744	-0.1512216297124891	0.0715439295949993	-0.3279742415156345
0.23662577033264773	-0.29511702279572566	0.13995752740383474	-0.06134579534100629	-0.1610083236913059	0.07566672988201648	-0.33199404613784234
0.23032418303667299	-0.2984867521277787	0.13459329973805753	-0.06290125799527488	-0.17004681808162897	0.07954690744135971	-0.33366673552111836
0.22408120483663382	-0.2990781933683489	0.12895192411139775	-0.06357989520208546	-0.1788263322024608	0.08287818689553955	-0.33488701147713246
0.2178658662201411	-0.29843741588226497	0.12236966246736534	-0.06282417018294295	-0.18751756166856431	0.08480174961270988	-0.3343267649020769
0.21171663578433025	-0.2997192378497028	0.11624105863498617	-0.061885805192592944	-0.1952348909125533	0.08551339248827594	-0.33250136516973144
0.20617733024652438	-0.29950797685196395	0.11061194348225263	-0.058699927094850834	-0.20165406355514903	0.08548387624557728	-0.3279513014835972
0.20118662336188467	-0.2990346066411327	0.10525717659937098	-0.05508819928527847	-0.20768255266688018	0.0842043544689134	-0.3224135065172939
0.1961450675082697	-0.2973954194536012	0.09892656846466945	-0.05082016331695953	-0.21285100769534626	0.08313881534321876	-0.31550515541157753
0.1923007922645058	-0.29651306261680943	0.09166172935194068	-0.04705361162630445	-0.21887697779235343	0.0816728628703928	-0.3071009729598065
0.1884986574296368	-0.2950598892856296	0.08315051530452139	-0.043591143015313666	-0.22372595775021825	0.07931652622951553	-0.2980308635156409
0.1855696206313252	-0.2940510976956502	0.07465150487380964	-0.04011114458339618	-0.22915841841456447	0.0760082067930101	-0.2871387610305698
0.1825156560646739	-0.2934773454555613	0.06556531209823772	-0.03919202386941106	-0.23484190024625368	0.07203654835131032	-0.2759020594146289
0.17929395699199877	-0.29333949029187345	0.05760796010562363	-0.03919867159642385	-0.24120433657947038	0.06740721531587333	-0.2639379443216325
0.17594698699689598	-0.2926275560112327	0.05019867659903474	-0.03906774902294347	-0.24766523959034425	0.0630090105357149	-0.2514387293791436
0.17349215513591454	-0.2910058897710131	0.04235319396849313	-0.03893277384324581	-0.2544528402779695	0.059455977804366414	-0.23786272969858732
0.1723055395074863	-0.2896250260168823	0.03421885733079421	-0.03910237777475975	-0.2622514229503872	0.05663115991637001	-0.22360886365678073
0.17296785366424172	-0.2884464850264652	0.025981728933552134	-0.03823113508117084	-0.27011915349005006	0.055506952441313	-0.20948610206289334
0.17551382640633342	-0.2864038862847133	0.01800817762897671	-0.037677128358220804	-0.2767518196559709	0.05411857791831261	-0.19682857708981785
0.17999847840085625	-0.2850589984170521	0.01013828515887514	-0.035467332654180964	-0.2822065995732563	0.05206103131796776	-0.1841264667845711
0.1857144674233583	-0.2848949295101446	0.0027810714636520417	-0.03222773829180693	-0.2875882675340636	0.05103444491274598	-0.17071223659879473
0.19130400683609639	-0.28527211782071077	-0.004769032654501607	-0.028415098106861252	-0.2917417190595822	0.049954317658056045	-0.15642058353609034
0.1970017152104589	-0.2868582990923801	-0.013003754153615658	-0.023195749034550885	-0.29525205080049377	0.048747556054112025	-0.14240760698187155
0.20272342614450858	-0.2890866937691158	-0.02237794892157839	-0.0175227217483381	-0.2986338813296047	0.04743678416202364	-0.12860504508936513
0.2067775076980527	-0.29327776075427386	-0.03289537788933082	-0.012531549873975496	-0.30177891828769043	0.04662054128908675	-0.11586232728544638
0.2098309512775325	-0.29850416187345036	-0.042200071780551726	-0.008590029899539334	-0.30452462287508836	0.0458608045042796	-0.10483966871797656
0.21125015765172786	-0.3055232754748758	-0.05007887616845786	-0.006204858792271253	-0.30709659008440915	0.04585447814267389	-0.09653045152267187
0.20929327254044225	-0.31269355612078953	-0.057713725872592436	-0.004626217120083494	-0.31008476395274515	0.045418920350762754	-0.08880664094479523
0.20460868564735663	-0.3203287588671304	-0.06397793899644563	-0.0030319833776414618	-0.31428594983900626	0.045643039147475965	-0.08162607436513972
0.19611234861121932	-0.32764374632641186	-0.07043367669115189	-0.001707978076799621	-0.31877711135712417	0.045902195726693046	-0.07717349882003678
0.18431886945629025	-0.33455720345385936	-0.07566000489088483	-0.0009476081879321446	-0.32223275652968647	0.04474790709162747	-0.07263908256007898
0.1703398568886184	-0.3411517149944131	-0.08053551541124297	-0.000896179369990445	-0.3243003181541281	0.043983189546879436	-0.06697965269331677
0.15590429177087553	-0.3457062082461931	-0.08487717626603668	-0.0008116642931786031	-0.32583183261176574	0.042825194539533464	-0.06153885672604781
0.14108354698230374	-0.35026905264147323	-0.08797983544072878	-0.0007565369255293081	-0.3252070563689509	0.04117277688245804	-0.05389124140559472
0.12720194848613203	-0.3549531925725991	-0.08858749388070232	-0.0008956750348990961	-0.323983724428394	0.038798736939173455	-0.04381709749260872
0.11260042193526328	-0.3586347838882224	-0.08966492126060693	-0.0007975077425853988	-0.3224277775047382	0.03612374878076362	-0.03181625054250523
0.09785683889244655	-0.36107402034225516	-0.0904487075957999	1.353913963650366e-06	-0.3208451137309674	0.03243975903155975	-0.017797858475626094
0.08360601366805535	-0.3632793985943	-0.09133631448297193	0.0010702743669907255	-0.3185703105897791	0.027471707836302206	-0.0034011239577897024
0.07060013142974089	-0.3646583059807745	-0.0919317434344338	0.001891903977775014	-0.3150582233242028	0.02092356240033895	0.011730251342603318
0.058976116750403096	-0.36539031315734116	-0.09101094863135864	0.0022458328749462575	-0.3100531550935352	0.013496689801602632	0.028460778601241996
0.0491369797168824	-0.3645924058019883	-0.09059185830757849	0.0025960762092187978	-0.30387082814667077	0.005398705673651688	0.04356179385789652
0.04151599775530011	-0.3625127857624223	-0.08900342229704097	0.00342674960936009	-0.29780635190192456	-0.004018967725472887	0.05702853771348157
0.035290778265642586	-0.36031550453072075	-0.08629195960668137	0.0031731380865810885	-0.2901993447978022	-0.013234451614641787	0.07058621593090951
0.029292709808387506	-0.35729427359231164	-0.0828363706290804	0.002609924934147155	-0.28221750914062754	-0.02279504557912247	0.08117134563538565
0.02456776894326215	-0.35273190948628885	-0.08020904664995816	0.002286159805683266	-0.2734710538894366	-0.03269253460498733	0.08975661109532211
0.020871722845296894	-0.3490827235676891	-0.07799547515126418	0.0019947853763717174	-0.2634309275704525	-0.04272192927297053	0.0958308612555525
0.018191089345041326	-0.3449101766770173	-0.07556545280916924	0.0021943737136033287	-0.25270091286739965	-0.052485334286561915	0.10086993043061793
0.015672580564739063	-0.3409256257716477	-0.07318282511681552	0.0026849580117480412	-0.24127601598543152	-0.062018860637798344	0.10415236691543632
0.012601833130629004	-0.33728413215168157	-0.07127714731118417	0.00335085579745905	-0.2291998349100161	-0.07059927390325645	0.10707655138840422
0.009845101538288499	-0.33444919123226236	-0.06951174388146786	0.004021189696237493	-0.21746104682162443	-0.07928597140155434	0.11007966901574842
0.006280611336452854	-0.33280147395809373	-0.06902401508220077	0.004419824310793241	-0.20439634244462362	-0.08792704450434022	0.11441019037828735
0.0019147993632482423	-0.33304963247359415	-0.07105108262678267	0.005231055917036667	-0.1900663441242908	-0.09664994377134777	0.12079465980090502
-0.002730150392698843	-0.33509171267337	-0.07456631640360263	0.006672655688821673	-0.17435186298977645	-0.1060997251745106	0.12625323227728083
-0.007673051995848029	-0.33888048351646466	-0.07999654638764364	0.00796481306978674	-0.1581023650392182	-0.11587898640291265	0.133128166639653
-0.013533493903300685	-0.3421834840882984	-0.08543255559359972	0.009112521624794874	-0.14112179151075221	-0.1251166686056494	0.13979126253566201
-0.018650983885275193	-0.34366609165447665	-0.09057357355090456	0.010625641006241963	-0.12396673298180468	-0.1337539497039154	0.14780129593341373
-0.023863190413576617	-0.34550446525376605	-0.09623479138667926	0.010283757549028966	-0.1066626495936961	-0.14225450582597943	0.15582039410405935
-0.028209778602058318	-0.3460248249540963	-0.10322147235191072	0.00843768949353102	-0.0879927575294344	-0.15017343657943083	0.16574610381258895
-0.03136865701562822	-0.34680572083717365	-0.10933308968976946	0.00614181867807459	-0.06938740488984356	-0.15865611405587238	0.17651915143066457
-0.03338417239904159	-0.3466686326834241	-0.1159703398916581	0.004291678758456888	-0.05054466974448213	-0.16585941862231163	0.18660369194615856
-0.034405346135973805	-0.3464509806702761	-0.1221307283248641	0.0021580351219238902	-0.034187785904432055	-0.1716846580743789	0.19773276946895266
-0.0344623216845501	-0.34496742843765776	-0.12723030203597124	-0.0006428442658675398	-0.018076904598918912	-0.17605140464474758	0.20679568983254215
-0.033740204399489465	-0.3433319832063393	-0.13346215112284426	-0.0023624086664288182	-0.003155612228290774	-0.17907726682128963	0.2174119646730032
-0.032289717367016725	-0.3417824553412579	-0.13961205015005407	-0.0032193805884357905	0.012198037508169389	-0.17986421479458012	0.228101122133887
-0.02935184692843587	-0.3427908814744383	-0.14622038671486157	-0.004632294312321851	0.02686904499881758	-0.18033001156434827	0.23842491109040873
-0.026967537459179174	-0.3442952996003123	-0.1530630644115899	-0.0064599128767415595	0.04135362776476151	-0.1804732749082183	0.2481133909878688
-0.024642627960077684	-0.3458510598194759	-0.15973448363691664	-0.007502026058072729	0.05622442254804087	-0.18018604326489251	0.257462223474275
-0.022023088429772214	-0.3476128642620412	-0.1653696373090192	-0.008238756665327637	0.06986478719913974	-0.1805258160544445	0.26683517309230864
-0.020141583952921722	-0.3494589141425012	-0.17164452845739706	-0.0078068146141915505	0.08284597676983912	-0.18009319103000962	0.27636761567441936
-0.019924976240169916	-0.35104604470332823	-0.17763947285506565	-0.007975194866492598	0.09543224190380432	-0.17964194996540817	0.2856794093638648
-0.020816246678725205	-0.35296265116848896	-0.183753090443762	-0.007925079837476107	0.10868494483911967	-0.17926167636406592	0.29344064715062224
-0.0218323252387354	-0.35477300766044884	-0.1896033481243945	-0.007026489132632013	0.12062675710532507	-0.17761913126574164	0.3005040890009735
-0.024325544622842626	-0.3560937425887406	-0.1942570810483189	-0.006247734670301021	0.13244137450627674	-0.1750919121045252	0.3065205072738455
-0.027663685793349633	-0.3559584811385936	-0.19761841946050857	-0.0065008800275669736	0.1432488923744201	-0.1724508542930805	0.31181289787348704
-0.03151043453435467	-0.3537477295633408	-0.20041424580008854	-0.0061593287822838405	0.15308480363036275	-0.17073178707061354	0.31683680372502754
-0.035596558621839434	-0.3520418572757593	-0.20263837935777684	-0.005176678174335099	0.16200268397514994	-0.16941315149848532	0.32146415720119914
-0.03934615547010078	-0.35045337192402837	-0.20546642566684267	-0.0032524028998532073	0.16938700177793137	-0.16826733777205058	0.32773848032919667
-0.04409582202496809	-0.3494818182677215	-0.20941686687767258	-0.0008794581575122182	0.17633102993931554	-0.16625792465692074	0.3331778088402589
-0.04921393482145563	-0.34909530088282914	-0.21425732432141673	0.0006624229950007651	0.1840133923206364	-0.16469436272085455	0.3378826709462344
-0.05282949609658201	-0.34830890407570925	-0.21868282305539835	0.002712976967356333	0.1912735871116883	-0.16266948959251934	0.3430714062943875
-0.054043620908068024	-0.3461294855358931	-0.22432640043158525	0.005910042275586766	0.19706799073497305	-0.15993991928109824	0.3479240633266298
-0.0547953744057441	-0.3434868957258813	-0.22982127823201465	0.008425840781808767	0.2018795287513901	-0.1575108655129997	0.3519897164222663
-0.05472785448760298	-0.3411134884380149	-0.2356001682227208	0.010994867503782632	0.20518077525601885	-0.15485029792054247	0.3553896698125284
-0.0544845624692844	-0.33840579561240985	-0.24241773355384694	0.014036650486376444	0.20678165609684068	-0.15210897837383877	0.35681209782130674
-0.05413946559940491	-0.33512503405156313	-0.2502048054031148	0.017391599825448426	0.2082936142894371	-0.1477199230532398	0.3567566032422578
-0.05285216360888817	-0.3304258320839151	-0.2574785994590325	0.020709327569920624	0.2085542062681997	-0.14243253890201749	0.3565376460037327
-0.05178776452708893	-0.32593282757140873	-0.2636643628144757	0.02370947338020725	0.20909859129405695	-0.13653872494301866	0.3534898557004742
-0.05034157251130762	-0.32119782140188324	-0.2685882247404367	0.026100233259992174	0.20880543069229707	-0.13076148926024236	0.34936703110755346
-0.049532826173688135	-0.3169449028137361	-0.27281521138133624	0.02856098450589812	0.20784215308950854	-0.12436883059570301	0.34558348479884754
-0.04962912572547029	-0.3142877731428538	-0.27862041806980814	0.031236319980585563	0.20650265102480092	-0.11717053557711941	0.3419057483778292
-0.050658283336159335	-0.31332691412222013	-0.2845845349921925	0.03259036490112021	0.20579739163187027	-0.1096946906775979	0.3381606464748944
-0.052847138292437826	-0.31307447273739153	-0.2910837491853006	0.034359715786820476	0.20593059642777045	-0.10151208485096246	0.3348236116719684
-0.05555406461569436	-0.31269029572541035	-0.29833784997851376	0.036393992061939974	0.20594971004229234	-0.09338721978836816	0.33257658875807167
-0.05743872426601136	-0.31155509793956115	-0.3066549696863486	0.0382948368753654	0.20672201480311797	-0.0852506598358765	0.3329422402647847
-0.060396339781096264	-0.31016125909319436	-0.3140763036516762	0.0395414499901982	0.20744752517630544	-0.07701570439517028	0.3339257171819814
-0.06322662714546333	-0.30816003956034166	-0.3225354102267735	0.039996138296296675	0.20927650665180797	-0.06890497384331826	0.3360712348180025
-0.06520402208740322	-0.30556939880394735	-0.3324596875665887	0.03977643976779587	0.21062604691442116	-0.06118941473096382	0.3400026200644619
-0.06609235879267342	-0.3014083998388061	-0.3426033619395904	0.03996177341054038	0.21169645297103207	-0.053629165954483214	0.3460346548940909
-0.06515077988067626	-0.29591157984583455	-0.35370278675509287	0.04039328818342539	0.21216755252320524	-0.0462196127964231	0.3512651946737923
-0.06310590631450042	-0.2884166099433422	-0.36483118243308466	0.03991686580308811	0.2120925111261916	-0.04015379994989316	0.35605469986826843
-0.06053374630913452	-0.2799029137655363	-0.37467282378627453	0.03897188649159707	0.21142760679968825	-0.03451949970198561	0.36160056890639625
-0.057120178581338665	-0.2703921089660494	-0.3828668645684628	0.038578118813855665	0.21014219240623105	-0.029696055463880502	0.3654382943210863
-0.053556924426846175	-0.25983298262255283	-0.39025902296462156	0.038277756346473464	0.20711752524403004	-0.02483647278247227	0.36894087601505016
-0.05040937935558101	-0.24991102930890716	-0.395740055139535	0.03746094669337841	0.20222699683838652	-0.020952524038278648	0.3709251504890074
-0.046648257742967505	-0.24104671243264578	-0.40150153030287256	0.03587630990381121	0.19650136707716848	-0.018006698340564425	0.37312968049755735
-0.04371495989045674	-0.23365705645159904	-0.40694551906949905	0.03479890045397343	0.18781025445357458	-0.01592117459135191	0.374924573363718
-0.04160977011946142	-0.2265616883360635	-0.4115870676805879	0.03383074322075063	0.17840618722242402	-0.01371469481121928	0.37578449647535805
-0.04080954205664028	-0.2202402328020565	-0.414333979903545	0.033130640090881146	0.16749221381701324	-0.01187225618168041	0.3751613596768858
-0.04171189719303203	-0.2150346604365024	-0.4162381689737347	0.03124852853095631	0.15534975693447256	-0.010930643751663758	0.373035630102723
-0.04507277932740826	-0.21055331034606994	-0.41702337928073263	0.02979738271647315	0.14269190982817068	-0.01059279870493949	0.3710504893368485
-0.048815733852163805	-0.20527905375770042	-0.4168203486449532	0.028689816097216193	0.13055589355697061	-0.011070286142017507	0.3674779829386699
-0.0534094647657925	-0.20078905265844066	-0.4178199815978053	0.02632259111554281	0.1187792290591465	-0.012093321752073206	0.3660014551136853
-0.0577496387946415	-0.19461773330343282	-0.4176306477669297	0.023171493730939352	0.10833471309510508	-0.014266586602378697	0.36341711513413016
-0.06201018235028824	-0.18641873013825838	-0.41701116491452545	0.018967735538156887	0.09907354069888959	-0.017582004957089763	0.36008117284194363
-0.06656765293392398	-0.17627028880364187	-0.41607644011668643	0.015528340432729909	0.09094829201489919	-0.021953660925708156	0.3565736639210192
-0.07073288301269046	-0.16440227114927033	-0.41473665583139235	0.012108061897664599	0.08457076392941396	-0.02700893677125378	0.3512870917179605
-0.0746283101157786	-0.15220854376330265	-0.4135300252440247	0.0092314949649496	0.07965139495154287	-0.03232805362305686	0.34548734444993073
-0.07858700059007623	-0.13888366379106587	-0.4135349782487698	0.005619527117565679	0.07734328227414575	-0.03804865732688735	0.33781581449892245
-0.08177101240133658	-0.12444071602778378	-0.41332465008133007	0.0022764491974663834	0.0766901766371326	-0.04339979706846173	0.33118788077007194
-0.08269961776981079	-0.11026224768650608	-0.41369689325958425	-0.0009412424689967946	0.0772003146037029	-0.048750013413632665	0.3236710811233381
-0.08243572278304077	-0.0958434282340279	-0.41476686242870314	-0.003960104103697848	0.07756261445143223	-0.05380352014265895	0.31533320406771514
-0.08061889231840398	-0.08147055146138009	-0.4157930480577886	-0.007992139406355642	0.07856578539215736	-0.05978009263968406	0.3067534151120662
-0.0774400847073295	-0.06805630967402514	-0.41592830129788466	-0.012376428266589776	0.08055162496393123	-0.06682095978003462	0.29885808539300723
-0.07306857122912072	-0.05751758776541828	-0.41616604445947375	-0.014007469684654033	0.0835882853941256	-0.07328299231761357	0.2920196015326033
-0.06676786513564359	-0.04889094565389082	-0.4164326721858135	-0.015779254704528293	0.0870958337275421	-0.07815608742900476	0.28630159844618364
-0.06009253138612716	-0.04052529902785658	-0.4170672762836966	-0.01726655899267386	0.0913334459764551	-0.08250297450193102	0.28346029208034296
-0.052613244209826784	-0.0313942946776972	-0.4161782997944943	-0.019309436757798473	0.09558498845523107	-0.08813204242479432	0.2809847347502163
-0.042822091438664694	-0.023038065145652008	-0.41318018944828794	-0.020365694664912736	0.09927768228755966	-0.09318083563407027	0.280644063845214
-0.031994276481488754	-0.014523997750695036	-0.4090922911797215	-0.02102910724122433	0.10213375406633658	-0.09784799609023201	0.28129145625234464
-0.021381768772205077	-0.006529855449999707	-0.403392442761158	-0.022934105031813232	0.10501483406155934	-0.10118440757195873	0.2825902614988811
-0.012376943590103632	7.840703890810846e-05	-0.3958281335468593	-0.025846142421264914	0.10804825569802487	-0.10440786577686804	0.2848780413526311
-0.003903237280256617	0.006190178248652582	-0.387295338315249	-0.02697521992758061	0.11076623619961848	-0.10717312985613987	0.2860767564756614
0.0029564762590116866	0.010699665076759705	-0.38025573590817585	-0.02800052585035458	0.11420151885018925	-0.10924623341843076	0.2870116377748571
0.009308857263628092	0.015451337274191016	-0.37427105961666624	-0.0300468302176991	0.1175539334804368	-0.1110379753764682	0.2875663805849995
0.014561393415926115	0.020028261863970127	-0.36737337132048953	-0.032725627595898574	0.12067986170978133	-0.11386018262895667	0.28652890902230493
0.01983556916408386	0.023926809474327647	-0.36050863913522047	-0.03648268747253733	0.12378709845400798	-0.1168861367673739	0.282718407252074
0.02485754541179273	0.027311599223013513	-0.3545204828586059	-0.03983644837848495	0.12693998572060128	-0.11837327810535105	0.2786970805742857
0.029128879047525497	0.03109763568118048	-0.35009129126758265	-0.04378393858568455	0.13080644291815596	-0.11980468476864337	0.27410091947273274
0.03386756849653927	0.035133582134652334	-0.3467583560529753	-0.046654123784061335	0.13538361327373644	-0.12191766250525941	0.26714309503942546
0.03911331958966782	0.041921874096483895	-0.3435467697362284	-0.04922898589817676	0.1407813656747546	-0.12537204921467646	0.25869799248997344
0.045343204764897324	0.049267688357398955	-0.3396553447863108	-0.05038937398461355	0.1458489448265004	-0.12915430523669874	0.2503382438899831
0.0512043398990574	0.05768995750905557	-0.3345163956300043	-0.05188775316761582	0.15146215421763148	-0.1330669900627238	0.2422459396113341
0.05679011079616042	0.06731584641199573	-0.32705648745285854	-0.05196685289475407	0.1561842178466194	-0.13771879324885916	0.23276217812214997
0.06152905663006025	0.0766299184549569	-0.3177787070068827	-0.052001262145898605	0.16051560853421482	-0.14320869260168945	0.2216422429660433
0.06569149445745334	0.08651974469375873	-0.30843311532833095	-0.05130577078634091	0.16473372320783342	-0.1494119475625884	0.21086583332520575
0.06861748352120885	0.0959658296914247	-0.29725531849235715	-0.04901787545432501	0.1690855712378404	-0.15557201410543542	0.20020543658620932
0.07055995282589955	0.1046159342023361	-0.2847080370374009	-0.04593802725987372	0.17402159641212978	-0.16242979040628278	0.1874312785574506
0.07149193572137974	0.11217312796961261	-0.2713084422702118	-0.042494490570672866	0.1787559452872058	-0.16929389352030264	0.17441607995986602
0.07014822608176867	0.11837414938435682	-0.25592504856222115	-0.04028509482601012	0.18414693226788464	-0.17579118870830032	0.1620629054222205
0.06743502942471066	0.12153895000702368	-0.23932461020854617	-0.036688186316468266	0.18878108252926806	-0.18087139263900204	0.15103654839420716
0.06354138468098255	0.12411623773298316	-0.22447920449119427	-0.032942627010080924	0.19343042695950802	-0.18519258487107	0.1389545833047579
0.058877532532327734	0.12652611906016129	-0.21082774704959212	-0.030050765638354692	0.19725321671731266	-0.18843749131608964	0.12798440991686508
0.05406509745798177	0.1290786576533399	-0.1982715068997807	-0.028262948909696033	0.20160978780257605	-0.19014010054809385	0.11815876489102352
0.048811987361543005	0.13323072111975132	-0.18645893885405598	-0.02603743417888041	0.20746486330561043	-0.19005503665740522	0.10940065902371102
0.04375973125931008	0.1373398330010311	-0.17355220269619287	-0.022411634033901864	0.213835146065606	-0.18790837191022225	0.09944993251358936
0.03943562209918551	0.14241051829719548	-0.16095123959674631	-0.019725804910684132	0.22160847678701512	-0.1841094257520684	0.0886586556546375
0.03639356565182815	0.14869364643034202	-0.14813503698885197	-0.016817213646744947	0.22841402291791996	-0.1795749393204217	0.07990221193425456
0.03427515414312242	0.15581218311032224	-0.1368505621267963	-0.013541147272734009	0.23499879997893353	-0.17404547666924802	0.07017583238322303
0.033570481894205875	0.16385021266687746	-0.12696986269475924	-0.008284417981414497	0.24120643014026022	-0.1666115263006718	0.06077456167027839
0.03425258254783309	0.17360617982909476	-0.11791037682140666	-0.004119368392728268	0.24757985999079907	-0.15813658990979454	0.04973178176090322
0.03463848109070618	0.18285900914046388	-0.10868228593591893	0.0009195923928377245	0.2544187879468431	-0.14859031012949342	0.03989754606313865
0.03491539692101302	0.1924256310783691	-0.09837773564787823	0.007398595778484111	0.2620654853465469	-0.1383940531218907	0.02953407313664332
0.034646310672958314	0.2007658061696375	-0.08733298086608447	0.014475910449026429	0.2699145638451845	-0.12805086003101954	0.018821264531043443
0.033977461477166265	0.20805423530230258	-0.07587967359405802	0.0227588783271861	0.2763904781705928	-0.11759355378203265	0.008771520620379506
0.032559861761057754	0.2162521196639624	-0.06442485597634894	0.03123146037732432	0.2822055854153039	-0.10655316135141883	0.0002774414225694202
0.030344916550899586	0.22454858634017713	-0.053011165122999096	0.040896419138192926	0.2871837457657879	-0.09593298083563438	-0.005449914322074216
0.027231876232346058	0.23306574037235755	-0.041629763563115166	0.04952932710793421	0.2922045999907338	-0.08556110849741735	-0.009705083984250748
0.023024136516545713	0.24121560519409188	-0.029443876046391426	0.058548308358849464	0.2968030748576041	-0.07482388738023563	-0.011107419182110388
0.018051606663844467	0.2491661698100869	-0.01667995670845162	0.06648175345254786	0.30123947018244435	-0.0649825737451089	-0.011696407534783175
0.011981577166653757	0.2571516515657049	-0.00352634851884176	0.07415386531049223	0.3059270507973311	-0.05502995264173799	-0.008979071864088285
0.005641449046854402	0.26567524702729195	0.00955396395913456	0.08033390625454415	0.31060981116406894	-0.046119826914130455	-0.004775353183655619
-0.0009906434798654731	0.27410757311604433	0.021851104382263495	0.08685804846107811	0.3151505658678571	-0.0379074109160274	-0.00046751347145602105
-0.007018944849833047	0.28224445024637745	0.03233003901963217	0.09265521801337606	0.3184148990923465	-0.02868341638433651	0.005082878453982972
-0.012537951580454267	0.291534909947319	0.04198048785054651	0.09670510229379878	0.32144400498104625	-0.020549420405850418	0.010343370493526748
-0.018253366195576548	0.30111216852827155	0.05082438165402602	0.09947614826626652	0.32403998923254573	-0.013973252929678593	0.014789998778757838
-0.02372502316386135	0.3088766946792381	0.05889716035622481	0.10096841097531262	0.32671946507732036	-0.008685233213358628	0.017592230358323822
-0.02978834565186549	0.31615841062782685	0.06601299027431737	0.10227788962953047	0.3298617330577555	-0.0036766047223702825	0.0184236602739003
-0.035221621920387344	0.32295667243594794	0.07196666115083519	0.10188223470559496	0.3337715640046616	0.000130607692565822	0.017005251228149665
-0.040939641713051644	0.33005751787128135	0.07642558421151452	0.10161157806689455	0.33867456914497973	0.0030563292388436306	0.0151098312476159
-0.04699392032872103	0.3372433558216065	0.07826975559571972	0.10202693020218179	0.34350842411845095	0.004068715533587347	0.011815135071641534
-0.05263574746397466	0.3452360084597859	0.07920091393666098	0.10314185183421659	0.34805075435985133	0.0049619706674260584	0.008236696885014043
-0.05769782667960506	0.35355311553582236	0.07860123842472107	0.10375423453491875	0.3517591036843059	0.0052806325033327405	0.005990675600678421
-0.06283302529887232	0.36376974062822154	0.07932995264142809	0.10538178382717234	0.35531609616359927	0.004283155703181524	0.0046558040460357684
-0.06752537509497376	0.37256393340804117	0.08103411881877999	0.10711304175532024	0.35904158979588674	0.0032029854576861496	0.004747273482292317
-0.07239639040354696	0.380266494473556	0.08134219594349763	0.10993036674511983	0.3627294920140385	0.0023344426550285843	0.006485121608471638
-0.07745224873620113	0.3878863424395063	0.08206093798909342	0.11422712037311392	0.3658659739147742	0.0020213912248522956	0.00985991228341035
-0.08226062641002423	0.39566767073397846	0.08244792860872939	0.11805409596633781	0.3690551045618657	0.0008855286169309768	0.014558447180638954
-0.08717861659410547	0.4022884971521924	0.08195733719256508	0.12323701148832594	0.3718037490389682	-0.0004681115145052338	0.019249214438308
-0.09226714964341978	0.40846091401224977	0.08251317439680961	0.12723371108944154	0.37316367434524556	-0.0008298421434528094	0.024655688760954284
-0.09786780896030871	0.4121288238818216	0.08507074211977332	0.13186237687993638	0.37321820017459173	-0.0006161365269820862	0.029923428762407462
-0.10353543620467356	0.41612012242889607	0.08716242516587344	0.13521032353236503	0.3725222213727008	-0.00010088549247224202	0.034904115997146434
-0.1089945789700113	0.41791396848205936	0.08923960924875739	0.13744006718826113	0.3711133255961056	0.0015444789653436403	0.038418215077439824
-0.1136514334856056	0.4179009310605479	0.08998887046524716	0.13726713202827873	0.36978657927990694	0.004605634915139514	0.04111241317046248
-0.11870310898989188	0.4186647219153866	0.08946500341918076	0.13672600495864834	0.36738661038020515	0.009819995128434253	0.042874164445055804
-0.1222074166053839	0.41972538766000206	0.08954328805347493	0.13557314549940455	0.3640885522665439	0.016424256687370242	0.04326525694810422
-0.1254347710257414	0.42214575689905925	0.08910209290933728	0.13311777087447207	0.35926066529666856	0.023952922576535328	0.042870933293048474
-0.12819613209203617	0.42484182705863033	0.08869804948707968	0.13062920148389884	0.35279227187695134	0.03310080206726291	0.04435214080424946
-0.1307055053567512	0.4284879615257314	0.08867996512040088	0.12778891305288811	0.34550726931675596	0.04376163988798159	0.0459408716039898
-0.13163491400863092	0.4322806589244418	0.08760753427479477	0.12639889064426263	0.3376530689585717	0.05448345402392263	0.048106517588942715
-0.13127847142196986	0.43793557649240844	0.08425885264648342	0.12384993805511993	0.33099915513092387	0.06548554559096265	0.050773100956334014
-0.13052985299787728	0.4433346445662791	0.08208853412882877	0.12167176695333545	0.3235093975298844	0.07639752294772062	0.05427424769787764
-0.129106714991543	0.4499013157928129	0.08023793001201614	0.12057438043491991	0.31615970994232184	0.08645659232775947	0.05889355702518041
-0.12794889118440164	0.45647614677342296	0.07866562266741506	0.12095424477663771	0.308251977263644	0.09540120811290957	0.06451635554693505
-0.1255262430312682	0.4630307323638575	0.07856827129804304	0.12113019138263034	0.29960833496544825	0.10224753064644847	0.07056380731044182
-0.12310920536490036	0.4690183963972148	0.07809559426014194	0.12050772636443519	0.290870400629002	0.10755515632771709	0.07819119162147517
-0.12034475899218273	0.47409724687985816	0.0771689895231591	0.12007863620209391	0.28257835972781037	0.11105864568709518	0.08673795426553081
-0.11863367340311234	0.4773896470052924	0.07467333703666613	0.11984268380745744	0.2750770134255166	0.11280602192429091	0.09361974253583615
-0.11747755117286815	0.48044757916408226	0.07304471607579685	0.11880664948453382	0.2674393376636711	0.11266894401694975	0.10190650318482333
-0.11667052926725163	0.48414935577146884	0.07193741994805065	0.11650906912289175	0.2595756152913565	0.11037059948844592	0.11072835012967432
-0.11675045070142483	0.4872795420836954	0.07145904486366246	0.11425994421074209	0.25108313998350934	0.10616950671352321	0.11865531189040278
-0.11640381134539722	0.4908863499485972	0.07141125635103378	0.1110235580269171	0.24294785494929577	0.1001763120509195	0.1253128632219429
-0.1157284535737589	0.49420629051358034	0.07136678432534943	0.10746894937383272	0.23403907829032372	0.09329129579577526	0.13056611887646583
-0.11398217028509891	0.49829754279965877	0.07108700293159685	0.10366598777967787	0.2246492772891035	0.086318636611288	0.13441882042110007
-0.11278481041617787	0.5015832619524082	0.06921747252002951	0.09965711811701763	0.21651226233323262	0.07930936718956491	0.13652563970438972
-0.11186779229740038	0.5040308948200078	0.0680217833822053	0.0946861260252819	0.20840148837786754	0.07181376396977711	0.13733077159873555
-0.11034883399105938	0.5049851917240245	0.06700494699820415	0.08883803782340871	0.19988027814226267	0.06445214066487719	0.13532756068329405
-0.10838583998028385	0.5067075922026668	0.06587910016337012	0.08344881968028686	0.19109289940655338	0.05745668948456879	0.13136878243516337
-0.10600690031854444	0.5078332559139201	0.06539036058986655	0.07851295418242199	0.18218520540704258	0.05040922772049801	0.12542715354801268
-0.10430784690392166	0.5078462752484297	0.06597725772951071	0.07412562218578539	0.17321119913675442	0.0439945187921845	0.1182323016024449
-0.10292520322620524	0.5082249884797224	0.06708692006922207	0.07091743447872326	0.16318537635378755	0.03752117858765952	0.10983453614241649
-0.10221713791820176	0.5069292059123259	0.06871872931523122	0.06889313057957056	0.15376651390423796	0.03154308544046006	0.10144100809213066
-0.10187225967815033	0.5053702299980318	0.07144880968100382	0.06659701706318616	0.144473897690312	0.025595538563036452	0.09424113177757573
-0.10265794462301285	0.5032075687841807	0.0740499667290089	0.06520355702750516	0.13520268259706053	0.01854672987712408	0.08700199868838707
-0.10401550261558405	0.5004813539312345	0.07717903347777076	0.06404129431475478	0.1254755176299099	0.012330411997055148	0.08069272325536106
-0.1056258949523138	0.4985121498276165	0.07960127253544519	0.06427118381821353	0.11649017743275629	0.007600133990958888	0.07514906896220509
-0.1074726175819764	0.49892054355798054	0.08221309751533884	0.06573829378057272	0.10778859024724718	0.004265147117151482	0.0708988086205323
-0.10852761777533489	0.49823724027588634	0.08537252972847856	0.06777718916779199	0.0988624037944386	0.001953508223247474	0.06866848206122948
-0.11043566117962775	0.4982407665939073	0.08766097946074078	0.07079035575487275	0.09002484725284779	7.409447985950134e-05	0.0690403942215372
-0.11117266395275657	0.4987740666029146	0.08850536702902921	0.07415989824551086	0.0816533835441319	-0.0006899058498220714	0.06930164301605575
-0.10995020752100364	0.4995762419817126	0.08981198857414205	0.07726126670927136	0.0743765864725191	4.789033698798621e-05	0.07112761736771184
-0.10863108565939673	0.5011893884651738	0.08953056839203628	0.08046492282309597	0.06716173191415556	0.0020515695630094755	0.07284679728277949
-0.10791851690883533	0.502598217250917	0.0899366113104482	0.08428111660624835	0.06047153394253293	0.005441581760324863	0.07374370646277519
-0.1072199664278586	0.5047300327647913	0.09079576553711802	0.08740527790893377	0.053979967560268544	0.00988637908168311	0.07362575114605496
-0.10680942545165464	0.5086575376698319	0.09196166634051503	0.09098598155365378	0.04677877238669429	0.014559081644454427	0.0728986059897759
-0.10660745290768114	0.5136862225286473	0.09496730043077384	0.0944359800604441	0.03910328616394548	0.018669358482219033	0.07099504002365106
-0.10716787735084053	0.5189715393760358	0.09888623602185935	0.09678676626777083	0.031489846621189435	0.022188283463719906	0.06830628297075168
-0.10905356261013656	0.524491765518794	0.10435497946121863	0.09868331298386682	0.02396227052516965	0.025594245214947527	0.0644654388431277
-0.11139015595541263	0.530094669540939	0.11209241868208782	0.09880374352393978	0.016370435362853097	0.03004464405751365	0.06070419225337022
-0.11526937422886344	0.5353131967381481	0.12128104668164515	0.09888844101650335	0.008462119316253632	0.03430181496023491	0.057049871125600365
-0.11967420433902609	0.5420308478115363	0.13007577987791974	0.09821390259137935	0.0008635336768693172	0.03820538436164085	0.05405943828413401
-0.12481700352523854	0.5485530016714684	0.13969911741892807	0.09811928680646922	-0.006633191523976241	0.041638705156029465	0.05066668224529709
-0.1304216143888428	0.5571755119398634	0.14752268692845705	0.09806063510375473	-0.01451183997669376	0.044186313720465185	0.04896631514496695
-0.13594094135375823	0.567072769812619	0.15511416819956744	0.09913341091874148	-0.022686223534035488	0.0452014898618827	0.04848218130669196
-0.14121791784149532	0.5763647388545899	0.16320331103034494	0.0997502972168122	-0.02974121763778488	0.044001773205379006	0.049071689760599654
-0.14665039404534483	0.5844526291307233	0.16932277596365108	0.0999140600627447	-0.036512835482209946	0.040825515835664905	0.05100873207911073
-0.15152743717166237	0.5908493303646968	0.1751858026986553	0.09978026367026055	-0.04270174394248513	0.036009281296232244	0.05411511043415011
-0.1553064960152582	0.5979266224377777	0.1817415810490521	0.0989701317955381	-0.047567714985022436	0.029888125259981288	0.05738112085778799
-0.15921034676313886	0.6045572394491584	0.18711703615306902	0.09805500626935487	-0.05157139455273055	0.021004836038205583	0.06098091651920934
-0.16240938308841757	0.6096978872474946	0.19160962322061392	0.09501183856904877	-0.05497897431187067	0.011053715028703106	0.0634877976438716
-0.16699727651879767	0.6130968742321738	0.19654049976267093	0.09103964044976448	-0.05933221864636801	0.00038788432557198584	0.0650719284580775
-0.1710964701217994	0.6158050089798823	0.20112606159737167	0.08643927708686922	-0.06301452794811661	-0.010626006964002307	0.06720956774743056
-0.17421300912227783	0.6160815650422955	0.20707893358514046	0.08047024758353324	-0.06565077738821977	-0.02195208250834798	0.06733050616001017
-0.17759879122202896	0.6146298045391627	0.2130130162487571	0.07228057656846107	-0.06750974694355127	-0.032428352935312744	0.06623403363949804
-0.18198613918770218	0.611404804909847	0.21736832744233536	0.06498747644473726	-0.06916226353920935	-0.041882573507285345	0.06483274519174824
-0.18628509825777156	0.6080211822086631	0.22108931044161267	0.057569532233493544	-0.07048713662719713	-0.050200915133542114	0.06356982429149116
-0.19057958930824562	0.6042455769675527	0.224701547522667	0.05069290052901223	-0.07192056725211812	-0.057449085709167284	0.060961739629686165
-0.1946211901499979	0.6003849882039317	0.22727720292858353	0.04376140801946408	-0.0742154489339921	-0.06351212832920645	0.058713527704310625
-0.19712724643094165	0.5964747510663794	0.2293214122135957	0.03723180263391274	-0.07634193264453246	-0.06739428688217172	0.055863044337164644
-0.1995422054133379	0.5914957556446355	0.23100683133532193	0.03216541299180412	-0.07853380488009587	-0.06968092073539808	0.05405653615864288
-0.20134200460479532	0.5859400122126321	0.23227526878178148	0.02843218808880365	-0.08040314312131612	-0.07047758001656511	0.05358237408847975
-0.20197940531655523	0.5786941047155253	0.23264247559116535	0.02565598402392389	-0.08320538376936926	-0.06986534777063977	0.05355319211844972
-0.20270271011658098	0.5710580857065204	0.23183811310847346	0.023279913121038914	-0.08630793787963634	-0.06852868356780561	0.054126707055771134
-0.2036174289690533	0.562495615129785	0.2312387017575473	0.021485470066792973	-0.0897195768037494	-0.06604739247677462	0.055551615714311595
-0.20283159091188832	0.5543551438124109	0.2308017983392169	0.018828607420181	-0.0943736925767046	-0.06220183413858244	0.0579179259719059
-0.20068798474297778	0.5459070794163349	0.23161939988404562	0.016218267829064943	-0.09946299725009207	-0.057088782637183845	0.05888500565351516
-0.19832009359133246	0.5385177910205053	0.23221119519059694	0.012738280390642967	-0.10535606443704308	-0.05029093289020921	0.06137735446357401
-0.1956841924459249	0.5308646179292716	0.2336777118735271	0.009128546647281001	-0.11270310592315465	-0.042326135092410906	0.0644849042087185
-0.1929581950950055	0.5243788244944257	0.23471800366816117	0.00533106616895896	-0.12165862224014252	-0.033167590241139154	0.06593940870229308
-0.188645128840826	0.5194778888257348	0.2349639769271218	0.000774301549569506	-0.13136539725695234	-0.024046765121675084	0.06597338903668892
-0.18207672762332133	0.5143572993938097	0.23560711470918602	-0.005208572170220926	-0.14116966437002176	-0.014188536707424329	0.06438461586251844
-0.17531490252361526	0.5105664212201283	0.23627823761323472	-0.012758959211797333	-0.1520801775097012	-0.003456279498310742	0.06073215433965927
-0.16846255627874246	0.507966159953017	0.2375867695763785	-0.02081037155787349	-0.16392714250872048	0.008284783222951309	0.05547334896005843
-0.16052020096750202	0.5058771620971625	0.23970317107979075	-0.02915745455939888	-0.175809070197195	0.019976649350657086	0.049595537417857286
-0.15294753920385445	0.5045427131688004	0.24269845937788795	-0.03724145847091502	-0.1866526885129018	0.03066142911246833	0.041985231782442484
-0.1455472325741346	0.5024949372569498	0.2462805902179762	-0.044619378893028	-0.197359085617624	0.04067196369792455	0.03266843305731931
-0.13836907389412625	0.4989468251284345	0.2501753566650223	-0.051118417791551046	-0.2074774557298032	0.0490341415618602	0.02106925514980577
-0.13195123569045272	0.49686455001639945	0.2536803236282333	-0.05762852303215053	-0.21644395802766736	0.056639450499623406	0.007858523207881805
-0.12588675970536103	0.4931419798948014	0.2588750555978486	-0.06385605376773691	-0.22481827506977614	0.06296612496301934	-0.006360072463044813
-0.12168642388914741	0.48914340141706814	0.2661696409608307	-0.06956567277661645	-0.23318656535485	0.06850258849901092	-0.02091531989220956
-0.12030888186294315	0.484149438409836	0.27370577643562627	-0.0745321778407993	-0.24160814996609375	0.07153855442910007	-0.03627371185831042
-0.11943221968619291	0.47778916006161587	0.28196116169172264	-0.0793217368893227	-0.24845883399816726	0.07241488234469595	-0.0513045524223127
-0.11905781101275305	0.4715126523811705	0.28903133687658555	-0.0838694053299553	-0.2538179437983935	0.07121119654764398	-0.06522483602887075
-0.11948606872838159	0.46460921093264496	0.29381208811020865	-0.08792327519143164	-0.25886911313036404	0.06927757170740322	-0.07877469233483274
-0.11957162540827466	0.45730585323398387	0.2971585140569273	-0.09299695223156736	-0.2631420424851096	0.06711090745817741	-0.09216055818706055
-0.1204174048894272	0.45127131948668964	0.29776697562950677	-0.09905938753613983	-0.2670663852388156	0.06545308713988401	-0.10379260565188342
-0.12186877575443168	0.4450067100936969	0.2959553766437827	-0.10603668775886815	-0.2707577125039839	0.06431675803596104	-0.11387095334476954
-0.12324939330382194	0.43786957617975913	0.29167154852685795	-0.11331241996605573	-0.27411461819714295	0.06314169911335286	-0.12201241349837562
-0.12375487051229957	0.43197239610211247	0.28457359459911885	-0.1201784365265732	-0.27679289871062246	0.06239293005027638	-0.1293099845114741
-0.12297473585720896	0.42574301458600017	0.2739479595217597	-0.12743703393067066	-0.2782070347436073	0.061379582595662244	-0.13601457685303345
-0.1205859174623663	0.41897099706531604	0.26201834881875014	-0.13486616188644956	-0.2793158804389898	0.06201454628910992	-0.14226409029741788
-0.11863709344779842	0.4121776903200424	0.24929830584830368	-0.14213783353328044	-0.28085931556275817	0.06378881358232444	-0.1479326565915501
-0.1164333732183789	0.404165332315312	0.23695157876756037	-0.1493248664267672	-0.28208264581019227	0.06652866273148186	-0.1547694935978235
-0.11373561182174877	0.3949508718805533	0.22535855586142875	-0.15716327213254663	-0.28204901436209323	0.07051960668301047	-0.1626035107385789
-0.11120001885506318	0.385651199166732	0.21529549808912876	-0.16427540902381935	-0.2815686345793869	0.07533312595452328	-0.1706283366387838
-0.10913264039453743	0.3748422503878804	0.20723427949113	-0.17109753480773515	-0.2796797565426496	0.08109218349754901	-0.17875151710422493
-0.10644267535424005	0.36496495859377065	0.20109185306546276	-0.1768027746061009	-0.2769429049848378	0.08832414505994884	-0.18686070630655627
-0.10523654327281746	0.3540424206872271	0.19520097988686544	-0.18229331560094658	-0.2739610750554332	0.09649839593635609	-0.19543549211652367
-0.10436843995889766	0.3426140941943703	0.1905175799428793	-0.18757513852212682	-0.2708658005406582	0.10563463414852788	-0.20417569030815153
-0.10510948786932071	0.3335192043630673	0.18776001330860306	-0.19202429678637528	-0.267827557093989	0.11592099949630807	-0.21204763966328335
-0.106841970686636	0.32578346581556067	0.18612884020049797	-0.19521699301403597	-0.2643333509901202	0.12605623130218294	-0.2193364985114779
-0.1089590145865547	0.3190201986415033	0.18532925858857613	-0.19841519302565097	-0.2605665533495919	0.1357361519911932	-0.22691667433102639
-0.11223866988305932	0.31323186249764534	0.18392926295349926	-0.2009227779867508	-0.2576360370675734	0.14569609170444056	-0.2333511864837317
-0.11588275508239136	0.3087662668974087	0.1829537235356803	-0.2022991268171427	-0.2555719073940697	0.15467609735901658	-0.23854643686645127
-0.11932422210868904	0.3037384754206635	0.18065193431351045	-0.20442960898290496	-0.2531994108006491	0.16404242450548015	-0.24312071645743774
-0.12343453128833848	0.29981994341756346	0.17863660871992648	-0.20661562084242938	-0.25146218184230806	0.17218259917222836	-0.24839072421373465
-0.12820709485396678	0.2960212840662426	0.1755779593591169	-0.20979108409140657	-0.2493354641996205	0.17912193389628123	-0.25283552760018985
-0.13183305914294877	0.29239084492547196	0.1727239652700103	-0.21293990676385183	-0.246665926643942	0.18505408091827405	-0.2584112784851938
-0.13629922217372306	0.28856174064195245	0.16910210961331837	-0.21615468758992892	-0.2432666798428343	0.1894975300468522	-0.26446404223177283
-0.14022914412709891	0.28470391548687257	0.16495249735882545	-0.22079956072042436	-0.23838446104484995	0.19208116251569984	-0.2717009035144231
-0.1426998483818956	0.2810884090153745	0.16021668614973134	-0.2267026019959572	-0.23282034682414693	0.19381168441852653	-0.2796140442254632
-0.1448797959853033	0.27837381392596666	0.15483443432521293	-0.23309852213767263	-0.22522751172241723	0.1946305105116637	-0.287902852580399
-0.14645029562202133	0.2752666250681769	0.1498384038100819	-0.24077244251144644	-0.21570692912308814	0.1944231118460941	-0.2963075046567431
-0.14843226371589463	0.2718370069435235	0.14324014426105175	-0.24936947907275303	-0.2043919103193752	0.19293965536726215	-0.3043139014953401
-0.15186477717623043	0.2696082182141053	0.1364889263270048	-0.2576675422975628	-0.19249657108921842	0.1888850389062957	-0.31290602626418307
-0.15499693150077076	0.2663169512085297	0.12833540393680656	-0.26604769154051844	-0.17945683384088662	0.18362396143538637	-0.3203532081826874
-0.15869448458394975	0.26221963061428877	0.120609078774097	-0.27372267170387443	-0.16555119475674746	0.17656898383260317	-0.3296257215491569
-0.16350597232406444	0.25812584032201413	0.11280506642507297	-0.2812798396826324	-0.1504506734277687	0.16782099069667133	-0.33887700676856614
-0.16934453817942433	0.25380454853876816	0.10508897783247605	-0.28908804660732496	-0.13404590416374862	0.15751619524626242	-0.3468892286107925
-0.17663082732076818	0.24891585159092183	0.09635174731022852	-0.2951564776306438	-0.1176480282845923	0.1472856716021695	-0.3544433402614007
-0.18678092094977852	0.24481325867837345	0.08712733257684926	-0.3006878184058227	-0.10123810206719541	0.13676033571949395	-0.3619818760587923
-0.19822216137472531	0.2425060749757823	0.07814093658142127	-0.3059423179945266	-0.08491765294692645	0.12468181763996644	-0.3680219807955171
-0.21063552098447966	0.24129745125517957	0.06737210650700129	-0.3104244890053895	-0.06810343070189892	0.11209152451332416	-0.3740709076409034
-0.22444549802984864	0.2421578677980517	0.05766289490860043	-0.3149028177520203	-0.0515369906388545	0.09967968294728417	-0.3810422545920138
-0.23719625594861454	0.24426054385679727	0.04833684160414476	-0.3199814176096117	-0.03571452392845134	0.0886248771505015	-0.38642052429138785
-0.25068587411052146	0.2495047952365931	0.03833996090516623	-0.3263506673270745	-0.020718491669485188	0.07743168010262988	-0.389846985061482
-0.2638887039891764	0.2565578627409254	0.02876059353282376	-0.3333510967566736	-0.006506607314945213	0.06751880381778522	-0.38990997403043065
-0.27569151844536544	0.2642241509850216	0.01928081528993321	-0.34063105865297416	0.007458107899354274	0.05769024987632791	-0.3879330366980644
-0.28658016725917684	0.27277985995361825	0.00893084386536898	-0.34857852021975705	0.02059283207545759	0.049438174023703756	-0.3839930211350854
-0.29654521274162543	0.28016913910631747	-0.000654896825450068	-0.357365882758562	0.03303265940945157	0.0419239253022654	-0.3778118596746873
-0.30517464643057374	0.28796339224117556	-0.01041980870064196	-0.36684211642621595	0.04562608981408226	0.035681510318366125	-0.3699378960709537
-0.3124090697036664	0.294255325337037	-0.019876515697610925	-0.3766355627590418	0.05772670836017939	0.030990885327484487	-0.3623214611472791
-0.31822399713754634	0.300674433691228	-0.027910632972711263	-0.38652670234635583	0.06827237895894211	0.027659433414709597	-0.3537834521817675
-0.3221327634368348	0.30560008320529136	-0.03563357839577685	-0.39695843671023806	0.07905365462272021	0.02563473032241391	-0.34467830750478246
-0.3264896756035176	0.3090262946554044	-0.04297322573038283	-0.4057787351647282	0.09018797775641836	0.023687119410754007	-0.3360821587358505
-0.33017434053981665	0.3106412243870877	-0.04856903259557654	-0.4136204527228734	0.10146471817980078	0.022137909428245534	-0.32889928312146843
-0.33321446742594824	0.3121384758795332	-0.05488733674166188	-0.42024567969257076	0.11272393055080275	0.019943137118187126	-0.32392933348733166
-0.3359639570853269	0.3142904802159651	-0.06108663743720411	-0.4258469059665346	0.12348057811120293	0.01800186207452934	-0.32112796562485646
-0.3391787768070564	0.3160718517598681	-0.06644278786020262	-0.431168185111293	0.133814536775702	0.014046308370144858	-0.31979334198112846
-0.34260542828947377	0.32034175702082707	-0.07023373498818776	-0.4368895624726127	0.14393519159714097	0.010079777060232656	-0.3195536523541038
-0.34708772217285594	0.32538931175877395	-0.07308894886600623	-0.44268304279166193	0.15316718729448148	0.0048180296644704974	-0.3197239611931887
-0.3515015667114794	0.33155845173720067	-0.07706695299697287	-0.4485269007046891	0.16235239825332726	-0.0011012134385233498	-0.31867396757809197
-0.3566532079296701	0.33728232787100726	-0.08024722322257642	-0.4547279892284181	0.1710583591369525	-0.00790510089040518	-0.3167543179074864
-0.3631045148259187	0.34348081247711443	-0.08433611986945212	-0.4606829831061207	0.17876088739271945	-0.01625753288096818	-0.3136467096008628
-0.36948022841844574	0.35012368602534544	-0.09064190348135318	-0.4675897500925904	0.18550424949091476	-0.024310784801766773	-0.31084048857850494
-0.37521449793052986	0.35752121977884826	-0.09748789133493188	-0.47391428217388615	0.19114207044586634	-0.03246847411835214	-0.308481784625183
-0.38254481327803375	0.36463833803773626	-0.10491461010051134	-0.48170267542731804	0.1952626538959144	-0.0415217890220252	-0.306805848640047
-0.3903462363809743	0.3707142035148251	-0.11320226500843701	-0.48993865863038655	0.19718509563695713	-0.052063400011396824	-0.306856771141334
-0.39867299383855626	0.37713658821488966	-0.12247294621680731	-0.4994777727540976	0.19638501854139184	-0.06436486826730944	-0.3094953329455311
-0.40834052589049974	0.380820647203737	-0.13474775550529025	-0.5099904274758847	0.19268696663167384	-0.08166863682909317	-0.31621916658686944
-0.4181822495742988	0.38235110373545234	-0.15053837032137402	-0.5220955532734783	0.18586040555774674	-0.1024773525501661	-0.32804992520019405
-0.42982511690843284	0.38320636050404655	-0.16821531205449153	-0.5353691104809905	0.17561974940315223	-0.12639720324685735	-0.3458863028811403
-0.4436343270685583	0.38408519621326864	-0.18912387328378272	-0.5501423455935911	0.16353021871876067	-0.15345378637401413	-0.3692360518940511
-0.4592453128289748	0.3851284068354787	-0.21199234473119946	-0.5663178368845019	0.14895546011250127	-0.18293644174661416	-0.39854206179532964
-0.47722777729969984	0.3866534619435333	-0.2347004451667824	-0.5838369920485815	0.1313389665834832	-0.21651153338130275	-0.4316280324803919
-0.49734051020291475	0.3881768655765114	-0.25914329535254377	-0.6026510291855791	0.11186539359518596	-0.2527867859169832	-0.46708085803848204
-0.5185062254948168	0.39061736150825416	-0.28367408987557446	-0.620698762768778	0.0907378401936791	-0.2903875749981088	-0.5050541704636736
-0.5426175665349987	0.394647754602226	-0.3067759546237788	-0.6393988638018198	0.06885390625494994	-0.3296344696272591	-0.5428293112631304
-0.5685808860222746	0.3986076276505129	-0.3287009295293701	-0.6562168783516537	0.046412808438879655	-0.3692082000109488	-0.5790622306241633
-0.5958512894914362	0.40413562431435895	-0.34785586020482384	-0.6709414873102908	0.02291834119486164	-0.40659376768994604	-0.6134339927379351
-0.6253392909028034	0.411337411215686	-0.36406317507814634	-0.683289446415884	-0.0007144026609489755	-0.44280217234592295	-0.6442218379791915
-0.6560533710738571	0.42031271602926434	-0.3770421621930291	-0.693735271571248	-0.025307347599122003	-0.4771363663401691	-0.6716627564207662
-0.6865805642221665	0.4320022386250983	-0.38595753807387023	-0.7015401375352198	-0.05077449922462145	-0.5094651420205814	-0.6947049419707478
-0.716732434365209	0.4457756559930496	-0.38946915299254325	-0.7063361219729921	-0.07668667861002426	-0.538867032842118	-0.7132536823785014
-0.7453448979610359	0.4601165934567882	-0.3890786660512487	-0.7085822270571166	-0.10150062369366993	-0.5643465055917205	-0.7277992671713867
-0.7741798107441095	0.477730491450397	-0.3864133725631412	-0.7086988511312226	-0.12586051124411224	-0.5868643404279115	-0.7388436945076182
-0.8016514782073874	0.4970913313638642	-0.38096499329288863	-0.7072354621471729	-0.14921543324124442	-0.6066657031947295	-0.7443394703404308
-0.8266697976799398	0.5185409393885282	-0.372999894342745	-0.7050665431256377	-0.17130392064007172	-0.6227402219099374	-0.7475767233962852
-0.8486158870896008	0.5416679290591672	-0.3623494893802489	-0.7025567093043555	-0.19223445723660987	-0.6359176027351515	-0.7487728926189039
-0.8682928619611243	0.5668847247016436	-0.3491501372683303	-0.7001670131189545	-0.21149130199769706	-0.6458765194346899	-0.7481815764213775
-0.8854317632567505	0.5926884296616511	-0.3338607376525327	-0.6971909372002452	-0.2280108665427797	-0.6527210861684034	-0.7460200849603678
-0.8994555663206715	0.6176054953222297	-0.31792913314829235	-0.6930959108831227	-0.24174553181431052	-0.6562962348129373	-0.7423160700037852
-0.9103416323174057	0.6420353527372951	-0.3008745367550992	-0.6880766183478136	-0.2531810818078644	-0.6576899278573535	-0.7377694872419931
-0.9191487679473294	0.6662281365781478	-0.28432648264565175	-0.6828441813209388	-0.261539740249934	-0.6577686721343532	-0.7328768336825685
-0.9273449550503392	0.6913999616774613	-0.268491139050994	-0.6772492303333182	-0.26697537562800144	-0.6570452889632127	-0.7277539868957721
-0.9327270674549014	0.7148821338319791	-0.2504042170443756	-0.6706287682613618	-0.26968892401897904	-0.6544686216247273	-0.7248220744982647
-0.9364797375283582	0.7385422726823777	-0.2321651833836023	-0.6643067059708551	-0.27062728317470547	-0.6502334812038436	-0.7250806368511025
-0.9395938960545772	0.7617981418985699	-0.21339054806514848	-0.6567005807891406	-0.2695153695317452	-0.6433002406733322	-0.7267303736049568
-0.9417347293006769	0.786657885224868	-0.19424043354358714	-0.648590367895897	-0.26592616535614894	-0.6339592653381497	-0.7314073229578432
-0.9410063441088052	0.8135664508237975	-0.1753117220187122	-0.6394656804600247	-0.25991083644712315	-0.623558995915521	-0.7371317214288022
-0.9376386714839302	0.8421670005216176	-0.1559446774308229	-0.6286577563382395	-0.25254994175674095	-0.6119354231813949	-0.7448329301259344
-0.9334809645419	0.8743801671971337	-0.135223049355352	-0.6172532794541209	-0.24452679015622336	-0.5993175150417919	-0.7526873224211443
-0.9285584091429773	0.9078778731403823	-0.1136719273948876	-0.6052813146108578	-0.2353221492540959	-0.5859492028728015	-0.7631031858457794
-0.921427523019267	0.9437766940001678	-0.09103619724158675	-0.592086639472536	-0.22590213409108817	-0.5725346797164624	-0.7740550733426682
-0.9122615734726198	0.981141172822175	-0.06705285320433153	-0.5785441662420305	-0.21757497772190937	-0.5587158988683719	-0.7856564517238915
-0.9009869461545701	1.0196086932441324	-0.04262458187603239	-0.5653343813821591	-0.20917182715539712	-0.5444287647955317	-0.7954756681655923
-0.8875260023256508	1.0589710170568594	-0.01602694574759377	-0.5518175975165891	-0.1998188009560699	-0.5289023173868357	-0.8026683721891988
-0.8719896549092703	1.097813647629116	0.012139668080963046	-0.5379198071315141	-0.19134481321262525	-0.5139364534291453	-0.8081077950111296
-0.8547517039941127	1.1360845140306386	0.04149120255962602	-0.522776185237289	-0.1839945873765323	-0.49761953239048173	-0.8119620975533324
-0.8373869334273175	1.1717717847463593	0.07143102000348017	-0.5064730607998378	-0.1774081485732138	-0.4805583017082424	-0.815710728192985
-0.8188611823661599	1.2067890362233538	0.10131609457051591	-0.4899558173779301	-0.17088354218805507	-0.46196830525302535	-0.8195442092197552
-0.7994482438388167	1.2403631260947547	0.1315685346905126	-0.4725545285976782	-0.1638907861242877	-0.44278997941658993	-0.8253896005710143
-0.7779916213598648	1.2747061869907585	0.1608473432598191	-0.45372007844398615	-0.15674862646035914	-0.42245224252381003	-0.8314921421952816
-0.7557013254255878	1.308246247364368	0.19222149812946168	-0.4340541320710946	-0.14953787618003261	-0.4006381343800054	-0.8384528819021718
-0.7328327131667927	1.3420036453370177	0.22421980567993088	-0.4131436451173709	-0.1411071912868479	-0.37762199385933887	-0.8457883843543982
-0.7110068865097781	1.3774970621973441	0.2559756623922471	-0.3921460318323698	-0.13243855215022926	-0.35373486691394207	-0.8553603702888471
-0.6879766784018342	1.4130157210927372	0.2870274242130406	-0.36988232938496884	-0.12381962710387175	-0.3291453127480642	-0.8666325152697877
-0.6642579633669999	1.4506195179740509	0.3167979025037505	-0.34791346784453053	-0.1137102361210194	-0.30252144398480896	-0.8775894978937554
-0.6401250780029225	1.4896191119341633	0.347222360656431	-0.32548993654762876	-0.10020266399926445	-0.2725629996815557	-0.8878006506162844
-0.6138946171044574	1.5312274851499228	0.3793013624457487	-0.30238581671789355	-0.08420729545203827	-0.23813689381584072	-0.8955941855797896
-0.58482294991143	1.5749536612238968	0.4145749669777817	-0.2785600223269036	-0.06530106167347792	-0.20022783295645366	-0.8996296941773826
-0.5530861571678221	1.6182102662881443	0.4523706611951731	-0.25393159644766483	-0.04346895789827217	-0.15875095034047992	-0.8983092831425991
-0.5186015935715117	1.66136484791782	0.4936034403370745	-0.22941925526362716	-0.019409119746722665	-0.11355736887194712	-0.8924784556367571
-0.4808689024298702	1.7034715749183411	0.5351815249631398	-0.20428065488038727	0.007172972214071146	-0.06499517520552481	-0.8824269676084967
-0.43956477468609834	1.7454400360171487	0.5776647420232713	-0.1780795999276816	0.0360943554183311	-0.012952272587646512	-0.8695887983912829
-0.39383854259476025	1.7856676114738168	0.6219319986070869	-0.14994509561812058	0.06702018364470223	0.041672032900703135	-0.8534765332927686
-0.3462465483087464	1.825317161899752	0.6674654359885872	-0.12235995845189315	0.09922719090251124	0.09802811103114262	-0.8353438682171316
-0.29627548503995216	1.8634859607987566	0.7133804920967506	-0.0946290440121746	0.132481454051161	0.1564103947742559	-0.8172021708039028
-0.24443412273032433	1.9011543598750928	0.759087731644581	-0.06905343491493499	0.1647670101318937	0.21475635885729064	-0.8002894479095005
-0.19187977513333762	1.9377993715022295	0.8033836463433546	-0.04582218360546789	0.19779058303498176	0.2721851755069329	-0.7847222357649685
-0.13937402990418185	1.9726565401236233	0.8450009925648351	-0.024818594843126665	0.23006522185230777	0.32818059227683277	-0.7718739436341994
-0.0864089945737561	2.0073752395588844	0.8839160983179708	-0.005847287554758333	0.26119971893755445	0.38297663506524204	-0.7632235092681451
-0.03430329522967449	2.03940864752599	0.9197211334742177	0.011293416621150548	0.2914902385213427	0.4356689946358164	-0.7595555427241731
0.016998727500404574	2.0702395167402665	0.9519555662493694	0.025774813853002725	0.320273920253474	0.48567206763049625	-0.7618510640547659
0.06746497629019953	2.0997342672950614	0.981565385714661	0.03728522638115427	0.3474612253810876	0.5330326815032143	-0.7679312353905382
0.11659720514434542	2.127158873066605	1.0088233139079656	0.04660722526652584	0.3729758582293187	0.5776175631792143	-0.7787866211797723
0.16480679439382578	2.153579529700381	1.0331754153486299	0.05456638087832414	0.39771400248571426	0.6191567904288822	-0.795109354040351
0.21168096561583538	2.177152410398215	1.0551753772885684	0.0626850735273243	0.4209753528922658	0.6568645684851616	-0.8135644149796945
0.25703512471965084	2.198106010239967	1.0737546745449529	0.07084935083145652	0.4422383475756325	0.6915782247150855	-0.8330770794149828
0.3010928163661444	2.2153847073891515	1.0894765719189698	0.07791163369809517	0.4614686153465399	0.7223301268262352	-0.8540631891410502
0.3441212452564099	2.231213667915549	1.1034042962202204	0.08468677577204625	0.47856158212575056	0.7495594077742811	-0.8760939772871151
0.3860154087936345	2.245393825674658	1.1158869690055169	0.09108920138681492	0.49413724563542843	0.7731122281409513	-0.8999865126456789
0.42578100572195965	2.258673402707873	1.1263079284764212	0.096518499573395	0.5085563004976302	0.7946154041216399	-0.9243508757620983
0.4650180279885803	2.2712084165848054	1.134937720517526	0.10207186959745881	0.5209893049124601	0.8149594189443988	-0.9479645904163387
0.5033845527077485	2.281737833825947	1.143617249752208	0.10747062271254226	0.5309750637828979	0.8325025626611218	-0.972874443452882
0.5403156495610456	2.291320940671979	1.1515788552768094	0.11192739540358915	0.5392006183139341	0.8476315830541505	-0.9965436874728029
0.5758801732141763	2.2993432655272916	1.1590343029283336	0.11646727922660269	0.5458921710954786	0.8606811404052495	-1.0191987045266206
0.6106746303533285	2.3072509599325217	1.166077588179166	0.11979762693045437	0.549843766963961	0.8707728864904869	-1.0418123821468432
0.6449663049591593	2.3150573758837014	1.1739276876458342	0.1230465055551751	0.5525526530680156	0.8773824635695725	-1.0645807056827867
0.6776819943398007	2.3221880443815905	1.1816538784458135	0.12605529079333336	0.5532092463208633	0.8818589235269096	-1.0890079118252716
0.707847933071949	2.3274299076413802	1.190251464577576	0.1277835509269953	0.5515632376697251	0.8841605020511868	-1.1146891878709184
0.7369412798196151	2.3303079370686723	1.1997910306057828	0.12918156824761906	0.5481780675617693	0.8843323007556834	-1.1410990036567392
0.7653485097174216	2.3314841715604584	1.2097451880553856	0.12884643736939774	0.5429942361760162	0.8821498441968734	-1.1667901852779439
0.7917218699851746	2.331331923874438	1.2207356572454193	0.12773655314156737	0.5377764794377125	0.8777161968130097	-1.1927107888762527
0.8162595427260882	2.330290896965447	1.2318780273148668	0.12614935529481244	0.5331078744595182	0.872453272625999	-1.2192805129778406
0.8396033324898742	2.328996001460883	1.2428527574765262	0.12494953624658381	0.528095175095879	0.8653324554348141	-1.2468057631845002
0.8625614531298111	2.327058012070711	1.2527874661382554	0.12407414602814695	0.5215686063442252	0.8564417125425668	-1.275465471442084
0.8848765764735708	2.324904838347303	1.2613655526791183	0.12261183259218927	0.5159723095002547	0.8466735552851334	-1.3051553234320274
0.9063640096113219	2.322246054140126	1.2681751825541703	0.12049651318151397	0.5113012140740029	0.8352835305215558	-1.3357258547630466
0.9275216480370736	2.3209598671438547	1.275037911957952	0.11899138918843283	0.5061244364908614	0.8215926521842299	-1.3648804262941072
0.9484002956554978	2.31993029584178	1.2804510159141345	0.11794502747557467	0.501524660148159	0.8060376924534058	-1.3926344712037482
0.9685438457444943	2.3190772457576756	1.2849287046264	0.11587351280317407	0.49759866816202564	0.788578377130756	-1.4189818839704624
0.9874763104615188	2.3182966841475316	1.2890357559174235	0.1145913712747757	0.49372058640401273	0.7692830243854292	-1.4453247321704845
1.0054308120172868	2.318441766646247	1.2908506293285853	0.11263798278447579	0.48842497841203614	0.7482654498388361	-1.4714327132399831
1.0228576596492214	2.318047701450886	1.291424568055673	0.11104903641569863	0.48157745027644633	0.7251071784957385	-1.495397075754022
1.0406030662737311	2.316334634001619	1.2913540835694972	0.10976616038806394	0.47415958461853736	0.7013646775932213	-1.517481699115331
1.0569577365195921	2.3146731068699653	1.2915885594455283	0.10756139851524082	0.4660793939113178	0.6768184660207128	-1.5388288159884498
1.0727044723247106	2.3141899829189714	1.2930256443875259	0.10620907801130203	0.45730814797298175	0.6508269457769227	-1.5596764268819616
1.0884306088764115	2.3124556304307604	1.2951143744260254	0.10630810129978949	0.44692552994508844	0.6229638925199802	-1.5787907483708883
1.1042222985525079	2.310719690788652	1.2969305513617884	0.10755994343337671	0.43683423027308277	0.5945839905075431	-1.5976048795852547
1.1191176356939063	2.30827305527868	1.29879455291536	0.1095993026133549	0.42664083896060573	0.5656229458891364	-1.615972541844709
1.1336902910958986	2.3072780488058253	1.299414056624238	0.11275110513913755	0.4151336970239992	0.5366611731346397	-1.6339891611602997
1.1483123635022106	2.306152647710721	1.2994964472277781	0.11720259793541377	0.40307473804197774	0.5064152821763801	-1.6511849241686636
1.1630019893472772	2.3045555729710383	1.3006519012291424	0.12174917773405938	0.39175946157102276	0.47511526554350125	-1.6675129534897655
1.1774654904493607	2.302396008716028	1.3028424253255166	0.12631179758491193	0.38040040488188037	0.44368336265541	-1.684065639843945
1.1899439239402467	2.301047409183146	1.3056317371041577	0.12953212572179987	0.36851516149619246	0.41178009018675715	-1.7016040794428944
1.202171227136235	2.299297086231183	1.3079149895935271	0.1334288051968387	0.35729667424787187	0.3793319299549444	-1.718212562387083
1.2142600069372946	2.296397275183276	1.3091263047759996	0.13821569814700715	0.3460280862378561	0.34668905269843503	-1.7340514015891662
1.225843688697912	2.294061142825284	1.3093901234761562	0.14333859164829346	0.3349902395765192	0.3150473151002385	-1.749711262029232
1.237865967627564	2.290764603368183	1.309380113180381	0.14813149800009537	0.32319548101649637	0.28364414112001285	-1.7642671642792476
1.2512946990642777	2.2882487392594366	1.3092116917245418	0.15272949094525567	0.31148231484461164	0.25280844015747733	-1.7784733230341474
1.2646402497630702	2.285860003747223	1.3090911385624322	0.15726475976445756	0.30090245445613556	0.2214785896726995	-1.7905998653870723
1.278824876522498	2.285705137023662	1.3096775823534352	0.16180049130116927	0.2905062230201265	0.19095215229930895	-1.8013756703214268
1.2936106699994165	2.286206079893971	1.3100010177556094	0.16809926831913888	0.28007087902029293	0.1608357161587068	-1.8101449931890967
1.3084455776117097	2.288590030817544	1.3087455914351207	0.17584595188926402	0.2701112740977136	0.131172585402047	-1.8188931790023255
1.3241741991429499	2.291714308147336	1.3067386083312054	0.18531916038643434	0.26040111908228525	0.10173286516657028	-1.8261945514881697
1.3394728291406128	2.294868318254785	1.3049216298436885	0.19500706435002857	0.25057679069938427	0.07335324784722108	-1.831048910756236
1.3552206862731062	2.299481681120103	1.3036343460656534	0.20377715269900407	0.24050621381527526	0.04624433125724963	-1.8351591141738606
1.3714774458339158	2.3043378665490692	1.3032364291434242	0.21146265729055153	0.2312015843315109	0.020548059807418716	-1.8393709330019694
1.3880459881856624	2.3107442835088943	1.303695468078985	0.2193625089827738	0.22221622567746302	-0.0037569277555862274	-1.8434869914131355
1.4047017547374134	2.317820966699534	1.3046382241849046	0.22680081078757644	0.2126311146043861	-0.027020003901744506	-1.8477825934208159
1.4208760880839832	2.3242184970475694	1.3060364973313574	0.234213032120046	0.20211876638479676	-0.04848094388839834	-1.8514552645350246
1.4371172203889067	2.3294791147352414	1.3081646820478396	0.24137565403805097	0.19073977902877642	-0.06947968676872618	-1.8549800404538268
1.4522575859290656	2.3346178061629814	1.312942933712697	0.24707146996840904	0.17910460563886443	-0.0905580747621114	-1.858830175544138
1.4666453579345038	2.3387860148274005	1.3183846645528896	0.2522759618315949	0.1667459017557263	-0.11015148232334629	-1.861413694792094
1.4818862280537406	2.3424051062591014	1.3236115146250462	0.2576856263902712	0.1538358280784921	-0.12834679014839792	-1.8633483110990963
1.4975915901489396	2.3464915052475668	1.3294734408234585	0.2634003894279255	0.14034796462460541	-0.1453118882703178	-1.8649107698015017
1.5132249009774588	2.349353745346513	1.3349916148032348	0.2691694491791501	0.12711251793972317	-0.16131332250004238	-1.865766912012136
1.5276202420255693	2.351464206301303	1.3398454834410114	0.27562746970891255	0.11301186419898902	-0.1766607561934088	-1.8658836960785063
1.5402126535194904	2.353364160752092	1.344976316106367	0.2827246879269855	0.09849875823387495	-0.19023879587217465	-1.8653491488951206
1.5513864239945876	2.3550795518673575	1.3488524572383624	0.290859598217635	0.08470715841238546	-0.2025344490207463	-1.8625392552631046
1.5624316149454798	2.357215614530408	1.350321086370895	0.298984220526943	0.07131116218650656	-0.21384114736722815	-1.8598302635425878
1.5713732509833405	2.3601754001182496	1.3500004809237984	0.3085722457488971	0.05858902405425943	-0.22351261909338546	-1.8563135633032535
1.5792137026003386	2.3636875983776	1.3483199521257665	0.3183993085717043	0.0443002066036057	-0.23123518692442913	-1.8523519374070474
1.5865321728738815	2.368389219156225	1.3455358151511732	0.3280611130067176	0.02991247949948262	-0.23903197635239526	-1.8468452223554679
1.5918219794807789	2.372329104544596	1.343019703175803	0.33762158135812487	0.015318880335437704	-0.24559969666038756	-1.8420632946920033
1.5951046107357139	2.3755612463075972	1.3400520198841668	0.34686988877772734	0.0014917227137386142	-0.2518530001120975	-1.8375029154173677
1.5968713449405334	2.379347461297937	1.3381884850767407	0.357855271886295	-0.013487140936713875	-0.256670602729812	-1.832037785580239
1.5977327122050793	2.3840735757264606	1.337559267749376	0.36858373612827444	-0.02781963874652338	-0.2601849905401023	-1.8249641626320412
1.5988149229710913	2.3880704033428675	1.3365392687901934	0.3787114490919379	-0.04099215567997089	-0.26319336748002375	-1.8180759493138092
1.6003397332103888	2.3919693361477004	1.3376793479284872	0.38902134259663596	-0.05451882846145145	-0.2652388938053416	-1.8121724965227128
1.601631728277539	2.397092445223532	1.3416632035675173	0.4006252815963354	-0.0691651548725751	-0.266364954815827	-1.8058453517222604
1.6042330396740638	2.4025684465616126	1.3476002562766265	0.4109044784787707	-0.0832913949303699	-0.26660255016091716	-1.798925369884885
1.6078541523776557	2.407140237123282	1.3536708656074457	0.42151962293098705	-0.09557328194668487	-0.2656594945852811	-1.7918132903740682
1.6136104427985951	2.412505991277928	1.3615498037751324	0.4314628473787564	-0.10695144965837473	-0.2641943702000653	-1.786220277820554
1.6206414384546661	2.4192283926530838	1.369901600817205	0.44092221528335146	-0.11749398426935174	-0.26286934420299574	-1.7794384187101695
1.6293776207753765	2.4265507332145173	1.3781576786801806	0.4503190889628478	-0.1268579865827748	-0.26082724260787704	-1.770753816136112
1.6387229147909699	2.432343234552463	1.3869407174495676	0.4587254920530959	-0.1349604186218769	-0.25818839291132	-1.7622118224373764
1.6486876851404462	2.4383094259917266	1.3955171469723697	0.4669251249928542	-0.14300715497766053	-0.25479171967792713	-1.7538769899778701
1.6585766399282396	2.4433961477168116	1.4042340672419769	0.47477717631590355	-0.1515761109582327	-0.25047669523475863	-1.7437977533414262
1.6680006826185652	2.448966376252337	1.4118363304207617	0.48217821429523033	-0.16008093758497532	-0.24510381879067009	-1.733719207722738
1.678267933429829	2.4538926192558015	1.4201471135642882	0.48892366588847147	-0.16705350746986258	-0.239351760238161	-1.7237403385759174
1.688433212935704	2.4589271367076058	1.428386470018028	0.49629435774780084	-0.17368499321555636	-0.23278739683174124	-1.7149418301987378
1.6985841641893382	2.4654956887356523	1.4380034440204887	0.5053342674177232	-0.18042796072807027	-0.22559495019762177	-1.705816792371861
1.7071178783068939	2.472400239692224	1.446518721109759	0.5150064600287547	-0.1866348805373909	-0.2167846970651579	-1.695108852973659
1.7154233217800594	2.4799773613718497	1.4552787485541634	0.5257607837560974	-0.19225141382524363	-0.20670229720931935	-1.6837796907619629
1.724103711103837	2.4884046907037396	1.465705614806245	0.5371478489536806	-0.1988099206548457	-0.19502706203737652	-1.6734195335134276
1.7328737486285284	2.498639715003139	1.4765301429147601	0.5483471330294137	-0.20525501584539213	-0.18228396738481584	-1.6621224412627253
1.7427886824642482	2.507995068614369	1.488130793390454	0.5601483855654003	-0.2112825311225447	-0.16914270031510184	-1.6506844931389675
1.752993865871734	2.5182848096265604	1.499644214129524	0.5731505564244372	-0.2163127293121912	-0.15635742116679774	-1.6412054356188763
1.7623877015132816	2.527962381078483	1.512513155309162	0.588164553945704	-0.22065660031781303	-0.14387169055305235	-1.6316736209473146
1.7713757580808978	2.5359646621168146	1.525066311287649	0.6029441743225201	-0.22537921771988423	-0.13030809928502393	-1.6236678952741923
1.7794013803182032	2.541592980324142	1.5361541110718862	0.618754208636114	-0.22986181352226254	-0.11633591844257683	-1.6160470051142939
1.7879341585347082	2.546664305246228	1.5455560011738465	0.6329608778837527	-0.23378957866209266	-0.10139859203802229	-1.6091865493768376
1.797123209937777	2.5499887903540377	1.5562762347245767	0.646975677211129	-0.2379157025718392	-0.0874474659503226	-1.601838860270225
1.8067295153812815	2.552413978895494	1.5669250056441861	0.6602280766041037	-0.24158411055427026	-0.07364600098222322	-1.594191302561306
1.817028788780725	2.5534908015851987	1.5769767908037655	0.6733615417961825	-0.24534514505096455	-0.06011575054912082	-1.5874764008780227
1.8274910057158809	2.5531394647773564	1.586723398672143	0.6874425107962343	-0.2476098063918194	-0.04735761897821712	-1.5808856208845092
1.836897431071614	2.5533184415474555	1.5957376060254564	0.701895311566034	-0.24888534432326714	-0.03562237077047052	-1.5740107084049528
1.8456431818631929	2.553111275589101	1.6047341504860864	0.7165023779053208	-0.2491659908842241	-0.024024690630035712	-1.567108866336066
1.8558437961776668	2.5524908509436757	1.6123325241679416	0.7302344031950639	-0.24800116006312317	-0.012730470833712343	-1.559858826631222
1.8661436439374133	2.552666897947572	1.6196324045407215	0.7451648983311278	-0.24535149104377402	-0.0024502986137272037	-1.5510775439738915
1.8763301420982674	2.5538091312097198	1.6291614616752017	0.759774541023001	-0.24232403096047928	0.006957539867660409	-1.5415373687951355
1.8869612520716403	2.5546771723016373	1.6382626110851128	0.7759376012268157	-0.23863830888513854	0.01640964452343302	-1.531423475365309
1.8976630221273953	2.556186899942576	1.646703093643904	0.7927654761283961	-0.2331109540596319	0.02648740424329473	-1.5226156638566837
1.907889132611017	2.5591572901031	1.6553845480686955	0.8098536396646205	-0.2266214798278991	0.03620237132024177	-1.513535173770705
1.9171091066130839	2.562515741218578	1.663412826600405	0.8269021352936923	-0.21820588538978314	0.04486588391399261	-1.5035219907241975
1.9247196082655673	2.5674873523058093	1.6721136196940938	0.8436218907197887	-0.20989702962529833	0.052815727137998834	-1.49387302225309
1.9327038532178682	2.572549489913963	1.6810990289779484	0.8597000408207908	-0.20159404051607216	0.0607711263209324	-1.483082571862009
1.9418838750116159	2.57768665504092	1.6908191927359906	0.8750891753450087	-0.19301776084277888	0.06763011950877403	-1.4715043393001055
1.9515828809504265	2.5831831245356414	1.7020950900279392	0.8899475904294534	-0.18486809796807463	0.07419132304637525	-1.459779127002146
1.9608224825265568	2.5894103247983007	1.714402809188124	0.9044098387306496	-0.17604620463356752	0.08070637169390746	-1.447661599738022
1.9719476713067785	2.595779095224136	1.7269883324578255	0.9184231673120593	-0.16620692791293384	0.08747069363015054	-1.4345030754307393
1.983114458572961	2.6007284341694477	1.740808686169842	0.9324009950556674	-0.15535129140746784	0.09326128447116014	-1.4208448241961247
1.9949233914297988	2.605493349496936	1.7560877783106013	0.9463601184460632	-0.14454225536698306	0.09901390981707736	-1.4062423626791374
2.00888517116729	2.6103498680687243	1.7705245767879232	0.960481182286909	-0.13314613736563014	0.10484122499783	-1.3908509254589616
2.0241791938796165	2.61682291852942	1.7865082547084914	0.9747404246885798	-0.12200132489717057	0.1111507103239374	-1.3753555320619666
2.0411435600881274	2.6236691228400546	1.801852108957503	0.987937698012336	-0.10962049162848496	0.1178127150072098	-1.359968308427501
2.0593293817747336	2.63113250994683	1.817265930377174	1.0016009869110136	-0.09797156891809754	0.12503624257436938	-1.3450241166741568
2.077924162088402	2.6390134925024755	1.832508308772546	1.0154205663680096	-0.08638734032376728	0.13380376661282448	-1.3296346187243555
2.0964119735732267	2.647489731869212	1.8462603711412875	1.0294649429408615	-0.07464166513744472	0.14254498033714288	-1.31393700024793
2.116549762106368	2.655545078038635	1.8586559999332317	1.0432626833335725	-0.062221813026399425	0.15204868895665447	-1.2968447731208543
2.1370233599509385	2.6640600616527474	1.8694576096266673	1.058232763496427	-0.05002987894323914	0.1615107500445498	-1.280697817389243
2.157999656661872	2.6751629307071783	1.8795536097665877	1.0736815192704068	-0.03758879757632617	0.17141282689839546	-1.2632486781758312
2.1776376482442674	2.686030340759682	1.8880999730298604	1.090243012824234	-0.025661466346689123	0.18250720592143466	-1.2434935742731459
2.1962845715144215	2.6960283251140487	1.8962387634925613	1.1069319742328527	-0.014513415646615659	0.19391079462273542	-1.2234985840934833
2.214583591494215	2.705411289540477	1.9040800489761087	1.124082424920512	-0.003282863214629724	0.20521904928333992	-1.2037388693563111
2.2336480043574274	2.7151996579115285	1.9108193137126452	1.141387774655559	0.007615163296968156	0.2165966436838289	-1.183556347427991
2.2530461738362306	2.725252054843403	1.9176039117359942	1.158521331356231	0.019311862744920173	0.22875566108016843	-1.1636665858379192
2.273222848534436	2.7361248787818795	1.9240395371288677	1.175347135632792	0.0315504489136468	0.24073643297570307	-1.1441691509318486
2.2945850438416393	2.7474738172366506	1.9317879638887878	1.1928358302897444	0.0446747850616844	0.2532290012200019	-1.1235945376467298
2.315478421003275	2.758887384576487	1.9391716848731284	1.2110676524505792	0.05697838698916686	0.2662695951506318	-1.1037835294080005
2.335678579155388	2.7698207477863517	1.9466404064077067	1.228890228918255	0.06987165522136671	0.2796809664792461	-1.0818767213748068
2.3556107738827228	2.7793689147690834	1.9542116429306806	1.2458139815646436	0.08300693134821774	0.2934156696804058	-1.0610474859213375
2.377103223960851	2.7901471359984797	1.9639986722853942	1.262064855601372	0.09675416624834206	0.306195729534726	-1.0423872389739566
2.3988122753318297	2.800968327647807	1.9749077147989884	1.2782567758210774	0.11161822823603668	0.31995439499366496	-1.024478108398552
2.419730994482076	2.8113311794847577	1.9855776370928524	1.2945879141405452	0.12769422239307598	0.3343513189488132	-1.0047910953104986
2.4404490742842095	2.8209376498916234	1.9980601999946561	1.311586146086161	0.1443480921818048	0.34866835020393633	-0.9851113624715616
2.4605847495069497	2.8313435962879963	2.0110138554722936	1.3285410271531524	0.1623551943082509	0.36262134092178955	-0.9657629974543239
2.4796158653468527	2.841388958880998	2.024653500890051	1.3462351028413695	0.1813123459021927	0.3772623233514299	-0.9453694550562196
2.497792245849698	2.8505610229677014	2.0373058291221104	1.36295383164758	0.20069673575704472	0.39177639833806155	-0.9245968553765753
2.515511618995108	2.860702646634847	2.0512182368594476	1.379508050891069	0.2210046229216685	0.40582145404646924	-0.9036208362729847
2.5340327972072214	2.872297193855053	2.066969611137458	1.3951819932757725	0.2415198749264703	0.4198790137017655	-0.8831507827740838
2.55264889059441	2.88449553380784	2.0835788904551107	1.412026475070175	0.2625303852683276	0.4336338726856229	-0.861805804570677
2.570458366731986	2.8964910575419536	2.099831398707092	1.429184728075949	0.2850327330233487	0.44836786571310294	-0.8399382339532538
2.5877442157503783	2.908528990519263	2.117046516650134	1.4465902302968014	0.30732276013077564	0.4627471365287035	-0.8176046262470287
2.605640852889267	2.9219031924254892	2.1348680781177802	1.4643183390134944	0.3302152983977328	0.47693609190794134	-0.7958958548579828
2.623479195228306	2.9354312981015878	2.152184721459252	1.4822775656789797	0.3523335875193743	0.49133265746251426	-0.7748252878850316
2.6416338567909814	2.948210484760356	2.169279865700457	1.5014221755581068	0.3744492279327843	0.5058669118254467	-0.7532725644216733
2.6608306406972613	2.9615231964757625	2.1868679431042097	1.520515329290623	0.3960758085534812	0.5196056239656041	-0.7315472198793262
2.6792573510490727	2.974643776993338	2.204920420509768	1.5406673122049217	0.41729617807367375	0.5342196584017022	-0.7100119293106348
2.698411266740257	2.987992211874856	2.2228321725424096	1.5604680309985604	0.4380007793006907	0.5488542717196713	-0.6894465218961234
2.7173827407257876	3.001192831540149	2.238530677153265	1.581191756994269	0.45889654842336963	0.563846201502311	-0.6703395658665124
2.735333291218252	3.0152475895022635	2.252736346103916	1.6018306815467003	0.47854694552683397	0.5785740381867346	-0.6521480755259689
2.754161029601839	3.0295191383716475	2.26549168915569	1.6225718340498374	0.4962312382622181	0.5923157695935378	-0.6327797547433289
2.7720110817876824	3.0431780422303305	2.2767184047102984	1.643177312796717	0.5140086926691986	0.6054527959067962	-0.6142577086881167
2.7887699726768025	3.0566645599638966	2.2874664769458524	1.66400030567307	0.5308270646007169	0.6187583629232464	-0.5970771560397349
2.8056263599497817	3.0696483258330534	2.297551746728469	1.6857681193423952	0.5489601069948623	0.6329906402825981	-0.5796509047257125
2.8217718722106944	3.0820593517525667	2.3071692170726243	1.7081361258863788	0.5675011403418839	0.6467420204682793	-0.5630370724719423
2.8370979231536233	3.094248432208958	2.3147778809453508	1.7307183555857397	0.5855128930033948	0.6611482639841753	-0.5463165118040328
2.8526835538957305	3.1068900457154296	2.3216480675857336	1.7530461432282403	0.6033127719726784	0.6745346647158923	-0.5309319887814167
2.867090339884488	3.1182043250347338	2.3286778159153045	1.7764766757244448	0.6207187381248778	0.6871261358531918	-0.5149859180053821
2.8804045071343802	3.129896396123524	2.3352810646033153	1.7994584335153323	0.6371607503138943	0.6995417295372034	-0.49925236218130914
2.894314652752176	3.1422353808769876	2.343542698640611	1.8218574282824485	0.6537009157661797	0.7124499141234074	-0.484169353342181
2.907209939455387	3.154508896401967	2.35204118483933	1.8441996676887453	0.6708509361142806	0.725965327375098	-0.4719124869657869
2.9200778091497273	3.16797016429584	2.3607881845051026	1.866775980331693	0.6875316409887019	0.739652632962764	-0.45896926786464115
2.9333174674775244	3.1801257610320275	2.3681326734776427	1.8882987252760561	0.7038208346920029	0.7532573920182286	-0.4454739830772339
2.946496259327248	3.192275091338143	2.3764190916926977	1.9088608445429271	0.7191285237121919	0.7661091556756129	-0.43132409661121884
2.9595277268506797	3.2052310372286614	2.3853690178061946	1.9285612226634383	0.7341644994874527	0.7788204608922511	-0.4184183076003496
2.9722493359127893	3.218616291302311	2.3948696663156954	1.9492439341784187	0.7497298598998755	0.7905815859751318	-0.4065440734682621
2.985354387350067	3.2317283028412183	2.4055266091993244	1.9704560190169709	0.7664717779810225	0.8024293903040498	-0.39441586265840306
2.9986138042516015	3.2455135241103497	2.4159838854978473	1.990982137797417	0.7833581667933619	0.8142129982691869	-0.3843727974668412
3.0115984623466785	3.2577017765397773	2.427493873494986	2.0126405443877045	0.8013034483797156	0.8249726028544025	-0.3740848812419677
3.023877708398173	3.2676859300402534	2.4392663062663327	2.034533366490203	0.8200626828013936	0.8357436672182098	-0.36386144853551555
3.036761193191896	3.2773910960335275	2.4511646396694013	2.055237491340133	0.839504927535793	0.8459382290323014	-0.3542618098284613
3.050553654393484	3.2865370882651996	2.4650228252545445	2.076130569929206	0.86010098870651	0.8559070368700742	-0.3469109036507514
3.064365903985684	3.295326423465126	2.480416429926319	2.098082307436966	0.8818836256426261	0.8664474701960091	-0.33988339584731236
3.0771941027646683	3.30358470986544	2.495967150451638	2.1212284409888382	0.9045661529515946	0.8769847327501147	-0.33383537180813716
3.0905068927510158	3.311500236996092	2.511515411735199	2.1454839333640146	0.9277564048632422	0.8870631150329847	-0.3275383382476743
3.10379387099251	3.3187752835808895	2.5289243596331086	2.1696849921400796	0.951242150852749	0.8966856366646552	-0.3214554358369345
3.11541058182854	3.3267940598411703	2.5470113257227176	2.1941574607227285	0.97397341726547	0.9059604886065862	-0.31635207857959546
3.126408334715618	3.3349295549770184	2.5658848948800586	2.2191955320536123	0.9968457460494529	0.915105509171921	-0.3113661851130784
3.137582557239828	3.344777356078761	2.585245488061915	2.2437906135255403	1.0190303674458563	0.9252061579144918	-0.3080592419017076
3.1491348097549268	3.35525452345198	2.603833473056687	2.268195099905684	1.0407280404118504	0.9343280363711228	-0.3046571155497997
3.159924588141851	3.3664317255189364	2.6215813744299883	2.2936007053126866	1.062379240654219	0.9435712280936346	-0.3000723830927263
3.170565954595733	3.3773908608811594	2.637378983273085	2.319864610028939	1.08278514848798	0.9517753157754861	-0.2946805891622262
3.181891731191345	3.3898176711944683	2.653184740351993	2.3459054207201153	1.1022965763670811	0.9584589505030647	-0.2901874940689499
3.1932997789962076	3.403151435514232	2.667969268414919	2.3723572842603424	1.120542738406349	0.9643483884790999	-0.2858599420780352
3.2035579621197185	3.4161127183506443	2.6824105501141804	2.3987450839801117	1.1373870697227102	0.9701556710080339	-0.28158572194612264
3.213820561937634	3.429966735481406	2.6959756478914034	2.4245161301154146	1.1526939256838151	0.976052620479689	-0.27842690200675896
3.226304344387188	3.4445998963804736	2.710066842597968	2.449963134442319	1.1679247436817772	0.9821900841096854	-0.2757495357464057
3.240084864004551	3.4581867197213856	2.7238240818260775	2.4764658916272437	1.1826946653269295	0.988362767086399	-0.27155846966688085
3.2542898941981426	3.4704607628334867	2.737363460641912	2.5034445915884675	1.1968218500021406	0.9939928399506327	-0.2659437902517715
3.2684915040371854	3.4821169720494853	2.7515441069275157	2.5307467550056906	1.2103681189762057	0.99924072985364	-0.2615097340921312
3.2834761974221074	3.493352491300425	2.7663598427510383	2.5587507292342795	1.2223242520605593	1.0034514123735077	-0.25772934069601056
3.298118323532159	3.5056192139489935	2.7819200987522525	2.586144438086086	1.2352724744779626	1.0084423339528912	-0.25458454005713055
3.3119321576321643	3.51800365922743	2.797749733147273	2.613545741697218	1.2485512430970818	1.013805845077163	-0.2509872700459209
3.3257625725194573	3.5310140952413183	2.8149063365057816	2.6403544655944926	1.2620003424685264	1.0194237324847693	-0.24788848955014772
3.339946651038192	3.5454816969837064	2.834130189000401	2.6663319921456234	1.2745128575536788	1.025389131300322	-0.2435344995481509
3.3538002400980202	3.5593366063316894	2.8537160712524	2.6924746100337607	1.2868366321933935	1.032136097648777	-0.23781165217580602
3.366333500121747	3.573100471352594	2.8733129473788703	2.7184495823975623	1.2983601852260502	1.037702771678646	-0.23129523335812271
3.377832356495207	3.587649429117984	2.8940066237355175	2.743303570629807	1.3096047150920773	1.0433215761241768	-0.22523511852969205
3.3885480972083313	3.6030371976694844	2.9167013972752485	2.7679655467755824	1.3211316829485913	1.049291983884654	-0.21862168987782607
3.399933245592333	3.6186537652862865	2.9411832851141004	2.792093378181098	1.3336165444297507	1.0560668571003302	-0.21121240984455322
3.4098663863078507	3.6344538180514374	2.9678292356174594	2.8158970473885105	1.3470079200983758	1.0639610533771184	-0.20366744984670584
3.4202209394311334	3.6494378226764574	2.9957199238527963	2.83963706463897	1.359525268668092	1.0727768440931342	-0.19507086804722804
3.4319687355434607	3.6631967593892267	3.0248873190527075	2.8639818526541254	1.3711102090903828	1.081995015209337	-0.18703352152043023
3.4443899842198036	3.6762943706233644	3.0541817691344932	2.8887089557305177	1.3824561317589874	1.0913031382939968	-0.17785820907027378
3.457207264231985	3.6893650688698716	3.0829461669073486	2.9138520859886285	1.394471254404474	1.1012551347449053	-0.16921611676473378
3.4695897423683295	3.7021392661205423	3.113159519873187	2.9390589827779317	1.4068021393823693	1.110233580838837	-0.16068546901330277
3.482497220803345	3.7146295804913962	3.142772952494237	2.9646760520962383	1.4193304800252	1.1206799988647014	-0.1521183608002592
3.4968587843515384	3.7279032928065	3.1728526450973926	2.98979006542851	1.4319067640337104	1.132198826113009	-0.1436741345069812
3.511680991314257	3.7402381924678534	3.2033115482643058	3.015220825736558	1.4443246252050104	1.1430319308041035	-0.13635985932762032
3.5252761898826304	3.7530398168324552	3.231007967770908	3.041139508009974	1.4564557787717416	1.153389004730361	-0.1287288183354208
3.5395563233529512	3.765023007461567	3.257283110654132	3.0672705265939415	1.4679872708987451	1.1633865223466158	-0.11990376925624008
3.5530265700351076	3.7768218433566987	3.2847616978716725	3.093218423157365	1.4801550888923256	1.1720835980145017	-0.11286645168674049
3.565843430895232	3.789557482840479	3.312245479230611	3.1188371351711996	1.4929062482581674	1.1802586812116374	-0.10617384823082517
3.5775148122151657	3.8028095492567204	3.3390367250458484	3.1440550559626415	1.5062392930415958	1.188440326099417	-0.10178429210360972
3.5888579063640433	3.8141528381755214	3.3653393906010054	3.1692264004833017	1.5202340476783567	1.1953237336483853	-0.0974509089476668
3.6005281038222	3.8248557342750455	3.39178901602728	3.193210947196399	1.5348804735552881	1.2021404140764633	-0.09408555971639676
3.6109377823992883	3.8356846373232383	3.418193233735457	3.2162466584307023	1.5488584870482043	1.2080554987225895	-0.09134852637424443
3.619846985526829	3.845210478809864	3.444799875990452	3.2397701831871135	1.5631680597539297	1.2134262557851319	-0.08943298403868175
3.6286572412241034	3.855226964087214	3.471613002754799	3.2610801025498204	1.577808281245371	1.22004789786904	-0.08798091084411985
3.6377141473506365	3.865186591100915	3.5001894287057267	3.282040086162669	1.5928066859070367	1.2265395946025848	-0.08781539864726806
3.646820755749637	3.8752554018521606	3.5293951403411197	3.3035708633407883	1.607947752762659	1.2323259863221818	-0.08955891348101769
3.65538695016929	3.885916618449658	3.5566514725914824	3.3254273352375354	1.621936059489612	1.2390759673528398	-0.0903559876816432
3.663616500536055	3.8969473404264825	3.5826512966150057	3.3467176409423827	1.63496857629154	1.245318724800192	-0.09168229158735272
3.6720343026982736	3.907609203290263	3.6087553119392024	3.368728718539835	1.6467652128458423	1.2514837787720265	-0.09177436679678318
3.6791379521467764	3.918926569847521	3.633826636085262	3.389330349215132	1.657503424756011	1.2582405622071833	-0.09248222805472221
3.6844824735415567	3.930052669760166	3.6570089364742953	3.410107997589013	1.6673976726617217	1.2654191534396027	-0.09381771985312078
3.6906628553846286	3.9399079730933626	3.67992312031705	3.43083553677403	1.6772777814931443	1.2728363795465965	-0.09582011201475385
3.6966058387736696	3.9503754873683543	3.701418264734202	3.450373287151886	1.688111748785595	1.2795884412833147	-0.09805204150498144
3.701869086563233	3.9602047489560883	3.7221737807802984	3.4702138150991293	1.6988969269286742	1.285469119713331	-0.10119297549230573
3.7061430923876397	3.969912881754106	3.7413053663414755	3.4903254555792556	1.7079523891342658	1.2918521512428116	-0.10545188605119286
3.70936253670621	3.978617918727947	3.7596893349335443	3.5093909556933687	1.7163471892517816	1.298830685135258	-0.11012597856000858
3.7131235421898157	3.9863390899180597	3.777688165306763	3.5271574305344244	1.7260381888485423	1.3056570340940317	-0.1162232848053247
3.716137951198294	3.9925927663180434	3.7952100494837047	3.544093548637025	1.7370353283259232	1.3134122473942533	-0.12273493995906762
3.719147393534207	3.9975973836518057	3.8125584362476546	3.558130457233213	1.7490205552439384	1.3216079500408509	-0.1305167961059841
3.723068764205532	4.0022774787701465	3.8310692723306254	3.571510830565423	1.762094250793701	1.3298622822481958	-0.13902348903610726
3.728018235053281	4.006116817107026	3.849526778300173	3.584854223935523	1.776029902422332	1.3383476066309121	-0.14724366964143507
3.731269369244433	4.009209763441925	3.866903787535911	3.5977035669655644	1.7907814920892053	1.3472523208982332	-0.15624486404658855
3.7342314663864338	4.012250972439445	3.8830324765006816	3.610010401260876	1.8056314240617917	1.3558578718899625	-0.16596154257380508
3.736831600761632	4.015194464919122	3.8971316000442644	3.6227054857351146	1.820871961149009	1.3644525787353283	-0.17603421741592587
3.7392846350554927	4.018320153425659	3.911108638479687	3.6344427828825774	1.8376206001239288	1.3740493347319291	-0.18510469983019298
3.741224126506112	4.021362430402763	3.924089065608532	3.644404669396786	1.8552269933990997	1.3842970540847002	-0.1941124825624948
3.7426173836095438	4.023006701283372	3.9363652406158183	3.6542307550655564	1.8717418918761464	1.393838828046673	-0.20216248483164345
3.7434721875861765	4.023939585726774	3.946949054261375	3.6642851728989774	1.886796779891731	1.4035400040109671	-0.21083936886274368
3.7446753280310863	4.024718396465044	3.9554575846156395	3.674208815955905	1.9022813550943105	1.4135133809748452	-0.21824497821502845
3.7450730439226643	4.02416009163116	3.9616003527116184	3.684344316545735	1.917912307725023	1.4234990395011413	-0.22797623438625722
3.744967400906136	4.023687573968225	3.9656156291552094	3.694014374306389	1.934210030051185	1.4330310936520458	-0.2398837085673854
3.745823111766689	4.023716487617742	3.968157863969418	3.7043406880923726	1.9506741113124697	1.442877844093358	-0.2522371962580148
3.746166290987724	4.02251852433414	3.968844983666133	3.7158513902801364	1.9674188216757575	1.4536657873062746	-0.26528838976909236
3.7470994291532356	4.0216606895620615	3.967310652193514	3.726662208111774	1.983608640516295	1.4650750813068556	-0.2774242938597774
3.7481078551490827	4.019098504401512	3.9636085445051874	3.7376658586190317	2.0000788649396375	1.4759560174347928	-0.2896450908293073
3.7499238047543155	4.015963469844565	3.957696469749164	3.7491559985175873	2.0168172508319095	1.4864225270126166	-0.3024888827463401
3.7514433293594234	4.014008140008312	3.950270715349782	3.7601538711239035	2.0341636033858457	1.4975829891601518	-0.31855682199421137
3.7523850881438743	4.011892799309005	3.940765069628949	3.769439465506708	2.0527940678275747	1.5090772074502024	-0.33453134764955234
3.752042357408292	4.009060257430267	3.9302517042926515	3.7779236873555706	2.0709751575033652	1.519852363279062	-0.35342966916098995
3.751924200684927	4.006129986287638	3.918841601927786	3.7854604663019864	2.089050639134751	1.530972153407114	-0.37239863202799794
3.751727487927026	4.003696110459339	3.905937202927285	3.7926322108566013	2.1071596850402226	1.5432317901791446	-0.39215590024941877
3.7502335363506862	4.000688327792982	3.8934724703642587	3.7983686594381294	2.125248865072485	1.5556815030143534	-0.41144457646947263
3.748951462571086	3.997748599344337	3.8802838239649797	3.802323043328663	2.142562446182016	1.5682632571261714	-0.4307671715819866
3.7472888554234185	3.994569532103463	3.8671124025917023	3.80599625273265	2.161206491292081	1.5812447398653318	-0.45233715970347876
3.7453254846252544	3.9906093374811245	3.8545491780409002	3.808945362889213	2.1793433327382945	1.5946648830906354	-0.4758818186833349
3.7426896664477485	3.9875621838837465	3.8420380048245955	3.811231962689004	2.197720994988749	1.6084007152526432	-0.5006172803926316
3.740321057501036	3.9845977855033152	3.8284057768190647	3.8133951074615426	2.216328883622981	1.623121229116399	-0.524013021115342
3.7374005419652576	3.981492148712114	3.815775896942079	3.8167297913027447	2.2348197865001533	1.6382409906286557	-0.5468391195377099
3.7350577668699896	3.9791722227103374	3.8030325278741723	3.820863753160206	2.2528277803419607	1.6546419871914582	-0.5690628860914121
3.732143783659776	3.977994031122429	3.7898577159707436	3.825913863119972	2.2698657436762897	1.6726770890811242	-0.5913606722095684
3.7289055929219583	3.976314861291702	3.7768626042144398	3.8309318624449062	2.2861127002783634	1.6914374522613125	-0.6129040227199684
3.7253907495422154	3.974629692730246	3.762227574398684	3.8359081257707377	2.301743266075524	1.711120294359623	-0.6351658658308098
3.7215050466523754	3.973063099282559	3.747350360679193	3.840680508776325	2.3169473828142473	1.7309434293393424	-0.6573984059156556
3.7169391486346814	3.9723748417652125	3.730764222997056	3.845839827245988	2.3304576441105738	1.7504613454441753	-0.6788914331373884
3.7122557980980027	3.9730721531702056	3.7132331199310307	3.849878476336264	2.3432410988621406	1.7700222163311274	-0.6999288356135743
3.706646838477489	3.973429815401348	3.695923143017866	3.8536732963487146	2.3556097294073877	1.7900643296319936	-0.7194012922100256
3.6996773063309645	3.973652735780005	3.677834958532893	3.8565032833053476	2.367821604438946	1.809338079057361	-0.7383209415921204
3.692197670836995	3.9742424069942626	3.6594631748751896	3.858854372860748	2.380229524060947	1.8285319973064706	-0.7582051694448583
3.6841616843103475	3.974886032942992	3.6410396409295323	3.8600764432395103	2.3932261948437836	1.848431473212379	-0.7781021443011351
3.676048377828776	3.9744862298626096	3.6220729771306237	3.8597614677147836	2.4067078535197397	1.8672448325004831	-0.797979235857338
3.6689530367248957	3.9749373092118696	3.6034610340112643	3.8584758517864417	2.4197370839957255	1.886200706023743	-0.8179231228622579
3.6616188804687946	3.975199674288433	3.5838573786060537	3.8559184793541545	2.4332806173065786	1.9050113428356426	-0.8380197452673384
3.654221373498176	3.974194257399978	3.564754821116182	3.8531265432149255	2.4469607216012923	1.923847030051088	-0.8587511983104577
3.6476943247179787	3.971191215802453	3.546353480322562	3.8488187232493862	2.4607823821258314	1.9426167606385134	-0.878324523867337
3.641286055447057	3.9678717734279725	3.5288759336321034	3.8438734437857507	2.4755900549928325	1.9613137557417721	-0.8974023385865117
3.6356350678707834	3.964065654333989	3.511441198961965	3.837940443707262	2.4902613420934725	1.9791157401663249	-0.9167480203173878
3.6295095034248153	3.9599832903709773	3.4943415705181766	3.832071922914895	2.5039831828251096	1.996685613704161	-0.9364799400428448
3.623511921869148	3.95652824025385	3.4764089192995473	3.825953795318372	2.516419308304931	2.0135328559710293	-0.9557870909421752
3.6168577443106433	3.9536304960668875	3.4585936847543057	3.8207442895811514	2.528453087041447	2.0288444806190866	-0.9743843119125108
3.6095311297557	3.950884526865179	3.4400889878043666	3.816125344279375	2.5393466250579513	2.0436191207017167	-0.99098823584012
3.600094046179052	3.947744590749645	3.4212585495123746	3.8109531555419176	2.54957981697008	2.0577461956801466	-1.0061565606207297
3.591266889715462	3.9452568578837868	3.4038034285341148	3.8062956773411587	2.5587061618913336	2.07085129716551	-1.0189176674578362
3.5814635695832635	3.9441317044221047	3.3863784400992953	3.80111672660754	2.5672048931773346	2.0833441446850327	-1.0306746357572143
3.5694283436680676	3.9442099924811913	3.3695632762446106	3.795367233610658	2.5752271779396585	2.095151235507887	-1.041856155255311
3.5570262250244897	3.9440400574373036	3.351909166303809	3.7892224285083933	2.5819754279415763	2.1049067783909496	-1.0525033181264312
3.5439218893683906	3.944171953281998	3.333549068543553	3.7839104071542438	2.5884753777916565	2.114287234121962	-1.063440077474447
3.5319062236857817	3.9449598194532745	3.3151222237843974	3.7782921933583435	2.5948273610013795	2.1235617187164233	-1.0742556856213386
3.520235211497411	3.9452119090712996	3.2973580107448655	3.7713587645666453	2.601653346617858	2.1322420102279613	-1.0847661776252324
3.5082672365829546	3.9450332811369315	3.279330628492138	3.7631048561966716	2.607691897449633	2.1404934688689323	-1.0958016261052517
3.497062108500658	3.9458628840253636	3.261270316528561	3.753869312484678	2.6137044299676315	2.148318496261416	-1.1065402114065632
3.4871158897733086	3.9471598295611305	3.244745668199585	3.7445941110832135	2.6185854175629086	2.1556244768778634	-1.1163164679599051
3.476127368854923	3.9477548227624366	3.2292071384132854	3.733314433497081	2.6233031170832724	2.161973481306092	-1.1274558968132704
3.4658991407039847	3.947519412014714	3.2147220633947797	3.7207052750952063	2.6268518350977814	2.1675691276277123	-1.1378483979303404
3.456436220963195	3.945288463473206	3.2011976371066604	3.7074943468815538	2.62997966573886	2.1718663634205706	-1.1495431194723045
3.446020342876227	3.9432123827240946	3.188626223891285	3.6935309474702485	2.6320876067014853	2.175914698308639	-1.1615433425297181
3.4352503588327847	3.941750546167891	3.1770049718084246	3.6782010488424763	2.632637986366686	2.1795348743816465	-1.1726771598538628
3.4238086248415165	3.939255553029679	3.1664730770357497	3.662395187576973	2.6323140265184026	2.181972597981702	-1.1811936143352082
3.4127524579056177	3.9368446556921235	3.1573434590610843	3.64643401258013	2.630301221133361	2.1837679738071327	-1.1890448977282846
3.4016543475846843	3.9349427194769326	3.149337887245656	3.6300687681022623	2.626836992304895	2.1853062151551814	-1.1946591919552914
3.38957322420158	3.9333621653501716	3.14259162409695	3.613630598530568	2.6228226860100636	2.186381857967043	-1.1987012996243736
3.377601473807315	3.9314399151940735	3.1351705472435465	3.5967818674645144	2.619226440768571	2.185835832663189	-1.2017087550687087
3.3672815383682453	3.9302673609658365	3.1270455004598485	3.5810445893872993	2.6153226744845557	2.1843200663086	-1.2025607453264626
3.3569809112181366	3.9288634772350375	3.1180524096950077	3.5662476058047172	2.6115247256898964	2.181154400488213	-1.202835102754269
3.3476217449567307	3.9281569644194385	3.109199836274139	3.5517191407178728	2.607067859778208	2.1777360601073754	-1.1986518443704386
3.339961076380837	3.92854183651512	3.0996251748597787	3.5378083187831466	2.602870614960999	2.173745323881589	-1.1905843188008223
3.3349088379294867	3.9288689356247253	3.0904052880662314	3.524245568303318	2.5990911946523565	2.1688553845076393	-1.1804784493441833
3.3311698355555905	3.9298203466913444	3.0808567931777073	3.510763385741987	2.595040919137763	2.162962461187355	-1.1704131737854213
3.32894054382266	3.931782555646948	3.0705621103062377	3.496883749522249	2.5909210141078067	2.155711366729513	-1.1591790409459464
3.327816115347388	3.932101426889074	3.060676392508087	3.483029882299974	2.5875630995353887	2.1464658981276936	-1.1470387705946068
3.3283132582311077	3.930598404288833	3.0516883547876343	3.468037083149733	2.5842070020137258	2.135372993826065	-1.133668167854833
3.3298874137400976	3.9289314668558735	3.0438993958831513	3.452610504269703	2.5804936204990203	2.123116198768691	-1.1204505500147313
3.3332315215817463	3.925966018570099	3.037747851446721	3.4367508265419557	2.5773130390177914	2.1099836202849156	-1.1061110962223542
3.3380167420866114	3.9227673285043068	3.0325240778995033	3.420310163886708	2.5735617956346637	2.09705203258658	-1.0904608820023902
3.3437620630588523	3.918483928691612	3.0281239768427444	3.403076055721847	2.5698328607022174	2.0834220911884547	-1.0738682881556423
3.349848435029863	3.9118115336775854	3.0239617533195897	3.3864479671663243	2.5648479920695015	2.069599481555414	-1.0585677877352795
3.3558093147336687	3.904081230657926	3.019357914317552	3.3693669853851245	2.559586954801159	2.055203529447484	-1.0433352486711929
3.362897762487237	3.895223907374507	3.016265678543918	3.3527517174634927	2.553524730256354	2.040116668733824	-1.0271294975907042
3.3712258378395945	3.8846939953282904	3.0131956552498624	3.3360236401392123	2.5465140768613055	2.025280586652865	-1.009866523164249
3.380431829707112	3.873848879017369	3.0102649312534537	3.319142679381867	2.5399714601333314	2.0095269265263838	-0.9913375839381661
3.389821253334824	3.863583815666283	3.007148577763495	3.3043379182239776	2.532568349332852	1.993951757244227	-0.9723459738947995
3.398939538712787	3.8526577889494904	3.002743114567454	3.2901619261979596	2.5253875315480925	1.9780412577532092	-0.9514037780602087
3.4072983513900037	3.8424816549249936	2.9975787537738885	3.2762213631157353	2.516927720255116	1.9620710369288374	-0.9287664689082443
3.4157003804793784	3.8333881779669343	2.9915601391532247	3.262165790698678	2.508315389213821	1.946623317955313	-0.9031234899927161
3.4229238602205085	3.825599169084045	2.98492720944063	3.2495539404896503	2.4996574385043586	1.9315456192497849	-0.8776882772013758
3.429792677438518	3.820087269652696	2.9781955468653263	3.237564912143884	2.4916702679044453	1.916580627497766	-0.849660824389762
3.436459604422957	3.814281520429793	2.9719657329579454	3.2264877071932916	2.4832115091328917	1.902237329186654	-0.8203812906393743
3.44326295551787	3.8081237349589236	2.965981133703908	3.2147852460771915	2.475118181563189	1.8886395566574452	-0.7895911664554002
3.4486660695650433	3.801543359257533	2.9614257671164843	3.204013497221681	2.4674100530020184	1.875564256117033	-0.7575368359621144
3.454190392025174	3.7959651365125713	2.956508175767606	3.1939363480220435	2.4581544211683224	1.8640574063667836	-0.725288768992249
3.4608304483578025	3.7902600944303004	2.951477387844635	3.1836712787463317	2.4493588633534187	1.852608459994879	-0.6932907207061944
3.4686708296066677	3.7849683599118373	2.9468600852503677	3.1742548249559386	2.4394657292292985	1.8401608765142514	-0.6614057586181861
3.476108016372164	3.7797359162844666	2.941969918273303	3.16452416830071	2.4286683939463365	1.8278216763586623	-0.6310931843357328
3.4838035199719655	3.7738341346422764	2.9374782932261723	3.155462753134878	2.4164551080739702	1.8155904065071906	-0.602108791922491
3.492954722010919	3.7685162154345346	2.9327042720475616	3.1456540298784845	2.404061774925705	1.8040632653176276	-0.5737331685159368
3.5020175135720972	3.7626312247436027	2.92887629509092	3.135134059588202	2.3908590561471366	1.7936618526011738	-0.5469870665853993
3.511551008050993	3.7585352171876973	2.9255437450635045	3.1239823761442143	2.3771466604314515	1.783606111372404	-0.5194479206863106
3.5205082082737476	3.755598342081636	2.921637699217759	3.113725613204825	2.3634302364172632	1.7747351336471113	-0.49281097311288696
3.5293220320074594	3.7538535017937527	2.9171703083646494	3.103778972776825	2.3488563326950107	1.7656943792054192	-0.46574866647269686
3.536597493344717	3.7525534307133643	2.912708812810551	3.09503150320503	2.333655474127285	1.7563067128129006	-0.43857956186561553
3.542071098038748	3.7513448202170494	2.9093710385874756	3.0867248021586935	2.3178753737122415	1.7481239365280286	-0.41094718802086727
3.545765767161832	3.7502613282112005	2.905762513751896	3.0787756627767036	2.3026437656539738	1.7415974694938987	-0.3834372207689402
3.5497381835567743	3.7501627157436626	2.9029047957679173	3.072825106702793	2.2877368764197357	1.736554758400621	-0.35498155368135864
3.552630122857524	3.7522627421696417	2.9005611931086146	3.06794903546914	2.2736617320802797	1.7323201650008522	-0.32714052857956244
3.5551566057217023	3.755909657722657	2.8987733350719496	3.064360827483052	2.259445387244922	1.7286584123131965	-0.2993349151229627
3.5582542942980404	3.7604013100649003	2.897559673627819	3.0614848567788884	2.245916911761043	1.7254590107413375	-0.27096254486902444
3.5612207940437863	3.763445783364903	2.8963537271054656	3.0590265762073003	2.23253391916309	1.7223153563019087	-0.24392873149971306
3.564898128384727	3.766940761275341	2.8956052368705993	3.0568848916320506	2.218856473203124	1.7189635486994528	-0.21755939241665295
3.569411037762038	3.7704734521426495	2.8951171918643728	3.05455422639007	2.205938987100435	1.716176920704542	-0.19206459676986806
3.5765868779043317	3.7739611410975034	2.8949636412076254	3.05122600874835	2.1943361383909252	1.7149360521148609	-0.1674572988716247
3.5859366109013955	3.776531566534143	2.895149512002657	3.046850123790276	2.182370256268246	1.7139461387318822	-0.14351258482858195
3.5961754857214547	3.778600436733342	2.896995967184382	3.0419167209232483	2.1699413485557626	1.714394591477846	-0.12007188379110162
3.6064378301744493	3.7792931635445814	2.8987354818939437	3.036695213030722	2.1576867347609197	1.7159712128225566	-0.09846279821972476
3.617158336736491	3.778571098391928	2.900971320565117	3.0315353149238264	2.1463080027772694	1.718525781391497	-0.07626919250214212
3.6281923509407132	3.7760958414060406	2.902974933861055	3.0268641698918266	2.1343421079546117	1.720994910125337	-0.055355697794993663
3.6388587810126616	3.771639514691788	2.904621849224032	3.0224850572416746	2.1216939029839113	1.7235052921114875	-0.03640808421111569
3.648278620169093	3.7664777210964235	2.905804206330029	3.0193687312827797	2.1085374335498606	1.726900420798448	-0.017105377691782383
3.6565531169344347	3.758792817268939	2.906363354255352	3.0164092750127756	2.0946147687721313	1.7305952784806977	0.004268802484836836
3.6627965771670095	3.74923807013542	2.906786574348862	3.013921800090344	2.0801754046099252	1.735186267895973	0.02623245207578055
3.6671323751672453	3.7389998702661975	2.9066161530976853	3.012641046538357	2.0651909564595745	1.740021070020973	0.049195514219520994
3.670567781177828	3.7300795007522485	2.905623621261661	3.012738927355913	2.050536237984913	1.7450531214401954	0.07185523383385659
3.6738240110448723	3.722840591200349	2.9022146017785357	3.0136178460970995	2.035107147328606	1.7502982716507425	0.09779366051291387
3.675384135669838	3.717587349914043	2.8986704287422436	3.01471537011304	2.0190873296873364	1.7552989423147995	0.1247815488349749
3.6760047669461198	3.7130918462307676	2.8946843707383647	3.0155340590882913	2.002318640556134	1.759815919321044	0.15365136277146513
3.6748255197155135	3.7095193398871293	2.891450323165706	3.01665279053338	1.9852480810762048	1.7648341169992414	0.1831749728162043
3.6729076440759467	3.707773987971255	2.8882991521338925	3.0172856992931076	1.968838361599285	1.7695288133594578	0.21536629785729136
3.670900928067369	3.7071443852414476	2.886378906935929	3.018131516944895	1.9522290862075373	1.7742983205989542	0.24811478625969866
3.6688190804247465	3.7077139977706532	2.884760967764698	3.019380436202765	1.936398369597262	1.7791956778206868	0.2796495837953536
3.6666122207634606	3.7100707139809197	2.88423262256864	3.021724269651489	1.921996293036918	1.7839128350297269	0.3118906317988929
3.6641773960168824	3.7129935483684653	2.8844744357901675	3.0240830957370908	1.9065486130684717	1.7892220922738309	0.34372056074269247
3.6615533907507594	3.715281579120516	2.885608242841347	3.026008539042504	1.8913189207600933	1.7951819721697362	0.37737624106737006
3.6579172927079986	3.716703994591927	2.8886624772869793	3.0279884867958815	1.8760164456653057	1.8020815286883294	0.4085161070790668
3.6553180383380597	3.716611208823516	2.8922254557957636	3.0299210499080567	1.8611638172551532	1.8092205980891256	0.43894618624970644
3.653894248763145	3.7155995982987435	2.8960902650684672	3.0328999454512098	1.8460118114935782	1.8174366670571105	0.46677261466017045
3.6543516354778354	3.7143604683715767	2.8989935060905787	3.0354788124795737	1.8311619569890982	1.826028179796583	0.4955771039130736
3.655128678069538	3.711303016453744	2.902168153977658	3.037983649435987	1.8157443316932194	1.8353485790814434	0.5226296280762178
3.6565540083211516	3.709225619038755	2.9040923041469786	3.0402521726791507	1.8014742670584052	1.8449060401803035	0.5496186507240417
3.6574024794762066	3.7083822253201215	2.9063428493099472	3.0420867712967574	1.7870309539987383	1.8549517970223406	0.576859321087024
3.6586430594462342	3.7066171434578727	2.9075821044064343	3.043046093159241	1.7713808552155699	1.865173665074679	0.6027828889022718
3.6595127935572864	3.703030791034705	2.9084534530632076	3.043924094691385	1.7566011285967902	1.8753596957391017	0.6294789212384742
3.657599080669533	3.6992052610350816	2.908673610041863	3.0454914047069996	1.741586550023992	1.8866635988050142	0.6548653066950343
3.6552577487001883	3.6933624969916963	2.908549582630379	3.0464033172413076	1.7282773487441596	1.8989095897019421	0.6804302912962895
3.6525579261370646	3.6854994308213938	2.907912438862885	3.0484286736246458	1.7157192337823766	1.9123533485624797	0.7056495415506444
3.6496477839268655	3.676673196151801	2.908917547828245	3.0508843084253265	1.7044569071114488	1.9255229859676186	0.7306108911196472
3.6460638232883498	3.6649375960980053	2.910955448812538	3.0544193484702236	1.6935925103149123	1.9395822828927252	0.7546394329103365
3.6429120383300524	3.652206099058719	2.9123709166353984	3.059422672429931	1.6837494297510212	1.9542408977068684	0.7798322632177349
3.6395480357045913	3.6372808824845055	2.914535931848027	3.064606278851436	1.6737627604690122	1.968934099152614	0.8043015709609913
3.636851822506813	3.620899382348364	2.9172368366755093	3.0704366775913465	1.6647618381879639	1.9834004422363916	0.8294363486637695
3.6362231494993584	3.6046273711340246	2.919810917178873	3.0756764569271255	1.657017518609205	1.998912522441962	0.8543431424086566
3.6376216440459275	3.5881903536600364	2.923445876865106	3.0796863221788513	1.6507253049095671	2.0155794466729637	0.8783448895385296
3.6422307097106708	3.571461137691438	2.926696566142216	3.083391619683636	1.6454077158147933	2.0310444855650664	0.9022011263057873
3.648991453501901	3.5552390902277544	2.9306158863415948	3.0867425222077842	1.640308118205319	2.0455567125220107	0.9259827004970183
3.657384517931428	3.540783492258467	2.9350825363655577	3.088321520390044	1.6354771086208784	2.0599861176054297	0.9505464212329299
3.666784034722258	3.5248835764155277	2.9388030083954204	3.0882653948666703	1.6314018441903646	2.0745056204733623	0.9752829586425632
3.676600531827752	3.5091542934069966	2.941938577274984	3.0871534609117757	1.6284846201324177	2.0889358497100927	1.0003465710718988
3.6876688206326294	3.494860469446056	2.945822426333353	3.0854034521622005	1.625618268809243	2.1029948195069577	1.0249861185422362
3.6998781484591263	3.482109332985541	2.9502594898453034	3.0828138285917395	1.6239442141498193	2.117182489604731	1.0507319668262525
3.7122343845900243	3.46905168808975	2.9541365859711033	3.0791645325564065	1.622617709170913	2.1316614033568153	1.0756653032251966
3.723582494261232	3.456735742397441	2.9592392342769736	3.076961431670581	1.6221307107324434	2.1447640733335116	1.1015739358743264
3.734233214845822	3.4456262864365703	2.96306931201056	3.0755919133329446	1.6213673600300424	2.1563990380077835	1.126553742203888
3.7440267630552064	3.435462823099978	2.9676574054489286	3.0735509177229656	1.6206209473291529	2.167319602890856	1.151656770144734
3.752999574959298	3.425927911398726	2.9714738666569342	3.071833778286307	1.6198306874197044	2.1774080396589373	1.1760960593844074
3.7612184930324495	3.416732940906237	2.9746020597042353	3.069918032000135	1.6190664360713247	2.1857434636682895	1.2001650443275904
3.769110691876575	3.4100319162997277	2.9776045439701693	3.0676966920700224	1.61813972222073	2.193956623155882	1.22431539929959
3.7765627559199593	3.405918751177512	2.9807095630583165	3.0642581719294824	1.6169391571313145	2.2022039383936067	1.2474839482029143
3.7839487693566305	3.402418530501653	2.983478414381438	3.0603350296347474	1.6159439660551056	2.210940021655164	1.270073602796358
3.790988317902977	3.3985869356648264	2.9860211587537893	3.0553813420691793	1.6150065783809413	2.220105569927516	1.290888333837538
3.7978871922929343	3.3963196674962877	2.9892978389875426	3.0504759244792536	1.6149333563925503	2.22962494118762	1.3095475042382194
3.8050735166398595	3.3944171718995872	2.992661897554445	3.044438787199557	1.6149289541433063	2.240046265646527	1.3258898097762581
3.81201277798237	3.392876119702086	2.997186702242761	3.0381719877802458	1.6158423928850858	2.2509916487737356	1.3427109860620636
3.818259731013861	3.391090935437399	3.0017096604031184	3.0317501952721235	1.6173037170323774	2.2634950163408014	1.3582549915096904
3.8230817003518696	3.3885773620736206	3.0078093812342352	3.024385202297421	1.6199082905876883	2.277059507467726	1.3720253449507616
3.8273628445323076	3.383977990716791	3.0142645276774327	3.0168543601970796	1.6243098980161852	2.291097752619016	1.384491182401752
3.8299772932020937	3.3773182284761623	3.0202539269225794	3.010057808085415	1.6283863195475623	2.305213723494179	1.39439474062812
3.8322683708573306	3.3688309579681484	3.0260653234670514	3.0036576882067925	1.6336864077954112	2.319445151258178	1.4033675308550682
3.832891467174926	3.3590425994455546	3.031859177930324	2.996540527251135	1.639109883725516	2.3335896474981195	1.4111390853181627
3.831848493927016	3.3492461421759674	3.036718194158173	2.98910585251158	1.645484464909581	2.3471760137021054	1.4180938866976935
3.8294042460303905	3.3396727367324486	3.0420654728390075	2.9810078765341275	1.6528734582369822	2.3604637123274292	1.4251801240540558
3.8251275422343234	3.3296820335367125	3.045610812834767	2.9722991773843392	1.6600621787800103	2.3730617931799785	1.4316868754212924
3.819633424730842	3.319603968120169	3.048917490289875	2.9625466221895995	1.6676422825024524	2.384464640714102	1.4365990558136306
3.813100429923074	3.3096214186301083	3.0519784284321836	2.9521831924860753	1.6760921390743213	2.394110524661736	1.4401432420267715
3.806883646695661	3.2993573472069064	3.0532601935078394	2.942495079177558	1.6858231814127724	2.4015714078084307	1.4435877401715027
3.800427986353814	3.2912045072605958	3.0542886094204356	2.933539567651362	1.6956576260635106	2.4081848446531557	1.4476892760628681
3.7934035021360755	3.2837002640815878	3.0544618800319743	2.9242638207677523	1.7074194264618343	2.412759974462956	1.4521296668870836
3.785212374146716	3.2767947388074026	3.0553014376639407	2.916008019490513	1.7202575270833227	2.416283781969556	1.4556524523616705
3.777299933570762	3.2696733616255833	3.0558834420428904	2.9086978364362146	1.7348913489352422	2.4188768360708357	1.458528103064496
3.7691523574172323	3.261387359564049	3.057222004170485	2.9028791497933053	1.7492956653793086	2.4209876733170383	1.4607307658577122
3.7621324846193236	3.252107094584126	3.0574054106434745	2.8981829767673073	1.7636533689986829	2.42267663313384	1.4617039947725545
3.756845241132929	3.2430628517128923	3.0588358723173887	2.893210984748994	1.779803789169937	2.4239304530797705	1.4633142502748218
3.752548139222648	3.234560891698912	3.0606716321880256	2.8891032686083133	1.7968021387559872	2.425621975998464	1.4646248947048934
3.751574336071569	3.2268692495753752	3.0632172066497674	2.8845581667254625	1.8139931041860977	2.4272644470447884	1.4675495708147384
3.7518731017077007	3.222511841351062	3.067592192408894	2.8802592336649924	1.8306997029421854	2.4297618868188424	1.4701637802397085
3.75298139137923	3.2196663633739866	3.072555254911741	2.8744258897127692	1.8474431765518422	2.431393807783295	1.472629572569505
3.754884432959779	3.2185682562342017	3.077618251410539	2.8675973663834036	1.8639215974715324	2.433068127085844	1.4760048987516503
3.757180486398191	3.2202301376339504	3.081911301484527	2.8593487694059085	1.8803652314784918	2.43304090204243	1.4790744896351031
3.759018450932617	3.2249736502996034	3.0877492857123445	2.850360468277331	1.8963480077055639	2.4319118188817637	1.4831482537599936
3.7612083173520663	3.230973128546772	3.0934572965573968	2.8414274255216023	1.9126036815320717	2.4303002262756426	1.4878547980335894
3.763169593750238	3.237398517871578	3.0991502093881884	2.831152745069484	1.928129357932782	2.42809735111638	1.4923502088638554
3.762487167674921	3.243478496009849	3.105674646171091	2.8221912711336774	1.9430696543030352	2.4255622478289154	1.4965428601303015
3.760001609014987	3.2493205206699938	3.111413762634294	2.8135461579895793	1.957516826364211	2.4219399481164947	1.500936961695284
3.7537165652640287	3.254921496071259	3.1163442588364663	2.8058833485149965	1.972138416025698	2.418240544082758	1.5044384356452019
3.7443818691913657	3.259123404498269	3.1198358746096204	2.7981894897732458	1.9867320827545365	2.413777807656024	1.5077359098127596
3.732476942849401	3.2614073924041405	3.1215758902297783	2.792168150236198	2.001207021167379	2.4091170353404032	1.510324838488084
3.7194938384547633	3.2649594260937214	3.123166156765689	2.7879513360441153	2.015418063690562	2.4042319319883347	1.514137975163371
3.7049949355765417	3.267227801095345	3.124690387532288	2.7847266907668047	2.029010356680345	2.3993404585788225	1.5192960765550871
3.6886686329666145	3.2675870812041725	3.123805537301687	2.7818005065704203	2.0428281982408776	2.3942199789409138	1.524128474807972
3.670373608465342	3.2678245947537463	3.1225954400923426	2.779529515587299	2.056551862305268	2.3888792112239394	1.5275251229934557
3.6507845829002474	3.2681176033643715	3.1213812373614176	2.778852617179441	2.0707197642384503	2.3832562040820067	1.5313594106306885
3.6313782191814	3.267870003950737	3.117939485293199	2.777298595394333	2.0841769195428577	2.3780399860807475	1.5351414051143577
3.6100889626307713	3.2664957891612816	3.114774578848963	2.776206705143871	2.0976692940382544	2.373214456879616	1.5405142452115672
3.5883300719173925	3.2642796564076892	3.111047670273267	2.776357935146568	2.1115407854351855	2.3682188006311398	1.5453578587499854
3.567542474019682	3.260436849687057	3.1070759350693486	2.7759590151699336	2.1254827538992656	2.362313103117619	1.550138313834263
3.546207412422682	3.25578409665377	3.1054260047719353	2.7758774974031533	2.1401183106927175	2.3567679214607264	1.555020429533261
3.5242400888116805	3.2472138673039677	3.1047633592103825	2.775667845939975	2.154577985803944	2.351543949164326	1.5567057626386918
3.5026631678775177	3.234471281616181	3.1050271594532988	2.7758997425059624	2.170158933304837	2.346238231199043	1.557640330105666
3.4812766267846897	3.2202923434253137	3.1064426716825655	2.775664743417719	2.187124695884213	2.340907608158763	1.5579615258206505
3.460344679739574	3.2049885108963587	3.108257629755741	2.7757529093812776	2.2042788364335437	2.334516373288657	1.5595170223308967
3.438964166799383	3.1882031253557885	3.111204425900788	2.7753487092931497	2.220888339864023	2.32792433199326	1.5616421403810352
3.418457877665849	3.1707274564274788	3.114168252273512	2.7766502988115276	2.238057270158524	2.3200446916012947	1.5631372230154907
3.3995231212305814	3.1535887093582193	3.117079404506961	2.7774044537774794	2.2544913442829944	2.3116049289863767	1.5622445416059343
3.3817819584413153	3.136240920292973	3.1198089323247116	2.777488086982861	2.2708679944686003	2.301718526074275	1.5622250407078824
3.3645746535610646	3.119131510388587	3.121424122869392	2.7787575213020625	2.286749803885855	2.291524802834211	1.561539244152357
3.348172578343325	3.103432435032789	3.1213139474297993	2.77953289042509	2.301070640155879	2.281214511348044	1.560833701799115
3.332816874559752	3.0889586948785834	3.1202620661327756	2.7797165750933983	2.316292547542692	2.2703067596887796	1.5609853310596202
3.3180035787423647	3.076915308144024	3.1178980225386286	2.7790851513218002	2.331179989397221	2.259045003471119	1.560755910274503
3.304333179754897	3.0659807740704554	3.11539331728202	2.779234054257018	2.344425008845832	2.247449328876988	1.5600057000598804
3.2924342397906026	3.055547649391487	3.1128016845353392	2.778423627747279	2.357711743382961	2.236551190910408	1.5584067468314964
3.281068845829173	3.0450472907903086	3.107735487606171	2.7774055930839494	2.3708374711617695	2.2262114852813766	1.55648660701113
3.269846174554048	3.0345641365101916	3.10440054806998	2.7748625444231103	2.383249163705201	2.21698809596446	1.554187455667525
3.259139499518637	3.0236129079286616	3.099707164233099	2.772372652519881	2.395575592162267	2.2080491995959077	1.5520514467189266
3.249709136507355	3.0127951073131034	3.095381231210269	2.7694409097249624	2.407432800992836	2.2006330648074814	1.5484580446542906
3.2401842882769487	3.0033784511712414	3.092685346655521	2.7660371268911095	2.41855071914178	2.194852485350688	1.5456634022077975
3.231743843203866	2.993061485180219	3.090486972368713	2.7628578758042903	2.429430672284751	2.189805523296645	1.5416322687355668
3.224078241323243	2.9840756499427123	3.0907189119053733	2.7593857197936504	2.438879560776083	2.1854323097809583	1.537562986536089
3.216304833249881	2.9766979682719352	3.091831435874579	2.754580371121046	2.446141409704639	2.181403284875317	1.532996286372296
3.2085966796785184	2.9708113735356205	3.0934040488415255	2.748502313759647	2.452397908785851	2.1783152926523592	1.5287781901245716
3.1999210674103957	2.9661201731669586	3.094172232438108	2.742193043131617	2.457712770074675	2.1753551952398706	1.5244076104517592
3.1902877628537007	2.963131226140464	3.0965523172451457	2.735815826230445	2.4630386423171355	2.172307076352857	1.5204115757451553
3.179804809439605	2.9611567486647825	3.0975924695354897	2.729907854768749	2.4675676898698966	2.169894844883726	1.515694685270756
3.1687663994398148	2.9602454152484694	3.099337047447639	2.7230024949623814	2.4716673822324506	2.168074780816638	1.5103549646684653
3.155398890685659	2.959972558126233	3.1010267212001574	2.715876402009504	2.4753063273464013	2.1664440828483826	1.5045230814988995
3.141142521680838	2.9584701160108855	3.1012285135790214	2.70770727489727	2.4785428700196794	2.1652997173677737	1.4980148059165592
3.1254398355247583	2.9570162201290575	3.1018433026141903	2.6989496045273773	2.482033749296854	2.1652606054526418	1.4920861211046792
3.1084065842020796	2.9545762687951003	3.0992696502412804	2.689707323941826	2.485544151868491	2.166541685336149	1.4867150027870293
3.091683531188675	2.950109940322961	3.0969516712609115	2.681639002008483	2.4893588472904353	2.1693215885034056	1.482961803143377
3.0744443804415886	2.944025016717395	3.0927177751564914	2.6732549666083076	2.4934565996083538	2.1732511885714434	1.4781665228668595
3.0569095292126782	2.937114338729546	3.0874209427460273	2.6635203642412395	2.4970528315077924	2.1783569098784565	1.4739637475283092
3.039625853157052	2.9302382705540717	3.0807700495099626	2.6542059021457263	2.5002288199209177	2.1836989797340953	1.4694756253185006
3.0233112982610097	2.923225642395035	3.073002641508997	2.643566648601936	2.502905685138597	2.188874587097097	1.4642098321548505
3.0086175601539105	2.917107986927823	3.064850661352419	2.6327315764445567	2.5049639257022687	2.1940029302568114	1.45965544185014
2.9964172666847926	2.9106074184941115	3.0572147023198473	2.6209644948246043	2.5059666837144534	2.1994169943706936	1.45475724103565
2.9866383834712327	2.904438347975317	3.049838742153773	2.608472507389695	2.5068732160307268	2.204809576544012	1.4496023793673563
2.9788266253658033	2.897958204280656	3.042475732366982	2.5950649253152753	2.5072154492356127	2.2088475897563726	1.4440155187414663
2.971919794536614	2.8911385536813863	3.0361262842476253	2.5801536494912334	2.5066144794142904	2.2118054126171867	1.4362387430956014
2.965663147735136	2.885000679196074	3.030008894818887	2.5637143928650628	2.505302571422868	2.2142882578095255	1.4275413208608567
2.9605545940739746	2.8793885374177117	3.024781263723424	2.546711840699367	2.5035965766838575	2.2160792037992127	1.4190059402854167
2.9567122817427367	2.874471601925682	3.0211759463360077	2.5298222476142596	2.5013790392234165	2.2172517857653222	1.4104585690355913
2.9539856274771643	2.8706993908051146	3.0177241873599594	2.511640991123481	2.4985818180968233	2.217508021239957	1.4024967641043877
2.9510336716054457	2.8670653715481325	3.01543474424911	2.4934808913101585	2.496797429940315	2.2168711481138264	1.3966170614739044
2.948107758665743	2.8630699470550187	3.0133169337319083	2.4753447985269625	2.4953479077597516	2.2151136683893995	1.3903445807413466
2.9446781494540133	2.85960201603849	3.009630735791901	2.4570606289652437	2.4942418689884596	2.212698117347862	1.3846927549337777
2.939437735998427	2.857712544013829	3.0065946541538833	2.43977826270844	2.493297512689446	2.2105450344553654	1.3798195998121703
2.9346193388777446	2.8570194949620373	3.0022293231624695	2.422485220404287	2.4914035461560458	2.2081944250581413	1.3751915750909225
2.9304517471571376	2.858090916070184	2.996712752581803	2.4060765314358923	2.4904184389985584	2.2050788623861286	1.3730369949182857
2.925973542594124	2.8615848920088838	2.988601578850191	2.390545608741162	2.489123317537869	2.201552180433835	1.371464049232627
2.9207500466607788	2.865343936323775	2.9804623361698046	2.3756235989606354	2.486427828485444	2.197088980431135	1.3708569837896003
2.9158239468694807	2.869290100461149	2.9713797636196753	2.360852313872737	2.4844201072724923	2.1923921476064985	1.369894953821697
2.912312496521843	2.8731832245400124	2.961183099709521	2.3461861288338524	2.4826183392559136	2.1884047367192183	1.367389737390545
2.9087599094348904	2.878644515604807	2.9506122355114126	2.330830014098005	2.480572612569268	2.184857046929248	1.3643009839283708
2.9057965007551494	2.8847577022557243	2.939372309705974	2.3149174256432214	2.478417336934601	2.181029407999093	1.3616988684336107
2.9030126201826483	2.8914881303283	2.9285426215773342	2.2985157284519926	2.4751098648528513	2.1773884439019566	1.359718538743166
2.9012653469944922	2.8979913658392435	2.918183029628127	2.2823603601857725	2.4712426286799136	2.1728160894857487	1.3579474401996585
2.90058755788105	2.9033412331537636	2.908779741884906	2.266811031554421	2.467443111922787	2.168044640922433	1.3567668852898298
2.9005726754967482	2.908703124923526	2.9007578757292154	2.252253321659404	2.46322320618312	2.1641436057491408	1.3543019965039418
2.9024481812678014	2.9130351801679315	2.8941186538732246	2.2384228180070553	2.4581052305496742	2.160178416990833	1.3509934251910491
2.9066486971219243	2.9168160560959797	2.8868251349723537	2.225275013457167	2.4543064798283614	2.1562003879138985	1.3475662765975513
2.911107119504025	2.9202537016794254	2.879177826225592	2.2130007618851115	2.449424888228489	2.1518886690077914	1.3448288097183818
2.916679915159057	2.9223075298454413	2.8729971209791083	2.200674849417611	2.4443908119886055	2.1470814722398877	1.3426986852207043
2.924567793318664	2.9221585846201825	2.8654628948030267	2.1898085960970635	2.438728667539782	2.141780997634302	1.3416137715956054
2.9334490365086565	2.920188541641024	2.8587747684204965	2.1802041933671945	2.432359408774021	2.137975667899437	1.3415852041270198
2.942004917285316	2.9169316895832322	2.851742998100995	2.1719054700499445	2.425778116337005	2.1339925440242746	1.3421822018147775
2.952258201170172	2.913103966474808	2.8440606848256067	2.162795195745202	2.4194983168735416	2.129328648649528	1.3428988370218622
2.9613786590530418	2.909447865667787	2.835779667973948	2.1526937211156003	2.414000419661745	2.124351795857137	1.3438450915994342
2.9702110366301353	2.904363891742554	2.8260787243028744	2.1428368234049024	2.407544986459806	2.117676367732761	1.346555810007045
2.9792474008311483	2.8975861778089826	2.815765554009873	2.1333918578987263	2.4024543977789428	2.110053265474717	1.3509899354355972
2.9879861146746114	2.8907314298417734	2.8056938244530243	2.1234229066154704	2.397514576384257	2.1018718800534737	1.3564668466450256
2.9976627427733114	2.8835324382123866	2.7959442075011256	2.1121889575475046	2.3930012249360475	2.0936344332036767	1.3621941667610546
3.0079409545487343	2.876482054073267	2.784536980286896	2.1005688208880895	2.3876984727678945	2.084339679024333	1.3690801516777975
3.0178679719315546	2.8697486178112577	2.773503561465838	2.088566433657009	2.383162922628328	2.073470813141182	1.3761344526263701
3.028060458836858	2.8629630039778178	2.761292679793075	2.075910569628922	2.3788891050875014	2.060436790920873	1.383540641873799
3.0405290477085485	2.855017246722731	2.748911960389789	2.063224748822183	2.3750532152592063	2.045799519980734	1.3910817161689994
3.0528638221249236	2.846476638326214	2.7361386725688375	2.051391433514555	2.371445010515124	2.0298658120044966	1.3990894216153893
3.0661516331035594	2.8381287691437183	2.7217686929560942	2.0406533796426842	2.366852234648911	2.0125939768881764	1.4067320318003085
3.079994368827972	2.82921234610399	2.708393234203326	2.0294705784866607	2.36301268499188	1.996032345569791	1.4129125984175295
3.093174066172602	2.820076557746864	2.694396858256611	2.0171735054665745	2.3592686719396117	1.9795579635874656	1.4170639012454282
3.107075192727855	2.8108479628694245	2.680806517223467	2.004655519968416	2.3546659966892336	1.9624104716645752	1.4208390832713536
3.120353102690053	2.800808224361307	2.668276420442353	1.9927238661494118	2.350335505811802	1.9438857653703505	1.4239639193761617
3.1326442278047635	2.7895900895039305	2.6577905466704226	1.9800480177847326	2.3462377379155956	1.9254739758766886	1.4264567031492426
3.1440409788961445	2.7783082870433398	2.648555165919307	1.9669521672022203	2.342296886185426	1.9078171517889908	1.4292011194437764
3.1531856219693517	2.7662730851837662	2.6404924354030443	1.9543915524882645	2.338528321879784	1.8909365248396144	1.4317098872575038
3.159847965730054	2.7549096481497983	2.6336100689428714	1.9415905465560042	2.3355258774775685	1.8743493557241726	1.4352626502890746
3.1646186161766923	2.7434378469848526	2.627507452624005	1.9287838238905837	2.3314318555651483	1.8580160409648339	1.4395217041991508
3.1675542420570957	2.7316297843333235	2.6237371943534704	1.915544363508588	2.3281248146869506	1.8424118132925997	1.4445110712806284
3.1698057002367497	2.7202386091830233	2.6199192337107196	1.9024967542605342	2.3242681888467547	1.8261143804146995	1.4514416679240827
3.17191007142508	2.7101913150935597	2.6164102510264926	1.890580100470702	2.3200768617699934	1.8101814995574765	1.4594128192624551
3.172219242518152	2.699489909731825	2.6129985808264067	1.8801619166750578	2.315875357869555	1.7949435315647653	1.4675607548036
3.1726852451771808	2.6892203104837287	2.608451096627853	1.8695064391337195	2.3129813825690544	1.7798664230478352	1.4770644731218083
3.171788244224948	2.6788804697354482	2.6026278493783397	1.859591033021622	2.3104378002057455	1.7656886693552891	1.4869258752254517
3.1708622008452454	2.6700091920397777	2.5963993497932463	1.850140306540269	2.306630073852884	1.7514979768079073	1.4954054072826246
3.170731456567235	2.6629167318320257	2.5896633243800844	1.8403889135649674	2.3023782641944512	1.7379077013729853	1.5037037010597007
3.1702400275693563	2.6573736293355728	2.5830672720616463	1.8311012584485866	2.297134491916325	1.7250525313350664	1.512665694562492
3.1707186559091416	2.6521557511083924	2.5765739497396276	1.820970160863451	2.291775654871206	1.7132698664330999	1.5209626266985088
3.170543907359803	2.64927373528971	2.569455430474374	1.810262991523619	2.2852041646101604	1.7022736012574233	1.5297442896172355
3.168720889202727	2.6479063039749366	2.5620524199626726	1.7993052479590244	2.2777656749221693	1.6918398880708994	1.537762299914197
3.1660480002650773	2.6469758146885627	2.5561678051167482	1.7868443277788686	2.2704592944151822	1.6811364620933746	1.5461510571642818
3.1630669851350453	2.6480492166222267	2.550078098982717	1.7734723901728169	2.2630999708649515	1.670602156404055	1.554898817921917
3.158348274747162	2.650369163405564	2.544369252496513	1.7600175163346123	2.2536774387670326	1.661404431157003	1.5627250891998208
3.1528310264779256	2.6539733433678787	2.539051379135786	1.747001059058296	2.2439368793404624	1.6516197061784748	1.5697430684093547
3.145853711078455	2.655656612873485	2.533966271380576	1.733151355165058	2.233968250380753	1.6423277151536715	1.5780275314089607
3.1371543985273176	2.6565143750325504	2.5302237501754306	1.7186704322057746	2.223897190900843	1.6331999590689397	1.5862606076643917
3.127358185359337	2.6562731813914415	2.526746340186967	1.7043927152955896	2.2146249403790166	1.6242023126131968	1.592986168052951
3.1153926188088086	2.6553563312545525	2.5228390663778573	1.6898821806026685	2.2059643598275342	1.6156806258764325	1.6003897056020147
3.1012974981249704	2.6537942474865788	2.518873054204166	1.6752595846043306	2.197914462987517	1.60753938528581	1.6062133970795793
3.0868321068055304	2.6509845337140225	2.5157919092333025	1.659717638419016	2.1907403683942017	1.5994388764611476	1.612479979216347
3.0694079083073174	2.6483671155339468	2.513055248573668	1.6438957679318307	2.1839479681912684	1.5921079481926939	1.6187154656876719
3.0500281086327408	2.646053032957436	2.510436246489695	1.6275408733818633	2.176948337237554	1.586578236761895	1.6249665680567407
3.029718461034726	2.642474893718842	2.5081956484955414	1.6112544788890424	2.1700584600079122	1.5808847900320486	1.631593256661345
3.0080975971828856	2.6401564720412583	2.5062939530362796	1.5948376579687125	2.1624710870665185	1.575350265160924	1.639229156740347
2.98485274386607	2.6407112791020255	2.505274016643628	1.5787852985182296	2.155567009512242	1.5703501987147992	1.646168242826135
2.961506532201486	2.6428959288296943	2.5030143472793474	1.562714550820679	2.1491745453164364	1.564746068295417	1.6514560719663451
2.939096250622791	2.646013622766296	2.5002841427647375	1.5462106919706295	2.142480663781353	1.5594278200990717	1.6570975121525946
2.915795072176986	2.64870164658206	2.497196988066909	1.530483225495325	2.1350347040994992	1.5542260213608017	1.6627195181355392
2.893260651828284	2.650212558697727	2.494349329791808	1.5160828829844817	2.1273020210751503	1.5496426401788561	1.6686925916865711
2.8701057130668697	2.6524862316001134	2.491083041040767	1.5018399452372717	2.1184922041290406	1.5468825957181822	1.6733325080761436
2.8474596174889735	2.6532366268211955	2.487435267231076	1.4879711958249136	2.107609272214388	1.5448668895306295	1.6768685580864449
2.824348547253558	2.65298633500508	2.4838321376304138	1.4752811647226898	2.0957962771518037	1.5420895050727548	1.6799527341112894
2.8010906207506165	2.6528756472504473	2.481018909327005	1.4633378468479157	2.083884239381359	1.5391288189859207	1.6835811710802329
2.776350439580567	2.6512518331930264	2.478703723019312	1.4516223976202316	2.0724592033178952	1.5366917889178968	1.6863781902220882
2.7522008707954146	2.6479372604973372	2.475852016117716	1.4402927277394206	2.0597987834865146	1.5345658393120523	1.6890308752088803
2.726733475346541	2.644061397725492	2.4740492519217887	1.4306062301322604	2.047146010158482	1.5332587294738929	1.6926394285731106
2.6992759848213237	2.641126251553732	2.4720669130972066	1.4217117547670106	2.0340428485679625	1.5324455049467858	1.6956781957568892
2.6730404956125278	2.6398382420213897	2.470564565565681	1.412931097977078	2.021252498669206	1.5317744377643296	1.6976489459166157
2.6476734230301697	2.6387731073402096	2.470032560280531	1.4038329962090303	2.008437326183922	1.530753538009185	1.700372120200971
2.6237092447515757	2.638369644378871	2.47053318049656	1.3956289092927394	1.9955433160754987	1.5277221906758707	1.7042017215101286
2.6016364620039463	2.639757823366245	2.4711772408431316	1.388654939905415	1.9836269292413822	1.5236810771033882	1.7101524039134433
2.5809445890508296	2.6397670192141827	2.4723880259531135	1.382602279368881	1.9722935589369635	1.5188937898143617	1.7168987729895935
2.561759163126907	2.64116876066152	2.4726126341232644	1.3769887680410617	1.9609818142112991	1.5145451016480722	1.7222945526357498
2.545299826656992	2.64460621193907	2.4717835739371434	1.3721962693420213	1.949336077353907	1.5109419482075204	1.7284914097788455
2.529970015250412	2.6485537290954446	2.471314441373886	1.3685618478690966	1.9376161803048146	1.5063199480271308	1.7365347768464292
2.5172790975210884	2.6529769573390776	2.4700818130974636	1.3642206599040467	1.9248247177384348	1.5012167552787667	1.7446749668125612
2.5071382689488138	2.6561334447581033	2.467653079037676	1.3595847504722318	1.911423565459768	1.4956575116618958	1.7539145982368962
2.4976888715790437	2.6593645336868104	2.46570250781421	1.355505983759314	1.8980091094969262	1.490190953937186	1.764108507621717
2.489932439250438	2.661724518647261	2.4626768040031073	1.3522327561781826	1.8843350299022295	1.4848366641124136	1.7751120421820097
2.482209877027282	2.6624821379719417	2.45783495429333	1.3494305146108108	1.8717085494255081	1.4808212727940318	1.7856685457932626
2.474779533454683	2.6613895555111164	2.4514332638152427	1.3465631905331414	1.8589014490356572	1.4768072288841256	1.795219870602763
2.4672497396265625	2.6615159476315626	2.4445148624163364	1.342076440357826	1.8457084687542318	1.4732910102907926	1.8043386897856661
2.459110547329603	2.6598583470116237	2.4373922145825873	1.337996918318232	1.8311094106121153	1.469818364552727	1.813804338104284
2.4513702954340544	2.656321936402972	2.43133301370043	1.334117997689783	1.8163504173313947	1.4665506869787375	1.8234902421730952
2.442813813315506	2.650694208743437	2.4243988106000454	1.3305703998371072	1.8019301189878172	1.4651574340383808	1.8320707514613193
2.4336180164262666	2.6426187657457425	2.4178869796624722	1.3274906424388384	1.7883802723230129	1.464381086540069	1.8401770723440254
2.4242179634165204	2.6334272309371163	2.411716567805851	1.324136459123551	1.7747777362596524	1.4642388729313411	1.8464287236425243
2.414279536275194	2.6224090756517953	2.4038227246949146	1.3215174155493714	1.761481233482503	1.4633409569782325	1.8525257777671886
2.4040907776116005	2.61134861148126	2.39611504982485	1.318921581562594	1.7491489442983934	1.4623822346979438	1.8564967301436466
2.394409933484433	2.6010828389349334	2.3893785440588355	1.3165864629271748	1.7363982746630746	1.460966610885652	1.8601878110107768
2.383946115608171	2.591182691475791	2.3828155508300637	1.314905524288502	1.7234613499548903	1.4605076027132775	1.8637031299235072
2.3745768383472763	2.5821566638946973	2.3767823209276595	1.3139179886058616	1.7114728387936293	1.4606109184915934	1.867098802455971
2.3665495722760523	2.5741754077957957	2.3709303016391305	1.3125214281412485	1.7004204791180937	1.4600023070418926	1.8716404221561482
2.3584233819022895	2.5666536532471174	2.3642219599979706	1.310603877098262	1.689596279015961	1.4586668551957411	1.8763274010591091
2.351874453338388	2.5619514716174865	2.357385774093391	1.3086889640689838	1.6789284261705029	1.4557320824392734	1.88061150339564
2.346293853468417	2.558735986746122	2.3492360039981524	1.3071475852041943	1.6677907059950416	1.4526956814357377	1.8865058046749419
2.341879630433439	2.5558336949413234	2.3416618973869934	1.3058270547835653	1.6569893421113562	1.4490532201283663	1.8930413267924604
2.3393347384582426	2.5537111387393194	2.335436887267972	1.3039566959277094	1.645959517239705	1.4459886576562504	1.8985004794129574
2.3388215395812737	2.5525184878363016	2.3295469735137244	1.3024117524884504	1.6350252463450132	1.443069453425842	1.90490571455474
2.3396819343800734	2.5518676983973667	2.3230068485766915	1.30012074653327	1.6236871205160415	1.4398921602940111	1.911673625779079
2.343399265337532	2.5498101548443413	2.316283465104215	1.2977360506774525	1.6123767503290167	1.4358997754561758	1.9184925887415412
2.347617384414981	2.5452422582021006	2.308880119399564	1.2951243212089898	1.6007589048985245	1.4306344672017708	1.925484161082028
2.3523649138999927	2.54159489874069	2.3020771478142446	1.292611516198866	1.5892168589723097	1.4258811925604435	1.9313790911888191
2.358101851744676	2.536688680442174	2.294963361951291	1.289425519268356	1.5785968707180147	1.420997377829457	1.9368828851898732
2.3647132430377305	2.530338597277599	2.287223817500276	1.285115656146984	1.5677991237836961	1.4158275758403465	1.9415726435231249
2.3707083700898677	2.5249761517573677	2.280161224376997	1.27994376626947	1.5576367664375523	1.4105553233664125	1.94642596409637
2.3763025622305523	2.521031952303893	2.2733874848960838	1.2743978584731552	1.5476688681109738	1.4050354502616205	1.9513063118538145
2.381740369930254	2.5179556558508427	2.2669218325327756	1.268241022293285	1.537829212859914	1.3993803414523458	1.956086037424569
2.38574798824596	2.5148534508577836	2.2601869554538	1.2609307533327834	1.527729445153742	1.3923343824921908	1.9614287801798915
2.3879556243988844	2.5108194022127823	2.253977577389326	1.2537145014106692	1.5185200730301673	1.384747626232766	1.9673378212914552
2.3890801718538768	2.5090543336925655	2.248215370693613	1.2459936499949003	1.5101856980501052	1.3769408573816073	1.9731277665821687
2.39040873824614	2.5082465593193866	2.2424709389306976	1.237473910537443	1.501969682875792	1.3691235831100628	1.976876432626077
2.391321146664254	2.5059575393627287	2.235499418799916	1.2288508962145042	1.4943903940349101	1.3607709470307006	1.979416023107757
2.3927316207020786	2.5039479832186595	2.230011450226812	1.2212515849741588	1.4867392103989636	1.3523066619038522	1.9805126847528247
2.3934908125816445	2.501800742728698	2.2259556469335893	1.2143365089213178	1.4799550059016715	1.3438959276919917	1.9813044760577245
2.395229436400811	2.498074241649065	2.2223640670461506	1.206889111342154	1.472578566730812	1.3351860644098694	1.9796481146365266
2.397147002656187	2.492863515600707	2.2205562099560177	1.1989169034061815	1.4653197102763365	1.3268646396018775	1.9772971493015068
2.397936742357696	2.486437801148461	2.2187667496573114	1.1906745646917642	1.4582327238421402	1.318728019216399	1.974844820317708
2.3986190612238154	2.4797489439333598	2.2175206550324846	1.1829583985279053	1.4515937459139143	1.3115376586568745	1.9700697017582958
2.399857112773256	2.472560699700632	2.2167424404064207	1.1760487069230583	1.4456905456619522	1.305113105162419	1.9627911599019436
2.4003220454604413	2.464470924750627	2.217696272080269	1.1687591044497865	1.4395306539279336	1.2986562769715289	1.9540121370961454
2.400227537628944	2.4579964243614114	2.2187105931629993	1.161609412175678	1.4343441324594863	1.2924692459779938	1.9459734953496945
2.401093991210018	2.450668592351111	2.2218186017995456	1.1536990811424404	1.4297785618084977	1.285732220718145	1.9382842368984279
2.400736655127796	2.4418488624165193	2.2248546988306526	1.1453328876404547	1.425293902796141	1.2778975582708592	1.9298688004518987
2.4013136267015875	2.431242008514061	2.2279411744084534	1.1363558794787756	1.4214720154142761	1.2698135685414667	1.921070776895325
2.4021053651244455	2.4195959814821872	2.2314810021754736	1.1283788006754985	1.4191215140488458	1.2614832833949488	1.9127510726785846
2.402956429306209	2.407282418108604	2.2346460499835366	1.121575262691674	1.4183600227767512	1.252714997170422	1.9036227180340761
2.4048773188886265	2.3948322251636456	2.2376196187014323	1.1148750367944822	1.4188570506302212	1.2434375824078312	1.8933769235340672
2.406237646483866	2.383880327082373	2.2396869886814423	1.1073980233689091	1.4190085417098144	1.234021797722724	1.8841202461335393
2.4080068511031407	2.373195661576224	2.2423441669261033	1.09944997708348	1.4191018684692611	1.2242797079179653	1.876019413995655
2.4094709393819356	2.3629659817194484	2.245763844452629	1.091243007304292	1.4206412996209175	1.2150075215263556	1.8683487406152197
2.412326159458696	2.3517629077981788	2.249820057808195	1.0842406721007123	1.4222043926177967	1.2060265825146232	1.8602171562647665
2.4140106445671337	2.342034201177262	2.2529936409310625	1.0783071824775907	1.4241368964983099	1.1981321470085464	1.8525176102520025
2.4167415012534676	2.3337828210299674	2.255185246339791	1.0727915928050973	1.4265205935737666	1.191137440725647	1.8456047532160982
2.4200190755228816	2.3285610480473347	2.257399608658919	1.0674852036290838	1.4283850555155817	1.1844612544217719	1.8394546196034558
2.4228994546085683	2.3261603300107896	2.258555268761619	1.0626994601556428	1.429598132069974	1.1778695959986245	1.8332166887045198
2.426290795697898	2.324749956678254	2.2595496392135725	1.057724997241903	1.4310554554202954	1.1717728228056519	1.827331249539705
2.4300606533732796	2.323719082618659	2.2605898168413643	1.0530397093142085	1.4325420220193048	1.1666508521374805	1.8222317452484962
2.4346320601086564	2.319917896416731	2.2623375842486992	1.049238731010068	1.434658069121553	1.161583516361043	1.8179206962425274
2.439052050484157	2.313417174266581	2.262206817977014	1.0450554620410495	1.4369512992128344	1.1568108752635673	1.8139603096960744
2.4444792890518365	2.3059280940514366	2.260493039229159	1.0416999967779264	1.4385488030244407	1.151599098317068	1.8107216883718371
2.4489503459022472	2.297031191948579	2.256712487267077	1.038885184643013	1.4404404441727827	1.1456460939518651	1.8075749781712303
2.453337590016697	2.286066816328663	2.2531556507109203	1.035536378172886	1.4422006834084813	1.140168085466019	1.804627254187155
2.456914391525341	2.2740038110933574	2.250376626996724	1.0325967432680623	1.4436967223430137	1.135216050589554	1.803124784860474
2.4591746410667628	2.258927902746688	2.2479419537732395	1.0302554546336087	1.4455468973007162	1.132274444903529	1.8029695434818487
2.4610261582110504	2.242743520853642	2.246078976012363	1.027692518726503	1.4482375687458338	1.1305937218710957	1.8022848047410929
2.4610036168188882	2.2271773512832125	2.2433512004183718	1.0250181594326127	1.450476539745717	1.1297530787668544	1.8016494588981888
2.4591427774455643	2.2126505337511277	2.239422356380919	1.0221105910028765	1.452455585174614	1.1288767514534204	1.800368585137967
2.4547762956805528	2.199534993422514	2.234412799105074	1.0186427919778296	1.4546435690405157	1.1281837549068219	1.7992085702307492
2.449512379803051	2.1894260591187016	2.230477616420734	1.0158918463890672	1.457424741241698	1.1286920465579866	1.7979414645927785
2.4424902313506305	2.1809969125691757	2.225761776703113	1.0126976818119595	1.4606364035892057	1.129781257352174	1.7962497524512526
2.434864761763459	2.1744359073212127	2.2232821198220396	1.0090167964528833	1.4637847588100863	1.1314273842156304	1.7942449864854197
2.42630992506805	2.1690913148293283	2.2202096599575567	1.0053700913140242	1.4672456562182083	1.133733990153203	1.791710150818095
2.4176668951791886	2.165385280982533	2.2173722801764435	1.0022379322075299	1.4702471219676636	1.136594633839766	1.7874195439407603
2.408507211206796	2.163307775690374	2.214161362655513	0.9995477296342907	1.4739388422900872	1.138569478718416	1.7822898703500532
2.398701894813801	2.1606215993107365	2.211115956609588	0.9970003635537559	1.4767491659444976	1.1402890870325726	1.7776218571851443
2.3885635749022565	2.1568153362569387	2.207365323620138	0.9953612301616408	1.4793015528600428	1.1414894116365562	1.7724672872915164
2.3787271830110925	2.152046100931752	2.2037164741899793	0.9944320541515905	1.4819641757290956	1.142850614468396	1.7675344257261871
2.370827043757746	2.1470561620858426	2.2003700973705524	0.9939087337838	1.4844862519700548	1.14548671820861	1.7611903701269793
2.364031361825154	2.1424775464934425	2.1947243683218454	0.9933742078148518	1.487852678100827	1.147679131306569	1.7534583261878824
2.3581672345873925	2.137113528171295	2.188828469554662	0.9932995303955805	1.492464999657299	1.1503734058005792	1.745711585623547
2.352043089238202	2.1324177325834137	2.182013460973799	0.9928459442423268	1.4973150312806316	1.1547914984384728	1.7381069999950727
2.3461068953930146	2.1282736632714427	2.1757755549372355	0.9914466012562746	1.5017439065775215	1.1596550245155262	1.7306564454408329
2.3408031554079187	2.124166782370845	2.1675580286982967	0.9883876206775197	1.5070498330383917	1.16451514388457	1.7246257291611984
2.33547213803391	2.1202572080235473	2.1586678278917115	0.9839699202008769	1.511682036594992	1.1698986272447687	1.7185606091958674
2.329892883192015	2.1162030872123965	2.1489272263563977	0.9794118350814114	1.5164598496634543	1.1753746132322764	1.7131492046778063
2.325024518597397	2.112858210750954	2.1378069598540708	0.9745925533777409	1.5219234254270573	1.1815177596766233	1.708098175943896
2.320104766875999	2.1094420120108053	2.1274852891960467	0.9700492733705406	1.5263377984921789	1.1874236804164942	1.7045008122198742
2.313519223154541	2.1065105761701832	2.1164672939417115	0.9658788670464125	1.5307288561529817	1.1927269977746937	1.7028684326562507
2.304728600089662	2.102616494740067	2.1052563713401677	0.9611601921070181	1.533337414726471	1.1975520992194189	1.7028778912247977
2.2955264515202174	2.0979931631443116	2.092841809028393	0.9563220714818148	1.5344028838293284	1.2030440488006462	1.7020851533659902
2.2858141207723737	2.0917327461517603	2.0794721293642024	0.9513958372915647	1.5351851321073413	1.2081348543554504	1.70129662324685
2.2750057450714145	2.085131459187702	2.063245653601237	0.9479670447680487	1.536006225989798	1.213439654756966	1.7016341694140489
2.2631985101312395	2.078270166902303	2.048612329946292	0.9458803393142821	1.5362381225702157	1.2188898320537405	1.701622359916951
2.251055526251196	2.0727988514516125	2.033500542706231	0.9446723323839915	1.5356277809968961	1.2252729337943382	1.701222535919192
2.238644131380535	2.069412864959287	2.0182979273079327	0.9433532266424821	1.535305453581528	1.231597146466954	1.7006189222785413
2.2264666396781885	2.0676715768003047	2.004151003666511	0.9416992257977747	1.5336860521499798	1.2382537058995748	1.7013786460041387
2.2138154361065645	2.067028773799684	1.9897181303252913	0.9399950781512084	1.5325239853620225	1.2454520623157486	1.7023593979657414
2.2017589586917232	2.0660373128516305	1.976257062896597	0.9388393499685677	1.531306082901874	1.2525465453386249	1.7011018167498284
2.1912286273913804	2.066350297876343	1.964657313826762	0.9378148964278911	1.5300702886624897	1.2598960860605162	1.6996788694927696
2.1807158656470547	2.0673372292296177	1.9538777702910313	0.9368303546259028	1.5279246392397796	1.2665936328596705	1.6983394974135322
2.1696034837642517	2.069020809209429	1.9440765372749234	0.9353018676728284	1.5253901634173175	1.2731717544055432	1.698378855342338
2.1588950263902813	2.0710900616347505	1.936031444761434	0.9330096606569854	1.5221633408963084	1.279002477391471	1.6975299053239066
2.1465994186818818	2.0746548924133466	1.9279730579527534	0.9300614019198186	1.5186915325601291	1.2842802373559137	1.6947785844722487
2.1336490903356458	2.0763558366761186	1.9204774917425058	0.9256546412374096	1.515851742241517	1.2881045438939756	1.691927205319454
2.1207246687937618	2.0761428429309934	1.9143362694013777	0.9201127019114134	1.513254012954849	1.2920550313746226	1.6902130107231337
2.1068621131370446	2.0754251208814836	1.9084517002912895	0.9145346106511253	1.5113397728615294	1.2952732538433467	1.686950608013187
2.0920143906602977	2.075666853391324	1.9027212531256228	0.9081130722887322	1.5085748965064896	1.2979431418627625	1.681523907570336
2.0769389964312395	2.0766460189006968	1.8966818518232385	0.9010339855847495	1.5061230697134023	1.3007712181894064	1.6753714249690455
2.0612411751280733	2.079524373574336	1.889758878552274	0.8933611770275773	1.5037967437738664	1.3038475313568558	1.6687584344491084
2.0454458822910606	2.0824504423966337	1.8835357508965358	0.8845988934038369	1.502328250474975	1.3062242469833092	1.6616527740390725
2.0308576681684936	2.08559188268822	1.8777555951111748	0.8755526097822582	1.4996955221251609	1.3085866431401163	1.651581115480576
2.0159749620617093	2.0906857640386156	1.8710621804807857	0.8665494131030541	1.4976444394423947	1.3099061047723655	1.6405016923961315
2.0024924413194323	2.0955295458793906	1.8644017780971203	0.8562516520808541	1.4966474277452575	1.3110964370348634	1.63000083367742
1.990460053922806	2.102934678737155	1.8582633340136014	0.8461198893842559	1.496082781276764	1.3111382412062045	1.6175059936297422
1.9785419296779048	2.1105904353418405	1.8518836131061998	0.8359492014495866	1.4950318860603276	1.30959604202691	1.6038325513287246
1.9679208799782952	2.117512288056707	1.8451973807700532	0.8254923060171305	1.4938098726961349	1.307521009726935	1.5903184534942678
1.9593685863074621	2.1231426001061062	1.8388502232927646	0.8148591630501126	1.4940357515537723	1.304549452082586	1.5783954215168896
1.9522843082858339	2.1281797200548236	1.8331305509092923	0.8037574750442303	1.492864249867832	1.30118508403193	1.56678454314341
1.945601215935743	2.1314137261016795	1.827870155925505	0.7928985053774736	1.4913990738916598	1.2971670550987497	1.554360728095788
1.9399428352902608	2.1347005678884763	1.8237256699984348	0.7824970772462019	1.4903265437164426	1.293172373312097	1.5430495872693897
1.9346257650770287	2.1384493726410265	1.8189683336193323	0.7729732219159193	1.490570067594942	1.288504812298864	1.5333826581222239
1.9310630694199047	2.1404748303561294	1.814977459364364	0.7627069686989386	1.4909770330366303	1.2840021885845947	1.5246525121871133
1.9273661263180082	2.1418403833779203	1.8102034484968075	0.7526635859010573	1.4918111670366443	1.2790628913337632	1.5161258780220725
1.923553457285788	2.1423224818099684	1.8051614878342606	0.7419065482857411	1.4917460903520425	1.2745760926866867	1.5090578445336578
1.920270201976804	2.1428091120133743	1.7998517073454063	0.7311792567172544	1.4924462837017671	1.2705159967142141	1.5028012213268953
1.9169547691877005	2.1439574277916384	1.7947292208676189	0.7192419548099126	1.493722858359652	1.2664456706545146	1.497486306842735
1.914315943521078	2.1460218767059054	1.7898554107973745	0.706812119375137	1.4951635901115108	1.2623625635387754	1.491797709787363
1.9107855774394817	2.149852127941614	1.7843177827149534	0.694045409056104	1.4973720007902938	1.2572436286247763	1.4862452610619512
1.907838738750225	2.1529240297774925	1.7803450249559907	0.6806583919072974	1.499623814114779	1.2519247013131438	1.4817125080577018
1.904295088559917	2.155692543876146	1.7759587671410153	0.6665087260105659	1.5003964120277222	1.246702930906048	1.4757021582741674
1.901208536151722	2.1571272697761077	1.771579519296825	0.6527508726790834	1.5013092932331842	1.239826083113429	1.4698731119392017
1.8983574926344953	2.1604608179612703	1.7670733344381908	0.6405577200417449	1.5022878421400052	1.232093036536862	1.4634039197561342
1.895734211916505	2.165404747956209	1.7645777268652658	0.6296770653827103	1.5022662705633376	1.2247921900492178	1.4569827732483185
1.8935088175589019	2.1712149225070645	1.7637246693792796	0.6204868056498077	1.5032044391381776	1.2173171532434353	1.4502045036132933
1.8923731318556685	2.1793435389756044	1.7623499783408363	0.6119894451577919	1.5039430023341527	1.2097608298185192	1.4421039299794132
1.8918951483858668	2.188501723712218	1.7623252706192871	0.6038170795318949	1.504417770000788	1.2012184453032853	1.4332509660611708
1.891452473927146	2.19839030348683	1.7618406410867142	0.5963470567843476	1.504222199958061	1.192015281901059	1.4232997546120187
1.8926909048717915	2.2070950664201843	1.762579173416367	0.5880327396025294	1.5037983362088434	1.1835204617304171	1.4137172083221687
1.894348016916059	2.217289667426187	1.76416003055105	0.5789520401768463	1.503754187112062	1.1750083370036981	1.4045703963709812
1.8960029151554438	2.229238115775167	1.7660653697739526	0.5706723829284472	1.5042865912289514	1.1653087096958412	1.3975934047770393
1.896851577228236	2.242346311746974	1.770020066340861	0.5611682802850239	1.5039599748415096	1.1564472146992912	1.38949153598493
1.8967470051662207	2.2548390985708022	1.7761898132678693	0.5504415894390332	1.503005113656659	1.1480682849004156	1.3813356954066538
1.8970757314459383	2.2662765266976685	1.7799379844180034	0.53752601487335	1.502412603294221	1.1393862229978442	1.3730524517214107
1.8958139813091983	2.275896660305149	1.781613156440514	0.5234749122015663	1.5025669490192468	1.1297368112403363	1.3646214804230758
1.89270205438411	2.2835591747540605	1.7842763989641304	0.5084085707618562	1.5015558101185391	1.1204517753968124	1.3563696237923593
1.8874224371018307	2.2890279358854064	1.7857070962397068	0.49323531991316627	1.5000647665765148	1.1115947899516003	1.3474594565939209
1.8809241805055081	2.2923444731024887	1.7862340373733008	0.4778307266709194	1.4980741089237675	1.103057097115859	1.3388251216838976
1.872235867103261	2.294790431549848	1.7856269907615727	0.46287469822191546	1.4967260333003958	1.093787900876253	1.330897191158863
1.861130300687742	2.2960018397008914	1.7828432134064602	0.4494316138616147	1.4952192365884527	1.0845696661863433	1.3220424799467219
1.8489894983233561	2.296737279133051	1.779495287042135	0.43605885420496776	1.4955861233022119	1.0753688334026128	1.3125690747693586
1.8366053113738834	2.297038474240916	1.7745957200299725	0.4229539551855851	1.496994811661798	1.0656284262198512	1.3034086021426718
1.824111202340495	2.2959083052899953	1.7674181700844331	0.4098024308646563	1.4994793342866388	1.0557114904062308	1.2942280527317644
1.8118379507647557	2.2938759226879495	1.76195881447711	0.3976123819876833	1.5026270941214779	1.0453406609776479	1.2860611717881227
1.800513659583034	2.2923066183968746	1.7566235353642814	0.38623499474999484	1.5051382416572046	1.0351836283670297	1.2781150744051875
1.790911987843953	2.2908890861080353	1.750530808441298	0.3750914876379383	1.5081678650466432	1.0244675009937694	1.269787317745659
1.7831289637661796	2.288938458637576	1.7447173948915164	0.36489117547453875	1.5105585609378103	1.0132370633368837	1.2616915578367855
1.7775731049047394	2.286781041990586	1.7396648850602514	0.3548297472703877	1.5132180308870826	1.0015873961419515	1.2543203852454288
1.773092639786342	2.2853140929016034	1.7351599971312472	0.3443480317945743	1.5157628964815673	0.9892913033414014	1.247191143386055
1.7711248799431842	2.2821791127320488	1.73351470074487	0.33433472222128613	1.517889613090135	0.9762357556090551	1.2396658004497998
1.7709312908801027	2.2778496183857184	1.7325980404124695	0.32465253121001164	1.5184312513278355	0.9636101106515723	1.231708892464332
1.77126162044098	2.272463368122687	1.7327359027305498	0.3153581002424746	1.5196633329609939	0.9515662637115959	1.2256829514707674
1.7721833447187263	2.2656149143306465	1.7346712615504059	0.3060664501132316	1.520960459832981	0.939628825131556	1.2190907850009787
1.7733038031865558	2.257948721522032	1.7357964388953304	0.2978360247089369	1.5214872775352324	0.9280757812084918	1.2121744124748635
1.775113077704096	2.2482861313790017	1.7368966637832226	0.28923821671881067	1.5219029801437767	0.9169810622137609	1.2064184924250196
1.776836413737808	2.2379913685943706	1.7384876434466499	0.2813982329789449	1.5221522739875553	0.9070054169454097	1.200300007149644
1.7788232144538898	2.2286794820792672	1.7405976429458783	0.2736551391508289	1.5229464390915382	0.8976429713554345	1.1948944814632154
1.7791769111011466	2.2197628276874286	1.7429650363487355	0.265777792056859	1.522851773943844	0.889231613346535	1.1899354278572605
1.7799616877279303	2.209527145680703	1.745311747997637	0.2593107756197239	1.5220562534757565	0.8819304646723721	1.1849458452877906
1.781089386116594	2.199733576893819	1.745714474427906	0.2529442962368303	1.5222625282035165	0.8749089307430762	1.1804497647720882
1.7821350738437616	2.189141048590432	1.7448742279158882	0.24666814398867073	1.52201607807649	0.8684323352336458	1.1763116967087852
1.7831506759010147	2.1779656346216987	1.74374587081095	0.2404019828653591	1.5210093463833663	0.8624464699321153	1.1704384142269453
1.7841990542806312	2.1672489689041026	1.7417716868298574	0.2357042440408008	1.520077329097836	0.8563073032893161	1.1652430909018814
1.785238158258221	2.156422593536036	1.739872520504896	0.23084155900341471	1.518599854793117	0.8503527669586529	1.1605885638181297
1.7856423802319263	2.1449888988831836	1.7394828677189313	0.2269594511726201	1.517410499931315	0.844778509581907	1.1562512951830526
1.786854136603533	2.132399045966038	1.7395489990414543	0.22410323917297273	1.5165828505438297	0.8383817526986591	1.152519033849751
1.787814495669478	2.1186859099954636	1.7412261097991493	0.222251273201061	1.5158826707105155	0.832221179612983	1.1488603799912858
1.7878518031956379	2.104291030786552	1.7434405700056248	0.2210290435438236	1.5154403551217333	0.8263986092933936	1.1452229049528175
1.7872367191055498	2.0884351146225884	1.746469819034629	0.22001309514391557	1.516008984418725	0.8201906780480496	1.141393608038735
1.7864384059484222	2.0719103620861743	1.7501118225871832	0.2196011810966447	1.5152867856591226	0.8142263324548734	1.1382203716364954
1.7860365141206151	2.0553367878625433	1.7542654871444041	0.2202594984128163	1.5155194736976607	0.8080861874064489	1.13662073989481
1.7862997704189012	2.03889969591619	1.7587177159080039	0.22070783081281062	1.515506802014992	0.8025503725655636	1.1370925071556408
1.7864905870099457	2.0211824234659432	1.7629457486472588	0.22109095454019365	1.5147112630799198	0.7975070354373257	1.13808327255335
1.786905301222571	2.0016970866492882	1.7664039620760688	0.22163487542531055	1.5137906388238482	0.7919815010920963	1.13910718308439
1.7879501929540176	1.9819594071843585	1.7674776404765715	0.22140398719955576	1.5116990403370356	0.7864564701643417	1.1407295297721187
1.787429707759508	1.9616744441988294	1.7691666369639203	0.22032691368845617	1.5096676023714737	0.7817275548095479	1.1433540453062883
1.7857024048074315	1.9406402453374423	1.768532694229219	0.21935607444045743	1.5076908611210849	0.777140989147697	1.1466074433398892
1.7843222570531083	1.918224705885553	1.767940907716985	0.2180531970833308	1.5071151488185233	0.7730338139624273	1.149711171597502
1.7825600182361838	1.8966890737072537	1.7672250542055319	0.216674563797462	1.5064776710154528	0.769010521905711	1.1535227121520102
1.7796207590171937	1.8757469785530227	1.7657623023068159	0.2158373073500622	1.5061732027274128	0.766004732598126	1.1565397980348913
1.776189319899291	1.854244509860527	1.7645808012745716	0.21384795809425394	1.5059893993909625	0.7640353447796431	1.1587983853215773
1.7722520910094028	1.8338995124220656	1.7625313718583908	0.2129737545271373	1.5060372706721532	0.7620655319732345	1.1611148658728512
1.7682607772146608	1.8153256329430933	1.7608395688383083	0.21223380074281614	1.506082263031867	0.7595850430839405	1.1629978697007803
1.763847340130446	1.7991975026351155	1.7608198831199249	0.2122146846736124	1.506369680745232	0.757951322234557	1.1650304662940825
1.7600743563178178	1.784509478585012	1.7639183246280423	0.2134230663719327	1.5066443122983184	0.7566255656292763	1.1659061400635928
1.7572273712685889	1.771096099708765	1.7655551410500134	0.21475012871041538	1.5073724620122924	0.7548362375699073	1.1656625036285295
1.7556846906570138	1.759065396107998	1.768000175275388	0.2156416491736951	1.5085119228573338	0.752954377062235	1.1633596789341814
1.7551390745319702	1.7489758117441847	1.7706182431917012	0.21725935469985982	1.5092225010977962	0.7502646257652251	1.1610872148360856
1.755816614756948	1.7395556868704247	1.7730026967919075	0.21917356903026156	1.5092753222617203	0.7488619585118069	1.1587676827464917
1.7583111208673627	1.7307527966804543	1.7760656631729788	0.21982725268781858	1.5101189558091095	0.7471130982137523	1.1562657458757246
1.7624544664610968	1.722059927725591	1.7797246736872683	0.2209160240049801	1.5101630119775835	0.7451748481875665	1.1534763282486338
1.767281644150969	1.7121474538975148	1.7827498664979267	0.2223413584669026	1.5091876839067249	0.7428740646112425	1.1488408155231065
1.7736346284701412	1.7020475973455471	1.7861008334880004	0.22404753870243357	1.5079474439271514	0.7410885886717428	1.1442697473052437
1.7805767708946685	1.6910201242179725	1.7884028178799969	0.22571708742752897	1.5066009582519553	0.7393124715152054	1.1389511571898918
1.7875152605734643	1.68069597628026	1.7899645049954052	0.22737607215902542	1.5061783835071971	0.7380390041922597	1.1336473936042157
1.7940561753213269	1.670271538095271	1.7927185795010534	0.2297211593880503	1.504809379262681	0.7366935555549843	1.1283312228885778
1.8008419069784183	1.660023815956329	1.797033108203005	0.2319463948313105	1.5031251950354614	0.7357113811996986	1.1254819490635815
1.807411993891714	1.6498198858672029	1.8028334025001052	0.23458425674165465	1.5014360705913377	0.73484881432681	1.1228088586180343
1.8140383359678107	1.6406672860360918	1.8094229851573593	0.2375604507950896	1.4990311041105087	0.7337858971531538	1.1198253040559445
1.8196976176906194	1.632227099041297	1.8151007670634207	0.24051653357870276	1.4963391833804822	0.7332312122594083	1.118192195544694
1.8234006904560298	1.6250350597152419	1.8206802227155536	0.24312696892927885	1.494229797751728	0.7328316287019031	1.1163193331649104
1.8267848846636938	1.618970628615838	1.826358457425306	0.24485239881991547	1.4922168864801395	0.7324080764490593	1.1157988921014672
1.8289859033041949	1.6139194103418208	1.8316533541012807	0.246196186734876	1.4895272006274307	0.732642221227549	1.1162296819928015
1.8307006024998997	1.6103484460650783	1.838657515354692	0.2467641553012275	1.4860295331027134	0.7332054533125573	1.1170487897564743
1.8298962275313844	1.6068372597159022	1.845755579708287	0.2471649713296867	1.481441250465176	0.7338701876794986	1.1186951538894239
1.8286228465136782	1.6044410466139227	1.8526879809868522	0.24787210934934092	1.4767814663308219	0.7350070496893824	1.1221309339932188
1.8261802103194829	1.6017110539717716	1.8584046418605078	0.24903904873844798	1.4718446563550647	0.7365833463009663	1.1249725152401564
1.8237324634837835	1.598454850090715	1.8625766206748358	0.24975543212247	1.4667239753072017	0.7391299048201986	1.1275818697077606
1.8206289440655397	1.5948754128919989	1.8663420849285373	0.25033506397349664	1.4633530840228177	0.7414607407512753	1.129204072516748
1.8171727253758378	1.590618315669645	1.8705682809786641	0.25166109846724444	1.4600743012599648	0.7431945318629627	1.1302601625074422
1.8138776807257717	1.5876349655561686	1.874351546864208	0.2530755594004862	1.456678194973081	0.7444487738042301	1.131281073628593
1.810498394754649	1.5856640891005591	1.8789714474653931	0.25401186566653045	1.453818282349548	0.7454781673945927	1.132260347174788
1.8072903368603312	1.5824596094035088	1.883963067384932	0.2538776470204698	1.4503982082875784	0.7459636738256259	1.132075673602446
1.8048657527310976	1.578937476775561	1.8878264372568307	0.2541299926339919	1.4474847873880043	0.746130004106289	1.1317423802355444
1.8043638385757952	1.5756513407081538	1.890742852246648	0.2538933710634458	1.4449691362842056	0.7461112027241528	1.130255617688832
1.8043907722797154	1.572931592685138	1.8923245271629865	0.25292126764894046	1.4426861751758462	0.7465744613277939	1.126744807231822
1.806054614166483	1.569850596602173	1.8930235685722105	0.250744213772564	1.4405019627781723	0.7469525456876187	1.122321566295442
1.8074442901902956	1.5667645686867762	1.8920507151047303	0.2486814600274825	1.43903758081807	0.7464078513934025	1.1176890989121506
1.8103113695381383	1.5651092776908568	1.890203232310631	0.24626863976515853	1.4370841283299434	0.7464538164386575	1.1134929396046005
1.813024819769503	1.5637224970647912	1.8884441444942937	0.24369757848761261	1.4356562448433414	0.7471291641418751	1.1083754356927902
1.815622139781206	1.5616565145249692	1.8870138776367245	0.24142536712004095	1.4342642797315557	0.7479122928842272	1.103217043761351
1.8172819273415257	1.5583512373100343	1.8852496110194283	0.24014596389563928	1.432603378308237	0.7490792859420399	1.096815274055625
1.8188643706626058	1.5558159403196943	1.8838883878485058	0.2388856628492211	1.4312143428880177	0.7508920247862908	1.0915463909163237
1.8201211520104579	1.5539283987010046	1.8821895181951345	0.23742930860997938	1.4290928081233785	0.7529367177959042	1.085837719057733
1.8205057576510124	1.5519616074917844	1.8805580968404905	0.236221840286388	1.4262222595254366	0.7551800953578466	1.0804402353047786
1.821000467608819	1.5487387928563936	1.8791527048651084	0.23445358698341237	1.4226406461400232	0.756604577081998	1.0755882673516972
1.8205596109925988	1.5452045029755068	1.8781597415310427	0.2327222319851142	1.41882838059452	0.7586690110185708	1.0720715059659365
1.8208843270183734	1.5417893798764648	1.8776735167689103	0.23077649742954662	1.4137272633876805	0.7615213530942051	1.0685428059986901
1.8208724194414234	1.5372688255595799	1.8766690186177752	0.22985694462522024	1.4080817541277775	0.7644353823074201	1.064327319201927
1.822225357119241	1.5314897619263528	1.874342366401536	0.22829978533418652	1.4015939953417373	0.7671105834765445	1.0609084855190196
1.8242478128859576	1.5251725645437868	1.8711286018373263	0.226912285012243	1.3946291060608864	0.7696470993425947	1.0566157094429596
1.8274102585202154	1.5189476786129485	1.8661117077508496	0.225526672272744	1.3871632342367275	0.7722869841359523	1.051951231763704
1.8311235315143493	1.5119145110448473	1.8601263191188815	0.22478278167664403	1.3801024033655114	0.7759700367921154	1.047215657311382
1.8344083222339724	1.5038559588081832	1.8531394236037944	0.22472117665416866	1.3740753120439864	0.7794487474328474	1.0431977227996525
1.8381378165800728	1.495795320542193	1.8447526729362524	0.22372120268481197	1.3682142420758374	0.7834283029605791	1.0396980857781346
1.8420655831827355	1.4880193079497364	1.83622590763439	0.22360107813442578	1.3624487976650066	0.788159701482636	1.0368830960167432
1.8462126292993637	1.480575341598809	1.8265956225629274	0.22408197294251334	1.3557569995636116	0.7924177020019764	1.0341901878204045
1.8504754551149976	1.4723547788029567	1.8168315664751649	0.22435297639972077	1.3496703194226864	0.7973251856359053	1.0313159384016473
1.8546863027654972	1.4644373434139177	1.8076514572952735	0.22346121089069385	1.3430971121001427	0.8020592819882683	1.0283172082139644
1.8584379164066238	1.4563014414793563	1.7986376331228147	0.22263288567686237	1.335384944380459	0.8067068970219595	1.0246861731929215
1.8613064747887464	1.4475530650640902	1.7888842124180042	0.22150798398765145	1.3272069721824329	0.8122196253948034	1.0217424479456274
1.8647520215677553	1.4387313386162135	1.780943447113897	0.22009869485801062	1.319575858888757	0.8182030052738584	1.0197719127935378
1.867401661653629	1.4288177535247288	1.7739703945784795	0.2183318065641923	1.3120175307075035	0.8239426288500107	1.0172845684106553
1.8708963475459741	1.4189060112094842	1.7678769080797607	0.2159704277751973	1.3031377862673037	0.8301518404432563	1.0151433088439767
1.874467130683545	1.4082032566727711	1.7622075304046145	0.21404335592338747	1.293649544351184	0.8360113488434208	1.0123395898752507
1.8782234221169933	1.3975661257350909	1.7569790697684358	0.2113455913586772	1.2840090449370167	0.8421852275136769	1.009719456625479
1.8819933804998292	1.3870860529853577	1.7519097777321697	0.2079857484524179	1.274558935560099	0.848751662977212	1.0061797956799696
1.8854508444026958	1.377280200550058	1.74549982057429	0.2042385217831021	1.2644568781312733	0.8554903713483968	1.004248359816271
1.8879539264066012	1.3653677073817145	1.7383469698461353	0.20110935007643932	1.2545657819254572	0.862217021224305	1.0040926161516543
1.8899258105868284	1.3542907999316796	1.732422171925965	0.19857677563255563	1.2456953495554506	0.8696595299414891	1.0042380009260312
1.892975454290192	1.3437526924308696	1.7264963062833731	0.19582755916570202	1.2367641817667538	0.8771560839066411	1.0051249002805198
1.8955951117599608	1.3332846737287436	1.7209645777797287	0.19284435314264436	1.2274184328506548	0.8852327634115826	1.004883768055196
1.8994639021879596	1.3234737403886037	1.7140434021067164	0.1902816283609229	1.2176215758342712	0.8927970305316903	1.004554858497065
1.9026010704923826	1.3127393442335142	1.7055794413468863	0.18835392716518365	1.208552229584151	0.9000139610586231	1.003274737736271
1.9068308700731944	1.3016882994951748	1.6969401793707575	0.18718531766236163	1.1995756120652294	0.9069071805360178	1.0020966034083842
1.9109176091680857	1.2900465074095004	1.6874937697781913	0.18639449747230802	1.1911381137196015	0.9127878571243087	1.0007218085046705
1.914294652728534	1.2784077298905563	1.6786616382902853	0.1864821859942162	1.1827500453886917	0.9182585115009365	1.0007793760946673
1.9176688393928754	1.267083265963254	1.6709347686863505	0.18739134258636408	1.174385128598123	0.9221519996701006	1.0004079869596543
1.9217818295418148	1.2568913417175476	1.6633571495927117	0.18775791279324394	1.1656360555446568	0.9258147864040606	1.001379390401092
1.9248076166440373	1.2470399905541467	1.6545998316301496	0.18740141680358371	1.1555168647528709	0.9288956433916943	1.0044154912175116
1.9267692434730475	1.2364482395488294	1.6461222899205155	0.18807135259992264	1.1456039302323269	0.9319268982852152	1.0069328219418534
1.9275796792067326	1.2253433439823027	1.6355014943907196	0.1897405700837573	1.135161991337496	0.934322126870133	1.011731065543627
1.9260729981339921	1.2164383120552382	1.6244882215218208	0.1920748031484103	1.1252810009130758	0.9363168511557377	1.0175814199441342
1.9232616503941347	1.2079520136125361	1.6144905735990922	0.1938701778651854	1.114990466175928	0.9374390225823791	1.0240162771769714
1.9182296481071035	1.1994595456499713	1.6049441826773732	0.19571734154327883	1.1053389956559978	0.9380852852933109	1.0306611124966012
1.9117876783183336	1.1911773247648214	1.5964904565082922	0.19772566720192034	1.0952252684299113	0.9389288131765875	1.0378936993913404
1.9045700243142067	1.1828033685272785	1.5889117847230414	0.19978001832208606	1.0853637525197053	0.9396171196762143	1.0451120085441903
1.897039073422164	1.1733823823087117	1.5836255480864043	0.20244711753510206	1.0747163711421712	0.9417875483795644	1.051358483170389
1.8880470316176414	1.1623879222162128	1.5806279917470452	0.2063594289743202	1.0632187741015737	0.9442637854706954	1.057199657831865
1.8795418982985448	1.151703596667847	1.578814685486943	0.2108582721958215	1.0521670413207005	0.9468524911322936	1.0613263210082762
1.8710888595587776	1.1410529988772464	1.57848437581843	0.21462729398674243	1.0410365126469863	0.9495186743587033	1.065966609961428
1.8630749081367497	1.1307294881094627	1.5800065933995848	0.21857251654432322	1.030265543841361	0.9518586230880401	1.0695015490772366
1.855307214752509	1.1192234824607314	1.5827414140762164	0.22188054358797152	1.0198327126999365	0.9536810381991219	1.0725620804970593
1.848502130572228	1.1077697977318521	1.5873224003257196	0.22550545045916434	1.010984542241039	0.9567306285749099	1.0753885377360246
1.8427318704294477	1.096574355641999	1.5928203400886596	0.22867150034067077	1.0028541294106963	0.9603380138974642	1.0777755211288675
1.8372414747129715	1.0864048863762292	1.598604041198999	0.23216770680661977	0.9951186617900347	0.9645045798964582	1.0800073702151922
1.8328333962231649	1.0762914039090374	1.6041469029256687	0.2361218028604801	0.9868227808911073	0.9677953676596257	1.0797486883158638
1.8273157200292967	1.0673981475033467	1.6093713180534972	0.2394137467173941	0.9795603083902155	0.9702150629433837	1.0803280038731093
1.8210879036919014	1.0592466124661997	1.6120985887998687	0.2410204858721365	0.9723110380148124	0.9725548478613599	1.0796837616985882
1.8143632417727151	1.0501580341818644	1.6136442183637791	0.2433172501668813	0.9652335794606982	0.9747192137475431	1.0786173913125716
1.8066472754075222	1.0410822760120624	1.6140195975595533	0.24525041457562555	0.9583515154855237	0.9763875314882665	1.077762086852491
1.7990242396074752	1.030952077566463	1.6148850874141005	0.2460307403314904	0.9520460264250644	0.978229318219287	1.077703339017931
1.791497061812589	1.0209707042567733	1.6144337457023095	0.24674610035873154	0.9462413488140585	0.9799744574527596	1.077636626517173
1.7838515182997454	1.0110698927837254	1.6137523868528545	0.2467353430485185	0.9403027643022795	0.9813348515967765	1.077444795682464
1.7751491783325892	1.0004558515640263	1.6131376538308442	0.2477406399921219	0.9347842374734395	0.9817397173263984	1.0779362039467089
1.7663246624614608	0.989225873422758	1.6123820104861752	0.24867946538582472	0.9299065942406667	0.9809555421391087	1.077992125203251
1.7561612558176896	0.9790808281252759	1.6126981241379073	0.24857731570263955	0.9264949146860304	0.9796889231769189	1.0802808533749815
1.745998745600757	0.9688496894155548	1.6119467689629603	0.24795217047370424	0.9224897130338674	0.9772896229126885	1.0821031518459783
1.7366954629516687	0.9587560459489359	1.611666996657383	0.24766425192174116	0.9206846946469719	0.973837564073104	1.084885710205194
1.7275279870301106	0.9497123237158284	1.6126661750668216	0.24607201625015881	0.9200362576602824	0.9707534907055415	1.0886735903224187
1.7198231122853542	0.9415260085702989	1.614434390267499	0.24416778497797467	0.9191159187901978	0.96688361349935	1.0927774654406712
1.7116857616986494	0.9346627584700052	1.6156429069104012	0.2427092609713926	0.9180098355314363	0.9621732663466248	1.0966097693266312
1.7045187791345036	0.9285089183572138	1.6178343231489947	0.2407644307167767	0.9165136103837378	0.9570510309257926	1.1003343138884139
1.697382260528723	0.9217886654967802	1.6195428066686095	0.23870431079427054	0.9150307312012346	0.9509798259452141	1.1050307685395513
1.6911304786543593	0.9150009127637527	1.6212399733963607	0.23512040838828227	0.9133087093312486	0.9450297131771807	1.1098975599110814
1.6854931045792907	0.9079165813908806	1.6220407985583125	0.23120396922246492	0.9114535230370752	0.9388075306291612	1.1144104079832309
1.680683970511256	0.9003713415843295	1.6203734129065357	0.2272979229326779	0.9094587113109085	0.9332207771055696	1.118380664301718
1.6759821399883883	0.8925383333163894	1.6191139405483734	0.2236067003073803	0.9084779752164569	0.9282751502077583	1.1210921645752598
1.6719373031961833	0.885626752508657	1.617309883543345	0.21952915034893108	0.9075360664290059	0.9236978559318332	1.1224246149432242
1.668394833231757	0.8785895439285802	1.6139081956812327	0.21510065136591894	0.9061813626253057	0.9180589721237954	1.1228892854718007
1.66279147811953	0.8711380623906243	1.610634889900817	0.2110389472836621	0.9054088303755743	0.9129453775682299	1.122305663933545
1.6561638399627638	0.8633365222187206	1.6077178560851269	0.20649681916406873	0.9047928591534923	0.9074276181604342	1.1214269036991955
1.6476871079441728	0.8548758297227316	1.6053455457958876	0.2011631583688421	0.9045222551735574	0.90225928735209	1.1206898960654836
1.637733450472148	0.8477981305108878	1.6026179734661528	0.19430540207839972	0.9041403384272119	0.8972489962561616	1.1190392293688538
1.6274894997080103	0.843044564657014	1.6000993875339409	0.18712853282860634	0.9045818759771611	0.8927457604291371	1.116320212539241
1.6161094159943525	0.8381967510841312	1.5980965081236582	0.1788368034737787	0.9053707974049425	0.8888355774704471	1.1138999155643678
1.604931654942697	0.8324872558787921	1.5957082624123093	0.17017397441821686	0.9063107478170691	0.884593180429594	1.1100659996633464
1.593217471761782	0.826506688257103	1.5924795649478913	0.1616880855011716	0.9067025081691705	0.880378318239055	1.1067235900195609
1.5799480828244694	0.8199925582104913	1.5894268054371101	0.1531482001911495	0.9065717766396408	0.8757260913217099	1.1032058646497027
1.5667232531778748	0.8127573732232318	1.5871787451564443	0.14517814424832798	0.9066339877923666	0.8707364676542994	1.0989223183422447
1.5544593892739769	0.8043467706729654	1.5847051720234029	0.1362654714048799	0.9058710849551649	0.8651096786322843	1.0944539700800398
1.5435170400627007	0.796023413525239	1.5814852429637112	0.12648119557393742	0.9059833997998613	0.8595815389396891	1.0890789148298832
1.5343357187572042	0.7860555668717002	1.5777850516777903	0.11713281576224452	0.9062236491042345	0.8544867549174633	1.0835609704124354
1.5266995381682882	0.7758971131342204	1.573348896350059	0.10922417923345845	0.9077732331135567	0.85031538687942	1.0787184280800919
1.5200471126806956	0.7648916361402602	1.5676663226496983	0.10179869640433933	0.9083371824106684	0.8460010991675092	1.0757871821975042
1.5139506989485767	0.7551522806984644	1.5610880047895213	0.0948314734976538	0.9082708837467953	0.8411974271257081	1.0728201034782172
1.507675090708915	0.7465681159528644	1.555021593531236	0.08842657398040116	0.9081911758735243	0.8363702643163887	1.0711342243215582
1.5024129303156757	0.7395645349923871	1.5488725449723288	0.08104442668608791	0.9087426800618017	0.8301628778652577	1.0714814792286456
1.4978910509159318	0.7331581068407836	1.5413826648217241	0.07256279556846687	0.9099328992523938	0.8234640551142284	1.0727497092718201
1.4925460996444169	0.7272025621580989	1.533238837191241	0.06322203447980207	0.9118281624828208	0.8166014555972229	1.0770978357424514
1.4867836969729928	0.7227732501092965	1.5235099068865394	0.05394164156484168	0.9156960873106232	0.8091333213199001	1.0821627398288478
1.4810410093202209	0.7184563618115899	1.5125706012954032	0.0444420656150133	0.9186883273143446	0.801969146619803	1.0893849676478882
1.4754046985828637	0.7135822405823811	1.5004543078542318	0.034438519670907504	0.9217735427856765	0.7945882267850152	1.0965844754947875
1.468613653097952	0.7079999935539836	1.4866157565482785	0.023288398705188687	0.9240544591915655	0.7861628197853932	1.103751616889258
1.4606093582056083	0.7021222901344846	1.4723586827810227	0.011625075643937666	0.926984005203439	0.7775691779734728	1.1104562268307132
1.4536078651281301	0.6949876394298071	1.4576704228540145	-0.00025105380903609614	0.9309563192467185	0.768734069397224	1.1168481242726125
1.44665676484749	0.687342545862865	1.442903099013972	-0.013553698937075274	0.9356735948859437	0.759710990969278	1.1240311091230857
1.4390613515352992	0.6779803386034552	1.4262053458195874	-0.0262754336177726	0.9405312222576176	0.7514008022379187	1.1295861045062485
1.4314020221796	0.6698738039716586	1.410717958478865	-0.037558418773503875	0.9455221107020382	0.7425464650905295	1.1350267651524237
1.4248428460213365	0.6633252011841568	1.395842592040563	-0.04914034186759972	0.9507036423829673	0.7333244321556349	1.1392896432110062
1.4185237421655257	0.6573904405813156	1.3809945556929029	-0.06021761156682293	0.9552197750691409	0.7243603251592491	1.1421303443818855
1.4116014454471435	0.6523697004042472	1.3666219339856907	-0.07051347960690674	0.9603571603188694	0.7144225239139969	1.1434210184624047
1.403233747057247	0.6481900482504492	1.3530958719474042	-0.0807388337128328	0.9646708702547996	0.7039832229385226	1.1442761976316147
1.3951584127184162	0.6438852438143136	1.340721223562884	-0.0898621333875715	0.967607126972698	0.6928038751402625	1.1447474178906158
1.387118994646275	0.6402812886106013	1.3281550598124234	-0.09932820951890786	0.968962009148415	0.6815252978552038	1.1446354703250723
1.3781291211653592	0.6352911474724464	1.315335784566771	-0.10884758723578433	0.9689990196947029	0.6709778475595118	1.1450747757353585
1.3701672479047007	0.6293944445666435	1.301622676131967	-0.116945366169382	0.9681800728203397	0.6613227073586836	1.1438143642073058
1.361884338071271	0.6241721703581176	1.289208396192936	-0.12456034104781355	0.9676327422756655	0.6518918416938527	1.1423646298268908
1.353222364353823	0.6173576237832673	1.2761023019323339	-0.13224113942490398	0.9656502626816141	0.6432428172504093	1.1397190688468615
1.344728003800234	0.6085453311850251	1.261659417927588	-0.13844661406421166	0.9619329143540698	0.6344162042562456	1.1360189127831988
1.3362857583165064	0.5980994597819239	1.247975004774499	-0.1439282152302642	0.9579183085451382	0.6254509584618154	1.1329222483621972
1.3286943006334255	0.5856713413731899	1.2340114310776062	-0.14967768159854286	0.9533256759346994	0.6181073411978092	1.130354462602512
1.3218795071132872	0.5741805362938789	1.21849049678366	-0.15495161558745607	0.9478633766584077	0.6110567502217408	1.1283644717561514
1.3149223124248928	0.5632306895452811	1.2029986240658683	-0.15968844805966023	0.9428519378652501	0.6051126499930262	1.1262650845141675
1.3081163470974795	0.5510841209682841	1.187348233376909	-0.1636600342494081	0.9384183136271211	0.5988411907602487	1.124435448478929
1.3007245115851858	0.5400510982430623	1.1716823682903261	-0.16678846080883744	0.9342498794590489	0.5928882708869139	1.1231176547563757
1.2927161441125303	0.5286587083481618	1.1567044186663313	-0.16991711256364733	0.9300681885914351	0.5860948917563179	1.123444617740465
1.2849109223001574	0.5175126870466618	1.1422476082942985	-0.17331031533354346	0.9251369432824945	0.5790491235469829	1.1251333241385963
1.2779698799889607	0.5066548549023261	1.1286034938504461	-0.17678917252760698	0.9202503577597952	0.5730548511189102	1.1280086646489929
1.2699728162790518	0.4955597184374847	1.1162558718943656	-0.18016900010795947	0.9154643520424383	0.567505423642464	1.1326925934673047
1.2636379231439185	0.4848110291674647	1.1024707525269506	-0.18363959078405565	0.9104222356456045	0.5624803160696942	1.1384473303863798
1.2568418543281108	0.4745824663951049	1.08797914177892	-0.1855878101669239	0.9054358511501087	0.556945760739466	1.144409946442265
1.2506496445629023	0.4641805529567678	1.0737814236136332	-0.1857115874335815	0.9010553516774825	0.5513167768114371	1.1514021972004527
1.2458021707768467	0.45397892572835274	1.0596376440379611	-0.18469273875952782	0.8967024258245962	0.5454713175733837	1.1589267205605494
1.2411888069377126	0.44291430668981163	1.0453092986503627	-0.1831133797205648	0.8920864590915885	0.5392255109756584	1.1675155163050104
1.2379069346582765	0.43160619016881985	1.0308274179423385	-0.18031604773683232	0.887508256558757	0.5322626261667458	1.1750088741356475
1.2356848621782581	0.42090428631276133	1.0173758001049293	-0.1772248927759828	0.8827392631301637	0.5255033622109687	1.1812699637289714
1.2350423773786463	0.40820724491190286	1.0048111582190185	-0.17422020752313308	0.8788804147053714	0.5186059452070234	1.1874593199523882
1.2348350970589062	0.3948184886489176	0.9924216518770621	-0.17063962589785542	0.8757018601333424	0.5113786965166253	1.1934201375402156
1.2355772951651747	0.3814472291790222	0.979322765078471	-0.1670416896545266	0.8738437648257605	0.5049722912839983	1.1987314654025076
1.2360949341954173	0.36787219807798377	0.9676801357792516	-0.16306756018688348	0.8732785241427404	0.4982063585781566	1.2045219634778113
1.2375470527389292	0.3532322169063528	0.9572811352004748	-0.15853221419460925	0.87209183476377	0.4918554261531735	1.2103089029962308
1.239212637172942	0.3391237822170257	0.947856735824623	-0.1548138262816831	0.8710804007015359	0.4854787246620826	1.2153625653414608
1.2409344409864096	0.32437832360565266	0.9399450435519198	-0.15167386436004274	0.8691638226698443	0.4793977480241699	1.2191642958117521
1.2431315966446275	0.31085764161541024	0.9330874915372049	-0.1485953860795638	0.8670293491854109	0.473887046181637	1.220850152194409
1.2465267324069897	0.2963468857607865	0.9272775214638491	-0.14672783932676917	0.8649194843456955	0.46878349097780825	1.221398954714091
1.2495234121221948	0.28193323735803166	0.9201011191360023	-0.14400808295570017	0.862328681598373	0.46408872548721	1.2212300856245855
1.2520630433596014	0.26883206215590794	0.9113334549734774	-0.14042722696535773	0.858273144173799	0.46028691592502	1.2187815935172819
1.2550922348327995	0.256783539520287	0.9021333892678153	-0.13613617640384604	0.8530422909245851	0.45677774165896623	1.2152292875217425
1.2603453733264052	0.2453007496259387	0.8928205866037687	-0.13187418766379055	0.8463952169709336	0.4534968951442039	1.2090216173663224
1.2666041222585256	0.23457504668276222	0.8835290463418998	-0.12753673027723905	0.8372321044642677	0.45129075409299285	1.2007086574074477
1.272665340465801	0.22486568225573195	0.8746806303238072	-0.12417025625810885	0.829094837245484	0.44847475918717655	1.191056181798099
1.2783578680199785	0.21553211635498182	0.8654915421500313	-0.12001039154203039	0.8211117952216288	0.44591801714183443	1.1798065218589493
1.2854910938775947	0.20625566363420483	0.8558631923522727	-0.11467257341896112	0.8130494077778514	0.44399413494429063	1.167873373216147
1.2934330449241862	0.19627727055319963	0.8460513975364488	-0.10874530019665146	0.8052596924525799	0.4419496851459199	1.156130563545964
1.3006593865713003	0.1882513741077823	0.8362397229683618	-0.10168418313387043	0.7970919170476735	0.4402020666582115	1.1463735317189825
1.3085719706066443	0.18018297663605293	0.8265391282956758	-0.09446011498367546	0.7891928809178593	0.4393221184335168	1.1371432849228855
1.3187525428415636	0.17281513633479947	0.8180076307783284	-0.08775310929694771	0.7815359945503454	0.4383977880907373	1.1289489218180653
1.3293774375604357	0.1638957316572189	0.8106182283276747	-0.08216033978856019	0.7745606173434679	0.43783669193858704	1.1210238229246248
1.3385711733915766	0.15419100451393675	0.8049108277478484	-0.07613407948030702	0.7673590876805024	0.4371303805621202	1.1152969367650747
1.3483449017278442	0.14365527984471835	0.8004576115286214	-0.06986725386683823	0.7606334394188369	0.4356599634907882	1.1114513775390364
1.358466216926693	0.13254003441897744	0.7957613215643072	-0.06354227870975909	0.7526864801138231	0.43479487131587496	1.1086802563864058
1.3696302652540842	0.12049681839109427	0.7918381877689754	-0.057739321643129574	0.7449043171613509	0.4344319252072848	1.1068157460906347
1.3799758665140764	0.10908528315979761	0.7862683965529654	-0.052871367857431094	0.7373448949837541	0.43447374856200566	1.1066804249157134
1.3909716638415233	0.09836127036381498	0.7811316723503625	-0.048825072532512684	0.7305014586720352	0.43547609171395646	1.1066583292953942
1.4022465333680032	0.08713907935831644	0.7771024319228841	-0.04518544051291655	0.7237824848243903	0.43693878448925627	1.1067668653267142
1.412865742839323	0.07604357541363614	0.773964479804884	-0.042689212002694654	0.7168693078092974	0.43791865723990875	1.107863782358221
1.4225021269979767	0.0649103053490427	0.7709573629477632	-0.04082179148503371	0.7092045711580298	0.4398701667570558	1.1104021132282171
1.4328045992950431	0.054500746719700066	0.7683228949058117	-0.03884961161307515	0.7020110025644896	0.44195686075728463	1.1143321186072042
1.4428753652352109	0.04553827361127918	0.7655699078336713	-0.03714437903376317	0.6959071428360366	0.44467503561068783	1.1188556840286135
1.4521532362942793	0.03785873086206108	0.761410276848873	-0.036436281280444856	0.6901892929330476	0.44892768219764173	1.122302974218407
1.4604131635624176	0.031981753075749096	0.7577644349133349	-0.03622025288043837	0.684968893581194	0.45303908152026884	1.1255711042946523
1.4686993470413723	0.026167194855353085	0.7543684108338892	-0.03656274351618017	0.6806839211445492	0.45727625532290883	1.1285808396826618
1.4770670530152088	0.0205040519920738	0.7532581257446975	-0.037881359349177024	0.6777193964631809	0.46138684210221254	1.1300439038343923
1.484326239860732	0.016019881450382432	0.7535467972718571	-0.03868711646220019	0.6745023541505079	0.465506549699359	1.132078633006155
1.4916684867576	0.011932624760309684	0.754517204920766	-0.04026025061052063	0.6714879835793671	0.4695021810071899	1.1338120259434619
1.4982766257546962	0.009469874463769859	0.7566181134518261	-0.04184329935521483	0.6690433003296752	0.47410497996463485	1.1346384642384637
1.5049700173004694	0.006415961965821071	0.7586417997168546	-0.04305657166881053	0.6678552709399024	0.4786134408731827	1.134591040723001
1.509917698328975	0.004102982388364925	0.7595012251712497	-0.043877690419936534	0.6671010671319972	0.4826098617247623	1.134397050100533
1.5157573378488265	0.0022457097742961413	0.7597096505207497	-0.046189662486459955	0.6668030439762835	0.4868608956227837	1.1323046055340331
1.5211790564048777	0.0008461869620824698	0.7607789736439262	-0.0488128922731032	0.6669205974485054	0.4896547498359987	1.1297329725306013
1.5280855015848624	-0.000147395700504694	0.7617968656517001	-0.05250271174521745	0.6680970197256825	0.4929145186870774	1.1269231755794913
1.5345454580747675	-0.0009606273141133381	0.7625007448788642	-0.0565719066580184	0.6685828111998977	0.4960735318824174	1.1236527217842889
1.5403165928082347	-0.0012961411492381017	0.7633379617936792	-0.061204470806116386	0.6691798381857853	0.49944829133909535	1.121539949209123
1.5452351379501852	-0.00177632956346282	0.7630277533480503	-0.0670619843439454	0.6693230322816571	0.5028648300886661	1.1177213257829257
1.5499701594445134	-0.0012202108040203306	0.7614027630490481	-0.07404510118104751	0.6690207168048701	0.506265334340691	1.1134855333577096
1.5535651108024726	-0.00014008611750746837	0.759337962718352	-0.08151855623244869	0.6687058205754315	0.5094479438236962	1.1099772455883905
1.555702717601747	0.0034884583019575022	0.7562426875779251	-0.08920850487262169	0.6680764167877695	0.5126300932659211	1.1056770713551514
1.5579240421016975	0.008356112063467229	0.7543667284055668	-0.09737953359955284	0.6665412559807442	0.5155127076677432	1.10031885023134
1.5584819311892626	0.013195041632334223	0.7526170414915806	-0.1055364619832834	0.6639256163424556	0.5179510750347408	1.0963753014373283
1.55873205488967	0.01947937922566692	0.7501394002005298	-0.11404003245805172	0.661413912043128	0.5215523069285553	1.092502374108818
1.557439149061371	0.027514403269329656	0.7483446966614261	-0.12186482338315549	0.6583858178472826	0.5248673911972243	1.0890521503822042
1.5563394643708945	0.03680717683098132	0.746903234122322	-0.12979220033252648	0.6551444224079526	0.5279156547164812	1.0864050256521511
1.5550691534266063	0.046772163911580004	0.743969852119209	-0.13720937167463138	0.6517469082117487	0.5306549763863961	1.0844838662102518
1.554360771712918	0.05570011253577657	0.7404726379914642	-0.14453512107086391	0.649811398740462	0.5340272065724591	1.084301599927032
1.552787960411438	0.06539782536806289	0.7369255060743274	-0.15114683513776614	0.6485841541375238	0.5375618643083083	1.0859310848445316
1.5526068302504386	0.07444519246298067	0.7325220876396965	-0.15910018588724945	0.6472644296208238	0.5410432678361421	1.0880849198279887
1.5533505905782874	0.08212201603425946	0.7285396362389909	-0.16786049326079241	0.6462519273897757	0.5441143897249917	1.09162368218131
1.5550516723690073	0.08950622125132913	0.7243346590740797	-0.17807339397656857	0.6460901332009229	0.5477077798890763	1.0964495871542235
1.5563790008176857	0.096427605673721	0.7190203128116831	-0.1887645517857201	0.6470823940658411	0.5514489240752415	1.101871870689688
1.5578240234024399	0.10296036325420725	0.713845951333728	-0.20010944081988602	0.6488880257765046	0.5546813875823092	1.1096734799819563
1.559880044844849	0.10762795629453749	0.7074536569425989	-0.21156540376749491	0.6508285362820134	0.5577673419871879	1.118370491959235
1.561835491287312	0.11312864689389562	0.7018570526967395	-0.22383667416833233	0.6529445571106721	0.5606967472981731	1.1276212985498504
1.5632412457996703	0.11880424139310919	0.696937891392646	-0.2376438711340019	0.6551887681451747	0.562335528825232	1.138463664343719
1.5645751221009117	0.12683273211692675	0.6927682980487416	-0.25179302625018257	0.6570929508180733	0.5623275296855317	1.1493860691913098
1.5658191013769616	0.13429870994411666	0.6891234854680064	-0.26749676970358216	0.6588054659520811	0.5613627313033368	1.1592065753050849
1.5663446609627336	0.1433456996131935	0.6863408353291229	-0.2825201941471991	0.6601238126379284	0.5595433552220126	1.1689204090863299
1.5654144433970216	0.15365369748137173	0.6848883357946786	-0.2973489685482908	0.662488994389419	0.5567119725477913	1.1799358444028727
1.5632292102196086	0.16375282593864476	0.6827543994449987	-0.3118081984262334	0.6655346981175614	0.5532695470448126	1.1914989666336158
1.5610006978679773	0.17441282500648836	0.6810825335033596	-0.32646623156535903	0.669818975564028	0.5491847702864937	1.2016868340663798
1.5570027678785674	0.18516446994761054	0.6794453978739233	-0.34125046631869305	0.6744597900180228	0.5451604238396218	1.2108369912892918
1.55198495719973	0.19706787565262257	0.678947624604624	-0.35718116941396744	0.6803707319204697	0.5407667642961416	1.2191769022354981
1.5463005101782168	0.20895654622547014	0.6773362820042316	-0.3732117762317693	0.6871573871967606	0.5359703233148705	1.2276611452848867
1.5402363499178804	0.22084718663608321	0.6772959424133661	-0.38996582797978485	0.6953901753770069	0.5316720007171354	1.2345071103472622
1.5325553075345504	0.23177655844650558	0.6774636871947616	-0.40667964750217	0.7036904468674345	0.5278951894750133	1.2409758827856603
1.5248193968799886	0.24354884912939853	0.6778906197845086	-0.42272767260198474	0.712599618479086	0.5241875620092874	1.2468509493541402
1.516691385851732	0.2540332504034338	0.6799589974242701	-0.4380153428255016	0.7221901653428744	0.5210592804469397	1.2511655892554712
1.5084511216300582	0.2637834233145367	0.6820424088531785	-0.45291368119663955	0.7314077805640966	0.5190287149249073	1.2533926723381021
1.4985309525943418	0.27454277428876184	0.6845996028383755	-0.46673611234153245	0.7392554013150379	0.5176159409531301	1.2544210107044964
1.4878125276743568	0.2865936172899008	0.6878875843127982	-0.48029591675145333	0.7456601609017566	0.5166937599342174	1.2561195662529134
1.4771117749766427	0.2980328247889076	0.6916685130594521	-0.49346018425925914	0.7514264310029204	0.51539990771483	1.2571939994590542
1.4668363770038606	0.30927980349593776	0.6952908625407125	-0.5062426120531994	0.756557871513973	0.514477423131461	1.2572965953921178
1.4550570828726739	0.32039794940672145	0.6990269979754862	-0.5181723198681469	0.761045960931883	0.5143235109516047	1.2560567475700346
1.4435146340563478	0.33213362201713864	0.7015356899923278	-0.5283616973735178	0.7637793004067324	0.5145097049192852	1.25466222303117
1.4331489750908235	0.34403252877789464	0.7034803197596861	-0.5387076435083985	0.7668848730714085	0.5155310334378593	1.252783593401018
1.4221929200086727	0.3550633556271254	0.704285333269914	-0.548245549048544	0.7700620826508051	0.5170690130094826	1.2506593999594393
1.4118783969309272	0.3660393951601872	0.7036464886963938	-0.5582021342596036	0.7730759344501942	0.5183476038300148	1.2494986682720957
1.401705446931383	0.3779418828006584	0.7028028743313266	-0.5684050104602387	0.7755144546937441	0.5195575732571297	1.2478766124156653
1.393503950390635	0.38876649300790594	0.7023196154127792	-0.5800261226468743	0.7772721867024125	0.5202149216809921	1.2457398775055444
1.385827146983954	0.3981635431354868	0.701770637494157	-0.5902683534763128	0.7794597158327807	0.520188498408219	1.243355179781828
1.3785857687547056	0.4082454945239819	0.7014961621807464	-0.5995602747975851	0.7811775914625999	0.52119623841654	1.2420159281538417
1.3716396437881235	0.4183407186090751	0.7010830489527663	-0.6077900974695242	0.7814300122859023	0.5221942245058111	1.2424486311211178
1.3656918758672982	0.4287599193132549	0.7010076766589272	-0.616858856646117	0.7820220697805663	0.522855483258918	1.2435662105896492
1.3612675354349673	0.43741051333867115	0.7000928414742927	-0.6259124119417311	0.7827836822211598	0.5229649045040305	1.2447491177503793
1.3578634428346645	0.44659476462146863	0.6999664306647728	-0.6340601873177882	0.7833017641720357	0.5224781949447546	1.2467962083293096
1.3553247194091727	0.45592727800829663	0.7008729700111708	-0.6423486768180664	0.7843734583566571	0.5224920309823504	1.2488858049775762
1.353309307529387	0.4654347348829804	0.7012971477427326	-0.650471453052068	0.7852381894526497	0.5229675325871299	1.2512627252115651
1.3524560527756195	0.4734196908968293	0.7021636400091551	-0.6575107728146339	0.7857334639225084	0.5232777280988017	1.2543658885320688
1.3524051580335688	0.48182827908944426	0.7022804973970926	-0.6638499871310536	0.7874449038154343	0.5242762524246444	1.2583117756168263
1.3539923406285428	0.4911963031266691	0.702710384843645	-0.6710008741167743	0.7890330655240967	0.5258817220770368	1.2608914945126228
1.3566245457511847	0.4988673756805621	0.7036649512742742	-0.677926052090801	0.790337276741572	0.526680412172189	1.2618275794303113
1.359577267234572	0.5057553356634742	0.7051674495624537	-0.6854498287646117	0.792630889993455	0.5279516884325849	1.2603620404239353
1.362358414093988	0.5109909450718813	0.7058133514189744	-0.6928119320109102	0.7943713856816198	0.5296759167356612	1.2585603177096103
1.364427948383826	0.5163439204457153	0.70774825835322	-0.6999515410624767	0.7953451928798447	0.5321458724334251	1.2552257830945397
1.3667107094552537	0.5219171470549374	0.7093126967206936	-0.7066544094118759	0.7949215457854274	0.5345978987118265	1.2513888623313627
1.3689436229767689	0.5267934709467701	0.7107940424054399	-0.7129624998216461	0.7932504562214807	0.5366355715616323	1.2487372153353764
1.3716162173589874	0.5316824968679105	0.7138098315703633	-0.7188496224319895	0.7914126043822395	0.5388227310160617	1.2456111719872913
1.3741136807569359	0.5371592533280057	0.7172451987431132	-0.7251572492924864	0.7906186212179759	0.5413566675590007	1.243230290608165
1.3753516198652278	0.5422626300319339	0.7211740838648572	-0.7294698687257676	0.7899836512554672	0.5431482034259408	1.2410148361895836
1.3754015280114653	0.548028091684141	0.7261911822989681	-0.7318317356734011	0.7887140856229726	0.5448908363442553	1.2401158483779395
1.3748363731773217	0.5546083170892087	0.7313005482659394	-0.7333250336796608	0.787425385625217	0.5463944816312187	1.23868984199165
1.3735619478452006	0.5625434678314426	0.7364893853642951	-0.7336115669166516	0.785433635327489	0.548071824903354	1.2380702086641198
1.373124497454673	0.5711760736552698	0.7415860296564023	-0.7323029904620606	0.7831553364641972	0.5499360645126553	1.2383536312588823
1.372490550391187	0.580671048842015	0.7459072998754953	-0.7300594381417822	0.7815799830946241	0.5524174492655042	1.2392684375729144
1.371101790848062	0.5898406510334865	0.7499136348006903	-0.7276174055282846	0.7803301184058337	0.5567485993168056	1.2397375409092442
1.370052662505516	0.5990327384209104	0.7533436730659295	-0.7233993013397956	0.7795363155717506	0.5620194911206323	1.2387292096373017
1.3689169267093315	0.606977885552135	0.7562018310613163	-0.7189961988270677	0.7797523831997247	0.5667634605976543	1.2377726492420533
1.367619298865168	0.6145450464745396	0.7577773403695145	-0.7141393187251432	0.7785613974223629	0.57203920153697	1.2348831535106044
1.3672797987594094	0.6225783842999449	0.7593395122334075	-0.7093787994932593	0.7776145153094794	0.5783144276303471	1.2310985605426468
1.367275793870641	0.630182012270376	0.7598455586337854	-0.7045066899813732	0.7760974132376943	0.5849383959802058	1.2275348350173518
1.3682860965296624	0.6376107560668239	0.7595119422856451	-0.6993826019173822	0.7745474882988856	0.5921573014473764	1.2261277505509531
1.370063487073935	0.6433399940133413	0.7581238121437182	-0.6925385750802694	0.7726484997960119	0.5993623528355259	1.2253556018762315
1.3714932229204264	0.6482117362948285	0.7579722328605378	-0.6844122239463208	0.7702951762426028	0.6060940222488063	1.2246660103341918
1.3730004417102852	0.6530054472724703	0.7573922282314348	-0.6744343265512316	0.76704342968454	0.6125290814801607	1.2246449589735964
1.3750779627313787	0.6568538820106727	0.7564957418474425	-0.6629339645055159	0.764361155748844	0.6177166040823715	1.2255623662354318
1.3770022994555722	0.6605971084368388	0.7553135005796752	-0.65191266739914	0.7616591948879793	0.6221740508833778	1.226465457706675
1.3788623535850957	0.66563539096791	0.7522809258076806	-0.6401232485561145	0.7589032339547016	0.6272098089367213	1.227873729141332
1.38076077876569	0.6706510095061741	0.748868539783237	-0.6278520923656652	0.7569284026849397	0.6313374342266631	1.2302041723961399
1.3828499441745947	0.6744928073071806	0.7451665372243031	-0.6157822512385637	0.7544825356607814	0.6348038833548333	1.2332007952528992
1.3847438957214728	0.6761230205622698	0.7407250054689603	-0.6036195878130423	0.752535429192725	0.6377970736681137	1.2361488470417392
1.3859780869485374	0.6775188924720753	0.7352730289396303	-0.5905864692741071	0.751071880431276	0.640613671040223	1.2390689403208572
1.386674179933326	0.67982443085914	0.7293737388057936	-0.5778966733012972	0.7496310162554631	0.6433886234687175	1.243291740208665
1.387945168877122	0.683136681433584	0.7228500282416328	-0.5659344928418008	0.7480372388699913	0.6461286396061758	1.2482224957766244
1.3889645398479622	0.6856622587542701	0.7160068066251639	-0.5551994971883251	0.7474995834762472	0.6483025917167513	1.2546113113128228
1.3898073917896772	0.68872206421079	0.7095321066911042	-0.5455965987194242	0.7469125801523303	0.6497685319089676	1.2614500662567372
1.3912570859340385	0.692968518758402	0.7032537814473016	-0.53622314901733	0.7462237381466079	0.6514048130281087	1.2690250349919199
1.3930268358223168	0.6968400868494727	0.6977903457083472	-0.5264211149372683	0.7456699747907353	0.6528926640338252	1.2765686954805975
1.395028054477235	0.7006899885150708	0.6924090836289328	-0.5167594908181409	0.7446733154128052	0.654313321345479	1.285182500279795
1.3962619658753774	0.7059496891452969	0.686948798730707	-0.5064131770455738	0.7444763927983629	0.6566543801076228	1.2943883572533896
1.3982707305564341	0.7128503471667859	0.6824828507200345	-0.4957575474868392	0.7442564462089325	0.659708369177811	1.3037373518741568
1.4013727625749721	0.7197834757657713	0.6795028739482719	-0.4857724583205274	0.7449929477568267	0.6627798716408133	1.3123471317968038
1.4056649983322147	0.7261398680153817	0.6771730941332582	-0.47635896634128344	0.746925995595006	0.666375663988286	1.3199316507335486
1.4098772903308798	0.732605614316159	0.6751937683150648	-0.46692077799825615	0.7500646901691594	0.6707287116303429	1.3266892120944294
1.4145856642625243	0.7404951826131437	0.6743122067692245	-0.4571410501858428	0.7530101805686858	0.6758259141355099	1.3323986828921361
1.4189737443618238	0.7472731870535849	0.6725514075306689	-0.4466018571206335	0.7561263494772318	0.6822528519696094	1.3381650781100867
1.4235529157574314	0.7526338388430363	0.6711164664616176	-0.43544259807789587	0.759011064675292	0.6883112820037239	1.3441379346372917
1.4278473884875815	0.7569380076220923	0.6694839646109234	-0.4242285939117693	0.761777980412993	0.6940743742728221	1.349488984795038
1.4312584024858734	0.762801476772147	0.6678780300413573	-0.41332591774798827	0.7654730546837062	0.6998471120583217	1.3542964263959443
1.4339211018152092	0.7678951379294484	0.6656656043533775	-0.4021179602427705	0.7690596312197157	0.7051664122586468	1.3591475751482949
1.4361525129113315	0.7726181298422755	0.6618841672181914	-0.39100020154911175	0.7722670407673852	0.7105025547472987	1.3651475363950423
1.436888313511021	0.7783362077390711	0.6564559141412016	-0.380441112599616	0.7742052675858577	0.716224439656454	1.3735063293822007
1.4370143764156322	0.7843500330830818	0.6492914331509513	-0.36955078597905544	0.7757857009432653	0.7214148542775617	1.3823896992071705
1.4370960186413975	0.7912445855880169	0.6419654694341168	-0.35807510597026676	0.7776408291010908	0.7262970176445305	1.3917988710924318
1.4374541516229946	0.797940520898702	0.6342013546816294	-0.34830401609535905	0.7806312876692825	0.7312204269246128	1.402342120741671
1.4367557417748371	0.8063307631134666	0.6280638743064615	-0.33925268749790666	0.7837623428129903	0.7352339232947815	1.4126723720453724
1.4357845460668055	0.8148962937599139	0.6225716712336771	-0.33099346964006277	0.787264551021548	0.7393680794923503	1.4209801838655618
1.4331972986121617	0.8251668179469435	0.617469966177919	-0.3231174969320313	0.7907241851673242	0.743395024198975	1.4288046021385603
1.4310925742821368	0.8342339100262491	0.6125816702660496	-0.31443327360324175	0.7934226285261836	0.7473725872500289	1.434767198251829
1.429711038408894	0.8422882396036578	0.6079422836814368	-0.30769207452713837	0.7952194688040901	0.7509763861177869	1.4390535513887122
1.4283628842153357	0.8495180535895053	0.6040854176145064	-0.3026979632037995	0.7971574396860434	0.75416224509475	1.4415554427379031
1.427062275299117	0.8548468378335717	0.6010218174979484	-0.2983489849350231	0.7993417097196077	0.7566122094899443	1.4411263907879615
1.4259125725280337	0.859701304715949	0.599698008759571	-0.29585617328599334	0.8011662713818293	0.7583337103103629	1.439806792937033
1.4245103530088072	0.8632293444924994	0.5985943086406691	-0.29453938676998	0.8025549918204702	0.7598103037200101	1.4366373918518025
1.4224344527773753	0.8666143556165392	0.5977177246201157	-0.29213511373563733	0.802263473798331	0.7604145924840997	1.43116811715845
1.421062057453877	0.8691038848414363	0.5961436406344424	-0.2903108945529481	0.8010645970621907	0.7606965514278164	1.4251381350859125
1.4189581312609314	0.8705351745064429	0.5938488401837729	-0.28935328692768386	0.7997729665503449	0.7613294792132421	1.420299004027288
1.417874207165754	0.8713989103357239	0.5910181192665854	-0.2892330926787395	0.7970314445412687	0.762817842383726	1.4158274183310988
1.4165789249084797	0.8718026960152656	0.5868920574238662	-0.28931831305522754	0.7942983184433955	0.7645055077291494	1.412058761931387
1.415391252433825	0.8731139262922881	0.5821455451609391	-0.28852101440332845	0.7910225778379696	0.7661262564661382	1.4087896735228649
1.4145377051749575	0.8739618759798362	0.5764255467727244	-0.2871776397091709	0.7873132228504951	0.7681583847333043	1.4060525874548557
1.4141337713604634	0.875310348855164	0.56933841589837	-0.28562260040479387	0.7836527139017272	0.7706777590981801	1.4011540432449336
1.413928817682962	0.876604614960287	0.5617009283651113	-0.284008820614475	0.7800506847897448	0.7743304482275501	1.395384576775084
1.4141532027707344	0.8782116779691828	0.5528024674397004	-0.2829223166367713	0.7759297367337892	0.7786601100106321	1.3893454630443522
1.4148303373646065	0.8785664219556457	0.5439417759269307	-0.28245791193304437	0.7719953247516373	0.783393985657285	1.3832927639865467
1.4161770565901086	0.8789262627658004	0.5360298694749347	-0.2826052381412632	0.7676040049632934	0.7884114983259881	1.3762594327090685
1.417259226792623	0.8813015593336905	0.5277766897451176	-0.2819014437198995	0.7630154449495663	0.7931625182302929	1.3697985010714735
1.4195421664528145	0.8824696602936404	0.5201521627100294	-0.2811460339680433	0.7583992155418265	0.7978572993007231	1.363653670407864
1.4222338979613045	0.883368642437387	0.5131845019808297	-0.28105529835856086	0.7541362662890191	0.8022086479853276	1.358518905946815
1.425444946632993	0.8843135417219116	0.5072334632330806	-0.28117644478869597	0.7505664073684052	0.8071420285646184	1.354240566890616
1.4287637327819958	0.8864237980926769	0.5032510558826738	-0.28102019021687036	0.7486416142458875	0.8116800839290236	1.3498537377210627
1.4322462143184826	0.8885007605009116	0.5010954864075008	-0.2810486443284079	0.7471035418168378	0.8159191516992912	1.3475694742670001
1.4353515221477766	0.8892012163681277	0.5000157241515681	-0.280836974455156	0.746757652424696	0.8193408100374634	1.3461840995190433
1.4384212887134618	0.8884843715993296	0.499399839110389	-0.2807298753418182	0.7474738031482243	0.8219243228034543	1.3459205893542814
1.441977940789927	0.8870433482624578	0.4981483255358108	-0.28106270688471713	0.747984402170418	0.8243026179859436	1.3462124650669796
1.4443667529769397	0.8837219102350692	0.49584161978459895	-0.2805795465946069	0.7482123063509051	0.8258983840488459	1.3482919034884218
1.4471491358750417	0.8780087585526494	0.49432029809965117	-0.2811074633109165	0.7483283411142991	0.8265958203004273	1.3509052377846702
1.4474006845608318	0.8718849744604992	0.49249393493525884	-0.281801766871027	0.748971847928402	0.826572867835031	1.3531015941633717
1.447413546203128	0.8649384337935219	0.49073424620461414	-0.28256071950591305	0.7494305220851142	0.8263634180198371	1.3554477925836954
1.4479695086375493	0.8566116291772073	0.48908048409295757	-0.2840974044584312	0.7492582051774636	0.8250050801548825	1.3562144279499047
1.4484228348341652	0.8477254579391353	0.4858043650901	-0.2862390477963847	0.7482015609635683	0.8229863669143925	1.3569171770761488
1.4481800756885197	0.8385643616556802	0.482649472174508	-0.28914214884354195	0.7463991036700145	0.8207183622323487	1.3581464842482356
1.4466711983326614	0.8306327573429547	0.4788844395435815	-0.2914276895089602	0.7436686279342658	0.8176017128270997	1.358823868709661
1.4447658111903663	0.8222252768028185	0.47445175295854775	-0.29289697990694796	0.7395669325418666	0.8147529989921765	1.3586547966071563
1.4414701172358877	0.8135902231624598	0.47009106865183786	-0.29410268381701565	0.735834550951406	0.8118751074893639	1.357605499599326
1.4384513137334758	0.806448147141023	0.4659519294346446	-0.29586291200863507	0.7320036416332752	0.808622689775669	1.3559597093391813
1.4345834781679876	0.8001443387403715	0.46090171323946005	-0.29771709896755905	0.7281017684635575	0.8056377743351184	1.3536385566853903
1.4318348815777568	0.7943725150217852	0.4560860773469562	-0.3006125553895048	0.7238527079011858	0.8024425317043921	1.3520560478590669
1.4294349634337071	0.7883346683265545	0.4522060220909829	-0.304117485076394	0.7182306706218785	0.7997225512378286	1.3500613183050392
1.4259182775356338	0.7821282409318269	0.4489029456020708	-0.30845873089478115	0.7119068788830747	0.7972153314143808	1.3492684869768996
1.4206425112489367	0.7759408455225375	0.4477219974411776	-0.3141471396914383	0.7052435488969038	0.7948626308520136	1.347655215734936
1.414914263128998	0.7696300740197317	0.446055402492448	-0.31932519203250637	0.6984996821735191	0.7921655499792131	1.3441795573148374
1.409426066524958	0.76343915567789	0.44458382898973003	-0.32619289961477227	0.6910426648447937	0.7899555182175642	1.3417934209113909
1.403177058768456	0.7572922046067349	0.44440476307435267	-0.3337907305082671	0.6828573533409978	0.7873952609144259	1.3394455085548085
1.396335993525484	0.7518697454853388	0.44414185800502154	-0.3402673769758843	0.6734010025350353	0.784364848129579	1.3375401935074571
1.3897445910495942	0.7457194358200213	0.4427159212770604	-0.346066597165769	0.6648391670598186	0.7821751839901384	1.3350707536977606
1.383146429553518	0.7403846426596307	0.4403483444032663	-0.3509116268151529	0.6554607528669117	0.7804623655212443	1.3334488945387704
1.3765625415955502	0.7348464555659099	0.4370221351219994	-0.3546891023155778	0.645890955965778	0.7788060616576793	1.3320637197432417
1.368011719700126	0.7291973058177661	0.43125274332881625	-0.358418285936431	0.6368979676459997	0.7765803623685037	1.3316370951854133
1.3587052204641465	0.7249150609896025	0.4239453906011476	-0.36084333759950954	0.6285828005399515	0.7746923882787695	1.331200711269351
1.3492134520101404	0.7207229368857379	0.41472635500542926	-0.3618228564478249	0.6198973851214372	0.7725294556408503	1.331665508773706
1.3401557337513865	0.7156658968892139	0.40452891817427417	-0.3628602357429139	0.6117217675318141	0.7709293692974252	1.334524209002831
1.3312489001179997	0.7094842439339448	0.3928415876327547	-0.362812481434342	0.6039252777584159	0.769165003672552	1.3368712165427374
1.3215562629774398	0.7035982981046255	0.3798859271745523	-0.36356867601738624	0.5973316791650105	0.7669036044092739	1.3408875167036856
1.3121102537318359	0.6968268332238418	0.3662575058765333	-0.36696784797696924	0.5920364646813058	0.7650390737307242	1.3451863364032743
1.3013218541821758	0.6897069151627307	0.3527589192923188	-0.37158444252725537	0.5863302802694574	0.7623829839901204	1.348686071961488
1.290654743197105	0.6821988823831332	0.3407095678017427	-0.37717851459945956	0.5807020256262084	0.7583944827283222	1.3508255228955273
1.2790622755761973	0.6750155413329266	0.32913805267370794	-0.3828552572097499	0.5759409145284999	0.7537502257972741	1.352057219412079
1.2682208393378263	0.6681292850224768	0.32000406982715507	-0.3885690156877856	0.5714977248928489	0.7491386625223005	1.3525887127318905
1.257684543759676	0.6600477310434057	0.31161974762440064	-0.395286725756614	0.5665938987211062	0.7437573955446869	1.3527397411841917
1.2473648104997308	0.6521368186656238	0.3041375264696206	-0.40257559901534506	0.5626690980789667	0.7374154038175336	1.3513673765239538
1.2366603041144097	0.6447037658906339	0.29838185501667647	-0.40986305493259884	0.5585292080455995	0.7306561762233006	1.3500058361775027
1.225477391229899	0.6379216892885279	0.29407931314827324	-0.41705817056473526	0.5548431581377509	0.7230486139029829	1.3487811207232367
1.21458360348358	0.6312345387989605	0.2903757895965708	-0.42485407974542244	0.5508119721785611	0.715067482595596	1.3462460236558769
1.2046652560551856	0.625378622529115	0.2869834759834307	-0.43230146888768045	0.5467308414088249	0.7061875241287634	1.3428421648371338
1.1949447983825965	0.620513239889965	0.28260067561186997	-0.44003720274695246	0.5429655387607484	0.6971401563984236	1.3421102541639398
1.1863168496851173	0.6149735117251282	0.2773696057228766	-0.4489035763546018	0.5393468702013532	0.6881453906713924	1.3410877890750368
1.1773930991257442	0.6097377326905159	0.2706839216754618	-0.45868112355697394	0.5359586566047786	0.6783829457688078	1.338320897926187
1.1694658921783783	0.6059385804041416	0.26192036053333384	-0.46920134509697364	0.532582475475352	0.6683217892487545	1.3344726872895578
1.1615668806336272	0.6030740056700137	0.2519587385130095	-0.4806873492932473	0.5299629512182548	0.6576566361245832	1.3281578339140474
1.154319231837688	0.6004495424265247	0.24039047728758453	-0.49232736597914867	0.5262513587765463	0.6470840832561575	1.3211252252415253
1.1478743052775575	0.5990537216748093	0.227135616403257	-0.5046943666997653	0.5220266587228681	0.6359986576215328	1.31142965525856
1.1429522812205457	0.598212075595473	0.21236107306836335	-0.5169172431427436	0.51730148295259	0.6245128953344941	1.2996693188097366
1.1385347201225688	0.5986817780360502	0.1978471108930644	-0.5280337167189901	0.5130820439959219	0.6134007323581199	1.2864935866006937
1.1329112603518805	0.5995490843965009	0.1832585405712965	-0.5384812645412006	0.5090669622063766	0.603076157824526	1.271482967853935
1.1282848123620477	0.6019870880922897	0.16973469425098828	-0.5486354458942831	0.505577063861236	0.5937533492246992	1.2525318520179385
1.1229366536726473	0.6058051081703969	0.1555693523144159	-0.5576830419679338	0.5024942428503937	0.5854160671232528	1.232356046125614
1.1197566928125746	0.6103522389726455	0.14128462835065678	-0.5668372937730066	0.49901500008072747	0.5780488112851815	1.2121523324251997
1.114865563658407	0.6145680294110084	0.12774413048408337	-0.5750754006765687	0.49603345864589526	0.5711953444176077	1.191358838570695
1.1088108477526386	0.6189434665266326	0.11573134718454993	-0.5821856908081073	0.49278327264799404	0.5652935090171696	1.172281870798341
1.101963935605945	0.6225389630311639	0.10361025844733111	-0.5899815023579954	0.4892916791543489	0.5602269464621217	1.1549106759629522
1.0940853524699905	0.6256400885156769	0.09049320303717331	-0.5966926634635271	0.4852525772021906	0.5548623278426252	1.1377384374076085
1.0843740867386902	0.6276773958314066	0.07756260446518415	-0.604704456018064	0.48098088600630684	0.5503247044084937	1.1207924594011187
1.0747708493289738	0.6291397715866979	0.06462088521038091	-0.6134675900253832	0.4770654827965321	0.5452044541692744	1.1057340202835926
1.065779763606981	0.6317122219268629	0.052783185547146776	-0.6230973512067189	0.4725430768485056	0.540046873140335	1.0933395342501544
1.055375334977532	0.6336018652257471	0.04067623162895559	-0.6331356942210774	0.4683242246329551	0.5349406364834544	1.081338508225033
1.0440019950226331	0.6352795929535084	0.02883288307682244	-0.6428133739526425	0.46393307989023713	0.5294658802102516	1.0693639237064672
1.03111915985715	0.6373706100942615	0.018246178299317357	-0.6505542757072087	0.4594687707444457	0.5242324240911497	1.0575158999313905
1.0185329092059354	0.6396097753991735	0.006444624876417117	-0.6582330295923855	0.45547415401233715	0.5182328742403656	1.0449835097360372
1.0072413067772465	0.6438710985407678	-0.007254703452762811	-0.6652460474804645	0.45212601072424813	0.5117890873932316	1.0312309452351407
0.9980872902160755	0.6489452255641504	-0.022059495966103834	-0.6698548072097599	0.45023656154208974	0.5048979624836106	1.0167051152573539
0.9899955055543858	0.6547229945262287	-0.035874064264424424	-0.6744255188100311	0.4502490957110769	0.4984993045803387	1.0024392520629626
0.9832813015662992	0.6606546619278333	-0.04879594502807642	-0.678092489668618	0.4507259065117699	0.49181899923291833	0.988459834479279
0.9770699898243973	0.6667863073349007	-0.06229776964276297	-0.6809266334120906	0.45141776198102485	0.48512915382815597	0.9732328531249888
0.9706280489882639	0.6724692069876869	-0.0762134619664278	-0.6828417971114987	0.45332206403961794	0.4778254525424603	0.9564066252405805
0.9653126418786543	0.6767221600264677	-0.08954408122624423	-0.6849201663319667	0.45474945954382406	0.4697919763708933	0.9400755032036129
0.9610351996428858	0.6808879604608019	-0.10175595324673312	-0.6871413966850338	0.457146573371037	0.4613178682829662	0.9235984440024245
0.9573442974068054	0.6836692287420669	-0.11487115690736371	-0.6906705483333779	0.4602395850027629	0.4525979669994767	0.9063928761275876
0.9549437904351619	0.6874659701977293	-0.12657440731966507	-0.6945891757612289	0.46263292585393795	0.4450524880864448	0.8893682195664439
0.952878088230463	0.6895797688388213	-0.1375511373422649	-0.698594618194054	0.46528513809918104	0.43835614610072005	0.8739888008720327
0.9498909297112579	0.6913398396101422	-0.1476464528224377	-0.703490314780885	0.46757121759892584	0.43269636407946366	0.8582121441123491
0.9458102409869117	0.6937951842653836	-0.15799944637619248	-0.7080743715823768	0.4682332720280844	0.427514867170316	0.841630165544435
0.9418438672538669	0.6984451527315625	-0.1679245571030031	-0.7120721661554431	0.46931681882362136	0.42411695737744814	0.8256296680638026
0.937719444242805	0.7039119573077913	-0.17770330427268927	-0.7148454538213613	0.4695621161564601	0.4219969500974766	0.8089102149641932
0.9339624029860231	0.7110402813204115	-0.18711849081350124	-0.7158611094113759	0.4693298382044809	0.42024446177881947	0.7931972320961269
0.9302179021207724	0.7196665984722231	-0.19731869854010203	-0.7152365917819125	0.46985114059020666	0.4189558995539319	0.7790177044592258
0.9254332020576481	0.7298551972243862	-0.20920649847560358	-0.713711459878322	0.4701461553020227	0.4179098633292278	0.7665802716536511
0.9197966744268511	0.7403404384229937	-0.2206889524490515	-0.7106608379729553	0.4699217154565283	0.417184588861638	0.7546742817096718
0.912884979633694	0.7505825609688157	-0.23239389066258778	-0.7073386150366078	0.4695992244930641	0.416343079969056	0.7425184611593585
0.9053605421293024	0.7615840123083837	-0.24358275483185143	-0.7035953326009828	0.4688171174111158	0.4158272211019266	0.7298257735021315
0.8979962710189142	0.773164099133053	-0.2540128240478492	-0.6998777250704736	0.4684132192162352	0.41579520185183605	0.7182990243129654
0.8912259745514403	0.7853902822662345	-0.26417791412224834	-0.6965076569821994	0.468518214675179	0.4160056765502352	0.707601584843043
0.8845961946559747	0.7972364966958229	-0.2763223624236502	-0.6940817706491653	0.4680079953434432	0.41547721447076164	0.6968022299457439
0.8787595217535726	0.809822468453049	-0.2889958125266654	-0.6913336156926488	0.46751970451027286	0.41514736119299434	0.6864269361476668
0.8728420798641043	0.8217935484278003	-0.3024552509217993	-0.6889521621159029	0.4662726886066286	0.41495944859158695	0.6759174027622212
0.8674512422549034	0.8338277276390742	-0.3152228618615535	-0.685614395523861	0.4640633102879979	0.4150500641475718	0.6637495084641897
0.863130619606313	0.8448066471150403	-0.3263313598880818	-0.6822304988067853	0.4611667923609209	0.4159182715812678	0.6512802484784485
0.8599299834170386	0.857605402930477	-0.3361719986417386	-0.6787073457340661	0.45782256492298634	0.4170895957731307	0.6414854281539063
0.8572520805625005	0.8699049107673562	-0.34385190491151746	-0.6738338978279819	0.45411013666772837	0.4182156681054086	0.6325795594300906
0.8543470537337622	0.8829370791130564	-0.35203533151164584	-0.6682759510318154	0.4503429188645679	0.41989623412544286	0.6246045723932012
0.8517106886523987	0.8950082564222123	-0.3598476891311882	-0.6627601581723943	0.44615565212710945	0.42134809120661015	0.6183302175826328
0.8491364473528862	0.9058233804090368	-0.3672933287747505	-0.6569168726187289	0.44157297213190033	0.423231474387457	0.6133048479987611
0.8458638593531242	0.9158580664099089	-0.37376263438142504	-0.6513787866841367	0.43678637719813945	0.4257088737094835	0.6093871669708253
0.8430149210068417	0.9243479079634153	-0.38030974213038604	-0.6467498851677439	0.43130052354660336	0.4278932184132198	0.6082968194216078
0.840917861615391	0.9315388955103263	-0.38656480943778465	-0.643329628343317	0.42600838923386053	0.4298667187671432	0.6090823289849497
0.8386141732608788	0.9373728047424181	-0.39341813180332824	-0.6413673561272922	0.42060997300692093	0.43201040867491064	0.6107130403174443
0.836670947405576	0.9416449246237791	-0.4002064260232891	-0.6400555024562828	0.41550558591119174	0.43375859780881204	0.6122114834784946
0.8348771260093346	0.9433482089341573	-0.40745571620337756	-0.6391522697512076	0.410731071292765	0.4355208710566926	0.6126169573385584
0.8344142654764151	0.9441637120948481	-0.4155096451260649	-0.6392562478320977	0.40654167667530444	0.43746348928096507	0.6130372406083394
0.8343172274803747	0.9429986134355168	-0.4249321482341373	-0.6400677724812295	0.4030930094064157	0.4383443667022562	0.613239200110972
0.8345428128957246	0.9426386151471158	-0.4343171966496256	-0.6402214245999862	0.3998811399450688	0.4390560619423744	0.6106537952779905
0.8354304395551122	0.940800964381089	-0.4430947168186686	-0.6404886758994699	0.3981814889479601	0.4394808559576373	0.6076798142645283
0.8368349850693724	0.9391049944912024	-0.4513070527256824	-0.6399078901526168	0.39708765393798656	0.4393356669662373	0.6042405208261923
0.8363478501244113	0.9367770431202329	-0.45893465495430186	-0.6382813060516064	0.39632143351262916	0.4394177482314581	0.5977119329161878
0.8351844992740455	0.9327717697637263	-0.4671932321972691	-0.6347476406756796	0.39577670501000467	0.4396670636691024	0.5895338293613015
0.8350587753468899	0.9267550101660574	-0.4740699872619843	-0.6300519731734908	0.39580873059421146	0.4396939215035041	0.5814995525632759
0.8350984415335905	0.9206465885164684	-0.4798375913326668	-0.6245795128567486	0.396362679533088	0.4405668924463373	0.573603060193845
0.8348567046656168	0.9137869697916929	-0.48587652556087535	-0.6201245651669735	0.3976521644584522	0.4410911975641689	0.5658674705298512
0.8340342055659212	0.905853979186213	-0.4913270858434403	-0.6159708813522561	0.3993935870805606	0.44180444111944567	0.5597018495334489
0.8331199798530363	0.8961527636075646	-0.494152935594147	-0.6121309000508548	0.4001981634682172	0.4428578111750488	0.5535985855717187
0.8298012349892866	0.8842138656791697	-0.49621724190408373	-0.6090277327877812	0.4004978106651002	0.44355668932020076	0.5488239594570328
0.8257192532831118	0.8718290238125374	-0.49825120457295624	-0.6065241040144093	0.40043137466722095	0.4435799678510106	0.5443402010024302
0.8209313625113763	0.857691145836133	-0.5010626275036447	-0.6028089239284707	0.4003963521020405	0.4434657892471808	0.5400391133606373
0.8156996623697323	0.8427471053608816	-0.5042239180146153	-0.5996918716631113	0.40082734493411654	0.44382789330460626	0.537307309680145
0.810482969733288	0.8275482208956217	-0.5074136822162089	-0.5981433293770344	0.4013720615986504	0.44406714471238373	0.5358475912681568
0.8034263295604812	0.8141542260047501	-0.5110603358264291	-0.5971088242554374	0.40195335159931267	0.4439594442190098	0.5346279018800139
0.7949308117840155	0.7998219884285115	-0.5167041338974855	-0.5964257530798694	0.4025678766892018	0.4426282604593558	0.534368146523226
0.7859882675006817	0.786611228735444	-0.521848308089661	-0.595063588717316	0.40312748967615397	0.4415476666779131	0.5360081789285522
0.776420842191989	0.7736327819844079	-0.5277582240494251	-0.5936703607258422	0.4032527279260975	0.4393424984898678	0.5383798885289337
0.7667830266094048	0.7623826684846041	-0.5338368900226297	-0.5922995450795834	0.4034923561902044	0.4362565088279677	0.5402177750720425
0.7594243416390312	0.751042286092368	-0.5401279559496734	-0.5910743919095234	0.4047140540636293	0.43272202383038205	0.5428899856999193
0.7533145742510133	0.7395240935907853	-0.5468474330800409	-0.5894256325726029	0.40629131679995834	0.4298721432467045	0.5453174281043462
0.7476022155617894	0.7270479449424406	-0.5532930216311153	-0.5887447692926259	0.40842549292460995	0.4267718160093305	0.5465658001365676
0.7437975381570967	0.7136663707322023	-0.558379375299449	-0.5881968555976732	0.41135533437039773	0.4228312187343372	0.5481728806154306
0.7403696104407193	0.6996661595985384	-0.5634982614979578	-0.587559539219697	0.415495222101841	0.4191466067706526	0.5481606823121908
0.7394617962214803	0.6847608889899767	-0.5674046206801738	-0.5869210402952424	0.4199571670329361	0.4150070435820691	0.5479976591370799
0.7413646583919279	0.6703260180902142	-0.5690981526882298	-0.5860991638619026	0.4250222885988985	0.41174356361252623	0.5469425332142942
0.7454286847546978	0.6552007135578337	-0.5695634109857621	-0.5859018761199415	0.43066852789349463	0.4087789232407704	0.5459616015628903
0.7516076388329368	0.639576838854351	-0.569751882741397	-0.5845093390311641	0.4371606952365945	0.4061487573587559	0.5455367505866991
0.7594106971796998	0.6228090591273499	-0.5703756052936357	-0.5831155801244589	0.444766078139477	0.40347092227960185	0.546506731895077
0.767535173821453	0.6066646359730323	-0.5703456640995012	-0.5812937842611579	0.4516497602149679	0.4010869949569664	0.5478231241163455
0.7760559667462632	0.590302648222688	-0.569443736631344	-0.5798088181175174	0.45813566541624073	0.3987310409514113	0.5497120987455213
0.784878204573536	0.5748805745832916	-0.5665281697282266	-0.5774578975489282	0.4644849578960148	0.3973768992001851	0.5530544361534964
0.7940409175373819	0.5603387635605018	-0.5629630319292629	-0.5749138670572502	0.47249051334690506	0.39627367879479725	0.5573619011472773
0.8034461373716686	0.5463420636662298	-0.5578715126934012	-0.5730475139879779	0.48154581487366294	0.3958867208992804	0.5633437116630575
0.8122286913488576	0.5328325594487477	-0.5531358933133528	-0.5720064613210615	0.49144383607414294	0.39646640031182157	0.5703084120966092
0.820115157020136	0.51931785584442	-0.5487610582659695	-0.5713620513559166	0.5023474972589733	0.39724082884535966	0.5785789994684486
0.8272504681651929	0.505984749817931	-0.5457816158198309	-0.5708023498485674	0.5133105207131047	0.3976059944513558	0.5858418061756548
0.8337288021298479	0.49318656380943654	-0.5431484470521049	-0.5715483949047159	0.5245705087138549	0.3974120530055718	0.5919825426761508
0.8401587442922998	0.47989308891224386	-0.5394419330124063	-0.5726876310097971	0.5357129075505774	0.396859950360779	0.5988020623318715
0.846247017803442	0.467199981632546	-0.5367727809068573	-0.5742978963385726	0.5483621870475756	0.3964197299659866	0.6044595975716921
0.8514900592591573	0.45476276683454014	-0.534543172432176	-0.575434367279891	0.5625278706147622	0.39489220818735815	0.6109257043277674
0.8574098774232853	0.4432200911902172	-0.5333731217025017	-0.576867839885682	0.5771427274606679	0.39232337850871807	0.6176507161882423
0.8622162657983955	0.4329701794103321	-0.5315680478548891	-0.5784582180410324	0.5906517573280529	0.389340283585147	0.6223744972039128
0.867025919631511	0.42439236269700414	-0.5304409873780421	-0.5784836070995145	0.6027943654779806	0.3854085651054654	0.6268950348434745
0.8716264928869897	0.41619369698565006	-0.5299745167477657	-0.5774015490091554	0.6154296760052028	0.38070286627056166	0.6320859862053176
0.8753833006831166	0.40996412363212226	-0.530748320680239	-0.5751791496679565	0.627107614479703	0.37553187429556245	0.6363982080173687
0.8786756476886828	0.4049527365377533	-0.5305583809078732	-0.5714854109861098	0.6378220022658495	0.36992739311209794	0.641099609669855
0.881788618833788	0.40037811625706216	-0.5305942904619904	-0.5677629274171401	0.6478035992125147	0.3641602610589841	0.6457246548897858
0.8855613132340486	0.39767358600300223	-0.5307629876931751	-0.5630944935034948	0.6576335400636758	0.35871721186957223	0.6488748038727891
0.8896942682131725	0.39543361828635903	-0.5302377171794495	-0.5574189989803819	0.6666503233536808	0.3527400205413968	0.6526561848137267
0.8946332375266607	0.3949428498376781	-0.5303077920514064	-0.551628127069895	0.6739928350697577	0.34727450776796687	0.6548707953276487
0.9011115995704351	0.3941772432913252	-0.5303264066155108	-0.5453379565854302	0.6804764302089541	0.34161930576427685	0.6570527068877443
0.9107462549238142	0.3938604472555124	-0.5314572168706059	-0.5389535865532874	0.6868563332245164	0.33553674530990857	0.6608731816116133
0.9219349618378097	0.39342842345115353	-0.5330710409730662	-0.5335471251254058	0.6934601223418196	0.3290882327396938	0.6632507443973211
0.9339630071657157	0.3944057724034784	-0.5351283918510118	-0.5287928353267167	0.6985717463495809	0.323016652504743	0.6647503452875605
0.9472915988400434	0.3945413248898352	-0.5375331688382051	-0.5249793093329573	0.7027471202761775	0.31683844827782803	0.6673450077619998
0.9619107224151686	0.39439071478041166	-0.5404914676756009	-0.521935752031066	0.7067610870103196	0.31145765036314627	0.6684937456523421
0.9771818752972401	0.3950779466562347	-0.5433766138292281	-0.5180518598930536	0.710327545186634	0.3072128501658088	0.6680959792249151
0.9923292229359532	0.3961468673188498	-0.5470475411736371	-0.5144250343264264	0.7135442459928436	0.30380445147013485	0.667913299463888
1.009230463530406	0.39796777047386594	-0.5502317777032328	-0.5113903754569281	0.7171876741964854	0.3008580116180629	0.6666466347675031
1.0256301403228558	0.40138238228560186	-0.5528911150700264	-0.5082909989052125	0.7203361234464521	0.2985288789102738	0.6659819986222951
1.040038523413965	0.4062959116103729	-0.5548819098985225	-0.5071540673848812	0.7237396204195418	0.29741837322696685	0.6629469296709346
1.052700639609701	0.4118123833854853	-0.5567216810288813	-0.5070403373166894	0.7261097895542751	0.2962216807503783	0.6586511653809459
1.0643904890297347	0.4183307556236353	-0.5577105109593756	-0.5070605454776933	0.7278000922419672	0.29562368274126277	0.6529567543592623
1.0755088457350812	0.4249985038434253	-0.5582826615907852	-0.5079093983664904	0.7297645381403445	0.29520423411816	0.6464030301469581
1.086281247733338	0.4322774611422394	-0.5569320458367656	-0.5097202458074429	0.731460128276337	0.29531494353855287	0.6374855062406997
1.0954282259007417	0.43883241910193094	-0.5544395541064676	-0.5121536297058658	0.7331693300162014	0.2949119027686921	0.6279985554713229
1.1037078818141122	0.44491835735667384	-0.550852968286258	-0.5144777165743195	0.7351939266731637	0.29480295451573446	0.6183368361746875
1.1103539165678726	0.44955756860913715	-0.5459603156114856	-0.5173374390728701	0.7366047228707744	0.2945447081539557	0.6078117536512904
1.1149104079682874	0.45409059246780387	-0.5411999253601164	-0.5198632099585035	0.7374866541573883	0.29462856951452504	0.597183750476608
1.1187059909583572	0.45725236830236904	-0.5355029360872293	-0.5225771042598105	0.738329592301608	0.29433429387669846	0.587351582149531
1.1221196382404088	0.46151962621059034	-0.5305866699830141	-0.5239424355942882	0.738302215986392	0.2932671194041512	0.5786312068688768
1.123744010796076	0.4659446351810373	-0.5256202778119025	-0.525860437919174	0.7382154050776079	0.2931457521367652	0.5707828256348108
1.1248695963895414	0.4698575210957788	-0.5197392598379986	-0.5284155069345137	0.7367029368026725	0.2934928534642789	0.5663173025910129
1.1243166981589077	0.47252020370049685	-0.5141464774420904	-0.5304137858446663	0.7347683299134428	0.29446751198802834	0.5626023461659087
1.122387346861397	0.4751923812402569	-0.510926186950288	-0.5318206640665499	0.732322145520915	0.2954579456335713	0.5595422585456293
1.1194943696916055	0.47894627459107725	-0.5092138911501193	-0.5334761990824359	0.729418019460392	0.29692622417027775	0.5573997102915643
1.1154811465105667	0.48403203928263816	-0.5078554986877072	-0.5372567350602049	0.7256884295820369	0.2974814275427675	0.556251800255208
1.111079165811153	0.49075537747278003	-0.5065850384310151	-0.541474017541507	0.7215640829617936	0.29807903884879733	0.5550514486483125
1.1054188565415832	0.49712952896554485	-0.5063481583092176	-0.5471782983861866	0.7171118056274194	0.29902608677838466	0.5532697817830902
1.0993628335347414	0.5031268497478749	-0.5054224497306783	-0.5528253036520967	0.7123908874992059	0.2993439660447208	0.5512608386518557
1.0932161711921486	0.5069706790495824	-0.504416072251165	-0.5593942015505345	0.7079092830620537	0.29941446202685873	0.5494514619499686
1.087473659440173	0.5091611089005651	-0.5041119001243177	-0.5660010824190053	0.7016238124443465	0.298921153244197	0.547002387482287
1.0811040417503657	0.5106047633260588	-0.5040299069679632	-0.5709636316172756	0.6946674897775988	0.29750355206157075	0.5424818567860069
1.0753290746634145	0.5119590467858259	-0.5041480452671241	-0.5755607929364365	0.686674749836735	0.29538346012752903	0.5365524613793463
1.068969928256572	0.5124752431539215	-0.5034169119682315	-0.5796412101831339	0.6781304066138647	0.2923085733689735	0.531343318453772
1.0634878542285064	0.5116507485001436	-0.5012919617765522	-0.5834457043532298	0.6689468546753177	0.28874551181293817	0.5240426765642106
1.0586316518499124	0.5101775477301607	-0.49999842983406684	-0.5860284280420461	0.6593335999310126	0.28596244184636765	0.5172395649069401
1.0538715671249326	0.5075462706691037	-0.49917666211562467	-0.5873273420486729	0.6496236533703496	0.2829031661445787	0.5090552526924497
1.049854108266865	0.5051439328724742	-0.4971820043271381	-0.5880011926700759	0.6379762412617734	0.2791983660407304	0.5013008255199524
1.0468469289068274	0.5031945739986398	-0.4957353002049033	-0.5892260588988684	0.6255505259433511	0.27668393804324365	0.49182763099912935
1.043274348369462	0.5013668699452624	-0.4936659668394687	-0.5909630937375111	0.6126141125375174	0.27538504657359825	0.48240638492525234
1.0389917431691214	0.4987641445211307	-0.4919428021788757	-0.5919047828592591	0.6006247519393069	0.27470114147133956	0.47358732703073714
1.0347553878522822	0.4959487402790979	-0.4908546933766156	-0.5944522971622551	0.588922681466628	0.2750887266199771	0.46459164848650575
1.0302584002691744	0.4930627656944062	-0.48893191020475757	-0.5974921932102729	0.5760992060414407	0.2761422525221681	0.4560047576313573
1.0273631156962144	0.489427976067537	-0.4860439103928818	-0.6013328092822514	0.5633295542263564	0.27773277518212325	0.4478208470966731
1.0237010351214246	0.4848423488316806	-0.48365122655290244	-0.6053400587639851	0.5506555386117303	0.27985059205385776	0.4407272499419843
1.0192131916902045	0.47940899204520665	-0.4809713105790669	-0.6085050497900725	0.5374675845513647	0.2822940150707249	0.4334765352684507
1.0141332206492473	0.47291482268316665	-0.47720234831974734	-0.6117327703790479	0.5233830128403537	0.2857773283912213	0.42815630091606466
1.0075559885332224	0.46365551797960175	-0.47270683773005917	-0.6153988772064969	0.5102025086294176	0.2894423807053858	0.4228215020519654
0.999655039571827	0.4534238821421955	-0.46825265906068386	-0.6187632150953046	0.4978296332933991	0.29326822647219786	0.41942910163408503
0.9912368545913984	0.4421750815912164	-0.4639131219132577	-0.6219654683459932	0.4860640385507501	0.2964972471741524	0.41639640312775994
0.9822605822574498	0.4311040777168878	-0.4587836154014785	-0.6261365372670302	0.47412427528947443	0.29966167741165417	0.413243239818249
0.9727261713667984	0.4199410425585972	-0.4529703409573698	-0.6294203636938789	0.46199776042007984	0.3028973024696229	0.4124207167352783
0.9627132372593369	0.4090757925103726	-0.4468359571984986	-0.6325117362748808	0.4510650203551065	0.3051215652012108	0.41325454657136784
0.9517920305672799	0.39847218978293186	-0.4407696960278883	-0.6362282147488103	0.4409344976245582	0.30660830269973577	0.41453273941695873
0.9415272523227666	0.38885725673660265	-0.4353729480091397	-0.6394264984826658	0.43115373215045427	0.30722023294506373	0.41767886693150297
0.9308173000244339	0.379569783506871	-0.43020691219800794	-0.6430002970493277	0.42184610321399646	0.30653504791308006	0.4212583377182717
0.9201416563994593	0.36984621395404654	-0.4263417534110819	-0.6469208358244333	0.41423268383690764	0.3045885005403722	0.4246167650070279
0.9102072197070826	0.3612694882492289	-0.4239544805417931	-0.6500360491032718	0.40604105164480037	0.30251879227686407	0.42918872408979847
0.901379009377723	0.35115622449289785	-0.42222609759069585	-0.6530737076861448	0.3980047696286866	0.2996500530249696	0.43392213610516384
0.8953800444767911	0.3411109827555996	-0.4215337516370897	-0.6549575130953648	0.3896619894082671	0.29563517986225	0.44052877719795297
0.8921016951806325	0.33041441108277	-0.42107350416774636	-0.6551738891043122	0.38201024077623164	0.2915186287677713	0.4463329504214688
0.8904261598045972	0.3198852730958978	-0.4208173282379549	-0.6555165600939186	0.3752604384157993	0.28671832000902303	0.4523468316118314
0.8899371924250894	0.30855988717881583	-0.4213970475103679	-0.6547409352191201	0.36828473938631706	0.28190577041375897	0.45777361433756875
0.8907192377274162	0.29868084153478586	-0.4222578197536005	-0.6531112394589165	0.3610106090561572	0.2774171060314542	0.4634838898631563
0.8926492599384911	0.28991810909111926	-0.42370257334550104	-0.6511327096574696	0.35364512571359025	0.27301106906672046	0.4682767930348257
0.8962204511941247	0.2812401119645439	-0.42507563767611	-0.6495485218176611	0.34730873598423895	0.26876252779813736	0.4730770646694442
0.9011406971087488	0.2741572309409706	-0.42645188016066526	-0.647656926205759	0.3406558475424468	0.26478896332809554	0.4790794758200632
0.9072626616374004	0.2688098239489047	-0.4271049432760186	-0.646331160907644	0.3352995821836186	0.2602340500052651	0.4856118888163277
0.9131305868751602	0.26539229986220103	-0.4276960712533259	-0.6452267177640229	0.33017799454103386	0.2542964721106575	0.49143386824313523
0.917021586723443	0.2615912148564425	-0.42693426013726005	-0.6446221189077519	0.3256691987340159	0.24870349917915996	0.49771335412962364
0.9205856233354117	0.2579918607501522	-0.42634290924199075	-0.6439435977434131	0.3205225006327627	0.24229509892876688	0.5046915156428828
0.9231337873915365	0.25217604844057	-0.4261757687425071	-0.6421907344207385	0.3153962501928544	0.23459533163757784	0.5109756993572281
0.9251802647754004	0.24613918476896363	-0.42477300748548397	-0.6412246714805722	0.3101466047173187	0.22646844239139777	0.5180360894601158
0.9260595016001452	0.23873005142567102	-0.4220369193932617	-0.6404648973928815	0.30551950293882857	0.2173833506529052	0.5259645084472876
0.926650625667314	0.22974506840776446	-0.4178070778885431	-0.640106237032405	0.30174012894505337	0.20773480667066926	0.5346986943734792
0.9269979313588987	0.21876769207615945	-0.4131315764659484	-0.6393291553092108	0.29777546061402954	0.19782893196924908	0.5443907749492952
0.927118963886474	0.20669972044762536	-0.4082230283008988	-0.6384332589619052	0.29374467317826525	0.18798155088937174	0.5547296940375138
0.9267946518037252	0.1934130358095894	-0.4030178665142745	-0.6372452273296701	0.2893908931733578	0.17772443017142883	0.5656121731389331
0.9272235609086122	0.17881209566909442	-0.3981496248997875	-0.6364409708336857	0.28489214991440204	0.16869610631174103	0.5773594323551323
0.9287507635484464	0.16539695054522638	-0.394417550258539	-0.636289134802756	0.27989500099828307	0.15948753760881362	0.5882559770604096
0.9290549448678775	0.15310335262021907	-0.38941922343696084	-0.6369268066008541	0.2751138498574133	0.1503918329880602	0.600783552337538
0.9305019540586221	0.14347179121956263	-0.3847017794937051	-0.6400083988536095	0.270880235767365	0.1420112157855838	0.6144095797447577
0.9322838768941041	0.13439609255584115	-0.38008989422676953	-0.6438422657528958	0.2681458132441715	0.13329557219870208	0.6290052253074019
0.9350448603759276	0.12588882019826092	-0.37581235687573117	-0.6478684982263744	0.26532280603265435	0.12533559745484993	0.6428616546537849
0.9367628164834471	0.11796581830174513	-0.37273972081671386	-0.6520652824103906	0.26286514791514576	0.1177464074009896	0.6591486110540334
0.9381311973806149	0.11091957027115454	-0.36885328379031274	-0.6560512394363722	0.2608843698126615	0.1104645771806255	0.674944522661546
0.9402323039667011	0.10413896190137807	-0.36427247379465133	-0.6612507915015996	0.2589940384939799	0.1029926932010444	0.6909119824114515
0.942496155014118	0.0958631391975327	-0.3607255473532313	-0.6661590575396149	0.2579776287805516	0.09597772193894262	0.7056677769696521
0.9430504535978692	0.08731874682547956	-0.3562383747710717	-0.6705972547354603	0.25704235136047465	0.08789849236798158	0.7204718954394168
0.9426389263557097	0.07900758076776059	-0.35102968273274365	-0.6746966833142353	0.2559065197983453	0.07931248881968579	0.733663187489853
0.94263416916156	0.07021171928257244	-0.3462426509487309	-0.6789158343612293	0.2559038773345967	0.07118103997079157	0.7449041374165828
0.9413048005721295	0.06187538725284831	-0.34032399479598696	-0.6820075119502582	0.2559361435446665	0.06312027848547103	0.7553579822431721
0.9389518874964095	0.054536119196517165	-0.33487344069666386	-0.6847018351449861	0.2554470737468541	0.05545150631548908	0.7638281204322801
0.934139493358119	0.04791411680484142	-0.32989947161206123	-0.6875571130151273	0.2557086496777384	0.04724361358346165	0.7708018968726609
0.9289520320982951	0.04283957511332436	-0.3229714619110075	-0.6906960390961108	0.25602251911699603	0.03875791945576372	0.7759337373539357
0.9238925378601537	0.03934569555469698	-0.316485418041831	-0.6945177384844714	0.2561760190575796	0.02939857971734293	0.7797781461387742
0.9175653376019155	0.037580192198568646	-0.3110546767970595	-0.6987561023050203	0.256881511861763	0.019179657439107163	0.7829373565858498
0.9106721494510768	0.03978091748456275	-0.30577405021516474	-0.7038903071710103	0.25751188767037825	0.00875946568424915	0.7866330588805618
0.9044233583887565	0.0438399053546597	-0.3002810679092224	-0.7099881272319737	0.258238640212327	-0.0016984760575239734	0.7897249606965365
0.8977981815589864	0.04764048305281892	-0.29429419275968927	-0.7167041633457532	0.25877229668720325	-0.011657586372744479	0.7932629070475422
0.8903396865269974	0.051886361463776225	-0.2880565433242578	-0.7233391406477616	0.2579581970288044	-0.021624624706444558	0.7968007718864049
0.8826460863944948	0.05553285112849762	-0.28233017803551347	-0.7307914876056066	0.25759198669877353	-0.03211267303304865	0.799813592668622
0.8759330237610147	0.058603063469717234	-0.2761749490944064	-0.7387738599776275	0.25723128837477843	-0.04182458261657389	0.8019860121948207
0.8707545511243	0.06130416698339259	-0.26909019126697675	-0.7459022131903099	0.25563031303121025	-0.05090810106792364	0.8039346239993642
0.8651004282555177	0.06297525937445986	-0.261610504336302	-0.7541163913677253	0.253772754445826	-0.06012044052704697	0.8047377293809276
0.8597892319980106	0.06421402636973608	-0.25422281504120886	-0.7631017291204505	0.2514825278538895	-0.06839335677686355	0.8065869105596927
0.8547194739363494	0.06502485128791333	-0.24663090653300274	-0.7722836587083965	0.24835909345689827	-0.07636233832922773	0.8086481947508607
[truncated: 1,001 more rows]
