# Supplementary material for: Obesity dysregulates feeding-evoked response dynamics in hypothalamic satiety neurons
Source: Sci Rep. 2025 Oct 14;15:35837. doi: 10.1038/s41598-025-19800-2 (PMC12521569; doi:10.1038/s41598-025-19800-2)
Supplement: Supplementary file 6 — Supplementary Material 6. [file 41598_2025_19800_MOESM6_ESM.zip › Supp Fig 1/Supp Fig 1h/MPK118_NCD_Late.csv]

0	1	2	3	4	5	6
-0.3593945643314882	-0.29374886008009476	0.40428939608452846	-0.27647227305421984	0.050212134690108004	0.015264431408002814	0.2884336520427496
-0.3763984772319208	-0.30510250263597355	0.37348396599686223	-0.24239335473144752	0.024019296658745855	0.01658503076973402	0.30119702490813455
-0.37998912034564564	-0.29585617810145276	0.35080028881775416	-0.22270997998278388	0.019399506099617683	0.008318787875354654	0.30825486234083654
-0.37885022004940505	-0.280269644521216	0.33932276687005225	-0.2137959442899376	0.012634989620277638	0.0061160145481830045	0.31671421197284316
-0.36509866043729355	-0.2636686692757195	0.33856831257943176	-0.2006843039610766	0.009229537178829694	0.002991488946303294	0.3139949593615152
-0.3601702127985391	-0.25401095696012693	0.3270269293157142	-0.19193977102650162	0.010275809526105201	-0.0026527767990441003	0.31688994142005594
-0.35938488387400297	-0.257374512312398	0.3134980403909597	-0.1851407881015346	0.007806991538099255	-0.004216092983711929	0.3215508884249508
-0.35529481546272196	-0.2571204897525662	0.2951856269657361	-0.1796207483299046	0.006356533604628591	-0.0039409406492661725	0.32625832394104287
-0.3544730546779964	-0.2579895022571501	0.28024824719829544	-0.17688460398910927	0.00026897448764959947	-0.0016227045233411582	0.3351010718246118
-0.3561359709508941	-0.25654886490373124	0.2682213399647679	-0.17184240161174502	-0.009878915070229375	-0.0010596911984653568	0.3446729918488458
-0.3568052502191578	-0.25948412089943507	0.2611378785980753	-0.16314188437379593	-0.020780581700159898	-0.005210709041373623	0.34874232203817146
-0.35736180601176737	-0.26083541989888454	0.2535507035393915	-0.15901454932020823	-0.02714483585136416	-0.00883260225087163	0.354273872599698
-0.3566973591100294	-0.2612869499051741	0.24315731895479725	-0.15482654138157928	-0.03519126363965526	-0.008316889297548534	0.3607472666612582
-0.35548843503081096	-0.26521801737523626	0.23109264209677186	-0.14719899350722163	-0.04203873098250331	-0.008463891364882173	0.3639965344844426
-0.3561896999865007	-0.27010156266320007	0.21906300743735058	-0.13895770771908844	-0.04929715264070078	-0.010448825590060879	0.36871569660595294
-0.3561963477985558	-0.27575649275630765	0.20961991362092966	-0.13015993255412645	-0.058244446427488286	-0.009716475927203583	0.3688911790318108
-0.3551185364895379	-0.278733779278823	0.19998511717644502	-0.1215583759855306	-0.06814199680479271	-0.009623661496351316	0.36729322312945245
-0.35695734217351605	-0.28009823457050675	0.18753071920840164	-0.11439848863752913	-0.07697092062797879	-0.009272836260241389	0.3640512133924724
-0.3575768641737076	-0.2815038519551386	0.1739349197962764	-0.10551216596473392	-0.08498375624762962	-0.007914918264139498	0.3568217920692839
-0.3582059258425728	-0.2809160990491474	0.16233554073151157	-0.09467412612673844	-0.09099631007005006	-0.004349754618068382	0.3480381448436532
-0.3595445347108039	-0.2783513136890749	0.14942146285887944	-0.08526456679741205	-0.09585030779093938	0.0025672558499465316	0.3410916191007268
-0.36065690543583895	-0.27635128609476567	0.13844506493657513	-0.0761373583917265	-0.10113394007413423	0.0110078605113227	0.3343773992231934
-0.3627599139586887	-0.2754783003363979	0.12858378186243508	-0.06889486447153231	-0.1049506851948588	0.019293487983073346	0.3260890287714717
-0.36469658808904365	-0.2736067798637804	0.12031037595002911	-0.06333431494237735	-0.10890938128552922	0.027804881701574642	0.3182685657339741
-0.36752170410310064	-0.2718586134093419	0.11216666751774665	-0.05893093274117941	-0.11330516495712877	0.039505820181517125	0.31258669583301607
-0.36926773815672526	-0.27017196652303366	0.10328676252836075	-0.055671036816356614	-0.11787697596954401	0.050144296617151515	0.30745672517106004
-0.3713896579711459	-0.2684925709956655	0.09426055475919608	-0.05352679434059423	-0.12274311944218333	0.05989845585426688	0.30316762228772015
-0.3716860181196379	-0.26673676507002314	0.08619392388546893	-0.049938270146439104	-0.12853319006193617	0.06928860019703609	0.30044422271477417
-0.37147886798817953	-0.2638112890925793	0.07936209686465649	-0.045079694565198655	-0.13398059667182333	0.07751682399045312	0.29632484825202854
-0.3719460437590519	-0.26245566109999907	0.07366463403928708	-0.04072394610933016	-0.13912178808808856	0.08368832102483595	0.29213581588019744
-0.3720229543603268	-0.2600630596491718	0.07098195999839425	-0.033732715989886024	-0.1429812599070256	0.08953034574911597	0.2883893787914302
-0.3727450522971472	-0.25761303595841506	0.06796486588530383	-0.02565659503492075	-0.14508006843881052	0.09413289330088163	0.2864978947372869
-0.37396301255231496	-0.25365577895752345	0.06610680780266749	-0.01626576403256414	-0.14649931837663438	0.09831694037620263	0.2864479543953723
-0.3744928478416935	-0.24912642274256247	0.0643501153065369	-0.007353664546964003	-0.1476993308773018	0.10121248405033212	0.28684744328600653
-0.37458520665056994	-0.2433380545726365	0.06266082662647195	0.0015994471378018432	-0.14891239195276565	0.1014908952395081	0.287450070955718
-0.3751990746083473	-0.23642076983433782	0.062024043807511184	0.010922100865678706	-0.1503684439786471	0.10125172631823667	0.28848716382030437
-0.3737672264703611	-0.2287464439542649	0.06440710001663755	0.020917795985340812	-0.15158898419741282	0.1017814617677064	0.2898715921679518
-0.3722383470378113	-0.22164377395239526	0.06841512185594435	0.02990331685710402	-0.15203739009569223	0.10196808955695952	0.2897106616410472
-0.3712328165672804	-0.2153695054589948	0.07322058827763382	0.03714339622526773	-0.1525119137137552	0.10194157973765153	0.29202376192896673
-0.36946869840973195	-0.20842911111811652	0.07785421037023832	0.04442669132525133	-0.15235342031117619	0.10165868388818912	0.29554105940910996
-0.368415213015736	-0.20139685894788703	0.0816071450893308	0.05021852947900811	-0.15190170091951147	0.09996229518472881	0.29989707507847724
-0.36688694444478703	-0.19239788834720836	0.08416172422545062	0.05549716687766501	-0.1527798093256627	0.09899362196273997	0.3036607467473715
-0.36575953128042243	-0.18377034425987085	0.08644619903426555	0.06078752834535163	-0.15369470287756168	0.09791188740018654	0.3063398400251917
-0.36452040586347256	-0.17413858939795762	0.08774475840569552	0.06679864102720291	-0.1543292270081873	0.09713617741698781	0.307986870351434
-0.36374581349080815	-0.16621693376065477	0.08857449136141232	0.07280428150724096	-0.15470890806440757	0.09714044911190414	0.30857321179707725
-0.36276847495017595	-0.1584985323590036	0.09007981660416686	0.07879269734763282	-0.1549964987114297	0.09625040448962434	0.3072516061907434
-0.3623840135331373	-0.15060719289247063	0.0899668231028938	0.08354258441335437	-0.1557798021557152	0.09409818138473124	0.3049120229382509
-0.361889334307937	-0.14176857695709752	0.09023386214854208	0.08846412281360513	-0.15689218309232394	0.09143373244580094	0.30315280352120905
-0.36116568690702044	-0.13256573742188926	0.08956662616096274	0.09320900117110427	-0.1575049440336963	0.08779896357212197	0.3008235150866165
-0.3603200531583416	-0.12318032943988742	0.08708076922759095	0.09731243239551012	-0.1579983382040952	0.08421031301010083	0.2980525665157331
-0.3590195127213492	-0.11046410734106651	0.07697529434141362	0.10878310077702044	-0.16320405066582175	0.0818059454532892	0.2943996972609985
-0.35722536850578546	-0.09662252350644682	0.06813357282214379	0.1189532597096219	-0.16669774400120177	0.07832532290830331	0.28841343016524185
-0.35553135893116966	-0.08379829689887344	0.05799903532622325	0.12841747922738814	-0.1717967065756557	0.0750062218689475	0.28191851834132897
-0.35463870821376464	-0.07283495564626366	0.048077664267022285	0.13737320102680944	-0.17683025595022786	0.07164138867439095	0.2751622529354908
-0.35433065408771264	-0.061299342419994546	0.03847666339593207	0.1447107641052369	-0.1817141267615825	0.06804079192039385	0.2690322110424556
-0.3546251414452296	-0.04942921273500659	0.029174908214481	0.1513433119957793	-0.18572718651504047	0.06552939652278442	0.2646512730107448
-0.35562636084434307	-0.035166384322512616	0.01989518018568118	0.15818386112527388	-0.18835081953632865	0.06354568723781043	0.26166631186120276
-0.35765456034626764	-0.021779564011401086	0.010622005661681467	0.1649958403898665	-0.19114109526952647	0.06191974836247441	0.25949229192401124
-0.3593451942018687	-0.007438456909604546	0.0013652279377128727	0.1717717126089225	-0.19334183105366887	0.061133009470491176	0.2580337348367752
-0.36031835859204203	0.006764073842873766	-0.006861624022898467	0.17803218137614094	-0.19507794249732618	0.061017175163230644	0.2561323298094033
-0.3615321841584047	0.02252921088751257	-0.01479298605961266	0.1832062569331147	-0.1968962408568493	0.06258428042495931	0.25510065758574735
-0.3619941386640726	0.03743823312281861	-0.022814724705265403	0.1888541690813633	-0.19958398787924111	0.06465150422494118	0.25493969597464766
-0.3618857670133676	0.0529556208673708	-0.028354320573462072	0.19372514182354098	-0.20069811058579945	0.06643011961815311	0.2549416790755299
-0.3614875427589736	0.06964261562533126	-0.033350942981626455	0.19858467678467706	-0.20171175837057462	0.06908452742986326	0.2551196622292892
-0.3610769721563459	0.08630203558346611	-0.03826352680502983	0.20402778265915064	-0.20201399078141952	0.07241272229983386	0.2546013438912707
-0.35938146764589346	0.10371507515638909	-0.043354148929132724	0.20977751767558797	-0.20165614713660074	0.07521121263286601	0.25419483063733755
-0.3576980182489735	0.1194101029416655	-0.046983810834972606	0.21538369857796563	-0.2011677857912198	0.07792259126173123	0.25348061943710243
-0.3553862981761598	0.1354364004582492	-0.049594084467104324	0.2217938347796713	-0.20012469510366138	0.08062190870090759	0.25361393710443014
-0.3537299960208098	0.15172890784210502	-0.05079280928707322	0.22939606296878615	-0.1994165705679162	0.08271233509135595	0.2534826551879878
-0.3520597825891728	0.16763954338473622	-0.052105815399713484	0.23671176597311336	-0.1989338298035841	0.0837490345901252	0.25494222295218566
-0.3501557611259412	0.18217380813763465	-0.05335953512087606	0.24515233808435374	-0.198823377661275	0.08264461849505472	0.2576047044999699
-0.3487743976359156	0.19703471433164882	-0.054516495932114536	0.2535966234786544	-0.19924905903378137	0.08068472256045181	0.2615968541461176
-0.34692826841727736	0.2121796940751918	-0.05600206961777347	0.26450746483704657	-0.20094620138919955	0.07860856198371861	0.26674646180448264
-0.3447876068948198	0.22761010382005395	-0.058657802616424976	0.2759516851582595	-0.2030209917798666	0.07545778307903554	0.27277336815890685
-0.342463669183395	0.24334759271632572	-0.061968089293851766	0.2879632301743177	-0.20545830295301123	0.07061388649370368	0.27915564419011435
-0.34051860399782147	0.2593417949467119	-0.06545121977659409	0.3012928149334386	-0.2094813336201263	0.06598249524020793	0.28676322434993906
-0.33708909232970413	0.27561758462688246	-0.07061142913853155	0.3155307532525965	-0.21325527340854677	0.06193406140328421	0.29362249221199477
-0.3338900509687417	0.2922246932668996	-0.07497407749399046	0.3292669725349924	-0.2168157875175652	0.057757058841000714	0.2994557581098436
-0.3311615185595981	0.3067224314791921	-0.07987322711583685	0.3408342240883646	-0.22011810271959859	0.05464335283092588	0.3061693905281068
-0.3284205615862858	0.32235468960265246	-0.08579877795146797	0.353098340746531	-0.22346995388488963	0.052956142397361065	0.31276604533511626
-0.3258441650373518	0.33799891812156346	-0.09335997511118528	0.3636136210480415	-0.2270236395965791	0.05238283726644325	0.31834389264355994
-0.32210406166457983	0.35272993984275186	-0.09998887071312315	0.373545678151497	-0.23161526801249435	0.0530417405488977	0.32119499336365886
-0.31792709756616916	0.3666270799664537	-0.10682465265978666	0.3823351726852232	-0.23618764928887603	0.05324581032686884	0.3228284287245725
-0.3140746654291905	0.3795897915758466	-0.11367818275171351	0.39074325531099874	-0.24088739515601226	0.053947029542421	0.3247956615375856
-0.3095905716497749	0.3912090853378654	-0.11959661417952437	0.39941305633750024	-0.24580334535109782	0.05583439176115707	0.3255652960995987
-0.30477162994983187	0.4015182577667627	-0.12566725758638195	0.4081294726395511	-0.24920516450474067	0.058068936791187076	0.3249942768329561
-0.3011426796712333	0.4117756789084864	-0.1326613651788057	0.4167054871695255	-0.2526510032842274	0.059425756315326234	0.3245167867991399
-0.29745043757963513	0.42219841515325923	-0.14149167906703594	0.4254494335069178	-0.25603382349668935	0.06132424441492017	0.32496578603865356
-0.2925599774220238	0.43330413512255983	-0.1504924973402642	0.4363826143394747	-0.25978925684064785	0.06243916237980689	0.32390578069258924
-0.2880246049298312	0.4429102954499216	-0.1579162679178926	0.4466325914860265	-0.26428205619865036	0.06323727625394956	0.3210725088826985
-0.2832032514454151	0.45221725381596184	-0.16375697078108714	0.45814086721853076	-0.2691588934104719	0.06511385354077084	0.3185909050015172
-0.2794697994655544	0.4603551935586558	-0.1692125145611766	0.4700361035387075	-0.27224364009535024	0.06640620055144872	0.3170880068168109
-0.2758548441912123	0.46812067282860437	-0.17479941384485537	0.48163112871185665	-0.275687823270696	0.06779983272848512	0.31591434673816277
-0.2724120306101222	0.4750220815846564	-0.17903063632242908	0.4928801934832354	-0.27920675875220285	0.07000318758785495	0.3141118010653274
-0.2690219236303574	0.4838339785228009	-0.1838641706002091	0.5036275466063738	-0.2827194757626786	0.07186239729765359	0.31328096122303983
-0.2661504388711517	0.4939918026892995	-0.1890983825261623	0.5124824238195532	-0.28666838317228616	0.07398257834409597	0.31307438867427656
-0.26361672422584237	0.5033107978856621	-0.1934266022631331	0.5215854217619021	-0.29011107481841303	0.077189192366858	0.31458891788453575
-0.26127015946060383	0.5098494703033203	-0.19765566621020306	0.5301545759349746	-0.2948395558275215	0.08048911184464828	0.3150099490328882
-0.2588112324561908	0.5154154432750996	-0.20167358390577014	0.537180872017873	-0.2998963374988667	0.08529360077311708	0.31615026281258407
-0.2559115369116468	0.5207909598663092	-0.20524755309660775	0.5440035163588139	-0.3050884365256424	0.0905689974228636	0.31813429729992954
-0.25248272232094504	0.5253916259024471	-0.20884236916219986	0.5509384335969495	-0.3096262235148373	0.09555696975536213	0.31936233954018034
-0.2487721612357506	0.5295614861727452	-0.21318441701579735	0.5579991574070249	-0.3153497946086724	0.1011667504627471	0.3226505326115895
-0.2446731173044329	0.534864482560171	-0.2156377818775117	0.5645977734686803	-0.3196286490312494	0.10691314321327425	0.32620167122440574
-0.2403166034867631	0.5410316967077473	-0.21825672020319087	0.5710860624681626	-0.323803128097146	0.11194187526560727	0.3308048119724606
-0.23690285248878468	0.5460425543635088	-0.22171010713230418	0.5784433620705804	-0.3273791865121385	0.11719907289527311	0.33542661244047156
-0.23226338791175755	0.5501908160354081	-0.22374779582179236	0.5862036149114473	-0.332246810336631	0.12206989557168667	0.3396091146795437
-0.2264337622943214	0.5530755206227695	-0.22523218713836066	0.5941596803282052	-0.33800849799963384	0.12633125796429326	0.34098870791972274
-0.2203968416921107	0.5575168680996799	-0.2257130947089487	0.601629742758551	-0.3426241806122883	0.1302404917468208	0.3412044530382627
-0.21492974413628296	0.5608216476462213	-0.22622363320662203	0.6096279348939019	-0.34682891248801	0.13215732766890614	0.34007451225378255
-0.2095633205044892	0.5641819331220301	-0.22734044279743393	0.6177424181696635	-0.35066930166753096	0.13370956645399273	0.3388321912500497
-0.2050033379469872	0.5683681479099497	-0.22755338893783303	0.625299657250905	-0.3533796747113626	0.13440090311811828	0.3380127805831657
-0.20128442924515622	0.5730086443612231	-0.22527828882358247	0.6327707363035777	-0.3556292935289108	0.134026985203194	0.33538532358329776
-0.19847798547840967	0.5765822510785817	-0.22348834327383388	0.640998894298644	-0.35878713267278434	0.13336221370183313	0.3326039709470885
-0.19668500998338917	0.5802614572716511	-0.22072270652555823	0.6474474595239174	-0.36141979237200944	0.1313112560233848	0.3292152557482778
-0.1941841775916691	0.5834591104428769	-0.21621136163017388	0.651980108593324	-0.36547240133940245	0.12959162516562028	0.32547420648254966
-0.19295164745873583	0.5856038980468791	-0.21244445030816714	0.655867352076496	-0.36933124202910284	0.12725780741132295	0.32287347774709824
-0.19170343481324867	0.5882052610261654	-0.20935352978471436	0.6588047459661638	-0.37192210921154295	0.12491219074745825	0.32263919792462276
-0.18990545145675095	0.5898875736077038	-0.2060216001753228	0.6612767627503284	-0.3750369183617743	0.12240051891273056	0.3223642091768
-0.18749841294969208	0.5917345026028252	-0.2033974264823963	0.6619532639891481	-0.3779351160083937	0.1206114704591754	0.3241204800578617
-0.18522880205696177	0.5923168970315634	-0.20169378833912077	0.6614332031109795	-0.3805780003071463	0.11814865666768007	0.3250933861196247
-0.18185768391581306	0.5923725612579251	-0.20113171952921685	0.6588625873936854	-0.3840113224083286	0.11706293038400656	0.3238559724248524
-0.177509666936743	0.5930627697999984	-0.2015972473796366	0.6564650106540434	-0.38673096887866043	0.11604767857304896	0.3204701557626384
-0.17300013458015542	0.5937988099257966	-0.20328793525384098	0.6515766605922442	-0.38853165438833975	0.11404566777897951	0.31625271156536267
-0.16805701405069343	0.5929094465845323	-0.20503027504375035	0.6469559828472458	-0.3899188915094251	0.11325363903959919	0.31258536740531445
-0.16280777405258948	0.5930991764223114	-0.20677716302306667	0.6420762517600174	-0.3897470997622835	0.112057004115128	0.3079984266657278
-0.15823267150728754	0.5929195410878202	-0.20819206243321658	0.6365517770861915	-0.38714190994768566	0.11053370158319585	0.3001906573261958
-0.15566132219013876	0.5932056237644686	-0.20656478154264796	0.6303346009041165	-0.38532089427315447	0.108705256260625	0.29279776620993614
-0.15409643765037576	0.592675126354186	-0.20627378467631338	0.6234646660445037	-0.3827674906301004	0.10649485777258767	0.28664527788498034
-0.15271208085640983	0.5949900046042452	-0.20593081732636506	0.6166357259325855	-0.3799439278159607	0.10357233722120295	0.28039000310301854
-0.1515346215661507	0.597811927429253	-0.20492425434154346	0.6092411931532412	-0.3773686798306554	0.10051816718677364	0.2743567294084633
-0.15135995686588755	0.6010766203747735	-0.2033200932228933	0.6022296368052014	-0.37455981839567953	0.09570902452689044	0.26984146540976855
-0.15250825587692068	0.6051723592544127	-0.2029417341625603	0.5933596654355197	-0.37089146486018276	0.09066101369484843	0.2672111969235384
-0.15352905198940842	0.6092935607598982	-0.20307265742624261	0.5844491663120761	-0.36764083634906103	0.0869657692597116	0.26535654334298425
-0.154972793301545	0.6150846936292034	-0.20217788940990528	0.5760365965356816	-0.3647241958807193	0.08350073739402243	0.26176944744641845
-0.15653018490578458	0.6213531240099184	-0.20240904429161846	0.5672420014281089	-0.36208461191501934	0.08068532596438995	0.25967670779964
-0.1577470069706973	0.6289688600138263	-0.20279827958552774	0.5577829102608381	-0.3608688323170744	0.07829159700045546	0.2599879703824951
-0.1596632529572207	0.6354196707134021	-0.205445837549494	0.548006763671096	-0.3591488664037281	0.07573510476375218	0.2594263056150772
-0.16132233812472643	0.643023189861823	-0.20718577876105346	0.5381458656916247	-0.35839522477014	0.07225094697320217	0.25844769730953404
-0.16371911190657132	0.6487629683347995	-0.20952482678854784	0.5277289116141977	-0.35679610438582615	0.0695736090143479	0.2569279472012255
-0.16632923307987602	0.6550691686690322	-0.21242015018723276	0.5173869205343071	-0.3543054968547775	0.0675500546132821	0.2562472911637021
-0.16832386907369812	0.6609450465314554	-0.21480195531060636	0.5060420407945326	-0.3516185848004284	0.06597337570167056	0.25436116483681515
-0.16898565039618782	0.6654353417453981	-0.21650156061725293	0.49409419827227863	-0.3501668876348288	0.06418214587843404	0.2527936724344588
-0.16970881817581804	0.6691312264345344	-0.21737692708125997	0.48220243187659184	-0.34699299993766247	0.06248222935630077	0.2521723060884422
-0.17072204132671592	0.6719271081550057	-0.22030176128654239	0.4697848362406023	-0.34308075720448244	0.059769155142103444	0.25436900513687555
-0.17227944346359753	0.6731742088382151	-0.22249518227917645	0.4573383856130555	-0.3390429520919809	0.05665678714311895	0.2578193408968924
-0.17321823784706622	0.6714641948760554	-0.2245279830281198	0.4462024155216314	-0.33441854037646207	0.053962129031081905	0.2625971602349723
-0.1724705410100744	0.6698559292496449	-0.22615419479166768	0.43601235699564145	-0.3303268435255137	0.051942666785984005	0.2666960138832988
-0.17126866183055015	0.6687735578558075	-0.2289024648144535	0.427086597154532	-0.3233094051317005	0.05073466358087531	0.27110292570337235
-0.17065136546582896	0.667635415882668	-0.229664075015073	0.41987754021698	-0.3170529713766678	0.04878512920571874	0.27474842489173923
-0.17043801315929233	0.6658106035144115	-0.2293275107632127	0.41369790175153864	-0.3110094236984327	0.046507045479518026	0.27774490957986564
-0.17015481057265786	0.6640186361970838	-0.2286744918742333	0.40905154023346235	-0.30537998776136693	0.04433199012845764	0.28183009465805864
-0.16990578532437245	0.6609365127854818	-0.22687962037471204	0.40465104879313263	-0.29849489888019004	0.04305304541130482	0.2846498826544453
-0.16925460569665934	0.6574929556173432	-0.22637501548335548	0.40139226665264105	-0.29219811941100365	0.04241901464669611	0.286374339910966
-0.16678254751099025	0.6537791637240056	-0.22535090874121183	0.39911619358531414	-0.28593475623423525	0.042561410311071246	0.28660806569929
-0.16283271662438173	0.649363536399239	-0.22408609533013643	0.3978131955881711	-0.279990678358753	0.04337717850054878	0.285335297818646
-0.15886360068446784	0.6457675456408162	-0.22503675981825236	0.3972775298427358	-0.274692430912126	0.04452257056391901	0.28182161902693914
-0.1549456929084834	0.6430628912859274	-0.22593893291194236	0.39629984363706106	-0.2687683520854102	0.04520397037094375	0.2796354076579898
-0.1506286481682797	0.6396288413424935	-0.2259094666053749	0.39566358169888083	-0.2642041365153954	0.04609847860541697	0.27683144355423767
-0.14561976372076144	0.6385675468645902	-0.2278964524488858	0.39529714473410693	-0.2588620081479189	0.04823147222878312	0.2737212228549872
-0.1399520696344604	0.6384124894523566	-0.2309972930699497	0.3954197314469503	-0.25227865752962075	0.05007371909108277	0.26994148224502545
-0.13447082555814013	0.636801304626727	-0.23700068126329282	0.39526464734038325	-0.24550178211778478	0.05220342047526583	0.26604595489632255
-0.1285042595087036	0.6360901375893672	-0.2460845108968124	0.39625629697000053	-0.23846407234911546	0.05446150003075639	0.2630233112018867
-0.12229998059295734	0.6357057673671875	-0.2553381848903115	0.3978273465989631	-0.2312658264299804	0.05537540366881281	0.26009900564753125
-0.11700169405931082	0.63530048488094	-0.2650137988531205	0.4002107400723861	-0.224078094004362	0.05705062267782486	0.2574571797491965
-0.11195917550996022	0.6370781677936946	-0.27643572249915455	0.40306554569328656	-0.21509712723835947	0.057478451778836384	0.2564844137251705
-0.10743475790985497	0.6396863233109479	-0.2860642047224808	0.40607631692636537	-0.2052073688921578	0.05828916041003879	0.2559993563689786
-0.10342285188920941	0.6427428401816302	-0.2954592237703016	0.4097308897647759	-0.1954188141016529	0.0598699036843503	0.25253293030316726
-0.10021985072459504	0.6467409743125484	-0.3049122552896828	0.412159897974543	-0.184766241032669	0.061652289400041874	0.2494918292394887
-0.09688381105091812	0.6490132397914913	-0.31370422678324794	0.4139546296164487	-0.1737519192910206	0.06328760171598637	0.24617119808291543
-0.09418959687780551	0.6520188638363381	-0.32231845451250224	0.41591090623104	-0.16383754423743058	0.06629156747043438	0.2442846936271501
-0.0922502455503843	0.656261862975963	-0.3281710665001201	0.4185379631900332	-0.15202489505845262	0.06904160187880909	0.24323050855715167
-0.091352049965813	0.6601129859182511	-0.33278047769168145	0.4204605327585401	-0.14070307520938047	0.07148671795070319	0.24410083656071135
-0.09096816571054653	0.6632309528109529	-0.33694023155218494	0.4217232453227263	-0.1289938825041998	0.07498435795636647	0.24597648927117588
-0.09043768033239684	0.6668298219776608	-0.33987081379418993	0.42225812160843745	-0.11674215735177106	0.07719717906844065	0.24753920621912473
-0.08911783088259138	0.6674762260597223	-0.34050716186033847	0.42249865388978947	-0.10545785027494287	0.07977403824448831	0.24848400293234413
-0.08644292004615196	0.6693211750270507	-0.3409056564848035	0.42240062359383634	-0.09436786835552942	0.08148847957738353	0.2514241391653607
-0.0820935806337231	0.6703280534817981	-0.34192296779743886	0.422268983031609	-0.08264730667454434	0.08196199066639333	0.2553453568201488
-0.07683833167098002	0.6716196898860597	-0.3429027661375812	0.42291772791889926	-0.0709849477061749	0.08242339552902381	0.258440873992615
-0.0709829540315533	0.671244673394274	-0.3432701833129229	0.424649486993089	-0.05958452699726936	0.08263911518339605	0.2625137573660689
-0.06385195809749741	0.6693858383568234	-0.3430983654441509	0.4260739766599462	-0.04712481775738031	0.08168344291587427	0.26670569883909845
-0.05550525642868951	0.6662593206997628	-0.34349441663798735	0.42707792620714413	-0.03516573201491554	0.08111654554080164	0.27038872717342494
-0.04626545879957575	0.6634664792379457	-0.344243259191096	0.42959972818482295	-0.022472387265846848	0.08049729886567647	0.2739401356365076
-0.03757881772496776	0.6621034217388684	-0.3434622711401788	0.4319175474952349	-0.008687924503091388	0.08004685039905306	0.2760740209075347
-0.028373767203869138	0.6606159717836156	-0.3449649779431219	0.43304182286685333	0.004979451104458608	0.08064073062771353	0.2790392136569297
-0.021137895814771743	0.6593982558285519	-0.34778985883161234	0.4330290230746847	0.01938259478481012	0.08172804929821775	0.28116868085136765
-0.013397001697219961	0.6569714810946952	-0.3506536848111475	0.43211348729218524	0.03396618921977751	0.08358655922521716	0.28116138231507676
-0.005512342559050477	0.6537942731164427	-0.35361342656267103	0.4296815485287634	0.04798397692252636	0.08621008348368399	0.2813565144398982
0.002360787439931903	0.6479429686725563	-0.3563132870524775	0.4276985384477826	0.06181588716260461	0.09032741276924784	0.282252798209833
0.00993385426059079	0.6438981346648963	-0.3588097006738878	0.4255956611890115	0.07495902286120205	0.09475914273376587	0.28411129637385074
0.017598127423838213	0.6400257290554995	-0.36189467762134503	0.4241324975415981	0.08817180120789221	0.10040229771224651	0.28577757004850435
0.02496504552114449	0.6359902697105678	-0.36634277626184975	0.42404553685643687	0.10143407763496343	0.10628753924198021	0.28732377593853153
0.031289262766339115	0.6316303613159832	-0.370302198054589	0.424713481887423	0.11417858959948085	0.11333449270953182	0.2873275377117057
0.03834962684107256	0.6265819013906533	-0.3740830748971519	0.42544005733329326	0.12541867308438834	0.11993455763371559	0.2868869151130169
0.04531764069444257	0.6209579306088591	-0.3752626175057187	0.4268798814699627	0.13632667230145273	0.12646815496290587	0.2851490851271124
0.0533402306399953	0.6157865508459639	-0.37542495660174613	0.42842382121483036	0.1478909815020325	0.13335684551921753	0.2821981148191723
0.05981080774652861	0.6108514194266081	-0.3756809515163601	0.4301597177270903	0.1593981599359427	0.14044193869849836	0.2788423536096799
0.06525126560283892	0.6078317791930359	-0.37524687004758966	0.4321450706090131	0.17182164344277664	0.14752893746783347	0.27652139958772765
0.07009016232913878	0.6053866231270504	-0.37374665912220145	0.43243880176818617	0.1826157189874033	0.1540507546128542	0.27384728791776025
0.07559670674047712	0.6034335657082507	-0.3742175304777093	0.431104370126443	0.19501567853696555	0.16118002769464457	0.2710575743157983
0.08052815277762547	0.6010759410827347	-0.3743129904399882	0.42829500762918415	0.20727933199168327	0.16800725952162962	0.2694128655471005
0.0836455799212519	0.5998133753099673	-0.37299182767762706	0.4233169653972876	0.21961617948285167	0.17522849354906989	0.2699637468861508
0.08698401993840446	0.5991038546724624	-0.3722311753898418	0.4174822107399162	0.23157050523801728	0.18121502056145397	0.27145939472181624
0.08985826263139778	0.5973497049671077	-0.36972676401685695	0.41158368704933	0.24372094467696256	0.18723343709455484	0.27456057157897035
0.09135410768265186	0.5960771615173137	-0.36834402763571683	0.4052868380058321	0.25608946906341573	0.1925795144656843	0.2782861613166313
0.09183164240186513	0.5962032230761837	-0.3666822632828237	0.3987705426536321	0.26677880355016126	0.1965790137724308	0.2843869808192689
0.0920190768973478	0.5957501617684827	-0.36355777557290103	0.39227884578480254	0.27811783382222044	0.19891371837880564	0.291943609698379
0.09197727311689148	0.5933999614375624	-0.3593723955290258	0.38680337089504446	0.28936653567798193	0.20073903532839596	0.29842814921910527
0.09117379305139749	0.5908721841535798	-0.35664671205200676	0.3813632173259699	0.30112048694565546	0.20157408840109747	0.30731898263781504
0.0902509828997379	0.5858026933317332	-0.35093336459186864	0.3765727439129096	0.3121275382845167	0.20077902296719674	0.31739705338254776
0.08895903310656647	0.5802331631985612	-0.3435436373057202	0.3707814215048888	0.3214415841762458	0.1987723673664243	0.3288871096263889
0.08908662587109577	0.5747875656261852	-0.3350460028273436	0.36466564705365934	0.33049244542081635	0.19591912641888454	0.33876652829251136
0.08878359166878129	0.5697068139839271	-0.3242695642892002	0.35747515967126176	0.33985937894851187	0.19241316158159602	0.3483061195461208
0.08835821095667241	0.5662732239918563	-0.31461425108062363	0.34959999875746184	0.34909089656667774	0.18861479473191456	0.3575728292827829
0.08942030919578256	0.5624632400018098	-0.30466535562489216	0.34100209906226564	0.3579251648032256	0.18412597087359556	0.3654416916231211
0.09031923611823141	0.5575840689455575	-0.29430813793066757	0.33236501665861484	0.3657997756680041	0.17996061646692274	0.3706270163353779
0.09167136978318471	0.5533882353444209	-0.2840497105123342	0.3232564640991672	0.37316430007794493	0.17569586436643048	0.37409635283469783
0.0932547532132388	0.5494138569131266	-0.27491660509763405	0.31289034888646194	0.37918996522130743	0.1705618027726481	0.37794707024796503
0.09574489631050731	0.544655774706421	-0.26461573450394116	0.30385264445417215	0.3847119164752756	0.16470948767685076	0.3801906067866516
0.09779764079741003	0.5405004080693687	-0.25413723528595106	0.2943876861135555	0.3897265659864261	0.1585252239207292	0.38089329097828434
0.1006501607286123	0.5348857835182936	-0.2442006948065681	0.28538744233413826	0.3953667034640508	0.1521864250663198	0.3786868084474426
0.10416937576757423	0.5286166886160341	-0.23576162393721195	0.27836397035716476	0.3995350268261682	0.14509586970115484	0.37628794412879596
0.10839718256201293	0.520403275989026	-0.22933599050505715	0.2713114497273089	0.40418176337208245	0.13758436887452405	0.37308563771182435
0.11306723166797136	0.511625722769844	-0.22313158650244294	0.2646179372356141	0.40789226445589216	0.12966630798335496	0.36823435526187726
0.11694088028903979	0.5024002579871217	-0.21753268771097284	0.25915375830322274	0.41000349997699936	0.12221009403327272	0.36369332208140676
0.12006339845578369	0.4929816358934137	-0.21397190135745406	0.2543689019629658	0.4124867346344637	0.11494575397053988	0.35979292561726867
0.12352395494910531	0.4816081451850939	-0.21098786781484966	0.2492773509681853	0.41344897312651724	0.10824966616419128	0.3570739444472364
0.1272035577595071	0.47037846231841324	-0.20887359033290953	0.2454379512560428	0.41470146387283474	0.10270851062100596	0.35453703446385376
0.13019239886891165	0.45918295043894136	-0.20698076299199267	0.24085682424514507	0.4159580748406513	0.09783703445428032	0.35150905117878467
0.13307260507063773	0.4483916647115586	-0.2058210580349759	0.23707823674561043	0.41609725374685697	0.09291078769166555	0.34896439704775717
0.13462112455082068	0.4385343533588368	-0.20510088907263774	0.23311335967491262	0.41611765204542606	0.0889227681797564	0.34633356061307063
0.13514320914403902	0.4293615481921543	-0.20418408585805056	0.22835155746515262	0.414972155056082	0.08485561750153958	0.34347717634486585
0.13456643089126624	0.41965439769515367	-0.20174003723524778	0.22423336713546366	0.412013775521071	0.08114338082561516	0.34039743226912883
0.13378723654219574	0.4075897890651068	-0.19905764590276365	0.22074680926405116	0.40751867497470956	0.07666226280857664	0.33889397653585956
0.13282301150704992	0.3940618671098694	-0.19431606747614408	0.21826557987465495	0.4039124120564657	0.07132679677802822	0.3377757281749186
0.1329068989065442	0.38009270427189096	-0.1872132991418091	0.21724215000841196	0.4005491219141984	0.0645624404329591	0.33699168481971453
0.13121063312565018	0.36667384916144263	-0.17960259678572923	0.21711119883200403	0.39806258564432256	0.05778304254120557	0.3357921707492894
0.1285233759429682	0.35331712326485726	-0.16998225076100776	0.21760247599835567	0.39537112334073665	0.051321436172604935	0.33457580220754557
0.12571442411929473	0.3408537984695464	-0.16089102104941785	0.21787440814078415	0.3928348141258802	0.04386179723921726	0.3344782867287105
0.12307814840526077	0.3280967896916267	-0.15325609364597037	0.21712053454007657	0.3912029219328493	0.036567778592238996	0.3329230553494764
0.12019149161928809	0.31409843545401744	-0.14637349336066424	0.2161653565755392	0.38840251118442226	0.027690906012058765	0.3311989905820109
0.11702246139096689	0.29941301575666124	-0.13819276569358252	0.21462164160345573	0.3866932402139493	0.018021051674275163	0.3288713651221295
0.11485783331050826	0.28522100781825105	-0.12928517519271485	0.21214231363922773	0.38565865400976823	0.007692445569425198	0.3263314720899527
0.11196402486533637	0.27361153081476564	-0.12146406979763415	0.20901007929731613	0.38495363505519664	-0.0015081747309946547	0.3231500697132402
0.10961261205463135	0.26181953609829955	-0.11540416403272137	0.20425926982811102	0.38365079729555324	-0.00985739040023444	0.31903965428115716
0.10752927903452707	0.2505069960155431	-0.11004040022013044	0.19851901296281876	0.3810128808149447	-0.01797315618825957	0.3150013797763404
0.10640833453684265	0.2393572655678563	-0.10568731245382293	0.19264310086951072	0.3786839825894666	-0.0269817937116693	0.3112280414688191
0.10560688310521658	0.22581197031959876	-0.10154494843214613	0.18588462231693226	0.3769782447991007	-0.03671949937084264	0.3066399719273932
0.10524006284882184	0.2127819928726296	-0.09759596595125013	0.17914230233326986	0.37557322276789706	-0.045850650662566744	0.302109218980829
0.10365702624127611	0.19890646789119285	-0.09233982070663066	0.1729708327973332	0.3729692298520157	-0.055218623671600055	0.297760740505163
0.10220794193056694	0.18649942967559177	-0.08662375598128487	0.16693561048318187	0.37124049302976914	-0.06470488366024198	0.29151515019403107
0.10093505068302934	0.17294640709668457	-0.08332551943729977	0.1604677346435382	0.36999682560128017	-0.07378610233351163	0.284192542187264
0.09898543635412388	0.1600252598865592	-0.08080062654999699	0.15273878232989718	0.3684803384265317	-0.08292025065351863	0.2761619504973691
0.09711713838359728	0.1464753923726333	-0.07942042835333857	0.1436576605170049	0.3684452071319666	-0.09287238614390123	0.26689546878354614
0.09527645871541593	0.1331244391373632	-0.07757805658552848	0.13402946289128007	0.3690622744900857	-0.10265608637338093	0.25773901160890217
0.09274940361483362	0.11766332892337011	-0.07660623043490941	0.12370455727427296	0.37143311597258105	-0.11168887539448731	0.24717053170007547
0.09084102847564872	0.10244600025388982	-0.07522141539190315	0.11229802734337471	0.37290380909802046	-0.11972236739889033	0.23504762734344026
0.08925093454723965	0.08826053566320223	-0.07437115684445478	0.09955359673941734	0.37273857371985053	-0.12725393228395146	0.22411811119261887
0.08724158203646006	0.07359353278766946	-0.07276070210557224	0.08681874082299647	0.3724759273816899	-0.134229515664703	0.21094930412494411
0.08516176976453704	0.0588187416856022	-0.0717203103737153	0.07291020263622772	0.3719882774628662	-0.13943627986111298	0.1953282679574911
0.08320276638797923	0.04178017653840951	-0.07230725364693882	0.060394536851357594	0.37264848039012566	-0.141903484042571	0.1791238817372462
0.08082045357179592	0.024814860978049035	-0.07254898351838812	0.04928676458070619	0.3724754987132598	-0.14314523655226552	0.1649965594923139
0.07905381829689712	0.006480579782398328	-0.07567960871568732	0.04027387311024325	0.371293672213824	-0.14167651887877397	0.15065455331520688
0.07746050672151847	-0.01338564186363755	-0.0787802432176317	0.031152909520996523	0.3694620185759025	-0.1391599491849813	0.1357541515073048
0.07598946744306018	-0.032914648452777896	-0.08201343728760571	0.02246778860762895	0.3669733512464787	-0.1364063190335045	0.12130304003366023
0.07518885250767983	-0.051571145805947065	-0.08557511904752634	0.013897730527600814	0.3640493223059055	-0.1327310976473048	0.10759397675608486
0.07410539290052198	-0.07122077727505367	-0.08991602082311033	0.0046784194987621285	0.36078347634766245	-0.12808700101148002	0.09486793856459007
0.07307813586720216	-0.09102937883008083	-0.09483970775032695	-0.0041846375695457315	0.35857786168558003	-0.12269636643315579	0.08147648552591574
0.07246456098854712	-0.11128922589301793	-0.10070566635523656	-0.01297469051616697	0.3561754851804784	-0.11709036396344433	0.06890237298504871
0.07329000736477388	-0.1311197918318276	-0.10585162696840661	-0.020697221464761325	0.3544403220574926	-0.11205386140059202	0.05953026792881959
0.07433150940916697	-0.1484730670926105	-0.10880129004449031	-0.028759467210675165	0.3518760059900704	-0.10838714273870734	0.05263926732592754
0.07533606588118756	-0.1660071925794695	-0.10923513293366643	-0.03824465471256916	0.34975806939349086	-0.10472708837085146	0.04441021332450178
0.07667926197297818	-0.18196271227757538	-0.10531221620027839	-0.04765578594621896	0.3482525596288239	-0.1010423006556859	0.035560695138086545
0.07722348449383311	-0.1972093190793813	-0.09872513837293644	-0.05540748212295275	0.3464251539630906	-0.09677693699450733	0.028509719506483497
0.07752315925305932	-0.21054678599036217	-0.0914182761677847	-0.06307738953092909	0.3458425908424007	-0.09197456059929693	0.02145415114866331
0.07784329375165067	-0.22220819315322757	-0.08182498534812223	-0.07078868558237798	0.3445555674309039	-0.08785767774564239	0.014509271979531925
0.0775224872550191	-0.233040292905813	-0.07168943411315125	-0.07653481665751738	0.3438758259673187	-0.08366881548049705	0.006557979785688693
0.07669026721438521	-0.24433599253975774	-0.059890443724574596	-0.08180184350142837	0.3430447583860581	-0.08014483531523374	-0.0008588312596154862
0.0765196448835887	-0.25520239575694603	-0.04681200388639037	-0.08726874258981332	0.3415586247433817	-0.07663391674986327	-0.007246342698141041
0.07638320231272896	-0.2658864062828196	-0.03485236675514557	-0.09453528734232652	0.34049226655549397	-0.07320951011312599	-0.014168008027735064
0.07674199316026767	-0.2763395302283484	-0.02281156412685295	-0.10215263250847352	0.3380359141938077	-0.07034655824803658	-0.020312565259730915
0.0783831173456318	-0.2867677446104979	-0.011612605367719726	-0.10876458150067828	0.33555910723715787	-0.06803148065908718	-0.02590433251732604
0.08062128590833369	-0.29669309027857527	-0.0017223094200039205	-0.11703265865690386	0.3336306622810312	-0.06704726132391034	-0.031131312227214304
0.08450876965342195	-0.3049854685833248	0.007032484007419935	-0.12711285650483478	0.3327065240257994	-0.0671593690713145	-0.03681601003158248
0.08857626837198494	-0.3131974983716687	0.016187434549993596	-0.1378561790851428	0.33103009532778144	-0.06871741416158506	-0.042380249704107406
0.09295602017023996	-0.3213740060166836	0.023515357325834183	-0.15006951995113516	0.3293100281009608	-0.06997307049893356	-0.04796209356940506
0.0982076554488188	-0.33054280033937317	0.03054908839536358	-0.16344205067469902	0.3267532508439371	-0.07279083206839838	-0.05211979021159609
0.10442106656531927	-0.3371381787305037	0.03607876228224642	-0.17675546239080878	0.3244411656473519	-0.07632255279753031	-0.05645743270479262
0.11040529597756643	-0.343270025420992	0.0410758380635166	-0.18966231434221736	0.3229224308869071	-0.08018672293804807	-0.06225730568570305
0.11590912454502698	-0.3486285606260037	0.04802388652222349	-0.20117961095124248	0.3208734079708004	-0.0849819008689894	-0.0693219468714056
0.12157766740808715	-0.3533769119101679	0.05579668484436148	-0.21325748503489164	0.31990995211627155	-0.09002118794855166	-0.07663746516531512
0.1274963406476503	-0.35655458345861	0.06262186814791813	-0.226057940928049	0.31875362910246025	-0.09508821666025938	-0.08265825236647278
0.1331484321873047	-0.3587518608310083	0.06770488493431809	-0.2375668268983274	0.3170976735951531	-0.1011086793380852	-0.08813944278848718
0.13960784187348788	-0.36087551433230836	0.07350687093234629	-0.24759435768459087	0.3154360724197972	-0.10792178828933154	-0.09284497043884463
0.1464126865404759	-0.36172438778865235	0.07977749722763876	-0.25685184695989494	0.3140278936338414	-0.1155969387591471	-0.09751216488784012
0.15345560359906513	-0.3622623666111369	0.08646664557984686	-0.2657750655727488	0.31311307360619584	-0.12380494484438014	-0.10225846403361184
0.16112734995050626	-0.36015939776177686	0.09437331702762343	-0.2738107720218339	0.3119276381266859	-0.13181113978536357	-0.10677079118289838
0.16915509873039647	-0.3577424509341573	0.10161000541891194	-0.2814912279470657	0.3102237893392476	-0.14019955277713667	-0.11368390162390768
0.17697291812099802	-0.35611923441980664	0.1083091440409802	-0.2901225299227034	0.30835855097474113	-0.14862075079383263	-0.12099036856096278
0.18518853427703888	-0.35340356944829987	0.11404481903417887	-0.2989275335510463	0.30645896441297676	-0.1567021185596139	-0.1281326658397247
0.1935148250375252	-0.35084618649206184	0.11932278276986363	-0.3062705434228067	0.30383932812384234	-0.16387542512799566	-0.13637669989980672
0.2023845284428336	-0.3480759602764859	0.1262277220631219	-0.313137074546014	0.3002549027181706	-0.17097552391087753	-0.1462228108297637
0.21083558007598738	-0.3463668672172226	0.134434773724082	-0.3192384114572143	0.2964867190281061	-0.1755556174038291	-0.1544238804225929
0.21801082415824005	-0.34345274368733403	0.14343580597179467	-0.3246122005512948	0.2912377243871822	-0.18005695661864254	-0.16242007002741493
0.22426957945582965	-0.34059361108293595	0.1524222190126529	-0.3288532805461273	0.28512661847710785	-0.1833254944850443	-0.1704084947333872
0.2304053976264735	-0.336549173963737	0.16209800443645678	-0.3318930432715016	0.2781411531295432	-0.18689308814077865	-0.17872038529625695
0.235372795572395	-0.332369413804369	0.17231476995460165	-0.33495817331510536	0.27223611414228704	-0.1898897154744776	-0.18730926568408823
0.23919936021107474	-0.3283597936926818	0.18273568097238171	-0.3382843762097083	0.26627379437479864	-0.19192181602239203	-0.19490580314275063
0.24375742181230534	-0.32422660258675706	0.1941749030150292	-0.3410376343785142	0.2601960905551072	-0.1939977913157038	-0.20153950882013721
0.2486125926017281	-0.31996289307097125	0.20553608798857245	-0.3433509083010158	0.2547146337811904	-0.1968663178695096	-0.20787879675194826
0.25407367487826216	-0.3146602335902203	0.21772642425051855	-0.34676892955995064	0.24864026792359253	-0.2005251601448348	-0.21309532345857102
0.2593658124346903	-0.30913408527027025	0.23037206702833488	-0.35001139209738164	0.24334667578209798	-0.203806116256385	-0.2183656975587659
0.26419099016930575	-0.30342554694537843	0.24516744258941015	-0.355433768727068	0.2384666597560338	-0.20981872225691003	-0.22340515963205404
0.2692671993955884	-0.2986183547568136	0.2594018746985128	-0.3615118073469217	0.2338712090738634	-0.21452150773931628	-0.22730185611869286
0.2740965314273859	-0.2942140049276731	0.27377617517573993	-0.36820178081107247	0.2298438045265012	-0.21911067336948728	-0.23050925475528072
0.2787702625913438	-0.29137643215746867	0.28689605774090127	-0.37614238424110047	0.22654442887302315	-0.22354989445455592	-0.23142705696449578
0.28414626099862045	-0.2881354508811525	0.29856933404331815	-0.38369970842940193	0.22331394154478051	-0.2278623122138356	-0.23241306510965964
0.29051727093391605	-0.28411022562113164	0.3123368717889348	-0.39084433919812134	0.21921490742109517	-0.23237207737576462	-0.23138392470413077
0.2964029895542646	-0.2795535014224001	0.3259071986654348	-0.3979580946360004	0.21478972283011663	-0.2363560372572514	-0.23056747748320627
0.3003935304227465	-0.27453425308417895	0.3397918340751204	-0.4058054951992124	0.20956451387622846	-0.2390916317374575	-0.23035153665969949
0.3026667227440543	-0.2705946644465657	0.3522972844886099	-0.41344099855597083	0.20520317944160352	-0.24150220991317936	-0.23089939186422276
0.3043061867445997	-0.2660807504408687	0.3636652492671533	-0.42094084422298395	0.20040786155536333	-0.24421078967077664	-0.23047271878592812
0.30569110979490516	-0.2608778873055397	0.3723554885908164	-0.42764468895396257	0.19525987869942205	-0.2461014445799667	-0.23014105920174427
0.30787248740000095	-0.2554647293293052	0.3797054903952862	-0.43426470077861445	0.1913782560770372	-0.24812536806934624	-0.2312232565571533
0.31115073697207096	-0.25122229792879597	0.3847600108789524	-0.4412897923248055	0.18747391805994182	-0.24991729111841843	-0.2329714587697862
0.31439333944590014	-0.24591828285589937	0.3887166134290957	-0.44752412912254436	0.18513324375786694	-0.2508238745936251	-0.23549267538417523
0.3171210231457651	-0.2405545155260241	0.3929163553541936	-0.45432377323670403	0.18297028262029513	-0.2513345687510103	-0.2381221097822242
0.31934434688700136	-0.2350004056904684	0.394565894153308	-0.46184391569929295	0.18202055729982242	-0.25130004515606075	-0.24268820612031533
0.32049392668027027	-0.22960868331246356	0.3949811207414961	-0.4690486789690349	0.18184936867284338	-0.2515960414219276	-0.24793059434311687
0.321097957289607	-0.2239264669548423	0.39572926676251957	-0.47480054075209055	0.181990260252809	-0.2511518085126064	-0.2527712070424116
0.3223534994600739	-0.2180135333452626	0.3952371627381256	-0.479945559441474	0.18313321363354962	-0.24976624294244712	-0.25808189808730114
0.32308576677612244	-0.21297023051992003	0.3944646651225528	-0.4858063783124964	0.18623634907650652	-0.24716601270432081	-0.2649732171284271
0.3236343978180829	-0.20808249294519518	0.3929558265825551	-0.49090563296346534	0.18825406368110836	-0.24333492999566478	-0.272148313918383
0.3227227923539069	-0.20404500258574318	0.3909472831992843	-0.4951656589820891	0.19029581184613414	-0.23890516842962875	-0.28056943091357756
0.32054111813797065	-0.2004740581707612	0.38864733237216514	-0.49966967045459376	0.1923277878937488	-0.23270959510246503	-0.2896194031719107
0.3172841316766781	-0.19819981160608433	0.3872703596626101	-0.5034769690847635	0.1933986310798479	-0.22541296812622205	-0.298933680277773
0.3135562263573512	-0.1956465632073361	0.38518259643493474	-0.5069719270137538	0.19506624578642948	-0.2176157925499503	-0.3092229788323152
0.30879695971960563	-0.1953566117224377	0.3835365198912308	-0.5106430153818128	0.19682672625118053	-0.20843702329523842	-0.3192322586907606
0.30394294142081024	-0.19457917241417672	0.38284734679459886	-0.5153527915190645	0.19823632749051004	-0.1985626339688937	-0.3285345095004769
0.3005699433095361	-0.19556615845299755	0.38057712838876256	-0.5215800701502418	0.1995914513830717	-0.1884334540602639	-0.33705709314949955
0.2971717539370924	-0.19563450687209333	0.377936364915663	-0.5278591278266362	0.20031284541986139	-0.17764469390774432	-0.3453365103524908
0.2929216836666516	-0.19531034959679158	0.37449414687140226	-0.5333310443224746	0.1993750761141329	-0.1666139974401201	-0.35201161281556564
0.2883369724437973	-0.19678327656583522	0.3719167787189823	-0.5391932978350819	0.19999487046301176	-0.15464096482360565	-0.35749656782191114
0.2841461080368398	-0.19863460572581865	0.3690315380380593	-0.5460254598431737	0.20018682414379918	-0.14165174343612277	-0.36261027911847593
0.27949831569987044	-0.20018231331454808	0.366756908010254	-0.5519776315028787	0.20029389387541147	-0.12862312631682052	-0.3663298189599817
0.2740728990834612	-0.2023545910403664	0.3643526038517113	-0.5569703430308073	0.19997813656648683	-0.11567945840241467	-0.3699369830378244
0.26815995590095454	-0.20681167532926975	0.3623705210083193	-0.5620412363828765	0.1991833038878742	-0.10239281285623025	-0.3732727474725728
0.26191870358825836	-0.21093335004364533	0.3606350592144465	-0.5669415190858685	0.1971399253924715	-0.0899919955643721	-0.3752237967749055
0.25494555965141485	-0.21467641097121726	0.3591671911401154	-0.5696575672381283	0.1955800700936766	-0.07805232334620832	-0.3757606874086821
0.24823106291482003	-0.21877737735711103	0.3588590128318078	-0.5706047459552541	0.19416634132354316	-0.0664510636705575	-0.37595582991128834
0.24150711088314236	-0.2243677134789325	0.35857021676912004	-0.57174204631292	0.1926512103152522	-0.05606325794208989	-0.37495504861591683
0.23457394130606968	-0.22980129550565792	0.35827744483752527	-0.5727149035770345	0.19169918944679862	-0.046589143106575935	-0.37391022800857826
0.22820565281081331	-0.23489896327608165	0.35667962604102343	-0.5729607127612015	0.19054233904579623	-0.03957079756134585	-0.3742574120132809
0.22211086160104063	-0.24188970015365238	0.35405856232668187	-0.5726011005186368	0.18912669458353906	-0.03380111455813183	-0.37366537831062074
0.21673837279304864	-0.2497180283822527	0.34994776099027625	-0.5721038226934723	0.18826605453814546	-0.02955975885703153	-0.37389249762171617
0.21276054431888083	-0.25832247141832	0.3449422481644167	-0.5731291484962818	0.18757798161336456	-0.02539015738438146	-0.3729432457107916
0.21026939083267734	-0.2671783858827852	0.3385952831278504	-0.5735691597590088	0.1866459586311885	-0.02235034099188291	-0.37164710677743146
0.20908211153504988	-0.2755850143438132	0.3313444542602425	-0.5736221687661944	0.1870879710137395	-0.019461932915325955	-0.3705765147623026
0.2090161995482202	-0.28323862255175053	0.32134648623048273	-0.5743327131273985	0.18704447977762373	-0.017124002886724006	-0.3713621396747285
0.20936254855162323	-0.2904772189996228	0.31010733978085653	-0.5753006333196765	0.18728582449449296	-0.014506672579963052	-0.3714677926166042
0.20906312963020496	-0.2981190345367095	0.2978774981635683	-0.5768646568162482	0.1878280781446201	-0.011418155825589913	-0.37281382053730283
0.20981234719122502	-0.30664364971201413	0.28565429896360195	-0.5777676352796774	0.1883084487768502	-0.008724945384048093	-0.37441316860139723
0.21076555622260065	-0.31429412360327885	0.2736705796658515	-0.5781432845357362	0.18886282540982754	-0.003956882193434624	-0.37644187439624155
0.2113225217366659	-0.320081431032325	0.2641104882063119	-0.5785161632648936	0.19001417901850925	6.688251948420727e-05	-0.3794408213190485
0.21280369643147237	-0.3252718478922745	0.25386153482257157	-0.5783068290207136	0.19096269104303915	0.004637917336645631	-0.3813228743955639
0.21427575517841618	-0.3293227565537873	0.24555184674984348	-0.575644830623844	0.191876647388446	0.008668747583569631	-0.3847234762095826
0.2153262774998647	-0.3327354088310569	0.2377760614246287	-0.5719695927701033	0.19198522713572194	0.01232352589446939	-0.3873108734383631
0.2149698877860839	-0.3368146660283882	0.2289065080501676	-0.5668434809479745	0.193324907957015	0.01580134937188279	-0.3902618750183578
0.2149559295151747	-0.3410064344084132	0.22054248877357638	-0.5612775330439895	0.19437055015330731	0.01996319344071573	-0.3919199570630633
0.21436255476555086	-0.34517856746035414	0.21100323845812238	-0.5547156387017635	0.19500510553407618	0.02391614187009422	-0.3942076118378635
0.21454098828878493	-0.3488022119449588	0.20287998395612727	-0.5467822651712828	0.19519259416932006	0.027926713219666957	-0.3961396127367576
0.21530219092168507	-0.3531608427724658	0.1940249018194677	-0.538611996313579	0.19625510799971013	0.032839630727216726	-0.39708412213610805
0.21554728526125086	-0.3587856227586285	0.18409985316813227	-0.5305247070342592	0.1975879581906618	0.03633918492152566	-0.39741964288414156
0.2155878223358129	-0.36422512291351933	0.17417304462569755	-0.5229580453138136	0.19835388830339265	0.04003479080035533	-0.3963496021414023
0.2142303440224834	-0.3700372884190612	0.1668743143657435	-0.5150539383012948	0.1992583834839523	0.042668853476594465	-0.3951340654409114
0.2119601625169204	-0.3768951930851257	0.15804114846368572	-0.5082811630697557	0.19963885637798257	0.04435810888171836	-0.3934379032180253
0.208873302818175	-0.38522372113076664	0.15034133892432003	-0.5025635001962762	0.20067589341188116	0.04541181387704596	-0.39133066477943546
0.20620682147644823	-0.39333764521840514	0.1449833946172259	-0.49841470485967276	0.20002344194589677	0.04573398797340467	-0.38853490203472374
0.2037949947828227	-0.40247956826369197	0.1412602855318159	-0.49438285001750804	0.1988872888401596	0.0454030856730787	-0.3850813705915406
0.20201787883814407	-0.4126928559254693	0.1380879822915431	-0.4903415084759365	0.19788867657337464	0.043271657980253515	-0.3823180725556057
0.19969866615416088	-0.4236004549500673	0.1356298734983111	-0.4861057579496574	0.19686382725811308	0.04096864457745674	-0.3788326941654481
0.1964095508260107	-0.435041757628081	0.13325813591437305	-0.48278974803365293	0.1949261869044603	0.03774725868373844	-0.3756143155475718
0.19429415169536146	-0.4473361230012877	0.1331335384645995	-0.4791367722303409	0.1939388712676887	0.03379722969358246	-0.3723482053323326
0.1929884189254114	-0.4606499321111933	0.13236622045259713	-0.47415656320894906	0.19221577954295968	0.030130413808570976	-0.36906548631624925
0.19347542544889926	-0.4732457550872701	0.1310999204750356	-0.46942924309595346	0.19049835906517212	0.02653945814974471	-0.36613362736687133
0.1952905340222158	-0.4852802057325004	0.13002989439755347	-0.464426447712491	0.1879864409003068	0.02210836969237095	-0.36194788365956315
0.19866668215233313	-0.4967489550813255	0.1274679741866332	-0.45838282687960885	0.18455651328224715	0.017761858568748127	-0.35692624047588084
0.20322854864591916	-0.5070205528997062	0.12442128666962865	-0.4501507067927141	0.18020172319601993	0.012025508765296216	-0.35104483156963473
0.20782401694669428	-0.5175835146729852	0.12105846528590655	-0.44109827937527313	0.1758057647010475	0.006407857661591985	-0.34520746941432945
0.2120845884817554	-0.526895168717104	0.11933284015038273	-0.4320799579973995	0.17102529935964225	0.0018333662197113762	-0.3383451854174253
0.21717265306336633	-0.536066801233026	0.11680783932595323	-0.4229437747367719	0.16611630288334248	-0.003045311709997687	-0.3315555245821619
0.22290885883568726	-0.5447032934742216	0.11451655941776911	-0.4132070474290249	0.16076136522578327	-0.008433617037567773	-0.3270669716214792
0.22803452735757865	-0.5505705434468655	0.1113104028690541	-0.40419806520650015	0.15432772723608537	-0.013710170533686273	-0.32407517141248166
0.2323405462128066	-0.55560115572854	0.108583171475623	-0.395362068113818	0.1470200952048623	-0.020101606292776315	-0.3226527882164979
0.23632124021089387	-0.5606408019994357	0.1052385665013799	-0.38658589185975334	0.13983085119188793	-0.027030985151872484	-0.3223156214469299
0.24050340455396949	-0.5653931329453953	0.10243472023182236	-0.37853979331358045	0.1336055182820949	-0.033289499662113746	-0.32227079980712564
0.24447846540668092	-0.5679278247736276	0.09952885447257329	-0.3711166615071141	0.12789005185408253	-0.038847716875106575	-0.32261806609726423
0.2488939422451436	-0.5715533238845731	0.09677990229472237	-0.3639620206127573	0.12281503219871512	-0.042011909607414105	-0.3220516627855189
0.25455179780038684	-0.574743943147871	0.09279493659794802	-0.35743107190171564	0.11792288980277457	-0.04577815757805783	-0.32250294461603835
0.2599332978331398	-0.5778985044874704	0.08842182909823773	-0.3509964225790242	0.11317471734354237	-0.04926248359497764	-0.3215934428880172
0.2650267852560066	-0.5794017857725767	0.0841031579716938	-0.3453249739151406	0.10849266854312856	-0.052347774483575416	-0.31951031767508237
0.27088405898642337	-0.5798337691130797	0.08023547237071249	-0.33976124893617954	0.10450145431519942	-0.05439224337615676	-0.31535750141652286
0.2772223317121383	-0.5796322099970395	0.07727082501783872	-0.3333496438186705	0.10016235603839223	-0.05644705341318323	-0.3093489074387043
0.28338483453525465	-0.5771481350491083	0.07486881387108928	-0.32736605501983185	0.0970518234652901	-0.05737614441555343	-0.30288519144203974
0.28938772970418775	-0.5737714820575153	0.07338571184112383	-0.32238372682657623	0.09291755206870238	-0.05679563952372396	-0.295654721902135
0.29454131189957333	-0.5691783182209966	0.07240294981841075	-0.3170547900913424	0.0886253083464532	-0.05617551940894261	-0.2891525488567764
0.29879990721824917	-0.5653849175857433	0.07173210026295022	-0.3114989417048717	0.08414681719587301	-0.05484214402961731	-0.2828563995416045
0.30205486920419444	-0.5604503136969349	0.07244231510634665	-0.3062071667781303	0.0800974170219456	-0.05376954136606038	-0.2782197156621691
0.3038404996692352	-0.5566728725211094	0.07536750605507174	-0.3004959442031454	0.0763848195069557	-0.051435177043091106	-0.2724527644637628
0.3049331472003683	-0.5533354388278967	0.0784207575915406	-0.2944184216930823	0.07210221693508156	-0.049742011809776	-0.26800364652286596
0.304713547413175	-0.5504263957766138	0.08238854455700746	-0.28733867704996063	0.06810228931143461	-0.049438917726244244	-0.2653594238382814
0.3037575277702432	-0.5485870160133475	0.08586073619037345	-0.28093221886480846	0.06445953272954688	-0.05027059196887776	-0.26566371742560185
0.3022345136584389	-0.5472551266861793	0.08824697762374374	-0.27445752627552655	0.060368328634063315	-0.05159440372843654	-0.26617450843469065
0.30038749155152394	-0.5481679129077156	0.08850457508797788	-0.26682524842196376	0.05581762376392435	-0.05315202099875957	-0.26618602370580874
0.29772692354393193	-0.5506174146051298	0.0879953931510403	-0.258140449848564	0.05144410532932982	-0.05581378801793643	-0.2667151179474395
0.29476557820109145	-0.5528664837444904	0.08679004141849397	-0.2502239631643849	0.046900355938601035	-0.058059320176450185	-0.2674838787544132
0.29186632076617863	-0.555923411017912	0.08691501441553406	-0.243191174952031	0.04211837390596049	-0.061002075217219086	-0.2693996417631071
0.2893226987428852	-0.5586413751511463	0.08650989718861427	-0.23699265429693636	0.03593767757417171	-0.0647474224848223	-0.27186906453550264
0.2856896018923761	-0.5604175953005451	0.08611759582399668	-0.23154288166486128	0.029587032705568814	-0.06964045952275619	-0.27510610325970797
0.28271992915283045	-0.5624890415201727	0.08446787499961116	-0.2280651969919812	0.023319170805269653	-0.07449733302199187	-0.27878288216873165
0.2800664341194357	-0.5635682544262792	0.08195038473371462	-0.22506613718392562	0.01667631680033731	-0.07757000841112775	-0.28212763678649166
0.27635890384167383	-0.5629483832176815	0.07905815216826143	-0.22206851175523304	0.00841594982031153	-0.08046513077110574	-0.28485159932292703
0.27239309780615584	-0.5624221151776841	0.07755610729473272	-0.2197272789787151	-3.512733526469039e-05	-0.08214900605117366	-0.28905253508313633
0.2687023146781116	-0.5608584687765027	0.0768082967446121	-0.2180064838286977	-0.008697898378270334	-0.08380988296419346	-0.2946349379147029
0.26433865459423744	-0.558349708585294	0.07812626465729336	-0.2178163989552568	-0.018257739183877988	-0.08490823011684814	-0.30110274795883857
0.2607171596737163	-0.5552252837957067	0.08108847362844515	-0.21668461386271126	-0.029487148956827136	-0.08619610027768174	-0.30782746346836165
0.25745591762046166	-0.5512319101862363	0.08444468012802454	-0.21536734810197228	-0.04077853077575517	-0.08717517852777176	-0.3144912525798035
0.2540528241397556	-0.5466705156178061	0.08698242809854684	-0.21289436841569087	-0.05189051601973306	-0.08727852618481988	-0.3216648714432395
0.2507482971743663	-0.540376018958738	0.08872238637643069	-0.20995947000642137	-0.0629028695778754	-0.08667367553526159	-0.32968381286036547
0.2469335643913432	-0.5327692205617429	0.0922771102364441	-0.2067173332364251	-0.07435473395890267	-0.08460270887890171	-0.3377138430604151
0.24350221652443882	-0.5262576624973596	0.09633717673820234	-0.20415532934038966	-0.08608759714234525	-0.08335599956630857	-0.3467941343828051
0.24011395070873284	-0.519808801870979	0.10182065113765564	-0.20027101574429984	-0.09819921855164943	-0.08183717612749117	-0.35462089761390186
0.23591693882168382	-0.5119368397316467	0.1066331862130182	-0.19613388895551676	-0.11037525951360981	-0.07928943774894165	-0.3616462328524332
0.2320843075726234	-0.5036715170591685	0.11229661915153655	-0.19221095042579575	-0.12213734205702037	-0.07692094535173932	-0.3666174233265884
0.22828970627725764	-0.4949574334496422	0.1174397787159599	-0.18649594793870208	-0.13259436331308827	-0.07485913637005291	-0.3704793689476211
0.2235855031344455	-0.4864227202787989	0.12150808173927194	-0.18116509788932514	-0.14038797038766368	-0.0722203819926364	-0.3762745645635255
0.21793804792504834	-0.4769578757553806	0.12500100870495445	-0.1758390295623374	-0.14773019452962063	-0.06970480721311995	-0.3829789249755812
0.2118305153731132	-0.46890787411992546	0.1291161868605147	-0.1717802651495968	-0.15389837854633293	-0.06692486707549022	-0.39089953313428305
0.2056524442537136	-0.46163172628210364	0.1326826050507125	-0.16761313282252752	-0.1604778423822289	-0.06450052272685274	-0.3993451955352314
0.1995511229761564	-0.4541494684812369	0.13500701612400356	-0.16236683977547733	-0.16597973162777965	-0.06329668386382094	-0.40849328520762024
0.19314963377861816	-0.4459448042747069	0.13717558386233455	-0.1568274854525384	-0.17073465750393352	-0.061800505557752745	-0.4181256439964961
0.18776781018125774	-0.4388585242968548	0.13899443520066188	-0.15281593082583736	-0.1743530943538877	-0.059085149972270073	-0.4274545783494644
0.18284189892296776	-0.43369251438693884	0.14151816377959253	-0.14940506244498392	-0.177037547558318	-0.05675038304799398	-0.43647477378124266
0.17802287174091358	-0.42964969712947726	0.14353909918454943	-0.14624556908970998	-0.1781613641970074	-0.054613104318311755	-0.4461828925516827
0.17348407662102516	-0.4262529605738241	0.1454214452093161	-0.1437341871202668	-0.1798946897619579	-0.05204675566798046	-0.4555396727646431
0.16916792248064585	-0.42272058988562705	0.14697264840457241	-0.14097153685408423	-0.18285677050497537	-0.05031042292832565	-0.46493964190959325
0.1656927437300312	-0.421275546115405	0.14856375791184634	-0.1386346666235762	-0.18642786450372995	-0.04900633226789648	-0.4739995525569392
0.16129520659015495	-0.4187625069023471	0.14957295086870132	-0.13746747840397044	-0.19003649487364704	-0.049434582526332656	-0.4837140935717275
0.15604247992534515	-0.4164744823428509	0.15220465844716927	-0.1377368099545262	-0.19360669220614887	-0.04947160716562188	-0.4927842569740006
0.15052963812717754	-0.4147155260472773	0.15442923303825865	-0.13923986776497732	-0.19679504113071372	-0.05003388771887143	-0.5031085573710231
0.14493154402859285	-0.4141960318306312	0.1564323971788164	-0.1405694549359741	-0.2003640074935818	-0.05086791428862397	-0.5134333028507797
0.13799560421635415	-0.41403125801399604	0.15931725048128997	-0.14068048065615973	-0.2041333253110337	-0.05252370578292078	-0.5243639775394507
0.13144069589044002	-0.4146716992640406	0.16214508664470959	-0.14142180112151	-0.20727882151229152	-0.053368715772382926	-0.5357283189745322
0.12533561913368974	-0.4159114628647988	0.164180865575216	-0.142421825464363	-0.21076111431976244	-0.05325732435032987	-0.5466001063106161
0.11893377695334711	-0.4166593203849026	0.16560994677468066	-0.1430704902785097	-0.21338828609538857	-0.054218168735000634	-0.5576622122470916
0.11211440423529227	-0.4187045639486973	0.16702928658771377	-0.14397790743090444	-0.21615402124109112	-0.053879868065662175	-0.566916638356568
0.1043784299949179	-0.41889023164541894	0.16809046039530945	-0.14532687640595393	-0.21864365102756708	-0.05287314323827486	-0.5759467956054353
0.09785876914935547	-0.41956417979581445	0.167366173824211	-0.1457171345078884	-0.2219183202714609	-0.052036237069554625	-0.5836389134051914
0.09276524427049454	-0.4198676016470911	0.1657119004848387	-0.14654264235566145	-0.22469497709440367	-0.05123748367245375	-0.5919960834514305
0.08798054087600003	-0.4194665555058633	0.164338275712151	-0.14819430568705452	-0.22831215018873674	-0.049460349112735426	-0.5988784676746461
0.08409157026212383	-0.4179939912702749	0.16314414213507467	-0.1504963676444393	-0.23221511460623057	-0.047056553592409706	-0.6030601298024678
0.08022672121822681	-0.4144602251292295	0.1599098455574203	-0.15403126258517386	-0.23718292093538673	-0.04373714871464043	-0.6042197278297141
0.07653309194079781	-0.40993540970660564	0.15618319420128826	-0.1580089411471324	-0.2428452275025089	-0.041194768709509375	-0.6054544804263257
0.07249671452037675	-0.4032643116549525	0.1524837085074052	-0.16212949358163442	-0.24948538475012297	-0.039116733251557574	-0.608288766336883
0.0689900604171071	-0.3950830572820115	0.1486946469523923	-0.16845672037836548	-0.25673019655493845	-0.035902319384311494	-0.6103581499278995
0.06521249773338644	-0.3852013335769784	0.14520767060057327	-0.17542592353680564	-0.2637825267092038	-0.033671104020253924	-0.6125829952516889
0.060700090687849845	-0.3752572250996716	0.14129775719119259	-0.18239057219771956	-0.2700643818122295	-0.03167950706139432	-0.6138262258374332
0.05497593946341728	-0.36590034917997233	0.13830574261321105	-0.19008176052220221	-0.2755597935847247	-0.02863212669532653	-0.6140307644782927
0.04834692695619462	-0.3575380840239674	0.1334973674478593	-0.1982106811260457	-0.2807903441185022	-0.02495316390431523	-0.6122560018432754
0.04163585533217111	-0.3490126938609163	0.1296026686944203	-0.20529394990238686	-0.28557645080639116	-0.021914680699472715	-0.6100713099296733
0.0338963663491059	-0.3415062124646222	0.12542465956958826	-0.21318467269929506	-0.2903935335024343	-0.019701757804686703	-0.6078852999308497
0.026119238170831553	-0.335058439501894	0.12222768560516062	-0.2213101288205255	-0.29413061168823407	-0.018485060058408328	-0.6057608307091971
0.018675700352410212	-0.3291279218019593	0.11892110003782208	-0.2294592658593173	-0.2982274263648005	-0.01738158265042971	-0.6012291335056623
0.01097252983413028	-0.3249379008063457	0.11510995669697038	-0.23835741184223821	-0.30135191918019605	-0.017006294505711773	-0.5949186053556103
0.0029876050368813985	-0.3219353929137122	0.10905982918777123	-0.24637184817382207	-0.3043195195936723	-0.01684769444975041	-0.5889131882068492
-0.004836214361874865	-0.3222138514978623	0.10204893244314271	-0.25589249240074047	-0.305988841612041	-0.016717546249567745	-0.5819705903727471
-0.012254117252998582	-0.3216723434733291	0.09291063906176339	-0.26536654655487674	-0.3077981269085223	-0.016363116583546337	-0.5751095811234445
-0.019882150515113058	-0.32165707776835223	0.08400621544615411	-0.2752462079104496	-0.3090585184599048	-0.015918671345907836	-0.5675657693670362
-0.026399687579686432	-0.32239321500222623	0.0758863490075206	-0.2851206158463102	-0.3105439635358139	-0.015599168274743908	-0.5609502280394997
-0.03315695842597774	-0.32366217182021056	0.06679823770979659	-0.29535679601151943	-0.3119321315715224	-0.01592687353110394	-0.5545749647055246
-0.03946301674057837	-0.3241030208501106	0.05804172146018981	-0.3053727611937437	-0.3133585713774867	-0.016446096801221662	-0.5482830322715224
-0.045344736675551514	-0.3236349969397839	0.04919400730535478	-0.31564046366315124	-0.31368488473499917	-0.01592210996472317	-0.5439678111213507
-0.051330678914831306	-0.32329698766617254	0.040449409692248195	-0.3264028690563546	-0.3137775221116571	-0.016979383885908337	-0.5416517869024128
-0.058538531958967306	-0.32198216796891704	0.0322846929724062	-0.3370462009118784	-0.3153225034370113	-0.017645296458163328	-0.5411471696904213
-0.0659484447237447	-0.3217892121293834	0.025091374143733008	-0.34816752695535746	-0.3179199305632694	-0.018581946078297853	-0.5414649918786337
-0.07218696599257565	-0.31873941335428757	0.018445820298251654	-0.3586444350330046	-0.32243894771601317	-0.01929991267057575	-0.5424879795736828
-0.07737603356863453	-0.3173689364891472	0.01501777457206933	-0.3692608105628665	-0.32754272930966943	-0.02028511512201436	-0.5441884234895822
-0.08234576812548723	-0.3144524177748925	0.012152779484598433	-0.37980633122497365	-0.33416208224014193	-0.021689279591126837	-0.5465888397341797
-0.08788396129687265	-0.3096003755530617	0.009614365811498056	-0.3904391983843847	-0.3403994664982632	-0.023428694028833026	-0.5489689091295211
-0.09389899809373137	-0.30538142457016687	0.007457711575224853	-0.4016636588684587	-0.3470786300454388	-0.024075582537363183	-0.5503879826908592
-0.10109183294645388	-0.30178015170646927	0.0060490150399831015	-0.4126377211917538	-0.35440917202409616	-0.024651079320629914	-0.5523263249794468
-0.1096730937471952	-0.29836443111423283	0.004644819808143911	-0.423039758450411	-0.3623191385728325	-0.02688707405456274	-0.5541662873991724
-0.11943693289926384	-0.29490493665299544	0.0023987000925229547	-0.4332621867179979	-0.37153977265669336	-0.029036838207650857	-0.5558392451048305
-0.13005703509669567	-0.2915516301059642	-0.0004372344097629804	-0.4434587415675959	-0.3807580764130923	-0.031004474702164893	-0.5564345514336362
-0.14145561916596028	-0.2874944673711547	-0.0035278289734489467	-0.453653566444557	-0.388943515658481	-0.03358468500823922	-0.5554934179088792
-0.1540318346845041	-0.2840202221221313	-0.007390610472666999	-0.46304393142649425	-0.39640672351650125	-0.036899111929906594	-0.5536995355535284
-0.16751701985820555	-0.2797859947758188	-0.012441459095777005	-0.47285925489388747	-0.40377447679250034	-0.04069198653981591	-0.5521659861153864
-0.18055083408130346	-0.27507313562400365	-0.018043524100860707	-0.481941707603896	-0.41048628846184865	-0.04417685045622949	-0.5507258016727669
-0.19298969720586073	-0.2707992416180849	-0.023976498889788346	-0.48939313703242115	-0.41840351446986646	-0.04743940484916205	-0.5491262913501372
-0.20399794336132532	-0.2672266259459805	-0.03013429309751566	-0.49619461492339845	-0.4266702684216209	-0.05106216185381688	-0.5472209546870106
-0.2129455603906148	-0.26307833371694705	-0.036409883886232786	-0.5017231194362193	-0.433722709442878	-0.0545418528090222	-0.5451085426545269
-0.2202579157517834	-0.2600307458083441	-0.043943718117429184	-0.5070081532320924	-0.44024949572058475	-0.05751828747547423	-0.5431090123030043
-0.22810588468853257	-0.2562371743039327	-0.05139942047236315	-0.5104952552425697	-0.4461987576554039	-0.060526496675429566	-0.5419916341509106
-0.23455282697349575	-0.25350278744039284	-0.057988637940408344	-0.5129320142011484	-0.4522132043565264	-0.06445300893976282	-0.5411186257654395
-0.24004763977664023	-0.2509016138386887	-0.06256533510229616	-0.5142752001869704	-0.4577806263905314	-0.06756242298632678	-0.5414596489176028
-0.24480820731614386	-0.24679552588042433	-0.06685996991668754	-0.5146017081004907	-0.46240829739597067	-0.07121458870320838	-0.5432414923440594
-0.24868181973654893	-0.2434941678436359	-0.07151473060250432	-0.5128540408049667	-0.4658591555266737	-0.07605162545826474	-0.5459381016865122
-0.25253534884067913	-0.2421758798151077	-0.07542866288059989	-0.510819375335245	-0.46821813649919986	-0.08121698075698416	-0.5500836334288517
-0.2577823115482069	-0.2422107475428528	-0.0807592138065662	-0.5092099167617975	-0.4709701342869315	-0.08823407002251957	-0.555520636975932
-0.26429450118765874	-0.24339078390410482	-0.08812106638423975	-0.5075470241317954	-0.4727473470710023	-0.09708497882784317	-0.5636752837470398
-0.2726827350567081	-0.24549347184663298	-0.09840387538521206	-0.5066135381782613	-0.4747877439072901	-0.10631920681342867	-0.5754422796115208
-0.2816200440414699	-0.24896028109318458	-0.1084978554800189	-0.5049970426001301	-0.47731787325091635	-0.11688251532883626	-0.5905793328111802
-0.289462424079856	-0.25539453802160444	-0.11997407073395727	-0.5030673205915214	-0.47782195489745677	-0.12633527931609134	-0.6072565028037266
-0.296201983750097	-0.26299427762062116	-0.13284510951389789	-0.500533473562304	-0.4765648375885672	-0.13482245925262318	-0.6259213164027257
-0.30251224611195426	-0.272254020976715	-0.14758300061576718	-0.4958874993414045	-0.47401550699070777	-0.14380798587520885	-0.647502372664109
-0.3074548840661321	-0.2859762072676731	-0.16403913244442028	-0.4902164696003434	-0.4699808083755033	-0.15144919497751994	-0.6695820575758198
-0.31074441435858907	-0.3016283714924893	-0.1808028058700513	-0.4832182413019447	-0.46526410597495765	-0.15689533024258712	-0.6924587254984441
-0.31248415780313643	-0.3169266579377542	-0.19862232683177272	-0.47286065503077146	-0.4610024375600386	-0.16139884591133824	-0.7158771338266459
-0.3107897179466431	-0.3312155472065247	-0.21379607630149836	-0.45985019751928125	-0.45474646813445535	-0.16509256987285975	-0.7413790595828939
-0.30704352891876063	-0.3430865588071463	-0.22665891140758032	-0.44467457406514777	-0.44751682429110473	-0.16645098444335923	-0.7647757516005418
-0.29946675520309196	-0.35357218259735396	-0.23642470165640758	-0.4283732061450498	-0.43731038981436976	-0.16687273524634116	-0.7881640234843296
-0.289306612214557	-0.36038909977378353	-0.2449586444308268	-0.4102860581647596	-0.4248237645056138	-0.16476065323400568	-0.8110198683206186
-0.27732481815835813	-0.36262568524046845	-0.2504165749379812	-0.38973991674179387	-0.41105908736086766	-0.16229201266542115	-0.8332021273975024
-0.2636989927030513	-0.36116285685895044	-0.252659020710716	-0.3672773528406721	-0.3960493083420011	-0.15879453153418058	-0.8537279202836134
-0.24710675774191923	-0.35559049900834	-0.2515013615645102	-0.34474719183608404	-0.3796999407611475	-0.15337940433243477	-0.8725316800896616
-0.22941102730323756	-0.3443613083558739	-0.24678121875896833	-0.3205479857033342	-0.36355919317134483	-0.14608734354969316	-0.8921441589567799
-0.2106390274701666	-0.32909008357167147	-0.2387757594081496	-0.29622753740791896	-0.346919353391133	-0.13807944049249823	-0.9116967219179537
-0.18963104813105924	-0.3106325958677947	-0.2274863642037567	-0.2716471709995313	-0.328881973681083	-0.1295354406399555	-0.9312738510943774
-0.16778264524447947	-0.28954924827436324	-0.21390934767939526	-0.24551218108895534	-0.30881249279865414	-0.11962854915528358	-0.9490170300745008
-0.14376073877202156	-0.26644807952497107	-0.19695406153921943	-0.2177755438985727	-0.2872260187333646	-0.10807020958423924	-0.9695527008583393
-0.11891099021158485	-0.2393549340192152	-0.17731675540920347	-0.1873627911424074	-0.26463886938853637	-0.09541720792154215	-0.9890911302565181
-0.09184004650368116	-0.21013154626713013	-0.15482152596555157	-0.1555911570214954	-0.24151155691691562	-0.08294161465047252	-1.006882006449926
-0.06292675401336065	-0.1784705406028613	-0.1305796223356445	-0.12343917189193437	-0.2175862354726294	-0.06925491766794693	-1.0245054205997737
-0.032342591635203026	-0.1437496595238394	-0.10471349993903459	-0.09042603529906397	-0.19220880577789012	-0.055195456254891896	-1.0423265446178527
-0.0001345816655672241	-0.1056326387560322	-0.0780050544548934	-0.055964648863973496	-0.16555395951114119	-0.04097287182211547	-1.060492064301933
0.03336431885312196	-0.0664432575165695	-0.048460840876142525	-0.021265386628767168	-0.13637564330802435	-0.027451863441195025	-1.0772944303703134
0.06842925018038003	-0.02448260248705192	-0.01804705692184695	0.015154657691344678	-0.10479897146447667	-0.01394363427553422	-1.0926417081429576
0.10503914845441295	0.018458773101272457	0.013777007671862056	0.051450510603555585	-0.07021945776486938	0.00035797327602633735	-1.107793480169857
0.14296803532339442	0.06262788461541337	0.04669778405349892	0.08756979414299049	-0.03498495168091405	0.015598119379904987	-1.123705328175125
0.18240072511473135	0.11007357226639743	0.08064416415936203	0.12442076644010647	0.0017336041969515728	0.030870596662320872	-1.1395112650099466
0.22396751753868002	0.15832502722917924	0.11489945263174514	0.16135384932694086	0.039740724708591024	0.04720697904800966	-1.1546972634935748
0.2676636812027545	0.20852227900072892	0.15090646090342824	0.19943452469720765	0.07942715547747789	0.06507879856178463	-1.171846263007391
0.3139166195526903	0.2610967838672468	0.1891939609159914	0.23895472628482425	0.12069302373893065	0.08402336613509657	-1.1889248014525087
0.3623201258549829	0.31514130193684653	0.23032802170714176	0.2803688202510779	0.1625532523160486	0.10411677235028231	-1.2066003913041035
0.41204822977319105	0.3701733147737231	0.27275277732615577	0.32271600336634876	0.20487960537239344	0.12508254690165965	-1.2256564358989175
0.46392656285745737	0.42832375661635047	0.31653966215794904	0.36669154976143437	0.2473252306718198	0.14753525481820212	-1.246479839664784
0.5164617926765898	0.4884958393828049	0.3625796313416679	0.41216623409118547	0.2906026375360505	0.17184586177814154	-1.2686607908524046
0.5695788323212575	0.5516141258765874	0.41126432891349896	0.46029813966025834	0.3341547937737411	0.19792784059032953	-1.2906062532592386
0.6239329328778506	0.6187736435414942	0.46157874458054426	0.5093435254473828	0.379368302714305	0.2250777046070573	-1.314199019319877
0.678149179804952	0.6881154684765262	0.5129034483618264	0.559362244260524	0.42539933848680506	0.2522120218466687	-1.3384688108938854
0.7319376612776061	0.7586233124665348	0.5654470654757106	0.6099557603696424	0.4719550996666053	0.279743706895923	-1.3644972062233909
0.7856421658640977	0.8329808353238451	0.6197940046906341	0.6609339389312866	0.5181014258308337	0.3079191470594174	-1.3904248497048306
0.8399503914266768	0.9099476048909206	0.6753147669902648	0.7120996838402193	0.5641910635284964	0.33596106880445376	-1.4170743018160163
0.8938154877000177	0.9887659252127463	0.7315163547003785	0.7625971848672737	0.6115248659693227	0.3640580638453762	-1.4449155624288141
0.9484051081828011	1.0690256377744765	0.7897760417089993	0.8128579900976063	0.6587458606607979	0.39202251209474304	-1.4731259080625354
1.0032496334725436	1.149982196646951	0.8497322404778793	0.8624087473359608	0.7063142800793383	0.4190661495194697	-1.5014837008649584
1.0590164996066167	1.2326103347324027	0.9122354304450072	0.9109260389020931	0.7531025471418844	0.445979967121193	-1.5281262589974085
1.1150530270008006	1.3170924733101605	0.9752200567731222	0.9591731317854595	0.7993107666355026	0.47278918973544554	-1.5547757660609391
1.1722865049908033	1.4037311021436525	1.0403741987052568	1.0090804831158087	0.8465757613208946	0.5000063643130379	-1.5788542976960744
1.2316214638329201	1.4936226109780615	1.1089869548285283	1.059558317168541	0.8940109539345522	0.5288144891614838	-1.6015741327484243
1.2932314192469303	1.5871302046492433	1.181494035616554	1.1111205508596786	0.9414698505259316	0.5576993469541954	-1.6227092106432355
1.3556138613252289	1.6827950867632644	1.2569269649996149	1.163204100419153	0.9899995258209637	0.5873813745543983	-1.6413131088165311
1.4181957253066775	1.7804769607703046	1.3357282826667405	1.2150249161610145	1.0381551883283269	0.6164423064238994	-1.6586853004823199
1.4810037902307356	1.881078885224785	1.416164943387048	1.2664369761648657	1.0867656301804072	0.6453926502504012	-1.6734795872069885
1.5427033119723244	1.984081900328503	1.499328043397868	1.3165914451460106	1.135341328431958	0.6745494203818087	-1.6853259171007686
1.6033728825198221	2.0919631865096697	1.583995142320187	1.3666304126625723	1.1834128199520082	0.7040415778905016	-1.6973494442510524
1.6632741232956034	2.2038506783182035	1.6687923541726897	1.4163974986667398	1.2325547299185444	0.7315178803913611	-1.7104433622323723
1.723125685815793	2.318472361081021	1.7550339028878892	1.463289032629483	1.2826999097331666	0.7579042702546883	-1.723871677706827
1.7818382010446605	2.433993699866698	1.840218472693211	1.5078658814146164	1.3316364258720996	0.7835929327933494	-1.7369576652076948
1.8388440535273975	2.5494855071572466	1.9229898368301674	1.552126049508783	1.3803023176247464	0.8075990658407495	-1.7520972308620308
1.893149545192057	2.6644268818767882	2.00317019545453	1.595998643146557	1.4271751538823723	0.8297243613518089	-1.7685260203219841
1.9455679133781378	2.777381476111255	2.08107306537934	1.6371267883922545	1.472061696311321	0.8492311749566669	-1.78738666319465
1.9963525892159912	2.8890365328657484	2.155174764658073	1.6761096728765206	1.5159542757318885	0.8680926131567978	-1.8088799864844896
2.0452967160195588	2.999899924624233	2.226620128877599	1.7139152211825879	1.5576667812739964	0.8860917372473638	-1.834210897835211
2.094004193351038	3.1096603244266685	2.293133784585523	1.753229984499762	1.5987474245752433	0.9022044817786717	-1.8625518176286462
2.142482231703881	3.215938035429774	2.356094063008312	1.7925295036592244	1.6395252973415417	0.9165032769828814	-1.8911793966073707
2.1899197882716845	3.318228960086834	2.4154041634543573	1.8325766015241647	1.6784311289815554	0.9306506832365016	-1.921247638986169
2.2352832145268344	3.41755358008144	2.4708715456885506	1.8733869657797995	1.7153273195588183	0.9435634785183328	-1.952928789744862
2.278280088776346	3.514885513137684	2.5227839325205466	1.9138514373599806	1.7495498329025805	0.9550010606944253	-1.9861026061745328
2.3201443938305477	3.6090787984144663	2.5713989810007387	1.951717595777794	1.782668964550365	0.9658548691537769	-2.0167228541337647
2.36137024613985	3.7005318507581624	2.6169819198253372	1.9878221032131105	1.814631323754576	0.9768753372987641	-2.0484663933095963
2.40069830338612	3.7897004930296188	2.6587405038923206	2.0237323399330847	1.8457679003600709	0.9877735708385924	-2.080570701303325
2.4382959066798295	3.876467763383316	2.6968560959666656	2.0598832171956873	1.8760672522358781	0.9982701857389404	-2.1121113710356854
2.4752174204138337	3.9591050744239054	2.730959986843997	2.0954657374415704	1.906527452972196	1.0081449545222532	-2.143283281641754
2.509316233686234	4.0394893967330265	2.762997300431851	2.129285710787527	1.9352764769843376	1.018283805705209	-2.174072863101041
2.5409309396165303	4.117529352173738	2.7925617556850604	2.1617830241780003	1.962066434588517	1.0286185788464233	-2.204904672654951
2.5706291902482317	4.19473025230018	2.8211595564326046	2.1913840771510866	1.9873294757614552	1.038777510767685	-2.236215084874239
2.5995916917630426	4.269973902888327	2.8477131224539365	2.220058163736128	2.0101287860049446	1.0481540143470893	-2.2658860232971003
2.62775906336211	4.342681700870012	2.8738903840244787	2.2483056583437286	2.0326574358727605	1.0573104082529885	-2.2961089588206645
2.653958308956658	4.413151657516875	2.89811311005513	2.276796467500256	2.0524429025919018	1.0656659477251715	-2.328451594189762
2.677857359840584	4.482580872780732	2.9209612356993446	2.3048904825080436	2.072172407515311	1.0731036032173737	-2.359364734370919
2.7006632718189794	4.5498472190562715	2.9421378423554803	2.332431426924806	2.090960116503683	1.0787111500157942	-2.3894615991743158
2.722484349402333	4.614572517377584	2.9630451741300505	2.3591937559302183	2.1094330651513817	1.0820473858941801	-2.4189612525984656
2.7439563395467506	4.677573700435663	2.9825291091493944	2.3844137943709454	2.1263129095032847	1.0831729369676373	-2.4468523638753736
2.765203736229406	4.737993850980072	3.0016205790389097	2.4092845377465566	2.1418128895789073	1.0832117834332695	-2.473753864227645
2.7858796281195675	4.794626119792049	3.0183567461632768	2.4322392422212427	2.1570340512645854	1.0824870673078797	-2.5011893656871274
2.8060545919226567	4.84810482106009	3.0316473724996396	2.4547306588516955	2.1704350026057555	1.0802038465309323	-2.5270783616962045
2.825034223851216	4.898509501947473	3.0421664649612272	2.4757045746618744	2.1837377819703403	1.0766013017365221	-2.55255713062421
2.8430426053477613	4.944659640820878	3.0511302283349764	2.495032848604487	2.196191969430477	1.0709080143977452	-2.574690005609647
2.8609435922497486	4.9881976990997625	3.0605802586189035	2.513031151651409	2.209156485931604	1.065027435610684	-2.5954695946038764
2.8782231798383675	5.028559481262282	3.0690215463782042	2.5300738175199533	2.219200126121734	1.0578843281687087	-2.614732390401749
2.8954500027708865	5.064940519450884	3.074789461576744	2.545296583743805	2.2285981586052577	1.0498936367353016	-2.6339701499900836
2.9119257171018416	5.098441765048165	3.077502579133383	2.5582998612692682	2.236504275310928	1.0423795182559137	-2.6523493176076545
2.927377143672782	5.130788977257617	3.0794837432091935	2.570920161207863	2.243299143257012	1.0353208738125348	-2.6702418172223332
2.9420467449568815	5.159506823229801	3.0776016445760908	2.5814177594232555	2.2495007051518945	1.0278831108339954	-2.687026123188872
2.9565732469897963	5.186474996772458	3.0745132590166873	2.591870248720625	2.2548995551657627	1.020749733560574	-2.700626782162133
2.970558582294153	5.210518591223507	3.0709106663889965	2.6014470708204565	2.260702585283891	1.0143867157223194	-2.713387616546875
2.984726401883333	5.232094961106372	3.0670376473031347	2.6100827410262535	2.266183829870237	1.0073625040779695	-2.725763213013462
2.9984845159647877	5.25255212049876	3.0625817778594335	2.618123330866703	2.270968583442759	1.0014332890672801	-2.73884624641151
3.011452372647825	5.270011113444182	3.0557676097643616	2.625681637969903	2.2750227199236313	0.9949236958219478	-2.750129356354364
3.0237842332076967	5.284852622019523	3.046907389963563	2.63164027716326	2.2803951850433033	0.9883030839936328	-2.75905337758423
3.0351225963759805	5.2970237001163305	3.037954960337193	2.636992707238576	2.2859585981996715	0.981714967853988	-2.7658103866669914
3.0447942354549324	5.306415072345248	3.0287434380650455	2.642941922796964	2.2916915776896087	0.9748322993288713	-2.7701778071471046
3.05350672146151	5.311808413770043	3.019748135675892	2.64821537880743	2.296321128154744	0.9675615049294054	-2.771446983159614
3.061183874562209	5.315192285725241	3.012683840938433	2.654698864072068	2.3009588924574724	0.9599006093842142	-2.7728311868479865
3.0673819648615277	5.314652503988358	3.0056164653355912	2.6610873631914367	2.3047507302143337	0.9512384652562631	-2.7728728133566767
3.07216342217159	5.30990577096212	2.9978605247389236	2.667059442623296	2.306839750283957	0.942179637834192	-2.7711620727393114
3.0757872165126656	5.3025625532935035	2.989268658908249	2.6732989277313544	2.3086572992125634	0.9329874663498564	-2.768159914304601
3.078303904270527	5.292132956808742	2.9798968027961252	2.6787762503691406	2.310259205673981	0.9232703456263339	-2.763524948934116
3.0796839129876123	5.278043727550251	2.9711461030805193	2.6825103145915494	2.3113103166260474	0.9131375801441404	-2.756631801199763
3.0816883480525665	5.261321740134728	2.96346720337036	2.6863177402737772	2.3125356171290314	0.903531988345961	-2.7476038936826677
3.08280742901312	5.242094773498418	2.9556828350352706	2.6899288644685146	2.313425751991678	0.894688141746171	-2.7358522049617644
3.08423504820325	5.22100970707465	2.948415672209205	2.6928071407538554	2.314086917129096	0.8868285296299054	-2.722258827730482
3.0851355637564115	5.197777499954229	2.9394798424510484	2.6963651387762444	2.3146141994818135	0.8798651462277723	-2.7076119816655293
3.085259913624843	5.172717860193396	2.9308225531904357	2.698016459172836	2.3158471635384577	0.8737259789725962	-2.6899904882159404
3.084021956461637	5.148308870883764	2.9226057485271544	2.6977583688308346	2.317311057377766	0.8687882746099238	-2.6711830092611684
3.082845595425282	5.124381702197318	2.915750179336074	2.695749951909932	2.321160439277535	0.8637268296105702	-2.6511097786382907
3.0801582005232273	5.098905590903805	2.9101041307616695	2.6927758478231145	2.3255925530386574	0.8599435715833014	-2.6292656361349436
3.0776862023156992	5.071332828114163	2.904701712011934	2.688700233113797	2.331288076083658	0.8567807620146046	-2.607490233797254
3.0747863735334877	5.0448787011117044	2.8985159732281147	2.685146437147393	2.336698738288199	0.8536251077014636	-2.5860925474934198
3.069844999326486	5.018162400597008	2.889963610660708	2.6803298358613485	2.341747326207106	0.850565019108971	-2.56485891194695
3.064753269786307	4.992194372175612	2.881829579112089	2.675805388930691	2.3462086719654254	0.848176133188543	-2.543497430431433
3.058828204480834	4.965930141083452	2.874951262206434	2.6707529585138703	2.350545154425261	0.8456679720708641	-2.5223200334913822
3.052273701952628	4.940385435158503	2.8701742976656526	2.6642471867254414	2.354904781243696	0.8432671378640585	-2.5013876337621785
3.0462152951001387	4.913877686623839	2.8656771184260155	2.6570904617345135	2.3588998344435184	0.8405727504565166	-2.47945020044139
3.0412458019673223	4.885294740956307	2.8612636521754484	2.6510141853745193	2.363392962208601	0.8379831959753201	-2.4573382430720883
3.0365475401458673	4.8543962945516075	2.856011340685991	2.645103894179596	2.3662410236859226	0.835192273941368	-2.4351393456985297
3.0322880298666948	4.823512236523195	2.849936033592369	2.6394996158121273	2.3704389115513123	0.832791069305358	-2.4120207168531294
3.0277650268487935	4.792993801571909	2.842994854229428	2.633152434323547	2.374187451242942	0.8301588340556129	-2.3868143085072773
3.023741621922345	4.7607137886214375	2.836564160921655	2.626102781394684	2.379665391731659	0.8275751499630432	-2.359841631703955
3.0215645723007687	4.726299254145271	2.8322132890479153	2.6182437276854382	2.3842190788331625	0.8244927767547706	-2.334261272055113
3.0190902430526876	4.6916207601739295	2.827641874852932	2.6098413434030774	2.3887167570347922	0.8214381554427812	-2.3078761821104377
3.0163725779980313	4.656375884996035	2.822189227480858	2.6012460247532503	2.3925737448919717	0.8191041387885094	-2.2818687023142346
3.013256746579857	4.6210409420082375	2.816363811079853	2.59293519343868	2.3970853643160894	0.81776027287008	-2.255465067541062
3.0092874632048505	4.587877466282145	2.8100903998150577	2.5846786086017857	2.4022769903067633	0.8180828554971615	-2.2301266004723552
3.00506352881788	4.555589822213976	2.804787114561505	2.5755025692380764	2.4081017744893405	0.8186738737019502	-2.203448447055223
3.0004835616726733	4.523874393195015	2.800742640435337	2.56759360945278	2.4150876667247823	0.8205101215509106	-2.176529833235791
2.9968010211086957	4.492243113913273	2.7989661546094227	2.5591107288033457	2.420724384423122	0.8229816510923331	-2.1496035011116925
2.993128442835224	4.460657739053738	2.7981169533537615	2.551826998859259	2.426463993654905	0.8266877416477495	-2.1238035188215303
2.9889795593407174	4.430515991401041	2.7973588484436767	2.544455024475639	2.430493396628761	0.8310986255310719	-2.0985932749815714
2.984029373631946	4.402451174995946	2.798560973596877	2.5369559312499708	2.4362064868472926	0.8368100105123087	-2.0732318683871096
2.9783503014672887	4.3742881439316825	2.8021717184799457	2.529523110602929	2.4428688803074627	0.8430807943292695	-2.0475202570434097
2.9730722539331444	4.34586628009545	2.80718221274893	2.522992654437645	2.450269867315673	0.8493633585958523	-2.0218776712842788
2.968806027970515	4.317027227460062	2.8134093447443114	2.5167128955420917	2.457765813892695	0.8555261707062285	-1.9976711194719965
2.965302318192198	4.2879785659755925	2.8219985930389964	2.511361238945277	2.46506364950414	0.8610236458788009	-1.9729624348713386
2.9614234894060014	4.25796108678011	2.830906407790467	2.5065444058428907	2.4719364190064774	0.8670608887966315	-1.9499180445624633
2.958544546584224	4.228660590259933	2.8407780705540584	2.5023521569045717	2.4787778702640124	0.873304732806303	-1.9267996763618411
2.954964841483769	4.1996614568320005	2.850693466498562	2.4986011213455024	2.4858143928083414	0.8805290245219212	-1.9048456154202709
2.9516580695425705	4.170373664381472	2.8612385300612626	2.494466369426125	2.4919097658064997	0.8876894884630531	-1.8819719000699873
2.947839786156665	4.141314145275125	2.873106460878459	2.4905059014717335	2.498009727633283	0.8959622668039635	-1.86095894496927
2.943969627559788	4.112482745444131	2.885292638366862	2.4881633026227874	2.503121353995391	0.9049278363975011	-1.8408969103368347
2.941148996906797	4.083928653735436	2.895427115832275	2.4867437285004628	2.5073300943609196	0.9153517626153176	-1.8240924663546965
2.9390185064353678	4.057115832723517	2.9055904067722342	2.4852078455226296	2.511643559162552	0.9258551667534008	-1.8083664823017118
2.9369602215923964	4.031671866495968	2.915328606524565	2.483863859501007	2.5170534299068836	0.9368141721810144	-1.794064210372084
2.935926381830448	4.005613595948833	2.921859859586799	2.482959828853714	2.5231947876660157	0.9490082028957011	-1.7793097827082935
2.936149323962713	3.9808876802705258	2.9285509418523454	2.4824146968355993	2.5293881778872405	0.9612593022701434	-1.7650847055625822
2.9361818040409506	3.9589047345513295	2.9341999249888535	2.481560844127919	2.5365568342496516	0.9744294089996753	-1.751815916963297
2.9358884281677278	3.937702454361117	2.9396554696384016	2.4811251656566022	2.5428998942842713	0.9882724775276458	-1.739170551772923
2.936069926508337	3.9184150586286703	2.9460936173859373	2.4816923895160956	2.5495237368746477	1.0035959166469752	-1.7289223000562386
2.9382680787696707	3.900462401748099	2.9520131755530854	2.483374702483856	2.5565842114779627	1.0187183436890543	-1.719706015460383
2.940659274134578	3.8823583174983076	2.955836202868926	2.4852132320218203	2.56320281898406	1.0342977920581111	-1.7109701331802996
2.94372791244658	3.8657933602789343	2.9608583832069812	2.488758144144923	2.5710867181063475	1.0492556057062687	-1.7030126280786522
2.9468486717097324	3.847904523172213	2.9649099486498662	2.4927709981740565	2.579221151635893	1.0642137522926496	-1.696082675522598
2.9506623676879986	3.829458191796997	2.969847399509945	2.4975172992947297	2.5875087753455097	1.0786856095860806	-1.68857499526036
2.953832016168253	3.8115462768672375	2.9757810616993767	2.5016547855711684	2.594433012450195	1.0919449192135302	-1.6820424922675525
2.9587808859166063	3.793518607591404	2.9818773665295684	2.507099260058889	2.6024169103617276	1.103812033844925	-1.6762375372771323
2.9647944575570104	3.774843807157274	2.987993295796061	2.5132731987073815	2.608740204649311	1.1153635119488432	-1.6707244195393387
2.9730370626394778	3.7570053894037274	2.993376788308771	2.520860049417033	2.6155828273187463	1.125194243943868	-1.6648320200498608
2.982203113205842	3.7406038434167135	2.998983825754246	2.5286455571201585	2.6225018327821688	1.1344536905066456	-1.6580043553993384
2.9916815412848368	3.7235398733285034	3.00594789994335	2.537819602490159	2.630328659688336	1.1434636652575823	-1.6512643042588393
3.002590822786713	3.7073012517794717	3.015557174192607	2.5482209653253887	2.6390717871099443	1.1521750541190008	-1.6448102956985657
3.0134601832708414	3.6899215345310945	3.028214086836228	2.557767179696029	2.647743566205869	1.1598707325549908	-1.6374381003398295
3.025539917409037	3.6726413382017387	3.0427463276332625	2.5683151711615633	2.6566574695845953	1.1677627401411443	-1.6283271727992947
3.037297305527777	3.6551057408851855	3.0576444872934356	2.5790036459765986	2.6648720354461903	1.1755254606175494	-1.619072875261808
3.0484089562812597	3.6378482983160114	3.074136424746126	2.5917154357979615	2.6753670440374284	1.1830791837162815	-1.610652446167751
3.0589203853388995	3.622083457756569	3.091372770856244	2.604015954854542	2.6860634282676936	1.1917980572923355	-1.6016651422545878
3.0681912148331474	3.60591200380721	3.109764414882893	2.6173696576319454	2.6987596241622844	1.200891975671897	-1.591736877899406
3.0770738107786855	3.5900886719565914	3.1305709846336836	2.6303108791651675	2.710675559329331	1.2105787178630738	-1.5837159117008655
3.0862178366554893	3.573707210394428	3.151974764885768	2.645102586726554	2.722661242948541	1.2200084928521826	-1.5762668360274392
3.094321938545765	3.558116385235459	3.1740303386009203	2.659632441437095	2.7342712369945597	1.2293317315972745	-1.5679265979483268
3.101437782732474	3.5445085444106987	3.19606620850872	2.675017425904309	2.74636376457497	1.2392361018473184	-1.5581054494829882
3.108743547698949	3.5321376943175884	3.218099473289309	2.689452353787089	2.7588356736015087	1.2510469173265943	-1.5481065019382154
3.1154980570525934	3.5211774231714155	3.239902688912251	2.7032639220097696	2.7718179766849813	1.2640975500778842	-1.5374367848457569
3.1223254938251976	3.510505998883851	3.2623116759171835	2.7169931833498384	2.784815129036486	1.2778810106629128	-1.5263137971883365
3.131099538325799	3.499363801378991	3.2860354525967588	2.7294263095396407	2.796865871191632	1.2925699009255125	-1.514770607721885
3.1397877434418073	3.488667506611601	3.309604282229009	2.742152529801119	2.8075075947953643	1.306688623183528	-1.502778208307829
3.14886378187329	3.478698405445875	3.3342347239661234	2.753227550814465	2.8193218819564656	1.3202044799589725	-1.4911150935063318
3.1575196043463025	3.4690033933083293	3.357715948910527	2.764744590899162	2.8326833921477337	1.3331351430021248	-1.4801748010950575
3.165232838119557	3.4608184767998886	3.380642907810707	2.7749455129424905	2.8467592907566	1.3456749607220413	-1.469617903583035
3.1739208290286443	3.45414498906154	3.402913877439256	2.785234220236934	2.860979606150742	1.357935898567995	-1.4595392665601616
3.183965086563428	3.4477625705944197	3.423659104081891	2.795011144418945	2.875784677094001	1.3698416695075906	-1.449530109502492
3.1939318585880168	3.44332252124506	3.44322605824556	2.8060585905722295	2.889803501620919	1.3803296788777122	-1.4400072943508249
3.203781481188784	3.439607662439494	3.46417225464279	2.818151631971518	2.9040986828848085	1.38914817752669	-1.4303860188596842
3.2126211949500725	3.4377495323469227	3.484708870426103	2.8314170145427893	2.9192044667107413	1.3975029249894095	-1.419790079867272
3.220269812240224	3.436978437914804	3.503995196332407	2.845740775068572	2.934826846861957	1.405162292733245	-1.4094132174802623
3.2273459946186125	3.4371772560858576	3.523179254699741	2.860735086216906	2.951536326280916	1.412483730182486	-1.3997038329884914
3.2334747114316222	3.4375924455832916	3.539601776483264	2.876195359406356	2.967163487538646	1.4189113656683605	-1.3917689347731006
3.2392750441816487	3.4392509767948134	3.556082867625564	2.8918345709541584	2.9833262732434886	1.4254883329687273	-1.3795612326723214
3.2451035069290817	3.4415786386813094	3.572523013261181	2.908440421250114	3.0001386978636346	1.4316774531474943	-1.367199710216057
3.2508216246030597	3.4443874401463894	3.5888872687012228	2.9251749409927483	3.018427552163455	1.4390566890872327	-1.3523305136413406
3.256595208907287	3.447033199689625	3.6049795868397685	2.9414797237355943	3.0368539154893734	1.445934159887688	-1.337641468049135
3.262540965922069	3.4507615910860574	3.6222748348919387	2.9567950303749213	3.0571326813092146	1.4515928598610925	-1.321318895823676
3.268883142654695	3.456242548301594	3.6391001609296207	2.9703965859126016	3.0773442378940863	1.4585917474568404	-1.3061507271991495
3.2766429383594153	3.4626928638475394	3.656254304018394	2.983332991523887	3.0967379192571656	1.4660589241758717	-1.2911720711323895
3.284604270662543	3.4701393883409186	3.674833892417004	2.995056453733015	3.1152906186944818	1.4731424126457495	-1.2756931309918116
3.2933608748062944	3.4764228738656393	3.6930386394115633	3.00540829581203	3.1344961900882424	1.481053300280477	-1.2593493716170874
3.3035503957539665	3.4831384453460443	3.713857032872328	3.0155177683068772	3.1532492858309027	1.489144171900148	-1.2419448162107805
3.315847719141508	3.4890074013836223	3.734240650991352	3.0255898167096524	3.172407617544351	1.4978111453308376	-1.2249655979381926
3.3279598754305058	3.4936278302645056	3.7547176410794116	3.0350289175896683	3.1927198829508674	1.5059479509800802	-1.2071127103635764
3.3390860291328788	3.4976117758053356	3.776010763435472	3.0436314750641893	3.2123707351825828	1.5135110796087705	-1.1904802391799085
3.348857473429204	3.5030961702170815	3.798927356371763	3.051954495793034	3.2318004362692156	1.5206016393178754	-1.1738935387984875
3.358161981211209	3.508153360179635	3.821171911578851	3.0597172966214154	3.2502440542544524	1.5289116110258023	-1.1580755991220808
3.366846438097753	3.513587937147344	3.8423294488448225	3.0682415367673936	3.2684424140582578	1.536073762067415	-1.1415000526073213
3.3755716109936325	3.517514428000801	3.8634157353514027	3.0753789556822904	3.2865348725713446	1.5423255273736682	-1.1249942476603039
3.384815124064229	3.520822232831902	3.8843831785817553	3.0831680892002216	3.3053911554472317	1.5489710917722792	-1.1097116233024718
3.3933052054929664	3.524862632267186	3.904508933996534	3.0908715925785084	3.323883674007194	1.555789322793448	-1.094864089474337
3.400702881962217	3.5284786740105165	3.924364204654465	3.098172390929682	3.3427506402617007	1.561889843471015	-1.0792816778267682
3.4064159288108398	3.531436198766398	3.943323169486725	3.1031702168552937	3.3609436700627446	1.56823256532486	-1.0649552662517727
3.411228676173651	3.5335886387718816	3.9614573135379203	3.1082602422725873	3.377641377230728	1.5744400749789387	-1.0511699297286203
3.4162466359022168	3.5362671916855377	3.9775884618983754	3.1128428076496157	3.3939042694079213	1.5799359307762182	-1.0364619840591105
3.420967648799075	3.537010900381033	3.992870325999357	3.117546057403403	3.4097000097528194	1.5856489587178833	-1.0219269156918362
3.4264453559697414	3.5377527045391695	4.0056449062493655	3.1221817558614444	3.424967126285873	1.591105150895459	-1.0069662946015323
3.4307460795259423	3.5381761579533366	4.017851260386999	3.125253705069062	3.440214972616053	1.597097048861057	-0.9930402381866777
3.4347535034130487	3.5393624647537782	4.030201029363229	3.129092903449337	3.4557697558678133	1.6035737725262063	-0.9781585738917576
3.438807896909588	3.54057509222515	4.040729814887094	3.13151409048455	3.4696673705985592	1.6109803577558444	-0.9616185628145445
3.4419749525590015	3.5425466767410567	4.051066581191354	3.1337817280094664	3.4825776355534437	1.6171301957408415	-0.9453422499292241
3.446319485279273	3.545070059645412	4.060104030121235	3.1354986979268915	3.494790197750986	1.6242163168219415	-0.9291317748892901
3.450507266142188	3.5472754985860497	4.068432466633505	3.137678289448409	3.507458479684741	1.6301756558645144	-0.9121042326902995
3.4546941808052876	3.5504895453309335	4.076175279763876	3.137316799072961	3.5208674446753476	1.6363162802041136	-0.894708807604987
3.459564686233485	3.554077912505276	4.08370488297112	3.1359802147677516	3.534114602546398	1.6431263783203973	-0.8780206619779036
3.4644879435794134	3.5580064668106726	4.0908755157599535	3.1327542981732366	3.5469574316892745	1.64977291510161	-0.8615520890402542
3.46820441885951	3.5603254949881618	4.097382429079446	3.1298058279929184	3.5598252096408705	1.6557353337205198	-0.8453909843462533
3.472971323352297	3.5618258351818874	4.10425863892261	3.128215238607226	3.572118446976675	1.6606888143103815	-0.8290426998294415
3.476813938984533	3.563526555641663	4.109989429310173	3.1263578581191553	3.5842356672995908	1.6655499511828673	-0.8138175081276867
3.479584764186967	3.565025502263061	4.113560542657643	3.1249636703277015	3.597336293335799	1.6686490589860798	-0.7985660309198452
3.4822319527737102	3.5660751192311224	4.118193144459382	3.1224685286803235	3.6108385904428415	1.6729475818460147	-0.7826036854959488
3.4849134798424712	3.5676955648373756	4.1223309177009515	3.1203905507941463	3.623722747304966	1.6768284763274417	-0.766553326307992
3.487665283331224	3.5699213753840757	4.127946638486536	3.117911755968877	3.635631078120648	1.6808774763236296	-0.7503136177033982
3.491920188607774	3.5716177226953674	4.1328428787982014	3.116308485961647	3.6464786168528254	1.6856967005539356	-0.7345839738071114
3.4953638139555774	3.5711174244085306	4.137656226890526	3.115246012872715	3.657390075829546	1.6912599321477952	-0.7185186245311698
3.4985191697067934	3.570526170000723	4.1417914808703316	3.1143751051644113	3.667020270650745	1.6968979912459767	-0.7031859106588846
3.5021273551004866	3.5697226027831332	4.146138653666044	3.113136377090161	3.6755332618057515	1.7038587297099512	-0.6877755973442534
3.50613218998893	3.5686292147129164	4.1488260591465655	3.110081927170531	3.683023757305245	1.711843330111329	-0.6736501873931546
3.5112875808144017	3.56676143950155	4.150882890994135	3.104932876085419	3.6888115906633376	1.7201926425786314	-0.6598666077419457
3.5163270941415816	3.5653885590251146	4.154073629163305	3.098953315935331	3.693687724733388	1.7298534778218997	-0.6454649688901597
3.5224285436393794	3.5641214697926458	4.156923284356224	3.092770778921007	3.6980136409951454	1.7392810078009424	-0.6322468495966583
3.5294893318019502	3.563336367962933	4.160669762042043	3.085408926798689	3.7019444643255066	1.7489679089405403	-0.6191544831438898
3.5364948308140964	3.563140924559315	4.163608905967683	3.0768704266139997	3.7049773919609	1.7582751252762343	-0.608178892660121
3.542571530415751	3.5636664775161697	4.167291350491297	3.067203730657808	3.7073252324066615	1.7666378601000101	-0.5968266448924031
3.549435272774826	3.563661771902744	4.171061112714652	3.0560139437599956	3.708126126136135	1.7727392983879116	-0.5867244400859337
3.555706002887653	3.5628110699862656	4.174923127498864	3.045057829610722	3.708505321387835	1.7786472174764394	-0.5766500973906125
3.5621529575159108	3.562162829400594	4.178469740226271	3.032983414219329	3.708144503800066	1.7839831821499839	-0.5666412313315161
3.5687823164799513	3.5612166623486847	4.18173843369647	3.022446233704366	3.7072079920508494	1.7875906706662892	-0.5543398581888186
3.57456395068582	3.5588879723863003	4.185446220802687	3.012609759446291	3.7065602754935885	1.7901060770221793	-0.5416820467683338
3.5807960040790965	3.557171760735066	4.189035570012336	3.0027424751340512	3.7061349164027906	1.791909813117211	-0.5304296728519637
3.586568377575991	3.5562799282496447	4.192317591370138	2.9935277815317254	3.7043094845379816	1.7925069973337602	-0.5193552075515361
3.591437311651335	3.553434119210178	4.195148600468683	2.9841994622435655	3.702293874820453	1.7930392476254893	-0.5082889949301932
3.5958884394181143	3.5509087522722975	4.198930343070915	2.9755505024971027	3.699523855495379	1.792708407571032	-0.49764917732917396
3.6005557137074393	3.548695793729626	4.202124628725295	2.9678872321559426	3.694917868529194	1.7925561439870696	-0.4875896511827631
3.605896574105805	3.5472011847843428	4.204853663476131	2.9619175891036087	3.6905490909816123	1.7937501384756331	-0.47767760810638255
3.6130212069562293	3.546143361854397	4.2072538510210284	2.955302917969761	3.686267304060519	1.7952395905290617	-0.4685859753415074
3.621164929092674	3.545296594357493	4.2100444402137995	2.949276067684836	3.681860533844663	1.7959105751166948	-0.4600592787958928
3.6292761638875333	3.5453486700570838	4.214160237715548	2.9418977661477466	3.677462956974157	1.7969893385155822	-0.4531317802673885
3.637625965559095	3.547636150805674	4.217187775209951	2.9342191913257847	3.6730933210106333	1.7979685562612757	-0.4469004436894146
3.6458636039687664	3.5503029498459657	4.219763155708856	2.92654537717119	3.667444582945024	1.7987572576632445	-0.43998045266238023
3.654083166598208	3.552709391402565	4.222590119232841	2.9181325034358476	3.660922577052916	1.8001621292772592	-0.43236932576659187
3.6618727345004016	3.555892063671501	4.225092833904708	2.910717013725195	3.654787454251257	1.8017565170169507	-0.4251513880806307
3.670545165017343	3.559284837665997	4.227195202690149	2.9036524845562477	3.6482337350561043	1.8038433216497431	-0.416490200832966
3.67995769624717	3.562683603385261	4.23044869314675	2.8958172321111393	3.6427319987882676	1.8055651513647555	-0.40729743719916517
3.688200882304591	3.566869197182796	4.2341049437990135	2.8864345529424367	3.637358659899213	1.8062346047045919	-0.39829609836464364
3.6970751346540354	3.5710751840082393	4.237564624733096	2.875855214096147	3.633294158396588	1.8059516693988311	-0.38756415635503966
3.7062831807783	3.5747960932496055	4.240914747520277	2.86431463545462	3.630077119475697	1.8058120190615212	-0.37713561198142476
3.7166385000941307	3.578388923290375	4.2451088033678355	2.852487036543349	3.6265367536064943	1.8057306679294518	-0.3658346477322118
3.7286380930661256	3.580659851624226	4.248807201144814	2.8396158074293214	3.623037469627655	1.805531261322576	-0.3554377109558767
3.7422959452045794	3.582970141926925	4.253263947322784	2.8269404340276765	3.6201214495147926	1.804568148475253	-0.3471299912927098
3.757053222147052	3.5843257517972633	4.257622249391316	2.814582521529422	3.617864288554601	1.803882259767113	-0.3387416295560658
3.7725931336935643	3.586574608831325	4.261217962644661	2.8016241559307753	3.6155774822664966	1.8020586416605713	-0.33125536014237983
3.7872263998300424	3.5884558591321825	4.264020987675665	2.7889372591898223	3.613609444046028	1.8000794938923117	-0.32417595850434916
3.8024411277595465	3.589940655093009	4.266463078613288	2.7780024286550544	3.6112366719586633	1.7975882677987598	-0.31747710487062075
3.8180282286092493	3.590085965688993	4.269336653707394	2.7680890179188298	3.6086648793829483	1.7949654550398868	-0.3112203630410306
3.8333270394029806	3.589688844646056	4.273183708803714	2.7613479666960354	3.6050500459537718	1.7916238835321991	-0.30617063009680967
3.848219067628793	3.5906818697111116	4.278665868753274	2.7558413987771706	3.600600424506689	1.7884548528084678	-0.301403949949006
3.862598279554804	3.5913697194917327	4.282614912878157	2.7511748924465182	3.5963374647067323	1.7853187511592312	-0.29862866053704695
3.876928166098506	3.59333727193812	4.28555814728195	2.747864589831216	3.5927427305534203	1.7814713355470242	-0.29508230811846986
3.8902319367599634	3.595008910051063	4.289298289413569	2.745219486405445	3.5885251318956803	1.7776621518814397	-0.29244773650885236
3.90362408359129	3.5974002286750704	4.292187644000314	2.744882164048975	3.5848188939894894	1.772511611859891	-0.29094248902756653
3.9171682016689444	3.5988931247748637	4.295510293595967	2.7454926146384806	3.5803404090659146	1.7673792728674025	-0.2894388833438998
3.9313040309960074	3.5995973935297227	4.298126895716041	2.7463091624104186	3.575884265400336	1.7629052327914654	-0.2875904959931641
3.9446736168715564	3.600284879966928	4.301870090085557	2.7464868177055095	3.5715998253298658	1.7577946253426715	-0.2850834433088619
3.9583673287765	3.6021359404123228	4.305331864116199	2.746879913644018	3.568333286456128	1.7523770853428113	-0.2817120690557485
3.971356499108567	3.6040405419448645	4.307647735810251	2.746983501971974	3.5656991716176676	1.7470648816165257	-0.2782604000801222
3.9848986106246955	3.603350738056858	4.309493104081007	2.746673282444284	3.565524407978351	1.7403235851913184	-0.27504023106941483
3.9981134412382047	3.60284245498694	4.313110963278152	2.7456286541148787	3.566508026579251	1.7327970726963127	-0.26973383590119826
4.0105588540184	3.602358147984852	4.319203360268546	2.7452770960381923	3.5677341244202068	1.7252623203908575	-0.26567380722765394
4.024376814778819	3.601530829033839	4.324119699374915	2.744594594989036	3.5704505412290546	1.716557114843597	-0.262734076903892
4.03812198301138	3.600377514934605	4.328201187473971	2.742224784398983	3.5730262198458522	1.707829784725756	-0.2594680633382643
4.050328637228387	3.5984300631686637	4.333310083443865	2.739916894741426	3.5764076164391945	1.69892337259793	-0.25451513780000684
4.063369453602373	3.5967325169167537	4.339316964590072	2.7385598876263515	3.5801290396528365	1.6893632559482632	-0.2506136262532201
4.077211122567384	3.5935457344718063	4.34331431775667	2.7367992388298337	3.5846040159468386	1.680572365703014	-0.2481380579813789
4.091021346298677	3.590283888615267	4.346944684089499	2.736247972664237	3.5889999257520513	1.6722090114336365	-0.24665906730475612
4.105458157881104	3.5874561816068264	4.351283671429909	2.735032397710269	3.594687790211682	1.6651853741525908	-0.24576003356382992
4.119568047492773	3.5862343227478712	4.355903361678864	2.73484068598443	3.5989690047281218	1.6599728805004303	-0.24540962657439735
4.1329003259143855	3.5834087633224776	4.359607609281425	2.7349761853870445	3.603517595837255	1.6562755295125586	-0.24717459778563822
4.146304210494867	3.579948493003194	4.362763891525627	2.7350397038135075	3.607772199711974	1.6533350931199748	-0.2503048566265956
4.159302078402519	3.5768566995274163	4.3673879696829525	2.7353644050053196	3.6100844598343116	1.6516316274399165	-0.25278935243051515
4.171732662416227	3.5748455452162045	4.373375014980251	2.7354250197865753	3.6127214191687798	1.6503477836827256	-0.25588091916639877
4.185012229843141	3.5735654558981937	4.378262019742209	2.7350147793195463	3.6145970099871403	1.6491260780752917	-0.26052389449153784
4.197886589560127	3.571318966827494	4.383856587298138	2.732930194683868	3.6175487517580254	1.648185513819977	-0.26479555362683266
4.210732745197893	3.569248973008952	4.389862718828761	2.7303347359049486	3.621043224803265	1.6469217458878274	-0.2701399005059023
4.223040288713032	3.5668421446879446	4.39636134922654	2.725108524163971	3.6251301101707827	1.6444299552934845	-0.27604350353955076
4.235340612157625	3.5638698939893576	4.403749239792839	2.7183813875891287	3.628865009324061	1.6409106357365948	-0.2825388267925109
4.2467216306986995	3.56027251534571	4.41091873577424	2.710155631705086	3.6326905617022556	1.6364116265752502	-0.28969039171049443
4.258850763692384	3.5573918405625524	4.418783755539787	2.7015843037830556	3.636974587385119	1.6314447023802627	-0.29770345725023867
4.2707408769210256	3.5546445955525448	4.42752252113706	2.692914806362893	3.6414525819785526	1.6271606913773846	-0.3048305542350805
4.282294215581659	3.5505822509378175	4.436242061677893	2.6841597331829763	3.647096558121502	1.6227099102025384	-0.31147499964221087
4.292869183528289	3.545049295961775	4.4453171237634646	2.6750516836016667	3.6525805479147424	1.618092190860035	-0.3185700384545066
4.303359899824516	3.539919386089375	4.454187537686167	2.665958505786897	3.657785002265112	1.6138989048089385	-0.3274085776257236
4.312799039712226	3.535490834178262	4.463866336650202	2.657995698285683	3.6632951254691632	1.6089507014598712	-0.3380685484798569
4.322285392407006	3.5313993009360316	4.473447331777119	2.650398597300143	3.6690545386395668	1.6044436131317708	-0.3490325268898015
4.332372959305807	3.5279541627555004	4.483415695958013	2.6440131745378133	3.673551427955923	1.6013843914452222	-0.36041406517939467
4.340718629026633	3.525375681848341	4.493977172492577	2.6396494712584286	3.676583274973512	1.5982207539931623	-0.37233771925654174
4.348121476325886	3.5226523853048497	4.504023177553677	2.63680009252954	3.6795206947827443	1.5948643242941278	-0.38547714811184464
4.3542719733005075	3.519351801394076	4.51217280626866	2.6355114606761907	3.681671723194619	1.5903837237688854	-0.39900929438933636
4.359421536253884	3.5158929557669087	4.520332642005246	2.635351428523632	3.683910863893704	1.585199805719307	-0.41299914042845765
4.36439557162714	3.512561879336226	4.527721501624486	2.634935661057544	3.6869543784467855	1.5800516728726117	-0.42629339243958886
4.370367595434975	3.508290885641015	4.534980976125178	2.634774126487748	3.690914178344825	1.5748556897694328	-0.43926665207630067
4.375127298289445	3.5032266672051917	4.543762601761198	2.635323789072777	3.695880715188861	1.5708346722375448	-0.45141815572928196
4.381559479355353	3.498523018569938	4.55219841460579	2.6357972593994643	3.701056967302367	1.5675745351741648	-0.464260169689068
4.386721047375879	3.4945248996909193	4.559954392059028	2.63648039419535	3.7059455063927524	1.564268391589738	-0.47647423267034844
4.392386102165992	3.489916522782692	4.566798125242604	2.63715108717478	3.710689594344654	1.5609753027278077	-0.48890087236064445
4.398715929220387	3.4843772521706606	4.570573463099695	2.6359119826930546	3.7167432215628957	1.558365340034676	-0.5013670514327674
4.406226094935829	3.4781390264283725	4.574310373413939	2.6344149272187694	3.7236713505288557	1.5557589344575664	-0.5135126629424704
4.415108356594484	3.471467378091182	4.577761700673323	2.6325669317605116	3.7311547939695666	1.553551937985892	-0.5245482653596607
4.424851586031557	3.463464072340348	4.582583791793254	2.6299706728163113	3.7386736043873396	1.550740471795572	-0.5362972858561462
4.435293151938532	3.4562067662318703	4.588326214830427	2.6273957913984245	3.7457890656355515	1.5478473299619158	-0.5493121393883433
4.445372014248252	3.4494074641634493	4.5939373695758725	2.6242253038634176	3.752425173316062	1.5449480677192626	-0.56343709114869
4.4562464838691955	3.4434155891411127	4.599765446899872	2.6196145508499864	3.759341299389926	1.5410990341344297	-0.5788117124453116
4.466374791783803	3.436859732516117	4.604526642580126	2.6141128358085965	3.7657333374464317	1.5359334786240981	-0.59397972053158
4.476758357544112	3.4304906199260476	4.609964411677846	2.609581288890725	3.7715072671423426	1.5308245930112365	-0.6098296429360648
4.4867164770980885	3.424393205317784	4.61560833835899	2.6044089347909147	3.776045548925993	1.5250719052701462	-0.6262473831198426
4.497524256012429	3.418060535423243	4.623630793807992	2.5993936495552554	3.7808056174606595	1.5189610947348033	-0.641153272460581
4.508754421586712	3.4139255204675427	4.6314010823421095	2.593849535464133	3.7851756013137967	1.5136804682223635	-0.6550046272269073
4.51984077747615	3.411587752529398	4.6380973891543	2.588869507804033	3.7897468895696957	1.5086550143207	-0.6695050534641585
4.530779339335391	3.4086884237498913	4.641470019565544	2.582703725644387	3.7947989436176863	1.5035721718992758	-0.6821210709590991
4.540636254445265	3.4053017593679655	4.644559521947563	2.576113751029139	3.799819443959963	1.4989620521775113	-0.6937447204451592
4.550281249216593	3.402630452752703	4.647121827971137	2.5692876616234828	3.8055507726629196	1.4942131212402088	-0.7048599283560391
4.560491004303205	3.399886372159636	4.6475675046867	2.562183704063287	3.811187276845339	1.4887341613079663	-0.7170534472761273
4.5703731527039855	3.3984301447332124	4.647067847358948	2.5557401224220806	3.8167731149029827	1.483952533575286	-0.7288063575716727
4.58016210180182	3.3974124060910853	4.646677007370277	2.5488159342468113	3.823232709472253	1.4794128844172338	-0.7417734500664865
4.589436228087503	3.396722297322258	4.6473439253464015	2.5425987275151263	3.8315958112098523	1.4750588994775755	-0.7537041959981585
4.598205425596859	3.396698739939736	4.646636531028907	2.537220201666891	3.838660563834597	1.46948127658167	-0.7659796595713307
4.606104380462732	3.3960769568967257	4.644295240011054	2.5317747126607326	3.84587848937553	1.462222411662197	-0.7769880311998639
4.613956913660595	3.3968487499663644	4.642941441388991	2.525174981184894	3.852994814423777	1.4539617994510943	-0.7864435021837853
4.621613646587937	3.398531567135549	4.641519874680359	2.5192448072716216	3.859825120600987	1.4452384168476398	-0.7948560355004006
4.630070551300783	3.399916601196475	4.63768579730805	2.513189487380319	3.867307187527676	1.4358427710321464	-0.8042507720573058
4.639078943238638	3.39936565767237	4.634142150350917	2.507783813380149	3.874532279577673	1.4267095780005767	-0.8154090381058938
4.64809070598825	3.3995111234366453	4.6312200186056165	2.50293177955685	3.882789623303258	1.417313817710004	-0.8258114139727215
4.657549674055247	3.3994414011292617	4.6292104882771525	2.4986998049390228	3.8909018814110885	1.407575497980163	-0.835907136260625
4.667114793632273	3.3985402642529947	4.626803057233511	2.493381964550728	3.8986874930348256	1.3971686682563882	-0.8441649622543652
4.67716410880146	3.3985339852228744	4.62288884903162	2.4881519257949116	3.905779882690436	1.3860832798002582	-0.8518053911985185
4.686796801176649	3.3992593190165867	4.618762967782121	2.4840857383756654	3.91293201018529	1.3747919618079554	-0.8584915570758747
4.697294860031182	3.3992390413741354	4.617160050245963	2.481119797444846	3.919732245216747	1.3640197727400927	-0.8658486960479095
4.708016151420157	3.397889157643028	4.61722397444737	2.479825110343649	3.9255467747376818	1.3531970077020463	-0.8730785876899029
4.719680290886831	3.3972927375981103	4.618607049757318	2.478937324309795	3.930623488773668	1.3417123176344665	-0.8820084806378002
4.7304227629190745	3.3976838512475704	4.621226969669557	2.477667597630913	3.935869347806331	1.3308691819168066	-0.8903648256713941
4.741952948544662	3.399714429327235	4.624253202076768	2.47706773337295	3.941673897185838	1.3201785759997575	-0.8971156126832943
4.754491766491278	3.4000610936587736	4.628175404302622	2.476397298102135	3.946688702682838	1.3099639419469835	-0.9023345781324993
4.767874644683384	3.4003117240508582	4.632110274670352	2.474800873793085	3.951907389794051	1.300534307734078	-0.9068698967844655
4.780946549529422	3.401292293970445	4.635413900615973	2.4737155000847797	3.9573605171379618	1.291867782400638	-0.9110059529682654
4.794214375481161	3.401048041698624	4.640623399150114	2.4733322852866544	3.9630899794772523	1.2842542501276715	-0.9149791045443901
4.808824352954316	3.400035111236	4.647066029082042	2.471504001524316	3.9696831738744023	1.2774960163788553	-0.9196893740540125
4.823715463656997	3.400139629338228	4.652118027973229	2.46895222485381	3.9759498608607107	1.2708287896437438	-0.9229228572685199
4.839890632574603	3.3997409128940297	4.656710632625871	2.464038916773207	3.9829291513744263	1.2645749530931905	-0.9263324967292246
4.855618657272528	3.4003483729534363	4.660850974173197	2.4582623670056507	3.989918535692996	1.2592868901651697	-0.9296844094432969
4.87131009782033	3.4009485063289198	4.666076281275552	2.4524884729261247	3.9951502393593072	1.2538010275623432	-0.9329153047067826
4.88652537344827	3.4026399314824234	4.672037103328167	2.4462660243908343	3.998910483269202	1.2476511698209007	-0.935521311346466
4.901628472350304	3.4051685120766235	4.6772560223221795	2.439732580999091	4.001478286668735	1.2409517219647737	-0.9384339826111803
4.916087619773156	3.4076325517712203	4.683097574675055	2.43224240606311	4.003470300275167	1.2343368298254578	-0.9409762801263699
4.931878992661342	3.4091887156723786	4.691609581127867	2.4248219877835173	4.004956599987105	1.2284292455138093	-0.9442701924375059
4.94711042896617	3.4119815447711046	4.699886385231554	2.4165243526706566	4.006674428427583	1.2226767633887035	-0.9482848855812448
4.962522624990055	3.416678072707602	4.709292755883035	2.4088164047125025	4.007386771126517	1.2177771280679663	-0.9525154249747165
4.9782005171779256	3.4222511486245057	4.719727670495761	2.400382007848029	4.007970971410541	1.2140488956602222	-0.9559367912575941
4.9920002971853865	3.429484166098526	4.731751650258501	2.3908961461639677	4.00788672000537	1.210709855057384	-0.9596468462131108
5.005561480906363	3.4361762696248035	4.743767592202506	2.3804744830314566	4.00737981880906	1.208948981127543	-0.9615971037364284
5.0192090049537095	3.4421293091202028	4.756249061695336	2.369926446726289	4.007716032320736	1.2075460334539883	-0.9615640692537358
5.032147707712363	3.4470435846205	4.7691114028899175	2.358818163395533	4.0075239784495205	1.207030528581192	-0.9605230019574365
5.043980654324719	3.4512516421915844	4.781250647712162	2.3480506428234196	4.0078346511274034	1.2072596266303088	-0.9582618626449679
5.055477837424558	3.4564347571554626	4.793551694533667	2.33853167404757	4.008693719565434	1.2081185832566779	-0.9559632032296634
5.066608817270048	3.4618457228690347	4.80446290925503	2.328456497212881	4.009711787767267	1.2087794031197736	-0.9533989865755643
5.077769403998726	3.4665777371834414	4.8141392975728	2.318465723983816	4.01159000328736	1.2100880341760283	-0.950340226850466
5.087712018068237	3.4720909188294895	4.823094138130143	2.308091733398442	4.013518776446561	1.2122274727267557	-0.9474925095168614
5.096221961244851	3.4771835269752813	4.832555365444824	2.298807306141058	4.01407350894438	1.2144653829054175	-0.9462306329807584
5.104311609851428	3.481064321089789	4.842435376688505	2.290998941800056	4.01431618915125	1.218138935174997	-0.9448797751544066
5.112878391062941	3.4858307808189473	4.853029224423174	2.285647309210617	4.014203576994757	1.221776949891543	-0.9440198057071618
5.1215935111238124	3.492491447571978	4.862851442828903	2.281404553892911	4.01350708317078	1.2265672295046401	-0.9430667529799055
5.130882824251941	3.5003942615805066	4.872077686912209	2.2788832611219974	4.012881200626458	1.2324769071397303	-0.9413871017098266
5.139804632833164	3.509693447937406	4.8826706982153665	2.2774098209136553	4.012008374511712	1.2400897150488135	-0.9397543581475556
5.147798297280737	3.5178233276755146	4.89420119630568	2.2757295867943705	4.010189965936865	1.2480370685561277	-0.9368881953881654
5.155226063945942	3.526844416255249	4.906033371820842	2.2746828026447097	4.006817501752455	1.2567408626172167	-0.9309051253663909
5.16317810314018	3.53673148207892	4.91866675421533	2.273098812664456	4.000246961020066	1.2647150539554044	-0.9225283125081168
5.172064658075349	3.545637354006234	4.932431890811453	2.2716807262448078	3.9934311657302226	1.2715675752630984	-0.9115970925254089
5.181386979316674	3.55402258912811	4.94689156435261	2.2704089556455154	3.987425012899301	1.2789391428120163	-0.9001055082149433
5.191937390129996	3.5623928200341815	4.961590234504466	2.2695089782348674	3.981123166010981	1.2858329925342094	-0.8877114233689857
5.202304394063626	3.5716489533378755	4.976666680825522	2.2678088819538536	3.975134157024486	1.2924788917969747	-0.8747975211406294
5.211113825916571	3.5805463792760763	4.993137202715958	2.2665933472596667	3.9692701259546106	1.2985136010336296	-0.8600830745956631
5.218795457914191	3.5897777538014344	5.009163201512395	2.264960358499398	3.9637684674777134	1.303852119482721	-0.8427802446741365
5.225921573549218	3.5989617998720895	5.025279422669284	2.263389403166656	3.9573206081359955	1.3086019995107179	-0.8231618243988801
5.232527868812313	3.6088601724676925	5.039069058656247	2.261646509595289	3.9501489184748872	1.3128453501827486	-0.8017283300176411
5.238612310560215	3.6193733278611937	5.052334894044253	2.261599411061595	3.9431173502815637	1.3163651239751482	-0.7807723253552292
5.243531845952444	3.628860057936767	5.064907161779197	2.2623728650517463	3.937090928218002	1.3216043725660913	-0.7606863073716148
5.2473297935039325	3.6393578201884043	5.0749361129965145	2.2634860135426385	3.9317840655870926	1.3282647389527853	-0.7408656545320409
5.249445723311095	3.651296715056581	5.082449098402883	2.264289463332404	3.9269657078253952	1.334439415160622	-0.7192072018957509
5.250350217170458	3.6645438182321	5.087954187194799	2.2649829395691463	3.922827268173417	1.3414883622375966	-0.6952582451008373
5.2493871630242985	3.6775136234485437	5.093072579708821	2.26612865647546	3.918992099207957	1.3490256440358226	-0.668776811484607
5.249860436015545	3.6907950140716594	5.096694126137114	2.2680757839334054	3.9150121747199207	1.3564921735034268	-0.6413358327443717
5.25066707586362	3.70352321800628	5.099275716691812	2.269990291562561	3.911547359874533	1.3638768632844471	-0.6151461420298775
5.250782091877303	3.7166657359715365	5.100221132054981	2.271059796821308	3.909111009526113	1.370662658153552	-0.58939254746441
5.251526664268336	3.729863656218507	5.100880576305653	2.272664399682181	3.907801896941786	1.3768894043944104	-0.5640792895827057
5.252316882453608	3.7432555367724833	5.10057164579787	2.273704611452223	3.9071829154845554	1.381649679630762	-0.5368474348737792
5.253295869661888	3.7557535981442434	5.0987563715614534	2.274300072542465	3.9080234581109203	1.3848364819654124	-0.5090934568411032
5.253771909119254	3.767575800087724	5.096078863327452	2.275209195585802	3.908331257987512	1.3875221239917939	-0.48094368075360483
5.2545955344898445	3.7790641706368127	5.094936712445234	2.2769266164493898	3.9096023589771423	1.3907515101103227	-0.45383823243695975
5.255120006305158	3.7900486175615304	5.093298798035059	2.2799159115774628	3.910977933676372	1.3938710860125638	-0.42758786300225826
5.2567129168242515	3.800508845470265	5.090313720794977	2.28309140969561	3.912258520116819	1.3962829816929507	-0.4016431392937892
5.2573226316237704	3.8105585869346377	5.0866399069005706	2.286573534235157	3.914705259251439	1.398607494058455	-0.3761639701992011
5.257541270677721	3.8206291888617208	5.0821257951590955	2.2911435067135733	3.9161904739655937	1.4017074430925716	-0.35112406179933314
5.258196557551586	3.830754046528876	5.0780654969718935	2.296995859974564	3.918464620923417	1.40528221019517	-0.32402584841478904
5.258364416744639	3.840138747053309	5.074644219250667	2.3037283909204307	3.919017535371965	1.4091179858866496	-0.29516047622763625
5.257359826341409	3.849314958269788	5.071955844369499	2.3104554498577285	3.919413519851322	1.4134184580162479	-0.2657167331089681
5.2557462875902	3.8592816383503394	5.070791270863538	2.3185492364229012	3.9191323529024014	1.4164135205400128	-0.23393382105134392
5.254313116888563	3.8677753700791797	5.070456279494575	2.326795989367896	3.9195348726075987	1.4184792072533556	-0.20015063302081132
5.2536036230612755	3.8754705072672855	5.069026619500974	2.334885952817489	3.9193163582407307	1.418553221825604	-0.16536903607088632
5.253088774724953	3.883258071775983	5.0683959264616245	2.3434597498627596	3.9182387751345065	1.417606153046767	-0.12894859099407852
5.252602106094201	3.890951687104904	5.068466417556797	2.353174291226177	3.9173410077310216	1.4160581440065207	-0.09228771153822468
5.251988691161128	3.8974818808463954	5.067427220729565	2.3625920622561813	3.9154580151037477	1.4142810083032922	-0.05461838044652742
5.251858933636807	3.9031516838091616	5.067690203754544	2.3719057291462704	3.9146047999915625	1.4119029997598662	-0.014249326849418278
5.251103445788038	3.908103267986631	5.068589095434268	2.3816417292248135	3.912326954666553	1.4094519568008947	0.02563355489984838
5.250182862902956	3.912598695442542	5.070049825871461	2.3911363731865722	3.911059445760542	1.407009107662995	0.06551721562224302
5.249195965193686	3.9169749349364014	5.071679784071382	2.4014209549434877	3.9103952527041757	1.405189255076365	0.10466626769918251
5.247842181237382	3.921947887104222	5.073016204038292	2.4112058719788507	3.9093071335489786	1.4041405769469593	0.14354345644227295
5.246069971288572	3.925420730407433	5.073680834954626	2.4217184628744706	3.907657333981389	1.4026248515824902	0.18299801355743683
5.243835878266745	3.9289372069454114	5.073689963978891	2.4318523590441026	3.906514753342911	1.4016424020489577	0.22421092632127365
5.241419070342281	3.931920713995406	5.072544718649902	2.4413388363611683	3.9056105233682565	1.4001510041986605	0.2647495148644638
5.238004484210949	3.9344279026528577	5.071823005073853	2.4496042003087806	3.904360813951239	1.3994342753970368	0.3061752439664973
5.233487308277632	3.936534686428089	5.071824870960371	2.4581893458673862	3.9032594952886894	1.3976535942343018	0.3469282203685757
5.228131129542748	3.937491524474413	5.071644685935282	2.465914037460132	3.902085336442052	1.395684847580991	0.38620990647540326
5.223208538492208	3.9384626859936995	5.07101139115906	2.473396200509483	3.9010886941253946	1.3937668140474082	0.4262081838799809
5.21863768450928	3.9399413785545563	5.070657872966038	2.4811832442892	3.900762969517776	1.3915314340754368	0.4659775549575216
5.214017264939858	3.941041691172546	5.071172859585155	2.489489995230742	3.901120136744788	1.3885694722174424	0.5067983489411156
5.208986441215064	3.942627962526203	5.072360728152427	2.4988818355957148	3.9025756939310594	1.385868977428474	0.5459015645881592
5.203779440412171	3.946726748112257	5.0743169467336395	2.5078586885647156	3.9040636303178666	1.3844055347409765	0.5830094468758673
5.198179871018187	3.9498171189502678	5.0773544485584265	2.517156644969286	3.9051162911401414	1.3830612339851969	0.6180284906637499
5.191201654487125	3.9520307503757595	5.080559962029708	2.5265679837073773	3.9060175348541106	1.3822185371463094	0.6528999079785184
5.183849124236998	3.9534332062296667	5.083710629939525	2.5359901183479048	3.907189277393791	1.380593457763006	0.687319912976622
5.176636433670837	3.9562767671257197	5.086764560147425	2.5441870279531735	3.9083687245101277	1.3797030432334925	0.7210916296051066
5.169337868881843	3.960712322509558	5.08926534835346	2.551761478463817	3.909236908368698	1.3788266611520477	0.7549780213010511
5.162011937129082	3.9659168372421605	5.09224917713183	2.558440948194486	3.9107908898375965	1.377283730285515	0.7875707066034916
5.153927906969728	3.971549890456094	5.0950278015735	2.5645579283267512	3.9126727607811773	1.376650420678167	0.819317128806854
5.145975232227293	3.9769834339597585	5.097699209095424	2.5700488326115614	3.9138148678020603	1.3770364761793055	0.8511364546703786
5.137507528545756	3.981791651052888	5.1002105478435205	2.575047855183941	3.9150408027406236	1.3776159383273472	0.8855434546868434
5.129295347827688	3.9857155314988995	5.103873187895412	2.579915596515869	3.9150939965844405	1.3784270710451116	0.9214996833932331
5.120841160882864	3.990203877600745	5.10801459138168	2.5855562295295615	3.915393790519649	1.3800555498398746	0.9592302011553765
5.11220831945996	3.99460383572542	5.110558349111957	2.5909623609299315	3.9159802529984984	1.3815641113329542	0.997586387749455
5.1038335238467365	3.9978704696568887	5.111614700361479	2.5958772364820915	3.9170264536917556	1.3832371588886911	1.0361931118953247
5.095814015466389	3.9992929748033172	5.1126411856252565	2.6010725224010702	3.9176240736576284	1.3842535063147854	1.0733809918498365
5.087049680440064	3.99986856961892	5.114792664737432	2.607095955255366	3.917046778710443	1.3848042680366899	1.11102098491079
5.078336211031054	4.000343363008032	5.11765965617734	2.6144323702298764	3.915999460584488	1.3855936819501298	1.149238388101784
5.069484472172694	4.001158734228094	5.120280206766034	2.6221517048747502	3.913467266340523	1.3860360754753451	1.1874673599563426
5.060229816835808	4.00239732413803	5.124377506931356	2.6291940365160826	3.9094789142039827	1.3874861830931358	1.2229570611437683
5.050626061293004	4.006004092909749	5.1294038769995245	2.636174186086423	3.903663963597666	1.3898715694604404	1.2582179560795383
5.041239782080881	4.0100562107938105	5.135041127632866	2.6436234918695094	3.898462292131725	1.3926160398596346	1.2935192938894275
5.032015965987647	4.01476272327034	5.139562756915024	2.6496970180338244	3.89193914871634	1.395386019312094	1.3295696265877774
5.022547466664763	4.021413844080544	5.146976611209283	2.6560477152018636	3.8851143520040177	1.3973112896827653	1.3663351810802
5.01276600101203	4.0300479337408595	5.15685414081008	2.663192657738236	3.8779234534966585	1.3999809724528594	1.4041647112157494
5.002706401851825	4.03949038378749	5.167665517284447	2.6707727274106996	3.8706104972733253	1.403095961136928	1.4427579808066036
4.992471947544787	4.0492429017772364	5.180184564989457	2.6778907911513627	3.865146353121157	1.4063365789317848	1.4807904734884172
4.98163167405141	4.058137797977771	5.192893692376436	2.684122317083234	3.859684598848513	1.40888143138145	1.5175021014507357
4.971064197290042	4.068953301886273	5.205420699247482	2.690767234369173	3.8558000031396213	1.4108052674651996	1.553092138614947
4.9611532535183684	4.079157595791263	5.215734173257993	2.696458151858196	3.8528910100511498	1.4119264880799822	1.5894680175685103
4.952653816535902	4.088715194960862	5.224390088001427	2.700521949468878	3.8514887778077624	1.412962727402628	1.624726235021242
4.943459546674025	4.099975828539296	5.232328661281464	2.703285177596148	3.850353824798511	1.4129850222365237	1.659505502029326
4.933872395711639	4.110589980181756	5.241685830026195	2.7058827932373464	3.8494924625757077	1.413320869136533	1.6934412490794744
4.925481042230644	4.1202575861946285	5.248993284095918	2.7077880666456062	3.8505560719105665	1.4150800606481033	1.7269968562872808
4.91774083505201	4.130268342282424	5.254116299950656	2.708817071501994	3.851882117113299	1.4167719014643143	1.7580452119309906
4.910714232532508	4.141609495671836	5.258496878421576	2.7079376854711716	3.853639001273908	1.419006926652325	1.7887254428853876
4.904345539529716	4.154099797736555	5.260590246219215	2.7065054065563965	3.855283869688188	1.4216041082563051	1.8179777071212622
4.898734698236114	4.167546371121618	5.261259923600608	2.7039252905792837	3.858221445196124	1.4245391976280422	1.848274852168987
4.894064275753636	4.179202370466496	5.261009598493876	2.7002952523346075	3.8607358089055914	1.4269586738642848	1.8793452246990243
4.8891970952443025	4.189823346264808	5.2601417170995886	2.695407804452843	3.863332807863795	1.427989798940207	1.911265283921922
4.8842609923781755	4.199952863436538	5.259562521357886	2.6918076422621815	3.8658470202842663	1.4283945458863265	1.943664278496754
4.880399301923344	4.209531521431614	5.257637008378467	2.687414793741746	3.86868429260798	1.4285146517614813	1.9755283525866958
4.877042670046031	4.219433306902786	5.2545968693636755	2.6826456369954554	3.871430009014922	1.4278148097899075	2.00606417030276
4.87428448003854	4.228962410156478	5.251149439090844	2.677284530119629	3.8736982763421635	1.4264650805472083	2.0364496455093186
4.871313228817611	4.237704950049054	5.24739099570838	2.6720667690903683	3.8761310607269266	1.4243320218263278	2.0666024623992745
4.868754253396518	4.246074744376176	5.243046171836914	2.666341270690827	3.878384598515975	1.4224846528675699	2.0973477807789362
4.86463388125157	4.254727186971895	5.237289681984135	2.658945705750406	3.8800124226103114	1.4198449589672995	2.1282397580389465
4.859629140074903	4.2626645892675725	5.230867162033174	2.6503817151027023	3.881562655132279	1.4160842832464329	2.159699166180777
4.853136588144741	4.270164795352414	5.223684796171302	2.639920602891221	3.883198592783256	1.412416005902292	2.189757158830884
4.846260576319682	4.278429748528675	5.216143520716749	2.6287171842026154	3.8851759212311023	1.409145246232856	2.2169964362924275
4.8383531286207395	4.285281933973348	5.207186266146111	2.6144684944699397	3.8869230911771386	1.40528700022954	2.242820038707516
4.829106682132806	4.290288764310883	5.196625728073207	2.600332210822499	3.8889545421648726	1.4018383917664425	2.2676952719303025
4.819344280254288	4.2956302111627584	5.186048670994524	2.586818353461496	3.8917610355347114	1.3975880509344967	2.293123647270039
4.809967349465555	4.3020744280077095	5.175208138780912	2.5735458767951065	3.8936697038586194	1.3928731501831015	2.316039706512849
4.800955342576325	4.3087782314352765	5.165369570349893	2.559270097123944	3.895601580000851	1.3886854587421034	2.3379264819231294
4.791473707191309	4.31515572643495	5.155092075255588	2.545194975943865	3.8981810680468025	1.3843972012231722	2.3592083398184744
4.78370300962751	4.319955201449677	5.14648818923691	2.532943617158817	3.9005007091672668	1.380133631136809	2.37999308081668
4.776752562898816	4.323478386637877	5.13768100084378	2.5219512973510763	3.902039747910836	1.3770950711976058	2.3996890454788073
4.770823536131611	4.3270743325242105	5.129404828193501	2.5116530084586994	3.902968178743908	1.373492193878821	2.4194411167865604
4.765714317353288	4.330896911016661	5.121953549940687	2.5017845956060745	3.9041147172616824	1.3694173345370415	2.4401779753376673
4.761768420902994	4.334892689061909	5.115775001440291	2.4932593020084304	3.9055037134727972	1.3651763125877967	2.4605907692872067
4.757791510446355	4.3377738618437265	5.110481368048465	2.48423262963911	3.9070974351930743	1.3601310804169706	2.480016851667963
4.75616557787842	4.338633601655149	5.104229422128947	2.4725654445016696	3.9075151344450796	1.355824897300731	2.4974302974579263
4.754715241162355	4.338630494754834	5.100554346441264	2.4592302718399184	3.907165189058706	1.3517453553547791	2.514020137101082
4.754255992036754	4.339309244883057	5.096196571494055	2.44672056655667	3.9068216666470863	1.3483671028615878	2.5295797861712126
4.753102347402397	4.340745549968807	5.093241907538564	2.4340026987099512	3.905861904622082	1.3450715808222884	2.545008615553256
4.7521640885714005	4.343059259815499	5.089294577251625	2.4195749977548617	3.9057978496119885	1.342715568914581	2.5598921614052763
4.7504022671982	4.346997814539773	5.085570389247206	2.4036905109148687	3.9058589324263386	1.340562538952212	2.573107990283095
4.7473417413165135	4.350825909467725	5.083016391425133	2.3866071182579014	3.9069346315235896	1.340637913540302	2.5870805942811748
4.7434773833721104	4.353345648599136	5.079903120253548	2.3690839479057564	3.9087698767799424	1.3421000824141998	2.6018921308923977
4.739319315399538	4.354158434460324	5.07543336088243	2.350083139369917	3.910982728932456	1.3434552829662136	2.6152510344659508
4.735021050039421	4.3559707354867925	5.070814424735925	2.3302985858386642	3.9134113035442724	1.3446340216388388	2.62900167018897
4.728682608740386	4.358302682536721	5.067157867374384	2.3110749736638794	3.9159006329266335	1.345451911788245	2.6424202959564065
4.721177714327948	4.358676380134757	5.061352720042876	2.29266208404299	3.9190526008880378	1.3470285908729915	2.656308726835353
4.713063378166143	4.357190181829566	5.054192507058057	2.2732870455748446	3.9213331895315546	1.3477026073133709	2.669476289834535
4.705398773843266	4.354747239347777	5.045023825397856	2.2534431856257346	3.9237316756425455	1.3481310132956799	2.6814603117734883
4.6974526461281485	4.351358234303484	5.033675719545391	2.2337445430220706	3.9255057599502097	1.3482446242467498	2.692406626240912
4.689602353854905	4.3466353564599505	5.021792561236494	2.2139062511840373	3.9269218598295064	1.3490638731720812	2.7034158221547693
4.681339574972906	4.340769813141212	5.008482384989349	2.1949985413735704	3.9277327653213034	1.3494869464308505	2.7139501393193384
4.672573746683939	4.3360870336079325	4.994261138690731	2.1773284107236086	3.92844739118487	1.349568636752266	2.7228768885384866
4.663030166002972	4.330870614977577	4.980617122398519	2.161786565077464	3.9282138890701876	1.3507314233446102	2.7324955750180457
4.653009852600002	4.323402592373979	4.965951807938129	2.147427271587929	3.9267742913316535	1.3526962978950767	2.741008205902097
4.6429325031571285	4.3160403111228405	4.949950844469308	2.1337942260852807	3.926106060952417	1.355230425004214	2.748278853342739
4.6321077760278975	4.310183304603902	4.933440901305526	2.1204631015765987	3.92394105437607	1.3576026498167566	2.7536207224945106
4.619253918893868	4.305234113973537	4.918275936382523	2.1071483459304847	3.921308934093954	1.3610673423647313	2.759650374440138
4.605856987339027	4.300585438279848	4.903999753502827	2.0949296555187393	3.918848521202262	1.364551379081065	2.765247997602079
4.59174601722176	4.2969528241447845	4.891377160034518	2.083556409857852	3.9163511488687837	1.3679273992128345	2.7703039070066393
4.577410122325342	4.293342433682623	4.8792832844780625	2.0733044759052697	3.9139094201344578	1.3702809821153865	2.773281481436694
4.562769644034937	4.290505496352828	4.8674366779393985	2.0631582467344414	3.9113815435007466	1.3726976728489786	2.773972523057552
4.548225925860183	4.2877458073580685	4.8552578532225485	2.053900260652289	3.907147155608303	1.3756986055955116	2.774311224933791
4.53345562332957	4.28535136038577	4.842683648358273	2.0439645854083723	3.902435164751013	1.3782066788967335	2.7721419204881754
4.517939969257182	4.283769716380091	4.831599563304024	2.0347174852595282	3.8978631486081157	1.380931726904328	2.7695947941677983
4.501199510190222	4.282295440951235	4.82084912616764	2.025849814097659	3.8929266190598275	1.3834090986416971	2.7669599392654063
4.484323827050485	4.281434028162379	4.8120074339832515	2.016893448765743	3.8887349216158063	1.3852234131076964	2.7643146669799954
4.468454362414096	4.2804656933225305	4.803617770158668	2.008564757172621	3.8848045719242936	1.385936603089506	2.7611662144357707
4.452931269893834	4.278211523285384	4.795825764148491	2.000833671517184	3.8803378150624757	1.3865446444038254	2.756678610364974
4.438648896273129	4.275181956459498	4.789754363373849	1.9949964989689253	3.8753327593502602	1.3868165667848755	2.7530025564443577
4.425384400693761	4.271658566837239	4.783071366543307	1.990076367232866	3.86929975343578	1.3876292643681132	2.747649054709784
4.413175373038795	4.2672299328521595	4.775233489822738	1.9862276109183772	3.8624103788889435	1.3886355891983533	2.7427816347030265
4.401310258192093	4.261386192973894	4.7666493529870175	1.9827392594366215	3.8556347971637237	1.3887461592688404	2.7367220443137885
4.3895890136966615	4.255682135536094	4.757748394083708	1.9808876250722918	3.8496080680137537	1.3898897524968332	2.732002957879577
4.378945248737232	4.251804133273909	4.749260068312733	1.9792903475311219	3.84344730689486	1.3907211724130968	2.727975157091272
4.368519277732628	4.247972649186255	4.7398904312350005	1.9774305259953744	3.837055101519476	1.3924233615547041	2.72280855908189
4.3570568458095025	4.24335571855736	4.728940535973561	1.9760250936094228	3.831380751913723	1.3947732258768761	2.7179573874420093
4.345075313008096	4.237934101933441	4.715680269054344	1.9749758747066657	3.8252608369672707	1.3971296565316538	2.712603880635354
4.333735006693806	4.231726617290569	4.702719792090401	1.9744141062042408	3.8193503389451986	1.3988810181548383	2.7054142374919996
4.321817636803834	4.225228688267854	4.688281496469956	1.9725220650108095	3.813905674118774	1.400951594796029	2.697444772525471
4.30917869214024	4.22015745426687	4.674038117661509	1.9706789402930425	3.8092452995542474	1.4029590642048202	2.690449059718793
4.297222464946923	4.214210482619445	4.66078568290382	1.9693549381939204	3.8051630234638365	1.4045561568424059	2.6818636726556964
4.285657764763701	4.208946729741958	4.648333691724536	1.967876748173726	3.801314803254996	1.406834479481532	2.6722027375977047
4.275042793090893	4.205365133567273	4.635913881129484	1.9659924097134331	3.7965648207108664	1.4076913273048506	2.6601852840130698
4.264423498316914	4.201872967127109	4.6223520035467285	1.9645322240938545	3.7924507053812193	1.4091760109642149	2.646728808773322
4.25321049879295	4.200093140460123	4.609506075929261	1.9647528368367384	3.78840483643128	1.410058748016742	2.6334322759746174
4.242937060276576	4.198059675319654	4.596672035810658	1.9653358541893402	3.784671056634818	1.4101716974173903	2.61938712951309
4.232094483336644	4.196578643548493	4.586035014568896	1.9658004850851074	3.7809318527066478	1.40968108095253	2.603851937051539
4.220408893158648	4.195037488703717	4.575074522101348	1.965989872823975	3.7778146444206406	1.4099473335477943	2.590459857258017
4.207629024177706	4.193952777228361	4.56430390011584	1.9665695249089246	3.773938243878684	1.4098974963883195	2.5766714748620845
4.195131519747772	4.190180884842637	4.552045633362016	1.967359286928535	3.7702937592404977	1.4094316097401693	2.563892043114209
4.181881113771685	4.186393574635482	4.53917535454046	1.9677643730920704	3.766330525834955	1.4077680926057363	2.550787922711009
4.16842664107494	4.182030044385019	4.526609109583954	1.9694596618047826	3.761962739496826	1.4046366859483892	2.537811488538226
4.154310373372688	4.17666997636482	4.514522382245577	1.9709602551774177	3.7577835817057954	1.4019460629081015	2.5256414615483065
4.139614007211797	4.169522423391085	4.5022693750353495	1.9717235163615345	3.75260510774525	1.3991791311201232	2.512620346172487
4.125910754215864	4.1609077923822015	4.490000398341117	1.971614732636116	3.748469856196736	1.396395195409529	2.49938106244619
4.112586026248551	4.153267459974425	4.477790827425516	1.9706294375528548	3.743605959058605	1.3940703410053181	2.4865351293168216
4.099607817316398	4.144739277750364	4.46540879626097	1.9697504800948897	3.7399169563013617	1.391855255481739	2.475568798167484
4.08655552253251	4.136720298390519	4.453017216459378	1.9683102409715858	3.735266397085088	1.3889976557545098	2.4640805644139365
4.073936770144137	4.128261447094009	4.440055630310037	1.96706575661867	3.7312475684127975	1.3852991865682107	2.4529910595006976
4.06041356358467	4.1213967137522545	4.428352751438908	1.965931338961752	3.727195233683814	1.3808495645894123	2.44172834557546
4.047639599303271	4.114403200105324	4.418281105286211	1.9643166672040335	3.7230952363010923	1.3762844063392	2.4303381687617795
4.035595722005273	4.107029832958349	4.409328342202373	1.9613524207875093	3.7181650309788794	1.3714540591764657	2.4177838100398668
4.023688689430652	4.100434197432621	4.400239569131314	1.9581645938197143	3.713220136304196	1.3659541855414092	2.4043571592661714
4.012918225995145	4.094576679913103	4.392218242882487	1.9549830327082323	3.708127986382146	1.359795536337684	2.391779404059577
4.002052163068121	4.088375161331061	4.383100018088468	1.951718496432096	3.7018689618611775	1.3531161654349058	2.3796887845062904
3.991560046827439	4.080219134045696	4.374770070610765	1.94841130813991	3.695692659232844	1.345519166471681	2.369261984742893
3.9815306284985477	4.071277658045635	4.365886521243942	1.9441369905714074	3.6895119016217297	1.3372048878070542	2.357973969121236
3.971590622028553	4.061453101200051	4.3570404872064605	1.9395851952479182	3.683738133712745	1.3288511638246956	2.3459437628381647
3.960908245765992	4.0499135094025815	4.347528491656742	1.9336656739332054	3.6774846608911167	1.320494552471938	2.3338140558415312
3.9507411604868055	4.0377373575593785	4.33800560108041	1.9272763315417032	3.669919721296643	1.3126926958824603	2.3218595055560614
3.939632461737258	4.026788868589323	4.32730263264536	1.920824780144556	3.662174459480106	1.3053065131833566	2.311349608043077
3.9273824393497963	4.01657584820424	4.316521154222017	1.9122406462484023	3.6557981623234097	1.298698173723278	2.301997692008772
3.9153190807870275	4.004588828981536	4.305520434387424	1.9031387939364102	3.649459145955493	1.2930744303513169	2.2944072775972377
3.903430447277722	3.993428529125591	4.294599082028912	1.8939445727421178	3.6440443036871435	1.2879274085181078	2.2850405933459417
3.8927516390499326	3.981467137304992	4.2847066391252975	1.8848409355195146	3.6385785241361797	1.2833737073903737	2.2749986263927315
3.8818869474745	3.969341674800609	4.273364220250081	1.8758155030376604	3.6329473532267764	1.2800831016048997	2.2638078833350677
3.8706392734182287	3.9577521361457664	4.2619202311424775	1.8671735465010664	3.6259488618614895	1.2779625765635307	2.252953700288718
3.8589220701270217	3.9477660585264354	4.249592386931364	1.8587176520406155	3.6193611389466938	1.2767147282122673	2.2430800340877433
3.8481663527141277	3.9380644190032594	4.237511114481985	1.850367471571769	3.6133029381096624	1.2774292227269703	2.2315477516593263
3.836294130948748	3.9288670573090396	4.225217184850208	1.8411627349702542	3.6085521037533623	1.278269390228493	2.2204738519925766
3.825176589819147	3.919183553319165	4.214035132316571	1.8310759943931152	3.604147230409602	1.2792381715353545	2.2083264725205782
3.8141199216560633	3.909114529636128	4.2031995371799304	1.822353313085305	3.5992213748639306	1.280985454750277	2.1965575522077825
3.803132799660194	3.8998766366425306	4.192929480539503	1.8130267215591684	3.594535312882537	1.2821522229776994	2.1831190244054275
3.791575209600197	3.888364201467782	4.184652390325495	1.8031555421339627	3.5892201098029526	1.2829472647279256	2.169903702149863
3.7793695767070123	3.875521063369453	4.178154781941703	1.7929329500245432	3.5833540728595694	1.2833326569860997	2.158553770741379
3.7672614198072734	3.862241744692314	4.173977297181663	1.7821054365818483	3.5769517835432607	1.2834561794439479	2.14709077333566
3.7550574842256026	3.849679975841914	4.170739959173583	1.770967787854045	3.571330925595925	1.2833019076372876	2.135299877270678
3.743002257036259	3.8363637650710003	4.1672259502686035	1.759333183141675	3.5644016704807564	1.282692979695652	2.1252630052086134
3.730368600995705	3.8239874368976707	4.164726072719491	1.7480790255889456	3.5575003884401584	1.281393572102822	2.116147355283303
3.7173600856163214	3.8106101170025055	4.16147690729265	1.73639877239684	3.550255524511119	1.2799951327802992	2.1064414603786514
3.7032960088198195	3.797410898003987	4.157459417695149	1.7241967601973132	3.5433905704550286	1.2793216599134043	2.096483307077339
3.687639950531326	3.784253356257919	4.153304706174831	1.7113495250105077	3.5366400596793888	1.2780959658254636	2.0862410152426536
3.671293945923002	3.770097470883704	4.149531120660535	1.6987742320196	3.5297045337332356	1.277130427742775	2.0761550582945305
3.655731148295028	3.755374127722133	4.144113476622508	1.6859687849709668	3.522965975216596	1.2754996988975835	2.0656532475197458
3.6405290742253187	3.740385533311576	4.136810068491372	1.6733008781121121	3.5167937210915055	1.2739628025137335	2.053651056847984
3.6249998528400513	3.725556455273275	4.1281838931161285	1.6618026309750855	3.510856073422281	1.2719205347185845	2.041506930019909
3.610094017715668	3.7093010239170665	4.118459625011503	1.6500164285056569	3.504166233951291	1.2698160416977404	2.030075984919462
3.5949205655773757	3.693146810472293	4.108790851207273	1.6388297422440343	3.4975643858866308	1.2672452081346046	2.015629622750405
3.5807991338406606	3.6759925494041092	4.09836393799873	1.6279079932872473	3.4914855943899497	1.263779429151286	1.9998642074444153
3.5684225411613797	3.65932753663515	4.090670717089372	1.6183812066703005	3.4846454756855567	1.260312098563779	1.982770210572809
3.5570165070449606	3.6423316348996546	4.082238366722261	1.6097839133613305	3.476884671019539	1.2567040026547769	1.9651556259002667
3.5470090280718307	3.6252929491281285	4.073041545140881	1.6001931953197295	3.468538272148932	1.252590242405092	1.946817836566178
3.537856702339806	3.6076944816221217	4.062764265154051	1.591735883257169	3.46025558884877	1.247784695525356	1.9292684719722486
3.5281389361625894	3.591424818751536	4.052360676975063	1.584258045081238	3.451814574891218	1.24299210369924	1.9126784385035125
3.517550548210679	3.576981963884121	4.043425901610657	1.5771793255392583	3.4428762132825423	1.2380931320863806	1.8965753079380507
3.5070480365039858	3.563171954214078	4.0347974689336095	1.5697734273898634	3.4340654100937273	1.2332255623313246	1.879196291572108
3.4959270080913956	3.5507823174082156	4.0271417169440795	1.5627490256662453	3.425805033201996	1.228583823315735	1.8609258129685151
3.4852912798406037	3.5391499152348778	4.020525835006907	1.5554492188696003	3.4177765839408565	1.224772577779413	1.843993861762097
3.4742442958106787	3.5285402837840127	4.014564668443881	1.5467862451415004	3.408046539445231	1.222313124027312	1.8295812795635074
3.4640012244139307	3.518827558776058	4.007036561669572	1.5358169936057162	3.3981149786582203	1.2196460326658651	1.8148728473660003
3.4533887353668806	3.510162331232443	3.99936442523941	1.523938055212178	3.3886396700675134	1.2167305809252316	1.800990364209037
3.442621813993972	3.5023079767612417	3.991279362834563	1.5128107838942932	3.3797662664784514	1.2142156333537923	1.7892084169554185
3.4314395412225567	3.4960822755094076	3.983558243174849	1.5004627791023812	3.3707367940838466	1.2122259811473581	1.7772263504859354
3.419905374759779	3.4900794176452354	3.974624716996987	1.4873530297681414	3.3627319942932687	1.2103033666162721	1.7649928976922407
3.407437083077186	3.484701159144221	3.964352964277038	1.4743381800045248	3.355656017225001	1.2083456294854185	1.753121331674649
3.3935597080706597	3.480350452549524	3.952966052062155	1.4610620977737434	3.349481455187446	1.206035247586155	1.740069469399908
3.379735827803998	3.476382395344469	3.9413095678107117	1.4487615230412587	3.342426702345373	1.2033672221241327	1.7271209112650923
3.365127531842914	3.4732273177984974	3.9277334871963547	1.4379094984736502	3.334840544656342	1.1992445719860843	1.7137069787022265
3.350418281641415	3.469977189480656	3.914005336175945	1.4293385443142939	3.3275989141348865	1.194252613134403	1.6981682857928404
3.3341297494679347	3.4666367419740434	3.900191923275345	1.4229989712143307	3.3217534070212285	1.1892008318412308	1.6837561950944986
3.317814276992033	3.46171552801547	3.887375779199881	1.4178107678113958	3.315572269431202	1.1844327003386284	1.6682244157033292
3.302255443368225	3.455478045788331	3.8749804419848277	1.4148224173946373	3.3097095828650858	1.1796409883974588	1.6500497558392233
3.2865381754490293	3.4477668982252743	3.8641009869441234	1.4119287246436458	3.3047268770535294	1.174219320639017	1.631909429012921
3.270860746037818	3.4400532363776097	3.853205958382422	1.4091354788343027	3.298809340209685	1.16905842039787	1.6145916968733351
3.255412322807012	3.432396573590666	3.8427725606490877	1.406268099560019	3.293375824282587	1.163771201929888	1.596830914587649
3.2408383032828563	3.42479456079567	3.833929628194493	1.4035786498726626	3.287594922602364	1.158143012090572	1.5811943984056949
3.226480050415499	3.416663719895381	3.825377289412301	1.3997419396976538	3.2841729793630594	1.1525139599348	1.5661125804515248
3.2124286575639194	3.407123621629659	3.81908659187632	1.394571285521258	3.281665419004621	1.1471268596954445	1.5507699109008257
3.198157365123645	3.398573849144667	3.8137832015319875	1.3888245145700684	3.279585737963779	1.1414017323060588	1.5366904816920093
3.1845316026515422	3.389175449488987	3.809669492847697	1.3819746339047085	3.2769465144765553	1.1357036669301968	1.5214639162192176
3.1705574615942616	3.381303208162971	3.8056475654941337	1.3759170373370613	3.2747761138851623	1.129316724396948	1.5082761013240698
3.1563584817479877	3.3741592334865067	3.8020474514293596	1.3694775901150777	3.2729025513038645	1.1225027030893722	1.4965601877784915
3.142396072929259	3.3677931581249108	3.797264790502756	1.3655683654239341	3.2698892752849495	1.1158791460824213	1.4860882197969052
3.1284520794789787	3.3619243347108596	3.7918656943043194	1.3622793482492244	3.2676046298435084	1.1097575738467231	1.4757829988158653
3.116814135197235	3.3573873860450703	3.7848188216109606	1.3583049530883449	3.2654262190066463	1.1032269637796412	1.464942329559267
3.1059012095082807	3.3511352061291517	3.775991053378175	1.3544575446314042	3.2638226788932925	1.0965457745081961	1.4543373660489376
3.095028533772182	3.3438730903251233	3.7662099403601803	1.3515336390758317	3.2601121199068315	1.0906637702799014	1.4437745720020227
3.0841823066716474	3.335945804342382	3.755180070960298	1.3492027001129017	3.2562964127364475	1.0847899920459896	1.4332282945097106
3.073542450077159	3.3265878709084737	3.7419633312295786	1.3462151404934521	3.2527326801733567	1.079016083424449	1.421996741742758
3.063967352073726	3.317831932449994	3.72843146321623	1.343889387519508	3.249289731647019	1.0736446685516845	1.4104590500049796
3.054627494649505	3.308662523076364	3.7141715026560758	1.3413909149139303	3.2456186821281507	1.0673359839779992	1.3997002238661758
3.046176164306292	3.2994875806577277	3.6983895407465006	1.3377674663331112	3.2412678293247197	1.0617275877838086	1.3890249703342956
3.037436642131073	3.290519200743654	3.6811166848520362	1.3324368315850834	3.2375765700517087	1.0564659426659444	1.3794875538509686
3.0284107650519636	3.2822023419963147	3.6641534880950406	1.3272486942880637	3.2335429763216825	1.0512777636999877	1.3712473848782945
3.017551117747943	3.273583320485024	3.6489888238693564	1.321631947286833	3.2294419373956127	1.0465709926880984	1.3647754542585475
3.0077495905151475	3.2660995422545374	3.6345585505440905	1.3161536322132075	3.2245943201187512	1.0432403973098576	1.358612314137497
2.998508042972441	3.2605426771031025	3.620652960860039	1.310607333876625	3.220622515388938	1.0405380880582926	1.3524492038631566
2.990622018142735	3.257190463011449	3.606585728007	1.3048702527755784	3.217318689011747	1.0386554974756808	1.346741089352055
2.983381291175686	3.2556210930646947	3.5937911659979083	1.299709337776673	3.2138427365555704	1.0385705261340787	1.3427165693762937
2.9751038762235993	3.2547465469990984	3.580061810298214	1.294431105610049	3.2111456468707678	1.038616143669153	1.3417375009415136
2.9678355261668417	3.2530100618679434	3.565918295906561	1.2892493588405367	3.208725657579192	1.0399142056380697	1.341670086793747
2.959423943018344	3.25207484604335	3.552276977144938	1.2849780904734287	3.2069308405370234	1.0417689610259364	1.3425284101765191
2.9509374413256335	3.2523397707083905	3.5386879619207448	1.279716090454373	3.2049633125786814	1.044149334288076	1.3418905132933576
2.943381028366517	3.251983680297059	3.524769835094989	1.2740114887645466	3.202422318407102	1.0464819352778407	1.3406357077398232
2.9364271661810877	3.2498256352207613	3.5083641552799487	1.268359519305728	3.1990585694188813	1.0484569140535032	1.3382409193633416
2.9290131085154645	3.247917859977759	3.4900726948568654	1.2629677364224547	3.196131199746756	1.0506569881685663	1.3364613735548723
2.92136865780961	3.2441302883489223	3.470004569308467	1.2574145876990115	3.1924224603231672	1.0525275526409257	1.334072573580634
2.9127062132661896	3.238439944586103	3.4489144200882493	1.253093581920923	3.188567122176184	1.0539547915017993	1.332075810155038
2.903814601452632	3.232312457776627	3.427022816359804	1.2484719429550344	3.185547881164109	1.0539008132071763	1.3290757330382985
2.8947016687244314	3.224433324936024	3.4036225067463493	1.2458451065449088	3.181270417291813	1.0539471435257366	1.3251295989605603
2.8847320689342677	3.2166418243904373	3.3790227576053193	1.2434924202218198	3.176732672933364	1.0545184788788577	1.319952907231408
2.8752758566401995	3.207953927749928	3.3529703165768727	1.2401869427507015	3.1710613361314106	1.0544749929476378	1.31455773803701
2.8653521627097622	3.1972627528915125	3.3270543220122906	1.2382251173520455	3.165249227703668	1.0537157831088584	1.3103305630903175
2.854887063837168	3.1862698047400655	3.3019323501216724	1.2369390172493728	3.1592428520207263	1.0533716642944086	1.3056259585190189
2.845848688902778	3.1757000776566646	3.2787276485765133	1.2364310680899397	3.152225869837225	1.0535055464465894	1.2998176959577716
2.8377580305802104	3.1638365398523365	3.257210515355611	1.2363284613142804	3.1434706484032575	1.0539990673381456	1.2943673850317432
2.830150072092485	3.151493596479508	3.235922287236889	1.2367543016869136	3.1352809543963853	1.0547450754674355	1.2906104544470132
2.8238505903573703	3.1372268898849787	3.214844621437023	1.2352769105796135	3.1268845389528175	1.056781766003221	1.2879828700401512
2.818532621621462	3.121836923135818	3.1927659042006655	1.2336846275168751	3.1181851328963432	1.0594572845552155	1.2862840492260417
2.81479046455668	3.107295237957969	3.1706192352382097	1.2293453645103425	3.108549954584743	1.0634960286051487	1.2845223396444567
2.8129757496029253	3.0927041933284793	3.149019566697705	1.224244641027253	3.098236616556105	1.0670847736025908	1.2838390243014506
2.811218071373953	3.0784734226121406	3.1284194176027333	1.2190479987429215	3.087419379943903	1.0709118324044962	1.2836391004492786
2.8100663294687283	3.0660260384495723	3.1074684793327303	1.2137598822311815	3.0755532833607555	1.0752139288325895	1.2816944821347878
2.809073402031434	3.052668370985934	3.0853266327844544	1.2073528048564	3.0629267102455975	1.0793635084571325	1.2800305192234718
2.80727267897801	3.0389469279206462	3.0621173034123097	1.2005035955480172	3.0502317291554784	1.0839533578567069	1.2804509918553308
2.8042498961848388	3.0251171059721087	3.0366037171516704	1.1926732877232962	3.0377790107156954	1.0888592509945163	1.2797735275305422
2.8008519559345135	3.012029274773547	3.0098013142404456	1.1841933140911496	3.0243089069907034	1.0934088413076013	1.2774470661222497
2.7966139678217443	2.999422694537221	2.9821322341617917	1.1755318684184333	3.0094494932968217	1.097398045111843	1.2748286799636632
2.7905447605730997	2.9863885315392404	2.953832846364069	1.1668491256763687	2.9932693047136	1.10070351351756	1.2724962637131925
2.7831584036122776	2.974454725586008	2.9257603501322156	1.158978775749085	2.977554193513725	1.1023733698647085	1.2710981286198324
2.774737515671991	2.9630089355461235	2.896056162005143	1.1503172329833609	2.9615455504686383	1.1039330458962284	1.2681988823027743
2.766289651145677	2.9520170312575447	2.8654585564313266	1.1404669085374226	2.9452184297076873	1.1051402084090036	1.2663238535604253
2.758336801473895	2.939616485586261	2.8351855806320043	1.1286505564091074	2.9304632101303034	1.1061831096755848	1.2641929040401565
2.7512413103051143	2.928114724017114	2.803976263338282	1.1163984881676854	2.9161107658371583	1.1066138741903249	1.262307630458107
2.7433286619320163	2.9159924683311043	2.773410426993732	1.1042460030402674	2.901531472090723	1.1066714153897041	1.260588977757059
2.734771398295182	2.906992671730714	2.7441701986215423	1.0925690277384976	2.886243519705048	1.1067374863129158	1.2599067601325686
2.727002105348708	2.898869249566484	2.7165722445057296	1.0811539128162821	2.8718659880716917	1.1064774962949644	1.260300302245794
2.719659115708525	2.892507237243321	2.6908595705056317	1.069992845281878	2.858312783527103	1.10644072589925	1.2617605890541506
2.7135715715094166	2.8863426119780144	2.66675125520315	1.0585384720129842	2.84425514089172	1.106076725454565	1.2628735913120557
2.7077030841031413	2.879070356241154	2.6429018261545307	1.0476010779474398	2.830079246282289	1.1054776323098516	1.2645645414102418
2.7016004619578307	2.8719161506676025	2.620708875507932	1.0381078806890167	2.816474796859577	1.1053192193881638	1.2664453181406152
2.6946092259246086	2.8636492885913203	2.5977179119628446	1.0309485480430662	2.8039118169129003	1.1046989509940037	1.2675834311299783
2.6879972102517398	2.8560375011723536	2.5740437093088135	1.0250527688334192	2.789915436172342	1.104121009992192	1.269331026979487
2.6803460465518816	2.8487420500148035	2.5519103986232134	1.019560437342426	2.7764811042156974	1.1041608413564858	1.270366657413734
2.6739633977302337	2.8420159799725493	2.529263249428323	1.0138830969949701	2.7640778672444646	1.1038134221581666	1.2705693219307734
2.667542152516064	2.8330659535975142	2.5054635397040146	1.0081777639097738	2.752970176649473	1.1029713610932579	1.270508238845275
2.660892250444796	2.822637058831345	2.4801971628287	1.0017651787571504	2.742553791363925	1.1008891387483952	1.271212116387555
2.653836690985785	2.8103904459263047	2.45290540085251	0.994705475041632	2.731601668528388	1.0975404907511173	1.2707216883923222
2.646125739608302	2.797416580262041	2.4240881363934856	0.9876147705050513	2.7213718226088646	1.0935187029042008	1.2702560247659105
2.638442847019303	2.7843489079254784	2.3932872031489185	0.978942281896459	2.7106647770380086	1.089477866887402	1.2675461089145652
2.630153127480055	2.7719013114179263	2.3619245164409133	0.9697713766324729	2.70066622842744	1.0850636134318081	1.264086756189042
2.623950290983622	2.7597298028191815	2.3308976917253847	0.9598892860408091	2.689824058562894	1.0809654031033529	1.2607978633237682
2.6177598788342284	2.7471493666584923	2.30075668868926	0.9509829696516203	2.680095149262814	1.0764964912511572	1.2583314476517002
2.6118643303387072	2.7340755441368074	2.2707197054155506	0.9428944063902757	2.6704145174218628	1.0708363207996603	1.256322147725593
2.605485920085062	2.720047402070983	2.240009419011122	0.9358112117289467	2.661686427669459	1.0660438338040643	1.256339576879218
2.600102052900837	2.7061231615022976	2.2116767707616116	0.9278680181517333	2.6529784774264717	1.0596516286405946	1.2554458553993515
2.5951243192071143	2.6939470428445067	2.184050837953275	0.9200684025647254	2.6444079209077698	1.0529979330119095	1.253575192874979
2.5915289721518473	2.682876091484453	2.1573488380418335	0.9116437462864212	2.636797488756927	1.046648544883788	1.250865845222344
2.5891410722871373	2.6716463823696026	2.1314738279846286	0.9036772061926627	2.629694032462038	1.0406422528838744	1.2464753075113293
2.5873327539720687	2.6611756900129566	2.1076930059140895	0.8964426636750165	2.6238804949029633	1.034656002702245	1.2423011336553824
2.5857524047064704	2.6502901672945236	2.085098106942682	0.8883769494284299	2.6173369079674944	1.028198016661424	1.2382009052984622
2.5840403666736664	2.638561850106676	2.064145650282722	0.8808913150081097	2.612173385515363	1.0224499655941728	1.2319248620774759
2.5826536174584893	2.627269679897888	2.0438319607627693	0.8713157466775708	2.6067718391938692	1.0178282340552207	1.2239649980204683
2.581204587926578	2.617103276255093	2.023094007718909	0.860540296261615	2.60206835053857	1.0140006533172359	1.2159034157414312
2.579577600351487	2.6075921973149065	2.0028108134534253	0.8487844683128303	2.5976176818643775	1.0091893148585922	1.2071713282201328
2.5782334641785583	2.599265396263859	1.9815739477377146	0.8367229393871882	2.5945008263070846	1.0042379969091515	1.1982511513418943
2.57634741394934	2.590325010357243	1.9617622732377118	0.824498424857999	2.591823624669115	0.9998454202885505	1.1876638005621687
2.5723422655295165	2.5828152224441157	1.9434345725219642	0.8137155562270171	2.589848345374314	0.9950280357792427	1.1765308067308216
2.567578514138197	2.5765430134380343	1.9264783844704516	0.8031626773975874	2.5889385712500235	0.9906354503978023	1.166610936160142
2.561448717672116	2.5702618128199437	1.910324475333041	0.7928536662250553	2.589537283607699	0.9851831196184314	1.1566933486690636
2.5552383961075136	2.5655709258877226	1.893712724882371	0.7833665538680271	2.5913850040616024	0.9792105299341477	1.1471309906522225
2.5481171486461736	2.5612511267890703	1.8763094387517059	0.7739993269247073	2.5936020996577915	0.9718164184600497	1.139115938824426
2.5411741004125488	2.5580120736377694	1.8589477377954253	0.7662891501567423	2.5968269150278163	0.9624395214143797	1.131621804486686
2.5342959776280125	2.5543612155168693	1.8422082556603891	0.7607303240683204	2.600588312291506	0.9519562633741142	1.12347029116843
2.528662102563842	2.551018408606959	1.8262627190749998	0.7555679779115896	2.604823655276108	0.9410221415711982	1.1135680599181046
2.5228901216380764	2.5460032127305965	1.8112874150745184	0.7522304048934111	2.6088697897261386	0.9299797717031073	1.1036793163100933
2.517328210227057	2.5409075463932025	1.797140519993831	0.749620851555663	2.612349828966212	0.9187723398419677	1.094488341260208
2.5131348496109154	2.536342092899731	1.782997322981172	0.7479548503913117	2.6154939345863997	0.907939958868795	1.086003957397222
2.5101111744596274	2.5321302313578054	1.7696847843210877	0.7459812688203786	2.618544466758935	0.8968673026289237	1.0772750666062254
2.5087087451277106	2.527112994065432	1.7568617395042114	0.7457337280541789	2.620684615532129	0.8869674485421694	1.0690116654222501
2.5074507011762113	2.5190183452333037	1.7462880850286693	0.7460748066744072	2.6233319175183256	0.8774149721300365	1.060307597996631
2.5065718510393933	2.5102047513159245	1.7359089447749616	0.7462567650977897	2.6259332628582994	0.8685963252395401	1.0504527702106539
2.504877019698748	2.500737443739831	1.7244110598399334	0.7472458916426906	2.628056874683934	0.8610917421489124	1.041941437089908
2.502932156261116	2.490609144236499	1.7140406485934256	0.7473781128232453	2.6292614564776597	0.854257317304093	1.0337808001702284
2.5001838853158294	2.479598552921195	1.7038595756873582	0.7483260502861943	2.6297000007455367	0.8478134451619233	1.0257183702256067
2.4975865386564466	2.466950709370986	1.6930754698744148	0.7475101042268981	2.6315035781156206	0.8414626034579846	1.0165084705678393
2.4941421648101705	2.453167731740009	1.6813209138828744	0.7467519030083001	2.63350995717613	0.8350917548603568	1.007774179223566
2.490079386198053	2.4390356429682902	1.6689441426223417	0.7456967392340367	2.636357351011893	0.828911744337428	0.9980385164634108
2.485048591333424	2.4250829048322218	1.6547094951013221	0.7456283838246738	2.639524498501653	0.823933049366262	0.9880035598884963
2.4798986292714384	2.410529436512852	1.6401918413331011	0.7452652896716128	2.6431450269042185	0.8191973593927605	0.9773814329272238
2.475098720578549	2.39647049265467	1.6236009009879777	0.74440188174932	2.6460078279140915	0.8147771994598582	0.9662845216278094
2.470347967440058	2.3835580312738767	1.6096537086015275	0.7436906585311075	2.6495957275657185	0.8103829246221531	0.9552450596312261
2.464999645320467	2.37056670856748	1.598024372400024	0.7424287048847841	2.6532700000303535	0.8048313004860009	0.9431744466184371
2.4604807833726867	2.358547030372527	1.5868395693443824	0.7411222899940635	2.656975125298167	0.7985445387256946	0.9308942124380348
2.45452632354263	2.347118751438742	1.5755503529384591	0.740965843643014	2.6603749924546034	0.7929161027171129	0.9188493782608425
2.446795429585844	2.338832324316488	1.5640626146558387	0.7417251442244767	2.662106414577246	0.7872691593509731	0.90862572925552
2.438999424708922	2.33252315000599	1.5542293482605882	0.7430018717916695	2.663043490447134	0.7824773055090086	0.8977020190718504
2.4308215384317506	2.3262092991203316	1.5464266162416365	0.7441697585173503	2.6629609874257922	0.7782364589584347	0.8881747619331374
2.4216848494428316	2.3202777482422645	1.5396585908262315	0.7448347089892808	2.6624188251047056	0.7729330341118943	0.879535208049243
2.4114556197780805	2.3147432057008035	1.5347049716940444	0.7449727348482388	2.6623283841424117	0.7664221636105523	0.871718874498314
2.40057937820471	2.31004430847666	1.5318343234960974	0.7441077695466244	2.6630572627904305	0.7596745589316755	0.8648951140838437
2.387947533198944	2.3049253349299703	1.5270521309579435	0.7428778036973116	2.6645790557484026	0.7514734797994593	0.8567666186082264
2.3755868209755953	2.3003854845868634	1.5209557157828961	0.7416359023485737	2.6661354479336707	0.7431375901618246	0.8475456102552207
2.3630340545616972	2.29637388284747	1.5136014384681329	0.7387085523096639	2.669101966000746	0.735359548263207	0.8385456724769
2.3516735332301937	2.294718278598109	1.5084273239320436	0.7339762834455996	2.6719597236473716	0.7262269125161311	0.8283218371775007
2.3403901751861227	2.2930651686612955	1.5049474619271417	0.7295348491566521	2.674190606225313	0.7180544209150529	0.8182611722690695
2.328747738203215	2.291679258113284	1.5012127034315763	0.7240805466180479	2.676338712683488	0.7098927174258238	0.8098675182571734
2.315903791328509	2.2905959399678757	1.497091844514982	0.7187206814627546	2.678038766452272	0.700782760817421	0.8010973198929043
2.3016805753593452	2.2893443848902053	1.4928812732142482	0.7124766762231521	2.679703366106975	0.6914357630350214	0.7930699831196097
2.2864571737951636	2.28880783311889	1.4878424851942036	0.7051305779245869	2.6816514741988224	0.6826320420498796	0.7859177912798884
2.271281963156434	2.28819521567819	1.4818910686818576	0.6991130656012594	2.6839686258603725	0.673604240368828	0.7788328435402416
2.2560203949521167	2.289452398221093	1.476185434554736	0.692837860202736	2.686320584471421	0.6653433180015089	0.7742008039697534
2.2400921841817594	2.2902463374214523	1.4710958443815252	0.6875249416026149	2.6892947535816734	0.6573775243030338	0.7711894490371465
2.2240519044413096	2.290271239215976	1.4667586452987942	0.6842075200428855	2.6907478270860565	0.6493314854654916	0.7682468510554387
2.2071814950105155	2.289127235756369	1.4612554708358796	0.681482129610693	2.692124123431887	0.6421677722135635	0.7670359741974201
2.1899654905613017	2.2866814870810748	1.4548646850500377	0.6786765017947606	2.6936387893839284	0.6348388889039052	0.7665234989047484
2.1727302876539962	2.2842219743721714	1.4478349325849103	0.6765312755045719	2.6948076230373084	0.6268806230893426	0.766763698183739
2.1574228446055694	2.2815371147974393	1.4409715822664744	0.6748013511401456	2.6959052779905934	0.6191271502502036	0.7679353906582491
2.143036257583049	2.279932075253785	1.4350860833366885	0.6730213215906845	2.696113854346789	0.6111064207495122	0.7687181093898342
2.1299518427647226	2.2784948384436303	1.4295835625362903	0.6721584869536966	2.6947644513863502	0.6029746099511428	0.768699457389037
2.116452462252413	2.2770208717943006	1.4257481982818763	0.6709817426565959	2.6927364700736165	0.5955393671580023	0.7674552848199547
2.1043890040554096	2.275488854654085	1.4224790763030142	0.6698652975507042	2.6898188207754234	0.5891295272221007	0.7656309809145374
2.092473308738609	2.274026912688775	1.4194004565411575	0.6671325521555098	2.6865024621985847	0.5832544622047532	0.7634921470021251
2.079785693056096	2.273543563164425	1.4171334682778822	0.6630249674459914	2.683023527245138	0.5774162354073191	0.7631198779808834
2.066819459730729	2.2736837760571684	1.4154283651460897	0.6580645232128315	2.679709652948107	0.5717834497907347	0.7647935300793536
2.055402809140993	2.275528794359719	1.4143746566555344	0.6531419486401615	2.6762770092047234	0.5662722362451292	0.7657319369092174
2.04453682568504	2.2778094886598454	1.4129677122882742	0.6485729165657558	2.673169603171643	0.5606815269229005	0.7660638581080659
2.0325679990641774	2.280137849021695	1.4104592130059663	0.6430125926175526	2.6703252554323598	0.5536865144346169	0.7651414074933476
2.020449431678802	2.281019936566614	1.4063456166812303	0.6385495050725237	2.667841803856449	0.5464372412361947	0.7629887198522645
2.008100357832322	2.282008233030174	1.4012350770134006	0.6336777072930067	2.666838163352396	0.5389182043029909	0.7598610978719451
1.9971522823537686	2.2849832003017236	1.394539639109841	0.6286282717786194	2.6651333662845693	0.5307023340455358	0.7572689514861998
1.9859231046213284	2.2885137875396864	1.3892174025472257	0.6247639753603167	2.6637148796707057	0.5219022898990482	0.753827385991251
1.9755280236671835	2.2934258972763732	1.3842531198891597	0.6206132069962639	2.6612373683122663	0.5124465825925347	0.7509689093441605
1.9651859281369044	2.297699616183606	1.3788752136967029	0.6173469567656559	2.659569456400131	0.5030017635151813	0.7467586144622583
1.9548941121531227	2.3032226495343417	1.3731513160220914	0.6141453938661655	2.6582893354384427	0.49382750238378564	0.7415570192599231
1.943670808268381	2.310116788535495	1.368071406320885	0.6119929946951611	2.6557741196093505	0.4847641584003787	0.7374856637021251
1.9335381101414144	2.31775875693172	1.364202725333817	0.6092409810234822	2.653510520225831	0.4755748062686394	0.7323119956583322
1.923658416422159	2.3251125036165803	1.361701917003672	0.6060372832944033	2.6500878749227197	0.46750889685141367	0.7276579405191392
1.9142497794715194	2.3339560116560323	1.3609548273532093	0.6023321907836447	2.6469631198181616	0.45959975432727923	0.7250130077381438
1.9044835001277265	2.342820425537575	1.3609844719124202	0.5976385412232313	2.641387896840442	0.451876673945078	0.723047065415466
1.894074816363632	2.351406063676266	1.3622118100836473	0.5926476699652103	2.6349200239140833	0.4441854014791503	0.7239872425227893
1.8843667560296227	2.3599053664605814	1.3613732549690956	0.5857973851961104	2.6256970483974684	0.4361584241160644	0.7269561414726967
1.8753231750882855	2.3667442746385094	1.361450846602538	0.5803035201160281	2.6173127434435997	0.4292847101526625	0.7288152572449137
1.866968378116412	2.3730067714251213	1.361402161183526	0.5748197972605547	2.607981301170317	0.4217418788828202	0.731461127891038
1.8603366511592598	2.3776492097017714	1.3627948967904906	0.5690055362360733	2.5980085275939673	0.41260668253744337	0.7339470757990547
1.8544856523746507	2.379553717411351	1.3644937091787852	0.5627960199937958	2.589282305047054	0.40335701473522173	0.7354418870642963
1.848012429010719	2.3800953492628922	1.3646547458920288	0.5569966076859605	2.580426248036055	0.39492664736507743	0.7380191183009728
1.8434413937531342	2.3806036653611553	1.3639616108895067	0.5523084538186733	2.5729166834423376	0.3866543143930089	0.7402539927801076
1.840247399241334	2.379996557277293	1.3641965571276415	0.5474750898838967	2.5652686411045686	0.37902124779993573	0.7405658459530575
1.8383763696524003	2.3794285570617095	1.363870093825342	0.5436499659326217	2.558137474381123	0.3723236772777397	0.7417869848636691
1.8371355129781617	2.378361057322553	1.3635800033213985	0.5407702721443808	2.5501525180280398	0.36597842989391377	0.741528728381889
1.8363769678588686	2.376222813154196	1.3655684223764102	0.5389437901149466	2.542715520494524	0.36111306990058817	0.7427083980013071
1.8352379323319745	2.373881331318038	1.3670819160220269	0.5366167685169373	2.5339710711341867	0.35644487357032983	0.7463010404425177
1.833943650020006	2.371889303165121	1.368685160065086	0.5360873421320246	2.5236686902283645	0.3527449835117651	0.748905705097616
1.8323697052784464	2.3689338183147903	1.3685096943241337	0.5366606288557619	2.5132536293832213	0.3505067281408372	0.7512792897503878
1.8314430401242225	2.365344465409733	1.3661448653124753	0.5375317756119695	2.5025610080583616	0.3482453901385832	0.7528093888127174
1.8305036343728749	2.3604104362662177	1.3651886167692637	0.5389337982602332	2.491934376287572	0.3459761833894606	0.7533243723662738
1.8295631046355907	2.3555815500713995	1.3640162633045776	0.5402231008956017	2.4809473880022366	0.34426863519517087	0.7546567329001641
1.8287075041708816	2.3511906414980714	1.3636516273215693	0.5430814302679124	2.4683380259831678	0.3431475984223329	0.7556058149740016
1.8280362122479177	2.3473178591677457	1.3645277825996456	0.5472816226303363	2.454440383116016	0.3416491796697175	0.7551915249330036
1.8275379363012045	2.3430024935699008	1.3653590055523352	0.5519433687874215	2.441826705457752	0.34007596943469803	0.7546810715089302
1.8264519091162608	2.3380086826285793	1.3661059386698753	0.5579281465309182	2.4283139551407626	0.33704628428923433	0.7523055470217918
1.826236269921486	2.334028081801682	1.367401639626425	0.5642719696031144	2.4137751019550597	0.33241021181989955	0.7491744434597175
1.8265853772666474	2.330436355653707	1.3692228734696217	0.5692021971742837	2.3998292863711885	0.32742235415133114	0.7470221035234301
1.8266143319874844	2.3273694864450523	1.3713764164842985	0.5737882865069271	2.385267637339208	0.3223159126834334	0.7441330515635146
1.8261420041891179	2.3248266170701206	1.3763677789596802	0.5786104494210156	2.37103064266296	0.3165642230604361	0.7411209603503607
1.8266888397363616	2.3231940204754027	1.3814498915402154	0.5827998008245869	2.3570160106085982	0.30915480979398235	0.7377337198665783
1.825780483755886	2.320447600814885	1.3862536380260648	0.5873007892672227	2.3424823425064214	0.301567125058199	0.7333925667435358
1.8243800492062403	2.3164757952761565	1.3888060503177946	0.5911003093886243	2.3288826456855927	0.2935978011217005	0.7285504633708548
1.8224532961658655	2.3109491920106606	1.389134127935879	0.595208614592616	2.3167082120816014	0.2853370792829699	0.7247320379295396
1.819830693382214	2.3040269042305614	1.3879098243004189	0.5982115805694583	2.303711852343429	0.2771462083227426	0.7223946955205794
1.816929210473741	2.2975823514600275	1.3854371851272005	0.600303565355977	2.291496849696031	0.2695082265498065	0.7203873655397408
1.813023257622829	2.289837595128376	1.3824385491093163	0.6024771213034157	2.2800780127786586	0.26320006964083875	0.7192352004190831
1.8097880820541559	2.2808179958909873	1.3796956347315703	0.6045254963220578	2.2695461610960166	0.25729395045254444	0.717069546177673
1.8063721224783376	2.2715221499099125	1.3771444881434258	0.607533983710599	2.2584036495795763	0.2507076864352399	0.7138224515693341
1.802897235865961	2.2629758988397253	1.3731267406367316	0.6091594793325865	2.246884216592752	0.24393538305876147	0.7115299388032756
1.7989017584876357	2.254684887878871	1.3686310054208384	0.6106404805184772	2.2350573210218196	0.238496784184284	0.7105373073474922
1.796233618154476	2.2474991199329546	1.3650534499938047	0.612955784806282	2.2242667339990163	0.2332272524833206	0.7104125736020824
1.7947249481741634	2.240487400101579	1.3626351048106715	0.6151249950216685	2.213734032989825	0.22892101619145974	0.7121801193361518
1.7930063572644954	2.2335627732144228	1.3619719212722574	0.6158398661251471	2.2021495783803022	0.2258522886565298	0.7145629177935142
1.7905926158333398	2.225996304495348	1.3627397634262162	0.6177582263656063	2.1907737888817027	0.22406620121585377	0.7177613389167788
1.788245028693995	2.2185591049517353	1.3627613363295663	0.619617813276584	2.179303325019116	0.22170626785767633	0.7222622989829759
1.7849091400257528	2.2110839855290076	1.3622095319964251	0.6222774073354259	2.1678286381057297	0.21814004545516313	0.725909751602872
1.7812683899453667	2.204014271660197	1.3606445537094662	0.6258091379396266	2.1565936215543084	0.21449038430586326	0.7307341813014375
1.778123691781252	2.196545905466144	1.3575739230650772	0.628616472263306	2.1469034808052108	0.21102411306085608	0.735591246407811
1.775472625743511	2.188556783499717	1.3547233211702565	0.6327947930531963	2.137674019586865	0.20758758981108424	0.7397387665467312
1.7715572730654943	2.1797443175158824	1.351830052234935	0.6377654925889034	2.1285062082720603	0.2038862796883292	0.7437838082416556
1.7671749805392165	2.170158026394913	1.3475049674499227	0.6425742358006489	2.1190856151903525	0.19942651106469197	0.7489220873943219
1.7622063848401797	2.1585033136941147	1.3435973223642217	0.6472636651704213	2.1101984360375576	0.19313216606285236	0.7532887311406359
1.7570971660233665	2.1467334740008286	1.3385428818420257	0.6523711074156434	2.10393254205966	0.18515068870785115	0.7574174599976446
1.7524113710704325	2.135456315311928	1.3335592219352421	0.6572311734760296	2.0988179337082182	0.17636228962871653	0.7594655845309837
1.7467291237129319	2.12194088921949	1.3307693330521728	0.6627412745813813	2.095187772625809	0.16808289317094235	0.7592314656349215
1.742160852630048	2.108082934144614	1.326725741668496	0.6670736176646768	2.092045367395533	0.160752200182086	0.7587480298438762
1.7361505215773119	2.0934456642071515	1.3231749455143014	0.6711244200874271	2.088809711287571	0.15448819862018878	0.7582043174131513
1.7295681682762167	2.0795397730850738	1.3199626681822905	0.675048849696634	2.085601752673496	0.14868894921536085	0.7603427638226495
1.7238636259969533	2.0662555981073645	1.3166383032946496	0.677178814882484	2.0829718315798402	0.14354755293411892	0.7623110783564554
1.718552435230785	2.052760582604976	1.3139671170134415	0.6793368768726767	2.0805466631115728	0.13806511340572125	0.7640486953678491
1.7122432104626684	2.0386475908498514	1.3110437420609662	0.6811003998027805	2.0782222640151398	0.13224655380632486	0.7653142871340014
1.7060743476166618	2.0252366889573405	1.3058039788503781	0.6838661960679094	2.07476771637437	0.12689955485046303	0.7681173332887318
1.700230757458	2.01181113146489	1.3005596227361127	0.6864332572374495	2.0707165841733786	0.12137872480661634	0.7706721736450426
1.6942139371965996	1.9973026303939445	1.2945308705520686	0.6898042672440962	2.0670856673394424	0.11470779680795545	0.7724680851281619
1.688462358822823	1.9832323887656886	1.2869771882808432	0.6924999022874734	2.0629907316968654	0.10679637538646644	0.7736842811948533
1.6824084269729447	1.969458163934987	1.281546744010531	0.694988465183391	2.0602891511298993	0.09817022088969192	0.773507788064907
1.67675834545886	1.9564476319523016	1.2752177187716318	0.6960064852468998	2.0586707884314692	0.08857615708594144	0.7725811011192549
1.6711503992297996	1.9427488101135253	1.2694297348846875	0.6968964328255457	2.056594830155354	0.07867149334877903	0.7698565794595463
1.6639507285621464	1.92764558658053	1.2647982177426098	0.6987872554520274	2.0540835238254145	0.0680190096731238	0.7690422368498285
1.6579285112008717	1.9137470257644351	1.2583642223658031	0.7007358937345638	2.051356785780865	0.05781578496534198	0.7698632061327614
1.6520507801966926	1.8991155924580168	1.253074958567452	0.7028383778772002	2.048048848200932	0.04824805979453232	0.7709386798749431
1.6453692448024169	1.8850054362183095	1.2477806833379637	0.704924499967314	2.0463711308487804	0.0381789229451021	0.7717598846700137
1.6373736706830566	1.8701077517039253	1.2427893630380131	0.7080459003582178	2.044962931727651	0.028111293665611846	0.773109357230225
1.6288429034888285	1.857559008590522	1.2384732044002764	0.7101668539777797	2.0422337986172496	0.019249719888147093	0.7750583199962477
1.6210544331908658	1.8457942976988808	1.234511183346665	0.7118076344884778	2.039056774672348	0.011489327775204412	0.7779653700029094
1.612052360315088	1.834071828223064	1.2288174980314672	0.7138905150301871	2.0355357966401515	0.004587733962222764	0.7822491732494599
1.6035096945882221	1.8216169467642513	1.2238484457920458	0.7173962885609647	2.030817533434702	-0.002627525756976895	0.7870640141995457
1.5953488506893794	1.8093473815796948	1.2197366514337133	0.7208427219734245	2.027130830223074	-0.009928268147372566	0.79258210147272
1.5879344415453804	1.7983950296664863	1.2127913626781366	0.7244050770626019	2.023523592712531	-0.016212465306260866	0.7987368433141953
1.579596555535137	1.786947849408815	1.205829505267269	0.7269931646530851	2.0193257961027045	-0.02125254167313115	0.8052906912066105
1.572186412184607	1.7775902177624985	1.1984486275440123	0.7284490867423733	2.0157104400983967	-0.02620635866854764	0.8116024100811251
1.5656771727133434	1.769742298907363	1.1911065594999755	0.729108642801606	2.01167403492381	-0.030216040214612324	0.8176889213226131
1.5601079144403625	1.7636027244465213	1.184511950933647	0.7277252411273775	2.006400948164218	-0.03310179996205436	0.8230924440857627
1.5552264465327306	1.7576906182563032	1.1782510347629833	0.7265044790457672	2.0018055463983373	-0.03668710958918931	0.8279990090467279
1.5505918750091605	1.751507891919395	1.1719193273514141	0.7257735543311916	1.9972779593524177	-0.04118837373973251	0.8322899985040325
1.5465142028608936	1.7465325589711571	1.1645490159309124	0.7257543978170983	1.991594386824265	-0.04572203766409705	0.8364038706001843
1.5419171485244565	1.7426511807431018	1.155799132915581	0.725987947263467	1.9859880733703117	-0.04991615303096911	0.8400128548877518
1.5373223590464695	1.7386282214741127	1.1463422554025393	0.7268102646882092	1.9795165769745526	-0.052970461021140676	0.8434305427225881
1.5314142004442435	1.735032320548152	1.1387036174453273	0.7278281265652258	1.9724623116794486	-0.055990270645562015	0.8467178491534111
1.5259289300130265	1.7311591105071462	1.131723611136043	0.7295175355917867	1.9651588288511759	-0.059154621245553325	0.8488283682421283
1.5197232613422893	1.725846336720525	1.1257169040115889	0.7314503413410178	1.9565992687858245	-0.061768483495356664	0.8518683098405534
1.5119535565058302	1.7212489700134286	1.1203348821111574	0.7325791533843697	1.9469826546618108	-0.06446819258853445	0.854862505790952
1.5041817953954326	1.7167045107909877	1.1136929210636788	0.7346690976188807	1.9372309622070911	-0.0681814650918472	0.8582862227001439
1.4967649904463298	1.712878970694711	1.1052795864595204	0.7363023218912574	1.9279353290363401	-0.07196007877662694	0.8609193568440745
1.488962054443321	1.7103356638696614	1.0975335645689488	0.7372562722481054	1.9184632439129738	-0.07446917709089139	0.8638917149782285
1.482369368068381	1.7076812699192572	1.0922845454632433	0.7371243231544649	1.909906957847648	-0.07642730302430327	0.8659937600299457
1.475466646875846	1.7064359398679616	1.0883924241357108	0.7363888501001984	1.900425493528753	-0.07808353869441219	0.8674041032841948
1.4682362971627179	1.705855948229223	1.0848427394621716	0.7352466608077134	1.8908668377988658	-0.0800382805042654	0.869476631551864
1.4622826514337757	1.7040738420088961	1.080210719152197	0.7331157581588934	1.8810984688680887	-0.08203956705986243	0.870308816315205
1.456944855425924	1.7042069819905614	1.075818750340816	0.7311398708402037	1.8717288752129264	-0.08433551109428121	0.8716111634446709
1.4516887501589721	1.7053349258105077	1.0704860641536003	0.7300608204251767	1.8619748585660856	-0.08634414033962566	0.8697306331697907
1.4469945837061466	1.7073234479451982	1.0639400143354132	0.7298710948839922	1.8516456091159694	-0.08774182786162407	0.8676146652951909
1.4426323955137275	1.7110099960606442	1.059271076037322	0.7293145059479774	1.8409375222234978	-0.08736114755986733	0.865216353511601
1.4377273810112579	1.7148348605735022	1.0558518040610683	0.7285823823038764	1.8289119779593044	-0.08625515731458876	0.8620473612280151
1.4329805469722243	1.7203221272353242	1.0516123859163515	0.7278979590666642	1.8164606889505093	-0.08511637242279625	0.8585425454033578
1.42643753559981	1.7268306564196407	1.0482272088740932	0.7272727343953643	1.8033219051504397	-0.08454971596929457	0.8565395785150808
1.4207412257366043	1.732851870254025	1.0439501647926859	0.7263518773657779	1.7918745840533012	-0.08430722612535037	0.8546358386983097
1.4148521891443067	1.7381062419953306	1.0405108425353975	0.7257819710771797	1.780172196709194	-0.08429602768566674	0.8504009336543941
1.4077644459409244	1.742693365349151	1.0387871438161738	0.726425336779348	1.7682683941163486	-0.08443220066047	0.8462706146408387
1.4004274317706065	1.744865748035793	1.0365764660434769	0.7264080772988286	1.7561067694947035	-0.0849012184033016	0.8405550922679647
1.3925502981249056	1.7474692264188871	1.0346314576141835	0.7265612067962126	1.7441800926079618	-0.08532004328515416	0.8369332605623354
1.3826107355266737	1.7492487899146538	1.0359876065496918	0.7261722291019329	1.732795531050437	-0.0860727480993582	0.8324491470069683
1.3716100464558378	1.7506064107815595	1.0372573865224024	0.7275259026880064	1.721149053361048	-0.087118553690022	0.8274976157684973
1.3610784472243111	1.7534400538733834	1.038660185839186	0.7287112873027056	1.7095946576108978	-0.08721684439948295	0.8238910236643306
1.3508633394756453	1.7577117578060202	1.041279820506969	0.7305956774742766	1.698792505718631	-0.08698411426628559	0.8202842390625068
1.3415069356344453	1.762225018299891	1.043827733251767	0.7330407670737505	1.6874563424594484	-0.08633709033275373	0.8160180224984861
1.3319913366864446	1.7668510960488235	1.048661556565522	0.7365099797101277	1.6754122584889108	-0.08606131221357294	0.8131614632169859
1.322499279074864	1.7722014516982862	1.0543593295059055	0.7394114742458147	1.663927494867399	-0.08583256493579912	0.8121202107139412
1.3136746844686955	1.7798188824408612	1.0589898375451696	0.7413154765199967	1.6530982499378335	-0.08472411967960566	0.8107985264471805
1.3040424475824788	1.788400164881489	1.066145141878878	0.7431730527504947	1.641775846174204	-0.08379747953477197	0.8074490673946245
1.2947630486014117	1.797663343291677	1.0736467109454055	0.7445575495187436	1.6315622710409134	-0.08316758821133459	0.8025384245212809
1.2870348652850419	1.8070302511504102	1.0800820564607747	0.7455105993460064	1.6215155539460244	-0.08138770843822385	0.7985526024575466
1.280206554140267	1.816150128372619	1.0854473637661395	0.7439476642567008	1.6118115414528953	-0.07882623292226498	0.7951215715887919
1.2738866649372	1.823233821217804	1.090745712907384	0.7421651127351959	1.6024323240669718	-0.07733069152941122	0.7929500083399539
1.2661842767939635	1.8275064229336269	1.0947398429290645	0.7404540373755926	1.5938473769586732	-0.07548666270350908	0.7929937533322566
1.2596896491568048	1.8306138116205182	1.0973544840890277	0.7379191138537434	1.5870130372259232	-0.07362866450296374	0.7915955903029094
1.2529760964444014	1.832673848720365	1.0995810966211947	0.7342911299176261	1.5811389039637769	-0.07119004348214776	0.7876272852287999
1.245251979339786	1.8346490815224008	1.1007609617720118	0.7312449712381587	1.5751260498595225	-0.06809288042724003	0.7833914599155424
1.2375103340171554	1.8359779055390972	1.102770197099053	0.7274696939142505	1.5688871225437857	-0.06542566952248437	0.7772973046395981
1.2295754338973588	1.8371155823029113	1.1038212791294055	0.7247423436571676	1.5634639394800471	-0.06291163010449326	0.7730042193117364
1.2216287131965127	1.8379588099382695	1.106269647819292	0.7224203212532612	1.5575248893274076	-0.06036271634627426	0.7697870174209619
1.2138905386089174	1.8375149314785575	1.1093311023874735	0.7212096679873248	1.5509409676908585	-0.05934186056158398	0.7661737358348557
1.2054573259526244	1.83646269073524	1.1128460040979098	0.7214377208115543	1.545072808614848	-0.060105115076133774	0.7619161532094402
1.1960035637673938	1.8351725771552532	1.116293381248227	0.7221145616000886	1.538922381958332	-0.060123877577314785	0.7566924637092979
1.1877309864132526	1.8339661004273533	1.1209754666719631	0.7224695495452205	1.5332531517829708	-0.06006379004784657	0.7508199001664022
1.1799751440695077	1.8323908322941627	1.12619242209562	0.7226600985822496	1.5280484416921096	-0.060979618006238134	0.7450472696293171
1.1714923564471016	1.830558849294417	1.1321954159485976	0.7226215340135806	1.522397203126921	-0.06185777871073707	0.7401143533385403
1.163019590116335	1.8280193238156845	1.1387607601382785	0.72142470702849	1.517944445489419	-0.06377006286658413	0.7332282817943128
1.1546365470522464	1.8247918885343863	1.1446501965305036	0.7212459227599904	1.5145081133959675	-0.06611524405758398	0.7256124595705215
1.1466242876916257	1.8217163340599065	1.1511353552960184	0.7206634147949823	1.5124440183458745	-0.06812132294640208	0.7158833978781716
1.1388432025241433	1.81699583226332	1.1548295107568118	0.7195918838025912	1.5109689428626858	-0.07044508879511911	0.7042872880835185
1.1318545769190984	1.811801606553753	1.1582340507223128	0.7185056310828499	1.511111651261259	-0.0725991113158588	0.6923674012794754
1.1258202435141864	1.8075338838002406	1.161419709683948	0.7171850443450553	1.5115137970559218	-0.0743673902081242	0.6798582569953081
1.1210944920192552	1.8036199776971655	1.1660096020120527	0.7156227706973268	1.5122886165710503	-0.07668417174185005	0.6674141549045199
1.1161065891677018	1.7987611296794177	1.1702635406003998	0.7143431983705563	1.5125864885994975	-0.07917162720123429	0.6531974404747316
1.1104954196107355	1.7936020287390435	1.1743594508241195	0.7131437833865838	1.512176323338383	-0.08121330826248832	0.6383433505623834
1.1060582873902505	1.7883887343702543	1.1763176403597542	0.7123520999755963	1.512790989149157	-0.08422641308641574	0.6239819840744599
1.1024092701231738	1.7844040375976598	1.1776575651786303	0.7125603412447716	1.5124090137598676	-0.08685319518619375	0.6104851179559342
1.097707089465243	1.7819078343568855	1.1789811856831696	0.7125209219394163	1.512861382129362	-0.08933678173024596	0.5990783256923186
1.092539238713949	1.7791778822783662	1.1785170710249033	0.7110668242125027	1.5130567371141364	-0.0916226101934832	0.5890172667953408
1.087139843562848	1.7786265488116462	1.1804799937469874	0.7094609960322974	1.514538602445238	-0.09430816562832377	0.5808498525989846
1.0813529226408884	1.7787343650637446	1.1825761156785148	0.7075501804743969	1.5161062606759232	-0.09733582814949523	0.5718758745730966
1.0747547505818282	1.776560136043072	1.1836706029692339	0.7060710056401186	1.5173372489549626	-0.10044282948068607	0.5626434994569898
1.068072751647195	1.773247566890082	1.1819746360654932	0.7043539735018726	1.5202370330633233	-0.10378114742933081	0.5532693756254297
1.061885499148298	1.7688972028772858	1.1792069035987038	0.7021423475853639	1.523960444160346	-0.10799477640555287	0.5452142943235694
1.055658463622889	1.764547384267718	1.1746665317956801	0.6998358882132002	1.528377067342473	-0.11225309142800417	0.5378699665943926
1.049670467431434	1.7604337428895946	1.1702117849782327	0.6978240925514801	1.5310434834002713	-0.1156327871699159	0.5303075337557387
1.0440150650030353	1.757339914673446	1.1636295757735104	0.6959810767691584	1.5344361758042047	-0.11915429296613315	0.5229879484244326
1.0390730732362825	1.7550121899074091	1.156252044471605	0.6944554257784369	1.536665757497726	-0.12264568139912746	0.5146668197468861
1.0341039942262482	1.7562074512103698	1.1504567127013858	0.6940907972622139	1.539195515437717	-0.12603859605713705	0.5068829928633337
1.0296302384716194	1.7567474857677123	1.144563595953266	0.6935430395351532	1.541714462570284	-0.12928704279842995	0.49758309422991276
1.0266895799165476	1.7577856722842033	1.1363419292451193	0.6936033451761251	1.5451388329648732	-0.1326578379766431	0.48882492235208386
1.0243541416548607	1.7591763661231077	1.128993711585367	0.6915279311280116	1.5492725759372787	-0.13555634619249227	0.47999618352383
1.0213122805816162	1.7610810879388963	1.122639108279964	0.6902301618792313	1.5522234577751075	-0.1394780102733741	0.4717403697507567
1.0172750424024184	1.7639562965072466	1.115201837197914	0.6884762988242451	1.554340608751264	-0.1428059987452832	0.4629357711614258
1.0127049411333549	1.7665596231208736	1.1084037717991249	0.6871272930499465	1.5557112176995116	-0.14569957199989583	0.4544600717607645
1.007890293189731	1.7681543660730554	1.101526400402502	0.6860192139683136	1.5576942547437418	-0.14790895106881077	0.44615338472947697
1.003530652955817	1.7690575651118554	1.0949376133380704	0.6855820464989485	1.5592957925353905	-0.14972949166649588	0.43796694855827123
0.9998908465618005	1.7680421870346177	1.0881428326856601	0.6869474014102239	1.5616459714537168	-0.15185742299253394	0.4296023906824581
0.9973006076635338	1.7645782345655208	1.0801481763316876	0.6889916457026811	1.5648908641346495	-0.1538319760898065	0.42365430084280764
0.9951514456743177	1.7606928122877015	1.072034399465035	0.6912726877848635	1.5680255661834905	-0.15595378584921848	0.4197659321600828
0.99228552021763	1.7557476806711316	1.0642754806764296	0.6938169530444328	1.5715358382773628	-0.15766685333320932	0.41616609564515356
0.9907367640856168	1.749900024956978	1.0572706190432408	0.6987314472622198	1.575875301828609	-0.16034724318221866	0.41367498870842756
0.9903036493727655	1.7434652092859726	1.048812627753511	0.7039556618373173	1.581510366454776	-0.1622116783096608	0.40954713300830836
0.9909474353919121	1.7377266160441203	1.0400938402300681	0.7100430183616383	1.5882617663611471	-0.16414732794358278	0.40411360872625685
0.9918065212946257	1.7319406605655239	1.0322719598317054	0.7173355973987102	1.5952559035549474	-0.16630219524785383	0.39927488723534854
0.992203095482703	1.7273935706256014	1.0223038079328295	0.7256860119625748	1.6032018646517214	-0.16896207212598813	0.39547032122381665
0.9939047529911302	1.7226403177057468	1.0125851627965041	0.7338580222555329	1.6113150834524999	-0.17218390297809094	0.3905668380386312
0.9952640747850966	1.7169197741087117	1.003191990973237	0.7419614229153185	1.618826692649272	-0.1747154242353105	0.3867523871591435
0.9959268084492041	1.7103490047298138	0.9934298645912037	0.7495506537325255	1.6269566208016493	-0.17763123032422437	0.378814543510619
0.9957862581526441	1.7030840972714798	0.9817426348556163	0.7576969334664552	1.6363463969634282	-0.1803852208685102	0.37032751384686136
0.9949311868448772	1.6971272381054299	0.9702097915712758	0.7655050875178286	1.6455699617903796	-0.18188229795093588	0.36303845021743214
0.9941566654293809	1.6937738656594115	0.9576172711042477	0.7732732190612966	1.654702276568242	-0.18241570011847982	0.3553170450530665
0.9931340175453148	1.6905424078608178	0.9458907897696213	0.7809828607222549	1.6635247098245605	-0.182883169104267	0.34965042237376326
0.9913196551076745	1.6879797671260137	0.9345676904652233	0.7888977776110566	1.6710631916502947	-0.18351086342749087	0.34486696450103493
0.9890331008803923	1.686269731464154	0.9231873117640135	0.7962993458814577	1.6779088036555077	-0.18295440587783518	0.3401112640643297
0.9875920307238479	1.6852516206615702	0.912342917328366	0.8031649918689592	1.6839568256851938	-0.18181714091736675	0.3336158366879836
0.9845870946735696	1.6860910528209603	0.9017672744395226	0.8101676881556445	1.689226268678263	-0.17981219185241837	0.3296288787277194
0.9812024368099351	1.688496402188312	0.8911550055640869	0.8154001924710308	1.6946021200507335	-0.1776207956836333	0.3261649895759947
0.9770593815127245	1.6915528690376416	0.8810392801420249	0.8196140845694669	1.6979249746202159	-0.17545660516555064	0.32688346017738074
0.9727842626633327	1.696514561305822	0.8723741666724444	0.8237152786249815	1.7004628977485934	-0.17259472269091208	0.32848908699568524
0.9678285313027012	1.7008829644502268	0.8633199533204805	0.8274587423299142	1.7029988607698732	-0.1708166638548465	0.3287313251417146
0.9615649490902408	1.7030292192021603	0.8547155573950649	0.8311196663275123	1.7054260689091536	-0.1694284668547853	0.32991611413457467
0.9543812339237887	1.7053884727137176	0.8446863611680926	0.8349512410783331	1.7075616625684065	-0.16797178600301474	0.33103017347828745
0.9476400181869753	1.7067739475926214	0.8338142023404294	0.8381498028606206	1.7095877209437647	-0.16716759611894907	0.3333071325960316
0.941927179531405	1.7081564234023672	0.8223950577610414	0.8410931620804027	1.7127977379668082	-0.16692080112843521	0.336776698184498
0.936185900321473	1.7082872683224641	0.8132601677479188	0.8439300909555776	1.7154979881427501	-0.16684635406376275	0.3415609692472844
0.9309073353031241	1.705385276007606	0.8048690808747047	0.8466223352369953	1.7186233425106887	-0.16731197159948827	0.34540417109222765
0.9263375164595502	1.7012737867006142	0.7968575843596225	0.8497974251243021	1.721123738946786	-0.16768298386807115	0.34828401958383115
0.922412906482387	1.6954096801438956	0.7895344795018365	0.854383739493155	1.7237748156041515	-0.16740539158508036	0.3488524264514537
0.9190484648459112	1.6872901203524036	0.7812802934767885	0.8583905479800813	1.7256414222736427	-0.16695828644793	0.3482426262438811
0.9162823715915731	1.6795815518526138	0.7731735419166538	0.8624377018824217	1.7264431433997558	-0.1660560230367834	0.348831119298909
0.9129819947882031	1.6733310402228427	0.7658715535774986	0.8663306149876776	1.7274621782411232	-0.16505283121153036	0.35015868873682826
0.9093658763482594	1.6668500834809648	0.7610549305539135	0.8707658501712319	1.7279898710000279	-0.16434696925539974	0.3515397626444139
0.9062274234584963	1.6609290100358325	0.7587566621137702	0.8761249511467738	1.7282091421429784	-0.16389671657629415	0.35201503115809313
0.9023532531109142	1.6551346993120986	0.7576661315093398	0.88163775120974	1.7273694229644156	-0.16404822160370908	0.35090460075189067
0.8977412744306793	1.6498252992646039	0.7554055139173765	0.8861883891560228	1.7272013986912116	-0.16550125643400498	0.34998996280597355
0.8931527578365858	1.644367810326755	0.7536994654635709	0.8891693905851503	1.7271556754975947	-0.16723433333719667	0.3487675400872104
0.8883331571917481	1.6390419589836156	0.752248190060519	0.892323118395102	1.7275441388806194	-0.17007189651279742	0.3481977564512988
0.8838325883422575	1.6339351465372658	0.7499806878255318	0.8952677350133162	1.7272262082923333	-0.1746500428895643	0.34895421532969606
0.8789525355083321	1.629686266333303	0.7479472795534932	0.8981385161771677	1.7269816630452515	-0.18012975554204216	0.3498343598140977
0.873485128091719	1.6243688622288108	0.7467320554953011	0.8997588216879968	1.726088861962168	-0.1855967318573062	0.35028696974683754
0.8686528229508217	1.6201628474346543	0.7447899677596378	0.9021809972891532	1.724110061538251	-0.192055267842421	0.349245702368955
0.8639935725361035	1.6168817623876726	0.7430328282032167	0.9036980222298118	1.7231843812752279	-0.19845210746194006	0.3473064522453305
0.8587212646457386	1.6119660329204326	0.7414253760015986	0.9055577302220167	1.7233399852310889	-0.20425472260921693	0.34605937744709436
0.8533696785667859	1.6071798308990497	0.7387441175533875	0.9071353903900568	1.7240873412816249	-0.21054606745951285	0.3450897214714987
0.8477949249976459	1.6032621186981104	0.736573925825195	0.9086716212077233	1.7248746207954317	-0.21647541661728814	0.34381163877564047
0.8413985457262485	1.6010447083212798	0.7336985777197594	0.910995188327852	1.725521149226749	-0.22227141391815267	0.343323204267501
0.834463261470773	1.600285097672879	0.7307079595686835	0.9113442684832205	1.7257769027279861	-0.22822514836446808	0.3434989801632059
0.8272898965458142	1.6001514063395537	0.7275942406412811	0.9100820842095614	1.7255850860347237	-0.23274431570509432	0.34062083381980723
0.8195209460856087	1.6010691369489078	0.7244190536526853	0.9089761218825868	1.7238450407137198	-0.2369770613208591	0.3380235481633724
0.8125911205899385	1.6039678831721225	0.7219602196746416	0.9083627075223363	1.7209559152822718	-0.24215752254033743	0.334831115172552
0.8052544945547274	1.6073390367156137	0.7195597052067012	0.9058865223586964	1.7176480810538157	-0.24682680521770978	0.3308871873871586
0.7980843106567779	1.6105158806924955	0.7170409880197154	0.90295296332436	1.7124407360902427	-0.25084733022839145	0.3267821972763085
0.7921541020134236	1.6157315331821536	0.7152037552143161	0.8991183450434875	1.705302017017321	-0.25579774966564384	0.3219695873096445
0.7866333650577538	1.621036956951761	0.7128754592489082	0.8952339321302567	1.6976285349332825	-0.26042752585625334	0.31666321906351436
0.7824904379419918	1.6263340733584049	0.7125152515541967	0.8911873807898792	1.6888645294024904	-0.2645788863747461	0.31109284738968007
0.7779680073033318	1.63073933735561	0.7121263079418415	0.8867089870512074	1.6795234304630495	-0.2690169813487144	0.3064545192082331
0.7740842859913865	1.6352626083516872	0.7120533165085237	0.8832525014026926	1.6698257652911526	-0.27325687041720403	0.3014133251172693
0.7709868470433429	1.6406541485540553	0.7134257782981018	0.8811343976091169	1.6595287485041075	-0.27727979220976795	0.3005384032378789
0.7686429041331756	1.646220848626622	0.7155935974766956	0.8786435809728972	1.6486438516680901	-0.2812118987117805	0.29911349502081186
0.7660097356563704	1.650070834476319	0.7175563397712197	0.8768280858739378	1.6391081899512465	-0.2853828669046987	0.29804041669561204
0.763006345589439	1.650972183023256	0.7201818413341259	0.8747009300412262	1.6291333888480612	-0.2882316980621021	0.29813974090339446
0.7598530595865013	1.6524956348150481	0.7221739343300767	0.8727959143122894	1.6194319135434645	-0.29146381281125	0.2977779649598495
0.7560269919321604	1.6534599449703036	0.724439532398491	0.8715718637556407	1.6106655327484405	-0.29440837762681416	0.29743669026712594
0.7512899181292237	1.653724814787354	0.7281099384582952	0.8702027803823669	1.601658899350701	-0.2985181220776639	0.29806563519316065
0.7455766689672206	1.6533357001717766	0.7307173841814502	0.8696601949177191	1.5934455125799825	-0.3040049772749473	0.30000558000001937
0.7411470982595065	1.6524520443803885	0.732590190950043	0.8697579493989022	1.585879174399634	-0.3096407433024142	0.3013780227774236
0.7363401223700452	1.6496811317706217	0.7350528829010488	0.8713064249341826	1.5788255984900716	-0.3147047879070278	0.3032216026667426
0.7311255106317707	1.6453808141474051	0.7351439833525665	0.8737207639274522	1.5723403176969433	-0.32055511183615487	0.30270555350907913
0.7257701901850231	1.639472674170841	0.7345660588581584	0.8767492028727103	1.5666527585038528	-0.32733874162162846	0.30117127456135656
0.7210742504883608	1.6341277987809637	0.7333574243478534	0.8806092205246752	1.5592160715191037	-0.333532396394107	0.3006539218441539
0.717150046231762	1.6297696755084197	0.7320655211156283	0.8857412599424138	1.5518782069646642	-0.3404131379367474	0.29956176821600666
0.7117997632014466	1.623769470916863	0.731673383465394	0.8915174709517196	1.5442125421224262	-0.3476238273654387	0.2978397862511695
0.7054428873530465	1.6174675955149231	0.7306707905023316	0.8976030776062683	1.5361133011225236	-0.35395102153850394	0.2943973190861443
0.6977002193864521	1.6105283292232109	0.7298559806356174	0.9045276675790814	1.5273774564707008	-0.36051002784061953	0.2906388400255997
0.689062651993715	1.602679628305964	0.7285856561848398	0.911165556894483	1.5188253090050092	-0.36647967807741616	0.28601904680782253
0.6792634620714167	1.5957146571002636	0.7279985405280284	0.9180092516121013	1.5097603971870557	-0.372619214406601	0.2803941006608735
0.6695252384739763	1.5882297542842378	0.7266626291951225	0.924791215389266	1.5002263802955742	-0.3796447169975233	0.2755746233442868
0.6595145571802442	1.582058005636638	0.7270058414871776	0.93128006853991	1.4917366201910136	-0.3867496662625804	0.2721151016176478
0.6499030744414124	1.576221766694044	0.7266011238432968	0.9382628052336979	1.4840125286701722	-0.394724977316734	0.2712220692988475
0.638726715593947	1.5694699378369585	0.7254272535490364	0.9445412416829188	1.4777828941220874	-0.4029224248010927	0.26859428160988785
0.6281578068574595	1.5638426852246305	0.7221370290106773	0.9514050853855577	1.4716043436859323	-0.41205746014948097	0.265624075754515
0.6192172939123474	1.55988323312871	0.7179395530950089	0.9576283111501079	1.4653602743192025	-0.42054259315934533	0.2638529814939627
0.6097216845041958	1.5561340909479697	0.7108301059729353	0.9637413482428292	1.4596550574072533	-0.4285186573771291	0.26373317462649076
0.6017954959074107	1.5530435685896362	0.7023961272312731	0.9700024062253813	1.4537320688636461	-0.4350261598029059	0.2640430366032228
0.5939758878274921	1.5499027967654855	0.6934124270092084	0.9778842129767367	1.4479103718478796	-0.4409928569665411	0.2636655543556746
0.5855503440852637	1.5463197547435268	0.6827368673628875	0.9863151793951297	1.4425863642596155	-0.4458575456633994	0.2634957086624991
0.5774620120247955	1.5437491563927541	0.6715972820998994	0.9948300216350601	1.4374868820706703	-0.4504072581701162	0.26235781012677173
0.5688472842505715	1.540359721924038	0.6591094585982881	1.0038944442502424	1.4319752309822347	-0.4543610515055087	0.2589804918322746
0.5597460322638574	1.5375625081345876	0.6462276806472352	1.0139678660030695	1.425804087319969	-0.45609737850714704	0.2545282297615639
0.552341945531372	1.5353728464613519	0.6338563501695901	1.0257851508475626	1.4206488683476208	-0.4571665904761918	0.25114932446740795
0.54469025235467	1.530581203502614	0.6231803006176728	1.0378905582442053	1.4161914249080323	-0.4569013464831545	0.24918294498299293
0.5370599426009863	1.523583482674922	0.6107768849480085	1.0509101855773548	1.4118996381604627	-0.4566398905637286	0.24714691259297633
0.5298387253389316	1.517094286812744	0.6001475510548285	1.0634473154672222	1.407264584713541	-0.45693285093381075	0.24491221392401885
0.5234419425571478	1.5090952057274667	0.5887342145091403	1.0761114804277523	1.4041695998830217	-0.4577313864952046	0.2424471177020846
0.5177246401628688	1.5000481297530097	0.5752920667935759	1.0873543858189667	1.4012210300492502	-0.4583194625257064	0.2397412112894195
0.5130197786683292	1.4898342540690213	0.5630150324172037	1.0983971574391882	1.398781035072409	-0.4592142950375999	0.2368851595168721
0.507712439711462	1.479752299666096	0.5506212505051887	1.1088825700268072	1.396607430312926	-0.45923595320390553	0.232893693900875
0.5017424368395567	1.4699184553199636	0.537875395823721	1.1192745106998878	1.395397193727927	-0.4601556932194952	0.23104185803932892
0.496216587630812	1.458964509905024	0.5254753029835568	1.128410563221474	1.3954586719738717	-0.4612759784560384	0.2286812098631606
0.48899325317037096	1.4470867239706036	0.5126358947710534	1.1358898594464832	1.395233538591347	-0.4626095998388778	0.22700813646975426
0.48026292792975056	1.4358214614339357	0.49782582368075934	1.142435593583156	1.3950500929144085	-0.4642586909223263	0.2256188539920838
0.469490212221702	1.4252877327294038	0.4834263560903488	1.1488670768908733	1.3951975512790105	-0.4667136284811003	0.22463539463762677
0.4575711756469914	1.413433829297348	0.46879583837943434	1.1550065615518923	1.396422014627916	-0.468848389681268	0.2236951439737791
0.4437645381259362	1.4023908618886816	0.4540944134589473	1.160728830799083	1.397318361204011	-0.47042717010420976	0.2227371002306005
0.4282020382371709	1.3924685701494857	0.43991696273497033	1.1657513985884147	1.398477188423306	-0.4723997501111474	0.22214889144123012
0.4117431653942161	1.3832149776340366	0.42554384439626824	1.1699819546096242	1.3991637418726235	-0.47437205039037966	0.22088270007194855
0.39427262852207734	1.374510386955481	0.41120253539446305	1.1743819095860388	1.4010181793593683	-0.4768601366397831	0.21933722495465413
0.37745229263293945	1.3661980351460146	0.3961106348106008	1.1779245579431257	1.4027128620594445	-0.47921530787247557	0.21574894015263285
0.3603647661372211	1.3574669332279015	0.3807971177260026	1.182145503802195	1.40384927891143	-0.4822232987525896	0.2119019245950567
0.34411665603660824	1.3501608261047018	0.3657045593661604	1.1857706163951818	1.4038918436254937	-0.48541610613453606	0.20722644022713183
0.32897085015743727	1.3425679128219525	0.3510077243343765	1.1908589701491445	1.404066212266883	-0.48885148891261276	0.20172678556871343
0.31538912638167865	1.3344813504254323	0.33601234945263136	1.196388789561498	1.4051207118520452	-0.49188525067482014	0.1956506506786176
0.3020680219640827	1.3248862867529452	0.3187716794445614	1.2012725056820428	1.4061279628553787	-0.4951031035667478	0.18922825954986722
0.2896937108034756	1.3142251066183008	0.3009945062861789	1.205933199344314	1.4073944808646008	-0.49782813430720646	0.18230893821953342
0.2792433918353519	1.3027167884127628	0.2831420101519041	1.2104953797332658	1.407996831431493	-0.49952185157828777	0.17513806635169565
0.2692022882351949	1.2904053606534172	0.26472096015577534	1.215038567736175	1.408397123187079	-0.5016028581316829	0.16826166393838798
0.2609722333982613	1.277690536723388	0.2455903529613716	1.219319468336971	1.4072869910351882	-0.5038127546279174	0.1624427107343649
0.25349663858168864	1.2662593439729881	0.22692063736407078	1.2229836571765715	1.406589057024657	-0.5058385607307084	0.15840112025720204
0.24585576947111532	1.255512540564551	0.2083416496169118	1.2270196407620113	1.4056973639525334	-0.5069509379402803	0.15656751769537963
0.2380675266874778	1.243885987005441	0.1896293839889916	1.23046309417646	1.4058474109270365	-0.5080327230677147	0.1549501295064663
0.22971802470162342	1.232647115604228	0.17105624260560434	1.2329599568527523	1.4054641113516158	-0.5088448175900152	0.15393370624748898
0.2217884749325775	1.222226960552016	0.1528830307325916	1.234401491207816	1.4043237911744755	-0.508658542106806	0.15468301502831217
0.21551743878952956	1.2132519205010612	0.13535140456135422	1.2366070448347992	1.4031485336386185	-0.5077184386827251	0.1567837884303958
0.21008733361125684	1.2055384624719618	0.11709142884569679	1.2389736006880419	1.4021873563895995	-0.5056055735837949	0.15861227813473988
0.20518019240182223	1.1982486983136353	0.09772173280396941	1.2416753073966151	1.400277685862084	-0.5041586520121515	0.16042810341364677
0.20100746487594762	1.1916635916173668	0.07741587476212627	1.2441331207611632	1.3989368647762426	-0.502153730121215	0.16293287506854126
0.197126658597096	1.1862673795808747	0.05652298209731875	1.2460795927383967	1.3989852504302784	-0.4997963636176001	0.16564651138795827
0.19371103856720318	1.1801113703309145	0.03414567709996194	1.2475116413209866	1.3970665139105738	-0.49739516849723037	0.16776921560664898
0.19053010288497624	1.1749156842414927	0.012548973065331849	1.2474141377261048	1.3952623152578307	-0.4941702894295862	0.16822428599108114
0.18804226528973936	1.169965892105798	-0.008210737195619613	1.2483337378852246	1.3929925092233677	-0.49023028916082584	0.16925487724010813
0.18613001092113782	1.1637896686873	-0.02867584833974577	1.2481394873433085	1.3906646598542005	-0.4860972626607151	0.1700872261132546
0.18417058882148382	1.1563090041062685	-0.04972335840945248	1.248550758818798	1.389105523137568	-0.4828482822790595	0.16996672416821496
0.1822495694470358	1.1492824955875247	-0.06932596457679092	1.247789862320276	1.3872012005161907	-0.47916372295328885	0.1690314752152675
0.1803307090327718	1.1421747940161924	-0.08844886204736385	1.2468079156072192	1.3857814296084516	-0.47707398176657756	0.16851444470522647
0.17906808479892805	1.1352832812486062	-0.10626932978238124	1.244895122111142	1.384574764434252	-0.4749216238371731	0.1684349745529462
0.17814488022838026	1.1286343766784979	-0.12215100376052153	1.2432721313860013	1.381404508406019	-0.4724665491690674	0.16928236936756924
0.1760181571066097	1.119221249125686	-0.1375834192590934	1.2401625641823912	1.3772236666807758	-0.4695957085295423	0.17069373829614903
0.17361032616096114	1.1086316446663766	-0.15140107004023212	1.2364429973907805	1.374778573220119	-0.4658024040721411	0.1737376790189793
0.17104260737040536	1.0961183340823235	-0.16422569693525818	1.231472782599404	1.3716508760043895	-0.4630341853444236	0.1774275623822698
0.16722217564653155	1.0835940536296236	-0.17750165153472258	1.2254879254471682	1.3686690451987458	-0.46049423037994613	0.18007883072018904
0.162205062939247	1.0729589882930384	-0.19183020805943185	1.2187139895400285	1.3662695609811444	-0.4576439318431684	0.1826547780694423
0.15758573220993868	1.0636437059444224	-0.20469751003349496	1.2101143361490905	1.3636301889111153	-0.45449838919299523	0.18556070419281134
0.15358376579820382	1.0539537415884832	-0.21865347191616588	1.2029993552777802	1.3604106105627713	-0.45236169949018057	0.1896708324814349
0.14886259602579016	1.0455688502408358	-0.2321124119193843	1.194963402330982	1.355583177239221	-0.4494295013659128	0.19354972499418371
0.14404547402306964	1.0390186882765955	-0.2431842532589859	1.1886365801081824	1.3512587782004712	-0.44609522464330825	0.19792144422249197
0.1387321181408395	1.0330505549683355	-0.25482798955968383	1.1814298317396512	1.3477888271679066	-0.44351446086649354	0.20092368029015295
0.1342537958497426	1.0268872071400832	-0.2658697786252616	1.1756036851130232	1.3448686996651158	-0.44141535711837576	0.2033720976423603
0.1293870477515202	1.0210240023994013	-0.2765885299630451	1.170205024462707	1.3408554522890437	-0.4398424096762248	0.20393301712055878
0.12456602912606107	1.0156118420645694	-0.28901924441776544	1.1663171605303784	1.3375455661043387	-0.43874857725930444	0.2026374345408039
0.12157527139385031	1.0094693006201285	-0.30236391477728947	1.163570508762027	1.3346974316529847	-0.4380646527713644	0.20049663055608308
0.11980300517580186	1.003032732305332	-0.31560569643460734	1.1619138866699823	1.331920402101437	-0.4380145732077633	0.1976022152182288
0.11905886884575699	0.9973880897141365	-0.32774784979231797	1.1608182158093276	1.3304046437088144	-0.4370056576219183	0.1945612613683122
0.11872800297814645	0.9926557606217912	-0.33930002836490614	1.1592479684854107	1.3295788384491607	-0.43642048711920284	0.190952845824364
0.11975550422382135	0.987472893381033	-0.34815624552053887	1.157550861385127	1.329449006396553	-0.43682271936365574	0.18822164419484533
0.12097709588600676	0.9818154720397406	-0.3574795946736685	1.155110424183172	1.3305979967151684	-0.43818014241746106	0.18451687796269078
0.12409771554359157	0.9759736344350859	-0.3673103418074418	1.1538298619799543	1.3336215560528593	-0.439239274345822	0.1811475050359284
0.1289777523335523	0.9722806724934804	-0.3765858455136365	1.15228371635132	1.336360704769745	-0.440297060229688	0.17887821717135505
0.13440359697799445	0.9687724958303982	-0.3863711033893908	1.15059022275554	1.3398474216449905	-0.44020287612152187	0.17683145360911146
0.14004670841118827	0.9651215986352565	-0.39557820975599867	1.1477001515145158	1.3439035173478888	-0.4392288552562457	0.17743277120043827
0.1449387511610479	0.9610189987235057	-0.40307640050266796	1.1439087299111843	1.3482358452238656	-0.43725906784618035	0.17934030483012764
0.14987810650063313	0.9577814849040017	-0.4094560937901102	1.1389182890619967	1.3527231315094304	-0.4361184376120623	0.18087387663717264
0.15432521802651591	0.9560842992320276	-0.4162490992550773	1.1330037167738591	1.3562928991582763	-0.43531844306407835	0.1807278433528765
0.15828382846075623	0.9554583142358947	-0.42187863149093885	1.1265081073132952	1.3601178082345702	-0.43353829077482453	0.18098750475413095
0.16223171245939902	0.9561373913178902	-0.42814211546585057	1.1202108097591854	1.3647862619631075	-0.43182820342634476	0.1800371665943919
0.16572308648144085	0.9574884160395742	-0.43442558965448314	1.112666309845447	1.3700742018217462	-0.4294720239315303	0.18039341540994308
0.16848723634309587	0.9593481788474532	-0.4391759064015162	1.1033354995504392	1.3749349350069635	-0.42662213426568907	0.1810212564381018
0.17016775521852257	0.960865489592753	-0.4444611052498656	1.0933107692943795	1.3815553772795972	-0.4235657042228466	0.17964593328167905
0.1721889240372174	0.9609660208515604	-0.4473515385836912	1.0845969885437867	1.3885004066878348	-0.4207889441661535	0.17781173733886763
0.17537187540892227	0.9637123233234165	-0.4492521876986264	1.074961762459115	1.3952721378554516	-0.41767797210911994	0.1742546029640495
0.17923088751238175	0.9674161895116812	-0.451753209904287	1.0660504082933728	1.403064679380997	-0.4148473606646773	0.16942641622977372
0.18342900094115042	0.9719641238116236	-0.4532470013174453	1.0577002569875424	1.411197481303581	-0.40987623493370284	0.1639494901498426
0.18799691642865737	0.9761649132166118	-0.45566812043681226	1.0503810321577174	1.4200336332952044	-0.4055835719319028	0.15810055111615545
0.19379929344365043	0.9813499938173664	-0.45626677944875027	1.041882021301107	1.4296583915052579	-0.40236812938669264	0.15125962524841624
0.19971540083594222	0.98621567960307	-0.45639126825112564	1.0324655390889084	1.4394577131275401	-0.3985825195322303	0.14444403924698734
0.2057523966763183	0.9911492279594629	-0.4557871041547165	1.0229960404901743	1.4494555864398226	-0.3935981437423623	0.1371480058604977
0.21190535301978164	0.9960781537683036	-0.4532634558518772	1.0140324440045556	1.4596207507197068	-0.3877530393530788	0.1299304757505872
0.21824931947771706	1.0017698299631324	-0.449226684518675	1.004333996995054	1.4685123306376775	-0.38100906114887045	0.122649105074173
0.22497275081218332	1.0086116100547333	-0.4446207803308003	0.9938755130769636	1.478513302673231	-0.3737047851492108	0.11578590394991413
0.23074035863814482	1.0132901147151394	-0.44023125486567544	0.9847402574027178	1.4890480154398602	-0.3665157802391214	0.10856542625522429
0.23659489328623115	1.0185121786845814	-0.4348188636554087	0.9738442584222236	1.4997551533671492	-0.3585792435500955	0.10247980399866231
0.24288419180339596	1.0239183038621107	-0.4292836033488145	0.9623096934864981	1.511312562259301	-0.3512073887467562	0.09650376130153278
0.24885887236892645	1.0293459509374707	-0.4214597973799687	0.9491230656173163	1.5228690401199387	-0.34257622762121875	0.09050699157537696
0.25380285356449656	1.0332713868589711	-0.41344771198891067	0.9371086974032169	1.5348138622856506	-0.3336175326792882	0.08505096073224915
0.25861055976258446	1.036914061877361	-0.4055937939582581	0.9247788077809537	1.547553403852575	-0.3243348625324277	0.07959487003553246
0.26271897475879635	1.040205008387744	-0.3961144896045318	0.912661800110994	1.5592812276000492	-0.31516585317180507	0.07439459788978327
0.2662871799488061	1.0430999057251151	-0.3872136231668088	0.9012011764524811	1.5722759187106086	-0.306681561745362	0.06921546253417485
0.26955260794478675	1.0469647583755664	-0.37757637838213765	0.8911605169447073	1.5864947595723367	-0.2978159572592977	0.06418554370749663
0.2729739740721525	1.0515002910119629	-0.36761767034375914	0.8802158883517126	1.599748947222508	-0.29002646069500465	0.059577152892795054
0.27720796509987755	1.0573326470046134	-0.3571323333863151	0.8686552813858933	1.6131551144624297	-0.282360381267606	0.05516038874823463
0.2817829796394925	1.0639360654088308	-0.34647747774853666	0.8570701616866089	1.6251364524583587	-0.27480609167449516	0.05190662958027448
0.2870637587921022	1.0696433530844034	-0.3358891351547555	0.8453153984763574	1.6359155191171468	-0.26724357518385133	0.05011612770457756
0.2928273779965925	1.0749282396410653	-0.32613453082243893	0.8355875112769947	1.6457570879989045	-0.25950732803024934	0.0483462695158719
0.29891673825923376	1.0808871020849373	-0.3166833925107868	0.8245766930154683	1.6547637822204309	-0.25020304233093715	0.0457665505110824
0.305273854492309	1.0866068925410768	-0.30647014835698005	0.8145591662885285	1.6630910689417715	-0.24075447774286188	0.0440598746829778
0.31181935347324274	1.0921541574909965	-0.2979319205064183	0.803689609964217	1.671466826335441	-0.23224733036821832	0.04147725719222839
0.3192623054324149	1.0980579356556817	-0.29032057596034466	0.7922317812772224	1.6783102419328857	-0.22399576270433652	0.038846959445846735
0.32703932832628	1.1033547280511375	-0.28255800841525974	0.7800635882737443	1.683392861555932	-0.21683847153183422	0.03578468592650097
0.33485129120841406	1.1096324168465697	-0.2755402765038877	0.7684502888589592	1.688741724376731	-0.20950806247169582	0.03268610306661088
0.343436279021679	1.1170021190977883	-0.2674040107599916	0.7560278674757105	1.694260522888555	-0.2018578524676262	0.03131868650839152
0.35275051520360595	1.1252129952717154	-0.25843931703960127	0.7440855680601981	1.7002992993326185	-0.1949511044082648	0.02949271156748126
0.3630689649237449	1.1336368350123922	-0.24745216191714922	0.732970758246497	1.7062961798664877	-0.1878473134454036	0.027146791963231068
0.3732127297036154	1.1417206663020614	-0.23664151335814018	0.7213246744558097	1.7117383240388864	-0.18237106656540666	0.026381122127948603
0.383334825502568	1.1483974526703356	-0.22612266447337437	0.7097443708320427	1.716785207678138	-0.1773483430226564	0.02520674620180563
0.39295872669455073	1.1562450576885774	-0.21620518548170478	0.6978907580717643	1.7218125499794321	-0.17241668855311934	0.023436632592984924
0.4026388777365536	1.163137932163671	-0.20571912850993926	0.6869741777446869	1.7250851830822764	-0.16636713382803103	0.02310136631264985
0.4109490899798035	1.1696501066302523	-0.19172155308380684	0.675450436420419	1.7271550630005794	-0.16013119094844863	0.023433317569317463
0.4183588618756856	1.1753644912669305	-0.17734281359665302	0.6633942192834354	1.729874120018062	-0.1534103620924061	0.025159975773040688
0.42581879621547974	1.181444300548963	-0.16070381697346292	0.6508235235798858	1.731877870511756	-0.14739199453789076	0.028006368624665046
0.43247686057831286	1.188638362203286	-0.14477811854300662	0.6380625642084078	1.7331549079868787	-0.14214721686673285	0.02902478816224288
0.43803584330392387	1.195685620201019	-0.13010097959944114	0.6242875410633065	1.7342698487282697	-0.13678941670509656	0.028298691594786735
0.4420098408696804	1.2033731201454154	-0.11523784831221887	0.6097919930893725	1.7340565670424792	-0.13132013452311717	0.02810200820823125
0.4452705560313781	1.210186973582119	-0.09849941986445006	0.5943143766505361	1.7337501383894673	-0.12551264704231382	0.029190242385383966
0.4474247990286899	1.217862399396955	-0.08099818026999223	0.5788952482151382	1.7327719195796996	-0.12065531682449553	0.031778259599517134
0.4497146011498907	1.2248138503202768	-0.062239424567332585	0.5635684264067169	1.730002243525945	-0.11540835002362822	0.03518439271822464
0.4523623161944487	1.2337192482695156	-0.042837047921085565	0.5487238945263667	1.727026045719087	-0.11117175249200605	0.03898181845154006
0.45506662205832465	1.2440513199548686	-0.02491571005283475	0.5353983325099633	1.7237603831530313	-0.10752476020541753	0.043083864808283995
0.45802740150782123	1.25525170415304	-0.0071271670022747735	0.522696699291045	1.7194322834883096	-0.10507268833355132	0.04889773294645808
0.4596915466838566	1.2676965607573112	0.009585553830582155	0.5089404995369505	1.7138850471585023	-0.10244818457490863	0.054033749975697265
0.46047965552189435	1.2790600109998276	0.02647844630314809	0.49586398125766196	1.7083678138734884	-0.10050562896063711	0.06061436112152334
0.46100451849111707	1.2909702166232884	0.04510533648973679	0.48469143917801005	1.7007942773219724	-0.09942622179512456	0.06895119861661983
0.4609948691524383	1.3027956052960008	0.06225670200783398	0.4741095817378349	1.6945441757765694	-0.10014848525860795	0.07827623224997257
0.4615325851569019	1.3150201613487895	0.08019023212241393	0.4632158844110097	1.688567807105516	-0.10139940905162681	0.08636774131238138
0.46187435168535806	1.3278778119276828	0.09605464691379516	0.453846046244222	1.6823853202593884	-0.10360351447945562	0.09426346295375722
0.4624543462288163	1.341584782204292	0.11120638642731798	0.4452384549245548	1.675561922203451	-0.10767066896679753	0.10267069686253487
0.4622353191147186	1.3558149075863015	0.12649958797904362	0.43611811309359216	1.668762838014552	-0.11304470938167317	0.11091000466611585
0.4615495821726689	1.3715894012485343	0.14045047246066253	0.4260240053642971	1.6623116394919106	-0.11933809254320671	0.12031774287302592
0.45998018841311455	1.3873311308065814	0.1543759396680072	0.4160711819435886	1.6549695726051903	-0.12608670533431532	0.1281229535339598
0.4577762808888513	1.402802282859743	0.1679781645338462	0.4070472418337113	1.6473307867192541	-0.13368386617261577	0.13698576789931605
0.45657289817840596	1.4182077178598864	0.18077062867732188	0.39714172269151937	1.6384038078816523	-0.1424418100410253	0.14526190405513056
0.45647685486496925	1.4337370563188376	0.1926588766094733	0.38640727797232355	1.6297175498061716	-0.15193462760644336	0.15384145393840692
0.4563028145592026	1.4498144765460637	0.2049201183892153	0.37600422331620986	1.6195489866464257	-0.1612984619363351	0.16222492034403435
0.45561199476219294	1.4667293778568846	0.2145599646034488	0.3671283212095472	1.60837798453529	-0.17169596096386705	0.17105819238287373
0.4558346845743389	1.4844115493125658	0.22523077299575642	0.3569628524901577	1.5968960814032709	-0.18287233337505296	0.1813034074237797
0.45496414499180504	1.5017272083365465	0.23678293265572595	0.34582023813485807	1.585037235238782	-0.19317061287956483	0.19221750439133506
0.4545467387245043	1.519238436596695	0.24731806968210135	0.3348632829106457	1.5744311170697947	-0.20291137663474726	0.2027127715229361
0.4546780525696323	1.5359024541279716	0.2573909234029006	0.32335556866741544	1.5631428591055776	-0.21241542946055167	0.21036852661966354
0.4552016400164369	1.5527900724916863	0.2663555107405649	0.31174261483496934	1.5520435446592766	-0.22297031027443487	0.21847994270145266
0.4553052479810577	1.5692716013683443	0.2737032230600411	0.30113452674586383	1.5421734801245157	-0.2335373977189975	0.2249958465984913
0.4537139637055487	1.5862680820132629	0.28045446778227734	0.29227947502409746	1.532747198875293	-0.24390959247648952	0.2330421022111686
0.44984541495044655	1.6022005046926684	0.2868319628692322	0.28306006048493315	1.5236907147889642	-0.2553391671842793	0.23950152412314113
0.4455812487527542	1.617855125542691	0.2929007047438902	0.27409454095678154	1.514981111856891	-0.266495454540281	0.24455053245789754
0.44025589884324	1.6332979976875035	0.2995340144175424	0.2632683871995326	1.506717111842564	-0.27790499414471515	0.25061925412777525
0.4338377284166794	1.647807178268215	0.3053491473454466	0.25201850826922756	1.4988049617279164	-0.28843954068206873	0.25585099068986
0.42654604753780123	1.6630310750762045	0.31114577221334466	0.2400124313281283	1.4909167456780617	-0.2994544895399294	0.2610343556886546
0.41913410619507674	1.6781821290864773	0.31623660653718677	0.22739837803317975	1.4815784882698846	-0.31073712593779995	0.26754224065343485
0.4103047233590767	1.693234407807227	0.32227768822920294	0.21571151364901764	1.4729801327992949	-0.3219986573615754	0.2777152749338086
0.40170747551071107	1.7090456684401976	0.3283083332438406	0.20429877256777507	1.4655498200758632	-0.33187721249766583	0.2894068542288969
0.3930504021676765	1.7233700779535106	0.33531428068983515	0.19325781325427052	1.457394436333738	-0.34178638185559546	0.30299103067772554
0.38263068695944374	1.735928349468593	0.34220199124767725	0.1823312489385281	1.4480695482139216	-0.35185133523948425	0.3156145674711226
0.37009409750566835	1.7478087818049954	0.34909265102891013	0.17213721919432906	1.4379404939315794	-0.36007253945888296	0.3285325863970426
0.3552739992360934	1.7598224909089517	0.3557055599899488	0.16238379785550763	1.4278874357046363	-0.36831466449507716	0.34227566242439666
0.33973584057665024	1.7710174074317173	0.36415547048525715	0.15441498797486344	1.4170076090626516	-0.37570732525152767	0.3546132057836536
0.32352584026238884	1.782513343387991	0.3729173649598748	0.14794073999815852	1.405438049131484	-0.3836311364731639	0.36616033597393877
0.30721537394610543	1.7930086929200226	0.37950377190653306	0.14263519021077092	1.3933039937159268	-0.39225163560812276	0.3767042720958127
0.2898701624137264	1.802529058152904	0.38555101674373926	0.13821597035449698	1.382206803269605	-0.4013317559962319	0.38671824585110076
0.27274990214065736	1.8132816027087735	0.3890182035027864	0.13460530910615487	1.3711600497133192	-0.4106429223970653	0.3947745895082528
0.255573043621311	1.8233041407531512	0.3911536371597875	0.1307985986038575	1.3583087369289435	-0.4210568914436471	0.40095755650580855
0.23917366876267887	1.8330465956783724	0.39062961059432555	0.12653898751973527	1.3443177174550633	-0.4312756382813124	0.4057649206372974
0.22445381006337675	1.8427629295254029	0.39058858409690145	0.12282707590273972	1.3303017691935795	-0.4410054875251028	0.41060216802775007
0.21240821316558112	1.8522388410744433	0.389593380649102	0.11962392773617886	1.3167047680261867	-0.45203174646590555	0.41710243340592756
0.20136193651442244	1.861083690020352	0.3865500280150333	0.11539218961634787	1.3043898318295473	-0.4635698048307256	0.42559797430404384
0.19115819369932302	1.8698993393384442	0.3789526628337085	0.11137766234465049	1.2930427674737297	-0.4754269855684745	0.43388577503749126
0.18197456262155395	1.8793977088167835	0.3700529746582648	0.10685259001357475	1.282180814435849	-0.4874353123272572	0.4421306396737999
0.17266091272690726	1.8892647647577052	0.360526527115654	0.10214223566423704	1.2733140912470025	-0.4994719998534139	0.4507094064523936
0.16354329411662144	1.898248840286093	0.35102261773166155	0.0976195731708791	1.265015355725512	-0.5120404091970159	0.456967370456397
0.15495135660815063	1.9049597285848665	0.3417999816008683	0.09278543099847666	1.257025932250979	-0.524375898578519	0.46360854126574214
0.14530245327642835	1.9110137567985785	0.33300856245750077	0.08847659815614027	1.249765868524755	-0.5356297913679519	0.46880086105390806
0.1354379073057648	1.9162701694192803	0.32538862949922015	0.08425939976778668	1.2434255809129604	-0.5471350516410911	0.47377013936047097
0.12602316645799475	1.9205209345628798	0.3171451850717908	0.07953817280811258	1.2366755119419417	-0.5584435987526962	0.477846709480502
0.11678392185497358	1.9243932774567845	0.30863405214164724	0.07275490526503034	1.230666472299056	-0.5686198264912485	0.48157328395499954
0.1098263698948944	1.926988856800407	0.3007796214713126	0.06524359928805276	1.2227794611162461	-0.5784412679762472	0.4828561562106797
0.10306304278257662	1.9291142680992912	0.2929554229583613	0.05756088092942309	1.2143402294134888	-0.587628789423286	0.48446493604901253
0.09593462668414014	1.9273267529139262	0.2855918350571293	0.049675429845277494	1.2056808552816607	-0.5958635010956442	0.48707445533521065
0.08906155492902075	1.9233692271770066	0.27739849159530655	0.041168866464472265	1.197151220961171	-0.6033203345547451	0.48954349112966733
0.08233541024691918	1.9184042245137916	0.2682249144017734	0.03258100614638992	1.1880276850042981	-0.608845526835386	0.4921895991833546
0.0761381935857042	1.911229452166669	0.2585549471290284	0.02421616802481679	1.1778741326014477	-0.6131548244159559	0.4931753447046985
0.07146779993861019	1.9023829172133353	0.24880808665482612	0.01703148661963333	1.1680022336021865	-0.616851349643757	0.4944810991180588
0.06793970904132828	1.893698627285334	0.23792404560088126	0.010991098480988698	1.157993888876069	-0.6198144141707844	0.49398803350466547
0.0636514087176686	1.885595504292307	0.22838788154254613	0.006556075668339857	1.1486313185817407	-0.621677386419762	0.4935912263025345
0.05754973406062353	1.8762980229516755	0.2175870496409394	0.0041091680188914265	1.1386923260575257	-0.6239114041269407	0.4907059627074374
0.05017472791292837	1.8657642914196422	0.20599675040478296	0.00319871397287267	1.1296472517037504	-0.6257337532296552	0.4869581109776302
0.04310011343891535	1.854543765851618	0.1958941305890102	0.0020438112983913563	1.120954872299238	-0.6268255817825664	0.4841617012542152
0.03642134390830004	1.84340422919242	0.18445923612235496	0.002271858194373224	1.1122241737509588	-0.6275984289136566	0.47908877874160316
0.0298645379114986	1.8324986699291654	0.17369333028787964	0.004781100906650699	1.1028969487070723	-0.6291688182874465	0.4729146203533401
0.024121115684629345	1.821551777124527	0.16195455091272576	0.008019191386398814	1.0925194985054139	-0.6313821510324121	0.4667921862848631
0.018203990088846732	1.812285512738205	0.15119938964603002	0.012227126748161822	1.0822679828586925	-0.6348327174400592	0.4611223525789363
0.012277163496499932	1.804121844384966	0.1409928395249826	0.016421676830473873	1.0711917206503911	-0.6384561099247372	0.4560183262913079
0.006379586856502761	1.7955896865466645	0.13238331927880126	0.019814963502538863	1.0582803623858485	-0.6421560146212144	0.45136188299274776
0.001780985600223687	1.7864913223064165	0.12288305967920862	0.023711720398536237	1.0444616059775074	-0.6468560209030202	0.44632298843792256
-0.0009447707423248888	1.779145031210155	0.11420072699283729	0.029377680054687084	1.0303285910815696	-0.6512699246161574	0.4423425656671187
-0.003697609519725786	1.7729157813304763	0.10670697536304354	0.036125404411680793	1.0163383736848914	-0.657034347489603	0.4399265874797337
-0.005641960143927109	1.7674480392119927	0.09947313511883459	0.04532708164958121	1.0019058644526342	-0.6634020270163199	0.4357343040726967
-0.007314783391191067	1.7631724898685446	0.09286207699370637	0.05646426921798521	0.9875920145703683	-0.6713353718735665	0.4316648200233599
-0.006992441114324596	1.758365020415521	0.0856534988012076	0.06909185616203113	0.9739194394434901	-0.6793595708442961	0.4268393979035919
-0.00756072314251256	1.7531371364693424	0.0808534158488644	0.08306428160156545	0.96056408937321	-0.6879068807535249	0.4216769371195206
-0.00714124784145197	1.7482949567269308	0.07598650904541335	0.09597338834615539	0.9468512837363326	-0.6959599499671868	0.41396684330254563
-0.007543547651986529	1.743259048923519	0.07051084686469405	0.10883182317368606	0.9334010208683281	-0.7045326317636467	0.4059840177453073
-0.00754876115211408	1.7396277593400507	0.06463079435199884	0.12254709643095085	0.9216471697466636	-0.7131184284353911	0.3983293133463884
-0.006978282898417403	1.737752011558426	0.05856957024868645	0.1358627478608558	0.9106272041426977	-0.7207245792973905	0.3905990423971472
-0.005667369499307607	1.735812065360315	0.05209320836794362	0.14809432150701998	0.9010139118579411	-0.7292853282602253	0.38327477597283766
-0.0023930316275461196	1.734386014916314	0.04573963704464616	0.15865944272868698	0.891484375562427	-0.737231505655504	0.3759033111456668
0.002188532300387036	1.7344643726415072	0.03694256979700099	0.16737318985018707	0.8828447111575668	-0.7446213955519583	0.36925762930114536
0.007361550974119587	1.7353220587359277	0.028497013717807922	0.1748912251088262	0.8746713091050231	-0.7499578247169348	0.364898151947212
0.012895314634936594	1.7362691636465895	0.021030659050745092	0.18055511867892313	0.8669062499028228	-0.7539021596679824	0.3617936063579339
0.020535103784309578	1.7392451441224432	0.012151001363170197	0.1859337119688479	0.8596213157329158	-0.7565097032780606	0.35928464162945134
0.029621582408340254	1.7405988672427668	0.0032628006682005675	0.1918956317513943	0.8525410352304217	-0.7590211287263486	0.35789259993482053
0.03950819710799423	1.742580044037486	-0.005572128227537946	0.19869880419010583	0.8464216347275372	-0.760225207186488	0.3562597372799777
0.049331101864815145	1.7429671339687756	-0.013404980602189757	0.20632371352448126	0.8419468543761712	-0.7614665518087945	0.3537723096103189
0.059968127879731596	1.7421250680286715	-0.022108106540480614	0.2137912071696553	0.8391253001365687	-0.7629683960511424	0.35194397758402524
0.07089691694169407	1.7415708445316256	-0.03017609155737218	0.22232295774907798	0.8355693709074834	-0.7628480195499479	0.34965602271481055
0.08202610576643936	1.7410484929864138	-0.03893454240046397	0.2334585163449497	0.8321200815279303	-0.7616559692344229	0.3451837162547402
0.0931197124220749	1.7402602882789504	-0.04387844257216482	0.2462024880870605	0.828784147168323	-0.7603857010744973	0.3405659644062363
0.10474034733695556	1.737887933130197	-0.048060877086937626	0.25930143184394894	0.8254455333110265	-0.7591621636493839	0.3337711657902486
0.11649834074914335	1.7358967366500548	-0.051704960354756954	0.27267629918828784	0.8212634100438754	-0.7579699669468128	0.3258811156884383
0.1279500419114697	1.7334808876502346	-0.0546733430528029	0.28546687887361555	0.8170630124814212	-0.7564592606652489	0.3184326259953457
0.13922788400854316	1.7318567132166938	-0.058049131166465276	0.2979632898761343	0.814159312545694	-0.7546081336734086	0.31003425590851763
0.1520452160821848	1.7300795207205348	-0.06120773150266762	0.30933389489684815	0.8108949089699052	-0.7533409759964964	0.30112314298605364
0.166187372000882	1.7288821199485283	-0.06546185369733071	0.32061524436835076	0.8071642006684917	-0.7521189658925287	0.29348305102687383
0.17933778946577592	1.7281098021281964	-0.06805951948346652	0.33231296970405766	0.8040645882370371	-0.7511765213484007	0.2846962795836061
0.19113165177349528	1.7272266474870612	-0.07001346919054836	0.34377873998088004	0.8012768490228778	-0.7509263836181083	0.27520225443941027
0.2014915076806146	1.7261081779332712	-0.07158209278699276	0.3545512562716704	0.7984762424037487	-0.750659166170619	0.2672364033581206
0.21061836219266705	1.724796518569091	-0.07364204300307038	0.36475000427606485	0.7961704048376368	-0.7506373002647121	0.258895887661568
0.21812500426434983	1.7247622805563965	-0.07451059773794659	0.37455955196811175	0.7942835276138789	-0.7507430684302219	0.2506030142716587
0.22539629032268346	1.7244043351659841	-0.07407271457768326	0.384724741569044	0.7925593157082321	-0.7506777607881626	0.2422069203300682
0.2334163754728411	1.7238390984266687	-0.07236366303925926	0.3953012798253418	0.7916649291128307	-0.7522123021788889	0.233020664174108
0.23925444435832144	1.7235999355435123	-0.06899679180816272	0.4052708924733205	0.7906995357621422	-0.7550497661596769	0.22435270610708136
0.24206881173576508	1.723765565962638	-0.0652821758920797	0.41459456180836596	0.7904347231076371	-0.759352652376973	0.21784332949973745
0.24231822180697293	1.7239538302670716	-0.061126264367145786	0.42305252613469924	0.7897599295393837	-0.7648037592020509	0.21183487476227447
0.24169530648891632	1.7237259376779557	-0.05854835409207283	0.4307003356030581	0.7889639007749387	-0.7706720586645723	0.20695466439383375
0.2420495714621466	1.7244292612805465	-0.055872009736528325	0.4381710079830464	0.7882464720931676	-0.776061304581377	0.20262715978627938
0.24229338840579537	1.7265910506315785	-0.052582723247917115	0.4451523699117894	0.7868973208616352	-0.7826360703195034	0.19872105103121807
0.24242256205663465	1.729206557176672	-0.05001553250302247	0.4525748242989468	0.7848251091666992	-0.789719558419021	0.1936804218837141
0.24342887013375303	1.7322374073759406	-0.04807502986078992	0.45924760555663013	0.7822399285687038	-0.7970808822789552	0.1897226807383507
0.2446356981447694	1.735763934906531	-0.047126223910874496	0.46557264442245216	0.7803808336611026	-0.8046954157974425	0.1868993997642403
0.24413009751226067	1.7396035601136082	-0.04562180905307815	0.47098090371416346	0.7784555194713558	-0.8119187797342323	0.18574000127986767
0.24449912006443614	1.7423774867659323	-0.04473637237177504	0.4757292967771065	0.7761801607512945	-0.818005065931116	0.18554756484534274
0.24595568144208504	1.7442598768197295	-0.04511960463432807	0.47945900903358973	0.7751102568310415	-0.8228096389198309	0.18430444514194694
0.24808487614088348	1.746938102801229	-0.046364465470014896	0.481921135158904	0.7757704014294848	-0.8257151790520869	0.1823885155224535
0.2508728102461433	1.7502040911895356	-0.04702785494348906	0.48179572194526676	0.7766788020110532	-0.8279961936284848	0.17964309201594875
0.25366209777230786	1.7521492403315575	-0.04771665699862197	0.4806799660909288	0.77752706059586	-0.8308224061381245	0.17737826247849542
0.2574511528358493	1.7529210050003599	-0.04903463791692582	0.47734742905474337	0.7790710755285188	-0.8317468894404221	0.17409702593506843
0.2613603290185622	1.7519734499369417	-0.050761829653491256	0.4715107722133076	0.7812139079748371	-0.8325306247824924	0.17336604340994438
0.26527536128856416	1.7498297453731793	-0.052111157258681054	0.46298273768565434	0.7838400830847032	-0.8333598078081826	0.17295990313103388
0.2684038012934175	1.7460127652493789	-0.05408271175973879	0.4529798156190894	0.7866923133089001	-0.8337546109543664	0.17358129945626355
0.27208249914512145	1.7406514921121414	-0.058121827636538934	0.44235549988197875	0.7897474346580574	-0.8333574826471011	0.17244142130007595
0.2756347181856164	1.734411186738438	-0.06368611106226665	0.4331021890055655	0.7928559653672075	-0.8330656778662425	0.17109768660032687
0.27942989852338174	1.7272708042857003	-0.0698619834535575	0.4248238191175101	0.7947748099506814	-0.8324361240496289	0.16854485128707036
0.28398897150015473	1.7184126755380453	-0.07591966981285067	0.4165868622078982	0.7948004784954251	-0.8317117218110964	0.16557113846194033
0.2890984806215768	1.7066166154587854	-0.08236409551919217	0.4093540439602231	0.7940512258909358	-0.8315618780618269	0.16251332203283048
0.2943363789624582	1.6947931625356432	-0.08886547242208162	0.4008203280582331	0.7919392235206519	-0.8290430787877434	0.16002031091942026
0.2989703395148062	1.682442037461245	-0.09601478611647116	0.3941631810074283	0.7885009318103929	-0.8268815094593719	0.15740504548318968
0.3028336463099811	1.6689407488184913	-0.10225854037131142	0.3879517902157439	0.7839922654653898	-0.8242930845870489	0.1539039876711541
0.30634698216644685	1.6554636103672338	-0.10957994187896318	0.3845673446725042	0.7785040355266234	-0.8217560878480739	0.15003811034899078
0.30903304345453375	1.6433250405850648	-0.11664210293826577	0.3826012896938955	0.7720248723421007	-0.8196193651298179	0.14591582680076098
0.31095059720000734	1.6291096925410045	-0.12250975609666175	0.3802459257255407	0.7645430409369233	-0.8177427779552952	0.14170470881085112
0.31083831110863214	1.615330918994725	-0.12823969551667996	0.37781039494540536	0.7580036042810508	-0.8161503361876713	0.13886126212115807
0.3091212684395475	1.6007283786910265	-0.13256508703383843	0.3761698523547289	0.7517688079941537	-0.8152331629963042	0.1364586809467701
0.3050429530182228	1.5875415988006953	-0.13701751979467575	0.3746564193845813	0.7453504986077976	-0.8152357535375465	0.13589582663399885
0.2990526744540185	1.5760813113397814	-0.14053437135384314	0.37428536958407277	0.7379732791446062	-0.8155631926455065	0.1351810217175346
0.2901940126145488	1.5646641273558217	-0.14416972887669527	0.3752609268182141	0.7315405272971208	-0.8176613063687231	0.13318149794827655
0.2800115618433038	1.5526161624166315	-0.1462112920669939	0.3746846132311822	0.7251534983400821	-0.8204790700167858	0.13264146279271855
0.268565400680559	1.5405227535972066	-0.14928000717914097	0.37360248736280544	0.7192615399327786	-0.8230602178602171	0.1325997924098874
0.2562141685011772	1.5283131096881208	-0.15169107158446452	0.37080967370294426	0.7136600304419906	-0.8250376516766059	0.13342994475793896
0.24384579284398	1.5151274164047532	-0.15491255938642823	0.3679729389690648	0.7074768700148671	-0.8267613328128511	0.1346466077506025
0.23033146252508443	1.5029189880233638	-0.15860449982719657	0.3666560416069493	0.6998963138853325	-0.8280003898450123	0.13687456979517498
0.21748701796283068	1.4908555007018447	-0.16066432067726583	0.36539369849036585	0.691171805959097	-0.8286389001969512	0.13852284028263928
0.20469567871154717	1.4795748060735947	-0.16202594243506743	0.3639869055035341	0.6816053452669528	-0.8281595934176632	0.1425363163992207
0.1917975050363045	1.4686685914342137	-0.16280594445753163	0.3634885098578856	0.6730472408573982	-0.8264659130272172	0.14554910498135482
0.17881694544753826	1.4586329615834321	-0.1649641964045933	0.36284328324335713	0.6654210571774235	-0.8235194506441869	0.1506300897846083
0.16758704644320344	1.4475015736491623	-0.167717072700409	0.3619450828648464	0.6589802195020164	-0.8200942489029491	0.15644108642391813
0.15533065506589633	1.4367784946613442	-0.17049750118519993	0.3617595131732506	0.6541415530699843	-0.8160714601153892	0.1630565781318168
0.14470163373480507	1.4264132246993588	-0.17252900271515265	0.3626045803489457	0.6487098330949735	-0.8117585156603704	0.17129725855796885
0.1347590684597017	1.416553013586445	-0.17504831453433178	0.36389619893528335	0.6439794036438183	-0.8076043534604618	0.1797379090989415
0.12450893596587269	1.408400238404269	-0.17651360616341477	0.3645908793541065	0.6400856899446065	-0.8040404467719173	0.1885772938174758
0.11428059001206564	1.400500480969661	-0.17888861696622327	0.36525584532060595	0.6374950065068408	-0.8007744723702955	0.1997447368350801
0.10573900734322098	1.3929148160242797	-0.18140669651503857	0.36683997789860034	0.635596062314326	-0.7969417758245929	0.212089256459928
0.09907942366425132	1.3856434586431867	-0.18429347756804149	0.36875641159833117	0.635054748152592	-0.7929132659763499	0.22175404418736183
0.09442814425823921	1.3767031049724254	-0.18652883884768867	0.3701100412556122	0.6354684767820734	-0.7885272222881102	0.23135703465434876
0.09161954968781282	1.3669466253134595	-0.18726236420195838	0.3711419000981948	0.635209654568743	-0.7829794637047922	0.24041037704596185
0.08898148562508833	1.3580843070447637	-0.1867318325101135	0.37227922593041296	0.635063026648874	-0.7775313164758484	0.25153163728011485
0.08802026935342286	1.3477464253838711	-0.18672182427098377	0.37270818102320435	0.6352412341123866	-0.7705980332566982	0.2621449973159278
0.08715383633956095	1.3372829192997449	-0.18727096463010331	0.3728674183183561	0.6372650261791661	-0.7635523445683905	0.2727124726586627
0.08611978082823532	1.3253326271589616	-0.18934468601111676	0.37376456190509477	0.6398428829829726	-0.7553311180485051	0.28207211344547434
0.08543734950235417	1.3120370195802882	-0.1926574606465643	0.37451063781826144	0.6424216261002502	-0.7457584626566062	0.29037763808158096
0.0857911455546918	1.2990880377798446	-0.19532387670435908	0.3739235810218444	0.6452195559684896	-0.7359179957762129	0.2962923907387476
0.08475422460053732	1.286023429416187	-0.1980861620336964	0.3724231146553676	0.6484786009583456	-0.725931104660797	0.3014841215166693
0.08317739321169176	1.2725750513068277	-0.20010887302461805	0.3706609034853062	0.6507501164191053	-0.7159911472928951	0.30714609277721056
0.08122078652362316	1.2580378577054216	-0.20201694460922134	0.36970652817041216	0.6518018547432943	-0.7069812324970647	0.31373124664253443
0.07813146559657541	1.2418954294377733	-0.20393712271619976	0.3691754804988514	0.653844697719647	-0.6977460625682429	0.32078772655622045
0.07452284301170829	1.2245770452712301	-0.20642761914802812	0.36825927449100704	0.655469996137989	-0.6871211111444319	0.32623963804324435
0.07006645847990545	1.2073968780886943	-0.20854610772559348	0.36858888686466174	0.6557715741817769	-0.6779691531649146	0.33236409350900076
0.06391857530840146	1.190839321216266	-0.2105754863878096	0.36872156914967924	0.6548908569500952	-0.6677878036653762	0.3365558770816148
0.057858950026117344	1.1746743759924627	-0.21096842202952862	0.37020475679994	0.653982068032217	-0.6575235808299166	0.34121579341388936
0.05059584536007271	1.1605103109776476	-0.20836155805591136	0.3718827810911294	0.6525544103797933	-0.6470773443029365	0.345777377963953
0.04208454484706484	1.1478332435811958	-0.20493038324735197	0.3742262261688186	0.6521273657055014	-0.6351240115917485	0.3512847938187571
0.03353948464827991	1.1354736082457624	-0.1999261265954341	0.37568219402219893	0.6518929596883676	-0.6220902682753668	0.3573238401271511
0.024943743261134417	1.1247261954193175	-0.19238361552091154	0.37679544667034204	0.6522449665101093	-0.6082645770664853	0.3647706517759721
0.015585542285373	1.1157460809375457	-0.1841214636951057	0.3771380790106761	0.6532720781872045	-0.593527557754929	0.37189531175455576
0.0056751096321685105	1.11052433962103	-0.17567840177018557	0.3776081286140235	0.6532222811432787	-0.5784025762274071	0.3797011321538931
-0.00442408576309884	1.105184049329298	-0.1668988498465503	0.3787036129705994	0.6534879529194711	-0.5653614707541718	0.3870362416552265
-0.013949024721965571	1.1009037618938926	-0.15820922166472168	0.3789262939385225	0.6548559049697783	-0.5521586764690853	0.39371873202902835
-0.02304354496229086	1.0972265367773804	-0.14981776248630313	0.38032803308935204	0.6563669195295153	-0.5396131937030726	0.3988584968518382
-0.033289107751621985	1.0950874824031622	-0.14083280139332613	0.3791216430957146	0.6575005444765655	-0.5273373418505256	0.4033135557832981
-0.04195230508529747	1.0920393470495493	-0.1337331609980458	0.3776770492777305	0.6595590351611259	-0.5145163172494771	0.40608746612498864
-0.04994044541082261	1.0902382373226038	-0.1270502042219498	0.375483888467671	0.6616029209073492	-0.5029331379775221	0.407248314666825
-0.05716169525032321	1.0892234625727872	-0.12132629535604907	0.3722535650724852	0.6623716622589854	-0.4910644028196477	0.4073817486063619
-0.06350249066215703	1.0879562738036825	-0.1189059689534498	0.36793427959415526	0.661518183389348	-0.4786565065210867	0.4069456233256308
-0.06909634470973168	1.086353136260405	-0.11701360279498023	0.3628270990529403	0.6599570315748144	-0.4654202081160711	0.40569005579490725
-0.07410688671678711	1.0833001497903245	-0.11494749550429449	0.3568355863110694	0.6585651836175638	-0.45118400930241337	0.40340717744823634
-0.07730412857589741	1.0808472840198606	-0.11254253074659737	0.3500289850699453	0.65598864925744	-0.43478972757702933	0.4015031721404673
-0.08003923547797985	1.0791637124170816	-0.11091797187882407	0.3437616329852987	0.6533450912751206	-0.41693605924024446	0.39913812583144687
-0.08198177021378976	1.0781100621430326	-0.10933698453610778	0.3369862046330985	0.650533456779791	-0.39876239410371267	0.3978633616729646
-0.08219697833587555	1.0764367310858558	-0.1092324179239799	0.33184548409971637	0.6474253733709803	-0.3798257554618341	0.3971832486025018
-0.08347232771473694	1.0750670286050419	-0.10844249232295791	0.3265907731174905	0.6454481769055566	-0.3609436593213908	0.39812203465351115
-0.08380674661099162	1.0722286853457648	-0.10758572888644018	0.3211038643729289	0.6441955625147241	-0.34146863045716247	0.3991830358886593
-0.08473756743064603	1.0684225992724488	-0.10852741196354891	0.31631014012928627	0.642576957338857	-0.32244175473062364	0.40125020839330244
-0.08636837306777737	1.0636784952716976	-0.11031225252477853	0.3116003661638507	0.6414856763518003	-0.3046777445472695	0.4027242974833456
-0.08815128551844058	1.058405612003231	-0.11216663356783867	0.30668779930120904	0.639300164986087	-0.2870230024397411	0.4048875462414634
-0.08883391792679618	1.0527543765863554	-0.11320735655937195	0.30136252001109565	0.6359921952339176	-0.2706629114913633	0.40696504002929756
-0.09085800420813357	1.0484576908777232	-0.11430564893417365	0.29582252113603635	0.6319740536157504	-0.2546121053036975	0.4090634612662444
-0.09199303026569462	1.0451002680930466	-0.11520952890065096	0.2891808006871981	0.6269203655878085	-0.23970576230596044	0.4102855559544292
-0.09330220884315091	1.041897892380048	-0.11651990450343401	0.28096461472164136	0.6221987085763431	-0.22444384879675022	0.4099819391365199
-0.09454763867955433	1.0387273485305872	-0.11810355791070785	0.2720977088164268	0.6169482919981397	-0.20885252029676743	0.40846493993205296
-0.09500101508236077	1.0350962996397963	-0.1212774607837343	0.26251687582161365	0.6098675372022516	-0.1922356064195219	0.40531609426578946
-0.09640281626936853	1.033324996283887	-0.12396130623063119	0.2530180719136961	0.6017761274540752	-0.17496153136184134	0.40144716469116276
-0.09865999712382921	1.0313136422933487	-0.1270293785111841	0.24425276358546186	0.5940717144532647	-0.15857351027622826	0.395403025711082
-0.1008142639797533	1.030166463075929	-0.12967708725061453	0.2360226231552778	0.5855622451091025	-0.14138006841005163	0.3907678799476213
-0.10377564384661436	1.0309030336535572	-0.1328415165338179	0.22859195811784147	0.5768067350894748	-0.12386435765607524	0.38596354071242206
-0.10786064139766947	1.03284350934047	-0.13890390477440442	0.22145513014151433	0.568219260889693	-0.1069395173265269	0.38008437372325765
-0.11258483248517678	1.033474786780338	-0.145595345606396	0.2150295605682267	0.5595858250979625	-0.08963832947427475	0.37271679117981144
-0.11861291969296561	1.033706962651822	-0.15249890673455396	0.20993110239643215	0.5507558399395469	-0.07288107760902747	0.3656982976415581
-0.12547105669083863	1.0330773411577983	-0.15860830678956958	0.20516616625997855	0.5406036564765575	-0.05672206955353123	0.35871375392351834
-0.13377899344500696	1.0339219569585105	-0.16299300817925602	0.20020508535652104	0.5307428510431782	-0.04168395998714902	0.3523836395130104
-0.14245958957104596	1.0353243384041002	-0.16635891316291404	0.1951152779532897	0.5206232788137649	-0.028373345863956963	0.34749532182226184
-0.15191354908335103	1.0354825157345027	-0.17154575603745584	0.191005006654429	0.5106114800219215	-0.015334989840937993	0.34339112122718163
-0.16095899493262952	1.0366466749687344	-0.1763733722659166	0.1867051284411495	0.5001447611622208	-0.0023876876290694514	0.34006549712310546
-0.1711404911473445	1.0386048216930552	-0.18191127705334834	0.18315531107329355	0.48960625783341793	0.009585506857754701	0.33573868412920865
-0.18131983510261157	1.0398375652984893	-0.18813848794702684	0.17930042090803994	0.47965195716669384	0.020462674587470992	0.3317033225834272
-0.19149887608059163	1.0413871473310523	-0.19238953483523466	0.17664167957092572	0.47027178808383685	0.030962770257392747	0.3271343568505768
-0.2011751332127377	1.0434353667820755	-0.19683824004859585	0.17379406408524528	0.4626119853004371	0.04030137200658293	0.3233903477021008
-0.21025982218624453	1.0464014957444363	-0.20173283413283497	0.17208901807025853	0.4558558259726326	0.049403750984063244	0.3179688351303368
-0.2173304859631873	1.050391401878698	-0.20708123776425408	0.17152483697699875	0.450305590398426	0.05683798418512784	0.3130255538843072
-0.2241149106519009	1.0539933782702866	-0.21419926162395636	0.17106348737512536	0.4442483903318654	0.06350424021163262	0.3076213292731592
-0.22932271619385364	1.0574788649850222	-0.22409526060227875	0.17179031361456512	0.43871617818934183	0.06937362470888202	0.30044541506158473
-0.2324631012113398	1.0610062347809097	-0.23393562678963734	0.17173367070189682	0.43228450380105343	0.07272486523359434	0.2930117348225598
-0.23476800572105924	1.064945248117053	-0.24432781389715494	0.17213700259255202	0.4264970264604135	0.07460920981719336	0.28568386408847596
-0.23724835577764264	1.0682041832290692	-0.25690323053368447	0.17191185109532328	0.42186510506033903	0.07542232943575362	0.2781688757662049
-0.23898702101347874	1.0716803358474616	-0.26979774536552853	0.17145885841816672	0.4183041236482224	0.07528363056327304	0.2699014871139185
-0.24084305464961248	1.0744490202074508	-0.28308964200528264	0.16987497009825656	0.416089897457493	0.07399860428459648	0.2617220446583558
-0.2419013020011116	1.0787983717939555	-0.2969540220032389	0.16793523082697265	0.4144775656189352	0.07236820910468933	0.25226383696162585
-0.24381544641615527	1.0823313791906566	-0.3105412879778125	0.16420822015834768	0.4128722254260465	0.07062442497933827	0.24363158953053932
-0.2465480453913893	1.085554053398779	-0.3246055375525006	0.15955004192231395	0.4125807360877051	0.06903775341323024	0.23774501907179957
-0.24853528737704914	1.0877986115947016	-0.33900697310606115	0.15430440543718021	0.4134752347272935	0.0668130767858338	0.2311161470982434
-0.2525638348264301	1.0901676956830337	-0.35152494170747856	0.147801954769893	0.41516018605889743	0.06368015536656334	0.22658877297885066
-0.2571244646989668	1.0927194238627747	-0.3640988615899374	0.14194290732804885	0.4176385583532208	0.06133623121443915	0.22386066361209356
-0.2624549786247793	1.0954987096420334	-0.37591419635830753	0.13614821568182917	0.42033147559135076	0.05825981852149539	0.22132441089336402
-0.2683578805354924	1.0989966403131366	-0.3838676438929857	0.13018008898829306	0.42328305639758673	0.054568430756771584	0.21824223362817008
-0.2740947665331562	1.1035706653472301	-0.3920863425161917	0.12473857264104421	0.42652748550632463	0.05046765502791554	0.21517640800928833
-0.279380190966555	1.107351498243942	-0.4007803582264958	0.11838415255959542	0.42993642808041993	0.045972832507786894	0.21303668362307854
-0.28504550959150954	1.1099102113514783	-0.4107553532796643	0.11103315597165486	0.4337925015472533	0.03978002589619618	0.21251711063079742
-0.290300542614696	1.1118009223358654	-0.42059130455837684	0.103346835621957	0.4376455118790004	0.03207407125142689	0.21210264479087826
-0.29517317116278996	1.1125620430645635	-0.42961111001689606	0.09549504409284765	0.4407720948127939	0.023435096350975133	0.20942520142086235
-0.3007790570888341	1.1134611678095947	-0.4380836635219696	0.08798750019315457	0.4444834536375666	0.013851721557790984	0.20780474782002178
-0.30528829948437836	1.1150183289631395	-0.44660647732501474	0.08048188997727522	0.4472032107839987	0.0031594413728587385	0.20512102897610002
-0.31074077334422734	1.1172204712743676	-0.45455410084925874	0.07257494937597311	0.4500419681453042	-0.009192885669753313	0.20142628743422025
-0.317068649127584	1.119842186907506	-0.46098068718220453	0.06371464537365544	0.4532448565874161	-0.021960243676143163	0.19707671626485807
-0.3222574280358085	1.1220328790763339	-0.4685921673617897	0.054823496448747025	0.4580725511907154	-0.03501430415158129	0.1923052062627692
-0.3282226353310353	1.1235969060500555	-0.47646255183182007	0.04555210673522189	0.4637990895703797	-0.04945947806222223	0.18706151500458967
-0.3356259698769766	1.1250724355424184	-0.48553505117478474	0.03741289386404557	0.47010025365109165	-0.0641161555510533	0.18075291825752332
-0.34400396766829444	1.1255902457386526	-0.49350074191426413	0.031100319770932867	0.4758487895850317	-0.07835283892506868	0.1737126716523002
-0.3533185700878772	1.1258295731655146	-0.5013695461166396	0.02576700144675398	0.48213176355402854	-0.09205092369672165	0.16648494944910697
-0.3640915040707115	1.127767272415461	-0.5101333754104502	0.021778523987194078	0.4882530935930899	-0.10670180155704942	0.1600264577324183
-0.37485109938355277	1.1303477599390264	-0.5187837240750425	0.01785763247946509	0.49497495311725903	-0.12165131691249721	0.15454437673039373
-0.3876706659872601	1.1328718179676052	-0.5273908823496667	0.015498357545064526	0.5031371977033863	-0.13699180219999788	0.14980719281747723
-0.40016027981424224	1.134546245859456	-0.5369159003269836	0.01280637418197883	0.5112737916906371	-0.15160332495213327	0.14501900338582324
-0.411357985198806	1.1369693400834604	-0.5476031243044736	0.008623655136982648	0.5190123973348721	-0.16573782172473253	0.1414544265257417
-0.42384148899008456	1.1402183715766245	-0.5581127400006167	0.0029397292029590474	0.5264311769512995	-0.1799002243030041	0.13848981116906778
-0.436605262223425	1.1421451043831257	-0.5678617239307785	-0.0031860529111049675	0.5338520548637093	-0.1932090813989928	0.13589371250741572
-0.4490585015906396	1.1445532597667814	-0.5746854424911617	-0.00993380202170354	0.541738227576207	-0.20677299513087669	0.13468750561549775
-0.46029070279226225	1.1488319239980513	-0.5806322642476913	-0.018475959723951236	0.549574870539666	-0.22092483713357502	0.13371310093813576
-0.4707088632223546	1.1535175935375825	-0.5854171750008423	-0.029103720930779148	0.5576716686561244	-0.23558877597256578	0.13335077776766002
-0.480183324945791	1.1580766682711532	-0.5911979717779563	-0.040642694832455036	0.5659016947814032	-0.24871479247673828	0.13306647870969435
-0.48924184456882924	1.16296867407568	-0.5981395143222253	-0.05219716762607461	0.5730632636680131	-0.26159981252449194	0.13123036914205166
-0.49719585857088705	1.1673368575152765	-0.6052297920219155	-0.0644786506082283	0.5808951430629055	-0.2729735392105078	0.12914355011097456
-0.5043677133913549	1.1718961387242381	-0.6112315217112013	-0.07727465988939367	0.5881288613843565	-0.2848147717792867	0.1255523891133561
-0.5117200509952066	1.1762433710588172	-0.6177131361987281	-0.08853090441215562	0.5967767684482651	-0.29651880804946096	0.12091667981112313
-0.5180263172473675	1.1798176956533124	-0.6233821289502912	-0.0992159405786275	0.6054011434304152	-0.30744402953504774	0.11610875608006867
-0.5230394627951385	1.1851600871106642	-0.6285054132788735	-0.10924669915699607	0.6134666154973739	-0.3179235632231759	0.11100734690748339
-0.5267875973662417	1.191377022359543	-0.6367585355040273	-0.11976399939132722	0.6204963953778931	-0.3283092290750857	0.10532316474310845
-0.5302746656379559	1.1975572804602774	-0.6451222496668473	-0.12990124711643009	0.6265548853507468	-0.33797897541890637	0.09910798935752828
-0.5329187978862222	1.20356489484068	-0.654729635929	-0.1398680845858873	0.6327509718297682	-0.3467933074261247	0.09443762825204403
-0.5362464249073523	1.209991497220682	-0.6628895173578555	-0.14853945105685668	0.6389994912905557	-0.3551398610319027	0.08913513034593142
-0.5388476122433218	1.216455046370894	-0.6690114657069701	-0.15752863609671808	0.6455514620423201	-0.36331096217550024	0.0837540650296658
-0.5415004055066894	1.222712612610469	-0.6747580003872978	-0.1665083683871155	0.6509652111596034	-0.3712086684180344	0.07866032436963355
-0.5440628170716902	1.2280476848010318	-0.6798086522701691	-0.17411017794094252	0.6575203198511986	-0.37753774665074274	0.0743311575693057
-0.546379881763908	1.2323320716522745	-0.685124791829787	-0.18094169725466064	0.6632832829068062	-0.38324558493267535	0.06981262976905038
-0.5466722827359967	1.2368586699316253	-0.6911180324485606	-0.18735903028829037	0.6677269817112479	-0.38874258183156973	0.0645678758117424
-0.5478371290677567	1.2401057730043135	-0.6976219933237172	-0.19296667349724028	0.6721021557791649	-0.3944468630143528	0.059656259851917595
-0.5480063841753154	1.2416466880548043	-0.7031914764712498	-0.1971349547055318	0.6763615772035906	-0.3990376683676704	0.05409601908534231
-0.5486168473949404	1.2430779601595476	-0.7094902233703656	-0.2009017178693727	0.6808609879438342	-0.4029545576128024	0.04924779226807702
-0.5495013443014576	1.244115545538827	-0.7161002939829063	-0.20274975270408951	0.6847822189177685	-0.40685131765899896	0.042192573852967735
-0.548526490986887	1.2445180338561024	-0.7222599083019247	-0.20598649532341867	0.6881901247901824	-0.4109545930328507	0.03439549086806562
-0.5480618782049373	1.2440172462917625	-0.7287680793494835	-0.20845022380688727	0.6909877184740983	-0.4146032442554058	0.02811143748075895
-0.5458838834055952	1.244558400345814	-0.7359870654345547	-0.2100677868049463	0.6925094762436665	-0.41841879085892175	0.021196719692010688
-0.5440989247245892	1.2451972199081545	-0.7443995698956207	-0.21182523562770006	0.6932305249491845	-0.42327047697345416	0.014499920007072821
-0.5414367536310027	1.2444967493492831	-0.7525627079532184	-0.2131878789407332	0.693700612171204	-0.4284065464296779	0.007070778160206931
-0.5391792571485663	1.2433749173119573	-0.7623492481074216	-0.21352171860661373	0.6952195709878378	-0.43431636748603086	-0.00013100025220780243
-0.5363838816242905	1.242783110616393	-0.7713621483118129	-0.21204337198897946	0.6956129783124233	-0.4405662046193777	-0.007536815686412464
-0.5349832791554945	1.2434189812141474	-0.7802952097482898	-0.20888732239368493	0.6950996758403806	-0.44856391149638847	-0.01547928308305618
-0.5327450386943958	1.2441828252156857	-0.7870713640667509	-0.20332035278894034	0.6950417336586616	-0.4572174409450655	-0.02509261936563965
-0.5308255499212391	1.2455187967405912	-0.7931365009736832	-0.19653340896557547	0.6949670424693957	-0.46604882779150747	-0.0352889228507844
-0.5308418896798388	1.2471982508061497	-0.7999300913236457	-0.1876919874063468	0.6949446930508468	-0.47514943548397254	-0.0451029226677793
-0.5311780412372804	1.2508378339780473	-0.8069318636801026	-0.1778218641956427	0.6940376261703848	-0.4841389984826279	-0.05735307126588067
-0.5327997077412365	1.2529236531999346	-0.8140230013570372	-0.16731769271033914	0.6942089403791751	-0.49294850801489654	-0.06884024677375775
[truncated: 1,001 more rows]
