# Supplementary material for: Obesity dysregulates feeding-evoked response dynamics in hypothalamic satiety neurons
Source: Sci Rep. 2025 Oct 14;15:35837. doi: 10.1038/s41598-025-19800-2 (PMC12521569; doi:10.1038/s41598-025-19800-2)
Supplement: Supplementary file 6 — Supplementary Material 6. [file 41598_2025_19800_MOESM6_ESM.zip › Supp Fig 1/Supp Fig 1h/MPK119_NCD_Early.csv]

0	1	2	3	4	5	6
-0.2864915550327586	0.8558220273813968	0.9611815902071535	-0.2748595252622259	1.7081874718994077	1.808335345771655	0.9761862644876271
-0.2813230276873447	0.8402581130945155	0.9659489338183695	-0.2784937085654412	1.7163901264016632	1.7710495176168046	0.9725722422165644
-0.2891639348246006	0.8349965364846079	0.9703111313862729	-0.29417001246320473	1.7174365912484455	1.7484759677726975	0.9637043998360724
-0.2890741474522958	0.8312327492018409	0.9642604427516895	-0.31461354859064905	1.7193857423218863	1.7188508614358815	0.9522430791426799
-0.2928607113413585	0.8289543525020453	0.9562717202735143	-0.33516444450736504	1.7140949724357641	1.6841362959652373	0.9364426806126671
-0.29449368585976277	0.8238986926448918	0.9432766909676492	-0.3560050753663604	1.707117470076418	1.6533031007852466	0.9261038122250398
-0.2971641614452684	0.8194563254114241	0.9300386973036044	-0.3740207007376798	1.7023094149447702	1.623036972776093	0.9156984399975219
-0.30364337927502844	0.817559853059834	0.9172926452142225	-0.3925315308172773	1.6929421174085382	1.5985188261807388	0.9046180418825487
-0.3092936147644413	0.8143422567959331	0.9017692633983729	-0.41368829603076984	1.6814077179755014	1.5785544929767128	0.8952532777058491
-0.3141137349651889	0.811271188557274	0.8854286552054512	-0.42981174041144243	1.6676526619011394	1.5630701580102495	0.8834545632674429
-0.31888421635407166	0.8072435862517039	0.8703129132380212	-0.44162321995674525	1.652619606903054	1.5508998445281121	0.8731784811216954
-0.3242059754681227	0.8038253726974178	0.8548388719240679	-0.4512592853255625	1.6369749950224677	1.5415617131707924	0.864872249592573
-0.3269876377521571	0.8001802992455669	0.8369164858018755	-0.4604432375471047	1.6202019907985914	1.5315955638218712	0.8579599752976441
-0.3292243029496912	0.7960883040629008	0.8186406659163089	-0.46906370208463877	1.6015873338709752	1.5232785124695658	0.8548255617834486
-0.33064834340271293	0.7916774834423754	0.80012320802685	-0.4774876349152378	1.582420012644408	1.5198943288195497	0.8536257170302944
-0.33154119113227853	0.7853785162151284	0.7812243170305101	-0.48638683235885816	1.5629727631289299	1.5177041601605596	0.8538123045687158
-0.33143898782171366	0.7786877955185945	0.7631357381613043	-0.4962264168969741	1.5441612410371874	1.518641536149338	0.8560195195444052
-0.3299196110911492	0.7712803616736245	0.7465367586375877	-0.5052585884928424	1.5262791149034534	1.5216307105363933	0.8586117087869515
-0.3262406690508261	0.7616754395672406	0.7296842649394362	-0.5116089306915546	1.5092241484421574	1.5254478869094403	0.8623998362150437
-0.32076956545768615	0.7497023301470372	0.7126632239037453	-0.5181386215661296	1.4927536878510117	1.5301059151276029	0.8676574673269065
-0.3136863536031589	0.7366714930356363	0.6946370668605821	-0.5243404052179201	1.477024733690833	1.5353398351427892	0.873253191327177
-0.3049641431499291	0.7215622299386086	0.6760462604092788	-0.5293532350422473	1.4614094249363767	1.5394008657669542	0.8790640231001674
-0.2963734675725222	0.705573453188243	0.6573718541962836	-0.533202735988305	1.4464886775302517	1.5437121911605676	0.8852447958454794
-0.2866443256271873	0.6877856418694851	0.6381314122726065	-0.5351959585772179	1.4325322777875367	1.5462408295893186	0.8902992153736116
-0.2754714165207421	0.6680426012198125	0.6191017300691567	-0.5352393951670391	1.4203650373378343	1.545790274078111	0.8952361997192229
-0.2640531356454085	0.6469058994763357	0.6010146798006942	-0.5334707337778278	1.4082643149798748	1.5430776364788423	0.8994942264950401
-0.25314576242835	0.6248866076686799	0.583252410079734	-0.5299450753191308	1.3964312574759121	1.5366839999471558	0.9020063539298446
-0.24194608678618204	0.6023331601802185	0.5654963553058435	-0.5249937918624914	1.3845312910974144	1.5267161513498606	0.9038093736091684
-0.23125867062131705	0.579669957954923	0.5493756206832333	-0.5192995234758333	1.3728419884908647	1.512838704175722	0.9046384720147149
-0.2212534085924347	0.5565817282936234	0.5347652650087915	-0.51292216969639	1.3616636401291797	1.4965781191854952	0.9054865604730258
-0.21199406349768915	0.5325535751421703	0.5212064445628057	-0.5063880463210932	1.3500875293893209	1.4778682731218251	0.9058334922692013
-0.203652595484206	0.5090655794038087	0.5089946222330937	-0.4994564108445805	1.3391404558808913	1.4576522596522903	0.9058207732533199
-0.19526570170525664	0.48487601816889764	0.4981876684170873	-0.4926478870782266	1.3275284330088217	1.4366051479333501	0.9064417346561533
-0.18761851563030338	0.4615402434500305	0.48870086643425437	-0.48624445510994907	1.3159438869851734	1.414569809071303	0.9078624495388745
-0.1807572496037882	0.43907729743140217	0.48006968781329634	-0.4806995334933618	1.3044815623897041	1.393138314178937	0.910365964308514
-0.17428476321400665	0.4174436970507037	0.47238809002069543	-0.4761469879968113	1.293810197705025	1.3721348921343393	0.9128258109500438
-0.16799003632694667	0.39671905571143073	0.46506012728633794	-0.47240938507502384	1.282899387659175	1.3521443386667062	0.9167057091844575
-0.1617067220509903	0.37688517991805026	0.4577379969392995	-0.4692159447984111	1.2727218412793635	1.3334448448505771	0.9214362117610633
-0.15682473203592817	0.3583793656339105	0.44997017445782583	-0.46697137244047093	1.262617577728555	1.3159480341711394	0.9268920859538936
-0.15241702532528467	0.3410844932426741	0.4415059845576114	-0.46594183235540554	1.2524026926547565	1.299217936019637	0.9328770991003659
-0.14688363450730887	0.3255915516073274	0.4323470244799855	-0.465942008750613	1.242673376534193	1.2831941982962518	0.9390662664308629
-0.14099481475523876	0.3115574248896042	0.42246483095120707	-0.46745677758087456	1.2328467145225852	1.2674682774477293	0.9460507418551969
-0.13478972119616034	0.299453433078649	0.412103672092398	-0.47012235767009636	1.2232351714363767	1.2528254711796167	0.9527305366839851
-0.12816979531008638	0.2884697579721524	0.4011475259449355	-0.4736546539712889	1.213609896233038	1.2393506553094276	0.9589972583132993
-0.12122446505850099	0.2787886063068309	0.3896093225003259	-0.4772186377779849	1.2032557762901763	1.2261115915625518	0.9643480372091786
-0.11373658384187713	0.27032345719740225	0.3773636057391597	-0.48018993861356296	1.1924107516345352	1.212949065557671	0.9694556793973901
-0.10554139316431282	0.2631581740356641	0.3645937542394443	-0.4827790325254683	1.1808692350038932	1.1998092538863303	0.9738458734710309
-0.09721278274861433	0.25747932477219737	0.3512919136227169	-0.4854744321475669	1.1687294233934236	1.1865843888773302	0.9778543011061676
-0.0880478069877311	0.25306066915406533	0.3375567130614085	-0.4879953042176397	1.156787569552384	1.1733546756475177	0.9811356132195823
-0.07844445613406924	0.24993013136442993	0.32356530428178076	-0.48991944810506594	1.1447417922292058	1.159720671056201	0.9836084432243208
-0.06572624037230215	0.23570634433481163	0.2969634998712424	-0.4959189075563728	1.1211795590146718	1.1325967308684306	0.9859707795812782
-0.05325454907328578	0.22268547560967528	0.26981943687134824	-0.5012856124433243	1.097048517657013	1.105979636641926	0.9878272733528721
-0.04049715058656491	0.2099204636234362	0.2424064226458114	-0.5048673729103501	1.072935480741266	1.078356215922157	0.9898726848572585
-0.02822106933798698	0.19775455078982151	0.21558648190939111	-0.5062500428358746	1.0486698649885131	1.0509926667147766	0.9924946983983647
-0.015849581790400764	0.18589347233184295	0.18861318340094196	-0.5065663929537345	1.0256728876456962	1.0249805865118655	0.9954309532573591
-0.0038141461294424017	0.17434819437363758	0.1623501497320506	-0.5062024558029299	1.0038055934582224	0.9995348930090157	0.9985349272786119
0.007514566681339966	0.1629874407509907	0.13663507595481747	-0.5055284067740279	0.982430582147699	0.9742641653688114	1.0017916955133557
0.019295556516852327	0.15115344663652036	0.1113724659957385	-0.5037124368111082	0.9620776897171947	0.9485013048583874	1.0051212467663704
0.031151499705752768	0.13948875593845755	0.0860673634890368	-0.5000046797577552	0.9421861275724469	0.9223135701594244	1.0081066462726669
0.04244651104427667	0.12786931028256698	0.06047550384786974	-0.4959550695138111	0.9229656276392867	0.8956289435461701	1.0114946506363325
0.053926307462730375	0.1162106348809286	0.03401751204345981	-0.4911960164979644	0.9046995975041833	0.8682220055722611	1.014828377914544
0.06550526203839432	0.10412517158581856	0.006911288421228811	-0.485878842458095	0.8871155111708079	0.8407745043312993	1.0181506562947515
0.07596229180719834	0.09196912500938513	-0.02038945868991898	-0.4795833229544506	0.8704071916124191	0.8138919270375091	1.0209852168418807
0.08595938325903991	0.07969272605157741	-0.04891378452488508	-0.4729485261693458	0.8547185292268992	0.7867238901864899	1.022628879235634
0.0952561555792887	0.0674061257659938	-0.07773581649748897	-0.46559011418938434	0.8400508298878999	0.7574346347316021	1.0238731533620178
0.10388015269309689	0.05572455411959054	-0.1074645225520871	-0.4574457824644884	0.8257967822703515	0.7268561608676177	1.0242941798002005
0.11246312390245242	0.043575596190678745	-0.138655495772731	-0.44813638453488835	0.8125458389453682	0.6947448197678497	1.0234036194113034
0.11978086091023844	0.03123884511583279	-0.17149052585273364	-0.4381559591680302	0.8001775627600871	0.6611343646436474	1.022122396437161
0.12563084060312565	0.019219525252488545	-0.2043952696653914	-0.4286820922255833	0.788518437822419	0.6262816733480314	1.0202227999802684
0.13051214372853623	0.008146120143649127	-0.23685837998179674	-0.4185696011975528	0.7772537774380828	0.5903797028352271	1.0176776177277864
0.13425386602673833	-0.0023252098460023324	-0.2692076199446374	-0.4087927938628232	0.765917867925	0.5539620074873237	1.01460648161039
0.13688337751239182	-0.012415802357279647	-0.30118427403565295	-0.39922049180973895	0.7548167360114136	0.5177950849338869	1.0112734505898822
0.1393275601318664	-0.02272987546513544	-0.33309954668982034	-0.3902124143521951	0.743762171589072	0.48140213247203156	1.0077521047115767
0.14059371292107106	-0.032750408902110915	-0.3641746373464343	-0.38214577030329966	0.7327212459898441	0.44563362700684617	1.0042682093880955
0.140824519276614	-0.04253521110280763	-0.39502419221539303	-0.37506909754809903	0.7204124578637594	0.41139479693044867	1.001031366295953
0.1408204589223947	-0.05203347092865733	-0.4255098228468832	-0.3686639042498714	0.7085660004271317	0.3782519203838561	0.9974315149475552
0.14064363459347484	-0.06171592724796595	-0.455125962012773	-0.3634574201529821	0.6968268429600857	0.34708935795844353	0.9949770075883055
0.1410362824134792	-0.07180783494153091	-0.4835139123923507	-0.35986393973499153	0.6852902879329571	0.3185573560861466	0.992296963592934
0.14225685586550438	-0.08235743278308524	-0.5118680605528845	-0.35725206274698973	0.6737731908430282	0.2928754918259229	0.9900029563406647
0.14368428762394772	-0.09338426499496214	-0.540243228645939	-0.35586788490458976	0.6624432172260737	0.2694105591968134	0.9877462802055308
0.145209920850409	-0.10415412956189493	-0.5677756093315138	-0.3549263283047668	0.65175480751491	0.24830056704527348	0.9853075755495566
0.14736356287290575	-0.11493857001880653	-0.5952636468699126	-0.35471206303469127	0.6412428412504618	0.22849161787485134	0.9822393608344975
0.14979746325360863	-0.12468404557283339	-0.6230762808966613	-0.3551748359904334	0.6313304737158749	0.2094879389484307	0.9781771448810033
0.15285240951889045	-0.134080459147025	-0.651303044342051	-0.35537116974974126	0.6220285899427077	0.19222374214756155	0.9731154394437767
0.15688868603967274	-0.1432753910059703	-0.6797919575848853	-0.3552653614102337	0.6133255188467561	0.17481188542177223	0.9668521358001658
0.16110470408558883	-0.15245532078058355	-0.7087899475418609	-0.35489520276410447	0.604655949814195	0.1582532894892565	0.9609612362168731
0.16492561632685848	-0.16197603664263038	-0.7382483846916004	-0.35427823869496256	0.5963273690920909	0.14165078802086944	0.9539613060420897
0.16809700869232239	-0.17171571986070677	-0.7678013342402299	-0.35329406983852374	0.5876305626210874	0.1243952741831788	0.9467393996560995
0.17181177863896657	-0.18220198709865032	-0.7968182287770973	-0.3515461309368647	0.5792543126769749	0.10765150063491677	0.9385233276825402
0.17558849363771856	-0.19321022945844368	-0.8251335135816857	-0.34846679121998436	0.5717473064806913	0.09061540749250982	0.928876491488668
0.17851245219186326	-0.20526349290058726	-0.8529699804502802	-0.34401899984716133	0.5644570830961263	0.07336392996427907	0.9184070982838428
0.18085487617829635	-0.21821663601903613	-0.8799396441674242	-0.3379584756876428	0.5580185448846212	0.056512011403412665	0.9069732645126458
0.1824933431697152	-0.23254810526208236	-0.9061090349442886	-0.3308442826390965	0.5520623772522955	0.039053190292566875	0.8953950582277386
0.18353986662634098	-0.24792772483191894	-0.9305512222612848	-0.32329784347351365	0.5463824406772796	0.02036398503871338	0.8840607053090201
0.18411250064267973	-0.2639943048887163	-0.9537734885924715	-0.315941349065501	0.5411797654110421	0.002032101899115235	0.8728390090929408
0.18450615402042456	-0.2805331841813768	-0.975516240841889	-0.3093441723865108	0.5362764267378873	-0.01605690580205124	0.8612271417860817
0.18505587558889527	-0.296918279255092	-0.9955259098247902	-0.3035015845237432	0.5322639788434206	-0.03342179755489715	0.8502093477111566
0.1852646751703814	-0.313938447644784	-1.0140830594043035	-0.2978371191428578	0.52936725038321	-0.05041817171167343	0.839274158334207
0.18460793608333373	-0.33113649535776246	-1.0314824463792465	-0.29300465016465527	0.5267408113470349	-0.0680653346518171	0.8289588405768727
0.18393414160007124	-0.3482311368260236	-1.047804962389431	-0.2897480036238643	0.5246732741546919	-0.08523635024867718	0.8198886752093768
0.18456723979543327	-0.365783444311089	-1.0634181285490325	-0.2877768840281709	0.5230064012206718	-0.10234470996269557	0.8115278755752041
0.1856573151185182	-0.3833610981653604	-1.078078763847911	-0.28689667024699317	0.5217761074203605	-0.1192134682813511	0.8041060113350742
0.18728869762880385	-0.4006716419304433	-1.0920042675464952	-0.2870231030675764	0.5212899415348246	-0.135126952522998	0.7977790970009743
0.18930438247743853	-0.4172372525124379	-1.1059601632590395	-0.28884606609828745	0.5211787116921963	-0.14979234358020563	0.7913191906610189
0.19172789317900527	-0.4330171657443809	-1.1184714396176734	-0.2910085226295127	0.5212498473374053	-0.1643065990264425	0.7858451431840742
0.19343751278276888	-0.44780162159895687	-1.1301677567840478	-0.2927324011967919	0.521307370772176	-0.17883946893602926	0.7800677121569649
0.19535470413364767	-0.4622915252780517	-1.141647638641114	-0.29450949149006744	0.5213731232594159	-0.1927084163530695	0.7737077444600153
0.19743700406409326	-0.475628905080635	-1.1527813570663679	-0.29670879623883195	0.5220532940010711	-0.20660426757563619	0.7672781588805474
0.1987377652519998	-0.4879948159548549	-1.1622535080708631	-0.29911235704586725	0.5235206327775639	-0.22059647052173423	0.7612433968307167
0.20033145251126336	-0.5000769724849002	-1.1700554860402752	-0.3009676428759641	0.5255550782565516	-0.235253515487026	0.7555868920173656
0.20130243753648946	-0.5118526630539633	-1.1762252707873169	-0.30358046181201936	0.527695001997685	-0.2498791678651038	0.7497663024121343
0.2026103400869611	-0.5226973565946822	-1.1803226358348031	-0.3068822290458355	0.529726397251722	-0.2655687060472439	0.7434431717357731
0.20471253623102476	-0.5326013028944626	-1.1821830313913515	-0.3103193900198573	0.5318010444142427	-0.2817447870482843	0.7368902247808432
0.20682971832864994	-0.5423307218283947	-1.181148515691627	-0.3131120878738599	0.5340569017892252	-0.29834675601933947	0.7304937062476152
0.20930993745243145	-0.5522262975758527	-1.178234555783379	-0.31550752105315794	0.5363694871591523	-0.3146956284115243	0.7233662082535111
0.21264586799049118	-0.5620371834288249	-1.1724734470564833	-0.31772303291470316	0.5389518892721619	-0.3302513376327011	0.7161832787431183
0.21560777856857208	-0.5704833185892735	-1.1635343930503823	-0.31959267478930653	0.5413756984134231	-0.3452534730565378	0.7094304085384682
0.21948856845360062	-0.5778018758830646	-1.1515513952605432	-0.3214089879701807	0.5430759389726586	-0.3593605576272377	0.7025064071382661
0.22442954410184188	-0.5845241047418992	-1.13750357997945	-0.3232714177448738	0.5445213147023169	-0.37207702712528384	0.6951757362319765
0.2292695962436045	-0.5909163294006271	-1.1221171652811008	-0.32580656213660986	0.5461754083909403	-0.38303677051573426	0.6871010166058873
0.2344691701700615	-0.5962946447159634	-1.1042236723608416	-0.3271931909926511	0.5481328357337075	-0.39290243867318303	0.6791791583507336
0.23890435456903755	-0.6004008145824371	-1.0845192839860702	-0.3282089175981364	0.5505407907616794	-0.40225641016988617	0.6713262523667226
0.2427001151435447	-0.6027984576970379	-1.0624333341903363	-0.3286677230188646	0.5536603587487938	-0.41170292760478516	0.6630777350651917
0.24692574944767712	-0.6035886680685986	-1.0389553996068874	-0.32893591665547917	0.5568658620670288	-0.42167925485461866	0.6547570181056296
0.25082243425850625	-0.6024869277580137	-1.0141057777686968	-0.32933938442864663	0.5609494382677565	-0.43215161318714695	0.6459212854665177
0.2541861745425888	-0.6000436101988723	-0.9886041893923379	-0.33068133469936256	0.5652259015098535	-0.44243797454437184	0.637760592858075
0.2572407782227979	-0.5963270949258608	-0.9626862332824543	-0.3323942445282988	0.5697874859005809	-0.45292542305493744	0.6290811329684921
0.2583941118594438	-0.5914211037288168	-0.9365724889961973	-0.33315415941791493	0.5746218580998245	-0.46324618250873456	0.6213313288405131
0.2575161168735654	-0.5854832093539312	-0.9098015812289053	-0.333005614219105	0.5799350488589999	-0.47374314684531316	0.6135492692525851
0.25579167075674586	-0.5780819328757375	-0.8828016517021836	-0.3317512884347986	0.5847316404254634	-0.48424578756568143	0.605371022443062
0.2535366306477452	-0.5700514678870441	-0.8559361785656839	-0.33027956169973793	0.589541383458855	-0.49538352419108117	0.5969838350668765
0.2503552456145161	-0.5617848261602122	-0.8286778934814174	-0.32828576793264763	0.5939878241332743	-0.5055738008043706	0.5890932346102671
0.24620718197397498	-0.5533802556722247	-0.8016682363304773	-0.32573666989703554	0.5986830796810154	-0.5144091268307776	0.5814973206458133
0.24111920252639496	-0.5448729381525581	-0.7740133973388514	-0.3225958401545944	0.6035447340549839	-0.5221498037895714	0.5750729943229274
0.23479488929004194	-0.5359046633218258	-0.7460823529035379	-0.31844266981937563	0.6082021599189777	-0.5286666327846041	0.5697050902746342
0.22765827854838877	-0.5261045538905366	-0.7177770994751056	-0.3132509328662212	0.612686003965024	-0.5354778256261354	0.5637784329068836
0.2210369693786116	-0.5152042385208362	-0.689202533746744	-0.3071096119956127	0.6173208606418565	-0.5414311719043705	0.5583372249752578
0.21498069540084816	-0.5029938279732298	-0.6600746335487825	-0.30124693589536844	0.6218054677451755	-0.5468135533011662	0.5519742994530911
0.20974587885788237	-0.48902814287816276	-0.6311795492039962	-0.29595259161697396	0.6256964388652444	-0.5522123447790648	0.5458973294863749
0.2048447142179458	-0.4732937213539285	-0.6022556332753564	-0.2918323741166938	0.6295040051533567	-0.5573374877846492	0.5409632754726746
0.19973278517050627	-0.4553216624740775	-0.5739942044433195	-0.2892893095794391	0.6334555012937384	-0.5617448754963679	0.5371159168500991
0.19499440803856977	-0.4360884970879095	-0.5467028296463787	-0.28833825181649986	0.6372171359004021	-0.565561895389741	0.5336232648739083
0.19031064012486495	-0.41563737259997124	-0.5203237677834367	-0.28875114028957327	0.6401639626455018	-0.5687009764822073	0.5309866878943191
0.18542294897378012	-0.39429774483952584	-0.4960905725468708	-0.2905261647561953	0.642664723107785	-0.5711300883036319	0.5283616796744458
0.18064137525617413	-0.37287115992636144	-0.47318018772191367	-0.2938164470790803	0.6456193885655471	-0.57290102405677	0.5253077245206299
0.17514701890832765	-0.35188895749956123	-0.45218656923930756	-0.29847150052862703	0.6486768067493417	-0.5741316565545509	0.5222947309653041
0.16782570472617872	-0.33168757069712096	-0.433118978991908	-0.30433988605966267	0.6517474525613985	-0.5762647272874228	0.5187205946187267
0.16065525407660355	-0.3119628847471207	-0.4156820878883718	-0.3113368597658087	0.6550593530901475	-0.5780089197194163	0.514846224951332
0.1528822210673826	-0.29305678776625377	-0.39933091385490954	-0.31888758602910694	0.6583008843651795	-0.5796973480183457	0.5107908797773993
0.14374604230811308	-0.27618860829805963	-0.3835716319288752	-0.3266592414388959	0.6614408152702501	-0.5813209146882193	0.5061725908379342
0.1338880769303243	-0.2608611639130618	-0.36851562917707414	-0.3341252577474132	0.6646268954998167	-0.5825545146514564	0.5010594841827969
0.12304112466229852	-0.24606750682555173	-0.35443108467493867	-0.3416523893262188	0.6672873370643586	-0.5835472635832226	0.49531900739788337
0.11190366849179928	-0.23228394188058232	-0.34109445937506017	-0.3494724528804829	0.669489754644662	-0.5837312492121178	0.4883976222930072
0.10005779897457036	-0.21975350964599172	-0.3278168742594395	-0.35690026035119815	0.671354565386492	-0.5839086385901773	0.48096690157910305
0.0873781577177801	-0.2081809286851089	-0.3151827778628069	-0.3646834861614122	0.6722594065081492	-0.5839379818035048	0.4729924793535285
0.075772173282122	-0.1975169012137742	-0.3030300074549655	-0.37206956656440804	0.672222221753548	-0.5835821219366043	0.465009752397903
0.06495821486826181	-0.1876665806460882	-0.29069670561571037	-0.37850547546769553	0.6714944773361519	-0.5824266673139677	0.45763623602283987
0.05347390198133207	-0.17972582220183475	-0.27867473555450323	-0.38416038526185137	0.669810901163175	-0.5802969332132111	0.4509596047771499
0.04278128747958686	-0.17294869764402648	-0.26709976480018494	-0.39005837782516584	0.6675397121872431	-0.5763480893525186	0.44462436937151006
0.03219107168877955	-0.16614874285784909	-0.2567522403076614	-0.39658095717821806	0.6643255098840212	-0.5709921336360562	0.4378953701038444
0.022317483604181194	-0.1593458028863338	-0.2469335047042879	-0.40320491309946827	0.6604629172485479	-0.5643701306834805	0.43043870292565534
0.012461154419760525	-0.15316222921669875	-0.23787168594124478	-0.40945733197547973	0.6560686253526864	-0.5559040278277527	0.42288205772437937
0.0022018065240414896	-0.14795747325582487	-0.2293533027041009	-0.416545499521198	0.6509018313933459	-0.5467387604518954	0.4154431450811409
-0.007631823905890334	-0.14341010756455302	-0.22172604590084197	-0.42458770300300364	0.6454062867364315	-0.5362094085536271	0.4076570155532635
-0.017241006170844952	-0.13866723019509924	-0.21525702378099357	-0.4336306405735323	0.6394634918185953	-0.524200162112731	0.40069505750149326
-0.02790651901917609	-0.13437435309635481	-0.20933584083963508	-0.4437290200028746	0.6335079677874207	-0.5110401439800938	0.3941431034131041
-0.039015946320099255	-0.13106401220302444	-0.2048322228941291	-0.45522793934988315	0.6272478689502721	-0.4970459796001128	0.38746967841511837
-0.05100071727803609	-0.12811784446454266	-0.20125775230574647	-0.4674673312767281	0.6214462173586249	-0.48207092381062344	0.38092145412169176
-0.064486777053769	-0.12565713226831526	-0.19829489048117177	-0.48017907953532035	0.6155526205327997	-0.4671610365763349	0.3748535855756312
-0.0784363788327837	-0.1240033845021095	-0.1957499082035777	-0.4926109867971009	0.6096270888087691	-0.4525360478494825	0.37009071210893063
-0.09347304456600716	-0.12299791056597068	-0.19434601492700096	-0.5055691473188318	0.6036214167802489	-0.4385279288866471	0.3661226774297699
-0.10808500818292179	-0.12284911458255315	-0.19445848858412154	-0.5187918040972652	0.5980237361007849	-0.4248068235677851	0.3626682080649928
-0.12294072363902599	-0.12339061314016903	-0.1967414460200201	-0.5315692985400585	0.5918127156183229	-0.4105811025880916	0.35930993490813334
-0.13854215747654813	-0.12401070838569396	-0.20036687487885507	-0.5440715763027545	0.5857508199872112	-0.39553484940724587	0.3561188139189573
-0.15435765676892818	-0.12554202908507775	-0.2053916329158534	-0.5562993177872796	0.5799909656550581	-0.38010289872896164	0.3525435591663766
-0.17015322136574004	-0.1265112438179214	-0.21181414739082507	-0.5676455856505686	0.5738394258778434	-0.3651174257530058	0.34842755578226636
-0.1861364799382794	-0.1272066127644474	-0.219237980056355	-0.5784893896266367	0.5666833258803321	-0.3501441219126044	0.3444334532373825
-0.20115818570767688	-0.12721575128857648	-0.2279465734108406	-0.5899045737961411	0.5590558917896022	-0.33669641786737303	0.34030061539186485
-0.21481678497913864	-0.12590668000201646	-0.23873905207717935	-0.6011866021350826	0.5515052795804718	-0.3239461194765719	0.33614553113831114
-0.22697411183973026	-0.12403875348395776	-0.25097760149869697	-0.612584778580135	0.5441829561238427	-0.3118853508175782	0.3315164982274402
-0.23795304500634415	-0.1218631078883878	-0.2649484805529282	-0.6232526576667442	0.5365097675799952	-0.2998848870789644	0.327280940115114
-0.24810159634774553	-0.11871680820534589	-0.2800418119695218	-0.6336218875989889	0.5284280500108245	-0.28867882166210235	0.32287720444612356
-0.2573507857154089	-0.11540759786016581	-0.295398865453346	-0.6437843348567683	0.5205849091431902	-0.27854303291678123	0.3185865592023813
-0.2659838797515705	-0.1119876096302912	-0.31186196528356624	-0.6541824855180456	0.5117675749223468	-0.27006898577451843	0.3136718467104791
-0.27388284516418476	-0.10899395642741472	-0.3288711573470679	-0.6641467000134988	0.5017357196981725	-0.2618394474911304	0.3083580697392958
-0.2806148784965659	-0.10704563704018136	-0.3460710367167699	-0.6741654609085863	0.4913777980360644	-0.253254324799501	0.30347770870362323
-0.2871372370266572	-0.10574324967240445	-0.3629180931724482	-0.6838950313518029	0.480988627778401	-0.24494672317482302	0.2982993241334845
-0.2936922679319593	-0.10562751006861529	-0.3796276229713189	-0.6929420115256922	0.4705730156109711	-0.23660585192801187	0.29325947382603357
-0.2999178879960826	-0.10754243873236383	-0.3949658913629339	-0.7017010384825161	0.4594846170078747	-0.22876863443270717	0.2878349007411345
-0.306433153525039	-0.11132711622200755	-0.40919587172031274	-0.7099072097231421	0.448448244527774	-0.22064291180442042	0.2821724609024161
-0.3124740366912383	-0.11725102099823687	-0.4218345813333607	-0.7175982163939802	0.43683179781507087	-0.21261068735452726	0.27555351816968743
-0.3188087131137555	-0.1246972220208303	-0.43311183547171866	-0.7240836550786294	0.4251057594262151	-0.20468059001099878	0.26831720249707036
-0.32441885974976076	-0.13306259402054965	-0.4425044085224077	-0.7296657315555258	0.41369569466263745	-0.19711507018377217	0.260733348408399
-0.32899700047038427	-0.14124579792474853	-0.4494234263233257	-0.7338431212836807	0.4027845317059303	-0.1894889736175075	0.25254459339213386
-0.3332060251734419	-0.1490361523170209	-0.4536806984394355	-0.7366566093271859	0.3924187098042029	-0.1832061615602526	0.24479154257759853
-0.3370270799824749	-0.15583619199305898	-0.45582588089449233	-0.737748407056405	0.38250511560783895	-0.17770589288666253	0.23736488449542212
-0.339452656598807	-0.16197931364011944	-0.45598106304424196	-0.7369096222450833	0.3728863257326077	-0.17209450961001188	0.230782996336674
-0.34131792135597383	-0.16735700631193323	-0.45405403988722726	-0.7340594525467778	0.3629928851334683	-0.16653987230267564	0.22472131397461434
-0.34264807524278273	-0.17179835348378622	-0.4505387780327128	-0.7289628279369756	0.3527425355604572	-0.15924469668638497	0.21833242440821035
-0.3428186470046247	-0.17421789422337855	-0.4459698399685207	-0.7214709858921293	0.34141773032989553	-0.15122792476650565	0.21177802105541219
-0.3430839624257354	-0.17481536760524685	-0.4403797357508671	-0.7126574061568987	0.32963748083057465	-0.14218664648549484	0.2050193639682946
-0.34287099799378057	-0.1746110177064695	-0.4330403023054817	-0.7029478824953866	0.3176749653474782	-0.13247614928204335	0.19901191991054404
-0.3426285536751979	-0.1730466570956344	-0.4246508212894163	-0.6920493812476791	0.3051071867562949	-0.12193422881267905	0.19283570844730055
-0.3421274369323133	-0.17129705780077828	-0.4151177978537351	-0.6805540744594848	0.2922626313887349	-0.11033385295666584	0.18763758241531595
-0.3411018952822539	-0.1692599068144074	-0.4051299808070587	-0.6683373800180981	0.27924548525576254	-0.09803230150553734	0.18270040250675226
-0.3402468162592325	-0.16666094118885233	-0.3938654530130949	-0.6562972034104253	0.26618517437967826	-0.08472266285625621	0.17770359570962227
-0.3395670224230255	-0.16305644496454552	-0.3819271264044735	-0.6448340378485521	0.2529429370570866	-0.07055561663807988	0.17201340224900838
-0.33829215211209496	-0.15828229115056308	-0.36886887435346	-0.6335934923100969	0.23985881864610917	-0.0551937189702675	0.16579555339125293
-0.3370818358931845	-0.15284416483790653	-0.35554088169960246	-0.6223455926021375	0.2273742153858517	-0.04014710158736028	0.15945106117674693
-0.3356912511192485	-0.14789987460935172	-0.3412251117066227	-0.6114070869393586	0.21578310276116194	-0.024252847848914294	0.1532069460789355
-0.3339298211955957	-0.14293561017424533	-0.32594982088623736	-0.6003172520386996	0.2047948432102231	-0.008130694345387032	0.1477707937839147
-0.3322856737331735	-0.1377762265525725	-0.31006682880294445	-0.5893445721029958	0.19483371074016562	0.0077564961924189435	0.14227028124412014
-0.3303109227404347	-0.13226165459753325	-0.29409964822500706	-0.577696127549683	0.18618965667133267	0.023887509863216402	0.13777226838354226
-0.32825224551680066	-0.1255355747787218	-0.2780581487578633	-0.5648824421407025	0.17824244240349543	0.03964402156417959	0.13390231539041278
-0.32591971806478526	-0.11823913578305356	-0.26154467091179945	-0.5509984246356714	0.1707048737909487	0.05523984986289773	0.13074795154158061
-0.3223243599447099	-0.11065379417894734	-0.24510798476445225	-0.5360459871240626	0.16348890575256128	0.07023354924898148	0.12771690389053045
-0.31825296543895293	-0.10306065188775751	-0.22827887533698074	-0.5198654222265341	0.15625624861469653	0.08495364878775122	0.12591461371412774
-0.3138884050910595	-0.09591322446157684	-0.21217612953077963	-0.5034840319171531	0.1488181117535354	0.09898893733752392	0.12457087522631458
-0.30942838014069607	-0.08871309649654396	-0.19696338645944828	-0.4866674419612814	0.14176018127545895	0.11300248225553194	0.12346527651807718
-0.30506958156703806	-0.08065354589489204	-0.1825563006136611	-0.4695311230612067	0.13474975388596397	0.1264314090151447	0.12195128016991771
-0.3006700342933007	-0.0722347768721112	-0.1686419199406165	-0.45263850215940493	0.1283987984976134	0.13986761619179844	0.12008185410354702
-0.2960196787364776	-0.0633276532393187	-0.15459429390440968	-0.43538520811993797	0.12122590199578523	0.15406668249711702	0.11822347281042228
-0.29134140880938375	-0.05396790649359453	-0.14071338857896298	-0.4182467607463758	0.11366522521574254	0.16774817557720362	0.11625482979485294
-0.2862853161285494	-0.04563943651963361	-0.12718961009306842	-0.40131297768828234	0.10573511239011604	0.18151856577069614	0.11507626714386823
-0.281498555927548	-0.03814744585883349	-0.11325544116814157	-0.38466104885178387	0.09729174704239951	0.19633784146164363	0.11386948609457762
-0.27714463240406023	-0.03231079909813494	-0.09938927316091822	-0.3678588504291743	0.0890130282061731	0.21220194760064887	0.11361286651616465
-0.27273515551585353	-0.02720744472427259	-0.08542822555716532	-0.35092910795153864	0.08209093476475146	0.22844868639059773	0.11270395734116248
-0.26847189736597676	-0.022700851975179757	-0.07129119720785813	-0.3333372123075581	0.07585380268247313	0.24631197372170982	0.11133982476092191
-0.2635553505993147	-0.01958323587955485	-0.056304688306838886	-0.3159829446440192	0.0692311333887663	0.2647502894521227	0.1098459190235693
-0.2592793956590372	-0.017662058042656234	-0.04020499672537457	-0.2986619379278407	0.06279003584931761	0.28345095802325426	0.10974024987336944
-0.25538324540067964	-0.016356733440677493	-0.023301333615501445	-0.2816841739737146	0.05593050468450414	0.30247137472959584	0.11009650134824248
-0.2515356619402047	-0.016075225514787385	-0.00624291337835576	-0.26492351057650165	0.04949445069856856	0.32184437199092514	0.11030241756995146
-0.24779880479076188	-0.01611665709248264	0.011544529563651592	-0.24882135155076404	0.04205387602847563	0.34205725297534195	0.11039695792255347
-0.24407732065502058	-0.016154786325530593	0.029638132884560242	-0.23363220212161637	0.033856356936055654	0.36283799582525406	0.11008425533642777
-0.24029180350723559	-0.015615851140448889	0.047742303183662294	-0.22023595030940799	0.02615714807261893	0.3830800068117542	0.11004333052224327
-0.23710612484148488	-0.01440950606526633	0.06576549052791034	-0.20858521486775453	0.018349497312735163	0.403352220064873	0.10947729720847546
-0.23406443821777256	-0.012942454841789304	0.08292405597943771	-0.19908432951583357	0.010169037553119237	0.42316599487303286	0.10848387143260299
-0.23121247328647326	-0.011089024745388837	0.09915824684296218	-0.19086991140751616	0.0022775523780881324	0.4427011809538026	0.1072461633301211
-0.2294079742104102	-0.007908624731996494	0.11404308975923695	-0.1831576100339119	-0.004611233101966067	0.4619503800143001	0.10631613178842647
-0.22685940669610608	-0.0038209444814370844	0.127309833439019	-0.1761072403716253	-0.012076635869770924	0.4811809176094798	0.10454600024360397
-0.22432473775717607	0.0007200777200472436	0.13973324366358372	-0.16899872011715178	-0.01952832900469728	0.49978310087444777	0.10252366994206935
-0.2213176717462477	0.00581614217474459	0.1517651197314016	-0.16241134196448287	-0.02706380567249267	0.5170808626747267	0.10056763768191165
-0.21874144603586368	0.010493503963586948	0.16260038925961626	-0.1556426551406491	-0.03386615675539076	0.5337822578760549	0.09772765307146819
-0.21708899345930074	0.013886498770576836	0.17264927809760017	-0.14827202465736825	-0.03955997192644403	0.5501035854112457	0.09413483760468419
-0.21561845789396358	0.01658454830664352	0.18154545285279797	-0.1396547351019226	-0.04514535205695405	0.5663496688897838	0.0896769061642618
-0.21378165535021848	0.018007824632565145	0.19036120805412482	-0.13009586139591617	-0.05041154121344103	0.5823484652236269	0.08450243972595384
-0.2121067074433416	0.01768879555174184	0.19926904773404716	-0.1192729852384441	-0.05589406716037705	0.5991700626400671	0.07923041610927595
-0.2105412908568707	0.0162694203783572	0.20820676807854718	-0.10812597627754209	-0.06181307682956608	0.6154686663184045	0.07344001062571662
-0.20847468440713746	0.013208804795123832	0.21782525936697417	-0.0974080753217465	-0.06741616106501118	0.6313134636445953	0.06807408856990313
-0.2066325173223222	0.008325491773936766	0.22835676695419532	-0.08693786318575245	-0.07223385509887563	0.6466351640903133	0.06311663401804246
-0.20407317308892614	0.002129529386067072	0.23905045617946236	-0.07560591470873965	-0.07662786138917681	0.6619282916715198	0.05853630545582922
-0.2011082058976332	-0.0054048622335287275	0.2492069481140605	-0.06324514791071223	-0.0810333880850288	0.6773269065063316	0.05362001809583339
-0.1975997359943631	-0.014516306914398765	0.25959950578569974	-0.05043809240807634	-0.0855331445437858	0.6918008905296743	0.049171020138078336
-0.1933515908320246	-0.024144197953033436	0.26990067171820303	-0.037268802664539136	-0.09050972698730228	0.7052017879305362	0.04466729796553706
-0.18857652633549432	-0.034951474446157205	0.28044740407715946	-0.02388881041001839	-0.09537541827073043	0.7182829446007931	0.03987997609934574
-0.1835574462174864	-0.04644747432818302	0.29011888485890247	-0.010902516654633737	-0.10067820933529184	0.7306627635294214	0.034451915107665154
-0.17838107982565798	-0.0583161691176053	0.29937802436084937	0.002199139335525395	-0.1061737009588038	0.7420820118682312	0.028954361542998325
-0.17316146989783365	-0.0704057084606079	0.308050940112918	0.015335176961165917	-0.11231122858309778	0.7521877932400423	0.02368953182074582
-0.16829617957340476	-0.08311333503900459	0.31595911105822133	0.029459867633791003	-0.11979916794985758	0.7615222014462208	0.01767061016766655
-0.16353052890147676	-0.0959131042799621	0.3225876769892205	0.044402298377806196	-0.12759158087749897	0.7700596971542171	0.011296879318456465
-0.1589898841688133	-0.10897600962394025	0.3277238958115302	0.05994961636398473	-0.13594837476494614	0.7772344593550125	0.00473542563212237
-0.1543518072419767	-0.12202072847561435	0.33204111353846283	0.07598821743951073	-0.1447274296559262	0.7840906915778614	-0.0017728823534698679
-0.15016976547004587	-0.13478411750540636	0.3355091949747607	0.09213391457081646	-0.15453388657015724	0.790930729994131	-0.00891152345900667
-0.14611161511841744	-0.14758490079683848	0.3386891908364379	0.10855579522748227	-0.165140399487243	0.7985244704502907	-0.0165165816097788
-0.1429746713558795	-0.15981636071513824	0.3411059791034471	0.12535582742597473	-0.17653389485716936	0.8063918678369751	-0.024656186124681873
-0.14073270787346162	-0.17141575292631436	0.34253355012157477	0.14340522305136022	-0.18854393383898638	0.8143755097653088	-0.03260578016359576
-0.13832743586034735	-0.18178062457392744	0.3434443604035101	0.16167741382743045	-0.200945086255683	0.8228168603906403	-0.041280510561461176
-0.13571977013942052	-0.19136749646994317	0.3447483133563923	0.1812213430073098	-0.21413940538967424	0.8312922866274128	-0.049859360414525544
-0.1321274411922098	-0.19954579601556488	0.34648612042368465	0.20167962320893154	-0.22817963620784493	0.8399988062792947	-0.05862961640358284
-0.12761697526642835	-0.2066720388035952	0.3490005295098126	0.22342255713984843	-0.2435682444430032	0.8485562192045123	-0.0672915515505721
-0.12239971162645442	-0.21323419687093226	0.3522666974855809	0.24566514869070477	-0.2604332797455352	0.8568768624286197	-0.07631654308671544
-0.11748455609759689	-0.21881596347813675	0.3560013262349619	0.2678464002230341	-0.27762181428621746	0.8639841187843942	-0.08567991624724186
-0.11192733849022386	-0.22436929488714707	0.36075063738621843	0.290387775671743	-0.29441088960211004	0.8712991731281668	-0.09429638353584763
-0.10616884447742647	-0.2284365826468408	0.3661402784244986	0.3129574304938645	-0.31083570527551374	0.8786077645027784	-0.10295736028834154
-0.09890534757391253	-0.23039260177692739	0.3718801221607891	0.33629397185398613	-0.3269284311486625	0.8845205598350748	-0.11038423611830114
-0.0908394077912379	-0.22998221685986875	0.37870843437509016	0.3602226914717601	-0.3427362862496923	0.8896346544774528	-0.11800305304714312
-0.08264266217227141	-0.22846488426631056	0.3860343275991064	0.38499981529279226	-0.3585261152364835	0.8934080079074832	-0.12457711566507694
-0.07457244315833515	-0.22576186055973413	0.39345175545510824	0.40985194764208444	-0.3738279478212875	0.8961173700992555	-0.13143087976341458
-0.06763461968643114	-0.22182329650834354	0.4009274992593384	0.43461235649660046	-0.3884201747892057	0.8981156908311075	-0.13849621864477366
-0.06120071087561412	-0.21617083333811532	0.40800984315949285	0.4585991684442674	-0.4019261564598583	0.9002995764362436	-0.14709030129849707
-0.05553065122533056	-0.20850236101418196	0.4144225109409361	0.48221887874341185	-0.4133398739752647	0.9027159542330115	-0.15634625367239163
-0.05029091789529658	-0.1996020776618022	0.42083942645513134	0.5057361228646773	-0.4243452726994238	0.9053976814344158	-0.1653014468047555
-0.045164180290122403	-0.18937694756806905	0.426230773997186	0.5291451574880319	-0.4342967965853004	0.9069892908381979	-0.17437660772616997
-0.03995680537819307	-0.17808237721142595	0.4314472235725361	0.5528454256023426	-0.4427523379824093	0.9070428128934277	-0.18379242140075555
-0.03484668544274	-0.1667222650512754	0.43678041382622584	0.5773141226072825	-0.45065878247032387	0.9065664420396417	-0.19425554875660023
-0.029260512951145436	-0.15445470708714357	0.44183805561196726	0.6021697473469299	-0.4575582062533914	0.9050464024196115	-0.2044014584398257
-0.023438928529998487	-0.14140846253654668	0.4472367666843549	0.6277084323527572	-0.4638447008764307	0.9028494982978537	-0.2147745459996776
-0.016989045187555517	-0.12747606039971088	0.4532794310107011	0.6535117185042247	-0.4697116789529657	0.8992118013871551	-0.22398910013876958
-0.010165925339435432	-0.11304619455455961	0.4591363425630866	0.6796400400721585	-0.4746212647798247	0.8944603558325637	-0.23274170768631958
-0.0038030432229920054	-0.09838892482309644	0.46530351706231715	0.706427973233932	-0.47883708142191805	0.888073936434563	-0.24086843250037857
0.002696688322754673	-0.08338453109981503	0.47144072761192596	0.73407141618923	-0.4822619841240857	0.8808924427964291	-0.24841603392886402
0.009579834367519118	-0.06712778147422108	0.4770184451316618	0.7626735755410087	-0.48424341481570243	0.8733678165915318	-0.25579002279413915
0.016643780266832015	-0.04953466054357306	0.4822761350494077	0.7920938227033827	-0.4853836273877513	0.8657948848604876	-0.2630294515512869
0.0239399729968641	-0.031124937091706537	0.48583248747730234	0.8216239922716414	-0.4863520124779793	0.8582000816435105	-0.26927187922285295
0.031075892748438128	-0.011988952883064612	0.48791982554067215	0.8501965668387934	-0.48676574376685133	0.8504149898969676	-0.2743496896019709
0.037809318040359585	0.007431540012732857	0.48887757585061026	0.8774461042587205	-0.48684448022854765	0.8433282685378394	-0.27900936059099146
0.043682742119517774	0.028184913198999406	0.48817359341878763	0.9032217484222302	-0.4862278906578732	0.8360526813398435	-0.28386519472315835
0.04904200108786037	0.04885303642443714	0.4857113362909223	0.9283920466760119	-0.4845477058399411	0.8296623952754947	-0.28875992973472997
0.05376401474728992	0.07040911361279632	0.48143305526246094	0.9529118891247523	-0.4822851363429126	0.823178888408368	-0.2935220980114131
0.058185241628835815	0.09242380878900976	0.47463298099982326	0.9767210508673865	-0.479630458822911	0.8170508319431882	-0.2983317320765212
0.062085172860639436	0.11484353609745117	0.46632879439680774	0.9986789553195421	-0.47669829434783373	0.8099772970269441	-0.3032840256554688
0.06615755429933624	0.1371210847351403	0.4565085374953524	1.0192972115733259	-0.47365196299976564	0.802277174290182	-0.3085341263573733
0.0696536409580702	0.1604315438873291	0.44523466297645636	1.0382934096680858	-0.47056520565920423	0.7940322208602453	-0.3136380830670378
0.07220214891081787	0.1844695047554134	0.4331906688423385	1.056121273216911	-0.466584269236208	0.784234909488	-0.3190656734760189
0.07412744805632518	0.20925949281274975	0.42021718379369066	1.0731728655345196	-0.4622788375543081	0.7725586937027777	-0.32453165816819524
0.07569988330860795	0.23381493432540273	0.4063897186222047	1.0903576609363428	-0.4570834596697432	0.758348466843971	-0.3291721400155917
0.07746473055128707	0.258069144696344	0.3915531259545551	1.1068814105315035	-0.45122290408460375	0.7413181849673743	-0.333056284816745
0.07924327940181626	0.2824175135437811	0.37573321661376125	1.1227783128093978	-0.4447901873402651	0.722103909595413	-0.33711481897036755
0.08207606194108166	0.3067604160668632	0.3598586177242881	1.1377014262430751	-0.43751226788632525	0.700725815796774	-0.3407977000949466
0.08569289060849047	0.3318259595691448	0.3446794936503627	1.1514962851401782	-0.4295710931092305	0.6771349196179305	-0.3435371029531139
0.08996463415155917	0.3571768633413989	0.3294815202702642	1.1643589267755252	-0.4210752095010123	0.6523291480767667	-0.3460879596558014
0.09399579086149551	0.3825700532311618	0.3146510319793269	1.1761863507202472	-0.41244785776980786	0.6249803900533153	-0.3479714283896569
0.09932719573854863	0.40743580088473574	0.3000973963138087	1.1873131429269226	-0.4034213806498518	0.5950659414924577	-0.3494120299598116
0.10655507253430715	0.4316302790171618	0.28558125009718116	1.1973554551979737	-0.3944666797401817	0.5629585635758309	-0.3500753091339073
0.11519848391687612	0.4542532953994782	0.2711261455289281	1.2064132886948207	-0.3848352332828281	0.5291810974524751	-0.35168275371322755
0.12507964951740388	0.4763008748130653	0.25690422898778137	1.2135605503259645	-0.3751302348737589	0.49399992165982665	-0.35432286006939556
0.13592052836005816	0.49718276661930655	0.24246445280320025	1.2198420568540642	-0.36538860495989905	0.45738714383704226	-0.35764595143622824
0.147450623385994	0.5175668468519223	0.22807037061098615	1.2245584049847458	-0.35504161717452715	0.41955942935305934	-0.36173677952814265
0.15928143767355216	0.5370367200519487	0.21353470660409712	1.2282036068389612	-0.34418196422555836	0.3804745634498178	-0.3663590110060295
0.17092338178102975	0.5548752636276671	0.19791942175825752	1.2306147393082578	-0.3329649737840512	0.3402730331393165	-0.3718397114274993
0.18301611160157266	0.5714427523676888	0.18195744719886198	1.2326714196970026	-0.32120352974186583	0.298486592401665	-0.37770489097116844
0.19590348137107938	0.587174214383469	0.16534765681184999	1.2347858829926956	-0.3089689057177518	0.2562760406614865	-0.3845165653414262
0.2092154320764994	0.6020820065367658	0.14836047472671499	1.2362856673478766	-0.2969862779749583	0.2131071348846394	-0.39313599640445196
0.2222241094589838	0.6165216796542466	0.13130640969251384	1.2377751623659778	-0.28520630171323985	0.16860772916597144	-0.40292688233692797
0.234730946355479	0.6304854548341792	0.11415296282834864	1.2383250391454608	-0.27373783569212984	0.12420136442489488	-0.4140118580049179
0.24721513784004043	0.643118893057563	0.0967530095416364	1.2381092254538963	-0.2626990744523161	0.07945828705976063	-0.4256770026587866
0.26023570520840444	0.6551043370103757	0.07948433790116635	1.2372464936283545	-0.2518589356057307	0.035186058095634715	-0.4382489659035613
0.27369348404295973	0.6655680875014329	0.0626392416743232	1.2357451643194797	-0.2413314406560605	-0.008527961557595734	-0.4505409291249821
0.2873754685579173	0.6743909868570062	0.046405279147776306	1.233478207240597	-0.2317333052023849	-0.05093784692814226	-0.4634664817294426
0.3014921075229818	0.6817556921815899	0.031502179052342136	1.2310143183456372	-0.22315963267424843	-0.093072523401713	-0.47629201310894376
0.3157121764753751	0.6878390231814258	0.01819401202413222	1.2272202166264576	-0.2165386765783005	-0.13443831978371173	-0.489299690176905
0.3303822811460898	0.691956838547874	0.005795378549158303	1.2215244816523372	-0.2109959956111447	-0.17552867527489568	-0.5026294461680584
0.344475057120837	0.6941918848493858	-0.004513441996703931	1.215235731488053	-0.20620926982386276	-0.21481262217556713	-0.5153293975712133
0.35810031693285116	0.693471222060463	-0.013684978137476135	1.208053961751126	-0.20231336083386436	-0.25154602459381037	-0.5281419392248201
0.3715675759824248	0.690401880211606	-0.021277585062170437	1.1997338975037537	-0.19949019118691222	-0.2864588105387845	-0.5406387740291175
0.38449675374338294	0.6846571676064437	-0.0270594197376173	1.191053104741971	-0.19805286598109637	-0.31954314048327104	-0.5538978081378458
0.3962718664957138	0.6767844591922402	-0.031280933841589004	1.1815565235523358	-0.1976430082293275	-0.35035588803941303	-0.5672264240225303
0.4080938442472756	0.6674739014963186	-0.034102257605069256	1.1717263948832606	-0.19905778190888845	-0.3783665338468347	-0.5818436897824691
0.41981475236347043	0.6568308810501282	-0.03554961907360022	1.1614926451529428	-0.20254979888080693	-0.40394585774641656	-0.596838065892152
0.43149945256983285	0.6446999388180146	-0.03622068152278255	1.1503697798583787	-0.20794441176441836	-0.4274579120259259	-0.6117225984754626
0.44291518439896793	0.6309542824013376	-0.035639928782441516	1.1382612183850829	-0.21472738315883289	-0.4491046224736801	-0.6267472904289944
0.4528007903480668	0.6154725328346794	-0.03341143103554542	1.1254677567558984	-0.22340210307081887	-0.468499489329897	-0.6419162386512582
0.46175434607231475	0.5988222705794138	-0.0306082552855951	1.111173758678087	-0.23366794160949195	-0.48668562909043434	-0.6570050060775176
0.4693056509092414	0.5821851646852201	-0.026014239211016157	1.0957680459862542	-0.24558677392586925	-0.5034854736603518	-0.6715299107057002
0.4756094199920583	0.5652127758061993	-0.020528234998986396	1.0800626087248784	-0.25935650047969216	-0.5193604992597118	-0.6859821230922709
0.4810956644632505	0.5483246889480258	-0.014326604849481579	1.0636359942028806	-0.27441172469958386	-0.5349118607658585	-0.699453795466537
0.4863173897311406	0.5310367837359391	-0.007314498352891256	1.0467024471076243	-0.29106938367353785	-0.5500378718660921	-0.7124826495274156
0.48941015864383797	0.514052357288538	0.0008599022071474156	1.0290950068963773	-0.3092515694565047	-0.5656630279413977	-0.7244081451297428
0.4916269870389716	0.4965795128662112	0.00944271860532744	1.01089268997686	-0.3281479790288697	-0.5813716265651581	-0.7353794491692274
0.49275467528638284	0.4796059925282888	0.01911202689941723	0.9924900070000229	-0.34713525915066035	-0.5966014565926461	-0.7455399416371677
0.4932720172857385	0.462925077584776	0.029669953459346435	0.9747216227653523	-0.36623436178223145	-0.6108276769715333	-0.7549017114360729
0.49272730385325897	0.4467751839397945	0.04109572138358382	0.9567789422057789	-0.3848106987492962	-0.6247213911450863	-0.7630672752214448
0.4914100535577276	0.4298723690308162	0.05314470907851615	0.9393555091301574	-0.403473982621264	-0.6380892301007831	-0.7712752192602312
0.49053519861204453	0.4121828130686506	0.06487069083363549	0.921989457752024	-0.42279989525288153	-0.649988676835001	-0.7793963533129175
0.48924131530071513	0.39431676152375916	0.07706962205529631	0.9044499682853758	-0.4420280884107364	-0.6595696308819107	-0.7867266440479652
0.48723027634913746	0.3770298338076278	0.08972639163185707	0.8865298548017682	-0.46151366188826903	-0.6664275775331063	-0.7941578870084468
0.4842996068989942	0.35958010088028625	0.10294256418952008	0.8689033913523445	-0.48053789242554057	-0.6704449978160483	-0.8014819456299859
0.48131440020693983	0.34116949766841903	0.11609935618649757	0.8508676526544144	-0.4984606179102784	-0.6717886520167824	-0.8088796494090807
0.47720214369798103	0.32291204818411157	0.1297456387023699	0.8319853566419904	-0.5161450791843123	-0.6709714476503859	-0.8166325925541872
0.47224163342810216	0.303626770239567	0.14386693052711677	0.8123732176116258	-0.53422163435722	-0.6681094922088383	-0.8247959792119981
0.4660038239072067	0.2834842944571886	0.15830216479569412	0.7917390845677694	-0.552423020442479	-0.6637915279931972	-0.8325145711928393
0.4597240779994236	0.26304878934701414	0.17205794883859957	0.7711512227764393	-0.5712257958780689	-0.6573938316173368	-0.8400316542478207
0.4523071269007343	0.24253330967420406	0.18587660948168325	0.7499109150211587	-0.5899912255303399	-0.6490564474803603	-0.8477004964402631
0.4430177751294638	0.22197484756322605	0.20004823161429727	0.7276379491619148	-0.608271693457219	-0.6394384765959996	-0.8559302451243417
0.4331930437255948	0.20190706652937113	0.2146194371645698	0.7046326830742754	-0.6265074140676571	-0.6296176770166723	-0.863482263169896
0.4228620076170171	0.18119258977612723	0.22899692328082613	0.6812667339664095	-0.64473797979223	-0.6192564183829417	-0.8700623579210373
0.4111754456067656	0.16077119410953833	0.24302917154647516	0.6574627887538631	-0.6631195914806362	-0.6090572867766304	-0.8759174664288206
0.39886723411938285	0.13992565795858464	0.25669869573083914	0.6336557146147853	-0.6820927257045294	-0.5989235579224783	-0.8807378996308172
0.38576003858996033	0.11889105349058086	0.2700927287828016	0.6100915330131512	-0.7015986660125835	-0.5892217467396239	-0.8844591909285239
0.372353130761907	0.09757388428476706	0.2835703386991562	0.5867831306850925	-0.720507508839873	-0.5796745584427333	-0.8874021987058293
0.3582124593922558	0.07599878672324868	0.29629385147977066	0.5639404656798326	-0.7395499667809723	-0.570046067361627	-0.8896723753189465
0.3429134373121014	0.05360055012747883	0.3089226501967797	0.5405644366701561	-0.7584200052482901	-0.5607865290863908	-0.8916801346867148
0.3274549815817685	0.03179001018722402	0.32106938614878167	0.5165824638468852	-0.7769240537680787	-0.5515379733776162	-0.8918519100658122
0.3120578379807321	0.010349975971444256	0.33244007658244523	0.49285505487367454	-0.795556150481563	-0.5429101389578088	-0.8907282131465987
0.2960292925634947	-0.01111195429302507	0.34279406794587	0.4694572796355365	-0.8144763278031322	-0.5353097843726615	-0.8891150405722889
0.2790479128425356	-0.03166624287818204	0.3525352261569508	0.44651138336669627	-0.8332766846574724	-0.5289294654394854	-0.8869886686368383
0.2622236753000248	-0.05199001237544727	0.36197223361137965	0.4234465430103962	-0.852185980480719	-0.5236555061114756	-0.8848156585438516
0.24492026729544614	-0.07041581330528904	0.37123856269471583	0.4007585363507492	-0.8710986963137497	-0.5195512572909085	-0.8833415557400067
0.2283096623002096	-0.0874607158303213	0.37983786615292375	0.3782329168135288	-0.8890608143231706	-0.5164336584354966	-0.8813716240942838
0.21155268456573642	-0.1026406379363484	0.38703535505745085	0.35630510826945816	-0.9067971394121602	-0.5138998613410982	-0.8797860009741855
0.19561005786169047	-0.11658342411488609	0.3931236052138324	0.3347720918417749	-0.9235038525992713	-0.5124110758519382	-0.8788312696859765
0.18015667786153314	-0.12776094839724803	0.39847717514281195	0.3143774944057314	-0.9387714103135845	-0.5108918506704658	-0.8775251595058537
0.16501582372697962	-0.13728248715849245	0.4027132124717984	0.2949573211998992	-0.953484661570617	-0.510748547701169	-0.876708682978432
0.15075046095277048	-0.14470625862849248	0.4060388221801583	0.27568530461282914	-0.9674250783135823	-0.5119259857198908	-0.875413976864526
0.13703525785025064	-0.1499484887678034	0.40768529240735807	0.2562897966067994	-0.9799270767559703	-0.5144990146355028	-0.874107063268262
0.12431383056160492	-0.15318060385814936	0.4077112720006327	0.23648597216750833	-0.9911319782193707	-0.5179245441231836	-0.8723692981090739
0.11259514641330101	-0.15401945288977417	0.4065572133696293	0.21721032954751138	-1.0012755991190343	-0.5220333294250434	-0.8698415609353974
0.10084646073086379	-0.1537516930030104	0.4039350475323432	0.19836556816937295	-1.0093579864514395	-0.526754840405359	-0.8658441744358236
0.08888781015831748	-0.15215565456007413	0.4001630734513155	0.17987766120586085	-1.015562236563426	-0.5324223158316911	-0.8615240861047353
0.07708206842762308	-0.1490728364712681	0.39661327562418314	0.16220008583897427	-1.0201796993110448	-0.5383423676507934	-0.8563199797706748
0.06465916310172883	-0.1443085566597183	0.3923761614188498	0.14492003836924267	-1.023605563488075	-0.5439453654279307	-0.8502788982207478
0.05336525992978553	-0.13895706966379112	0.3874577738898789	0.12734276353410678	-1.0269421553833018	-0.5508082613249621	-0.8437161474787924
0.04267789496974409	-0.13350163472888693	0.3814427653372129	0.11101305543636193	-1.029985861985889	-0.5582306377859068	-0.837373064220495
0.032770580502890695	-0.12817371644893016	0.3746816275302106	0.09614291119741299	-1.032111130855756	-0.5659811108179003	-0.8315640240676366
0.0234686166791518	-0.12289726620634026	0.36774267299856433	0.08274360401108706	-1.0331856504590313	-0.5722552329491963	-0.8255099043145285
0.014072682265470806	-0.11756689888382206	0.3601620632584709	0.07105115419019067	-1.0339681378049115	-0.5778131957819039	-0.8196055424820637
0.0049657498258667155	-0.11296317851269308	0.3516561244329171	0.05999895348222713	-1.0339809259997719	-0.5825794713531061	-0.8140504744085896
-0.0024378797025530227	-0.10871239400668126	0.34185039431391	0.04914091116944124	-1.033573060886995	-0.586081025954068	-0.8091801059386915
-0.00935864300671473	-0.10492241261512247	0.33107246167059495	0.03919044144848386	-1.033616630463974	-0.5883664549201182	-0.8049617187831858
-0.015226452171185645	-0.1021491390987847	0.3185861849519976	0.02901922325054245	-1.0336215858853115	-0.5898762841761811	-0.8011917621008208
-0.01990550246331157	-0.10060331794634417	0.3046812082463681	0.018990994544650128	-1.0339689013622626	-0.5916958873130469	-0.798073677253112
-0.02407457426032974	-0.09950686679149826	0.2893269597880381	0.009581331441267445	-1.0345583057231602	-0.5931927678146397	-0.7950826772642485
-0.027106906153344556	-0.09763801139174658	0.2731304119757944	0.0005505471444380641	-1.0344840926774614	-0.59410301313189	-0.7913558727735995
-0.03016303094053547	-0.09525081142302254	0.25682062524200333	-0.008185727220724581	-1.0338319035693886	-0.5954256018906509	-0.7872747829231745
-0.03244296994350256	-0.09338796889558519	0.23938026822216846	-0.016290338881396957	-1.0339191320483765	-0.5981033259182135	-0.7835319879306244
-0.033621574167548594	-0.09226093588525396	0.22126851369613443	-0.023953783351482558	-1.0338871458795837	-0.6011757044234719	-0.7794655438361581
-0.03405824434400528	-0.09113199085313374	0.20229787276922104	-0.03149970019248577	-1.0348457888673002	-0.6054085433806392	-0.7746285127024322
-0.03453434487511441	-0.08947347742469308	0.18324942181472978	-0.03840396438969518	-1.0373727964751016	-0.6105860166976947	-0.7690676311578388
-0.03478646309397178	-0.08764462900146734	0.1638896665291851	-0.04469377842362786	-1.0404269834066597	-0.6163343325482642	-0.7627461124652757
-0.03526600707757887	-0.08517660939333281	0.1436580272842244	-0.04994290334529494	-1.0443422936703621	-0.6235792584696344	-0.75648650793309
-0.036172758908061736	-0.08163458272084174	0.12352290704773669	-0.05411327349364427	-1.049163140818766	-0.6312346253362074	-0.7498703954014254
-0.0384241927660187	-0.0775970255832433	0.10366666694659393	-0.05794999405788323	-1.0539728878128531	-0.6395101872449572	-0.7436027916845931
-0.04137974307725374	-0.07376803371432675	0.08387183573012834	-0.06159443969825511	-1.059150707042891	-0.6479028753536513	-0.7366449259262218
-0.044749834799579204	-0.07008052991188732	0.0629978745596895	-0.0649433208484665	-1.0645476724303642	-0.6564078687039394	-0.7291755846099737
-0.04867802196500184	-0.06559400825302038	0.041969398034991605	-0.06882170638398559	-1.0694493491951933	-0.6650552365057056	-0.7211321459129195
-0.053102633446788505	-0.05963795229423291	0.021055062124687447	-0.07244773697897605	-1.0738458898071612	-0.6746127408059992	-0.7126394965132672
-0.05691786963132358	-0.05249716818370436	0.0007643487565676182	-0.07608098971252053	-1.0769913440526808	-0.6847105659407893	-0.7040418572198266
-0.06061428223672272	-0.04430368155035601	-0.019143264206384465	-0.07973363903875832	-1.079237748803702	-0.695919761149847	-0.696074995714629
-0.06371842092863814	-0.0354943559679973	-0.03861214216593716	-0.08432348679266119	-1.0807343395989757	-0.7076631094144351	-0.6884076619312388
-0.06655294517515284	-0.025300392787714003	-0.05727173052018161	-0.09062344847370887	-1.081608535880499	-0.7188884651848652	-0.6808058681003366
-0.06876971397700808	-0.013978896105581153	-0.07559423520105814	-0.09875422646318538	-1.0809933043077296	-0.729354699923774	-0.6736289841173738
-0.06947047943334976	-0.001625198383421983	-0.09395136466085947	-0.10780485445401827	-1.0791494573284621	-0.7393440191581977	-0.6660767124397073
-0.07009704084166257	0.010956788474620657	-0.11199009111526202	-0.11700307645134647	-1.0764270126714919	-0.748913097027006	-0.6589526221145039
-0.07013743996514436	0.02322411881331987	-0.12940028110271926	-0.12711457265030546	-1.0728873723827315	-0.7574252815778437	-0.6525390475405856
-0.06962676007710618	0.03526301923333652	-0.1458601245691997	-0.1371784341685313	-1.0682128067053622	-0.7642141059266445	-0.6465237969198517
-0.0683042337502067	0.046298311982113635	-0.1616465349898273	-0.14805146005525602	-1.0629330580670573	-0.7685980122570499	-0.6411989137114065
-0.06782774938478454	0.05635000794754595	-0.17703994188691766	-0.15891061808410611	-1.057546634613529	-0.7706830803848431	-0.6356257610228535
-0.06676102401894282	0.06471345624364248	-0.19186850767243258	-0.16975861265793304	-1.0515234752821228	-0.7709890599433247	-0.6291160226794441
-0.06634904286378528	0.07247604879636695	-0.2054480905723279	-0.18024886589604153	-1.0448692372488009	-0.7706875623142131	-0.6218747728241724
-0.06520227799840833	0.0782265864972111	-0.21799386330345674	-0.18966920967948847	-1.037703084116695	-0.7705418402499344	-0.613701806438305
-0.06412975436373572	0.08273303378391349	-0.22950598457361743	-0.19718165757024084	-1.0303194486146368	-0.7709727650368661	-0.6039434962396444
-0.06306371555795855	0.08499862376356739	-0.2398946504353535	-0.20347549482864632	-1.0230289072335732	-0.7721683901935584	-0.5945201140393107
-0.06144322348388318	0.08590159438718341	-0.2494938417599532	-0.2094372718562055	-1.0153684550927022	-0.7741498291312852	-0.5855612382412569
-0.05999274852023894	0.0859566510639753	-0.257614351714703	-0.21409726948181976	-1.007237149585864	-0.7763734390545776	-0.576149933899012
-0.05871857555064777	0.08518313580767269	-0.2638226468174511	-0.21751685303465226	-0.999264435687245	-0.7795760565425864	-0.5665596158810745
-0.05826247617439878	0.08329956587128844	-0.2687867375273246	-0.21901821835329535	-0.9909742578963765	-0.7843976649777512	-0.557395680028114
-0.05816635290786641	0.07974277104541679	-0.2727607678266083	-0.21929902134973786	-0.9818755206540479	-0.7906462223855398	-0.5487436385643456
-0.05859980441691518	0.0751811460044413	-0.2756784987606972	-0.2185892174843144	-0.9732449558047067	-0.7983353263938378	-0.5415757617916594
-0.058733589781621735	0.06830339591046926	-0.2775654923673818	-0.2165083822580897	-0.9654062236074225	-0.8075556557687777	-0.5356767966683067
-0.059430996473059945	0.05974361750009494	-0.27890528693817734	-0.21404466355282817	-0.9575793451702027	-0.8176903074741433	-0.5309392742112088
-0.059934566301164054	0.04956168310425567	-0.279575644820916	-0.211158902579382	-0.9499699522534056	-0.8290319723896782	-0.5276713970529666
-0.061312912379888986	0.03863930798979902	-0.2794352791831391	-0.20704030033046897	-0.9422174459370983	-0.8409726377731186	-0.5248970841928241
-0.06248949178096217	0.027991408432712	-0.27710563557819273	-0.202631733902112	-0.9349963086909936	-0.8531573903248209	-0.5225220343208661
-0.06321344213398442	0.017276519963513537	-0.2737014375108332	-0.19854004592294713	-0.9281989457150153	-0.8661596832700101	-0.520865466075533
-0.06351165490280777	0.00585204734201536	-0.26927086781226717	-0.19508875637417109	-0.9216607289842947	-0.8808512028937484	-0.5198526096616274
-0.0626272548390065	-0.005104047941296076	-0.2630525162625898	-0.1920659167575765	-0.915425389419745	-0.8967899059626288	-0.5197428265997079
-0.0610295717645486	-0.014740888968762363	-0.25534967658621704	-0.18927364442368316	-0.9095476703819944	-0.9143360904669615	-0.5209268590080214
-0.05925550803512989	-0.02336920588862989	-0.24577972145197832	-0.18557610491901208	-0.9034498614516946	-0.9330277680437076	-0.5222682163483215
-0.05732803108123892	-0.03084975626542826	-0.23470635010650534	-0.18129235488093456	-0.8967486770428049	-0.9521915439154451	-0.5243422395606051
-0.055339518290670395	-0.03709604525680178	-0.22204873477142167	-0.17555066138593603	-0.8905841215306488	-0.9724732650397667	-0.5272651467758858
-0.053443598223957126	-0.042331963228922985	-0.2076336886978401	-0.1690788227410751	-0.884676618065191	-0.9925795142817402	-0.5310032025540287
-0.051492950248955976	-0.047023185023360954	-0.19143726172756556	-0.1621200812851398	-0.8795162537451059	-1.012269418177564	-0.5362636313943552
-0.04999608810574089	-0.05274069405378653	-0.17427617214006044	-0.15441000299766977	-0.8751614898584772	-1.0320330433694451	-0.5424150657960309
-0.0481063979877284	-0.05906074903993109	-0.15590090700098905	-0.1453912360166145	-0.8718335335145578	-1.0508434612868145	-0.5495505136432753
-0.046225631601418876	-0.06508503369381814	-0.13595410287726564	-0.13490980305216677	-0.8693588484446648	-1.0679524899646253	-0.5578729264987904
-0.04494932881600182	-0.07118908225543685	-0.11500856116806575	-0.12361620051526442	-0.8677554680381518	-1.0840360646523761	-0.5667249122957516
-0.043896096773298	-0.07818716357628708	-0.09277836779753422	-0.11102527871350251	-0.8668486623709372	-1.0983570380291954	-0.5757741178817198
-0.04318279077536612	-0.08606270741164686	-0.06968021186801363	-0.09752817746613249	-0.8660389263250337	-1.1118569269859644	-0.5859004887996546
-0.04226374563642048	-0.09451824994025701	-0.04603385346794369	-0.08375159810037561	-0.8655257278304369	-1.123804168600452	-0.5968859490787085
-0.04126681124890479	-0.10352303717658679	-0.02135570265409223	-0.06972310360559122	-0.8652833378517741	-1.1330376856003337	-0.6079324808312713
-0.040140539623286405	-0.11218630465219986	0.0031440248830324037	-0.05501062854241247	-0.8645356741275301	-1.1409307327937865	-0.6198183001898396
-0.03727958342388866	-0.12108934663208779	0.027995464296956346	-0.03985637218444102	-0.8634220885317964	-1.1471931260088581	-0.6315424533676406
-0.03403757292339624	-0.12974933126145127	0.05308816790922454	-0.02375483437645745	-0.8624670004559108	-1.1522359074192123	-0.6441034918798155
-0.031196324576613782	-0.13828417683251112	0.07941302620067885	-0.006514689702414596	-0.8618314868299649	-1.1568332891010127	-0.6572494003353424
-0.02830041383509447	-0.14789754820485218	0.10639868009298459	0.01180223071948193	-0.8622254500202636	-1.1601747468770665	-0.6713151357396459
-0.025393101360647433	-0.15916781619556733	0.133634745258573	0.030690889429962488	-0.8626241988994262	-1.1612341105620905	-0.6862241171513505
-0.023462525486081028	-0.17141215201165208	0.16094164556084015	0.05008522098146673	-0.8641847084220413	-1.1609151205446948	-0.7026063522971777
-0.021663569532673472	-0.18403716952647636	0.18819055260371012	0.06980457566634929	-0.8664528399237086	-1.1566114642976837	-0.7197155923538356
-0.02091265426308275	-0.19657495661260466	0.2152985691953587	0.0907251151711836	-0.869391201211684	-1.1498835350752055	-0.7375996972779146
-0.020530538647948248	-0.20972087445951326	0.2419894155906527	0.113149034072789	-0.8730568539143947	-1.1418492685925643	-0.7569596532749557
-0.020304300069512855	-0.2237284550173022	0.26942776718331846	0.1364765962609507	-0.878303096504018	-1.132610094462156	-0.7769150409510417
-0.021333470699447275	-0.23755382537800357	0.297000507134176	0.16034087118293333	-0.8854983275782604	-1.1222741491713175	-0.7978137458662791
-0.022380203712768887	-0.25104454988484387	0.32437750201561927	0.18366419880592275	-0.8934526508763866	-1.1112108371860563	-0.8206377019654971
-0.023915300710460274	-0.2646547508083298	0.3511931631656518	0.20722108706388295	-0.9021254837558422	-1.0990674031608845	-0.8439738223304105
-0.026461768218916597	-0.2780982353861103	0.3769719395673217	0.23037937576428014	-0.9111914177594999	-1.086499658102921	-0.8677648497176828
-0.029531152473977453	-0.2911760514091802	0.40215720769750557	0.25331292127523974	-0.9211664453090864	-1.0742908761538525	-0.89205197386973
-0.03214562791470541	-0.30353419187268704	0.4263764187103467	0.2758559792510348	-0.9311650704548207	-1.0615629071074721	-0.9164906218377475
-0.03519478988924612	-0.31568514950241483	0.44982931067419263	0.29782273897757267	-0.9423014915963006	-1.0501780664911522	-0.9414593438693175
-0.03714380697217975	-0.3285346317994426	0.47201361445147083	0.3187623110711749	-0.9552433281130277	-1.0386329630056057	-0.9669226561287155
-0.03920841066257077	-0.3410128915895743	0.4928221160395744	0.33776184703730205	-0.9689141479381306	-1.0263285320834892	-0.9926240471812238
-0.04135059808886535	-0.354079011851952	0.512536615895247	0.3550453089472848	-0.9830001837152438	-1.0127612482632893	-1.0191799222984408
-0.04454161402681593	-0.36749930962879623	0.5307704894790809	0.37112462029465565	-0.997094703819936	-0.9988701662497245	-1.0457919574371874
-0.04921943808889736	-0.38135883034698415	0.5482894938114944	0.3869485660804922	-1.0119394472218417	-0.9835928336726282	-1.0712202147444372
-0.05477059565381659	-0.3954229051608751	0.5647352965921427	0.40179628430848513	-1.026872094770258	-0.9675664954692464	-1.097172431550097
-0.060522816802753045	-0.40922270577870934	0.5793637953528937	0.4159723906866758	-1.041746834329173	-0.9499951431262893	-1.1228230058292374
-0.06611614324803562	-0.42298156000586573	0.592690806897701	0.4299936834561895	-1.0573260536927198	-0.9313848096987354	-1.14855558780821
-0.07180508861760282	-0.4369063369234804	0.6051417907260023	0.44375389890011385	-1.0739880828423387	-0.9127738794724637	-1.1742902859373026
-0.07744650484065327	-0.45090541180566335	0.616606828382577	0.45725675000502275	-1.0906518032126435	-0.8928957027568831	-1.199606414575853
-0.08393560121709692	-0.4633764620544878	0.6268849414710401	0.4706985158235133	-1.1065433026992262	-0.8713793505779547	-1.2245290030641478
-0.09019858962523966	-0.47480675165548347	0.6361927600478453	0.4851136266596521	-1.1221677576467635	-0.8493553369952476	-1.2490935238849032
-0.09643726539138135	-0.4853212859877329	0.6451531846127082	0.5006773830570316	-1.1384152165736592	-0.8266366962754693	-1.273150468383921
-0.10173784624351905	-0.4946813331459186	0.6537252275627348	0.5162828428942507	-1.15502134529989	-0.8026418234036828	-1.297853339497858
-0.1066631472974854	-0.503804905508544	0.6601594017457074	0.5324040840347669	-1.1712830244008354	-0.7775974648645781	-1.322343487987267
-0.11112075156444404	-0.5117680583619764	0.6646300558516595	0.5485675736200889	-1.1885700845417293	-0.7516637151958396	-1.3464287286137155
-0.11561703412294398	-0.5183948936985792	0.6678966306707009	0.5651816118025154	-1.2064861296402922	-0.7259393071098084	-1.371033882701857
-0.12064117445753053	-0.5242822136328729	0.6697405157450258	0.5822629442960617	-1.2245976663255773	-0.6991578084187787	-1.3955052004328476
-0.12607462321691046	-0.5295737115218048	0.6699473802065341	0.5999475994802805	-1.2425175385228713	-0.6717874214779058	-1.4196364963981571
-0.13167735510665954	-0.5345425324988992	0.6678731951850994	0.6177008476830771	-1.260422293965389	-0.6448365727868346	-1.4438421963452848
-0.13687708712657498	-0.5395617144996829	0.6640452413116642	0.6348771115781725	-1.2778606686179814	-0.6185819196507044	-1.468091710647203
-0.14252672282371961	-0.5447815704097781	0.6589201396872738	0.6505445354905905	-1.2951015817903913	-0.5926003648800902	-1.492279326073093
-0.14866464841214	-0.5486591051398704	0.6512068186987171	0.6647490680858079	-1.3118692927919335	-0.5673883806492732	-1.5159501670025295
-0.1549084274277246	-0.5518102422713006	0.6408965378513016	0.6782933363743355	-1.3275083210943919	-0.5422564286931861	-1.5379525302973251
-0.1607615250587368	-0.5535573010483428	0.629229579064868	0.690668856972163	-1.3421311013595383	-0.5182679058326771	-1.5593239951211209
-0.16641595435869927	-0.5554842810630429	0.6156406756546005	0.7017824130614518	-1.3550488062255561	-0.49432018757671303	-1.5797798311925313
-0.17142830189117564	-0.5569430826102227	0.6000521827851666	0.7110006288833611	-1.3658712150796493	-0.4709207141349042	-1.5983324465269915
-0.1755773986176912	-0.5572211757390562	0.5825824075279517	0.7183120007986687	-1.3747872727204085	-0.44898620662770056	-1.6162763208933881
-0.17947324842328857	-0.5561590027392771	0.5632500780158128	0.72309790877187	-1.3816583115300738	-0.42681871359060247	-1.634159791528693
-0.1825382101339942	-0.5531089522985412	0.5425354315787515	0.7257103999115911	-1.386798088461811	-0.4030187795984579	-1.6506873214695574
-0.18545364482494092	-0.5482099565911341	0.521153650811183	0.7275790728417194	-1.391336156037693	-0.3781537152905231	-1.6649521525323079
-0.1878772267853988	-0.541268496014242	0.49916456129113407	0.7293828375444502	-1.3942528859396501	-0.3521953479688023	-1.6780179406966067
-0.1889428410424486	-0.533740279987907	0.47805582658154133	0.7309478783717511	-1.3960409149321489	-0.3244729523178922	-1.6887981501460863
-0.18945668623265413	-0.5248243448795248	0.4582287547199192	0.7330689396115273	-1.3969066453449617	-0.29500728113367686	-1.697825835060996
-0.18795875339521417	-0.5133481014942598	0.4400107567638136	0.7358904722743917	-1.3961307588856555	-0.26273812129957363	-1.7044275103765292
-0.1836630799753794	-0.49798587266857497	0.42355915090802543	0.7400805426911249	-1.3936195236381475	-0.22778146987915035	-1.7080418831068576
-0.17695194737853223	-0.479244267053091	0.4096452666733726	0.7464548084508992	-1.3888070999017224	-0.18891495796888333	-1.7080591231234623
-0.16694525717688877	-0.45639818871867255	0.3991191972011138	0.7550632468680027	-1.3821393783178195	-0.14538255747167156	-1.7041305085089375
-0.15316039012134747	-0.43002510557434837	0.3927691761219801	0.7667452132015877	-1.3724921895227156	-0.09734449212402595	-1.6949722631613784
-0.1353526909753091	-0.400339121193428	0.39070259518503203	0.7816503789238731	-1.3598354009327083	-0.046269934720558674	-1.6804399492110518
-0.11282945373291245	-0.36788809046848775	0.39244628815305427	0.7998021305882177	-1.3439264719809734	0.009351735662847985	-1.6613687157759787
-0.08526650354436931	-0.3318727588523471	0.39840703753463197	0.8209384260857293	-1.3249889133159263	0.06948820825584953	-1.6363311761832424
-0.053531711493928054	-0.29216359740062203	0.40793531970335334	0.8461454596886664	-1.3018063491787017	0.13510354037350905	-1.6067544180209488
-0.017053908905812955	-0.24943718817783112	0.42141747462538903	0.8750857562576719	-1.2745004840627248	0.20571879176887503	-1.5725848050458882
0.02249680160937835	-0.20430648154833586	0.43893829843372806	0.9083380338217153	-1.2442021914914048	0.2823028533141871	-1.5334075396035654
0.06501654251280925	-0.15672361716148475	0.46056600336805986	0.9458054362303928	-1.2105795958924679	0.36459096302404564	-1.4902675571047963
0.11160874401619972	-0.10683685800321885	0.48569532939854904	0.986838095672563	-1.174590551742581	0.45251990534351216	-1.4438716571444545
0.16113572309748123	-0.05510497844459231	0.5137314266256507	1.0316628580109968	-1.1359662639875991	0.5467543079522714	-1.3938048843213073
0.21319973567725115	-0.001476847842985754	0.5453437788427978	1.0799408437266345	-1.0954467012331182	0.6470267689091675	-1.340844826664121
0.26741867826644244	0.05344288805226556	0.5797961214315779	1.132007400774083	-1.0528171096035257	0.753793564300907	-1.2853303939877383
0.32269229536171123	0.11045708069522621	0.6174091771376105	1.1880126766054038	-1.007409522790295	0.8656973698912547	-1.2275067017089936
0.37886432156774563	0.16928548527331144	0.6577693694336519	1.2479738237928277	-0.9599543895199598	0.9833174255547595	-1.1670340527412424
0.43643355228874303	0.22986631394884677	0.7003665480766605	1.311383260725423	-0.9110013214684327	1.1059150540498495	-1.1042375468402141
0.49569968713696055	0.29227962998411466	0.7449326077885593	1.3778560777809221	-0.8607163450643037	1.2339300083648639	-1.037977227951272
0.5576272554659457	0.35683622812845606	0.7905202413304132	1.4470151439168837	-0.8080335416383668	1.3663015876898652	-0.9694314509765456
0.6216418783623707	0.4228671668706036	0.8372989466994317	1.5184985190873996	-0.7540031151483102	1.5035199606831493	-0.8987366032376446
0.6870552453063521	0.49008126996920404	0.8861850733636435	1.5927562089447092	-0.6985360360987176	1.6454950800085526	-0.8261102385739996
0.7541246940038415	0.5592752132444051	0.9369214860180832	1.6686318851120276	-0.6412321563079518	1.7918725575071037	-0.7508323721705533
0.8232858053479158	0.630143440133511	0.9886306630958237	1.746636644708932	-0.5820652891607894	1.9426899978062613	-0.6728963594821924
0.8943397962606902	0.703589243855531	1.0418306822506915	1.8264061957491695	-0.5212026796606362	2.0978439135545757	-0.5929207127246527
0.9682230597420675	0.7784567622820517	1.0960144669140053	1.907390949161899	-0.45919955809653934	2.256891096577548	-0.5101475004155294
1.0439331625258934	0.8543850048207585	1.1510268692319183	1.988998748471159	-0.3961472667294035	2.4195764303141662	-0.42592482170343593
1.1215960590911966	0.9315275824687757	1.2069807952370923	2.070656364789087	-0.3310218381621211	2.585295467654485	-0.33932706356164066
1.200913799124509	1.009221913536608	1.2638089344963521	2.1533674832451486	-0.26350483954064946	2.7545375581724203	-0.2504897510530769
1.2815825400036271	1.0875877763219244	1.3231467918011297	2.2363966474975077	-0.19441824238080063	2.9268579482614947	-0.15996516424635648
1.3632555022232744	1.166089703087257	1.3856890344125965	2.3204206364585716	-0.12255799280494788	3.102468929781888	-0.06728570867465437
1.4458896624402446	1.2442962887198188	1.4501488919996008	2.4050190692011326	-0.04831088993069907	3.2814626775181406	0.027934523006776762
1.5293064657675532	1.3215196116425552	1.5169100745986064	2.4905409412933137	0.02835071527088054	3.463057909216577	0.12549553054859616
1.6134656614103438	1.3980337775764784	1.5864157863463701	2.576837250617839	0.10665459133975416	3.6473412125974742	0.22553463642425173
1.698824678367626	1.4737829350832738	1.6586242527680393	2.663574471778624	0.18653605618791289	3.834164593775147	0.32738244205097977
1.7849217803057058	1.549853004945892	1.7344558130215766	2.751056063467888	0.26711611021483117	4.023098386087383	0.4309896041121778
1.8723682331099765	1.626103577761842	1.8130570391304823	2.839481896001157	0.3493007490370328	4.214495617515414	0.5364317401499817
1.960687335632908	1.7017226708450668	1.8947717939052957	2.9294281357241982	0.43280499029712693	4.4085440562052485	0.6436213834204985
2.049203500935051	1.7772427755544642	1.9797128728872373	3.0197735022639542	0.5168246198312648	4.604074097312047	0.7509056485585249
2.137533642051947	1.8525528988447375	2.066639945142055	3.110355994969788	0.6011308841564293	4.8021635781110605	0.8591369831825518
2.225970105095481	1.929082272720789	2.1548879122376574	3.2012121690271176	0.6854872287839033	5.001247430059532	0.9681008407618443
2.3140505541900307	2.0064601877350396	2.2448683229823265	3.2926426641989552	0.7698814915156046	5.201505741042427	1.0771812804084162
2.4019692250268903	2.084176516452073	2.336783411344562	3.384935632309117	0.8540665557952978	5.403872488518928	1.186605495980617
2.4903301278313936	2.1624564783325297	2.4301340286607136	3.478579419794813	0.9381889374714628	5.607086630580776	1.2959979741998375
2.578783008969275	2.2401128214079438	2.5250604173619298	3.5733374437245393	1.0220015623063363	5.810843718432927	1.404991188499753
2.667176383028246	2.3168793112842234	2.620560731824217	3.6683975456549693	1.1067459550187004	6.014542292502759	1.5128671597173475
2.7556934243858615	2.3925551052871983	2.7169849176016423	3.763523525111832	1.1916011818493808	6.217364021586836	1.620152373641017
2.843753622648714	2.467240219981344	2.8134864974273395	3.858625565380934	1.276355111951101	6.419444543256809	1.7256025788902523
2.932066935954665	2.540585407691545	2.909810312921027	3.953012610757433	1.3611314911332881	6.6200577410755	1.829763175526034
3.019298808221994	2.6115648922445893	3.0050875045802603	4.0474502236018015	1.4457165556490368	6.817630100112984	1.9316606474311024
3.105000090006611	2.6790063835531726	3.0994142240228255	4.140321637518752	1.5295678591114332	7.012589961268761	2.0311226534560136
3.1892362858617695	2.743543761913059	3.1914779333739878	4.231521028573458	1.61176731002713	7.204033939273163	2.1273539246812296
3.2714678619104958	2.8047371771596468	3.2802994002460286	4.320698260270453	1.692270588746942	7.390692910905877	2.219880460844853
3.351355280545741	2.8623329194330793	3.365854833250618	4.406918365304811	1.7706936352476546	7.573406710917667	2.307703107528923
3.4277833704287937	2.9169675459367883	3.4478978088351653	4.490330008779265	1.8468267017982727	7.750279532369586	2.3908678903723133
3.500782395306303	2.968294374309083	3.526813500541954	4.570992163214023	1.9202702031609962	7.92248312866246	2.469201480591764
3.5695301012827176	3.0158740176751935	3.602236361569914	4.648944999893727	1.9911526086944173	8.089901253913112	2.5423404992655736
3.63431466634841	3.060235454371555	3.673646185603538	4.7232987363731285	2.0582771454666484	8.251617801674133	2.6109240584214146
3.694962514694256	3.101666861608677	3.7409340512738325	4.7950990835582825	2.12173831895828	8.408901167670344	2.6753646786814067
3.752837803561956	3.1402692282168476	3.8048762330596766	4.8636745360965135	2.1814048319732295	8.56132609151417	2.735680438578217
3.8082819700667008	3.176305005093469	3.8653868755904783	4.929872257523933	2.237195241691116	8.709714010707879	2.7918892427640665
3.860483004801536	3.210130530537485	3.9236138370886904	4.994009115512157	2.290083530258	8.852887256198455	2.845481257238489
3.909816583844895	3.2418944436675523	3.9798267866805164	5.055555348813913	2.3399197075097073	8.990521219956419	2.895590241122226
3.956413646055612	3.271598390011379	4.032372880421067	5.115201571539151	2.3867494045940174	9.121686959421128	2.943124599326431
4.000394001082871	3.299580096167058	4.081336745045724	5.17236211169497	2.4309688862496897	9.248523299072463	2.988909479043163
4.041842706733257	3.3260552034055024	4.126459667228042	5.227884620431397	2.4722405479606864	9.370939455297663	3.032301310782668
4.08168981733223	3.3511588392276344	4.168157844090403	5.282276354603981	2.510545533267787	9.488268563100402	3.0733052612683553
4.119824480540733	3.374712498361373	4.206920947492782	5.335753442076932	2.54621548874617	9.600791132851564	3.112265708960404
4.15642450165759	3.397218944199171	4.243593606682652	5.387876850060525	2.579273722901804	9.708179697145406	3.147770701460526
4.191253767889492	3.418243973087433	4.277605683497315	5.438623316421106	2.610163315273136	9.810972260453132	3.180567346479076
4.224248941532194	3.438168456848966	4.308320243589373	5.488024392379758	2.6391018477436123	9.908158400365298	3.2117380833750957
4.255105180790847	3.456959615619931	4.335291271481845	5.535866097114229	2.666060314999957	10.00033326019104	3.240190450979145
4.284197357955639	3.4746546602806734	4.358912242073782	5.5830825023563415	2.6908096043380754	10.088696736538672	3.266414081710306
4.3114284026374525	3.4918711389531882	4.380230815716024	5.6285237131128705	2.7132486177039463	10.173791856363959	3.289718838194772
4.336667053584542	3.5075749955790045	4.398732411721997	5.6725713030131	2.7330925176189296	10.254636230888542	3.3100613129122003
4.359923905719959	3.5221241488446267	4.414898162958035	5.714790650850568	2.7509154591159315	10.331863386505376	3.328152279140016
4.381427393359512	3.5358298181011434	4.428633302439852	5.755081255419673	2.7667761691720294	10.406496294902794	3.344393525602611
4.400774527685992	3.5487776976109635	4.439382818087374	5.793891376089444	2.780354023856505	10.478610928416451	3.358043451235082
4.417944996329607	3.5606133206486	4.446528027945432	5.83135067310861	2.791484225454767	10.546687104613289	3.369628105576319
4.433217633195264	3.5723645069355965	4.450491381020115	5.867700332612937	2.7998047175519845	10.611284750728247	3.379505894644003
4.4464729154380365	3.583330646658517	4.450750812430835	5.902806493319546	2.8052245214856093	10.672247496761612	3.3871095666755893
4.458962071577484	3.5938848997402864	4.4474372687988595	5.936583392635576	2.8075220954229336	10.730492883274517	3.3927405183582127
4.4700197458190685	3.603827018106077	4.4399034509826585	5.9684339226162155	2.807127821817331	10.784990583576093	3.3960005515400913
4.4795332215325345	3.6124213169432573	4.428796626849694	5.99877498398074	2.804398434047287	10.836529431895382	3.39668883747692
4.48745807805789	3.6205993182769585	4.414657105633486	6.0274996782991535	2.799548979295182	10.885951001037675	3.3954444783825353
4.493979493696838	3.6275830663171593	4.396892896252985	6.054725446113527	2.7923519184201653	10.932902765099252	3.3922982929908536
4.498984078834035	3.633415401220522	4.37555630241108	6.080639395728362	2.782726539176679	10.976437447236064	3.3871069104906333
4.50292917529667	3.6379447366086755	4.351487582557313	6.104529819588105	2.7706717193515806	11.016287142695912	3.380126314167114
4.505823090969961	3.6414672008391453	4.324781449640025	6.126974438003103	2.7562384181120656	11.053118491832047	3.372081914512367
4.5074266847903175	3.6429484135434342	4.295646739898352	6.147882971575369	2.7400286190790033	11.087255026014395	3.3620596387257558
4.507477288916355	3.6426904456573195	4.265388652104116	6.167876445415865	2.7216936574783572	11.119124837725716	3.350712493060619
4.506574686865942	3.6405807511797716	4.233582443861804	6.186303641078303	2.701705268236254	11.14845624335664	3.337922898065936
4.504771634080352	3.636919817343708	4.200492589291705	6.203866243096761	2.6797346690317956	11.175666984483954	3.324362756030238
4.502171864226296	3.6317384626895803	4.16612702766835	6.220533385683298	2.6556972520568825	11.199793176466084	3.3103733018851984
4.498696040022434	3.6249337598237035	4.130621425088398	6.23681709199212	2.629776460163188	11.219817893880057	3.2955422238771943
4.494740802536926	3.616002387096832	4.094028180533019	6.252641475642802	2.601782143939475	11.236552513125048	3.2798978021449003
4.489834993069016	3.605263770324777	4.055947732172846	6.267606208738688	2.5720677887587025	11.250698972196144	3.26324938984199
4.48476312124234	3.5931495364631685	4.016458985625916	6.281324457089193	2.540679124849863	11.262437729339165	3.2451932703607627
4.478295527605048	3.5793284561305563	3.974882727932169	6.294071605077676	2.5079242906652195	11.272047044055583	3.2258093126585585
4.4709501531864655	3.564078776167888	3.931606634228458	6.305140383491718	2.4736685677862935	11.279973025167212	3.2058591005461934
4.46266709567022	3.5477304982550693	3.886224421918618	6.314811617176262	2.438496350491627	11.28586762990592	3.1846669257612397
4.453042244559299	3.529942025665603	3.839769887141635	6.323133759607171	2.402498494368168	11.289551308204809	3.162916222678415
4.441934730060976	3.510836214967749	3.792545525744021	6.330425534307278	2.3654534208796174	11.29022147323838	3.1398775227970397
4.429487310239608	3.4901589271368363	3.7440965936574173	6.336948200851614	2.3274061830762274	11.288954240786168	3.116891694052457
4.416107287914683	3.46744742478414	3.694263118696981	6.342352389029046	2.288426744911786	11.287158179420741	3.093538849950271
4.401943306822025	3.443301947491814	3.643243924491719	6.346552727140942	2.2489262316349827	11.283306391647045	3.070196898840775
4.38718270691265	3.417499994595076	3.5910717624383204	6.349636469222558	2.2090600660214377	11.278090624972016	3.0470761641741593
4.371509157157998	3.389300980388589	3.539015360201005	6.352480531204821	2.169383486710825	11.271288324889618	3.024417199507724
4.355396792836247	3.359012047014394	3.487366703210959	6.353588004665948	2.1301488110091573	11.262450133963721	3.0020256687909357
4.338195717244175	3.326834804292245	3.4352134250667317	6.354027918979547	2.091637084861199	11.251067226047057	2.9799841202413098
4.320402450412331	3.292058830164242	3.382925632239108	6.352370271754345	2.053457891523599	11.236603442181435	2.9582065450047184
4.301993275273414	3.2547106104933423	3.33074719875661	6.3490752012918446	2.015531323081459	11.219964116650349	2.9362758557021493
4.283746153063759	3.2154079089498304	3.2784783515155587	6.343966246651914	1.9784295498599793	11.201431955353009	2.9149516628350964
4.2654027923166	3.174294533157901	3.226829692091773	6.336522806555002	1.9420759342354532	11.18140438662959	2.893384643522139
4.246968298534711	3.131998182034449	3.175514253096089	6.3271809746803225	1.906285089768008	11.158801903422177	2.871638069627049
4.227442423749935	3.0881204734812813	3.124870732971444	6.315103199003543	1.8713290612347044	11.134994553210058	2.8503416691938708
4.206391371119272	3.0418477500628938	3.0755594036157565	6.300011067910331	1.8369183869060883	11.10893609680053	2.829376124204732
4.184037123603362	2.994114945408768	3.0268777029825937	6.2824051952071125	1.803223696345129	11.08145870782878	2.8085314852231154
4.160548614427717	2.944089298686294	2.978722080942586	6.263677257805087	1.7698690277746327	11.052724015536171	2.7886505087493108
4.136507601233723	2.8920432569374266	2.9322251444721337	6.2429257389008885	1.7362562595237614	11.023186809424075	2.769236087593912
4.11196828872845	2.8385133517313443	2.887364790355433	6.221072695002547	1.7025449133768404	10.992949642572468	2.7496881013640677
4.087670092516565	2.7822957074957513	2.8444454809688926	6.197960819704594	1.668775548609841	10.961559045692443	2.7302799907874373
4.062230730971656	2.7230687696477864	2.803865218678576	6.173044461351296	1.6348875892821313	10.929107764326869	2.7111389899140796
4.0352613172929	2.661226576008732	2.765202732420602	6.147494230130701	1.6013979996778094	10.895391730210669	2.692609924520057
4.007745473262761	2.5963453547205155	2.728928789732787	6.120913592186573	1.5686280470104448	10.860399685170119	2.6745325907717774
3.980199046594768	2.5284231039510945	2.6948431930701697	6.0938205699124275	1.535579498714469	10.823546550620263	2.65662536611617
3.9527970119767613	2.4584680266595225	2.662685283836541	6.066474712946516	1.5027326107161358	10.785650599442436	2.6388836411376597
3.9254700442122017	2.3863559930425526	2.6325175386945623	6.038522126693726	1.4702685130485464	10.745478958142758	2.6214873609545712
3.8983133366035334	2.312806460243648	2.6047779163150966	6.008918390022723	1.438255620913108	10.703899892503458	2.6047533487888677
3.871016902449195	2.2366127608527164	2.579271834583935	5.978445484037774	1.4073024989440261	10.660274559129867	2.58893921614324
3.8440676482367087	2.1580529032602387	2.5566086625700963	5.947366180073264	1.3772593135227185	10.615469939163127	2.573471411579186
3.816334970099219	2.0787046059097776	2.535908807035613	5.915649830569135	1.3481439149081493	10.56868693622525	2.5591823997464065
3.7889435628048265	1.9988256695533217	2.516877971012695	5.883593362909729	1.3197518775760992	10.520524818021997	2.5453836317816996
3.762018978599579	1.9186848370953669	2.4994022978622783	5.85110134418118	1.2920707331292018	10.471307580554894	2.5328078539216765
3.735156009805455	1.8382328883494223	2.483874694083878	5.818517204104558	1.2649258672907577	10.421280472836337	2.5215506373011003
3.708359815829436	1.757718338831347	2.4701507316887357	5.786012577532903	1.2394424477014976	10.370129586604827	2.5107121902878085
3.6817243513875004	1.6772977345020035	2.4590341896600867	5.753799703392886	1.2155048714557066	10.318942156143482	2.5011101995148977
3.6552035789294686	1.5972639061057263	2.4494000068893884	5.721795725617389	1.1924446566469074	10.267954507213533	2.4917579819123548
3.6293579491389427	1.5168623330329816	2.441710337169388	5.690327825793826	1.1706803643185653	10.21789297239343	2.4824240513190503
3.6042561108336786	1.4377921127445714	2.435180676913297	5.659464266494451	1.1495157851003486	10.168134721549729	2.4734275253928892
3.5798125035056967	1.3598905007243216	2.429365302383608	5.628409363342917	1.1294841182617568	10.118826173039455	2.4648191873929686
3.5555597885166432	1.2825437071442023	2.425131239490866	5.597984125768227	1.1101365485010368	10.071177844816571	2.456470214017056
3.5314130336773046	1.2060769072482753	2.4221312416631746	5.568041843588033	1.091538893815199	10.024181251497655	2.44866099479043
3.5072003266087917	1.130375884134461	2.4205115603402936	5.538002138268802	1.0735886165228488	9.977577382521412	2.4407606108714957
3.4831174381552716	1.056453185119625	2.419293436141683	5.508120603820636	1.056425845957492	9.932302785945724	2.433464985067942
3.4591155848572983	0.9853956579870865	2.4185555715959564	5.478477272207468	1.0398662627159034	9.88833384788776	2.4274565090953195
3.4352642635469866	0.915614200684465	2.41812754620956	5.448999250593366	1.0235188753014324	9.84486115988889	2.422136455878299
3.411167969700272	0.8471246004059999	2.418662407748808	5.419990412988483	1.0077222131171064	9.802586654110398	2.4186110053785184
3.3873850524802425	0.7808238008697745	2.419706012159221	5.391255982937311	0.9924313409304496	9.76052815543718	2.415843198102021
3.3638759084941534	0.7166908825932043	2.421501293033391	5.363044213407862	0.9780591532740347	9.719935030487148	2.413324685750194
3.3403694295432595	0.6539657024166351	2.4234391216949676	5.335671141183087	0.964040203064738	9.680680272655733	2.412120569018945
3.3172867247874094	0.5929993232712644	2.424983972821199	5.3090354182692225	0.9509641498885243	9.642458903034854	2.4113682966800676
3.294532220911296	0.5339558965688674	2.4269512270967115	5.282994654976917	0.9388020156398261	9.607094663089088	2.4112217009227637
3.2729197880922	0.47709702461080267	2.4291135767749936	5.257788053550056	0.9278375723445148	9.57328732773977	2.411006156073215
3.2519009901652995	0.42233753487074077	2.4317873567910273	5.232839551064157	0.9178858000236944	9.54036125622842	2.4105615548738517
3.231092562663829	0.36900027317401235	2.434613025823057	5.208136012392892	0.9085981959565009	9.508797521976826	2.409740824321111
3.211033755669332	0.3184930223659561	2.437494787425242	5.184038830160845	0.8998384102730378	9.478354034609687	2.4084622235145
3.19171089348638	0.27073409402323706	2.439511289652207	5.160038184981307	0.8911665890777222	9.44958876965922	2.406810620247977
3.1726777214895017	0.22521106139081165	2.4412085959730994	5.137153314500826	0.8827315245230699	9.422486039091966	2.4053371402386765
3.1544616831342074	0.1819596200577387	2.44342887982062	5.114617153239664	0.8741290648292827	9.396509890217747	2.403975282163935
3.1367036805936546	0.1418996951300081	2.446379161781908	5.092748986920634	0.8658788290280685	9.37251245726754	2.402616569185811
3.1200009704388005	0.10455666987687638	2.448827571849517	5.071380147705077	0.8576953284549881	9.350197110633083	2.400769702593429
3.1043677196158592	0.06976178931333794	2.4503071860044545	5.051303565080425	0.8497867452659574	9.32892212610578	2.39862714582292
3.0893757810146627	0.03805637538269385	2.45151306133531	5.032384548623716	0.8419971356935777	9.30955835069971	2.3967929857766057
3.0754456560084362	0.008765697279184026	2.4535307307426373	5.014448855427634	0.8349322331374835	9.292965222263971	2.394305217296946
3.0640005080370822	-0.017799730811362262	2.456521973442579	4.9979187034516634	0.8283841185621749	9.278003657964193	2.391511476713491
3.054532434713869	-0.04156402477808891	2.460093320397699	4.982278704222436	0.8225921755035043	9.26553989411736	2.388379411904034
3.0469709016589714	-0.06235951220315476	2.4652111164235255	4.967424866907173	0.8178129240118626	9.254810000983948	2.385593094029996
3.0414253375283336	-0.07975432578402605	2.471237214772168	4.952828722472969	0.814074921755325	9.246628913103478	2.3819569170287442
3.0370602832353115	-0.09352436886572069	2.477013505680502	4.939212919550519	0.8115171116452043	9.240703122699033	2.3779467352904664
3.034419013100124	-0.104115070134319	2.4835208719667645	4.926329699806332	0.8102333811382065	9.237086282367812	2.373319167766605
3.0328570277787366	-0.11064982557866418	2.4910749501996725	4.914172587897588	0.8101384224455028	9.2367276144562	2.3691891884290794
3.033042277595382	-0.11394939839817643	2.4990141801950445	4.902135877667723	0.8109277398172774	9.239424473007738	2.3652866471320086
3.035074623810289	-0.11508837744989261	2.5068782344817246	4.889599880431129	0.813056446173382	9.244811594386688	2.360988519050962
3.0387689709917525	-0.11381946635217213	2.514569714488619	4.876997765188387	0.8158603279063363	9.252840998094484	2.3573479077457393
3.042920451424367	-0.11006327274545388	2.52226144144346	4.864141354819774	0.8199600264152896	9.263426430455661	2.353600276941761
3.0477372738550823	-0.10442966701440641	2.5296211572198106	4.851770728312177	0.8249080620463113	9.275275248977696	2.3495154618115324
3.053581369252799	-0.09724323021100942	2.536677749947333	4.839595268763114	0.8311951759550371	9.289729600605714	2.3452716424822837
3.0600826298059416	-0.08932469115286609	2.5438645475059403	4.827912351123374	0.838237691654191	9.306513450743187	2.341036927282641
3.0676184558610755	-0.08024879184867834	2.5515888942836633	4.816523721289248	0.846916889706923	9.32677735833151	2.336490564312063
3.0763948660878824	-0.07007195143898888	2.5586598024656078	4.805011877095432	0.8568186918830311	9.349147416449956	2.3326428970993027
3.0867479293507873	-0.059640374549373404	2.5665950726867424	4.793423781310559	0.8684200050561114	9.373758585932036	2.328879791273758
3.0980996396250133	-0.04860659567478657	2.5760103109978214	4.78238536081111	0.8817950590823439	9.399931635930173	2.3251132097738973
3.110904949161873	-0.03646323082642303	2.586975929718523	4.771692166259124	0.8963737105431878	9.42738331419977	2.321564487624254
3.124933924352771	-0.023065825173798564	2.5986327235247346	4.761750778894644	0.9115290626628031	9.455563703112333	2.3174300807571004
3.13997349438179	-0.008647022288694524	2.6112938969612562	4.752003104833817	0.927099321665582	9.485894308883532	2.314045080226425
3.155985622207052	0.007004087598644251	2.625275872994577	4.74219887371756	0.9434409100896503	9.518197338642954	2.3108132943870907
3.172859061706975	0.023282133553435877	2.6410259915988603	4.733019819221166	0.9607111161875465	9.552255054520236	2.308192120362675
3.190847150572337	0.041088196402975466	2.6581860694918076	4.724261027626504	0.9790343540968184	9.585977185909387	2.3065719893885044
3.2096897140575624	0.05969802552208217	2.6771281150267456	4.716307753006293	0.9979818068704697	9.619897191157634	2.3059874722283253
3.2291156717838114	0.07927329577439828	2.6980565582259493	4.70956627108005	1.017203859486837	9.65403763846191	2.3060236572931068
3.249722286937396	0.10036685751705089	2.719817116749698	4.704207852376208	1.0367521444006738	9.687693642466328	2.3063463563591293
3.2710171263173415	0.12261479872160792	2.7428803365612127	4.699339828573928	1.0565792649808223	9.722426302138338	2.3068693010376426
3.2929264850918516	0.14530194543497765	2.7669626694293576	4.695883722796048	1.0769559342001764	9.758359334505975	2.3081061620660592
3.314970738812017	0.16736216232078388	2.792491388050738	4.692794730135646	1.0983409494992262	9.795337023506194	2.310211037056554
3.3373218458135283	0.18801226709750551	2.8189562007957774	4.690122683580537	1.1206584297237427	9.832593234278908	2.311541778789745
3.3605615308826677	0.2089399814602303	2.846512877382546	4.687805289339502	1.1437861305170753	9.870855798669364	2.3130638022031498
3.3843510263615486	0.2296469242877862	2.874302471690955	4.685606062431102	1.167187629448151	9.909018712337556	2.3138624516587867
3.4082300261953584	0.24896132828620238	2.902068103361414	4.683582964622103	1.1906604385530843	9.949100686429844	2.3146071643201047
3.4325654258910876	0.267090211205851	2.9297866734074836	4.6812671919040705	1.2140490464067284	9.989209650138381	2.315890570424144
3.4574636724528167	0.2843645715997893	2.957985762247556	4.678975243827616	1.2379181671729742	10.03007775578919	2.317093178850544
3.4823803876479165	0.30010551891172466	2.9868803870063267	4.676041786263018	1.2614907584591895	10.07122406204735	2.318858128248807
3.50771436775334	0.3137749005862137	3.0154001379981987	4.672524287000972	1.2852035563027377	10.111700757734896	2.3214318367986264
3.5328950898966007	0.32600735302884026	3.043779344547313	4.668362345857506	1.3086537941077434	10.151702368132852	2.3250290085164926
3.5585829653875143	0.33747709867608044	3.0718986142215328	4.663863420411724	1.332440629102576	10.192338763034035	2.329394575129556
3.5849260978016377	0.3486105495905518	3.100393536624824	4.6588943187811624	1.3557761482432102	10.233014705155018	2.335230217847286
3.611652383171992	0.35749648044548454	3.128681959113271	4.653443673060545	1.3787158619594653	10.272911225425446	2.3424449632495006
3.6392498071189205	0.36528864335342	3.157323979300539	4.647411639578843	1.4017780228544794	10.311794201036765	2.35107320411336
3.6678405174450828	0.37233439042978844	3.186833080432883	4.640643992741466	1.4249998054991568	10.34943414418929	2.36033820597115
3.697169359698211	0.379001456957978	3.2157943330484287	4.632980674666447	1.4483113340003566	10.38692837361961	2.3701087526753515
3.727143702394201	0.3846382679809677	3.2434287229046443	4.624492284501419	1.4711782585604558	10.422928144677995	2.3799791496488383
3.7575354641686003	0.39007678152410385	3.2705242498761127	4.615241083177156	1.4942308009394296	10.457771788928634	2.3907208701009783
3.788253781180344	0.39546104788550346	3.297350694618085	4.604963212872844	1.5171606912089544	10.490865413065377	2.4021350218635042
3.819581580225154	0.4001917243133119	3.323897665797813	4.593713747569617	1.5401120074788177	10.521854507754988	2.4137757899142964
3.851544221357811	0.40432310719161346	3.34957998504502	4.582328109736274	1.5620661684029897	10.549574187948823	2.4262068027685286
3.883961959687299	0.40751159872650633	3.3736014908228444	4.5702889900216785	1.5835189264572174	10.57468205460546	2.4386717718045587
3.9169643482574266	0.4104766264946682	3.396519944996967	4.557836457943129	1.6050631246419245	10.598169126531158	2.451307643071954
3.94981057565946	0.4126796355084279	3.4173584862297837	4.545177205958694	1.6257049972740993	10.619880510601625	2.4640265420237624
3.9825790224492277	0.4141224479517939	3.4362863677034725	4.531997004198081	1.645775612266371	10.639128272462088	2.477611751957832
4.015215119239265	0.41339635096115745	3.454133171719927	4.518708922564615	1.6654788646232803	10.655275192794088	2.4914779060653496
4.047322215453778	0.4107143853720213	3.470951973689352	4.505329015446228	1.6846201238516714	10.669280251412768	2.50670226017509
4.079407075380613	0.40579178847925323	3.4861888597325406	4.491933781185751	1.7034191262666203	10.680662125289818	2.5226423822679753
4.111105945337485	0.3994179020423551	3.4999148064873338	4.479263081612953	1.7225543838948383	10.689818037420475	2.5388636335417134
4.142557206404112	0.3921460650689332	3.5122933857623795	4.467458037745585	1.7411305576302192	10.697472294693046	2.5553896661583213
4.172921392027904	0.3838016854315525	3.5232519651581398	4.456099812571359	1.7599360084129771	10.70321103350796	2.571880527499609
4.202645460801787	0.3742383871854595	3.533446841358138	4.445421326491218	1.7791598300927114	10.707274138880495	2.588407585955739
4.230954615619128	0.36310947209450595	3.5428126422338115	4.435407492516405	1.7985677021096305	10.709285900557889	2.605991349729335
4.2585620010942655	0.3510325723040007	3.5519081064582165	4.425938732608217	1.8179198079482897	10.709514231962014	2.6235592633921745
4.284822931236177	0.3387169706041462	3.5601094099046766	4.41775683743954	1.8374649005448882	10.708877891796657	2.641015131557346
4.310143392637302	0.32656426617683265	3.5675530228465067	4.4101282060489	1.8563764836372625	10.706165528479453	2.6584244545033013
4.334077054047838	0.3145587229763575	3.574169647109269	4.402950947456755	1.8754212151582184	10.701930059100372	2.67526702432123
4.356594968535737	0.30227140485595166	3.5798394403644296	4.396535703439857	1.89411738303106	10.697173878447607	2.690531678018729
4.378182241010924	0.289659673237933	3.585141868498822	4.390520094443124	1.9118431743016535	10.692481912977666	2.7050389254334957
4.398455161932007	0.27592860779912354	3.5899962993164456	4.384879105982865	1.9294217784928172	10.686456620818126	2.71827935030613
4.41707638341495	0.26157614709987476	3.594531757281645	4.3789095661743485	1.946994157364313	10.680110688098436	2.7311715861974823
4.434720971418578	0.24685784075928768	3.5983355264305033	4.37368736745928	1.9640119408495231	10.672995433948024	2.743681513667674
4.451015213142275	0.23136714132413905	3.60146301132885	4.368439804127011	1.9802769621106073	10.665231523524744	2.754335191951337
4.465755498898767	0.21511046776217885	3.603987694992668	4.363302521772071	1.9958494289436832	10.656416428262606	2.7635670843462736
4.4792678214714226	0.19766353977808093	3.606013609962784	4.357562284620303	2.010937069739602	10.646952279057462	2.771009834188631
4.491470880198441	0.17921453259896114	3.6074251981856302	4.351295827675557	2.0263424185066263	10.637032027305338	2.7771862669491667
4.503041293230196	0.15967078510854743	3.608320942603713	4.344471770088842	2.0420285309871447	10.626178237635463	2.781423924832851
4.513252496098991	0.13875681529525935	3.6097999322832153	4.336720662264846	2.0573143857963716	10.613981099583793	2.785084950340874
4.5225601050855	0.11628649505168696	3.610997403929854	4.327980796360748	2.0726026339101544	10.599242394640292	2.787435789250146
4.530834385290835	0.0933041000384499	3.612250474829447	4.318242341815372	2.088349977335785	10.583318106900526	2.788839967309907
4.538996287791448	0.07020412515608103	3.6137088759949973	4.308087149108365	2.1039667259608645	10.565805346878305	2.788287910230439
4.546452165218735	0.04729093256848477	3.6158816282672	4.297321247020033	2.1194900903644416	10.546820568818797	2.786780266293137
4.553504395124081	0.024194496485711176	3.618491726218802	4.286413091881625	2.13475027185287	10.526470630048333	2.7848565492858715
4.560018119144661	0.0014394947425148408	3.621131784765947	4.275049258412702	2.1503013196772343	10.505403102838072	2.782993410488423
4.566046694172519	-0.02052636586025556	3.624692347795364	4.26369195663435	2.1659012281564975	10.483337286070233	2.780777413375427
4.571466610669144	-0.04205578144690837	3.6294131714247153	4.252052129138142	2.1814126442191593	10.460327424813062	2.7777500831905084
4.5763910613091925	-0.0629051488646336	3.635785402257502	4.2401509175478225	2.1963996109371	10.437314146687866	2.7747176616753464
4.581083356919393	-0.08240326679014767	3.6428201161002622	4.228456049815383	2.2117218468947053	10.414289025188564	2.771011356252894
4.5852128833604935	-0.09986295919890212	3.6506669929802156	4.216680816872609	2.2269282542569426	10.391146600313803	2.767491971311269
4.588932474572551	-0.1163881763745232	3.6590430886911895	4.204677997792016	2.241269684617928	10.367884139092073	2.763781930806953
4.59260371851319	-0.13335161488190694	3.668131073944257	4.192899736755146	2.2548541938077435	10.345043600393563	2.7605886951002776
4.596244936795443	-0.1501947138435647	3.6773616514121987	4.181155622592465	2.2679451791629526	10.322861390044617	2.7571548382026765
4.598932139748394	-0.16588349129235894	3.6875655513116663	4.169073758111182	2.2812096195104994	10.301783720714635	2.752947471777673
4.601643091399393	-0.18138119168616906	3.6988688468553375	4.157384800392673	2.294404483697453	10.281017224708659	2.7485595188682796
4.604854906179962	-0.19682889209712134	3.710406673725541	4.145517674379965	2.3070401859799308	10.26046350875148	2.7439158495375526
4.608210508699959	-0.2133136340000915	3.72252433401553	4.134379926294574	2.319465180806314	10.240624521964891	2.7397425278952245
4.6124057481719465	-0.23023257359833688	3.7349129177414016	4.123141501078033	2.332225215116204	10.221509406209254	2.736360115218689
4.616751777168974	-0.24799557419277846	3.7477968895494347	4.112212433491983	2.344102201582024	10.202346734675867	2.733621411895696
4.620912723858904	-0.26736310595312623	3.761838597825302	4.1016566131410315	2.355552851279683	10.185237139424299	2.731118696069431
4.625063193450865	-0.28789722945565066	3.7764890404829425	4.091818203133642	2.3674056972536555	10.169421585840706	2.7286311771640603
4.628824755792078	-0.3085009534075603	3.791935998361321	4.081823753457728	2.379030916453215	10.154704583172435	2.7260894457607145
4.6321103293757195	-0.32966245035590874	3.8086595995798525	4.072098684748161	2.3902434438335827	10.141160051560087	2.724490168544637
4.635546612934671	-0.3522692848401719	3.8255948187388378	4.063021209539859	2.4006946255001456	10.127011613428976	2.723765046825668
4.639478521087244	-0.37592375630297764	3.843045726156996	4.0532037780710635	2.4111140741763686	10.113510931743676	2.7230314685091033
4.643293708459603	-0.40135197844980675	3.86087406766785	4.043554947086657	2.4214308112620455	10.10024634717824	2.722428536219577
4.647045793561878	-0.42699217137132217	3.8793461517510637	4.033743876824315	2.4306285000144308	10.087268514822663	2.721284218276049
4.649909306384416	-0.45293016491698407	3.8991554034752998	4.023844105493973	2.4388173373201676	10.074517564669442	2.719463257604035
4.652399588618839	-0.47925554298485457	3.9196493582592082	4.0134081158538635	2.4464381021286044	10.061931349270509	2.7170141238392675
4.654475260915787	-0.5056823292238527	3.940972329405433	4.002570162732363	2.4523271844625656	10.04872398970347	2.7138153605331574
4.656231470507743	-0.5323528816087064	3.963307422146047	3.991163204539833	2.4567925518278977	10.0346616169204	2.71054695206698
4.657545562345675	-0.559703909199519	3.986410303429938	3.979819648871059	2.460351252772726	10.019268585333856	2.7070600796516375
4.658272498576352	-0.5875098721827522	4.010536235856359	3.968224174683743	2.4628728863906906	10.003200755997987	2.7034211416480844
4.65936800975072	-0.614987648320354	4.036583335746524	3.9555053364352295	2.464455644412799	9.98777469626429	2.69938330649524
4.659573752395357	-0.6426692205924704	4.06437760999802	3.9434604682559584	2.4648510640371577	9.972432362330647	2.6951523043754557
4.659424138980838	-0.6700200823565449	4.094365106460415	3.9309408357561733	2.4635497268809763	9.956690832529233	2.6908198868630007
4.6585123872579555	-0.6972483652166762	4.1254277595949524	3.9181338871535876	2.461367198899347	9.941645737026503	2.6872927304042307
4.6572856806320075	-0.7246774904210697	4.157422623675018	3.905384503099614	2.457997487575526	9.925903938092198	2.6838184223404093
4.656406505225734	-0.751765924590942	4.191166609501666	3.8929491577573123	2.4537861429840198	9.909388713858446	2.680632109076906
4.655405857571362	-0.7785706897013811	4.225419009094457	3.8803945617947315	2.4496418759065026	9.89169315303218	2.6780167371885057
4.654740212202349	-0.8051896628434203	4.260853844284814	3.86821448562948	2.4453403460135315	9.874639682229336	2.6762237860202007
4.655149628766721	-0.8319922247744075	4.297309572527121	3.8561530247533686	2.4409356598208207	9.857959754760765	2.6747213625381736
4.655679943384125	-0.8589931567971779	4.333946311019957	3.8435050821188423	2.4361356125563383	9.840801413582184	2.672768485975602
4.65691991678345	-0.8857774469079424	4.370304556350376	3.831862049720879	2.4308745198729893	9.823013055404099	2.671658586247834
4.658791279493771	-0.9119697349866799	4.4061498498834295	3.8204445483417047	2.425700435835917	9.804982718803394	2.671101399038811
4.661474413066427	-0.9373221495452271	4.441124878499345	3.80983063974507	2.4203627537569323	9.787342511221462	2.6715320286955273
4.665444896055086	-0.9623475262894987	4.476488301584101	3.7999945872426633	2.4152133752003198	9.76968027926734	2.6716929969780856
4.670422270418521	-0.9865587792346099	4.511679510866179	3.790561236590713	2.4100907882726044	9.752893465281913	2.6728097575445586
4.6758566872733125	-1.0099812693162966	4.545743342892537	3.7812434840902114	2.4056142962461085	9.73638855927519	2.6740788576712804
4.682661557846734	-1.0326123044230635	4.579313183089797	3.7735549929231196	2.401347472864417	9.720872663599291	2.675891137081206
4.690903904093836	-1.0540695562903162	4.612145020559559	3.7664017087918213	2.395951234877226	9.705242137606911	2.6778736769720477
4.700631402460447	-1.073828886476935	4.6442058497463945	3.7601102996072178	2.389929145935564	9.690031397321343	2.68039318723271
4.712172100061762	-1.0922206659961835	4.67590935759997	3.755258892017674	2.384133415070278	9.675400259623022	2.6831546606240466
4.724221815201313	-1.1096526181670539	4.70739114721612	3.7511146508484456	2.3788297058238244	9.660038060516783	2.6859259396846866
4.736917912687942	-1.126748571438628	4.739870326946708	3.748184245962386	2.373390321370078	9.644809520688021	2.6888027769898324
4.750236109287511	-1.1438504233690534	4.772771822794837	3.746084060979261	2.368626440164079	9.628929938640704	2.6915810844634938
4.763798392472141	-1.1603940096044443	4.805436306941381	3.7454565285941257	2.3635301600902667	9.612767729198229	2.6946095532456273
4.777520468201698	-1.1772654498111341	4.837539519488045	3.7465250671125037	2.358390666551591	9.595264928327857	2.697217930226354
4.791908484857538	-1.194104890922769	4.86959587073241	3.749268796603351	2.352461194990229	9.5777340782863	2.7000000599652436
4.8067686387621125	-1.2113472852985587	4.902330792087046	3.7534149260362266	2.34690239761377	9.559837903493168	2.702551436168635
4.821737488279829	-1.229169681010672	4.934998399960977	3.7593646222302604	2.3418277875838105	9.541855692666728	2.7045195132863147
4.835838757640523	-1.2471816814605796	4.967975265649036	3.767132820499892	2.3370710099254213	9.522312738623501	2.7061323229734087
4.8484494565850245	-1.265519824990047	5.001018385509039	3.7764286064716663	2.3326561748970214	9.501931684011037	2.7079874744000865
4.860955161541974	-1.2840996213027733	5.034180819421244	3.7874593793575464	2.3279580021311217	9.480898523103551	2.710161509811899
4.872681798042049	-1.3021345425783009	5.066405207376034	3.799256043348945	2.322942099199025	9.459479619818566	2.711907887992477
4.883301296152763	-1.319853273029482	5.09842554513995	3.8124343602426793	2.3175049303030426	9.43798117779258	2.7134715530579223
4.89374596306099	-1.3369387804472557	5.130274470326579	3.8261827369184136	2.3120569651455396	9.416032631847735	2.714578145321227
4.902730657374846	-1.3531532219253235	5.1628931670420695	3.840746707460749	2.3059594985881673	9.393217374888392	2.7156970803242726
4.91103704952055	-1.3691495158728542	5.195946036762231	3.856231743610236	2.300168452668115	9.370121821983789	2.7166380204238307
4.918565636365744	-1.3836147382109465	5.22910589905345	3.8720749633113636	2.2930155407347703	9.34620570573889	2.717062735196321
4.925241675775833	-1.3965732532241661	5.262995726189987	3.8882923528056774	2.2848271806853155	9.3218207313154	2.717904858977539
4.9318251139895795	-1.4088915191765956	5.297211236243436	3.905200823122795	2.27620938612776	9.297861586008596	2.7186843616695384
4.938892118292889	-1.4200055980619204	5.3313566293342065	3.922657517860719	2.266622636370295	9.273920908398654	2.7191991243645752
4.946029657573539	-1.4295537520512387	5.366166207796979	3.9403661504642176	2.2560073824921765	9.2510481052629	2.7190549385465985
4.9524380412937985	-1.4383674859500435	5.401712470890581	3.9594725376219184	2.2445522097899553	9.228397336899787	2.718955201411043
4.958553150321435	-1.445743861406985	5.438251390947296	3.979211030060873	2.231694616534042	9.206122946344138	2.718705031147617
4.964592888279996	-1.4513952142125326	5.475240487012081	4.0000592826993495	2.218346646391802	9.184157658883674	2.7184414134725268
4.972483458431195	-1.4554930786987812	5.511349644847662	4.021625028974307	2.204494560401239	9.162748228664057	2.717931156828878
4.98161755722435	-1.4573688558407683	5.547431161162748	4.0433851578355835	2.189711580747658	9.142089195127244	2.71708503107925
4.991833218190793	-1.4577773617706193	5.58280799102724	4.065419782562355	2.175195948207733	9.12223489578656	2.716835286594206
5.003188498413172	-1.4562893726894968	5.61788644244611	4.087462510702729	2.1603701791600134	9.102855708133	2.7162436918110493
5.015217597884917	-1.4528389062438656	5.652635476231342	4.108816588712524	2.144509799307609	9.08482063409188	2.7160884253592976
5.028959447323274	-1.4472823620423907	5.687405021778068	4.130130673568025	2.1280071124074786	9.067044040550739	2.7158542200300997
5.043711177962434	-1.4401941847730366	5.720871931916493	4.151383200508711	2.110972794141765	9.049360627494424	2.715548022012343
5.061070417286833	-1.4309527605489205	5.753453808879156	4.171259135168721	2.0930349406952193	9.031645355270179	2.7161353052421773
5.080489914139226	-1.42004927300149	5.7844466920737885	4.190238837785413	2.0754087707611197	9.013813918159377	2.716930701597337
5.101685652057893	-1.4080435534426188	5.814878374855675	4.208317532474515	2.05671032227917	8.994927316598796	2.7180836065435376
5.124212709459303	-1.394265550144678	5.845515680448026	4.226024812403306	2.0376379320011027	8.976134139260115	2.7198737396705366
5.14714070852301	-1.3790989321196403	5.875904786311135	4.242856657455378	2.017855065619894	8.956707130740664	2.72261017680236
5.170886092719896	-1.3630633627788151	5.906754543762781	4.259245938165532	1.9966534184906248	8.937103839370744	2.7255644192143396
5.194868033766383	-1.3456535364414426	5.936910751953143	4.274517812798642	1.9744255661534729	8.91614037765627	2.7293555788232062
5.219502292393269	-1.3272977345944785	5.9672914345322345	4.289445962200071	1.9515131261189878	8.89354871296083	2.7333220555854254
5.244303346173078	-1.3073109223404862	5.998073450243711	4.303742787369584	1.9283436670004936	8.869776322764704	2.737896105075749
5.269450784588345	-1.2866722318198869	6.0298969284532635	4.317087274007845	1.9049980156651174	8.84449853328532	2.742497996393978
5.294969603072068	-1.2649143578886757	6.062559173577936	4.329224927466495	1.8812514930367603	8.817775773144588	2.746806348952343
5.320631975073857	-1.2421521559708626	6.0965439450326215	4.340571839830552	1.8568813684545205	8.78953678617641	2.751741727487617
5.3457914683708685	-1.218603873924167	6.1308354077138985	4.350837867360008	1.8319216919183416	8.76084164970729	2.757280404573671
5.369824269022449	-1.1948271919593865	6.166133218284073	4.3600344521395025	1.8057010867956738	8.731065146190883	2.7629390128252624
5.393928137543887	-1.1710064248794632	6.201877083752729	4.36896884872019	1.7788656252046	8.699693367565548	2.76926941621038
5.417476954076934	-1.1466546477892265	6.237956243804797	4.376090760692854	1.7516138518644457	8.666988983938158	2.775533687468665
5.440030606520994	-1.1220254749048193	6.2748202828291975	4.38240574502002	1.7249471041408537	8.63407626905409	2.781190227435006
5.461630630640367	-1.096971616232235	6.31226319259814	4.387541394494986	1.6978059504676226	8.599759641281132	2.786843196959913
5.481961944663893	-1.0720790663353923	6.350444070339124	4.3909678053968575	1.669546083922261	8.565224260676933	2.7922068286259822
5.50154500399008	-1.0468377381400533	6.389381194145984	4.393490316683655	1.640160448865452	8.531017988426223	2.7979840371098224
5.520074952847108	-1.0212975122342949	6.428783528244905	4.395231435286994	1.6100532385097306	8.495467963521783	2.8040990862334594
5.538352652459894	-0.9951189802052143	6.469247123688999	4.395841631602968	1.5786685969223315	8.459630006163128	2.809935705706335
5.5578182709422785	-0.9678192188570293	6.510785341116242	4.394689152665839	1.5471452217527248	8.42306436460954	2.8159033397760513
5.578373482316208	-0.9390905001748496	6.552310292173965	4.391919738277904	1.5159624313122226	8.38639560320642	2.821767662718608
5.59928115055114	-0.9095254824974819	6.595007039243226	4.387530838380857	1.4850797004717482	8.349255873475311	2.82643607947741
5.619890649396805	-0.8791024020563147	6.638190790160898	4.382540796168047	1.4533189788846517	8.312045090476119	2.8304643290398177
5.640536418396391	-0.8483215610121487	6.682619127529433	4.376310116118212	1.421067449560108	8.273951669681429	2.834707174738963
5.661348584326079	-0.8166376029479026	6.727378825678757	4.368664046240401	1.3882628956991212	8.235802166383918	2.838176477934813
5.683168475485021	-0.7844769995863036	6.7727064196432885	4.360293964799484	1.3553896353553987	8.196662700064719	2.841532216611627
5.705835010481937	-0.7519960840707316	6.817497745587913	4.350688765035316	1.322329163139732	8.156595349869932	2.844427882543929
5.729190827732937	-0.7198501711266165	6.862602209932702	4.341002241213069	1.2893043937719169	8.115835023406373	2.8466203263349943
5.752817201949132	-0.6884420783541351	6.907093713547616	4.331170702894017	1.2564765319150124	8.074399111771013	2.8482935834886147
5.775189608762256	-0.6579469635663643	6.951228392216854	4.3217178262378955	1.2237090943295295	8.031498649728114	2.849596509360249
5.796916346512134	-0.6284462901887546	6.995278612471696	4.312757848588131	1.1911958415456705	7.988074313225127	2.8497407501329555
5.818255062762543	-0.5993692811041083	7.038745593584835	4.30345003011595	1.1590088085386552	7.94441429761409	2.8494738571768203
5.840065832380867	-0.5717735940436275	7.081989182280724	4.294329690185642	1.1284517393612716	7.89918975248289	2.848874255763396
5.8627887000825	-0.545212416213737	7.124353664491289	4.28526061801457	1.098434617744147	7.853530440861468	2.8473449999622775
5.885660793664548	-0.5201931366230644	7.166578151981168	4.275950081620654	1.0697104834988318	7.806686317039769	2.8455116245266954
5.907933513338245	-0.496755674111389	7.20858152447327	4.266883120676631	1.0423889818725167	7.759124840054451	2.8433182282826985
5.929229187393528	-0.4741906501636312	7.250589342932639	4.257413475457867	1.0165828617727022	7.711205063472428	2.840179818182103
5.950755849235452	-0.4515055537636531	7.292614300344173	4.247141149755079	0.9918910738060839	7.663746514852644	2.8359936909233103
5.972241360322694	-0.4283848531840356	7.334299783989838	4.236014797106834	0.9691482354330513	7.615989416231036	2.8311486551119316
5.993965506590667	-0.40515077986763276	7.376385532256687	4.22364721726411	0.9475818671978579	7.568890335812106	2.825663946642407
6.015034840038643	-0.3827485928695502	7.41835165206492	4.2103876205474995	0.9275050127057115	7.5213581762786434	2.820199199158614
6.0348401020133675	-0.36104518315593254	7.460155730031636	4.1971075252802486	0.9080481412434575	7.473256409995852	2.8143324297256553
6.053838530473072	-0.3394520662266116	7.502107235430991	4.183249713189034	0.8887994091045984	7.425432073439274	2.8079654164033934
6.072042306059412	-0.31861387305861866	7.543896458026354	4.169305572197613	0.8698989901548758	7.376944978221757	2.8009480203583874
6.090520509103222	-0.29738732412860036	7.585597387674389	4.155954969809413	0.851625785203302	7.329085642963443	2.7932734601558127
6.108270552826	-0.27563518493735845	7.626373986284238	4.142289601084249	0.8336180464235822	7.282241047843538	2.7847075813539353
6.125885574825603	-0.25429180935330786	7.667175421839873	4.129885419371903	0.8153784554943336	7.234979736543846	2.775585171051762
6.142340318381185	-0.2340319522400231	7.7064835519866985	4.11859546421965	0.7976384428523984	7.187428301793499	2.7656730178934414
6.158258800719828	-0.21451004324887707	7.744936536013407	4.108315482292292	0.7794113798999526	7.139923558890565	2.7549574690700656
6.17389529985343	-0.1960170622526371	7.781706296717111	4.09966969226551	0.7610635844337541	7.092143241175549	2.7427154953634068
6.18897626445788	-0.17762517011318368	7.817486400981286	4.091988672392539	0.7416515273121618	7.044803644057305	2.7293961012638577
6.204225609101733	-0.16036870650870988	7.8515148050203125	4.0853834530260755	0.722307468473977	6.998328322969323	2.7150312471063405
6.219559737045775	-0.14377381683333607	7.883824289128784	4.07956661726807	0.7031146578150904	6.95213554097146	2.699443595902664
6.234778746845239	-0.12753369848719903	7.914460789903617	4.075137912955353	0.6835790534364015	6.907401681750424	2.6828593726069627
6.250018957495392	-0.11188885252659847	7.942705399179727	4.071583083816818	0.6636468785954666	6.863223553222058	2.6653641106010775
6.265696660728709	-0.09764082445928193	7.968750338541392	4.0690323848653875	0.6431925229229446	6.819678573516023	2.646940623764523
6.281616209521942	-0.0837268265144786	7.992086338793246	4.066656500219577	0.6227254305779357	6.777540857206955	2.628047558094491
6.297259000409055	-0.0703745971425781	8.013364411111384	4.065502068791876	0.6016472052806779	6.736254451381178	2.6088996562351725
6.312060765234838	-0.05846813711400175	8.03293344225409	4.065194871491699	0.5803911662265054	6.696704535052196	2.5888003288590005
6.327069912515157	-0.04756502143926769	8.05085079237957	4.065163938352154	0.5587941538208193	6.657616961765413	2.5679393509109105
6.342725968832434	-0.03792667130540418	8.066308014299823	4.066023322817409	0.5378958356255478	6.6191161046824485	2.5466416373989667
6.358250444420536	-0.02949685086925695	8.080429828283766	4.067133154384597	0.5163510237290193	6.582116384043389	2.5246207089054953
6.373632985246444	-0.022344599909141484	8.092884318217289	4.069561116976358	0.4942492480445545	6.545840197650991	2.502719670066489
6.389403855112896	-0.016773033379540517	8.103653179107079	4.07324820882289	0.4717847583240292	6.510174164442986	2.4806360494736674
6.40469953693124	-0.013331382380229587	8.113491819984986	4.077664855628989	0.44929267276192886	6.47613442381974	2.4585931508296315
6.420768775718073	-0.012052825263287159	8.121636442507373	4.0835517621248405	0.42690347380586524	6.442841944446893	2.4365016283342507
6.436686553116296	-0.012550170334909343	8.128153133050091	4.090065407592923	0.4041473160540192	6.4101172144405645	2.4139380936901063
6.453655070165405	-0.014536695263742835	8.132908013115376	4.097190629576649	0.38208837586931965	6.379132574423605	2.3910435397420504
6.471186174295466	-0.017752740787418085	8.135467388580917	4.105757614238218	0.3600949741720335	6.348830896744368	2.3680003374224903
6.487738641238275	-0.022568782907762132	8.136204283549839	4.116970049819326	0.3380567145906367	6.32011251335861	2.34465516624686
6.503139120334461	-0.028665054414579262	8.136280195215269	4.12975210944949	0.31471027779222105	6.292094663786009	2.3206102877730284
6.518469439908777	-0.034747150335260685	8.134959039737257	4.14384505798897	0.29114937804831376	6.264654221192221	2.296867683085482
6.533809628378546	-0.04073909566188167	8.13298529042964	4.158987951163988	0.26748464929086824	6.237476713429985	2.272813523839892
6.549018230460344	-0.045536641787324375	8.130427491872698	4.175080688378104	0.24368771968478523	6.211036992555014	2.248465124972768
6.564425458622206	-0.049758608828759945	8.127076386859843	4.1926057818988705	0.21939275509992376	6.1848753975938715	2.2244929303488696
6.5791278109451525	-0.05316542079374656	8.12379848738657	4.211217774978258	0.19525211593510963	6.158472467809317	2.2006052226835786
6.593422636349073	-0.056339715186731386	8.121205403367902	4.23147468068152	0.17137855748846	6.132555977460129	2.1765694372426334
6.606518468748843	-0.05878520611609608	8.11914197723689	4.252391264483305	0.14681958130806397	6.106769569024419	2.1527541202199374
6.618321214982841	-0.06013001805839103	8.117348268230844	4.273632995785349	0.12210913635689277	6.081095306314784	2.129231222492636
6.629817773415001	-0.06055242506865455	8.116132788539039	4.294791682506681	0.09691505847419601	6.0555853567634355	2.10605365223001
6.641870814954217	-0.060514778509965166	8.115072802684374	4.316005808999393	0.0721438762794005	6.03083811572231	2.083411578324193
6.653957487466537	-0.060953419701794916	8.114575334529052	4.338225106265912	0.04672756816464457	6.006101052479294	2.0610085672583383
6.6653316527113375	-0.06169994083030297	8.114202910984172	4.360869823555874	0.021076964026323558	5.982978797927842	2.0391417592999903
6.6760411850890335	-0.0638613534567919	8.11408781001652	4.383794334270342	-0.004949303426852264	5.960351851661419	2.0178816971434803
6.685786289180525	-0.0661687486190939	8.114041124030354	4.406833477080851	-0.030957529028259545	5.939106659691676	1.9965914132147087
6.694566935595323	-0.06869073723512985	8.114380909352592	4.430177888094082	-0.057486060626714755	5.918567367086809	1.975435025514379
6.702748072121673	-0.07203380184118802	8.115356167593188	4.454102769318243	-0.08441857268977615	5.89866405344243	1.9551100014475313
6.710269590707025	-0.07733637337790361	8.116904919888016	4.478642450062174	-0.11134352009614343	5.878792921447122	1.9354638756418847
6.717833442887609	-0.08433284004467032	8.119769489701302	4.503508189636357	-0.13840523756612352	5.859553352440241	1.9166681158531813
6.724394528974791	-0.0932144658780709	8.122937590444275	4.528316672056422	-0.16548228657212438	5.840818389388781	1.8996634834208534
6.729819791852513	-0.10349604121630386	8.126806765873493	4.5534424255534045	-0.19310447086228727	5.822192336939926	1.8841637598625773
6.7344865921973165	-0.1145658509390213	8.131129025647708	4.578321368152456	-0.21982956648644564	5.803969350543057	1.8700658211705043
6.739282966821249	-0.12690056556538035	8.136556612339453	4.6029667533801035	-0.24616789213249762	5.7850664480452805	1.8567877925805365
6.74334162702755	-0.13960565376331732	8.14287517834336	4.627637627926134	-0.27082972348996337	5.766192371121525	1.84555561401201
6.746828878939427	-0.15414332828556615	8.150129933355993	4.6522647126737775	-0.2946196153172518	5.746166773813203	1.8359480487424624
6.749974580356382	-0.17011441518892947	8.158285587497378	4.676525363207299	-0.317768568026217	5.72569434625543	1.8279971990394566
6.752182765144035	-0.18694641503754056	8.166450386051752	4.700063575816545	-0.33939985159341457	5.704348834560626	1.8208387321916342
6.753875025542997	-0.20428351610301354	8.175845124674137	4.722941065565951	-0.36019279573326113	5.682802000523216	1.814465997039235
6.755284305394535	-0.22293445635852865	8.185975208844685	4.745356542987984	-0.3798409472782528	5.66087830331185	1.809428723825717
6.756740409629322	-0.24222232160741625	8.197245249660064	4.76690546183524	-0.3975605992984962	5.638745918324804	1.804796056501236
6.758780180720058	-0.26226345108441684	8.209296358979568	4.787661610346154	-0.41333098651505873	5.616584338116227	1.800477549850035
6.761118380553193	-0.28281442804457424	8.222625276688396	4.807780357110578	-0.4284019379920706	5.594434030497827	1.7965079771588344
6.763700924333707	-0.3038907438945318	8.235694996351677	4.827906421652158	-0.44167766070035364	5.573617507011952	1.7940023670992697
6.766758655188747	-0.32684702939499566	8.249520422646466	4.84768349995504	-0.45404378941626633	5.553231754078895	1.790753411367782
6.769966367894369	-0.35067213933851976	8.263834286560883	4.867219305397324	-0.4651269007557378	5.53403266685063	1.787371993367903
6.77396258828111	-0.37574239161535217	8.278996763572524	4.887201255274248	-0.4749592622896044	5.516244620807815	1.7836546430144524
6.778683538806485	-0.4015715163256086	8.294882532373338	4.907210854579478	-0.4844524387496737	5.499707880644777	1.7802595254957692
6.784446562820418	-0.42860124732336496	8.311348984993248	4.9271736324087545	-0.49319981223892073	5.484774909579233	1.7773186471496234
6.791152674615214	-0.45567538224941395	8.3277534529296	4.947624954944609	-0.5013586384818787	5.470278474324211	1.7737500366728942
6.798218534747636	-0.48322780499593626	8.344304506657156	4.969237610941672	-0.5092770649842345	5.45725066314691	1.7701984430147362
6.805003872896767	-0.511172939905478	8.361143566039424	4.991297246333688	-0.5170464435395659	5.445821617372243	1.7659877388024872
6.812827749172045	-0.5394690226630896	8.377970005435781	5.013779825834548	-0.5240570645542644	5.43546006496943	1.7614764428569631
6.820744322681743	-0.5679837979975568	8.395719971335634	5.0360626358373946	-0.5306712570505164	5.425983815255905	1.7555855261279822
6.828726628631777	-0.5957593040832336	8.414350763606802	5.057723317045408	-0.5369815145624393	5.417140706670978	1.7501016164539487
6.83704584240165	-0.6232108050594526	8.433587068553631	5.079486494438923	-0.5430688412933187	5.408459645928357	1.7446584772977822
6.844926017572717	-0.64968201878813	8.452997310686756	5.100212893746839	-0.5486225709676024	5.399904356835275	1.739671167010253
6.853514124682283	-0.6761151104821496	8.47348037820583	5.12055790407093	-0.5529775744233013	5.392451909200781	1.7350089888871276
6.86175740215771	-0.7019296723769695	8.494587828340903	5.140226236156012	-0.5570926289928597	5.385053648645068	1.729983829167636
6.869680629173674	-0.7275501728472985	8.516830008471	5.158484050374709	-0.560444273754235	5.377886495741117	1.7254977040549049
6.878169208701876	-0.753366961997123	8.540038295114893	5.174152444907477	-0.5634028329584516	5.370250005792125	1.7213457906727518
6.887743562076419	-0.7792373149063877	8.563939201279165	5.187813881369766	-0.565149187381331	5.362263388252209	1.717804136559135
6.896582723624726	-0.8051436572982305	8.588361738369674	5.199884758730751	-0.5663374338201718	5.353230118565342	1.7147017250067853
6.905168951386685	-0.8315551026305382	8.61265889130688	5.2102925461377705	-0.5671405744167634	5.343960308661817	1.7128964951927268
6.913591437561362	-0.8581460477440116	8.636466898582485	5.218940481263358	-0.5675394252651557	5.334451895593207	1.7113956844786133
6.92166405213865	-0.8842892336962705	8.660292803891595	5.225121194607885	-0.5667835236078413	5.32485094222429	1.7096231184130455
6.930314177490622	-0.910069666839561	8.684005538566689	5.2288366255709215	-0.5660934984500131	5.315760523975939	1.7073892281777243
6.9384941468647385	-0.9353001498517727	8.707177422676098	5.229828763484517	-0.5654417692590642	5.305913351221573	1.7052382891161781
6.947015882854063	-0.9603138507468676	8.730006248764107	5.2287024644218745	-0.5639458691637711	5.295762227010677	1.7033024392645875
6.955646128029587	-0.9852152872797142	8.75318000769498	5.225764974349268	-0.5625578809616503	5.286606039707413	1.701624184022916
6.964194629083645	-1.008665726412033	8.776765214476656	5.2220301633239945	-0.560704630473116	5.2785027222668885	1.6998379184746761
6.972039459383512	-1.0307926868860635	8.800836895654859	5.217394116083558	-0.5591133992878453	5.270289958729353	1.6985475875075933
6.979491083878452	-1.0513366264213289	8.82564189185996	5.211060850315459	-0.5570444718992711	5.263275627142724	1.6974386186442916
6.986907386480968	-1.0703023648385503	8.851846157465916	5.20311823380749	-0.5548451327715042	5.255910756626741	1.6957879075509978
6.993884651567789	-1.0875105006206307	8.87908671297175	5.193678717484918	-0.5518464135771447	5.249081686672451	1.694024815774651
7.001263387206625	-1.1035781701917027	8.907594889910191	5.1832669277373835	-0.5492562589500567	5.242115045783322	1.6922066477074946
7.008858777952068	-1.1184005530062746	8.937061918304611	5.172127271473587	-0.5462114596461333	5.235704711183806	1.6894332761940916
7.016595029929586	-1.1317545161269218	8.966906251092455	5.160494758997196	-0.5428575663708806	5.229453615978877	1.6862817245026398
7.024382959932757	-1.1429609916789993	8.99717358207287	5.148477129218864	-0.5393456780109959	5.22321783299943	1.6825824677482193
7.032253731513444	-1.1517475643474098	9.027355745041243	5.136044704117332	-0.5358280621768329	5.216525895611262	1.6779439756698398
7.0406826819339186	-1.1588646703957035	9.05778848255043	5.123131786240588	-0.531395141118347	5.209803295879996	1.6717923537780601
7.049805913440074	-1.1641007292250023	9.088969531373824	5.109226943441656	-0.5261906777185377	5.203129055923642	1.6637168688903408
7.059103915094365	-1.1679742005869949	9.120904806840294	5.09525539685775	-0.5214478909513767	5.195861748737092	1.6537079684630682
7.0685345723670245	-1.1699257051731762	9.152244289659793	5.081661911385923	-0.5163600936969877	5.187803248611196	1.6422332151137626
7.079343535627485	-1.1708561480067732	9.183233223450175	5.068703003812257	-0.5119476099360869	5.178845312128808	1.6284633347211028
7.090322309834568	-1.1695604276692084	9.21343278956338	5.055736336827919	-0.5077893849187743	5.169394429616392	1.6121673570166204
7.101142491865564	-1.1666170107743072	9.242907181065277	5.0429542533743845	-0.5038666455228958	5.158755943203952	1.5947738628473311
7.112589764670586	-1.1616139600267086	9.272652844354958	5.030482888594448	-0.5006527574737587	5.14837322041771	1.5754485211776463
7.124139374358682	-1.1551741110164446	9.302448782808206	5.0177195101622	-0.4979513644123482	5.13759076318426	1.5549052067910458
7.135657179991199	-1.1474475906842223	9.332590809724763	5.005172879925965	-0.4956187906711155	5.1260598641973685	1.533122179507781
7.146873548653423	-1.137694231708967	9.362544541574229	4.992864530056357	-0.4941992567479706	5.113913357845521	1.5106343093587287
7.15812716165089	-1.1269653168070017	9.391774617802097	4.981270805435127	-0.49295583245882724	5.101040740353759	1.487814181825041
7.169705068161382	-1.1152209382930711	9.419855171710555	4.970161043314598	-0.4910970995260542	5.08709776529821	1.4642967941201042
7.180935655778467	-1.1025010225824678	9.448439615143293	4.958763603870653	-0.4900603714229894	5.072403870277802	1.4401797133584544
7.191483959354747	-1.0882281159497098	9.476180528770502	4.946822437131096	-0.48956095727923843	5.0575445354481365	1.4161313353643064
7.201668647583348	-1.073339609635045	9.504165399842046	4.934750327782892	-0.4895176751835938	5.042249609823288	1.3931688963437958
7.211563516308629	-1.0576281314132445	9.532229779124766	4.922230761237855	-0.4896338881990375	5.026713292473676	1.3709723766673645
7.221228817759779	-1.0414226672575446	9.560445607784533	4.909671060925903	-0.48973395766094785	5.010321944323167	1.3495251275741496
7.23113955033744	-1.0244923290613335	9.588897508944319	4.897130030788764	-0.4898274275738218	4.993174745766233	1.3283359525265097
7.240967904834463	-1.007094755098297	9.617277333342912	4.8837906981984505	-0.48967644431994595	4.975397132930363	1.30761383850363
7.2506734389700025	-0.9889403423015968	9.645758262122694	4.869417035170482	-0.48979200479596774	4.956655451744601	1.2878133710397333
7.260262219868738	-0.9702009698756144	9.673900160593563	4.854719058618748	-0.4907699196779791	4.9364318756029375	1.2689632514325722
7.26893657282805	-0.9504389030585677	9.701723464178947	4.839279463514038	-0.4922489983751974	4.915811293381638	1.2514935475084559
7.277383835564313	-0.9297801096643881	9.728917030932259	4.823756461045909	-0.49380299881089307	4.894483206502449	1.2353491650417303
7.285209075303164	-0.9090291645218952	9.755932081955995	4.808225014513267	-0.4952520201249597	4.871457726969397	1.2202448814929978
7.2927122231296355	-0.8877939565654565	9.782238374278768	4.792269763974134	-0.4964000588577352	4.847016089760149	1.205732507345397
7.300132540745948	-0.8657655858058287	9.808345063222655	4.776107062081256	-0.4977601652441528	4.820572153189396	1.1916955962131357
7.306936578142041	-0.8431956838197306	9.833243185727056	4.759620304914082	-0.49910586271477186	4.792099455536101	1.1777924990657707
7.31397401658401	-0.819986396586088	9.856577374152035	4.742832399769292	-0.5004671928243353	4.761884419465641	1.1644473548372931
7.320869412648662	-0.7957567012091694	9.878493403971893	4.726359383533778	-0.5021624505576888	4.730051486942571	1.1518865972777736
7.327114149208917	-0.7709667817363256	9.899606243179505	4.7105200388424695	-0.5037210258936636	4.696701658510674	1.1399495194364582
7.3328907873795774	-0.7447001223809081	9.920512158356836	4.694501051579893	-0.5047607064848136	4.662972363132706	1.129024397617742
7.339173442742807	-0.7180767644693165	9.941454847950446	4.678371827866037	-0.5057367502935369	4.629151558849305	1.1190618235102436
7.346018801977841	-0.6905492910394726	9.962599126281038	4.661609722094657	-0.5061538638505325	4.594727565814775	1.1097083393073353
7.3536760858571135	-0.6622502191292108	9.984584955354125	4.645556470993816	-0.5060100608546225	4.559735609299536	1.1015522188037647
7.361968492100104	-0.6336886861181484	10.006856045303103	4.6302811683250535	-0.5059797115731386	4.5242578861998215	1.0946333593125726
7.3702564469426335	-0.6046351754995336	10.029784578527396	4.615710843994155	-0.5054486355308959	4.488646934274566	1.0888361955155188
7.378328632205908	-0.574061887759632	10.053637870629764	4.602048075515512	-0.5047876781053984	4.453621450674667	1.0841839142353888
7.385193605638359	-0.5426968915371074	10.07872924098808	4.589329539894155	-0.5041210618815298	4.419432127613214	1.0809018722946273
7.393095896515081	-0.5107339807583304	10.104532272753522	4.5775014663098	-0.5031235674311039	4.384893897940593	1.0784573277612328
7.402618033163696	-0.47904025532235184	10.130686488574959	4.5656771457941865	-0.5015492029757486	4.350582321097488	1.0765341750353927
7.412838368017396	-0.4471851088922192	10.156842862896472	4.553943602932863	-0.49978641702556037	4.31621143525622	1.0752525683840453
7.4232570973933	-0.4148641029278038	10.182695059666576	4.543167527110088	-0.4982398931515305	4.280917696018946	1.0741227182074415
7.433638735725468	-0.38254036026106153	10.207846502680106	4.533953352612312	-0.49704321853678823	4.245402276002794	1.0737335319886587
7.443929083467895	-0.3493220317678392	10.232391888601427	4.525944661214754	-0.4968358284277665	4.209544448323936	1.073528472170142
7.4537990575565205	-0.3153736306795569	10.256487503563795	4.51902941865535	-0.49703001836602256	4.172520737437343	1.0738009961871946
7.464139365579894	-0.2809347703852775	10.280396092664793	4.512740080657487	-0.49818170762073954	4.134316637573971	1.075574610662711
7.475170233779572	-0.2462855214761323	10.303745883441874	4.507370727470475	-0.5001565258218809	4.09430868219902	1.0784733179621728
7.487343099807997	-0.21120681330134733	10.32666856012173	4.502603418639646	-0.5025403463790699	4.052334542667848	1.0822832216719134
7.499418876033455	-0.17675193684103963	10.349585314994988	4.4990497670912335	-0.5051467097574303	4.0091222817963486	1.0866210571461152
7.510879285199056	-0.14207580921668014	10.372091649787317	4.497337873531797	-0.5088814999735358	3.964187548547123	1.0919203531773816
7.522031836037399	-0.10743235941764084	10.394575559068855	4.497924439232296	-0.5131820047823	3.91776298228368	1.0980351756613904
7.533722684946763	-0.07306988869073099	10.416772902298378	4.500373844475178	-0.5171217179783054	3.8703878837053294	1.1048608787652414
7.545650146261268	-0.03858372726106757	10.439259097888868	4.504313906908457	-0.5210996425278991	3.822799434393894	1.1128519432711683
7.55696833887576	-0.0041934879622978274	10.461932574110755	4.508112319647629	-0.5251528691136468	3.775118987808138	1.1220997443033147
7.56880455188182	0.02983376440621996	10.484856455307437	4.512549659045248	-0.5292205692568164	3.7275610527591385	1.132015843120958
7.58064006496047	0.06341398003421227	10.507935972026829	4.518224317104872	-0.5328432249699699	3.6805548556644467	1.1417593598298474
7.591784278998755	0.0958531121884378	10.530752193074933	4.5239674754636034	-0.5360002179656626	3.6342915884967355	1.1520488172827716
7.602313930011553	0.12773161465470673	10.552780524569098	4.5303976328416455	-0.5390182482722818	3.58875433840879	1.1617927861885318
7.611968187465991	0.1602732792314719	10.573858228292375	4.537338200726243	-0.5416081284716706	3.543761190642378	1.1718367034234385
7.620435336905486	0.1929699773025106	10.594860804482146	4.543929052130386	-0.5443160210487087	3.4998740633116148	1.1820406832669874
7.628000448075055	0.22543598659105862	10.615704248858227	4.550216051632199	-0.5475521391496421	3.4569344834927698	1.1920730878114605
7.634153008831805	0.2585812176350061	10.63696031337568	4.555563266319774	-0.5521146195084123	3.4154526108760983	1.2031891735620581
7.639138903151929	0.29201786378609473	10.658271708466394	4.5602580303805045	-0.5575004644926312	3.3741123765337915	1.214209555461496
7.644056248700792	0.3257168308430926	10.680147043356044	4.5656005913242375	-0.5624365992203786	3.3326529886452043	1.2258877798917365
7.647971100072277	0.36019520565016744	10.702286472510762	4.571062985752274	-0.56791023674216	3.2918825401809633	1.2377106331310437
7.650387386891348	0.3956849991987006	10.72415353589809	4.5767711710068255	-0.5736880466499087	3.250538931003268	1.2502600161513298
7.651639172139979	0.4316076768204976	10.746647946293391	4.5826070422587515	-0.5796198297433711	3.2092982408237414	1.262483219304447
7.651877175855674	0.46814422510651393	10.769500357974943	4.587838466423542	-0.5860626398837094	3.1689947878040425	1.2755465920496447
7.6514144999924865	0.50415240965618	10.792815023293889	4.592580514202037	-0.5931899894260287	3.129897042167242	1.2892284905319424
7.650886022311379	0.5390395014567301	10.816489978399247	4.596893306921506	-0.6004969187322067	3.090751096496376	1.3033268517910226
7.6497139970498385	0.5735994094507436	10.840894233670005	4.600367777090325	-0.6078023471973056	3.0522125617552063	1.3185174805846456
7.64815365350926	0.607631163494174	10.866515549921466	4.603308761903794	-0.6152008792930745	3.0137591688255214	1.3335220551788947
7.646331088609297	0.6405679883344194	10.893085475354894	4.605498792694888	-0.6228671320925226	2.9765476857415485	1.34927841560524
7.644635343638546	0.6726614097650975	10.920070135857916	4.606605042379252	-0.6311332561394783	2.9409992431627896	1.365187071105436
7.642527516591023	0.7037609749027383	10.947904835389094	4.60724860405854	-0.6393272225395316	2.9067004327061907	1.3814826475699424
7.640421103280373	0.7332997284203749	10.976888430260468	4.6075513247945405	-0.6484667165087649	2.874575118729906	1.3980026554131824
7.63905420023261	0.76237524288044	11.006524454019765	4.608102227150442	-0.6584006112745757	2.8441911498615986	1.4158167966077562
7.6368407623737715	0.7898155285466979	11.037546065545177	4.609519063987596	-0.6685005971902724	2.81518379453945	1.4346530830122117
7.634314392919122	0.8163329852386801	11.07014158751112	4.611301858077598	-0.6785824678861362	2.788195764402627	1.4541961006390047
7.6314556752605744	0.8425428102605178	11.103335128313052	4.6141705957236185	-0.6880817133389915	2.763689121812194	1.473913257778644
7.628255643690831	0.8674609957677268	11.13695513578009	4.618393064328721	-0.6974197503628777	2.7401895401313916	1.4932640154103607
7.624727296230883	0.8906334952491113	11.170214442292888	4.624544329659035	-0.7060194010913263	2.7182720902617867	1.5120906504859821
7.620984747252298	0.9120957341233558	11.203711533854175	4.6324840939598815	-0.7137950516670221	2.697518796015634	1.5294876504369115
7.616605854236009	0.9312573050214884	11.236993075503593	4.641178790873555	-0.7216276642294792	2.6781754488435303	1.5451537282769734
7.612333406870605	0.9485143495793015	11.270559168244484	4.650568726428392	-0.7289383442394826	2.6605325318579927	1.5591254766384968
7.6079693192010724	0.9639078988261113	11.303826734561454	4.660668838456801	-0.7348886309568473	2.643673454981186	1.5716412375122588
7.60325090399032	0.9767304894494248	11.3372273500326	4.671167424304195	-0.7398766854407192	2.6280689247055657	1.5825416118896856
7.599404393401198	0.9881532373925414	11.37072695267521	4.681910477474795	-0.743888920345837	2.6130369955376405	1.5911475580037766
7.595262212600727	0.9985875529480189	11.405213527296151	4.692014061337736	-0.7472884532935389	2.5988426164634246	1.5977836970151522
7.589987909132171	1.0087508526969835	11.440731606496579	4.702193689424381	-0.7515595728746329	2.58496083834142	1.6031019581008326
7.585151163784628	1.0180246275711433	11.477862092101065	4.712378806299858	-0.7556213764614346	2.5718076910044068	1.6075554313177316
7.580456183982551	1.027092259800932	11.516414361078937	4.721092401021824	-0.7591113309697537	2.559691830483939	1.611494442452144
7.575632693425091	1.0360102376854514	11.555942678372192	4.7282416458245855	-0.7625621264086915	2.548588702815044	1.6158871208004828
7.570582775212453	1.0445669234364778	11.59666603659936	4.734772503221322	-0.7653296674252617	2.537755930950021	1.6209051727268733
7.564833504905683	1.0531972752548917	11.638271229545222	4.740224396967706	-0.767471971970272	2.527920507453116	1.6270454277323259
7.557386156136858	1.0620289071625268	11.680660874864838	4.744223582492532	-0.7687526558533376	2.519000423546315	1.6332236808124658
7.549224431680282	1.0717076097369702	11.72446171414586	4.746927267872277	-0.769305770020155	2.510465010949624	1.6395873604636988
7.540471353857987	1.0813561752257632	11.769490270470415	4.748111776013434	-0.7703162026736718	2.5023177912262495	1.647025105398525
7.531044465670374	1.0911489305307362	11.814451580858277	4.748066858617406	-0.7717005793342119	2.493704489596692	1.6554563970171399
7.522286779976422	1.1000854381454879	11.859912120946012	4.74626602086482	-0.7727486982055305	2.484881702947268	1.6648506674953918
7.51313290713082	1.1085117584418813	11.9046187775773	4.742516568984876	-0.7742525296390671	2.476954968924808	1.6745440476977975
7.5039080237505145	1.1171172218475187	11.949512337919078	4.736898036784326	-0.7766874699294599	2.4693188087265048	1.6856938459015571
7.494838305644512	1.1256575114021443	11.994542606709532	4.729854543960341	-0.7797166521818463	2.46154368018012	1.6974945369450574
7.486388949698735	1.13382885004327	12.039971503708509	4.722045370201448	-0.7832725602339538	2.454953457334128	1.7100615661771095
7.477882881516063	1.1411975729043584	12.085701010509153	4.713356586992625	-0.7873079144185859	2.448783598530978	1.7240345474723218
7.470622179746241	1.1478163822146061	12.131950571438669	4.703634858013011	-0.7926107731624346	2.443126877195516	1.7394169383283977
7.464554648824896	1.1535448561126511	12.178175016522601	4.692690726425302	-0.7992712080033393	2.437382679116904	1.75611883256037
7.459651372659944	1.1582767585308151	12.22465057934952	4.681182590589561	-0.8062469309350224	2.432446335029665	1.7739376423641928
7.4561665856693455	1.1612004344878033	12.271200256207582	4.668624486227276	-0.8139075352832801	2.428766747539833	1.792513680489442
7.453826538979447	1.1621019885694057	12.317284246262354	4.656060021135108	-0.821764057604819	2.425653471580123	1.8122272716436298
7.452198349941801	1.1617286231228854	12.363443002040905	4.642642597308536	-0.8300121269698668	2.4223714690178353	1.8325642458964195
7.450976233989277	1.1589891549010074	12.408964620151966	4.629875364506835	-0.8386550439120588	2.4184637221082137	1.8526621140432606
7.450686395356536	1.154205623037264	12.45369890719562	4.616950026500199	-0.8472940712185242	2.414331369674046	1.8724353821659654
7.450084711884882	1.1486975694810841	12.497966900782501	4.60323649573819	-0.8565420109770158	2.409774790614375	1.8923348601064345
7.450110122066582	1.1418976036571526	12.541742496182872	4.5890446915710585	-0.8660078825978551	2.403595543134052	1.9112829892081082
7.451474704074074	1.1338842157314928	12.585538298396504	4.57430753277362	-0.8757778594538248	2.396750375712349	1.9298373911972653
7.453243648200794	1.1242817016480144	12.628897817010891	4.559971776132459	-0.8855526366302438	2.388717228592824	1.9483858818981026
7.455402921445051	1.1135785720901925	12.67165616388668	4.545669227616645	-0.8950793125322459	2.3784512893830665	1.9664135805693261
7.458191353263608	1.1030932211002449	12.714589926192263	4.5320805221337315	-0.9046247376915213	2.3657633610156004	1.9846707647199895
7.461181633951118	1.094215635049859	12.757110345296615	4.518938479590445	-0.9134326304820962	2.351806682229984	2.0028266237244914
7.465356597633705	1.0867403450200452	12.799567190496536	4.506413915729241	-0.9214128005263099	2.336192884146319	2.0210174231605307
7.4707233246139335	1.080212491806595	12.841827491706605	4.4945446552432635	-0.9285744163434649	2.3188293095375627	2.039026966857691
7.476116008382455	1.0752026786716675	12.88386403109208	4.483927876711419	-0.9353977892909878	2.299700419292745	2.0568062083604874
7.481909101609479	1.071243477553196	12.92557812119833	4.474386958045718	-0.9413177557974794	2.2778867350451124	2.0741727960547984
7.4889815232222	1.0681873622557028	12.966037693287499	4.465266666411106	-0.9471066973940848	2.2546565249686785	2.091931448886124
7.496078642538801	1.0659473757614712	13.005913078568144	4.4568153912074955	-0.9519675316510086	2.229301062274585	2.1097345280070137
7.502314822973373	1.0652503321085975	13.045357981073966	4.448219220444562	-0.9562806949318158	2.201598093124764	2.126596676721825
7.508181074264342	1.0668468554791173	13.084213444829057	4.43929487875948	-0.9608695262977516	2.172209371883646	2.1434531260771865
7.51392326471833	1.0695226303095402	13.121143899639064	4.429774561729446	-0.9659063046159587	2.1406652584207118	2.159484593184645
7.520392688613924	1.0724394385856144	13.157337824078164	4.41903537590327	-0.9721130370483604	2.107091274924124	2.175063970663923
7.5267045088365645	1.0749527702112118	13.192191717733026	4.407965361804513	-0.9793526677175107	2.071962489718435	2.1906814895465416
7.5329346586266865	1.0773765768247394	13.226122209360163	4.395976201821088	-0.9877423860299239	2.035470267166589	2.207025695537321
7.539643996908856	1.0801139219906761	13.258170359057113	4.383244285769172	-0.9974032670654989	1.9979863269594902	2.2246914661106008
7.5471462963723	1.0831212075794718	13.288755026756839	4.370743280420955	-1.0077841156063978	1.9599915092850972	2.243176838654983
7.553962518063571	1.0871946592661548	13.318117691991562	4.358389588583262	-1.0198332901781721	1.9209854974845006	2.2627771042630562
7.561083142239762	1.0926782585604358	13.345241280647887	4.346348188285634	-1.0338809476523048	1.8819150136909695	2.283932521380831
7.569779521882196	1.099120988458141	13.37048410165011	4.334677648638667	-1.0495075553499795	1.8426002930548848	2.3065941625350885
7.579240064793559	1.105311380015631	13.394076515601729	4.323166326407908	-1.0659029887861249	1.8039167716892766	2.3309229193192866
7.588632274478084	1.1108484550158104	13.416139132725215	4.312887849309076	-1.081818281290596	1.765453813283048	2.356671945926513
7.597939323556139	1.115455777236084	13.436033888941267	4.30365739270561	-1.0968788379267276	1.7271074240213484	2.3834686985930076
7.606660637076252	1.1199086048644398	13.453521044672794	4.2952472430026685	-1.1118124709195965	1.6895620143474135	2.4106950078367873
7.615953531317665	1.1243739858141821	13.46952226208712	4.287893909655736	-1.1269722207461519	1.6519123187816023	2.4382235189411734
7.625746592579678	1.1291152559861324	13.48424687797265	4.2808986168374314	-1.1414251394084705	1.614328719470861	2.465593226929255
7.635924780905827	1.133887063679845	13.49766773130731	4.273354962743344	-1.1558250299164257	1.5768459223531233	2.493671944477899
7.647612700352667	1.1384497760087076	13.509999343145573	4.266003141544303	-1.1699771892686885	1.5390866709742683	2.521569042699387
7.660919695416373	1.1421650920948885	13.521703571782284	4.259247881651152	-1.183256144225345	1.5012373555273717	2.5496692123546896
7.674691338453487	1.1445455006209952	13.532610033917566	4.252265671445271	-1.196407925581205	1.4646107387293124	2.5779630313399573
7.6885917303358955	1.14658687161239	13.54216709587183	4.245708134116532	-1.2093386265014825	1.4287516358321817	2.6062381533836
7.703387044769582	1.148670973757597	13.551079005415714	4.2383224910528146	-1.222870720942237	1.3949595772414902	2.6352233229093627
7.7187805896363075	1.1520401937630016	13.559876507495709	4.230264069078378	-1.2374094411672218	1.3622823135968036	2.6652115531085707
7.735833038866373	1.156211544549445	13.568834110033082	4.222092526906002	-1.2521871505036233	1.3300327173058615	2.696514413421992
7.753407205194488	1.1601982630000107	13.57673744749873	4.214074998252505	-1.2665262785955098	1.2983770722729742	2.7283866685900193
7.771305357469301	1.1635930379660553	13.584453168973473	4.206069720943736	-1.2806109148336764	1.2673423621013855	2.7607772286388164
7.789117217529731	1.1670881850314982	13.592215589978444	4.198624578674432	-1.2945344417906488	1.235890973772741	2.7934232408425173
7.807236266981045	1.171004090458873	13.600958468453738	4.191263851796802	-1.3080764358513914	1.2054664987985428	2.8265188239591827
7.824555939760465	1.1754347781540098	13.609594499264935	4.183244712868011	-1.321413435694932	1.1748052175223394	2.859586876875817
7.842159442015945	1.180653078131225	13.618416350766324	4.175809939008172	-1.3333236044886125	1.144235588251537	2.8928804130443733
7.860121701199562	1.186781427621652	13.627795203416147	4.168517519179102	-1.3443532651636554	1.113649137001945	2.9263406847699813
7.878494869559898	1.193684174065826	13.638103413561431	4.162139746487598	-1.3540697082554016	1.0823128227611796	2.9594845301734853
7.897575810593528	1.2008447272437444	13.648905539424888	4.156265609334809	-1.362352920586192	1.051050114700903	2.9917797744635264
7.916397496544276	1.2088010852375939	13.660632953571607	4.150559875876557	-1.3696060331791349	1.0199268407202462	3.0240183930080895
7.935309850739296	1.2178488204939864	13.673965240893683	4.144078508341165	-1.375566813104078	0.9895805021868483	3.056619933711056
7.954059669746088	1.2281262566529467	13.688475511282103	4.137412025977439	-1.3809222098925962	0.960182722820864	3.0898982682759093
7.97371810785623	1.2389238656992985	13.703540842232426	4.130475751969137	-1.3852838270464858	0.9315358208929426	3.1231725395422387
7.993859224939543	1.2492789553412171	13.718486396363085	4.123219838271056	-1.3885074139971036	0.9045175401933359	3.1565977000391245
8.014346029475542	1.2591720851215298	13.733939161855242	4.11542366599196	-1.391146650904238	0.8798473181902265	3.189686343683658
8.034837756618616	1.2694395391307451	13.749804843449073	4.106138175715906	-1.3938956378953595	0.8569482162783989	3.222718088914748
8.055281672748459	1.2796743636908097	13.76639489540434	4.095597206656728	-1.396480484030042	0.8354900240500753	3.2556089854038643
8.07611750845721	1.289864461641868	13.783272375606616	4.084031088582974	-1.3991587718427438	0.8158843188036814	3.2878445161242555
8.09681861113424	1.2993442592829427	13.801281090427542	4.07151057471738	-1.402137308217161	0.7983541729139896	3.3201808583568604
8.117635902607601	1.3077839003139224	13.820017915793763	4.058076016230895	-1.4046824995353488	0.7831205604080017	3.352027812092374
8.138247142088535	1.3157196162557585	13.838733264831514	4.044402699646015	-1.406673284998901	0.7700797196295894	3.3830874109938733
8.160564472118653	1.322772263195618	13.857465595453228	4.029907562293473	-1.40749296602004	0.7586652097419271	3.4136346710479906
8.184191952136933	1.3291997821399464	13.876297145837858	4.0148134599232375	-1.408265766597997	0.7499233347334464	3.4437051133194982
8.208266678543463	1.3366260360735198	13.896062325052787	3.9989853692331443	-1.4085121987175606	0.7423009947887643	3.4726700198876896
8.233221417405314	1.3457489342899458	13.916205479592413	3.983085199422624	-1.4076054622343925	0.736782595613619	3.5009011968113755
8.259373384445269	1.3552247937408737	13.936674153138537	3.968024134956013	-1.405509764578521	0.7336891307975246	3.528179167759665
8.287254378902075	1.3647380024300497	13.957216010106917	3.9543603230889897	-1.4020649138665022	0.7330486040340054	3.553778163874891
8.31634133421057	1.3745882386182575	13.979139121575914	3.941466829251124	-1.3965534060240872	0.7351588613365425	3.578925573253099
8.345862098663364	1.3857272277089974	14.001028426385293	3.9295819034550186	-1.3898229872503762	0.739556557692396	3.602602569528564
8.3764665608781	1.3992560306171253	14.023197991189033	3.9183892263503557	-1.381926823814899	0.7455415163063444	3.624821623969558
8.40850994505415	1.4153166207083248	14.045900986558273	3.9073414486177085	-1.3734109467076894	0.7529428642585204	3.6456063087876096
8.440059652102262	1.4335049937423043	14.069470792132623	3.897089601474165	-1.3642062269626376	0.7621850572003808	3.664928183141138
8.470412342627428	1.4537904858806834	14.093784435103593	3.8871479983612067	-1.3536912104862158	0.7731178360315533	3.683658077368307
8.501094237981198	1.4751716767849465	14.118712581619002	3.8779086719571176	-1.3419103962354295	0.7859063949165228	3.701783918998825
8.531666437401965	1.4970791351408697	14.144627440798699	3.8689537495081066	-1.3295794535617116	0.7990898669243746	3.7184155751885206
8.561737572532184	1.5202676592838902	14.171785129637948	3.860119959221737	-1.3162599026161923	0.8127015342199663	3.7344280510416485
8.59185786395391	1.5453463432684753	14.199345747196968	3.85128584429979	-1.303201243594006	0.8261884776368281	3.74965432332186
8.621962086004512	1.57228488412843	14.22710036221877	3.8425225955666016	-1.2909059580602595	0.839017966729095	3.764226113987523
8.653205073901558	1.6005411652465988	14.256267337386662	3.8334820877338336	-1.278492583255804	0.8509993221194371	3.778719923998307
8.685561344826121	1.6295022413128315	14.286738694557691	3.824551183554623	-1.2663896838545814	0.8625370975980928	3.79305600141995
8.717423909564111	1.6586615982101183	14.317878951743358	3.8164236147043122	-1.2542578294549847	0.873992045266367	3.8069856625305296
8.749728488798576	1.6881500776653282	14.34981913130022	3.8097031566939115	-1.2426578555509975	0.8849447589416823	3.819300269094856
8.782572334229162	1.7178100554008255	14.38315028533895	3.803958778729942	-1.2309591291783069	0.8954657979841936	3.829885185444442
8.81463800275894	1.7472663399829962	14.416535863499083	3.7990641640477354	-1.2195125994257292	0.9064376854652817	3.8388221073581943
8.846977957851442	1.7773728374390214	14.449684843909711	3.7950243661561496	-1.2085369487404982	0.9177470189085707	3.846739778168368
8.879878861917366	1.8076515902039991	14.482603017335483	3.7918399815529327	-1.1977616084981713	0.929033312214078	3.8526431088130324
8.912174746313426	1.837618543574221	14.516015703723438	3.7895179482053227	-1.1858178280631504	0.9408816174245674	3.8570221389041945
8.943788706133022	1.8673996609143444	14.549701718299808	3.788566694965496	-1.1720895575222245	0.9525229671088636	3.8591406563182837
8.973973527293182	1.8962965574134159	14.58247868812733	3.7893692330788227	-1.157157537200567	0.9653657123412828	3.8583837629585567
9.002245339263172	1.9253516466943466	14.614818408274035	3.790901928809312	-1.1405598323865374	0.9789315830947788	3.8550315022083557
9.02952773260362	1.9545765244457431	14.647331692258952	3.792552687695104	-1.1226255448931488	0.9931792346475331	3.8495198887591573
9.05483633159533	1.9839006965089179	14.67972772203406	3.7943829446584374	-1.1034212307149258	1.0081017507239438	3.8425679281934855
9.078311760819858	2.0137298640343917	14.711306571896746	3.7957115393588556	-1.0829873025931447	1.0238304182504785	3.833475073556102
9.100687022749197	2.043949183108062	14.741603932472046	3.796788291400286	-1.061962956614424	1.0391824529299538	3.82266057167705
9.121137252879878	2.0745424948311615	14.771250123185242	3.798301893175489	-1.0394420230136683	1.0550921054003433	3.8109931836864375
9.138923434899468	2.1057437574694484	14.799474080451143	3.799636425356991	-1.016286608378517	1.0713610937677709	3.798858804752385
9.154383002185748	2.1381796392298527	14.82630758359349	3.800361019844657	-0.9934350007217324	1.0881101958877557	3.7865246793936307
9.167725082953696	2.1716968025172467	14.851508904396402	3.8004964191753103	-0.9714423787444245	1.1060674661897618	3.773922552948136
9.17862079911995	2.206795643830334	14.875964407716662	3.7994094218505556	-0.9495513351626662	1.1250238568797486	3.7611346698035004
9.187699391586277	2.2415645745084403	14.898663592096858	3.7980689324514136	-0.9274678705147104	1.1449751006052176	3.748593118313763
9.195314955616585	2.2767625872046717	14.919771971991581	3.797068681181547	-0.9055916863454355	1.166043755064654	3.7363064073077084
9.202071193005084	2.3121956154886583	14.939423942635635	3.7962977024039013	-0.8834179754576957	1.187706907359885	3.723796288590615
9.207554170133799	2.3478997222196623	14.957767890662995	3.796226655149061	-0.8619143825097978	1.2099920844044187	3.7120759063813025
9.211734798185539	2.3843299103691327	14.975252475549583	3.7972799441179146	-0.8404492795877497	1.232224474500493	3.701143609870737
9.214269034993139	2.42130257406598	14.991713339813971	3.7991628503156294	-0.8195203744066614	1.2536758412760904	3.6900063530234566
9.215745447192125	2.4587250479617433	15.007213729625342	3.802469621076343	-0.7988148681019026	1.2754962957541287	3.6788599192996054
9.216028505744534	2.4954991785020586	15.022081844280681	3.807726794665591	-0.778016670832231	1.2976775423804754	3.6678742758992104
9.214404367516847	2.5310069439103198	15.035832811099654	3.814011342982304	-0.7576712780875552	1.320098398237271	3.6577369495738226
9.211912731573165	2.565618331633537	15.048703167159777	3.821899442418361	-0.7380229597763138	1.341724195315717	3.6475637205308327
9.207905638618907	2.599377979734983	15.06071878930793	3.8316350429483483	-0.7201427045437417	1.3628152018292483	3.6372091402153113
9.202329595598604	2.631734759763692	15.07249696054005	3.842559174108533	-0.7034796617877564	1.3829947382274854	3.626883804980485
9.19422316908356	2.662859228584211	15.083996002981657	3.854165277749223	-0.6890034577263068	1.4029456766299528	3.6172385901251194
9.184116692975971	2.6917806595126152	15.094871243265548	3.8672712204941218	-0.6754587784086051	1.4231527805001347	3.6082898443064484
9.171655114937332	2.717674197619882	15.105136302672388	3.8812516099466925	-0.6635086846238762	1.4443779414335074	3.600614771129529
9.158496538520488	2.7398814041880315	15.114696691819582	3.895821850942278	-0.6537715174534356	1.4663520013546463	3.5941426267951844
9.14453954231835	2.7579355977735482	15.123802240830651	3.9104246857393297	-0.6462656014726061	1.4883665977301987	3.5888349666035784
9.12961527902849	2.7724947660835166	15.132201043210099	3.9236306330735817	-0.6412310316642703	1.5100424235906997	3.5848129359911423
9.113487644074562	2.784662803768572	15.139380084750677	3.9363710490510235	-0.6384273720215401	1.5305121305985057	3.581337671120319
9.095443438983466	2.7937067391620913	15.144876306896977	3.94862131593904	-0.6374024034187771	1.5500017454068087	3.5794096753797575
9.075920862420604	2.7994221773387733	15.148561766357663	3.9595157495130553	-0.6381562294536842	1.568885303818503	3.579112647275721
9.054610439455447	2.8022922936375356	15.149342048624815	3.9693725627417193	-0.6405596398605888	1.5871602048449924	3.580440603014323
9.032765440887319	2.8017616872093503	15.14787071730585	3.9780749182148942	-0.6440487210944984	1.6042596560345301	3.582727192876496
9.0101540633426	2.798781340787391	15.144967932296082	3.9847047222831797	-0.6491667868611678	1.6188803181399631	3.5853874328354856
8.986495317854086	2.793694966379328	15.14014315899337	3.9897827211503127	-0.655298441168739	1.6315515316964109	3.5882371961084165
8.960640792656468	2.7863300975169243	15.1336694407556	3.9931340629266603	-0.6615258540903534	1.6423632880750283	3.5917707465715223
8.933344138926616	2.7770024376636404	15.125762072930277	3.9957338913114437	-0.668009628386962	1.6509688720672338	3.5956308861116066
8.904302996247786	2.765062896317982	15.116110360038142	3.9981805497267606	-0.6739421140625156	1.6580468238202597	3.5994036744903974
8.87459776675917	2.750050925345162	15.104524888324239	4.000109469820079	-0.6795291558971414	1.664563041362337	3.6034749890701003
8.843962659028648	2.7326910177777233	15.091318597547714	4.00145768974966	-0.685147248184809	1.6710296515299778	3.607795685712517
8.812124602319235	2.7136806425684057	15.076701628279793	4.002099287802409	-0.6899405406279042	1.6775355666546745	3.6120172293373702
8.780451347463462	2.692657385120682	15.061301189607212	4.001513139611592	-0.6945392332920296	1.6842577792562103	3.6163471717126403
8.747636396437153	2.6701977708096587	15.044647752515203	3.9992658835813013	-0.6992126258739166	1.6910643870802304	3.6212584676209363
8.714862346392765	2.645947694989063	15.025296057313207	3.9962363859545764	-0.7044899815248203	1.6984959461952238	3.625751483164755
8.682708540830667	2.6203622623373595	15.005254309823139	3.9923364596574307	-0.7097607684351441	1.705589963994485	3.6304455548839365
8.64982712219561	2.593849188945789	14.984257397953645	3.987012434346701	-0.7155231812928625	1.7122461598244683	3.635320776865195
8.615601156069522	2.566738186345271	14.961449907425944	3.9801535484559483	-0.7211197054732238	1.7189870142750094	3.640457440880043
8.581512518232017	2.5393479329917406	14.936914920494917	3.9715255972733754	-0.7272142179853336	1.7257472788670847	3.6454377367411035
8.548086507157562	2.5120330761438483	14.911417612133866	3.961131023246839	-0.7344435352924942	1.732795423880067	3.651127141952394
8.515415194375283	2.484956893506617	14.884760786288288	3.948563269723397	-0.7418863161171861	1.739103523960925	3.6569825742617335
8.483717666746864	2.456833575198036	14.857002043216871	3.934958770321129	-0.7506202372604033	1.7451329785692753	3.6635248619004233
8.452143919471705	2.4282353482291534	14.827774943647478	3.9206215654871457	-0.7602424060258997	1.7504145332235832	3.6703244954386234
8.42243126194362	2.3989430920469546	14.796937832179145	3.9053736364562934	-0.7705166717559697	1.7555259239494658	3.6774134812414125
8.394180077608546	2.3685787724905207	14.76466086987452	3.8898553961876914	-0.7808961165354128	1.7606098026736672	3.686276157883193
8.366136480829073	2.337790181634624	14.73090422736737	3.873267497637311	-0.7910023098769311	1.7654930074813469	3.695311493688379
8.340542605653779	2.305773605004151	14.695606651120503	3.8562617213766917	-0.8008567834082185	1.7701607810450466	3.704215969227369
8.317072208729726	2.273363535056072	14.66005249316817	3.8381282134005934	-0.8111532828289321	1.7749180590806661	3.713454780782148
8.29540730164258	2.2399873896160547	14.624088501057964	3.8193715123618626	-0.821250522977951	1.7784829556044826	3.7233709120414225
8.274748982264347	2.205375124740092	14.587554082964097	3.7997438112676885	-0.8309385594599645	1.780499450289108	3.7332094037184023
8.25569142298336	2.169066235012215	14.550159001089783	3.7800020983542764	-0.8412941931528658	1.7811412252269565	3.7436849798637253
8.23808343854015	2.1327190316280897	14.51215974173263	3.7600567886738405	-0.8521238591074098	1.7806925742233424	3.7536031053356256
8.221367935900407	2.0964916254766606	14.473439647667316	3.7392349153716404	-0.8626664776967938	1.7791171752854318	3.763347107060321
8.205087240295915	2.06077677735244	14.434298149004904	3.7180510047649875	-0.8727193029415654	1.776811018039822	3.773891685080404
8.189168368462362	2.025438847390689	14.395343788877506	3.696143151650534	-0.8819954112526228	1.7733054324481712	3.7840067087502893
8.17386177999158	1.9907915153930151	14.355514741941654	3.6736883382847334	-0.890961159345815	1.7694235599772883	3.79435131088014
8.158804241043823	1.957163653199451	14.314754459891622	3.6506607956320023	-0.8991068152846059	1.7651306102966413	3.8051580043177395
8.144145973628534	1.9237948901745205	14.272305631851284	3.6273019264136686	-0.906301242721188	1.7594517842240207	3.815386062023228
8.129527671038645	1.8917908457566737	14.227868307579447	3.6032066545101173	-0.9125723308964026	1.7532423225042133	3.824871415277342
8.115021187533952	1.8615950743980363	14.18249126942687	3.5779546247416287	-0.9167383311411047	1.7467832107955124	3.8335453742465764
8.10022018770833	1.8327723165438516	14.13613541129982	3.550917522205873	-0.9193094849933355	1.7400774118900313	3.8421135483025672
8.08551076054416	1.8055036495337276	14.088687818821283	3.5215241449291232	-0.9191909164991637	1.7321270388049905	3.851038622420803
8.071101763373417	1.7795747579161716	14.039384223942735	3.4907404540747504	-0.9177341875998529	1.723448334943976	3.8597918074306734
8.057243355885426	1.75477978761397	13.988039235122736	3.4586220168987127	-0.9148913455778714	1.712894357554466	3.867200021411043
8.0434663101222	1.73281483328505	13.93538705872313	3.4243345331873987	-0.9104346798608934	1.7010009807364552	3.8736194545887823
8.030457548172858	1.713171695196742	13.881353712112226	3.3882075032665426	-0.9046895998537554	1.6871498866748218	3.87806939442068
8.01696355554209	1.6962307377855181	13.826042522980929	3.3507134216173173	-0.8970109865090544	1.6715156139260072	3.881170636935975
8.003101103826406	1.6824506109067503	13.770298614044492	3.311589583491801	-0.8873810516071763	1.6547047656394276	3.8833330446946652
7.989340073653722	1.670840632069849	13.715027361140827	3.2718448143737127	-0.8756110104763812	1.6370240701780912	3.8841878799513614
7.975540663579127	1.661029917794922	13.659670241795471	3.231487628211152	-0.8621497380468621	1.618525866885728	3.884233013899422
7.962196598286336	1.6530246718048471	13.605447989433978	3.1904795576486538	-0.8469122957598088	1.5993353091707236	3.8829982590027567
7.949076624128071	1.6467704884614645	13.552274079185183	3.149666868992534	-0.8297369264754078	1.5796764514693913	3.8804148101443365
7.936415211705499	1.6414848637996506	13.501452739576367	3.108296372287464	-0.8104086425568331	1.559437626857635	3.8763765005649296
7.92322849131046	1.6376646631749012	13.452387475654291	3.0665240711692654	-0.7894595650532344	1.5390105612886917	3.871159552570335
7.909697416420857	1.6341005033972165	13.404171396528735	3.0257027854933463	-0.7671296221324977	1.51908363446461	3.8651669032680536
7.895917991982741	1.6304175131467826	13.358206102229845	2.9857814186906615	-0.7429626645301896	1.4993711394961058	3.8584742774436913
7.882921338337587	1.6269280391017005	13.31380441912669	2.9469167251721187	-0.7177663415693836	1.4804098760108562	3.8509583336964073
7.870039129060593	1.6231126865805765	13.270340982957965	2.908900464160502	-0.6916418428516802	1.4625915474742133	3.8426695122001706
7.857060365079105	1.6195035291858677	13.227906037356231	2.870838123399504	-0.6648040419091801	1.4456132792055705	3.8343746365815217
7.843713774991319	1.6165587373864827	13.1859949288209	2.8330757597314005	-0.6372033057263209	1.4291141672711012	3.825769356446771
7.829210534928676	1.6146619907226871	13.143904896313689	2.7968401076421836	-0.6086337022327196	1.4126571746812417	3.8169516365461718
7.813557306360951	1.6131532762394865	13.102026246746163	2.761474923436663	-0.5797173130135795	1.3956146432534378	3.8076079778604663
7.796466737419559	1.6121300132253331	13.0597574095831	2.7277462583206775	-0.5496628935196877	1.3779781056994334	3.7978898171680413
7.778997124764401	1.6116791843226277	13.017530488778739	2.6962169755418066	-0.5184034852310424	1.3606224008527485	3.7883837817891712
7.760393642988715	1.6121744698493974	12.976020709261107	2.665830219611619	-0.48555647605081265	1.3427785143615525	3.7789565858571534
7.740060845634032	1.613818433817028	12.933858811248957	2.636694230694574	-0.4516689288517085	1.3252167094356078	3.769565571093383
7.718481452143531	1.6161918829298252	12.891912090717799	2.608950201767905	-0.4167027664814088	1.3078816138966998	3.7592481025029167
7.696708457242589	1.6191236391841601	12.851240395350054	2.5830332535490865	-0.38083342630147654	1.2902955903960502	3.7500338734834564
7.674680088195316	1.6230652445302114	12.81128798649841	2.559337302169553	-0.34521515969799976	1.272673258088103	3.7412631567048793
7.652369927888733	1.626949917303384	12.772736486570771	2.5388913352897795	-0.3093870656985639	1.2544374275845978	3.7324825994129265
7.629969819613274	1.6299438022625938	12.735769640239107	2.5207847783791593	-0.27379219587192916	1.2363614894568378	3.723720727214361
7.60660325718164	1.6332015393168693	12.699961287469048	2.504804365252028	-0.2382189333449523	1.2182841723918987	3.714443308299609
7.582724151596658	1.637431026938248	12.666006234096542	2.491141816501746	-0.20309287219571603	1.2003162732318815	3.705420705717999
7.55699278861659	1.6417644866292913	12.633891487655653	2.4793288988232502	-0.16801280433128915	1.1824822239607307	3.695347439157366
7.529510358902159	1.6464087058589598	12.604280144907863	2.469064675358986	-0.13386505046742092	1.1645887152573549	3.6840150508193856
7.50127441390713	1.6500346362123754	12.577410051862657	2.4605692655138016	-0.10076378917957834	1.147140835796511	3.6733263786042065
7.471424497748736	1.6530804302528852	12.553810320187793	2.453623664907125	-0.06902358618674807	1.1306188735244769	3.6635407519760697
7.440005136807705	1.6548448602986525	12.532458712390115	2.4483075107960013	-0.03791927566564328	1.113701097063832	3.6527098200696604
7.406018345994156	1.6556274406915026	12.514213562215142	2.4438249504314786	-0.006967326015990344	1.0969093951289164	3.640911156630901
7.369163613946518	1.6560895475746567	12.498667370635008	2.4396309595798686	0.024335513808135978	1.0812177566579928	3.628690715460962
7.329395288272474	1.6574935324301738	12.486091201519312	2.435652715505064	0.05634076514456712	1.0656536770016705	3.615980563351089
7.288076376221232	1.659174882574583	12.476948241824697	2.432059696945832	0.08880276806877416	1.0509903357563624	3.6037527970762335
7.245778316230712	1.6595098349133794	12.471274755345707	2.4288136798022553	0.12110631975515893	1.037525130324779	3.5909566084961138
7.202864456511596	1.6590283126791145	12.46927038332334	2.42609560148913	0.15246482417377535	1.024527866355537	3.5779657085271337
7.159660446147635	1.6573765657585855	12.47004382861373	2.4243395912036516	0.1835160756615092	1.0127031078478108	3.565211167463626
7.11509957758632	1.655060611667937	12.474539661320081	2.422739131600513	0.21374579157563586	1.0012010059372636	3.5512290163639446
7.069825215934272	1.6523450898336378	12.48194566646506	2.4212837135318175	0.24362611934832565	0.9897314343346987	3.537054336563834
7.023062578540311	1.649931368708676	12.493305959730092	2.420488913981711	0.2730829970498576	0.9791541698913587	3.523371085657645
6.975931318596206	1.6469077665929828	12.50792935479314	2.4210428773454367	0.3020977771330654	0.9688753878358448	3.5106397704719488
6.9287191502867485	1.6433135890082753	12.52489791542309	2.4236956493398853	0.3292653832534137	0.9586971834525683	3.498425712913043
6.882275516823624	1.6390507788739865	12.543448650331593	2.429235049693649	0.3551033677600093	0.9491104941475114	3.4863347154936255
6.835977891414697	1.6341245154078226	12.564292818289694	2.4366079114484105	0.37871031353730666	0.9398219572776204	3.472958137489088
6.789029976973436	1.629701366018028	12.58750181627926	2.4454702084688957	0.4010377439125248	0.9307997486106713	3.459983925738236
6.741069207327466	1.6254797840269182	12.613637489896842	2.455702356369849	0.4234136290382976	0.9230373546071277	3.447679043068157
6.692557510534104	1.6206626930762105	12.641980274397087	2.4676940286607905	0.4443068786697101	0.9154411965498798	3.4355068924913597
6.644046000178541	1.6159217028404118	12.672037183669818	2.4821783497686307	0.4647472930678568	0.9085764527961676	3.424047892609391
6.595342773210064	1.6100509252112603	12.703949769315798	2.4983122925358656	0.4842918624435151	0.902435931015317	3.4131157971372112
6.547817998585966	1.6037766939466571	12.737181848549998	2.5155592550836996	0.5021821624156144	0.8970882512376419	3.402327710001544
6.500389660944349	1.597383778979316	12.771037818727391	2.533533855044555	0.5184067864639728	0.8922037807746416	3.391813788408335
6.454390451396637	1.5902476220189414	12.806138142470765	2.552244312374365	0.5335256019944877	0.8883696684920855	3.3816686781021774
6.409239447676454	1.5825856702458343	12.84230490358257	2.5715384271031496	0.5474134983305734	0.8857223734791274	3.372002136038368
6.365384793607734	1.5740622547331444	12.879014973518768	2.592291915508454	0.5605881667865419	0.8848508285158416	3.3640126263836123
6.3226903289549075	1.5652346841410303	12.916187145773085	2.6145618574343006	0.5727532860774242	0.8852314689006467	3.3566980092751013
6.282443747055685	1.5556636437553508	12.95365043839844	2.637537358487209	0.5834497521973305	0.8866151512123315	3.3504923047330872
6.244981401865351	1.5466348827398975	12.991849123194974	2.660206590944689	0.593884797501073	0.8892698239110006	3.3458539460145102
6.209400449686181	1.538180881628255	13.030409249934928	2.6822893760660915	0.6037125556918592	0.8934744255499664	3.342578279772856
6.175458512380007	1.5306804617865972	13.069978054478847	2.70349967091966	0.6126679910829457	0.8987156636377138	3.3400575116615627
6.142774722847855	1.523990954418475	13.1097514864066	2.724021815970881	0.6206932809350261	0.9047552616756377	3.338035478356531
6.111934690185187	1.518269336498067	13.150292863918677	2.7447688203897234	0.6278186458924231	0.9114173069414678	3.3359102930876174
6.082170910919225	1.514199171246543	13.192299794860295	2.76499651273205	0.6343524045603915	0.9180964178364296	3.3337752296458096
6.054452377601303	1.509999548668231	13.235309313028097	2.7832723165976048	0.6403318513666018	0.9257971520526515	3.3315520650119335
6.028133835874737	1.5064298001704577	13.27910971033545	2.7999021782388587	0.6461550008670703	0.9343383199099643	3.3292984002558046
6.003549960521201	1.5030658507918389	13.323656994611895	2.815254887881672	0.6513529755673682	0.9442904731020104	3.3272560262363746
5.9801738262450606	1.5005791687340946	13.36884205933117	2.8293235267275594	0.6557101989259028	0.9549269206685932	3.324484607144963
5.957192850866539	1.4988391993715726	13.41497821582069	2.842786576199492	0.6592409520964626	0.9660586292387999	3.3213626534939897
5.936258174826752	1.497233559411054	13.46190228974034	2.8553183990846978	0.6620615174793872	0.9773250971325161	3.3185247920965053
5.917393076616094	1.495643009013728	13.50952938958279	2.86792407388074	0.6644957777158035	0.9886893287299156	3.3164215996536437
5.9000763691779685	1.4945409158886318	13.556678999502056	2.8801060664275937	0.6672776084028827	1.000753363816671	3.313779882489651
5.883268355569291	1.4936617659198692	13.603692458104305	2.8908845947805686	0.6708027771289132	1.013814940737801	3.3108743258164677
5.866709414612617	1.4937063738753487	13.649249217226856	2.899217412120135	0.6752030551060453	1.0285067135932673	3.3073959216645106
5.849846902100383	1.4970393743286559	13.694506946494757	2.9064948313782217	0.6805522452103226	1.0439037484551448	3.303646606840822
5.833816046446596	1.5020417053994046	13.739628686730546	2.9124709177481214	0.6866754430032703	1.0599133623418684	3.3000004280166375
5.818693053409552	1.508141325131355	13.783877408715052	2.9168004064968778	0.6938683344310485	1.0764035333187132	3.2962408110483943
5.8046799377227165	1.51595088736462	13.827234338532348	2.9203089570841856	0.7018706861078942	1.0931048081971206	3.2932046152932988
5.7924485920850035	1.5250223955222757	13.868245088679455	2.923185792011701	0.710967266419424	1.1106605095396231	3.290855219142916
5.781310351118659	1.5361372710082144	13.90662202245542	2.9265261983138235	0.7208260924937171	1.1285453121972808	3.2878913754614945
5.7708775064743625	1.5494996168533026	13.941164023099624	2.9297504985657	0.731856194501145	1.1464784951746614	3.283774715592162
5.760808246198336	1.5644464182613376	13.973416550376632	2.934042919789645	0.7432060643790387	1.1656085459313625	3.2799818359731487
5.75328110536669	1.581208642851356	14.00262035081801	2.940445852587701	0.7548250658810307	1.1852563418608058	3.27642065520346
5.748799736271677	1.5989366499779671	14.029542008675573	2.949923359795613	0.7655776414165862	1.205283121167513	3.2728965406325874
5.747904297832164	1.6164449189875334	14.053745354417634	2.9620290567695093	0.775233107180738	1.2256188705159574	3.26927184651326
5.749082197096046	1.6349256563073797	14.073990165797367	2.97604709900589	0.7842619953846981	1.2456911266468969	3.2655126010854367
5.751588179020295	1.6553153299539338	14.090739337133957	2.9920474759861997	0.7934819884949444	1.265155261711512	3.2609979369217705
5.754906314958055	1.6767607766455581	14.103696422292865	3.008954566626791	0.8032048393569988	1.2844418476538615	3.255381098392107
5.758414144288355	1.6995554136313757	14.113486052005472	3.0263690941267516	0.8125421982650357	1.3035806607321523	3.2484109694519487
5.763147584419368	1.72391299084655	14.120082508973345	3.0439925675783637	0.8222853611561858	1.3227046578954917	3.2412665311205746
5.769000237226706	1.749920038033363	14.124334603435365	3.0623079580120742	0.8315237843550229	1.342126978878468	3.2338439241556363
5.777100788253506	1.7775531854043969	14.125722375039874	3.0803823187776462	0.8413551083347425	1.360741588790718	3.2261678572295303
5.785579064130466	1.8067377084590526	14.1251807322337	3.0969934779885926	0.8512582301502594	1.3798807322588607	3.2175009444420057
5.794699234671781	1.8375911251929677	14.123287079627959	3.111497613227649	0.862890430061883	1.3985810462150434	3.2083013118733597
5.803225737100718	1.8698005371408875	14.119955238538799	3.123820581755422	0.8759824527621761	1.4173040095581295	3.1985170538579246
5.811804841934242	1.9028840275943366	14.114866269099089	3.135022781012853	0.8902317069342484	1.4370876301512547	3.1888864858743946
5.821740164234238	1.9364544131464694	14.108163389473805	3.144947798249366	0.9049807023430184	1.4574691170725145	3.1791444787150662
5.833012043985983	1.9709507537633528	14.099383242122286	3.1543096037658143	0.9191022517346542	1.4783796943969585	3.169428606450113
5.844836634374814	2.0066852144108465	14.089411392632737	3.162831899933776	0.9337810609520284	1.4999559650208885	3.1596433698690705
5.856166928418039	2.0423083534963493	14.078795644947562	3.1699110403247786	0.9487005232347431	1.5222163640942723	3.149832221411536
5.866941858106629	2.078280717628687	14.067261706060519	3.1754196349400052	0.9641429542442964	1.544708354775092	3.1392542726205113
5.876286715364127	2.1139897241769887	14.054643139242122	3.1792222161469548	0.9804956802072221	1.5675196112781604	3.128007367070385
5.885218089543943	2.149841216892517	14.041051747067405	3.1824498539163266	0.9978735932462918	1.5902420335455276	3.1161137753724546
5.892342364427013	2.1857379222868434	14.02597498275679	3.185081731059142	1.014917436379256	1.6127537088547546	3.103270151542744
5.898234002435262	2.221836809091796	14.010000096726959	3.1873241856244006	1.032363901272544	1.6348774550501766	3.0901822092137325
5.901956402074899	2.258676358169403	13.993992912789425	3.1882187382550695	1.049555959337736	1.6553762477749951	3.075482964007487
5.903315831478575	2.296156822975736	13.977795900373188	3.1885657128612257	1.0664432044626206	1.6750422986227567	3.060161053125083
5.901915736857445	2.334120570721501	13.961697358501382	3.1883694752913576	1.0839518009180347	1.6937813851104608	3.0433800411622696
5.898804979532309	2.3714313617928116	13.944816581858854	3.187782182515357	1.1010529910772704	1.711346456914121	3.0251832555623657
5.894834315028117	2.4094273947853746	13.926757534740371	3.1869426768876044	1.1177282863217126	1.727895077633896	3.0054069945743365
5.890341344077608	2.447568933001759	13.907587301622051	3.1863343267986757	1.1345672138275416	1.7437372686231885	2.9843910560911118
5.884568518861297	2.4858998298110735	13.888088460120375	3.1862853398722026	1.1507139188644289	1.7585382505964016	2.962540062262018
5.877508131494642	2.5249080719727544	13.868255623279458	3.185335451409249	1.1665051553274102	1.7723712584447742	2.94033083594679
5.869753089925102	2.563907465786475	13.848057324095901	3.1838927622158404	1.1812765997761	1.7857930803853148	2.9177658463564256
5.861174786677286	2.6040994839055944	13.827460412699446	3.1824341059809576	1.1948170493751429	1.797737731876067	2.894636087127616
5.8525961288801005	2.644586280002855	13.806038024262765	3.181323480043697	1.2072008134375392	1.8084610412039694	2.8712081395538376
5.843166379709873	2.685799690627784	13.784094955659853	3.1798066937120173	1.2195709019826453	1.8176116330414205	2.847433888387868
5.833298684138777	2.7265435326096084	13.761492225333187	3.178301915459738	1.232150335060868	1.8252942896296847	2.824423255450395
5.823348514346033	2.7661138059998267	13.738731418038666	3.1768298879335215	1.244957237080108	1.8316216667041112	2.8019520348849407
5.812434155356121	2.8041204639808157	13.715601012933927	3.175171196710418	1.2573780741797789	1.837131257065805	2.7791680153684335
5.800895631831905	2.8405688123163255	13.6916347486135	3.1729441069486404	1.2688954899291924	1.8418104194092577	2.757189973226539
5.789805478010041	2.8753944809690934	13.667649567036273	3.170079445000866	1.2792568644754425	1.8454418725656585	2.7353268557187542
5.778719991360802	2.907305096976786	13.64326180606931	3.167522453101273	1.2886171219558553	1.8470870376029223	2.7145885258308238
5.767223227003083	2.9358926338490585	13.618603433262082	3.1659050205931805	1.2977339638410827	1.846898042912538	2.6945917165087847
5.755201874256919	2.959838298638879	13.59259279684716	3.164206238723003	1.30696807316474	1.8457657590034824	2.675239774622973
5.742196824913956	2.9800171878262858	13.565925307624177	3.162793650688784	1.3168504296812966	1.8443709535717292	2.656477699109357
5.728074460489475	2.9956582703523607	13.53781105034838	3.16190119081696	1.326574438354778	1.8427308949228074	2.6377782035875166
5.71357190934363	3.0074320406888737	13.509094080266964	3.160446162971469	1.335511227627011	1.840515332385158	2.619685006578709
5.698228123652254	3.017123657928461	13.480733205961203	3.1590329905768435	1.3436498033937063	1.8376028746867838	2.6019857791829657
5.6818138374314815	3.0250041498258415	13.453424707337993	3.157527027766931	1.352344277941442	1.8334000492195726	2.5857847872221753
5.664920422237951	3.0310050031801063	13.428616738919768	3.1560569593220227	1.361368936753942	1.8283521534789995	2.5698347855300576
5.648210066788232	3.0357087460690546	13.405460780317174	3.1548419015612192	1.3707567764503816	1.8223468214709682	2.5544245674121764
5.631094889625232	3.0387942033627513	13.384177023496498	3.1532744472263734	1.3803776360461193	1.8158634087933612	2.539107873480821
5.613517012858803	3.0413528289885896	13.364742631376975	3.1511181435303155	1.3911024255505235	1.808766974262178	2.5254989729516657
5.595916771110924	3.0433145916001565	13.34741622691472	3.148578205960731	1.4020942056402848	1.801200051088382	2.5131681712666785
5.579097946167318	3.0441584778930797	13.332866727273968	3.1456248595988905	1.413086856922293	1.7925862863604323	2.501685629116268
5.563856304590166	3.043912739217235	13.321432507984047	3.1417805157046397	1.42345744774168	1.7833781244558051	2.491858622585055
5.549285412372891	3.042605850673745	13.312626834794276	3.138393835008465	1.4337702182244947	1.773521792944333	2.4824337967326007
5.5359785933280445	3.039467837953822	13.30594707695749	3.1344212702174206	1.4448159064272517	1.7632288031865717	2.47401718630743
5.5241266034725465	3.0342545227794657	13.301193364022463	3.1305772807341747	1.455270405793253	1.7524068304350156	2.465864421579032
5.513024272198804	3.026559278284479	13.297501622990863	3.126698108411529	1.4656476031627812	1.7409733847363653	2.4583643253314387
5.502097979266662	3.0160408223723265	13.294750140213445	3.122267230040352	1.4756398444470333	1.7291122457294867	2.451857363239689
5.49238917214626	3.003836150471721	13.29225345400336	3.118150846946743	1.4858066869769615	1.716434524758483	2.4465659233676647
5.483824415867673	2.989462510805276	13.289013347825612	3.1141561619602722	1.4954286583871246	1.7029222160309234	2.4417913711997166
5.476396245808595	2.974192680151427	13.285180241563477	3.1105440349086164	1.5050208414483877	1.6881652129200262	2.4381178314149197
5.469802225873409	2.9574570423431727	13.28090412973107	3.1075825169093703	1.5147240775012483	1.6724507751798705	2.436064304445242
5.463704749686482	2.9394824796132837	13.275998666635163	3.1050283713897464	1.5244661286598533	1.6564333572754952	2.4352958635806092
5.459074408578728	2.920556169671855	13.270450273988414	3.102060198447169	1.5345348677423325	1.6399272019309827	2.4367861691196984
5.455796048354377	2.9000867217456596	13.263415380790006	3.0995198303181604	1.5438699945022165	1.6221416658988432	2.4395186993817104
5.453773413082851	2.878448465110042	13.255100923719464	3.0978080086050372	1.5529567261591384	1.604310990877576	2.44367984883418
5.453316194114968	2.8558639960657883	13.245327386246501	3.0973344551909534	1.5613594149056762	1.5859640713238146	2.4499403021357757
5.453351744343869	2.8326903304510362	13.234156639484315	3.098358446321132	1.5696295192039313	1.567198643307051	2.457546002494077
5.453965224948993	2.808724105900423	13.222266232616844	3.100400166570947	1.5772016860085836	1.54866911897957	2.467382120204492
5.455839671993788	2.7843409140890545	13.210503097587866	3.103342440766081	1.5844103481591174	1.5300058353455603	2.4790081360308798
5.458795109604713	2.7589413272719	13.198791454677895	3.1066687812560625	1.5909968476345653	1.511423093028076	2.4917894233788975
5.463053148208189	2.7332630914724287	13.18709585815182	3.1101497489185475	1.596839914800807	1.4936151928295254	2.5059681379962626
5.4680440134218005	2.70710342110846	13.175420643076249	3.1142446927721874	1.6024401857788169	1.4759368866907225	2.5212861178145705
5.4742439042146565	2.680105319653488	13.163716300443276	3.119282484188658	1.6073134457138076	1.4587089383759158	2.537746598823006
5.480667926998466	2.6531547042530645	13.152688276871123	3.1256724524571626	1.612331197052843	1.442788595636281	2.5552983239151303
5.4882980221145035	2.6252716580127236	13.141857837777836	3.1325406925507293	1.6175921327931415	1.4274008777249199	2.5743149305059125
5.496517989225987	2.597090437042746	13.13093501747394	3.1390148816346732	1.6227657395852368	1.412545253483056	2.595528451172033
5.506076232768142	2.5685972193295004	13.11923420080895	3.1446534557608676	1.62886043938841	1.3989686376050128	2.6185208278042027
5.516187232304625	2.538493112625287	13.105812231887029	3.1500825898740454	1.635613417948181	1.3859401841573797	2.6426957915402007
5.526892804652827	2.5074268834876836	13.090424406949149	3.154983666813666	1.643260041809667	1.3742948417021887	2.667911944707051
5.5373111647155016	2.4756610737854885	13.073507315937425	3.1589754982340503	1.652338225684285	1.3646234889721334	2.6941860741487815
5.547801654993223	2.4430382818959253	13.054239346123232	3.1621839766711934	1.6624855953725974	1.356028214561976	2.7211567487719246
5.559283732680907	2.4097603795873663	13.032487461395567	3.1648635350617793	1.6729218487600714	1.3481836990288696	2.7488560242642888
5.569902805534896	2.376710765612911	13.008847959013444	3.1669595992141812	1.6843602437002847	1.3412400114289982	2.7771500761776666
5.580541162663205	2.344328567657382	12.982673851759607	3.1674565111557547	1.6956574869049768	1.335134835227941	2.806465962266574
5.589514804252294	2.3138587497897967	12.954697131235784	3.1670861390702996	1.7067500024507887	1.328898457297567	2.836421117315392
5.597615836741247	2.284490626053742	12.925001710507281	3.166009728489795	1.718398322189743	1.323499110264489	2.8653010223487616
5.604000224388382	2.256398842894506	12.893895381330625	3.165186498398867	1.7298614871156086	1.318169794321233	2.8939722119708184
5.609669608353324	2.2305611297923087	12.862219182099743	3.164504465728395	1.7417293521355943	1.3138629452381054	2.9215376483747493
5.614429800272576	2.207215478378366	12.830436450582116	3.1644032783349156	1.7531063245686234	1.3101434872403752	2.949098909488563
5.619837821709937	2.186797722214902	12.798818031157973	3.165858076104253	1.763363808014696	1.3065693783975147	2.976777399856863
5.624887860144134	2.169341532443273	12.76746215384711	3.167702655025377	1.7724932782202463	1.3034843885007592	3.0040422169724557
5.629633153867141	2.155789864531244	12.737016514604736	3.169738221510187	1.781481078226659	1.3010686642155194	3.0313572927883
5.634628049626508	2.1447617005665345	12.70649105471072	3.1725441010052977	1.7894755331945162	1.2998857381776991	3.057989613739277
5.639259375222988	2.134694013191863	12.675782053811824	3.175931883344239	1.797569757792569	1.2987767703095474	3.0840060087654892
5.644132188404661	2.124978302441908	12.644516762709598	3.1792601498569075	1.804916814329339	1.2980263783912367	3.1092444071007663
5.64839788779903	2.1160852031757864	12.612255542919481	3.1823603141736925	1.8115869682464152	1.2970457656522454	3.1346101804109456
5.652560854505591	2.107801678873704	12.579169459162904	3.183857791979722	1.8178057157677991	1.2954739852409407	3.159785981884817
5.656491365884897	2.100388450380238	12.544740242467837	3.1834079438794336	1.823538972575603	1.2937505625492371	3.1852318359305056
5.660386890790291	2.092845938331662	12.508913413532559	3.1804492114863123	1.828158487409341	1.2912815400348467	3.209290598803993
5.6630412631644855	2.0844069407225114	12.471572074446486	3.1752649078603596	1.8329422767125194	1.2886531251055762	3.232076911094216
5.66451615471056	2.074956465449365	12.432935098482588	3.1693392231079556	1.8377934598616201	1.285435215361805	3.2547341472875466
5.664914967740932	2.064617517296276	12.392260437687947	3.1624339548828604	1.8424126032020547	1.2809740875533056	3.2769023558705106
5.664977214394484	2.053949587803623	12.349252467494736	3.154182404415992	1.8469748633752567	1.2747757011290823	3.2991615168385153
5.664436386923512	2.0443134546027317	12.304586367944895	3.1454017252416424	1.85114260039303	1.266696767652984	3.3205142343460614
5.66306442586417	2.035295236127902	12.25900818188527	3.135704091434677	1.8556693053803615	1.257165757724997	3.341370495616309
5.661404396918689	2.0269642089321174	12.213189540376439	3.1251832169328777	1.8603391631855881	1.2473478063768204	3.361637000154534
5.659984237429165	2.0193449667237857	12.166994692746233	3.11482578011012	1.8646829441210542	1.2371137066704687	3.380466644965565
5.658334921236078	2.011351882161997	12.12120193333407	3.1048681617819947	1.8681459806992315	1.2261989189818632	3.397387900608961
5.656664952005316	2.0034437644468044	12.076322041380243	3.095764667204439	1.871271171141822	1.2153521872953146	3.4132162403023565
5.654723598907641	1.995313964430638	12.032379980517078	3.0868540919853684	1.8729120188297521	1.2035622094108018	3.428521266685076
5.65279809050442	1.987697522475222	11.989119110773606	3.077532809871084	1.8741334792282822	1.1914689654024069	3.442191180066005
5.65029573647348	1.9799778456242678	11.947137884670171	3.068307532724347	1.8747498017171667	1.1784831173964045	3.4547309427649187
5.646734701600669	1.9725003912866153	11.907386422143722	3.059485360206542	1.875019200795031	1.1646382599315097	3.465447223205698
5.642509795529341	1.965087474944346	11.870171671172848	3.0505613788802424	1.8747882383530479	1.151353560078065	3.4759682687709708
5.63834878933181	1.9586775664813678	11.83443962338047	3.042009194891287	1.87420508492216	1.1378017324118153	3.485606788639464
5.6336565060297605	1.9530349917794423	11.799990776433978	3.033587913020245	1.8742041572988708	1.1236628801462256	3.494495010758181
5.628313759210321	1.9488437934235496	11.76673407725746	3.0253276836142513	1.874328316439622	1.1095241166174281	3.502738604846491
5.622400132311063	1.9463694359714192	11.734391897796419	3.0169601977099845	1.8748485813994147	1.0944249701108903	3.5108014540616614
5.616224486863691	1.9449811379259954	11.70250413185812	3.008273990284125	1.8762512908214541	1.0786111310085285	3.518905696419029
5.609959826260509	1.9449953032718468	11.670603319828132	2.9999713362100393	1.878451162604754	1.0623657853817798	3.5269558600612405
5.60364350495136	1.945228199533735	11.638310096553155	2.9922777564900747	1.8814557094676692	1.045532085628464	3.535808311040533
5.597168974407931	1.9454328173780886	11.606046171591435	2.9851147497625967	1.8849951913982668	1.0283121036639198	3.544337418323923
5.590127629618356	1.9464505948442605	11.573790365857018	2.978408490041354	1.8890122384026984	1.0106390726642607	3.5526227229971092
5.583172822271281	1.947888363624918	11.540945689204777	2.971183060071234	1.8937449076580781	0.9921940214271442	3.5608836656266867
5.574476207106894	1.9490981035400616	11.507730624948096	2.9640443274448525	1.8983883284003251	0.9730361488267175	3.568881374615537
5.56510382215488	1.9505016712428067	11.475681022007858	2.9578425100196912	1.9023199306453773	0.9531114538036373	3.5759412586652752
5.555454960589086	1.9512002914930533	11.44524501348683	2.9522651347870825	1.905558507756736	0.9319238186353179	3.5826466962215893
5.545587423772564	1.9521669610487922	11.41694876776146	2.947943994106177	1.907593070811633	0.9101867263671876	3.5895200021444715
5.534576602478955	1.9532885531458373	11.3911052223254	2.945254254183455	1.9083608883865446	0.8871967295711215	3.596436463550673
5.522800384021123	1.9542407103645854	11.36759795869955	2.9442270727781397	1.907815319633421	0.8632311396419848	3.6027340674498864
5.509887682627292	1.956259774123707	11.347959280890208	2.9448591191061575	1.9055112805085106	0.8379142239230737	3.6083423638213787
5.496115661281052	1.959318006081649	11.330884878359948	2.9465924548470763	1.901844083216955	0.8120757013227731	3.6136624215703583
5.482610044721289	1.962266901362597	11.315671817185944	2.949215116201679	1.8969072984484183	0.7860506966181375	3.6189596966076807
5.467892322461155	1.9653747105195039	11.302246419170062	2.954614122509802	1.8909860980351374	0.7594844498446387	3.6233624475319
5.454644327331829	1.9684029960665956	11.291154259149293	2.962107286874457	1.8849973138010003	0.732870043352294	3.627465063445129
5.441831375792577	1.9708711383942372	11.281241803969367	2.9717163305160574	1.87853357608179	0.7052756162482008	3.6313441063422798
5.429157708392713	1.9732161952590617	11.272435619164586	2.983108566936605	1.8720791722632042	0.6769980310988426	3.635665974943975
5.416603908555019	1.9758038687486486	11.263882544592832	2.99595136436575	1.865450963445525	0.6476442579112035	3.6395694628387507
5.404803422967452	1.978410888741163	11.254772413915331	3.01013895456808	1.8590150168915767	0.6176751314743755	3.6423521922099895
5.3929334223652265	1.9803776672058282	11.246483817387702	3.025236135919267	1.8526903883756363	0.5865439781806009	3.644668735267221
5.382657255566452	1.9813444628467107	11.23734525389284	3.0417992891797883	1.8465442815892765	0.5536993870708415	3.6470265165221596
5.373082838417692	1.980811346383597	11.227569653623192	3.0593015787539604	1.8399870991306018	0.5190153500188867	3.6493057220673024
5.363318031378923	1.9802170383760362	11.21761215494785	3.0773105447477396	1.8330860249163892	0.48286450888987154	3.6509951218686383
5.354898280303569	1.9801206291531792	11.208051583599755	3.09562040244446	1.8254062206024944	0.4459922970037844	3.652591341542503
5.346231336088822	1.98016205098018	11.198512904615464	3.114559172809121	1.8164677885516576	0.40885051821948504	3.653758746313663
5.338277325029261	1.9805362023764803	11.188793348407849	3.1346523561608715	1.8063604698080995	0.3713851934402592	3.6553949978799745
5.330440733829906	1.9817359337972604	11.179009231467631	3.1556663686501776	1.795389278165331	0.3342183802214896	3.6571957448289925
5.322384171171243	1.9829737390301223	11.169433258906956	3.178083370857219	1.7838267262051986	0.2972317620461187	3.659745692728179
5.314294370367973	1.9853311132174816	11.160071159042552	3.2018804337668367	1.7716363938823434	0.26092394564590543	3.6640842550294814
5.3063800088083495	1.9895894604744928	11.149531893266058	3.2271480610237937	1.7587645518109296	0.22485940516275477	3.6698329314521554
5.297729934849059	1.9952544516250805	11.138380766536198	3.252763379665723	1.7452660550328118	0.1903925583302643	3.6754858067241014
5.288924097129646	2.0022120033746558	11.127391332922992	3.2798726511464475	1.7314188849747219	0.15868086433612516	3.680858791000874
5.279865494781755	2.0103015244609312	11.117611652538242	3.3085587865287525	1.7171801451543884	0.12918703540481322	3.6869743659056167
5.2704330389785765	2.0190143556335083	11.108290488875433	3.3379678539400626	1.702325378272407	0.1019308904898667	3.6941747632695807
5.260489514058734	2.0287050636431028	11.09830163504663	3.368263055647744	1.6869884923474643	0.0774668427644579	3.7022721604000126
5.249222127338062	2.0390241308243393	11.088135057835887	3.3986618550665213	1.6717993511534115	0.054652260356597676	3.710718024370948
5.236340969307503	2.049678464481316	11.07739305796236	3.429500194598662	1.6561139834724479	0.03421509997014838	3.719838699916579
5.222542592442826	2.0612486359924524	11.066191104309981	3.460110114401903	1.64022178160799	0.016257259453809528	3.7297079077538906
5.207518568378279	2.0733087166659203	11.055018729236068	3.490653190362218	1.6242436177392645	7.08475593877711e-05	3.7396161898728577
5.192279333343055	2.085815912980854	11.043852688720762	3.520822589180515	1.6084177350464348	-0.012281025652807434	3.7484763008415065
5.175897883365247	2.098543578348692	11.032705784613045	3.5511314524020117	1.5927447462485487	-0.02302644242803066	3.757043804250786
5.158453749098657	2.1123661731298755	11.021054699710001	3.5812847596906616	1.5780216931036168	-0.03218231713871326	3.7651882596967075
5.14000255795208	2.1263275565611535	11.007575334767111	3.6112109840871076	1.5639000050917538	-0.039100322512886226	3.7726873222489843
5.12044360240085	2.140662919422257	10.992448209815239	3.641624026399908	1.5512717254038493	-0.04449437860338138	3.7788914303905647
5.100539072786189	2.1553234060112314	10.976649178007854	3.6719770662372553	1.5399102159727007	-0.04890548510677352	3.7845928428968634
5.08080796178462	2.1711234248531746	10.960261657431499	3.702022402987654	1.5284622275001953	-0.051372044681273994	3.789025956045274
5.062127687852143	2.1868184819565877	10.943365751239552	3.7326078428998732	1.5174760830583531	-0.05294604514605753	3.792977867494069
5.044001886894828	2.20177105659861	10.925607172831894	3.7634954432544507	1.5067941966573062	-0.053033925807246064	3.79509744702458
5.025419341748102	2.2163046245733833	10.906340672266264	3.794626456689498	1.4966334772435372	-0.05153261511644294	3.7951573254933217
5.006154617749626	2.231101186244461	10.885577527633298	3.826065205103864	1.4871873385696062	-0.04942532977530024	3.7939609136109813
4.987125080003272	2.246770306401402	10.863557233149402	3.8577806534793533	1.4781451125531961	-0.04586847575175543	3.7913444246965553
4.9687272229511015	2.262672310827153	10.84064730804638	3.8891385475086078	1.4695906945089525	-0.04121707250167491	3.7879606609730234
4.95131612155449	2.2796292536840115	10.816824009624625	3.920137394364761	1.4616805939897466	-0.03665384313266788	3.784045490582651
4.934451835248539	2.2976400236418253	10.792382857041696	3.951631443139373	1.4534183573211217	-0.03278499749986064	3.7795479383082315
4.917710768669224	2.3169756087017466	10.76749183705784	3.983292983484172	1.4453633264282648	-0.028968587053456007	3.774523301145487
4.900989894307098	2.3370779092379	10.741267459685005	4.0154009764742264	1.4383644563415587	-0.02413052246785101	3.769059996554351
4.884098587386615	2.3588412877866256	10.713946763664994	4.047962601525812	1.4323187776548703	-0.018420847353325	3.761990178957255
4.867279210947331	2.382946343846297	10.685332965384958	4.080421922950112	1.4281469571694074	-0.012069367304025122	3.753690591329425
4.851557226117034	2.408334009526049	10.655325461134336	4.113396018454839	1.425420333820704	-0.005257504909151292	3.744701527140562
4.83731260108696	2.4346319583820093	10.623908097240625	4.146999981066027	1.423117450002546	0.001088303672775917	3.7348755671979283
4.824322316866726	2.46088487927467	10.590393282360457	4.181050346024885	1.4221220669784231	0.008335372413415656	3.7245116796768367
4.811625981063065	2.4877405020035566	10.555042237393968	4.215276117781762	1.4219040673679166	0.015555004100778869	3.714072907528976
4.799056346396197	2.514514283435393	10.518277094418748	4.249491922271118	1.4219281300067363	0.022923035361209917	3.7025789684410872
4.787664049593224	2.5411990102318227	10.48058281711597	4.282579608158617	1.4230941672817656	0.03184822674423193	3.6902666902764976
4.7770809440586595	2.56684995338499	10.441375884721744	4.315269504390955	1.4250289587274956	0.04122384484910152	3.677038173218428
4.767492768772314	2.5930507224516974	10.401288250667866	4.346892363990352	1.4277927379767137	0.050515531868163904	3.6640550843767157
4.758879477844172	2.619108846887062	10.359982945720983	4.376771136811206	1.430438647544752	0.0598894348321099	3.6503016353775144
4.750881954171292	2.6438995835916526	10.317811192221775	4.405492786398986	1.4329086417378631	0.06978777825225338	3.636520330627946
4.743797909662817	2.6678529141498015	10.275737898885435	4.43175554218393	1.434701051596943	0.08034655581788883	3.6227789969663347
4.736985412463152	2.690448547760158	10.233170875450655	4.455042730172918	1.4368190167696484	0.09156564410900284	3.6083202418835745
4.729922403983388	2.7133363407957147	10.190989034195244	4.4759735417938264	1.4387130319166883	0.10408185081319177	3.5935672931638067
4.72385407431832	2.736807398441597	10.149546585384847	4.495724993923444	1.4406026880312153	0.11829820816352399	3.5780329789822867
4.718596887988722	2.760336864041498	10.108680732103764	4.514632633327881	1.4433429806663292	0.13388541746827834	3.5629685266567854
4.713346237024845	2.7832643765195173	10.067617768918613	4.532751939736569	1.4464817766200608	0.15014676308192176	3.5476661046678997
4.70909547161073	2.8070888041503586	10.026436172166878	4.549662980915665	1.4501472742884634	0.16714043767153985	3.5319477779079094
4.7053364448451385	2.8303596418787653	9.985411224578097	4.564876123677928	1.4542241471498618	0.1849805905268967	3.5148677303025613
4.701747192413881	2.853192860412775	9.944306299366273	4.579156000639012	1.4590365968944061	0.20347781355571304	3.497075488404081
4.6981788922893415	2.87643431308489	9.903689525058128	4.592085489184475	1.4638373519930783	0.22176022244746174	3.477667168222775
4.694637724354008	2.899324267460139	9.863618167737556	4.604527217734365	1.4696592506825472	0.2395350673186724	3.4566045893669983
4.691373103385416	2.923023946940039	9.825283621311488	4.61625997475959	1.4760721896543845	0.2576423639258574	3.4350134625807263
4.688808737102714	2.9465223643640175	9.787630673438779	4.626813253871642	1.4831375109046079	0.27457898804175274	3.4132435397429703
4.686022886444789	2.9692770829914887	9.750197273696955	4.636443204788962	1.4906287143204295	0.2884391832778867	3.3912162449285206
4.683275396502003	2.9921790031447224	9.711725343309748	4.644855324480558	1.4982759566245143	0.3012732756376841	3.368382102671174
4.68080259396769	3.0155818347619086	9.673243082264715	4.652904100517707	1.5060463278892042	0.3129984479782049	3.3449395973704896
4.6788806269667225	3.0388126584255004	9.635132056149443	4.660051135605513	1.5138701836046091	0.3235358741555341	3.3213630521734006
4.677531873356624	3.062435269331265	9.596731928073071	4.667503537921317	1.5218228476689941	0.33320304502267845	3.2978305414796174
4.677098081723882	3.086701475655526	9.558522264776514	4.674617063721158	1.530265500407423	0.34198251971583704	3.274018156193863
4.677706581605436	3.110960042670339	9.520013785965254	4.681984134137386	1.5392337490570571	0.3498640359206055	3.251175324035915
4.678841180910573	3.1362836485779932	9.480806343308677	4.689266892461703	1.5478181820608128	0.356999978196255	3.2286281072228418
4.680381492934453	3.1619192009820365	9.441164959625754	4.697171413867188	1.5569875601882235	0.362803218456949	3.206656790303394
4.683371343878428	3.18858639664526	9.40183539578469	4.705602856262044	1.5659809342639883	0.3684784480222508	3.1852896380490527
4.6880406486370845	3.215452553196611	9.362402457769981	4.713819216700824	1.5748987058481192	0.3754009966493628	3.16439845752929
4.693961037680578	3.2420193782942626	9.324702610711954	4.721769463445281	1.5840711146315227	0.3820307061510886	3.1439475840099993
4.701259580045328	3.267955467986245	9.287935525376911	4.728577567590505	1.5934353054305683	0.38887112643663097	3.123673680811528
4.708125159686207	3.293381141446603	9.252347339069475	4.734271169560877	1.6030961529888001	0.3954487623910019	3.1030290925808743
4.714605001943794	3.3178967320146016	9.218104515918114	4.739536722783147	1.612787028424461	0.40122718897204845	3.0824687441244083
4.720303895912065	3.341887031848905	9.185056840930324	4.74379499551658	1.6224654739066484	0.4066121176805667	3.0623364941387194
4.724985783808398	3.365943189175562	9.153210246601372	4.746482253939948	1.6329522677638046	0.41184396894691133	3.0420789363756833
4.729253440383682	3.390044812620832	9.12233770054783	4.747756551734813	1.6439682183601758	0.41723860241162447	3.0226243411246085
4.733201384516991	3.414062574713146	9.09256540086624	4.746901318855803	1.6549215734581058	0.42240642795223626	3.004004267994701
4.735621497235374	3.4373838138440753	9.063191903252935	4.744124115620299	1.6664533420852294	0.4265664841496083	2.984576018295884
4.736656461660783	3.4609138030600435	9.03344405939757	4.7400598601781105	1.677931468503156	0.42974402622335406	2.9651305703279407
4.73602599565099	3.4834437711024546	9.003534832732614	4.735130182379869	1.6890341935063877	0.4327621397097364	2.9447520723601817
4.732987802806926	3.505030451208278	8.973644837316325	4.7290358621681365	1.6997242832943409	0.4353896333973136	2.924029323197989
4.729441425691571	3.525824641053927	8.943721815759316	4.721831035055486	1.7105452739007159	0.4376734948633406	2.903376726217402
4.725333351886516	3.5450536184110675	8.913588130947712	4.712969020647027	1.722202563327284	0.43969370900628746	2.882375870543212
4.720495552149955	3.562709871038619	8.883178767496	4.702938886300816	1.733957234150618	0.44083491556128995	2.8615653971892874
4.715649051752548	3.5786871400074407	8.852821696215871	4.692475260999183	1.7455846897042524	0.4411981849926606	2.841390232900364
4.710070492626394	3.5935644911674767	8.823233029277379	4.6814239121390555	1.7569718297773942	0.4406512058601054	2.821260476626648
4.702698076033896	3.606918276087208	8.794205696627259	4.669997241474439	1.7688264780831808	0.43996298748732376	2.8012422597815028
4.693479153251073	3.618894838366703	8.766497659405752	4.657501254689513	1.780959233298188	0.4389329539699829	2.782237371311209
4.682760899965635	3.629499115087962	8.740952650101283	4.644443489201137	1.793990406433116	0.43798589638051366	2.7628169713480304
4.671693634311169	3.6401987530346043	8.717045739972969	4.630598890750184	1.8080235546893793	0.4368210867890505	2.7437986573009048
4.660114381883144	3.6510723147298925	8.694027916951871	4.616202241134889	1.822686209326258	0.4353516553841731	2.725614010452961
4.64743953372236	3.6625699329965684	8.671368779260794	4.601069344297535	1.837501172309552	0.43435439356259564	2.7085863382834994
4.633132028898451	3.6741664444754645	8.64952101719713	4.584961034884335	1.8525074677790965	0.4334938287573489	2.692569007566829
4.617723858770717	3.685720724523437	8.629039066519175	4.568502496975992	1.8688754789938884	0.43291363970649765	2.6769317972404374
4.6016513387616085	3.6976096358992474	8.60990078684977	4.551356363078527	1.8862412816874057	0.4327448661941109	2.661148790281185
4.584140928441965	3.7094075705618152	8.591070845880216	4.533620695513321	1.9047981968037846	0.43269022879770025	2.6454889398377417
4.566343385499777	3.7221444586157544	8.571992049557503	4.515915556551734	1.923838027969227	0.43369212761744036	2.6295963157556406
4.548982766984471	3.7352578381663166	8.552612769833475	4.498018069237561	1.9434694427720387	0.4347620535864254	2.6133322430252783
4.531920760398099	3.74742773240092	8.533335724850977	4.479486966624058	1.9633586126248568	0.43597302442793173	2.5972855903024423
4.514545190576268	3.759085133166016	8.513984983663017	4.460727895761664	1.9840197225098792	0.43651488779932457	2.581828001082939
4.4972264294914766	3.770654664242604	8.495969621000265	4.442089152041735	2.0052055168226257	0.4361188858862285	2.5664881924323217
4.480407025645546	3.781216052508347	8.479468353132125	4.423403521121046	2.027620486934733	0.4357421151600912	2.5511677394947525
4.464525571029803	3.792059348132786	8.46469067391731	4.405369959446419	2.050218455041678	0.4359233541957105	2.536046713318705
4.449835548592049	3.8032690459844813	8.45098767533134	4.387405656041005	2.072809056441191	0.43691200383141493	2.521672509622641
4.435797400382066	3.8148614459290484	8.437664590274434	4.37031275924389	2.0955989861125963	0.43842972469801755	2.5078967287827605
4.423197277896266	3.8268903031495904	8.424950460185457	4.353814673596539	2.118975297418507	0.4410082441266777	2.4945112687378836
4.4116350798248956	3.837902660974004	8.41336974012249	4.337424740736258	2.143388594615039	0.44346334624253714	2.4819315577479513
4.400183245686772	3.8488732805849852	8.403318771566688	4.322438257058715	2.1686684626116306	0.4468897687109953	2.4696914297459096
4.389061593748219	3.8610557477951586	8.394156673089814	4.308000086692323	2.1951321397798385	0.4522090625418026	2.4580780615923423
4.378534612773833	3.8736169886952037	8.385903382551714	4.293942778504599	2.222628154231933	0.4589302340251451	2.4468960804481625
4.367893753788761	3.8857201223017643	8.377543635999023	4.27983815757947	2.251658194106663	0.46715287670494166	2.4362783573079594
4.35647772208768	3.8976158018324285	8.369538553400824	4.267568417449181	2.2818179356774158	0.47560168595861485	2.425468811904776
4.344811135999241	3.9086487039335407	8.362277319399178	4.256490614772096	2.312933655186661	0.4841427168159522	2.4144869151827377
4.332649471597931	3.919647325722518	8.356411030226635	4.246347365315174	2.3450193529921735	0.49311801287240276	2.4033615123849534
4.320180519596238	3.9302153194610847	8.351526439361255	4.236395632997663	2.378333920204024	0.5024909379120731	2.3913777251087702
4.308156726141664	3.939431266254516	8.346775630076847	4.226884734344998	2.4127589412813877	0.5118401912403858	2.3797630727147223
4.296440805269774	3.947948853767202	8.34206466930178	4.217641155510541	2.446594412904632	0.5209079500050505	2.3675869691533316
4.285327848484065	3.955073667541571	8.337149598070235	4.208619820644578	2.4806771091615216	0.5293934803349738	2.355941156617083
4.274385052329909	3.960907621997265	8.332458873633675	4.200279957252615	2.5142914695176213	0.5361515190308198	2.3448172588387086
4.263302685781281	3.9655446413812996	8.327818914684647	4.192806007842351	2.547543043955566	0.5419567210893477	2.3329300853893833
4.252736579099233	3.9701661921490983	8.323643025644412	4.186107971718568	2.579842217172945	0.5467048845554765	2.3211438578729267
4.243374954634877	3.974976134627811	8.319424874099074	4.179258499229336	2.610962567388739	0.5510094219815618	2.3097616743051477
4.235178198331256	3.9806122244431883	8.31407351015121	4.1716718177326175	2.6419995021150426	0.5543743740215562	2.2985558581223287
4.228192877428417	3.985227910439897	8.307797775392542	4.164263845461065	2.6724819810578726	0.5560657340938869	2.2873445082213557
4.222544519606687	3.9890874042991555	8.30134352360165	4.157653356133312	2.7020210204362503	0.5567331221140646	2.2773829091621596
4.217331845101055	3.9932677998042347	8.296207956773486	4.152066554467453	2.730201218080518	0.5564968569122758	2.2682513698501294
4.2128828153200635	3.997422648706311	8.291944912742096	4.148329105988207	2.758023504602451	0.5563997336147003	2.259309592630444
4.209398194534681	4.001771599007306	8.289103259764433	4.145814040492182	2.7846274459615223	0.557151352754425	2.250771761125695
4.206974769154797	4.006213020938855	8.28804634174693	4.144013184701622	2.8108343325422913	0.5590704681630259	2.242098811301575
4.205647705623711	4.011350482601833	8.287925993188761	4.1421397090097205	2.8359622410917393	0.561874741481261	2.235460087683212
4.205624225914154	4.01616608146842	8.288551398499928	4.140057943407776	2.8612297455014977	0.5663577064005475	2.2295488346125225
4.206212069927355	4.020490879883744	8.290065149456968	4.138877083267311	2.88548140156767	0.5720403490016077	2.2235587351199824
4.206581519805828	4.024793634123956	8.292989586963065	4.138238962041854	2.90753395632611	0.5783408051266015	2.218813269998288
4.208080830128018	4.029609943505742	8.296997893291907	4.1371934256365455	2.928727678525539	0.5858228432133687	2.215015372508356
4.209658561437297	4.033802017493561	8.301660117386467	4.135249395215967	2.948115555506588	0.5941360014004602	2.2113950893872327
4.211916708485015	4.0363440490390055	8.306398281981519	4.132191393208675	2.9665261491573345	0.6036482668690875	2.208417203385404
4.215367032313945	4.038894262048837	8.31112588936358	4.127833577689904	2.9841666286673214	0.6136655198400189	2.2066479889527746
4.2204418295850115	4.041448125586578	8.315370235639	4.123125625166702	3.000763417417091	0.6232778766602459	2.2057276278348694
4.227335900275579	4.043025414068876	8.31951086381999	4.118200157386464	3.016173461824891	0.6324336061528891	2.206177522157074
4.235812247395367	4.042774714062691	8.32408910137604	4.113297144821002	3.0295000621573105	0.6418380928414752	2.207249125306125
4.245609843426376	4.041127203188417	8.329537117831043	4.1091299172951805	3.040976209656598	0.650628917744081	2.208882762009279
4.256101620728705	4.038246792266848	8.33618568410456	4.104857435043377	3.05115098332761	0.6587665689741103	2.2111399220914607
4.268382210850606	4.034207046083388	8.343243861227732	4.102018969176619	3.060442456782578	0.6672536694967781	2.212929978204095
4.281205744174038	4.028825104340468	8.350614057170858	4.100691623744494	3.0680010550613543	0.6764977954283159	2.2152410378539904
4.294523472798121	4.022753357171471	8.358879724922495	4.100244273008747	3.074114889624792	0.685732498171498	2.218241725971889
4.308862149171438	4.016368150296912	8.368609633305923	4.101259460828848	3.0788276183838046	0.6941794089189459	2.222008599856462
4.32397122902585	4.009077259787235	8.380387706865099	4.1035776053870014	3.081932524268915	0.7016755011437518	2.2271872770984267
4.339049362341607	4.000651274909403	8.394211176557883	4.106275751876337	3.0838222867815177	0.7088491168391565	2.2334766623382882
4.353506057590037	3.992353306063145	8.408624005352586	4.10989485588854	3.0841149152248706	0.7158952180710194	2.240281373061669
4.367764539284138	3.9843196375270447	8.424245454030435	4.1144558156155515	3.0836213521155313	0.7223600102340408	2.2465958372357835
4.381719190414552	3.9760906693950284	8.439933634071746	4.119118312594535	3.081904852685133	0.7294050705292388	2.253516230118008
4.395913921557604	3.9679541143703254	8.455514411925282	4.125137954336908	3.0787725871908997	0.7364829935939736	2.261498021240045
4.409537562868172	3.959203386119963	8.471090532811724	4.130858309367742	3.075092368473244	0.7428406395774482	2.270593023713425
4.42249213772655	3.9504238895985946	8.487542620816953	4.1367421592249	3.070389148080325	0.7472018349144612	2.2801170751705557
4.435278842917623	3.94071358839623	8.504180156563596	4.142860921011804	3.0652913120963152	0.7506939872175435	2.290281373191821
4.4468194425534175	3.930683238885515	8.521385620459272	4.148254063395666	3.058787015765142	0.7533024901016372	2.300069790007345
4.457454148164818	3.9198667054505263	8.538156795198688	4.153832056271743	3.050600444880542	0.7558511216146457	2.3091328921630088
4.467514034316489	3.908828296374206	8.554051099197013	4.158991214926352	3.040397305012321	0.758086787814841	2.3176525001444768
4.47684338700762	3.8966016674022055	8.569615383091907	4.163496507932925	3.02903891103807	0.7595360526408487	2.3264209373199227
4.485085228222134	3.8836936801058477	8.585867589649169	4.167179947356583	3.016420531213283	0.7601162146707667	2.3355995435779353
4.49271092472443	3.8699238249747174	8.60273937691243	4.17063994872368	3.0026826816537944	0.7596752866371836	2.3445576980649823
4.4998876277347755	3.8554120489434824	8.619413348242496	4.171567508144041	2.988178364201036	0.7585665525380743	2.3534416337658275
4.507168083051872	3.8407603396099894	8.6362378368433	4.171049000156286	2.97305114191865	0.7566512325304078	2.3629727031933987
4.51453166526822	3.8246143183715597	8.651777770038109	4.169267455199841	2.95737842678765	0.7537408452992563	2.3730888494842177
4.521794517190087	3.808111159722541	8.66669824803925	4.166495463916503	2.940357263817088	0.7491377175941508	2.3839494362475664
4.528927035583976	3.7916579989248245	8.68154521099743	4.162845571429826	2.923069454115224	0.744274028823497	2.3949340117551436
4.535445923198268	3.7756074686223973	8.696591661533658	4.158524667328603	2.906390567741949	0.7387285324948778	2.4069334117217416
4.5407238236293415	3.7597001831208403	8.711091972527838	4.153611889839512	2.8902515129806168	0.7333433813046274	2.418841950956723
4.54502057544557	3.744006365093231	8.725524036307574	4.148631879749819	2.8742644906460852	0.7281162834879498	2.430240313769288
4.5490178535134405	3.7287798592782804	8.738724197968535	4.143678253145487	2.8579711099828518	0.7234910065613055	2.44254307971354
4.552531429804293	3.714163701755732	8.75152638497601	4.138441611679135	2.8417684820577773	0.7184443761834516	2.455855323534489
4.556046705283436	3.6995410568284743	8.764800896517436	4.13426714524946	2.825216236178753	0.712977387913119	2.4701694653407804
4.55818715791243	3.6837618092925637	8.778447236445107	4.1310581119856575	2.80764957330184	0.7080267142233443	2.485634302519588
4.559839966996556	3.668964518939489	8.792919921796207	4.127939870122856	2.7897013274188573	0.7049220034112142	2.501731658649089
4.560914934600941	3.655000276481639	8.807444568211931	4.124526340234622	2.771550970386496	0.7029719130282146	2.517514027862369
4.562380416417707	3.6409224598668346	8.821658354327342	4.121510579722701	2.753206451445667	0.7014281102618971	2.5332450357454483
4.564214534768166	3.6260041454110232	8.835897745073757	4.117955875169593	2.734995248049389	0.6999435790873882	2.5485309771836673
4.5661920580808255	3.610197060476999	8.850800030108651	4.11470134085641	2.7172682173500267	0.6971752645412846	2.5643719085427548
4.568316741977768	3.594132191673425	8.86526324204771	4.111481860215707	2.699813093645256	0.6937811534563525	2.5816431001339217
4.5704808132199375	3.577171599078978	8.87999990095866	4.108788115243172	2.6832427932541894	0.6892266979466609	2.5989228688793746
4.5732719774834205	3.5600049935989673	8.894641231315566	4.10714027259074	2.6671339700927112	0.6841627595239838	2.6164563265762557
4.575950800040068	3.5424850295081045	8.908357353767219	4.104872455230413	2.6528381332337894	0.6788281631400628	2.634522688782433
4.580423081050662	3.5249420412008337	8.92103646830651	4.103215694645833	2.6403641482836737	0.6730168977133412	2.6513009818735003
4.584790806905205	3.5069303775227025	8.932399024769559	4.102389134251134	2.6291045975977556	0.6667330590153023	2.667371548509367
4.58959304201719	3.487839619672397	8.94329491950295	4.103090812675184	2.619363017165866	0.6613419202770883	2.6833172323399546
4.593800168370617	3.469011174529651	8.952686483033888	4.104716635559567	2.610560628018232	0.655747586623399	2.6990291843347762
4.597479587692752	3.4501437593322	8.960971680271715	4.107028548592984	2.6020303696541793	0.6499271109032521	2.7149381822393477
4.600706418306609	3.431548522130146	8.96802911190662	4.109528138194215	2.5938972330656997	0.6452904476334982	2.730562288273987
4.603752114054669	3.4132026725650264	8.974264009769843	4.112094962030887	2.586270546895641	0.6412988487816088	2.7452878477780422
4.606350331542205	3.395459697387016	8.979359108534373	4.1145781120658125	2.580413395359464	0.6373985089377773	2.7590270984536374
4.60764817943229	3.3775615475025282	8.983379061755686	4.1159093260299215	2.5757632448607923	0.6329751323173061	2.771687181493355
4.608639152530154	3.3601438365951024	8.987232956551821	4.117434399057827	2.571487845286424	0.6285009512016011	2.7834257946979593
4.606941422294422	3.343848512571713	8.990549818267963	4.117247759856127	2.5681973014211614	0.624570310882145	2.7953015899418348
4.60359072078383	3.3283895697101435	8.993893333142214	4.116340124902331	2.565432323517631	0.6205618834870996	2.8072557782221677
4.598756369014396	3.3143097047276058	8.997227255629676	4.115192381616339	2.5634391688352607	0.6157669332619691	2.819493467116722
4.592249048448732	3.300738522520888	9.001023457636824	4.113761444597617	2.562538582644062	0.611470684657652	2.8314152580466567
4.584119611762449	3.2879775429667126	9.004247836069386	4.1123516261613995	2.562508082957026	0.6075763798526139	2.8422340763702065
4.574942170717461	3.276131381682995	9.006594330630307	4.110974235698013	2.5636435888525297	0.6021469766414076	2.8518605131014847
4.564557687574882	3.264694838366316	9.009011468414414	4.10972778250243	2.566632276564968	0.5947270091893629	2.8612037445350396
4.552745060769456	3.2535390600933503	9.010635160421891	4.108537689251154	2.5697869053993547	0.5867007323580529	2.8708405705605404
4.539824474439921	3.2427711748082255	9.011316309393605	4.108000624410475	2.573962793944281	0.5785911941704002	2.88002338417406
4.524826497899923	3.232267036713883	9.01082620305781	4.10734481732786	2.579800231415336	0.5699551321233836	2.888279242009979
4.509379887045277	3.2218435991824332	9.009810999896281	4.108020725036958	2.5859482194618715	0.5605134753939772	2.895930845908375
4.493289332659934	3.2111049892613828	9.00752152450845	4.108861476846145	2.59339035060105	0.551262067907891	2.902346222129894
4.476658885217165	3.2003922242607175	9.00395169228334	4.109355492330654	2.6021952851679875	0.5415809683828965	2.9079711358683156
4.459987452965757	3.18963539980225	8.99835883628512	4.109987959401282	2.6128656011289437	0.5313283251387584	2.9137508048786107
4.44298514745295	3.179441804030658	8.991727718414062	4.11084384243681	2.6253976764695715	0.5198654588333248	2.9192303604439354
4.4263488419678305	3.16931553735106	8.985064816871118	4.112425865183827	2.6399982020616655	0.5092467055815957	2.9248768843480764
4.410328580601301	3.16014511824302	8.97764311740982	4.1144550209330015	2.655041268223718	0.49963538578645095	2.9293529774053755
4.394957378382198	3.151394844029346	8.969337612012014	4.116771707938338	2.670926878026471	0.49023982850135894	2.932500838390486
4.380541513915007	3.144189112032249	8.96105954108209	4.119046725322369	2.687275951216481	0.48067477004466297	2.9348558968574823
4.367213686568907	3.138295197097221	8.953367944077094	4.122318555803243	2.7037754434518635	0.4712543851877029	2.936479296387592
4.354298126847973	3.13288756725473	8.945439758382514	4.125327634306145	2.7202252568755942	0.46212428663862226	2.936800631911272
4.341532037380813	3.1285248071108103	8.937994586306077	4.128997712992777	2.7367548791401495	0.45235926085531497	2.936720057061933
4.329093899056841	3.12526548689974	8.930490362539693	4.133475372456724	2.7538059329979103	0.44329234067132095	2.9357902499438353
4.315655850763709	3.122623968608296	8.923644088441476	4.138680750506963	2.7704257473822307	0.4338439471655511	2.9342560724390077
4.302109753880262	3.11990564875306	8.917370821736846	4.144437840608515	2.787099815998149	0.42503139393692846	2.9311704969876127
4.287971761818016	3.1178275548083296	8.91157545953182	4.150518503334624	2.802976105323601	0.4152477412049753	2.9269556283623985
4.273705634537472	3.116143023991666	8.905988252639073	4.1561995919023405	2.819111723515374	0.40484680484704433	2.921930386224974
4.259378700408759	3.1146472321443377	8.900747584123557	4.162026803139801	2.835617794096534	0.39382676706042347	2.9160421039149123
4.244333069402328	3.112723057866377	8.895070874084729	4.168512315297837	2.852305156992198	0.38292893615633344	2.9090716402672663
4.228754337299034	3.109976639517239	8.888281607424421	4.175233563478529	2.8695289331014346	0.37220728582528956	2.901317375056769
4.213683922182721	3.1080194954793905	8.881245800594055	4.1823273192178165	2.8889137399090186	0.36143678561463516	2.8925401787157887
4.199016707033162	3.10605454643955	8.873865739855828	4.189857792927929	2.9100924933690915	0.35058723945782994	2.88287032469746
4.184171383084304	3.10418992212951	8.866998195018457	4.198097208123885	2.932522135732356	0.33923021970525524	2.872762614144267
4.169151849207719	3.1021847784057535	8.859914670700512	4.2062617358786705	2.9558442710628943	0.32787762440263085	2.862100574757605
4.153670379053342	3.1008817866579594	8.85187811766828	4.214220347795716	2.9791279732038842	0.31644787149361836	2.8520954952237734
4.138303783091539	3.0994575356101084	8.842581789831346	4.221390963439988	3.0027353058151167	0.3056959869647872	2.841981804989247
4.122734226227082	3.0976556225948912	8.832915954124038	4.22853337633288	3.026862817119024	0.29546709701314594	2.830480318321134
4.107110341519742	3.0965472240909433	8.822845913577572	4.235635934965435	3.0515852415200095	0.28611025127113177	2.8179127455134263
4.0915205248557625	3.0964931267129603	8.812293001001835	4.242420611095615	3.0761228013114117	0.2769478474228334	2.8048682388820945
4.076543056583215	3.097877388770574	8.801589574512338	4.249276244889744	3.0997357729767177	0.2673269403517682	2.7911813537763663
4.061204346246776	3.099527565055379	8.791160044223222	4.256146386850088	3.1217585877375775	0.25780194588172395	2.7777598950977853
4.0462245740009495	3.1022578701523904	8.780697624676822	4.263317051069267	3.1415443877848905	0.24904528152316174	2.7642295228405187
4.031600288482954	3.1068117375628703	8.769221603322295	4.2704156784285825	3.159015931252893	0.23958466617357493	2.750175031463827
4.018790035879636	3.113331212187352	8.758283595301773	4.277883933596483	3.175263845747093	0.230197278970187	2.734659237120633
4.007324667627123	3.1209056695262682	8.747912118335838	4.286044955138505	3.1901570325113413	0.22136390855938487	2.717359621393945
3.9970379366223217	3.129978332745042	8.738308538617712	4.295241399009896	3.203795740912747	0.21152327573429858	2.698972445750024
3.9875555621663796	3.141019361148993	8.728897944198444	4.305560847290407	3.216014313260242	0.20158844914055035	2.680729031833058
3.9779988882046577	3.1534163497648264	8.720344091223605	4.316890182763757	3.22696160235955	0.19145944797510805	2.662948258268295
3.9697024238782923	3.167351433625342	8.712799618265308	4.329621089486545	3.2371298513202413	0.18153840656721332	2.645128709659597
3.9616445048414546	3.18252955588152	8.70576230871091	4.3434649927019455	3.246825782812151	0.17187775741534123	2.626439155543722
3.9553645899804417	3.1989785645235442	8.699939695214045	4.358771210931653	3.255873944958345	0.16110631589827268	2.607074709726844
3.9503211671086995	3.216675978869493	8.694701754817038	4.373983474090581	3.2652944404374	0.14843014399761684	2.587680733811526
3.9467201867906905	3.2338675343963286	8.69015635024061	4.388680821351988	3.2751068022867806	0.13507294777085024	2.5675720479980826
3.9445351840776186	3.250969853824069	8.684547235958364	4.403171556349428	3.285264967337592	0.12059409788089864	2.5475361442878963
3.9434641404651094	3.268190010958077	8.679110015431634	4.417471166810361	3.296654258571939	0.1046870704814975	2.528172045684679
3.942307243313278	3.2849137300959494	8.673910371093983	4.4323502526009815	3.308869348939415	0.08996443682500246	2.5092183733968714
3.9415021117182167	3.3009290824083264	8.669041785020575	4.446854085422031	3.3209240523924097	0.07588109201280752	2.4899577854603123
3.9419423426540083	3.3166374701493604	8.664365029360273	4.46124812097688	3.332817257182575	0.062340618880546594	2.4701375037434237
3.9424117914660863	3.3315769906889394	8.659969393184928	4.4750499057048065	3.344841810219178	0.04864148613337366	2.450063832582979
3.9431555268680563	3.345435339371912	8.65624636635045	4.488548972350142	3.3567594904812	0.03523222988123348	2.430513649913636
3.9428367484748756	3.3588652136266273	8.651526460821781	4.500928963978722	3.369054849033984	0.02254879330984598	2.410884647317341
3.9423445235711716	3.370666230045997	8.646858777966083	4.513471910550891	3.3813667820082487	0.010672011060611705	2.391103784089033
3.941786339439684	3.382014111311123	8.642625946758027	4.526574378341323	3.393396018103084	0.0004586352894768303	2.3713015689457078
3.9404673611137047	3.3920011334495768	8.639939625387475	4.54038610945868	3.404040557659658	-0.008246635043955314	2.3509105699679873
3.9383888534554434	3.4012553091051267	8.637931116551268	4.553975830915967	3.4132695525383943	-0.015027217264873854	2.3301777474437313
3.9361287671939453	3.4103173869801444	8.636418125646976	4.5673061767017265	3.4212125748981097	-0.021967664146954155	2.308613934791303
3.933455523722329	3.4185979953078127	8.635429323506573	4.581206984487439	3.4289908960536675	-0.029451162229297584	2.2877111141707145
3.930174862785744	3.4253665604203274	8.634994274191026	4.595672822956032	3.436455737667458	-0.03781055262464318	2.267594728643998
3.9263640856388737	3.4306748292628715	8.635244829554976	4.610233513902452	3.443493271607482	-0.046833471838141696	2.2479382801891665
3.922510840373936	3.434490819430845	8.635818213603631	4.624485114084593	3.4494879033932726	-0.056612256443189596	2.2292927964070897
3.918685912012193	3.436734648114013	8.637660289686275	4.639832550009999	3.455210137051219	-0.06706688396026592	2.2110166969802907
3.914352189635598	3.43787623035553	8.640794182396888	4.655254737028304	3.460071605733011	-0.07755012791666556	2.1923905114706637
3.908505345279454	3.4370187879999876	8.645022016227786	4.670639217722149	3.4641345778547286	-0.08891430982479716	2.1739832615053905
3.902006990421798	3.434745044981832	8.650027289442747	4.685242795682045	3.4682336036133417	-0.10094182302132454	2.1564635340099896
3.894956734031054	3.4306379632515958	8.655245563301616	4.699982536447682	3.472091958674205	-0.11423706214393427	2.140335182479611
3.887759987164645	3.424334835424354	8.660764638909141	4.7141897058429425	3.4763224391158922	-0.12834304842532376	2.1253343765452346
3.880272479476224	3.416011742082979	8.66717877994796	4.728324228554189	3.480559931887701	-0.14271113814855796	2.1115004005041245
3.872809140353973	3.4063291864253626	8.674122623851392	4.742370146579194	3.484655352175193	-0.1573041523187852	2.098843313844417
3.8646101189347606	3.394788867192201	8.681690488662827	4.756662656152624	3.4888829407628648	-0.17202555013352322	2.087038100952083
3.8544478827878814	3.3825078804470587	8.689806072748409	4.770872759628047	3.4931764044596405	-0.18690253185771508	2.0755771634309714
3.8425255451448512	3.3687190118010095	8.698495815939273	4.785047025662995	3.496008647023689	-0.20193857944986077	2.064938720468631
3.8289286520746533	3.3543292194197405	8.70722514544002	4.799389834006121	3.4971767945356302	-0.2178447528658811	2.0554487842560962
3.814797561552419	3.3391513113990823	8.716220699400958	4.814379424690664	3.497072837436156	-0.23446994725884848	2.0467890438698726
3.8003910528682043	3.323325078627106	8.724883871061241	4.830455887172201	3.4959204576850094	-0.2517612952840198	2.0386517291523716
3.7859819552738014	3.30662009535699	8.734274285215736	4.847536180807794	3.4937393200073124	-0.2691656668344228	2.0300248357910577
3.7711638864535515	3.2899984043404347	8.744404258043218	4.865946857170192	3.4901203897820245	-0.2865758397680274	2.021708060237894
3.755491993084157	3.2735047243605644	8.75478536283332	4.884677476133819	3.4851492965396376	-0.30485421077786645	2.0139202951056867
3.7388121927190916	3.2565199334157664	8.765512137807876	4.9030488041161515	3.479268133814958	-0.3233870633217134	2.006376419578495
3.7211986081076533	3.239236986378963	8.77642877826549	4.920942829721031	3.472268983879981	-0.34267620945560184	1.9987508082798087
3.703972537534894	3.2212718621300125	8.787562443934895	4.9388014910550035	3.4645505530470357	-0.36207877231260827	1.9907465361593997
3.6869090342096453	3.2033936716906997	8.797898713253158	4.9554205921837156	3.457084479476896	-0.38225498471591796	1.9826927950252191
3.6693363611881917	3.183926674019182	8.808113477543088	4.9711349450775195	3.450735755345864	-0.4034567393289084	1.974380878376944
3.6506616853680534	3.1637019425212602	8.818529467836411	4.985210120467646	3.445850702928065	-0.4247468182186413	1.965829184610127
3.6304728855019768	3.14284578589714	8.828319606850073	4.997878373904163	3.4418533042858677	-0.44639070958172106	1.958245689089798
3.608837788634834	3.1219335344438006	8.837079754958628	5.009013821640781	3.439870904107957	-0.4686668179675297	1.9521836261499037
3.5855236755775057	3.100460926111059	8.843821017494434	5.019254580521731	3.439615244339607	-0.4903960329944763	1.9473067293253972
3.5613162437631716	3.0778319592445085	8.848745138307105	5.028941678997986	3.4405435902720485	-0.5117778151724169	1.9429222927377219
3.536835692013381	3.054973985017697	8.851377311804336	5.038081352202572	3.44214336515969	-0.5327890329511857	1.9387648384324963
3.512350769563088	3.0326358600366756	8.8515736741426	5.0471694237603435	3.4448681871403335	-0.5521262455921019	1.9353832811048095
3.4872953428611835	3.0097077274832276	8.849072661854777	5.055949195817591	3.4492374487060733	-0.5701402456107818	1.9333712546287578
3.462252490994523	2.9857758220506865	8.844266170079969	5.064469620714615	3.4542588801265954	-0.5853630406890962	1.9319364676799422
3.438402444706262	2.9622701472653414	8.836710017338142	5.07283228843389	3.459933255034562	-0.597362190628612	1.9300843695876333
3.415702790917531	2.939101434829156	8.82578017489597	5.081766952281301	3.466100453762349	-0.6068625967802305	1.929140261621649
3.39331431238998	2.9159326482832593	8.813154907568505	5.09030209069683	3.4724101991702194	-0.6143249636809477	1.9286572616777842
3.371485594948233	2.89302056163907	8.798073658334996	5.097879962281793	3.4785350960518175	-0.6190844862521148	1.9283097704173602
3.3511661472282017	2.870891619111418	8.781358344730943	5.103501678796497	3.4848167603048616	-0.6225603731025947	1.9282733060302464
3.331875498457794	2.8499142169422935	8.76234473408618	5.107222298863303	3.492497744778449	-0.6234667910501754	1.928504730895313
3.313200861502355	2.8303728984922736	8.7419195870407	5.109427548078272	3.501847577656883	-0.6221220346656582	1.9288880408534324
3.2954189313598645	2.8124821079923468	8.720337680885248	5.109567407846116	3.5120491466093458	-0.6196261243061271	1.9297284926226368
3.278936127777114	2.7968105796347813	8.698199010141648	5.1077624362905105	3.5228087973341293	-0.6163970577148636	1.9305603955367432
3.2632169916883913	2.7835999754545098	8.675795573043692	5.105332011048163	3.5346231044213936	-0.6132914776373841	1.9322974442218395
3.2474968795354995	2.773247865124038	8.652839153110381	5.101796290783534	3.547019437947603	-0.610054561072817	1.9356011581396215
3.231154996351447	2.7644432719125454	8.629707678390997	5.097704513724759	3.5597426278008433	-0.6072001487741423	1.9394527319447605
3.2149515382314346	2.7584750305083996	8.6048234496004	5.092408780072466	3.573756492036124	-0.6040937089615334	1.9437529342170938
3.19928774810666	2.7547681341003507	8.579649890255771	5.086718718425765	3.5888759486296653	-0.6012764412695306	1.9482237814697378
3.183430830894192	2.75220902032612	8.553619138384805	5.080468291138464	3.604493802640687	-0.598906927445827	1.953236945380691
3.167546227650266	2.75166187792138	8.52706912518411	5.073392199525868	3.619989384606675	-0.5969288567209904	1.9577724837646544
3.15137390598185	2.7523957795680905	8.499744099986879	5.065460306486548	3.6345585109471528	-0.5941152743258655	1.9617103385157661
3.134993909575635	2.754184125962298	8.47085994922106	5.058094082492519	3.6490006055605857	-0.5901726656713981	1.9654865535243506
3.1172796120006945	2.758124457494045	8.441126867551327	5.050802415539314	3.663593951523613	-0.5847599290422585	1.969626183943853
3.0987499848185096	2.7643800404886685	8.410139076388726	5.042981372606954	3.6778797373318546	-0.5780207816634242	1.97383192286116
3.0797018102198175	2.7725251517419878	8.3772255001165	5.034424226843698	3.692538139327925	-0.5706499126631286	1.9785572953705093
3.061363955326075	2.783957651817977	8.343014278797888	5.024807337915256	3.7072342040492656	-0.5628424172868052	1.9835169938496855
3.043738508136959	2.797968551685123	8.308422006107156	5.0151859489216015	3.72153286667012	-0.554118629115783	1.988041952818067
3.0260001875162073	2.81491587394379	8.273355069647925	5.004727393910173	3.735013664185305	-0.5449192437998474	1.992165219038339
3.0090174113541197	2.8354139889184586	8.238158334154106	4.994596791163762	3.7480937624663837	-0.5339445936237376	1.9955551499745408
2.99261107484785	2.858846661474915	8.202401179463779	4.9849931681627115	3.7599771091365715	-0.5219721703425066	1.998621735437478
2.9770021528059916	2.885465756302717	8.166742790510352	4.975458435065874	3.771774857861197	-0.5101710175687526	2.0014414350075715
2.9625194891534243	2.915143011864517	8.131607945819399	4.965511084000959	3.782796989667228	-0.4983399139530362	2.003672926187325
2.950405064627192	2.9468162571504446	8.095862298941958	4.95564779951732	3.7931339870308127	-0.48692885390939916	2.0042192636790825
2.9408807883508623	2.979621533734969	8.059840425966179	4.9453810809709395	3.803023672071335	-0.47543440943227283	2.0034932831634893
2.933159501601867	3.0137193844563352	8.024854451295857	4.935318849438488	3.8129492525120807	-0.46302622406369726	2.001412343913057
2.926744892024737	3.048340009876436	7.99011386624107	4.92426194541545	3.8230658889501434	-0.4489174620558504	1.9979910660019806
2.9219648798582716	3.0841183706029915	7.956495575464238	4.912494209991378	3.833062586038829	-0.43303801436994777	1.9936512368480015
2.9183074358193815	3.1209925393838356	7.923413305051805	4.900125574759383	3.842908903070856	-0.41644833869288456	1.989202619773434
2.9148651122132994	3.158125090578594	7.890575162632912	4.886881575119216	3.852574695964113	-0.39946846545254466	1.9842818531983806
2.912095027718077	3.196401182546905	7.857944943372532	4.873073485753876	3.862979021053893	-0.3816046391669074	1.9792490471057622
2.9100428684597586	3.235296826159321	7.825017089318821	4.859444854859085	3.873332879689487	-0.3633146780188027	1.9745547815631923
2.9084803702011626	3.274032628063591	7.792411595496045	4.845942879912361	3.884437061220156	-0.34421589148123655	1.9697548650197727
2.9067350287051723	3.313055808738572	7.761087670929589	4.832418862851787	3.8965460817066306	-0.32432662714152166	1.9661203319240736
2.9042455946967034	3.3530537640157547	7.730798611591278	4.819734717578245	3.9098347020819677	-0.3032623330798489	1.9630594923649585
2.901620752091921	3.393840757684808	7.700973867762166	4.806666029161255	3.923337814190859	-0.28153623882807816	1.9608124392963866
2.8993489996614605	3.4356266445088592	7.672193523900381	4.794292572944179	3.936855767964193	-0.26018684772840883	1.9597251785353524
2.8968949581243235	3.477732551925139	7.644597283843739	4.782461617419073	3.950959152949994	-0.23973794743811563	1.9594316173104898
2.895182478594192	3.5201993339080575	7.618112877042421	4.771229449419562	3.964485704810394	-0.2189529337579409	1.9590656985623407
2.894261099296363	3.5635136811559827	7.593778584433401	4.759555028585513	3.977982533026302	-0.19904373535240816	1.957998958211653
2.8932987283554747	3.606965010838022	7.5714077087870235	4.74726009152823	3.9917727579039592	-0.17975543573177752	1.9565094840280088
2.8924441508376764	3.6513678048730824	7.551388822974196	4.734764982736807	4.005755019405906	-0.1608257163831872	1.954277047103918
2.890617536584428	3.6964974219492532	7.533752874245332	4.721549736732527	4.019296678993726	-0.14341752294856697	1.9519036068965154
2.8885235329242165	3.7427303176268185	7.517685830155571	4.707647972499768	4.032112186397241	-0.1272025598675852	1.94854136037373
2.8863631412712625	3.7900239059273777	7.504047486674417	4.693520572764464	4.044334775247426	-0.11326940774287038	1.9444456591519437
2.882990669077942	3.837442344735837	7.493676182060383	4.679691235810829	4.05552797853364	-0.10074359896524988	1.9394519739272287
2.8787671493824796	3.885815249451734	7.485931363712022	4.66556899347525	4.066202025125671	-0.0892665579725281	1.9330521346213376
2.87399979083694	3.9352812650342095	7.480118615492468	4.651754965053108	4.076530622112372	-0.07868932235846218	1.925614617216164
2.8676211334215647	3.9845508938253076	7.477015987160903	4.638701957574973	4.086838697323111	-0.06970583689553406	1.9177816093253819
2.8598285969877457	4.033205960736941	7.475685849421823	4.627684086737667	4.096666528110387	-0.06116138679271634	1.9101015156834964
2.850843181311346	4.081440529801009	7.476945427203876	4.618428658667488	4.104955920605943	-0.054366882738389063	1.9024562705435666
2.8398614725566107	4.127651353914465	7.4801575872787245	4.610122463497707	4.11241038101074	-0.04906847723937594	1.89545289375612
2.828522535476986	4.172175668810223	7.485350637821313	4.6034921980107395	4.119538062007771	-0.04443048936545078	1.8878530756802667
2.8164224244001925	4.215062382340455	7.492541280993722	4.598238650416739	4.126082873062014	-0.039918746630520634	1.8797138330914605
2.803706689916066	4.2558758785641935	7.5017030949772305	4.592667721725513	4.132369168130818	-0.03469310132898869	1.8702044799304725
2.7910561728353316	4.295376627045969	7.511744343312052	4.587816261888582	4.139359557975411	-0.029915106967226726	1.860142554733016
2.7789417484379713	4.332733879813736	7.522511121858211	4.582869331237097	4.146619941656097	-0.025262030204535144	1.8496294797315245
2.7664660425094825	4.367499673568183	7.53430951514579	4.578338009307731	4.1540504324336	-0.02117649760147164	1.8387099503316766
2.7538031930307914	4.400624817721462	7.546167964610122	4.573967552681332	4.1624368379699845	-0.016536911782527267	1.827179108433745
2.740908353194988	4.432765692201185	7.558410336574149	4.568802070430774	4.172580048295966	-0.011654913587193186	1.8149271355521484
2.728259919542869	4.462596096811591	7.571059772002365	4.563354596890393	4.184790355996041	-0.005693320735949331	1.8024531035015958
2.716828210072778	4.491611811370904	7.583717117134054	4.55798010014211	4.1988077731019775	0.0006894715151115061	1.7896994456877733
2.7057921181043985	4.519753697140742	7.596583603594717	4.551695781152202	4.213704114449151	0.007814591547396513	1.7769865211234832
2.696250636836374	4.546278897918459	7.609425779180022	4.544990076475299	4.2305639591157345	0.014824780068323759	1.763632649549525
2.687653810402084	4.5709065286101085	7.622225629670579	4.538280885857979	4.249175092016155	0.021441415516768578	1.7505388259472268
2.680672361982846	4.593290470417685	7.636574048661618	4.532042872941163	4.269168998599318	0.02850024292587741	1.7366101644985796
2.673855442021552	4.613352536828683	7.652241991805099	4.527200054472735	4.291317705893114	0.03667484870422391	1.7222286872814379
2.6685086746576956	4.6314319570450495	7.66866728195437	4.523205246098277	4.314949454508167	0.04569180832161138	1.7073151012715762
2.6649487671866967	4.648005787557371	7.685889563716873	4.519723247535764	4.340247551975446	0.0549857066181898	1.692368002292255
2.6625975172103433	4.661968830132726	7.704273116635634	4.5165405727136525	4.36584777849704	0.0642913399388981	1.6780523412573125
2.660810691586758	4.675281596475401	7.723213855040042	4.512557810276738	4.3926642821342075	0.0736162941607448	1.6633627329741314
2.659086733576665	4.687388153549447	7.74236890453793	4.508239514930849	4.420927978423077	0.08359771818557274	1.6478404701526386
2.657809126623001	4.697808405919137	7.761233580951991	4.503648233147427	4.451452511972633	0.0942714256301323	1.6322503521073723
2.6557475224156204	4.706959302645442	7.780745679056245	4.4990275955651144	4.483715248027302	0.10562726036315123	1.6183479811281642
2.6526417127207185	4.715752410218742	7.800275368096793	4.494402989782262	4.517419408981837	0.11782053732514497	1.6052385428098663
2.648788756491394	4.724055276434424	7.818303909824874	4.488788640076353	4.552419666051407	0.13003125023745005	1.5930728565565873
2.644401927588136	4.7326472060452796	7.834921299655287	4.482752363053285	4.58811032570303	0.14136725473814035	1.5826290281899449
2.6385701751026547	4.740435547359639	7.850164414488212	4.47589800681544	4.625135296208324	0.1510528531478377	1.5733498142308056
2.6315629481214327	4.747358730823463	7.86448121126041	4.468917487712462	4.663517640811668	0.16004932258520804	1.5644035220248735
2.625060951381305	4.7549592042169655	7.8787034128266775	4.462079614378949	4.703608229071904	0.16882273398827485	1.555772418427346
2.6191105879369014	4.761829506561716	7.891944515077283	4.4556363476975545	4.744436162885391	0.17752834386115462	1.547612174574565
2.6129865492536344	4.7678148120828014	7.904943823575871	4.449266498191711	4.786324270333098	0.18634006584371815	1.5397869013537062
2.606970298467439	4.773630596269557	7.917676463390178	4.443343145177173	4.828480891447209	0.19449423909997815	1.5320622189628752
2.600760001462856	4.778807629961716	7.930348604057947	4.437288909523759	4.8706480361121995	0.20178645802318446	1.5234375645843279
2.5953824213248553	4.783265360561664	7.942615338057838	4.431369666105829	4.9123343884392465	0.2083120678100781	1.5151330961245348
2.589708028996311	4.787621312360089	7.9545904643953635	4.42644707933731	4.954599153664553	0.21418690130807044	1.5066733518562985
2.584358231138842	4.791161504251457	7.965693298320693	4.421805683432833	4.997247819169521	0.22027403398469653	1.4973668388699304
2.578908132498593	4.7945932776241795	7.976357963779947	4.416794725570465	5.0399174647473535	0.22804826102954934	1.4876213467008963
2.5730918728681087	4.797058916945259	7.9869731444819445	4.410830867200078	5.083535502013373	0.2366812583181992	1.4781079295014425
2.5668095609949084	4.798092266173673	7.996386835162109	4.404246217905933	5.127858764821649	0.24640869745994304	1.4686701582459898
2.5599867075702964	4.798144660194669	8.006169922112086	4.397772003006997	5.172931071702029	0.2562570319904995	1.4595318451434733
2.5531701656523156	4.796958372344417	8.015618215115067	4.39079232984851	5.217457136679875	0.26573161408336327	1.4516999072600612
2.5465156968512686	4.794835069739685	8.024126527725103	4.383565273098794	5.262023685214105	0.2756062757815683	1.4444671855311022
2.5395872270847892	4.791999753523122	8.032054038669596	4.376308839499167	5.3062381408443615	0.28649655655531286	1.4380324399331297
2.5320652130803127	4.788164015590363	8.038213564716187	4.368561456042689	5.350329467683264	0.2973284581178943	1.4319996717192665
2.5246744489048085	4.783829647936754	8.042426235515242	4.359871708327978	5.394012494089336	0.3086827637985427	1.4275576709203899
2.5164054261528817	4.7787216120093845	8.04603151755715	4.350603423321571	5.436631185247004	0.3202902101954516	1.4244249308375503
2.5088749087313498	4.773107570468993	8.048913033803288	4.341771444567348	5.478259304184775	0.33185568596341125	1.422534298006896
2.501946001127626	4.76782665970232	8.050360517462291	4.334040361107788	5.517395085136108	0.34336263153651864	1.4210960534492054
2.4947488362574144	4.762968263151882	8.050587886651073	4.326719127348985	5.554266547183192	0.354494749397358	1.4200041507938919
2.4881473509483127	4.758238674245575	8.04960200618317	4.319577863993214	5.589545546785703	0.3661370299532375	1.4198152620994156
2.4825805052380585	4.754772198744465	8.048294553806741	4.312950159888615	5.623600529828903	0.37851509803839106	1.4196208674837163
2.47649596024494	4.751884986275347	8.046305007741967	4.306523273410095	5.656182973522415	0.39094404804826266	1.4208554891015395
2.4706034711362728	4.749390420697167	8.042029375857641	4.300014623292757	5.6873884273870825	0.40287032210119145	1.4235222845583755
2.465341259138611	4.746881304845199	8.036578493907488	4.294346169252608	5.7172951322902446	0.414991119886418	1.4278211527572517
2.460846976802296	4.743531483094415	8.030648713819655	4.288802746104395	5.745189972219898	0.42797152435181474	1.4325284237738507
2.456667421400037	4.740637927277994	8.02408131268987	4.283676169825441	5.772176205611172	0.4411528432331956	1.4383707015407596
2.453761728733276	4.73852855032703	8.016801821413518	4.27814901419679	5.797727635551909	0.45539267247232795	1.4451365591854686
2.4518638978205756	4.736946874362953	8.0085234345098	4.271935664233642	5.821759171986927	0.4694504100275878	1.4538017115717818
2.45173240957878	4.735580295918131	7.998919863591101	4.266027734057712	5.84458034621619	0.4835876895006058	1.4645832818522289
2.452464275448068	4.7351792928750855	7.987395204017887	4.26053301842599	5.865763563305313	0.49727650204737317	1.4766053993700183
2.4534538879392622	4.7358454629267275	7.974062787297599	4.255349993566606	5.886243545830463	0.5109276966090797	1.4896058961681458
2.455812327869124	4.7373905128330644	7.960170044729744	4.250659473828832	5.906690983146487	0.5243498594255226	1.5032846429013997
2.458874834569005	4.740301973858059	7.945685399106595	4.24713341517813	5.926306977527186	0.5382535415884324	1.517509355750053
2.4626617332909815	4.74543008858881	7.930371114155913	4.243955928874581	5.944349599196057	0.5525825265689734	1.532100308700468
2.4663302954292443	4.753354705980168	7.913166952816081	4.24107869327255	5.961213837124233	0.566677901633448	1.5478267774783732
2.4712121607660866	4.763510648829497	7.893741069031306	4.237823462480775	5.976228533029713	0.5801375617605856	1.5641983250048694
2.475534549129156	4.775250721989475	7.8720127181215815	4.234992693381178	5.990243080506376	0.5921202083696286	1.5806027416707662
2.4797481047981056	4.7883578455431985	7.848235311288313	4.232437599913519	6.003589966247808	0.6041135420918137	1.5959619508058547
2.483099634597156	4.802644491796139	7.822618161223629	4.2296914916139166	6.016853557723677	0.6161509794711002	1.6100444711185806
2.4856030617012213	4.817460141093123	7.795884175016497	4.227635978922173	6.029913447548181	0.6280698566169038	1.6231033529847934
2.4873481531427517	4.832097091989962	7.768285888184961	4.224940658881152	6.0417377759703035	0.6400540298064131	1.6360618726460587
2.488441695786117	4.847105870439271	7.739198967962346	4.2218023746586235	6.051871360417493	0.6518718725168628	1.649133175738829
2.4899921531022957	4.861989074399639	7.7089313740500165	4.21709717777957	6.061250788471776	0.6635990450883362	1.6609627678815397
2.4919083088497738	4.877479790231868	7.678056571438751	4.211637498882845	6.070388869208388	0.6745090516645865	1.6719999963998706
2.494060752064709	4.892400513948006	7.647182817846902	4.206119307092824	6.078903403941041	0.6845616973518023	1.6816900807639663
2.4958083081129736	4.906078306882801	7.616666321989666	4.200020867451799	6.086966278381634	0.6948993254763203	1.6891063765855996
2.4974046379002712	4.918677846474192	7.586256040883047	4.1928454270124185	6.093901952398194	0.7059299718308453	1.695994028672682
2.4988703465600404	4.930369012442162	7.55547102528428	4.184578459268476	6.100368996987844	0.7172659049678383	1.7026730835757886
2.4995604536814975	4.940916594413683	7.5240549913078265	4.1749098872234125	6.1054480509754985	0.7282424102594686	1.7088731825399825
2.4998086368184196	4.950421989854431	7.492916461388298	4.164461048377369	6.1092321358013235	0.7387105047543543	1.7148835865077923
2.50026422007393	4.959645875399444	7.461438660917369	4.154112443902466	6.111760989736796	0.7493604144937486	1.7198539922186602
2.5006366006951875	4.968627641668841	7.42979645060749	4.143729819410083	6.1134344143423744	0.7601113490259508	1.7237919942476547
2.5004965561679726	4.97769186756583	7.397693227878246	4.134159524698653	6.113752689216665	0.7712758440412858	1.7273737024040152
2.4997741499143435	4.985771361016963	7.365138256122259	4.12511013537397	6.113473383909434	0.7829877946520849	1.7294068341139224
2.499504936725462	4.993162735534125	7.332881405680547	4.116170102461825	6.1119937371865305	0.7953376896640977	1.7308434115278215
2.499678460110074	4.999974569154774	7.301076745391246	4.10751412367903	6.110197084346086	0.8077414508789125	1.7319045789952037
2.5006573436565476	5.006555484234208	7.269640051892348	4.099947582868858	6.108200526312805	0.819518779350271	1.7316074599195925
2.5023420138388834	5.013045039437332	7.239246573407331	4.093444371269998	6.104835477544803	0.8306442784367022	1.729866208254102
2.505089595531339	5.019484151816915	7.210132402325806	4.089087298650599	6.100433486471752	0.841535445239068	1.7276447817785816
2.509391660971085	5.026779491774096	7.180559013601422	4.085211204381053	6.094666747543541	0.8530141140971741	1.7243456320865445
2.5143799487333554	5.033671025504562	7.151754255243724	4.082218916017761	6.089003358024089	0.8641839833215027	1.7198015272408858
2.519929893339296	5.03936269807823	7.123683410297523	4.0793019575751615	6.08284018375046	0.8747561133870398	1.7140144000099218
2.5261704551167337	5.044046096987935	7.096554320826685	4.076054510259179	6.0767528084926115	0.8838432769435057	1.7077230288350536
2.532900726197232	5.04712223489678	7.071042007388538	4.072746495392881	6.070416872691753	0.8927600245766331	1.701051704888856
2.5402964465555633	5.049212156585453	7.046773092210883	4.068854652020331	6.06408606011709	0.9003690171714909	1.6932928542513355
2.548762335651912	5.050748929707023	7.023560089131431	4.065320702159885	6.05785643756674	0.9064682363594504	1.6847594531861796
2.557138082035751	5.051229556580847	7.001560523338766	4.061099822006598	6.0517893574122	0.9119706342285415	1.6757392225695218
2.566074020473933	5.051455173405137	6.98041198674462	4.056316118697971	6.046771804265235	0.9164714084293214	1.6666565529749144
2.5764303415640732	5.051249706544417	6.960379354014801	4.049971450731492	6.04316171114242	0.9204081974048685	1.657058193184103
2.587467316568757	5.049982173888009	6.9408639393109	4.043077516854852	6.040641170584623	0.9230042979276073	1.647244973874329
2.5999446796833503	5.048000069940828	6.920746756264317	4.034835887196605	6.038436760229266	0.9241983464133162	1.6374400158026128
2.614367193903917	5.045998861971991	6.900325222069693	4.026267314641422	6.036799239791605	0.9249871439374816	1.6275234506995846
2.630884229853255	5.043910399020053	6.880775440144195	4.017156133062563	6.036035840683644	0.9251911957181983	1.61687052068207
2.649131538762339	5.042218278880989	6.861299504991765	4.0072846723581765	6.036047041941597	0.9245500273872774	1.6058929334529464
2.668548522409628	5.0409004128734285	6.842322459420341	3.9973701455478285	6.036920379494921	0.9235111085052362	1.5941866374749696
2.688535336144481	5.039867683214455	6.823294107972781	3.986393216356718	6.037813712842791	0.9226643312966732	1.5824142776179133
2.7090663505890613	5.038434724946357	6.804312723877948	3.975257137301075	6.0387621080850336	0.9205124036339646	1.5708549535906062
2.7298743363559486	5.035549235356311	6.786389218838096	3.9635507207982785	6.039619243358381	0.9174775075269282	1.558179318276135
2.750144460273636	5.0321013128464305	6.769864072889104	3.9517523683908946	6.039547820339924	0.9135349274220043	1.5444026524656782
2.770004366864083	5.027630350109412	6.755608649586005	3.9388940972244346	6.039484026561547	0.9082888840875575	1.529731787139697
2.7891630483513854	5.021764074308225	6.743766080435826	3.925362223946608	6.038903171038494	0.9016845804897884	1.5141349186670443
2.8069790425081487	5.014528335659994	6.734116940598598	3.911022515960907	6.037626825980607	0.8940123190109008	1.497633061422122
2.8231862203246765	5.005406561191131	6.725959443488781	3.8959083020494	6.0358755734351215	0.8853938930626248	1.4807575192213676
2.838017333799914	4.994360439429793	6.718786342533	3.879525640654072	6.034350384428195	0.8758134541615236	1.4637786811659719
2.851601473856147	4.981575814996075	6.712440236226045	3.8620190310140576	6.0323638792340795	0.8656301812991555	1.4463355415938848
2.863573847235168	4.966972736482561	6.707758545710262	3.8439017013182486	6.030151920834006	0.854895915732735	1.4282688103976167
2.8744141557562157	4.951527167657724	6.705062650244322	3.824818728670277	6.027331059460485	0.8442590507424266	1.4102475221858213
2.8833589712068677	4.9350636049633865	6.703588198509531	3.805564919902995	6.02409028297128	0.8335860031450762	1.392755355239846
2.890965915295143	4.918307273908549	6.702765520048541	3.7864652300668	6.020145900661852	0.8229104607611377	1.3762411481161292
2.8978869508011322	4.901407064169504	6.702272895222826	3.767508332916968	6.015456949355358	0.8129045045826727	1.3610124782604478
2.9038396738413907	4.884985750255698	6.701571109871846	3.7493281080618432	6.010454966472322	0.8034122680416727	1.3467621314767497
2.909726085131005	4.8695659063306405	6.700655587745216	3.73149991968414	6.004770246226009	0.7936486928222053	1.3320640568195279
2.9152824080687503	4.855392121046795	6.699559376704935	3.714762446595226	5.997993018570851	0.7837975763820688	1.3178078321087576
2.9206579617986583	4.841422865832492	6.698892097704313	3.6993255196533514	5.990119883864742	0.7742308471288448	1.3034798037196251
2.9262480987470156	4.8274962018433545	6.698662029153232	3.6845192706664074	5.981663379883277	0.7643530936016513	1.2899790719026705
2.9328989080123473	4.81463162145291	6.698220782737468	3.6708053675553463	5.972985562704954	0.7536628301915809	1.2774295912396931
2.940395276530255	4.803403059348989	6.697415908536804	3.657572139256953	5.965510600052681	0.7421852689275122	1.2641868161017455
2.94880869420759	4.793284941346889	6.696663206817262	3.6446782910797277	5.958771777608892	0.7303391990391435	1.2511088923263818
2.9582243981382073	4.783683869417608	6.695310866581097	3.6321265293667624	5.953631090534574	0.7181922353964523	1.2378148581858164
2.969058967733978	4.774603937343887	6.693707737754423	3.6196266274157947	5.949539644928874	0.7062712688497456	1.223205008155092
2.981589194251326	4.766017436485496	6.692876350072049	3.6067011216863465	5.9460999914793105	0.6944259755906506	1.2088599717028794
2.9953016316424117	4.756915370534301	6.692347381908573	3.5933904234859426	5.944121238499119	0.6836916073350137	1.1960223494568414
3.0101544340019286	4.74723840044828	6.691376028033271	3.579356683690252	5.943554401068744	0.6733885905657641	1.1836820444913232
3.0257626015038666	4.737555388109694	6.6905276596747925	3.563737580065136	5.943565247259413	0.6635919609591365	1.172285840839935
3.0417231875292865	4.727689159772128	6.689270585049838	3.546918892139844	5.944344232701434	0.654544854076913	1.1615674393761803
3.0577100031456554	4.717595488364935	6.687756698656301	3.529174274193342	5.945107624525294	0.6466057651150274	1.1513695733870304
3.074375435804412	4.706401956065375	6.685203269889592	3.5110490258060163	5.9451314745999655	0.6402504300558939	1.1419306906302498
3.092211568549025	4.69505500857792	6.680911840856328	3.493437755150875	5.9447873772189235	0.6350476045479575	1.1334643569954446
3.1103366147130607	4.6832365711803865	6.67569141918085	3.474384714028095	5.94386372622114	0.6305874750591685	1.125350986322561
3.1281896141921797	4.67042863052987	6.669720056647585	3.454912074459785	5.942367551180726	0.6260416574745543	1.118390166277222
3.146410206374143	4.656722357744429	6.661216002894876	3.434297033401913	5.940429889211463	0.6219211176802927	1.1121445471263356
3.165271379288893	4.6428964176419365	6.650654180934243	3.4131922051381482	5.937558172402553	0.6181951769796202	1.1062353567206593
3.1849688552326874	4.629014994955395	6.638842542057249	3.3918115991599658	5.934303297071921	0.6157032247798429	1.100978137655753
3.2050520610586677	4.616023650323354	6.625355725875528	3.3709411413795722	5.93066941431284	0.613468544738599	1.097313934724887
3.2257628991369685	4.603203466189426	6.609873346950017	3.3514384614582613	5.927581803881237	0.6118816293432706	1.0941597988138996
3.2466645985508524	4.590342196288341	6.592613207184216	3.3323689635240656	5.9254564647741	0.6115101371861591	1.0917919487905092
3.26752021657503	4.57804583541653	6.573722098848287	3.3130594679173626	5.9236991008681485	0.6110484351004044	1.090376166221166
3.2885801547756253	4.565419213776433	6.553366150643555	3.2923095611574418	5.92261636403545	0.6114328458778375	1.0891877690065106
3.3094724420476145	4.552156716316187	6.530892877869719	3.2714559230856692	5.921817887948039	0.6118095618095716	1.0888121422449324
3.3301872168906983	4.539384904029003	6.506890406398556	3.249881280746409	5.921346781390973	0.6127597164232597	1.088762325236363
3.349722404279352	4.52601531221897	6.482009172413921	3.228397966861193	5.92159006744732	0.6139405046544567	1.0891880009638042
3.3678509632269837	4.512380580211602	6.456031574198777	3.206311956634732	5.922344830874287	0.6153227587149871	1.0893834570693008
3.3842818587291346	4.4984787503113	6.428654541688664	3.1841929568823097	5.922401190843339	0.6166708394823687	1.0898503576371612
3.399760772776522	4.484274330482528	6.400082858644721	3.162128868957434	5.922042916373411	0.6185808066110967	1.0891793080903325
3.4133443701628052	4.470706381032877	6.3705973546823795	3.139475110244498	5.921027236639079	0.6200295796699985	1.0894767610774854
3.4266646291605793	4.457400619088608	6.340645644232831	3.1165941949559777	5.919554618993557	0.6213022220600872	1.0899852114652604
3.4398905360138783	4.443901802227507	6.310184590085642	3.0933817689900214	5.918335898512459	0.6232254524262885	1.09030331743273
3.4522079708575224	4.430767750206691	6.2789095983325245	3.0707305646160115	5.916784018980268	0.6253520944347194	1.090903216003712
3.4645849055245046	4.418822429283807	6.247411985113857	3.04793831735483	5.915449329729009	0.6276529496892901	1.0916153119746193
3.4767445825966585	4.408191163662993	6.215343595932531	3.026069018294025	5.914510794732021	0.6314502871445131	1.0929822679715084
3.4889403862507438	4.399098588737646	6.182982157966228	3.0052375265429823	5.914041584721081	0.6360541772159952	1.0952488693168538
3.5013921506800125	4.391365511154241	6.149523237215009	2.986061483640454	5.913269706566789	0.6405964767142871	1.0982716979097358
3.5146797250148034	4.385188658740201	6.115351206091732	2.9679427056460566	5.912836761764828	0.6447241655542749	1.1014323981964735
3.5285435581096567	4.380418511260322	6.081356235021837	2.950867280998188	5.912286395412293	0.6484561434948763	1.1054918357406303
[truncated: 1,001 more rows]
