# Supplementary material for: Obesity dysregulates feeding-evoked response dynamics in hypothalamic satiety neurons
Source: Sci Rep. 2025 Oct 14;15:35837. doi: 10.1038/s41598-025-19800-2 (PMC12521569; doi:10.1038/s41598-025-19800-2)
Supplement: Supplementary file 6 — Supplementary Material 6. [file 41598_2025_19800_MOESM6_ESM.zip › Supp Fig 1/Supp Fig 1h/MPK119_NCD_Late.csv]

0	1	2	3	4	5	6
1.7535827132136965	0.3336300334921828	0.8929312355161424	1.447762957299696	1.41135629559472	-0.10362930400927538	-0.7553069344224191
1.7382631648100346	0.2899060087303035	0.8998565249508919	1.4181580865854855	1.4065569638540447	-0.11853443692049721	-0.7424935956173552
1.7325298857558062	0.25359749211524285	0.8941394450915312	1.400645825370189	1.4024997072823449	-0.14493185834241457	-0.7335046842676133
1.7286456876783591	0.21323796752050528	0.8739892758535576	1.3865849160067154	1.3975704553672872	-0.18180396264795723	-0.715207096688202
1.7249396939452835	0.17293461070235056	0.8493002649762826	1.3674379753093373	1.387741907673838	-0.2123953093856289	-0.6924820337827783
1.7220441898685401	0.13701525540781345	0.821056210140365	1.3524534131934858	1.374899354884755	-0.23951696029844693	-0.6724029729181668
1.7126861628335597	0.10321320462228	0.7926988929099088	1.3368681554642976	1.3618649860127827	-0.2677574858929393	-0.6529429333083007
1.703091192578079	0.07236494898111763	0.7622967478863948	1.3220908015671349	1.3471142766025004	-0.29290567422200836	-0.6377947241993054
1.6858317939971044	0.04616991327088474	0.7264046185446581	1.3046753499967325	1.3335695873931108	-0.32004656306303064	-0.6236656728383172
1.6614473201481827	0.025477586747752565	0.6929112286983466	1.2920665915286629	1.320143726593038	-0.3457345357425444	-0.6123449804771613
1.6352867055298388	0.006640147060750057	0.6553953589626605	1.2836168863379385	1.30739776300774	-0.3726907454209821	-0.5994478190948599
1.6102438129569965	-0.010606882889198171	0.6179359233268368	1.279918400322531	1.2916462780012985	-0.40077248011951755	-0.5861593961618325
1.5861677769766225	-0.025159523783040323	0.5827640958234406	1.2798283487033526	1.2758026965389733	-0.42707562147775724	-0.5719881077794249
1.5609043528278002	-0.03613484382048948	0.5501607735291298	1.2815366254244502	1.2591226243472309	-0.4516097885374555	-0.5599337921024222
1.5351536763207025	-0.04338593772373353	0.5213637109323471	1.2855498678073778	1.241465786845686	-0.47556947977015906	-0.5514647739806723
1.5077564261879284	-0.0495737651168165	0.4970296116755239	1.2890753283290468	1.2262580703189825	-0.49915635848843554	-0.5429448482727764
1.4775242588653843	-0.055193393181823744	0.47589824880848414	1.2933809430561118	1.2137747602430051	-0.5215623808582813	-0.538685528124398
1.4472006434458884	-0.06073636069731808	0.45518341996835887	1.2978867509745347	1.202277903111287	-0.5441044127491094	-0.534589711322974
1.4183681042536682	-0.06608974435632815	0.4344670820951389	1.3045140297955375	1.1908630697487848	-0.5665345271637138	-0.5311703135871506
1.3912506846506758	-0.07254643495798684	0.4119643607436094	1.3130986913337235	1.1818344710117261	-0.5891654590330039	-0.5299051599988154
1.3629032607220821	-0.07843003077610634	0.3887021257273822	1.3219591100823813	1.1745225765674676	-0.6100501904058435	-0.5299333966291521
1.3320760983177833	-0.08323639362396462	0.36589143363944343	1.330994975041211	1.167626287852421	-0.6316161705086054	-0.5306532451174047
1.299575464640339	-0.08755077855117023	0.3414130329394212	1.3395452065921203	1.159984041617082	-0.654967093822576	-0.5322088571225627
1.2663323627185787	-0.09132418681648381	0.31507864895625964	1.3475539509250152	1.1543197626232626	-0.678127078209385	-0.5330759481941126
1.232351935978101	-0.09464737503479564	0.2858439227738543	1.3545482009070042	1.1508670501138045	-0.7010090402538435	-0.5330251676899079
1.1983416934792557	-0.09595475267645881	0.25303777110094305	1.3608121750229885	1.1475816320325558	-0.7240904681256365	-0.5326585822363324
1.1668407947401485	-0.09488406043297773	0.21749788269691972	1.367365958386143	1.1447407671708363	-0.7465874264707625	-0.5293241829532122
1.1353308157875799	-0.09179412446183041	0.18070127833480507	1.3739817915825132	1.1414835316667549	-0.768729907733414	-0.5249671847410623
1.102163852052901	-0.08639345069484285	0.143989303817189	1.379219154595436	1.1377838499881179	-0.7904099450170593	-0.5197058040571948
1.0677859500611935	-0.07925606391548927	0.10777791799832329	1.3827675680806668	1.1333319407685511	-0.8122646753455233	-0.511973213375776
1.0334412997947775	-0.06991712941070727	0.07399383704821454	1.3848274796273425	1.1284422671450256	-0.8339482903505696	-0.5036629442486549
0.9993156056619563	-0.058646650763542224	0.0425799443111171	1.3858684096991312	1.1235145868011756	-0.8553619078870733	-0.4941893152739645
0.965965314513549	-0.045703215182195195	0.014123898246495317	1.3864181970826168	1.119157635588933	-0.875132293751546	-0.4842734717385533
0.9337046145381536	-0.03289516365185144	-0.011227364959188767	1.3872749006182683	1.113151308526872	-0.8953817653041112	-0.4733696309156958
0.9027335005101981	-0.020127410356055975	-0.03371709958259702	1.3879067226196982	1.106217890470809	-0.9161957061636039	-0.46242783044808633
0.8719400139130427	-0.007087126803597403	-0.05246117809236593	1.3883918760861895	1.0983769241935675	-0.9370663858674024	-0.450731111744402
0.8407177181260992	0.005866080400320023	-0.06836182274172144	1.3871264834523511	1.0902176848525347	-0.9576583100825937	-0.4386640380044739
0.809407558618875	0.01834708004938182	-0.08126587803450476	1.3843107077057166	1.0820749335994742	-0.9786026580931344	-0.426078842118571
0.7800907932567396	0.029887630323905984	-0.09304402164194016	1.3802929626164713	1.0732165143491261	-0.9982750830241376	-0.41314363144561683
0.7517323025851722	0.04064289295774115	-0.10339307624079525	1.3751110365188546	1.0639496801254782	-1.0176018164244944	-0.400860323219861
0.7237327242883563	0.04949598710941855	-0.11253491081697589	1.369195661944648	1.0539816215371665	-1.0368447972096217	-0.38792453582149106
0.6961484558641949	0.05678071752612998	-0.12136936701172035	1.3615117084987827	1.0443322420431393	-1.0556479845959512	-0.37541250000679904
0.6673063494944895	0.06246013570470492	-0.1290435992249905	1.3526344463780018	1.0342467390621457	-1.0740891598778428	-0.3633027847504625
0.6369162438395577	0.06756373328883704	-0.13505279320230806	1.3411543407102808	1.024098270922623	-1.0907552645177578	-0.35095311119572625
0.6055137138412934	0.07230611819832673	-0.14037371455233574	1.3279967494970768	1.013420043822627	-1.1058351431034465	-0.33872080491482376
0.5745285316301906	0.0762634321688138	-0.1455245263558033	1.313549616326472	1.0017181584204375	-1.1198317071881478	-0.3272548364969024
0.5444626635255081	0.07947878225874593	-0.15083652543570694	1.2981001084221446	0.9883135352319528	-1.1336669753908757	-0.31587661909591935
0.5151627306898552	0.08317451849392	-0.1568106082711591	1.2816645836143856	0.9738757526743598	-1.14730672778428	-0.30430467378459686
0.48533904085064705	0.08693752397127848	-0.1624507770643688	1.2641208402596016	0.9588227258451405	-1.1608110923780175	-0.29238768473525173
0.45565483308199506	0.09128005485147071	-0.16788989428115506	1.2456437153805735	0.9434075884026581	-1.1729064447108877	-0.27954737134181484
0.39988781825357933	0.09242467690179944	-0.1941414332621208	1.221893993788998	0.9176324943180164	-1.2058769988486533	-0.2575918366921498
0.34485849251221107	0.09644224702341471	-0.21985788268839776	1.1980871821325172	0.8897964809508053	-1.2373755332825758	-0.2351720158507291
0.2909506668572012	0.10255354189485476	-0.24435365970912593	1.1729352019077008	0.8608370971417983	-1.266212122526645	-0.21237119949926836
0.23824249672571182	0.11112013029707772	-0.2669889697349363	1.1470210480107077	0.830841165927787	-1.2925069266414315	-0.19033769701516903
0.1870186150605494	0.12216273772941781	-0.28630197686466335	1.1207837421679943	0.7997390958407219	-1.3163981057442817	-0.16830027390168734
0.13668551038370008	0.13519696729369868	-0.30284568883081986	1.0932473447373743	0.7691194667372561	-1.3381682270651782	-0.14569070191574213
0.08761865182347095	0.15045564685879953	-0.3167250517692052	1.0654982921079335	0.7383452955327169	-1.3564427863376796	-0.12188602041034359
0.03936408251202327	0.1667422501582277	-0.3269121070173527	1.0375537336688831	0.7076906352025851	-1.3711563834028335	-0.09742807999815309
-0.00570493015104534	0.1841915249949299	-0.3324006389148606	1.0101622257025518	0.67663783091544	-1.3818116106944915	-0.0726630552618963
-0.04719337993575445	0.20194915620610387	-0.33469042155980333	0.9811557264023857	0.6447176752582888	-1.389447288831865	-0.04794250363116752
-0.08583576881194012	0.22009612059312167	-0.3345353456736853	0.9510334035216026	0.6124715689453534	-1.393073296742555	-0.02331805694042725
-0.12279988952779267	0.23869386972152723	-0.3337645240046937	0.9187803588128487	0.5812154097288561	-1.3932452351554723	0.0006946838192627026
-0.15786083339030815	0.2584067038089637	-0.33318584270218793	0.8849070334640985	0.5498488712235352	-1.391474131241838	0.023883260076719565
-0.19113606895857693	0.278210876166403	-0.3335024755201275	0.8496546202785401	0.5191038689675971	-1.3874641626383932	0.046315615605831875
-0.2234157205791302	0.2983352457597004	-0.3360325118528932	0.8126036908936098	0.4894701006373758	-1.3814506195553644	0.06837371631074159
-0.25412546603872066	0.3194173703583606	-0.34154937027438276	0.7746426437225434	0.45889037396190385	-1.372814073303204	0.08912952907113024
-0.2826530721788162	0.3405869793480029	-0.3494812023703976	0.734932023772447	0.42783036640983063	-1.3634757465924674	0.10821747389939934
-0.3096254012317062	0.3628384207881472	-0.3596526827148778	0.6934662626054751	0.3958522279671433	-1.3521968129272652	0.1261037795723068
-0.3367124173704276	0.38539482793937097	-0.3721846319923473	0.6500341178132211	0.36411921533289504	-1.339451199593092	0.14219420238977326
-0.3642874781703502	0.40947278661895625	-0.3864504393535694	0.6051613529368656	0.3315382428665288	-1.3245169322281538	0.15748725755970333
-0.3912606049101588	0.43396205618132333	-0.40148651878637065	0.5589542829463093	0.29795550586821945	-1.3081600241390743	0.17195087554284263
-0.41645644064923254	0.4588328174302651	-0.41861887526053926	0.5118496008741582	0.26391814741769387	-1.2893596649618362	0.18623300803782866
-0.44089135133179885	0.4840817371087927	-0.4367939633813162	0.4639488508089188	0.22990261610135992	-1.2672971141679885	0.20041142239371143
-0.46356882295794755	0.5099829112625968	-0.454396634250382	0.4158265351624669	0.1940952333550114	-1.2432245773650823	0.214419026658794
-0.48453561654649174	0.5358110474627531	-0.47090911243860534	0.3681915364931776	0.15616879797890365	-1.217618220658188	0.22815238960384596
-0.5032687292043895	0.5612772760393024	-0.48516741146192116	0.32066686115944665	0.11779387552125067	-1.190671635372945	0.2415731561064384
-0.5208574347139906	0.586686860462894	-0.49718394180836717	0.2732238025617062	0.07831026030223698	-1.1617810050590882	0.25383422695527796
-0.5363733351795876	0.6120140885583755	-0.507449414025393	0.22616440685311306	0.038844735648077125	-1.132028624673708	0.2645588992178968
-0.5477465129841174	0.6367194808052504	-0.5162598644420106	0.17995104987141103	-0.0007028802973640287	-1.1009133193777623	0.27448065102784475
-0.5546814325035901	0.6605834347374459	-0.5239583512161469	0.1344304128592362	-0.03985821934357424	-1.0686069909127982	0.2827348263506041
-0.5580512880813743	0.6830735355875193	-0.5312908060493218	0.09013398277482196	-0.07869225212899476	-1.0356920548886153	0.2903319130021562
-0.557737500185571	0.7044507451405112	-0.537421310450551	0.047609826211705245	-0.11674629229868544	-1.002488697432407	0.29646427358888494
-0.5542119969842509	0.72403741437864	-0.543493418216546	0.006098861792472231	-0.1550137766523446	-0.969751937016097	0.3018186966360123
-0.5482409237328286	0.7439143931290579	-0.549910778667387	-0.0350601494726511	-0.19157070359303674	-0.93604411666861	0.306073542100508
-0.5406622910409443	0.7637379312974165	-0.5569810417249075	-0.07546148344034141	-0.226969242807518	-0.900594458565901	0.310169284811334
-0.5315872543728442	0.7830206842442381	-0.5651824548599993	-0.11479013573246431	-0.2612810734955908	-0.8634738956198591	0.3134525769309602
-0.5210343580685156	0.8016304049483527	-0.5746286842832418	-0.15299876908255916	-0.2946126018020217	-0.8248445429369674	0.3153251153892382
-0.5087645231490913	0.8197362005311525	-0.5852013987552508	-0.18975678216606562	-0.32731181307579443	-0.7847164461015846	0.31716830886734937
-0.4970174080148863	0.8386321804831753	-0.5963072009469185	-0.22534234616003318	-0.35868800687852015	-0.7447957409241687	0.3184025317356533
-0.48610708837876515	0.8585932250413678	-0.6082769750296276	-0.25903064866203146	-0.38858991639184326	-0.7038169496604868	0.3192768590719361
-0.4753810694441019	0.8811743731401456	-0.6210229360620616	-0.29159043689428005	-0.4169340004748896	-0.6610667879605779	0.31975017168414827
-0.4651324462149921	0.9055316505319341	-0.6335213737314624	-0.32284162582090764	-0.44614077605536046	-0.6162155385889425	0.3200985425176304
-0.4539248704638551	0.9320395984142646	-0.6459769216746667	-0.3530074094247995	-0.4739850182824097	-0.5693383540603608	0.3204191919695324
-0.4419197270724837	0.9597922760816393	-0.6598074652835952	-0.3804234715856361	-0.5013088094156107	-0.5212133089273993	0.3190698331881798
-0.4290915902767805	0.9884573702109729	-0.6739816518640688	-0.4055936317096108	-0.5274389096470332	-0.47266909447825656	0.3153927111909402
-0.41681037943164523	1.0176362378720547	-0.688187274688313	-0.4294061856465093	-0.5522189906413457	-0.4233279119220049	0.3105169083851998
-0.4052150555798671	1.0476215985876387	-0.7024020930570684	-0.4511299847200363	-0.5755260455882588	-0.3720258741422585	0.30419524939551684
-0.3940299645578185	1.077158718391074	-0.7167520380865529	-0.4710560515426291	-0.59730665960237	-0.31847044844092837	0.29647885881791086
-0.3826002812840236	1.106146489953281	-0.7310364049916348	-0.4890505015417034	-0.6192287580610817	-0.26317118039807014	0.2881083214966369
-0.37110359629190576	1.1331997505031943	-0.7445214247181796	-0.5058873734473386	-0.6414499065234872	-0.20685596413526575	0.2785648301859442
-0.3597696599119608	1.1574514245121157	-0.7578952230482147	-0.5213194305243838	-0.6629193789521314	-0.150074587284721	0.2681818011878531
-0.35010103064663634	1.179727273402943	-0.7707843603084208	-0.5352526493488227	-0.6819751617249994	-0.0933532383734952	0.2566518772758739
-0.34170915525654555	1.200805914915717	-0.7837462456396169	-0.5471519352212016	-0.7006385763129386	-0.03757732871442514	0.24446766722328134
-0.33371700251880493	1.2199318155458945	-0.7967972757691221	-0.5582912132934251	-0.717986888308201	0.017686915959990016	0.23227415087463227
-0.3255123226808034	1.2373620339154374	-0.8112771311596562	-0.5686773406541329	-0.7333567069451262	0.07103615137319876	0.22088425061517805
-0.31741937834471184	1.2531652919445813	-0.8261769207319348	-0.5779984193413251	-0.7482408966854525	0.122518479271599	0.2086921013239971
-0.3083055702639802	1.2672548395612229	-0.8411489544109634	-0.5865083498044037	-0.7617378285355243	0.1708063166219655	0.19632125095551708
-0.2993883435611625	1.280158278814392	-0.8577463991630984	-0.5940451380401223	-0.7745869104313111	0.21527567715498425	0.183706775094762
-0.290200039789045	1.2924219416136786	-0.8767684914765703	-0.6007042789833322	-0.7853792906872331	0.2565725628861992	0.17055605091714846
-0.2804518656808376	1.3049589841658242	-0.8975177666243404	-0.6057367563165975	-0.7938525153115401	0.29449189236279016	0.1582461623621002
-0.27063077262679774	1.3180240887472647	-0.9174416988013362	-0.6096738992151504	-0.8007785832525833	0.3289406589982841	0.1457096551558272
-0.25868565176644037	1.3314865516938832	-0.9360288031592234	-0.6133553888254436	-0.8065891787474256	0.3601568447255286	0.13340964439557929
-0.2466996848133538	1.3435761204336945	-0.9520641309298313	-0.6169524089280664	-0.810321729109041	0.38974311548242135	0.12071688010370964
-0.23414929469332932	1.355488037529124	-0.9638765702755314	-0.6192288619797662	-0.8132689169164492	0.4168362785476063	0.10922029792248845
-0.22197849754885512	1.3671536475518058	-0.9710513036868011	-0.6201462884309507	-0.8165469328215706	0.44281246964529297	0.09911422759983171
-0.20889152077253387	1.3784420686334886	-0.9737747029475214	-0.6191766876351014	-0.8192558553743438	0.4672219319394798	0.08987738470566649
-0.19589102932367436	1.3906526157713237	-0.9729729400279877	-0.6165759890984591	-0.8221527068808957	0.4913308819949	0.08362490052615758
-0.18301035801336338	1.403108507415514	-0.9665749293455422	-0.6126062607285282	-0.8237067697497682	0.5149133433768981	0.07821664347481797
-0.17015494560018887	1.4156799679607142	-0.9550959380216336	-0.6076928863780773	-0.8253902976173965	0.5380045524436258	0.07403524935281663
-0.15736594753338062	1.4275120063105615	-0.9390062129439581	-0.6021886598796792	-0.8267902498810279	0.5606106623296583	0.07070890410416146
-0.14453188148530058	1.4390809243860956	-0.9199122597713323	-0.5960722917755298	-0.8284376536466694	0.5830152335481404	0.06896537082683675
-0.1325129071155497	1.4498849168388994	-0.896988912667051	-0.5878725266840836	-0.8295390385385217	0.6052860521354432	0.0680039898339248
-0.12011367702999726	1.4605868452853943	-0.8712063088905149	-0.5776096021586246	-0.8301797815453805	0.6262470522543201	0.06717295281418943
-0.10962059263891721	1.4711437139663628	-0.8453716293323584	-0.5671344390178936	-0.8303449724146931	0.6460560992027927	0.06577810314842732
-0.1001894203340159	1.481145127377913	-0.8183996618080925	-0.5564363877360943	-0.8297878775099887	0.6658423042760867	0.0629767531591665
-0.09386748805893044	1.4907590713876515	-0.7903895282786122	-0.5462495994724482	-0.8284508659550551	0.6848049505479626	0.061547515692550986
-0.09026452098665762	1.4988823741513466	-0.760653053797551	-0.5362818897952467	-0.8257299415724915	0.702706489366965	0.05839688995698948
-0.08882584924637901	1.5059026618521816	-0.7293879520500272	-0.5276124783837859	-0.8231523179343957	0.7200322061285717	0.0556960899619072
-0.09063454143016048	1.5118930263017278	-0.6959294020191765	-0.5191446819818188	-0.8198351047598417	0.7363504993685802	0.05287982185844255
-0.09581647118122287	1.5168081822730737	-0.6600823375240149	-0.5102759024681383	-0.8163685171772865	0.7516309324325566	0.050126805358885876
-0.10439461435090688	1.5205441569709925	-0.621990793032814	-0.5017819645664449	-0.8115853625848077	0.7663105227257943	0.047568667258418906
-0.11705596531681678	1.5236585286843296	-0.5833592506215376	-0.4946307495749317	-0.8071449699585065	0.7803132091891194	0.045387421901087646
-0.1335152063056954	1.5268088836434632	-0.5429635086378931	-0.48911050586054816	-0.8024929887490282	0.7937004145607813	0.044094005178287425
-0.15224668402237393	1.5286231871496816	-0.5005817178396427	-0.484368924297357	-0.7975204517601973	0.8072575025786554	0.042998425940714735
-0.1726365004199663	1.5298355839162463	-0.45638759606957136	-0.4814888565879393	-0.7908707208656579	0.8194120287141801	0.04251044800764858
-0.19364842752036548	1.531241397792948	-0.4109458771678071	-0.47982837631819686	-0.7830872719875314	0.8299062172782701	0.041169216815224535
-0.2145030682612203	1.533502827861216	-0.3643287627592659	-0.47829884914355103	-0.7742638375868348	0.838720813572492	0.040583753269989135
-0.23596964275634405	1.536473738890741	-0.3171643486108944	-0.4765113404257324	-0.7630994478859334	0.8465398927672532	0.03847256808392643
-0.25636358165043166	1.5391504586934925	-0.27007397533434996	-0.4747244317207815	-0.7500621018522473	0.8535973930987787	0.03656293109872878
-0.27495506827078864	1.5415204712583144	-0.2234564619288287	-0.4742030894449245	-0.7359641503681796	0.8587577205738252	0.03483311344899839
-0.2918381731260809	1.542306769177151	-0.1773349813651065	-0.4744864919287769	-0.7213313904259173	0.861827638238456	0.030702862716743422
-0.3072657132348587	1.5427895117819235	-0.1320967556486723	-0.47492359678427165	-0.7040986473025398	0.861792904078693	0.024644749645396688
-0.3209823334021098	1.542219098698282	-0.08878170374217233	-0.475582930785881	-0.6864128317994947	0.8585965370398089	0.0170156124896141
-0.33341294529125004	1.540508163125628	-0.04531983746654688	-0.4771609672471169	-0.6672486239774954	0.8509177474244015	0.008956483219502532
-0.34442039456633167	1.5376602232190706	-0.0018481560269893935	-0.4790587375163049	-0.6473996768168759	0.8396240711571262	0.0008631096220138544
-0.35346243485314505	1.5335215865965333	0.042240803246100994	-0.4814215537844221	-0.6262109695032086	0.826912712066734	-0.007039676504101457
-0.3614174585993651	1.5275343943190092	0.08797240979432176	-0.4853272454259234	-0.6032351253359743	0.8116327870271162	-0.015523750095646213
-0.36853177425797196	1.5201343440953388	0.13537448546221198	-0.49059280692994733	-0.5789420698948109	0.7931360843128467	-0.02390414781545543
-0.37454738155403616	1.5124025867912592	0.18444945656938722	-0.4970725249855906	-0.5519877071432292	0.7725253485966285	-0.034711392455503795
-0.37951058480474587	1.505003993400319	0.23053020224364634	-0.5040107627051854	-0.5224263771850848	0.7497307502421924	-0.04726997509558213
-0.38310771950342043	1.4986095655564151	0.2779115392020648	-0.511869292933659	-0.4909432274670077	0.7251729510962116	-0.059182626899979884
-0.3840151459912243	1.4927875964008464	0.32624415454309214	-0.5214671676413167	-0.45809465834427193	0.6993490749899977	-0.07094445816233863
-0.3836051329415852	1.487354560520956	0.37586521558421393	-0.5319980318570461	-0.42204198844110646	0.6731973146272322	-0.08285585219970143
-0.38192529786181895	1.4831367584673816	0.42659989026224404	-0.5426359690875452	-0.38445775464217824	0.6471959608188388	-0.09533811994213122
-0.379384681483189	1.4804762093201191	0.4780007541185289	-0.553791206627787	-0.345837020542208	0.6215881975138592	-0.11008356323978462
-0.3753975580798242	1.4794186599997825	0.5298306494308606	-0.5652510220657939	-0.30653182468082046	0.5954387346669644	-0.1252592381729576
-0.3712444525416219	1.480226228561304	0.5809297936538843	-0.5775485004215236	-0.26733144858161934	0.5697477074101315	-0.14163921847624292
-0.365148321572965	1.4827319097435645	0.6329954985062446	-0.5909609342688558	-0.22825713010839674	0.5447044331142696	-0.15794665233744276
-0.35951289800457453	1.4852264623780247	0.6859729147499626	-0.606112963811145	-0.19076021923886324	0.5197256870601419	-0.1724815286813041
-0.3538822484318376	1.487846919551228	0.7435584250845748	-0.6221989688126316	-0.15426172022597837	0.4949166502398997	-0.18646324014173343
-0.34851511909783367	1.4904952637264637	0.8008994035008425	-0.6386419545118638	-0.11847845315412131	0.4699878208397329	-0.20043375384885168
-0.34462143354849056	1.4929787831656578	0.8587929831597217	-0.6540696361243522	-0.08422464941679256	0.44580969325342085	-0.2139028709694285
-0.34057262872334343	1.4964813033546467	0.9169234080500089	-0.6695275194001464	-0.052298817842271736	0.420682156306775	-0.22599747861878386
-0.33651354699952696	1.499654800996456	0.9734886298773722	-0.6867560057186594	-0.02175895077509098	0.39493826947889726	-0.23725582413719026
-0.331952773874346	1.5018886981707542	1.0285094403332862	-0.7054876685255992	0.00863987430694435	0.36835344411580123	-0.2476223567209927
-0.32812773537060824	1.5032298800190826	1.0821286681935545	-0.7262718893725699	0.039282481368858854	0.3408878243743188	-0.25662591537863955
-0.3228021943874487	1.5036103258500464	1.1344155719154392	-0.7482638752913868	0.07043404753979762	0.3122755308431645	-0.2647137739219815
-0.3164065620532766	1.5034850323695452	1.1839029204844171	-0.7712995205393114	0.10139788147075599	0.28276276511261333	-0.27260444893347185
-0.30729410542857744	1.5038128919176112	1.2324864095429133	-0.7948534958185514	0.13287918571451962	0.2520324436091573	-0.2801535429912504
-0.2964781041469616	1.5047086073022382	1.2800834331087876	-0.8190734548056083	0.1648193374098258	0.22013247975863415	-0.28803655948547696
-0.28399904192983166	1.505897588702059	1.3276515657710126	-0.843732437945897	0.19800286032141737	0.1864324534775874	-0.29653556526318386
-0.26999067206098015	1.5073276239414573	1.3743885289262558	-0.8706237908928467	0.23154831311896612	0.15043545799414043	-0.3048082572014373
-0.254715660354043	1.507627877194827	1.4211347538149535	-0.8985683437908683	0.2654269120340258	0.11408029481107199	-0.3130655567446417
-0.23686694439449513	1.5077271704438608	1.4700792109548237	-0.9260965336198328	0.3004568215338337	0.077488556975458	-0.32105850489601695
-0.21743083576713845	1.5082580795616904	1.5208998786389687	-0.9530496143303361	0.33605452276287673	0.03850555278581461	-0.3282617965275574
-0.19472649785082735	1.5083009588889822	1.5722338174914978	-0.9791926120166402	0.37109544943892203	-0.0008913643004090505	-0.33741868503788885
-0.17001690617206233	1.5077553062762763	1.6235499280543377	-1.0053832484666425	0.4058703538767614	-0.04124017877656698	-0.344599739409337
-0.14413492125926353	1.5058189680590224	1.6742444008146848	-1.0303190566682499	0.4410161102017113	-0.08266839663464749	-0.3500752009509518
-0.11728287842309171	1.5031499109150177	1.7227256810030418	-1.0554085738592844	0.4753717884185578	-0.12544221825738439	-0.35483274836401213
-0.08940529562234746	1.4992977399796446	1.7702116209748326	-1.08129572637901	0.5087570803152385	-0.1684954356277935	-0.3574299259500216
-0.05995880384712242	1.495051865063504	1.816121263356639	-1.1076618918129868	0.5394724857354917	-0.2113100602174247	-0.35956591388471637
-0.028813470352166224	1.4895422909934883	1.8611619642757513	-1.1344016775933101	0.5693532444848265	-0.25419856358463466	-0.36189200085990686
0.00403814888603319	1.4837576594462152	1.9042567517944071	-1.1610433354406586	0.5984091141331263	-0.29704077659059647	-0.36457139678490463
0.037222590068415044	1.4779991779516595	1.9453039989943175	-1.1880672346361523	0.6263223606678799	-0.34038288769073277	-0.3666502655528042
0.07146808665542256	1.472563292779785	1.984021051013088	-1.2149638115163226	0.6518561128408783	-0.38175235008198877	-0.36868617889665073
0.1054461678939227	1.466387452425085	2.0213828799950844	-1.2415626458591418	0.6755149047725186	-0.4222359441707667	-0.368734752339246
0.13863485886556917	1.4589057559076546	2.0577035390560594	-1.2677771529148412	0.6966224942366869	-0.4617330810312059	-0.3687439574409052
0.17177712430887615	1.4511448590189482	2.093355607653772	-1.294773336073047	0.7143327313103522	-0.5003526056938423	-0.36783807626414383
0.20298242992207602	1.443170519494447	2.1296934854908485	-1.3217647877330199	0.7291927707252712	-0.5365809008361293	-0.3671011930227834
0.232489048207048	1.4350038600413217	2.165545192595625	-1.3479275592247515	0.7425485877760943	-0.5709056264081082	-0.36699260304313863
0.26046378092509304	1.4272758035418218	2.200939993260057	-1.3730149255436297	0.7551463242673527	-0.6032284776209125	-0.365365868333116
0.28761797974912734	1.4193089357124964	2.235387473097684	-1.3969500267916788	0.7655576238247364	-0.6326965040148013	-0.36127687645737605
0.31332511870372864	1.4105779024539893	2.269266770480653	-1.4203153252840242	0.7750819890264543	-0.6599313042530455	-0.35585112435748634
0.3385430015690074	1.4013640291414051	2.3006435664166984	-1.4426115454001656	0.7826598699851689	-0.6831006555698121	-0.35066214920682853
0.3627961339038238	1.3914322422813827	2.329412949326282	-1.4644331454956145	0.7891195666314875	-0.7029728547963391	-0.34521298636375897
0.38661917855431466	1.3817523818078503	2.3550634694613586	-1.485408266720738	0.7942692736063229	-0.7218030724807087	-0.33992869114424434
0.4107876055039316	1.3732594396351392	2.3773673887849496	-1.5053724620540425	0.7979662752275862	-0.7387371445366433	-0.333726867811419
0.435052774248544	1.3650469858872867	2.3966995540251865	-1.5234786669195737	0.7998895965763063	-0.7537394586973213	-0.32871866012329015
0.4610944671244769	1.3564134194552995	2.4117103955895867	-1.5398246956428947	0.7999037410950443	-0.7686133102672111	-0.3216346920277211
0.4884938540585202	1.347753253826337	2.4263817605311626	-1.5543215552545049	0.7978165322985071	-0.7829086757721209	-0.3130006841452364
0.516289150616574	1.3381982753541943	2.4356744870675175	-1.5669529450039308	0.7933111560988583	-0.7963641496755846	-0.303036435938219
0.5441370076380835	1.3280206656605715	2.4399701173884814	-1.5770008346200057	0.7868768978965309	-0.8091116588630473	-0.2935839349843375
0.5718111195184425	1.3176403391375355	2.439882379179371	-1.5846558252749043	0.7770358779515832	-0.8217002815027388	-0.28282928703918525
0.5983965981845005	1.306932915590306	2.4355286247839034	-1.5901637067597518	0.7650050368013058	-0.8343851791406087	-0.2707040565494948
0.6226357553872134	1.2950287551859234	2.427537343545523	-1.5927925333382944	0.7509098220288275	-0.8470133176180387	-0.2573648303769845
0.6442990685409804	1.2830626881951326	2.416164489542691	-1.5923437132049576	0.7355531343688438	-0.8577522535664402	-0.24255244269890253
0.6652587479879782	1.2702174358417329	2.4011101154735948	-1.589071068046117	0.7195517675251476	-0.867457925126518	-0.227760195893486
0.6848385143384186	1.2565797477030334	2.38181399385575	-1.582777456536097	0.7033617923724742	-0.875556028954706	-0.21141420368838448
0.7033213219804432	1.2424197914719664	2.3595016399087796	-1.5729496931325528	0.6872703642638774	-0.8809594294618127	-0.19627862002006885
0.7197183910202485	1.2267848577543217	2.3309882662326595	-1.5604186694487665	0.670321028760126	-0.884015840891969	-0.18179692361319144
0.735203865599702	1.2103944827407016	2.3017255570594126	-1.5462413411636917	0.6528200214290596	-0.8842479271967535	-0.1667614491289697
0.7492594312328925	1.193497387876981	2.271284753235799	-1.5302653842285674	0.6348590558880219	-0.8834798514431965	-0.1514602096812871
0.7618890780165364	1.176100920471964	2.2390783552418547	-1.5121884924658344	0.6163499125016287	-0.8806968501851208	-0.1370553003062435
0.7730699897470448	1.1581481328080427	2.2056409165959945	-1.4910517713095588	0.5970778939444669	-0.8756012734081027	-0.12242947336440684
0.7846814019413553	1.1401762620446907	2.1716751271964316	-1.4672193416694643	0.5771045335841254	-0.8683546226483504	-0.10840170628743985
0.795978106673329	1.1221056063001924	2.13684229389683	-1.441094303781994	0.5553930463247992	-0.8597574630174686	-0.09537811029853642
0.8049089459753651	1.1032116133065941	2.102799331985684	-1.4123724632180024	0.5324434531658006	-0.849196496896898	-0.08241822063981367
0.8124334343522935	1.0841587464783102	2.0693632070971684	-1.3811577485913744	0.5087012008897014	-0.8386572802834372	-0.06951507652625884
0.8183659372781897	1.0645133787971233	2.0352067634648905	-1.3484147070744525	0.48419838677637744	-0.8274969142618439	-0.0563862804583829
0.8238781657217465	1.0453317544234475	2.0004724903460875	-1.314621866893357	0.45861113911960094	-0.8153537707072346	-0.04220600862312825
0.8287692046633808	1.026344422227792	1.9641916609728118	-1.2793009355636258	0.4319836531774289	-0.8024545842947778	-0.028442374634205434
0.8335161331381667	1.0074023023486303	1.927592977153669	-1.2428894087555757	0.40466517610516245	-0.7871587453112038	-0.015303410184347513
0.8387491235090097	0.9887314326348977	1.8905523182807906	-1.2053495539176025	0.3776699786471842	-0.7707226499596528	-0.0013597001238302014
0.8442219016068913	0.9699514755702432	1.8532792475617852	-1.1673479823405746	0.3506530924481884	-0.7538076028401249	0.012453168747366856
0.8495817871057886	0.9508518331083047	1.8151976884340322	-1.1288659236412626	0.3236534729109468	-0.7343276819679605	0.028323772973873944
0.8559670043985828	0.9310386654566343	1.777486893087661	-1.089236427667568	0.2967722207695466	-0.7128956393044817	0.04476403266797556
0.8634630444140285	0.912279170431265	1.7399617595832282	-1.0489138413514034	0.26899196959699734	-0.6895797292628619	0.06014405334914408
0.8719212494550876	0.8938603637347279	1.7029808651113973	-1.0081517014990282	0.2404051985549404	-0.6628452762549429	0.07482551993531754
0.8811184773026319	0.8754055590346874	1.666156293159089	-0.9669766849035771	0.21116806484490658	-0.6333706000859868	0.08988911809642447
0.8914966636423177	0.85698675982017	1.6287743623931386	-0.9235952265626546	0.18304282508295436	-0.6016794852686685	0.10252987717820258
0.9019691500266362	0.8375485629577224	1.590920199416544	-0.8788811555903577	0.15627879552524637	-0.5695402580626748	0.11586633982169259
0.9129527442786681	0.8173290464020746	1.5523377385484327	-0.8323958766329327	0.13095460838612397	-0.535583175327066	0.12975922091757158
0.9243682055394978	0.7960684457468539	1.512761194023382	-0.7847892629113894	0.10707653856434082	-0.5007772772119657	0.1435592827301431
0.9366370282137512	0.7735949643572195	1.4723575776378932	-0.735960528296585	0.08432161993816255	-0.46626166852264717	0.15687054835222353
0.9495344662019629	0.7492766724874216	1.4316305009783603	-0.6857124358476843	0.06243104163764099	-0.43362917708407933	0.16815795295991842
0.9628364625363157	0.7242394604453473	1.3895304332707326	-0.6359478521606436	0.042151673673443066	-0.40267628095730706	0.17927986659188072
0.9770438298586266	0.6976578232786126	1.3462869303021847	-0.5858364294653197	0.023989520719684482	-0.373642428366374	0.19053374852508578
0.9921395812248952	0.6687042185673663	1.301889135441061	-0.535844692857089	0.007700547950637297	-0.34663859908279604	0.20097515780523442
1.0085886459480182	0.6374945243660555	1.2564858709342062	-0.4850986792935541	-0.007464075421394786	-0.32209082771559816	0.21065644608220052
1.0257846223881888	0.6039281501857858	1.2110383960696371	-0.4350601689621025	-0.022552047474792735	-0.30000654427038054	0.2220035352387437
1.043551204618037	0.5686050932102137	1.165968413725357	-0.38523322189458925	-0.03782107189667211	-0.2801024931911195	0.23347630309031134
1.0614435357153484	0.5313639736913778	1.1218006711953366	-0.3356882741598552	-0.053038559733227256	-0.2637191367310419	0.2448428452565135
1.0796557503829258	0.49304371994846324	1.0787388258425412	-0.28622607816260387	-0.06898235729744415	-0.2495382174087295	0.25622334649769823
1.0977277878783287	0.4537014294450988	1.0375661921080879	-0.23735805833826173	-0.084890470829926	-0.2376272141243182	0.2697672862530721
1.1161159851380074	0.41430856852000175	0.9977477788191651	-0.1898397002593768	-0.10017159527196465	-0.22768477805416543	0.28527406255342763
1.134287944133532	0.3742921141040653	0.9595957561248807	-0.14241686361165717	-0.11531610081645208	-0.21853103247491767	0.3009785782037435
1.1517557000333336	0.33305898679680085	0.9224801986190518	-0.09591577028781063	-0.1301207674069505	-0.21059364339736497	0.31631939133049647
1.1688050281550348	0.291780143257605	0.8861763576909506	-0.05044618669033374	-0.14393666552859424	-0.2033520073661212	0.33379301198792866
1.1848080963659187	0.2506913403360534	0.8519426547119288	-0.006384481801628761	-0.15631302670278455	-0.19659738128798365	0.3507167631675466
1.1993898808792118	0.20916208293611738	0.8201961069718863	0.03610419347277605	-0.16762404184858976	-0.19070490784618327	0.36570632377706014
1.2137993842941555	0.16778311853396016	0.7919710975820566	0.07714860464468273	-0.17738238268161863	-0.18413060182419544	0.3788103722979065
1.227651496276017	0.12664427246314763	0.7670496456509662	0.11631524452826282	-0.18581844055883706	-0.17875816626296065	0.3903252963939928
1.2410984999284609	0.08462021917168315	0.745897399867285	0.15351822616432442	-0.1923757779997012	-0.1741415639727315	0.3984673726850795
1.2546056325839086	0.042422978248182655	0.7279493996307982	0.1885099524389992	-0.1987763204726932	-0.17011685535946885	0.4035880978289045
1.2678798623254852	-0.0005470790250007573	0.7137570574691574	0.22219851647071615	-0.2048067668602769	-0.1669948431457054	0.4066098311002571
1.281376343010727	-0.04429801900728601	0.7023461493723977	0.2535482140252969	-0.21082822765170517	-0.16512298958832372	0.4083222657183572
1.293718937015608	-0.08826416945228535	0.6941242112354686	0.28392121730784686	-0.21726828638193588	-0.1640488744622996	0.4095860363767587
1.30471693875043	-0.13219528352389082	0.6897996621920366	0.31232454828353395	-0.22423598783401275	-0.16524671844825156	0.40720314246974293
1.3139757213589884	-0.17637882644167133	0.6882273412400121	0.33864375438843847	-0.23190422497632487	-0.16843006234919733	0.4039601627006453
1.321455031937031	-0.21977530263635953	0.6889816821482165	0.363054951522346	-0.23916637861679366	-0.17299814847110007	0.4006019570869847
1.3262929225770868	-0.2636056723204026	0.6898310140126064	0.3848989209186223	-0.2466600107285605	-0.1801115837399162	0.39477758490905424
1.329143531421407	-0.3074213958282021	0.6907082273768197	0.4047088423678323	-0.25437715294075536	-0.18712045074864092	0.3884862678466596
1.3305308262757367	-0.35082565216438194	0.6911095708073701	0.42259735578326624	-0.262333975701602	-0.19404836550035703	0.3829049376460972
1.3304970121020985	-0.39404781192970106	0.6910751926559106	0.4386617928144425	-0.26898755917738	-0.20107268467651596	0.3750989818673448
1.3293716650857952	-0.4372364528586791	0.689323642484878	0.4520648294982038	-0.2755093654174671	-0.20891138240316648	0.36630390182703093
1.3269414045797578	-0.48040204780613893	0.6869771622589514	0.46297321346106607	-0.28119727487901586	-0.2178693063392203	0.3562593285412636
1.324015764202715	-0.5231445135385581	0.6831598909549776	0.4702631986690146	-0.2862275109827606	-0.2267517222572648	0.3442261379401176
1.3205984260109658	-0.567048064695678	0.6773809621803027	0.4749714169176222	-0.29109620422264093	-0.23522591243754742	0.33255140592038873
1.316283261214763	-0.6110625233320193	0.6699775962348947	0.47762848932076546	-0.2952365513702182	-0.24354408250790655	0.32129646475109913
1.3120079257603998	-0.6564702458246127	0.6604820015639669	0.4783635364556046	-0.29913749852759713	-0.2526952107429203	0.3103041301267949
1.3077642926981783	-0.703079723854215	0.6498937502704328	0.4781150984812337	-0.3022988885917633	-0.2617225801105746	0.3013372021758061
1.3033947584662728	-0.749958453518088	0.6380325891270048	0.476836382269114	-0.30453016070263594	-0.27197800473538425	0.29309549991029044
1.2977078912134627	-0.7964421921699746	0.6247615826919704	0.4729890359207691	-0.30645007679850134	-0.28415926044086687	0.28503423004080547
1.291020837122386	-0.8435620091563595	0.6098203523178098	0.46743332623929496	-0.3086323020129247	-0.2976333517842138	0.27829961242631085
1.2833961432983882	-0.8900152861716509	0.5935030293644168	0.4597633810294258	-0.31075778286079214	-0.3119885862488191	0.27026026837497874
1.2731593123135394	-0.935712960254331	0.5753518811930941	0.45020770404294136	-0.31289919339884886	-0.32751431992579416	0.262261270729847
1.2607189827990082	-0.9811033881216081	0.5545743899768022	0.4390139817699385	-0.3147417186772693	-0.3455829733679568	0.25571097838784335
1.2465180363507042	-1.0244371055759782	0.5314549666447452	0.4257600839306604	-0.3159677754915537	-0.3656229358195147	0.24910599044212448
1.231119492948246	-1.0660695799675568	0.5064661166370885	0.4107836780865049	-0.3161811061007353	-0.3865890535410155	0.24104163892278804
1.2134068967431093	-1.105142782209543	0.4795709154797025	0.3930378900860761	-0.3167563937495179	-0.4086039609207915	0.231778295467171
1.1948959906907226	-1.1406153785187634	0.45052306918586277	0.3734481983595514	-0.3174460901340619	-0.4315802913010126	0.22044512619002404
1.1753277602967787	-1.1723278886750113	0.4194847712821444	0.35146968649653937	-0.32005645817326944	-0.45554675408297973	0.2078049349157633
1.1538979365124817	-1.2018836621458568	0.3878013172239176	0.32838648611644133	-0.32416855685956997	-0.4790313117570446	0.19418777558089154
1.1305271598969309	-1.228368927520879	0.35489253019359496	0.30344210673729743	-0.3293241606182158	-0.5011834957308421	0.180295907811837
1.1038706754755452	-1.2528394361798727	0.32034122871613746	0.27758078849835083	-0.3347461438673687	-0.5222987707918535	0.16698314323433236
1.075290989375726	-1.2759902546701554	0.2846816116982838	0.25193491466264745	-0.3405952162719597	-0.5404983817583487	0.1525207284983569
1.0447125100574244	-1.2967148254808825	0.24867787890637316	0.22572185932050615	-0.34680522986123846	-0.5550863844121888	0.137418594218449
1.0117820038533598	-1.3145935281218406	0.2126748856741406	0.1997272658163755	-0.3537926071954668	-0.5671600823371306	0.12250443161957615
0.9762619226192875	-1.330182808035519	0.17700750237303994	0.17240824892707607	-0.3619657011767729	-0.5775536804030866	0.10845634040961884
0.9381573605775988	-1.3433516000163948	0.14156924922559772	0.14522113198749886	-0.3706426709821544	-0.5850653362652293	0.09486074608740792
0.8977637582983077	-1.3546573842548368	0.10654162876099368	0.11692722657130876	-0.37966102785424216	-0.5901242357693011	0.08261181932807157
0.8548247059207452	-1.3648457627385941	0.07149509760745211	0.08794961682518372	-0.3880583003030059	-0.5921490557672554	0.07157774257950028
0.8107395508881365	-1.3735288663969527	0.035831023007174084	0.05841024342404435	-0.3964056473644745	-0.5916899740950197	0.061568348917245594
0.7659893644870375	-1.3805711717466533	0.00031694985917064475	0.029134660421293104	-0.40508623990572273	-0.5897878735827032	0.052025276152671676
0.7207739996195756	-1.385934804839625	-0.03339402529037016	-0.0006044992306778948	-0.41529743076146053	-0.5859091910413747	0.04314296577399761
0.6749833548514457	-1.3890791170022043	-0.06635435098660646	-0.03143030556942733	-0.4269020914923901	-0.5808168676385537	0.03633268131256859
0.6290786774348041	-1.3912222143267674	-0.09909107109796553	-0.06299380763334547	-0.43952548020651916	-0.5747341391748274	0.03153353534679598
0.5834497769237639	-1.3933580659319087	-0.13083852432798346	-0.09536897527173928	-0.4537383349198502	-0.5669110042359955	0.027077654569721728
0.5393679172957068	-1.3949526232923584	-0.16334684763343546	-0.12808251822578826	-0.4692453565518474	-0.5568737960733435	0.023711821120183905
0.49776300130686435	-1.3959853883509488	-0.19607199874583198	-0.16081254373306325	-0.4852330976583406	-0.5449571071482642	0.022240411823276386
0.4567966833851065	-1.3965208528783208	-0.22901617582497788	-0.1935203325971011	-0.5025632888526705	-0.5322374021071665	0.02021284127243714
0.4171944902181925	-1.3959780167865752	-0.2618760520383156	-0.22628492077571705	-0.5199467758578706	-0.5181024617808128	0.019162284447358402
0.3781730665157143	-1.3937393983392594	-0.2948530757418469	-0.25971856053615366	-0.5373351119997596	-0.5034797455033037	0.02083797174277768
0.3390461164809222	-1.3902067689744093	-0.32804742507943324	-0.2931849291318183	-0.5533375380897244	-0.4882198587807087	0.024446634979578177
0.30086705442615164	-1.3849881748821746	-0.36262255799634463	-0.32716287223135604	-0.5674702398638055	-0.4720775213643822	0.030143621019720616
0.26484960123578116	-1.3795808412877668	-0.39735963315983447	-0.36146936241834876	-0.5798514743730503	-0.45656312149082035	0.036784109733147434
0.23072653772254345	-1.3734313347338267	-0.43094685057098936	-0.39645335575454954	-0.5906158885262722	-0.44223925039616807	0.04350018967880663
0.19770601672620416	-1.3656740059165084	-0.46534460331744	-0.43154463837168094	-0.5991380667611188	-0.4288059683539093	0.052592226653113416
0.16424213647538838	-1.3567462124148393	-0.4993634237194935	-0.4664519703245952	-0.6049059161710433	-0.41690514571163384	0.06253789651077744
0.13088660651351186	-1.3475383567234436	-0.5339231843991529	-0.5023374958827005	-0.6084200458165612	-0.40579414342224596	0.07396853037700479
0.09891977564985344	-1.3376349251986814	-0.5680790082532639	-0.5378525101245905	-0.6092481999389188	-0.3940937153888544	0.0895797580614621
0.06710907660552246	-1.3282081706092117	-0.6029731902029949	-0.5734382709659454	-0.6075196972079764	-0.38282063077939626	0.10668835429990658
0.03546750185454487	-1.320038863828211	-0.6378384329544777	-0.6082124255231208	-0.6022555319622331	-0.3725120766229732	0.12406741024305387
0.004855622111495088	-1.3123449459216558	-0.672058037101853	-0.6436703943411194	-0.5942707637597631	-0.36272671522089406	0.1429123427433821
-0.02511295150573592	-1.3048415676801108	-0.7050773881208549	-0.6775911094866593	-0.5839075923419256	-0.35391874442966226	0.1618681326725509
-0.055167067279026476	-1.297420083692242	-0.7373960115757225	-0.7098133852613855	-0.5711428346936678	-0.34431343745639553	0.18202361789935884
-0.08501667002732935	-1.2896887385465603	-0.7696560279770834	-0.7394354007181233	-0.5565507034174936	-0.3341432847940917	0.20344803071710468
-0.11500785073245082	-1.281167737021021	-0.8011563243634418	-0.7670506364123817	-0.5402550902923117	-0.3217149934561413	0.2246317640083829
-0.14451741291401082	-1.271390990310586	-0.8321631035722726	-0.7924783080037615	-0.5231028008789034	-0.3067418165433503	0.24519351552456445
-0.17512883095879023	-1.2599473114819482	-0.8613036203503286	-0.8144569678405469	-0.5040851135297176	-0.2901931463045883	0.26406369781693345
-0.20596368818645958	-1.245791494904793	-0.8890884041026618	-0.8346818693278765	-0.4841039869160948	-0.2730813692404995	0.2803234676836035
-0.2360330413032047	-1.229222434922294	-0.9150212580848517	-0.8534459778506482	-0.464242061498212	-0.2550237323671763	0.29552540799397675
-0.26450250240923545	-1.2102577985651417	-0.9394163643947656	-0.8701502260743095	-0.44487738606769295	-0.23459615035549847	0.30998162244516303
-0.29206979807098693	-1.188799302720008	-0.9632516588845856	-0.8844503604599357	-0.42701417128925795	-0.21217345916978098	0.3232749641639551
-0.3195294034719911	-1.1655349896618326	-0.986268916046455	-0.8978808396067712	-0.40963064547899597	-0.18825528134244157	0.3368516547566831
-0.34682260374565516	-1.1403089075385986	-1.0088970620503326	-0.9102699432001273	-0.39210828200140413	-0.162586184652465	0.35086728609124995
-0.37423860280551685	-1.114002046495697	-1.0299487003747312	-0.9219173521202543	-0.37434681764719285	-0.13517980831197196	0.36471144902315195
-0.4012572660441801	-1.0877121446787503	-1.0495672959791242	-0.932781802817111	-0.3566598225248763	-0.10738414412971901	0.3790094974738014
-0.4275486109427729	-1.0621290301057718	-1.067780896346187	-0.9423804170918667	-0.3389531625708697	-0.08096706657404397	0.39490228788638393
-0.45274181684763676	-1.0377076429050691	-1.0847463933904247	-0.9515947191952748	-0.3218495577649954	-0.054613228819032675	0.4136584175092096
-0.47811320178641603	-1.0149255289566124	-1.100555773127567	-0.9603592713020989	-0.30490483635674337	-0.026198694827493166	0.4349711888117821
-0.5039675302698466	-0.9943680161155557	-1.1154191023265239	-0.9686578030283853	-0.2875282543861803	0.002433247119045065	0.4578597191639168
-0.5299009483764567	-0.9755588789287694	-1.1298561459932335	-0.9767152780866334	-0.2701307976509469	0.030825162323027254	0.4818635188467631
-0.5561440485261157	-0.9589083359159687	-1.143581213308952	-0.9840716979414258	-0.2523002943351215	0.059151703774586076	0.5070487075515416
-0.5810138981432947	-0.9439315683093976	-1.1563574646930284	-0.990885960615196	-0.23526880334709574	0.08708118529520893	0.5337494350589959
-0.6043777703944002	-0.9297596580882728	-1.1679518160013878	-0.9982668985239959	-0.21967623539712777	0.11336043298449361	0.5606754540254127
-0.6259880364103793	-0.9172433665206222	-1.179320096851965	-1.0057325491844191	-0.2054006286206635	0.13845973199423112	0.5881838011326558
-0.6459483153719902	-0.9061469042229972	-1.1904958777969004	-1.0137232664377787	-0.19195228134232717	0.1627940807971593	0.615342688701084
-0.6635303924839417	-0.8952042844554875	-1.201630515923585	-1.02198217351464	-0.17915579136098822	0.18787253102709522	0.6421190439379598
-0.6776775081272371	-0.8846538940673104	-1.2122172767214259	-1.0310947748191817	-0.16740096986772238	0.21270021712622858	0.6665627307302378
-0.6891900881960895	-0.875524401452523	-1.2220704250904482	-1.0400116442229221	-0.15645452642682212	0.2363878545083074	0.6897603233277909
-0.6971474062788151	-0.8668125459304706	-1.2303277759327578	-1.0490109124333495	-0.14638574210777078	0.2598683767929669	0.7113141510844732
-0.7027710338273134	-0.8579843717289455	-1.236420608182894	-1.0586556190077732	-0.13708366844774966	0.28270291411772175	0.7313498507874151
-0.7056899336349599	-0.8492137030385605	-1.2413597007508383	-1.0694304493867062	-0.12778179549669358	0.3049276692290473	0.7493917072441846
-0.7068128731940463	-0.8411993032638575	-1.2458927754358116	-1.0798593854575065	-0.118102015390258	0.3258775667093459	0.7654680397842236
-0.7067077236377862	-0.8342320552910513	-1.2492791068374078	-1.089130640974956	-0.10769645759667794	0.34503101390930635	0.7807968021322947
-0.7052545480771261	-0.8261949376261444	-1.2509297409892681	-1.0972271069388588	-0.09635861854873892	0.3624108384364699	0.7942627236769829
-0.7036701547986536	-0.8172659855498391	-1.2511262054389947	-1.1042677481890226	-0.08376048454896018	0.376967283505858	0.8071996844746718
-0.7040437468955166	-0.8084833229702636	-1.2488315230566869	-1.1110090525352656	-0.07070146040875878	0.3895155509542124	0.8194996544172382
-0.7067881639446763	-0.798728125751593	-1.2462431548902946	-1.1169912320691746	-0.05740875531899663	0.39967487325679424	0.831624631700177
-0.7110724186243657	-0.7880919997090826	-1.2436768548415131	-1.122805237986563	-0.04319829922471153	0.40707472137336376	0.8438182954869232
-0.7180438279525944	-0.7773727252513051	-1.2419808216443426	-1.1276012510616047	-0.029253911210761183	0.41219227711674505	0.8561316694724117
-0.7271185198712392	-0.7663719683913455	-1.2419916402540145	-1.1303172064777864	-0.014991392203413362	0.4154625873092194	0.8672866704549362
-0.738066604851552	-0.7560181479816387	-1.2422557119324276	-1.1311534182540204	-0.0012851995197707966	0.4166690662027935	0.8774602145527695
-0.7498359362338524	-0.7460362306763799	-1.243045699483235	-1.1301760758373747	0.012084885188853926	0.41784611775931957	0.8861394241363819
-0.7637960474685449	-0.7353462475514126	-1.244198997237295	-1.1281570466340152	0.024280484923632596	0.4200515798344813	0.8922633298729612
-0.7793186873556115	-0.7254836073450676	-1.2466114658312801	-1.1255389379151206	0.03522676259738734	0.4239353891462717	0.8979081239007068
-0.7949198284829371	-0.7172260073327658	-1.2493938162628269	-1.1219331826164094	0.04463842380512224	0.43033262528366206	0.9016492491978212
-0.8088284883495852	-0.7093742112434575	-1.2546497775914258	-1.1172874212676394	0.05187351576634336	0.43832714726364547	0.903821731048086
-0.8214479772338079	-0.7020053315509164	-1.2604150004307586	-1.1106165814236155	0.05746431521415289	0.44682982885675876	0.9039181099633072
-0.8328807054043181	-0.6950072649715255	-1.2667657479190906	-1.102459579531973	0.061104018480909295	0.45588183182181424	0.9005540818769944
-0.8428218598240143	-0.6870728225929107	-1.2724534162355712	-1.0927702861339472	0.06320573910283965	0.46610603020609137	0.8946496378872517
-0.8513409644670603	-0.6788947016020221	-1.2779163400192532	-1.0824332088752153	0.06337908175744088	0.4781183313250359	0.8874104706409843
-0.8597933094377787	-0.6698777319824611	-1.2830178204575948	-1.0709833387987318	0.061307923603438216	0.49052467750470785	0.8798478989672301
-0.8704251029845496	-0.6601010446799043	-1.2874939453916254	-1.0597841460297521	0.058141427185726194	0.5033429346376955	0.8730378459408181
-0.8809055418165433	-0.64980075866603	-1.2917662285457616	-1.0480262867797439	0.054498134879333665	0.5161177758674399	0.8658983864953372
-0.8924738919019333	-0.639260086846789	-1.2957122623954436	-1.035983689109149	0.04992992052894482	0.5272908385248466	0.8586644036971893
-0.905000411705447	-0.6283504531218534	-1.2993391143626467	-1.0236546824112855	0.044883357061163656	0.5358762372882673	0.8515308155424938
-0.9177922695038153	-0.6184903750873684	-1.3018358506992604	-1.0113018201361594	0.03934656697304201	0.5420317903456038	0.845083667820596
-0.9305224720490879	-0.6106951582877302	-1.3038893123982451	-1.000013223621411	0.03330211291875931	0.5473901136098147	0.8398074045295211
-0.9445559372347921	-0.6050372584629955	-1.3052926343072988	-0.9887660486031645	0.027021562644630476	0.5515682582539602	0.8363620542501803
-0.960223824533796	-0.6016228295937525	-1.306249973385479	-0.9771975759990691	0.021388739353966003	0.5536994853463898	0.8346196945078553
-0.9776866925659122	-0.6006753114076514	-1.3056914681788063	-0.9656711561022472	0.015928059701872405	0.5532988059665617	0.8330163247832496
-0.995741910189175	-0.6019039559441232	-1.3040190575223984	-0.9542320315675931	0.012033791705458475	0.5519298960448844	0.8320595071429959
-1.0120838931073464	-0.6049624327154743	-1.301423615371055	-0.9420219374984306	0.008174684591566592	0.5485808791124202	0.8299174688144275
-1.027742453757931	-0.6096837665492872	-1.2976705496010525	-0.9297860196084992	0.003928731782404788	0.5435247320732731	0.8279070960677802
-1.0424295976573135	-0.6151839228358887	-1.2926771655711706	-0.9163548637349089	-0.000471642653222519	0.5385333983459415	0.8247421369022153
-1.0561265023831716	-0.6211431196413781	-1.2861778852072059	-0.9020215753936067	-0.005442867848038869	0.533178233051434	0.8205739573286395
-1.0701570075645215	-0.62661597206473	-1.2773158873977877	-0.8868390806202112	-0.010504290499284407	0.5293396163158642	0.815597786544981
-1.08387714080544	-0.6307540674859622	-1.2666732810629422	-0.8702729616201985	-0.01518282262410521	0.5262053008328127	0.808901777693848
-1.0962191194851771	-0.6340725620332045	-1.2539410565325215	-0.8527709715832674	-0.020753767419903653	0.5226147205732091	0.8007461993610788
-1.106802785348225	-0.6367272519129635	-1.2392888804811264	-0.8338599294484761	-0.02702583876524407	0.5207941903413011	0.7914308934116966
-1.1159041799124119	-0.6381788924609878	-1.22293527450355	-0.8142306035193585	-0.03345646017733049	0.5201052845211346	0.7808201729013369
-1.123954426614445	-0.6389246837863927	-1.204525719997819	-0.7941466739699935	-0.040752748088526115	0.5204399385113202	0.7683210773926344
-1.1322677738909994	-0.6386299301269661	-1.184042376682772	-0.7736551011931622	-0.04805097055549268	0.5221935494598655	0.7534466775904424
-1.1401923753421128	-0.6383211549120323	-1.1619612337772809	-0.7523890608526563	-0.05508281615755946	0.5250260729683518	0.7382016778533222
-1.1477524759089937	-0.6373592014470763	-1.137676432529045	-0.7308593022210595	-0.061626534317811024	0.5282931070533013	0.7223637479318267
-1.156203512603656	-0.636148536676274	-1.1123005373321888	-0.708635165067284	-0.06737285598679545	0.5320593438899883	0.7074563638658236
-1.1648164130235938	-0.6359666327632605	-1.086152589219695	-0.6853579172833556	-0.07190353431542741	0.5342654122156333	0.6931994060528576
-1.174410524959804	-0.63684196854908	-1.0589306844475133	-0.6605161185423575	-0.0747104784727864	0.5357286011555439	0.6795732509608792
-1.1849700242103134	-0.6378319337689833	-1.0316593270697467	-0.6343634195695108	-0.07594239959376249	0.5371556561359131	0.6653387274175816
-1.196461987662941	-0.6381809477635811	-1.0043864046077289	-0.6078356593853884	-0.0753770770744561	0.5374987183711213	0.6507327761478032
-1.2081534872062603	-0.6384356088868255	-0.977082577313229	-0.5790167962492112	-0.07281922709850697	0.5370508133531123	0.6373209896409497
-1.220700390929911	-0.6386240250380417	-0.9501140824407527	-0.5485776405852459	-0.06924813266638749	0.535433266305785	0.6255114702907945
-1.23360814682897	-0.6389191262409041	-0.9235944194399663	-0.516943848161976	-0.06429756532185811	0.5339435286755406	0.6155631260882982
-1.2466908384331463	-0.6387021231639058	-0.8975388898702185	-0.4849252654682482	-0.05799570151425548	0.5330888557097263	0.6051589118068458
-1.2607017754857697	-0.6391273873448399	-0.8728433845506574	-0.4527626963430177	-0.051240412548100855	0.5327611386714419	0.5952609029990173
-1.2739839781951603	-0.6397001717556815	-0.8489800659584562	-0.420079457728395	-0.04446098204514125	0.5342895087140122	0.5846529415262317
-1.2870727137411602	-0.6393797410726239	-0.8262372170043774	-0.38638603507555536	-0.03705202755122418	0.5365798040386095	0.5730835897914107
-1.2995165163755427	-0.6386483620285603	-0.8034669546119443	-0.35246137936598265	-0.03036901849559335	0.539867549941528	0.5609136998739446
-1.3107342657301926	-0.6375105138598864	-0.7803196822491726	-0.31768949750771913	-0.02358081727016636	0.5441889605201434	0.5493629318234639
-1.3210028296926077	-0.6371134566815669	-0.7578200680039021	-0.2817592513881353	-0.018145240450233795	0.5497863465806458	0.5379406633097374
-1.3305123607747398	-0.6373490868432697	-0.7355498765071139	-0.24657723092257466	-0.01430009037372834	0.5572314932579185	0.5263045580283668
-1.3386942589207567	-0.6369349874254052	-0.7137269142797005	-0.21147322959046644	-0.01099306121563266	0.5665195436825192	0.5138586900392901
-1.3465145762135533	-0.635820304231986	-0.6921128016920728	-0.17735451478325165	-0.009889628123532149	0.5756318597242549	0.5010671203485245
-1.3536645571784938	-0.6348674577518547	-0.6716743226555223	-0.1427266464793817	-0.00984368200317245	0.5844704341754234	0.48840023511634073
-1.3602647885011174	-0.6325478569123224	-0.6524664935816341	-0.10708199284947358	-0.010549499454045055	0.5931949318329076	0.47549534609187105
-1.366650991360441	-0.6286838814114605	-0.6338084030739949	-0.07119199696652102	-0.011775720713944266	0.6011106477944977	0.4621507868482685
-1.37199617073254	-0.6233356345464185	-0.6144956253964068	-0.03551280285051607	-0.013316687238619637	0.6086190902217998	0.4483496400785247
-1.3765315696808615	-0.6167802675209731	-0.596537471514165	-0.00028793737079952503	-0.015769144885590225	0.6163555089180588	0.4340563513920043
-1.380578013087115	-0.6086220581788259	-0.5794864485467295	0.034734567706133104	-0.019069414788611884	0.6243941795144299	0.4192618207615999
-1.3836527551142086	-0.5991660532665004	-0.5624966346007386	0.06811294229344696	-0.022176738437757706	0.6314458583932089	0.4039458803042258
-1.386064346488628	-0.5881887884432645	-0.5456373061400167	0.10171610301885807	-0.02586944395979145	0.636910515115025	0.38786098772611327
-1.3868508793125354	-0.5760473829929829	-0.5295241589022501	0.135283401464201	-0.03063772144737654	0.6423570591229255	0.37044608425095615
-1.3852643964423021	-0.5634415081669281	-0.5138668836874691	0.16923718956822498	-0.03618113710557504	0.648016110346519	0.3512463544025999
-1.3822719762639593	-0.5505084680957802	-0.4977675471719424	0.20208102919421456	-0.04365248862921977	0.6534157531666862	0.3315113634581557
-1.3762714105584193	-0.5375758002954053	-0.4809334295460139	0.23375172416910478	-0.05246874786544303	0.6587653807342233	0.31124044446492566
-1.368162298424171	-0.525015348263263	-0.4632907748436281	0.26435165825817303	-0.06287905980960654	0.6643134743804736	0.2900918527414801
-1.3585559401312675	-0.513384906959643	-0.4465584615528251	0.29395706548004413	-0.07476998855763163	0.6705906427860033	0.2685000517180454
-1.346669939163693	-0.5015080968347047	-0.43039878075962107	0.32265314771864056	-0.0881382837794661	0.6763978731754101	0.2454488744670914
-1.3325472778931284	-0.4910370713185347	-0.41553538587501293	0.3496943266232959	-0.10298254903877678	0.6825042970853	0.22150153683040708
-1.316849928276477	-0.4813058162181093	-0.40278344954796813	0.3761980678840096	-0.11964845667683545	0.6893790123753393	0.19535680606311837
-1.299610100952813	-0.47265253878182284	-0.3924129073814765	0.4015084448082997	-0.13695826237610098	0.6979680721944689	0.1680999330687156
-1.281938255705884	-0.4653603590467934	-0.3842930393291957	0.4261519697799135	-0.1547457415915379	0.7059394691981564	0.14037544090966939
-1.264167693429411	-0.4593480533389744	-0.37888512066669494	0.45048556257990546	-0.1729094448915196	0.7142335973359614	0.11315172426690298
-1.2448487654486784	-0.4538661572635884	-0.37582071636028147	0.47527766383607994	-0.19073564692411504	0.7226561891151547	0.0846038770486061
-1.2249546159179336	-0.4500331819707749	-0.37604208654358784	0.49958096108940603	-0.2080232802963808	0.7300914626751841	0.05519085602865628
-1.2046753948861202	-0.4480973886972751	-0.38002095783363815	0.5237526860289351	-0.22447557055505793	0.7377094583963094	0.025407632347359207
-1.1835592611491217	-0.4471745521369386	-0.3872058647631204	0.5478708407796832	-0.24072862387292565	0.7448133820080068	-0.005284610605996446
-1.1631479401437435	-0.4474396867846518	-0.39657762732947865	0.5719499476116735	-0.2559091941026511	0.7504104097562411	-0.035595472839661677
-1.14388100327585	-0.44836917487316946	-0.40747509300845386	0.5967244407262613	-0.2683419602588794	0.7551815481098317	-0.06664362939670929
-1.1247749967579175	-0.44968206197365107	-0.4191814511735942	0.6216068631091729	-0.27898727839802673	0.7588328975452752	-0.09715803000577332
-1.1056934376962653	-0.45139546766115685	-0.4313504622342547	0.6476777952019412	-0.28789908143461174	0.761334277602706	-0.1267261182300188
-1.086392884431234	-0.4530624806676308	-0.4444973208201142	0.674692718768383	-0.29551722762461696	0.7636297659812536	-0.15656780713517712
-1.0660400763223412	-0.4549280002171512	-0.4581961377648017	0.7025991272480987	-0.30193276207808184	0.7655735807270779	-0.18589651461431872
-1.045986880219499	-0.45714586645911565	-0.472036007398277	0.7321457511696011	-0.3073909858792732	0.7679363411229889	-0.2143147745590078
-1.026947765412607	-0.45893706686265423	-0.4855535290451209	0.7623696326430186	-0.3126372025299703	0.7704730804054221	-0.2425740514405038
-1.0071093002360256	-0.46048753376060697	-0.49813393580529014	0.7936921212705579	-0.3174649178190037	0.7720828775149616	-0.2715868172605783
-0.9876315817884725	-0.46202275238680174	-0.5094820748465729	0.8257859685918313	-0.32165962613011084	0.7735501850975705	-0.3014434091689979
-0.9678708038604286	-0.46393338653073746	-0.5206362157158219	0.8583725195246635	-0.3259592906825076	0.7753420137485654	-0.33072940759866293
-0.9462599222409183	-0.46565090808187387	-0.5312433488699296	0.8908238931892669	-0.33174878625411985	0.777509650141236	-0.36074134235041144
-0.9236569041343066	-0.46893371649891324	-0.5413620941124498	0.9241851178234941	-0.33844578293209543	0.7803995606915896	-0.39148521096456285
-0.9007460276779269	-0.47318191024420053	-0.5514436397232965	0.9564729763736988	-0.34634083979943153	0.7835909099201853	-0.42486263185465606
-0.876643295915781	-0.4795721918254556	-0.5602407736816021	0.9879828992569492	-0.3544181830722337	0.7868116577301273	-0.4596551532028192
-0.8522824002487809	-0.48786960110607774	-0.5679848065306011	1.0181592861010806	-0.3631611870642441	0.7886261387104608	-0.49554883335425226
-0.8275025598243106	-0.49783818268297575	-0.5746017168364259	1.0466529191171463	-0.37288922152784415	0.7887209517448883	-0.5327656446438122
-0.8005078839012751	-0.5097377924654788	-0.5796413701622993	1.0757124833781393	-0.3830256765888215	0.7889263017952751	-0.5699831947700272
-0.7726276488590545	-0.5235994834263894	-0.5840189761265447	1.103719670642409	-0.3931340722453213	0.7888999743402604	-0.607316828076189
-0.7433122660795036	-0.5394839720484674	-0.5877336713294877	1.1306448582445379	-0.40380554427988324	0.7897331761112206	-0.6435988352624106
-0.7126802877236131	-0.5577228836470398	-0.590162359509229	1.1572609718272644	-0.4140299060090284	0.7912970638862235	-0.6791216507389576
-0.6823730578079266	-0.5785537645420291	-0.5915582301682896	1.1835028715398537	-0.42522388560518853	0.7931343341272316	-0.7138596431415666
-0.6508514968914039	-0.6005157893256733	-0.5920853550536213	1.2082052922988895	-0.4368768238381901	0.7952051853915993	-0.7476124863500058
-0.6179872906306115	-0.6246396739474558	-0.591494918018581	1.2330661549335467	-0.44913357764231704	0.797075010852038	-0.7789670097933872
-0.5851204820482957	-0.6507429006428482	-0.5902394120687271	1.2576728727094932	-0.46236750226809703	0.7998367317354363	-0.8079152706224385
-0.5522358753868304	-0.6786633533521547	-0.5873243175840998	1.2829626429342362	-0.4747647936632186	0.8041710263723211	-0.8353659711048332
-0.5190681433419222	-0.7083639556977155	-0.5827979904841587	1.3078066328117406	-0.48610279719827587	0.8110968739904363	-0.8606503666879214
-0.4858992477896951	-0.7402253588628389	-0.5765677599855025	1.3312153135780547	-0.49594390089345	0.819190626086292	-0.8847709771303274
-0.4530741703377749	-0.773851901175004	-0.5692659772990804	1.3540298611364572	-0.5048232425612923	0.8284741939189612	-0.9076667754257022
-0.42052112048250206	-0.8094065743429125	-0.5609397568634265	1.3768352959878438	-0.5130742926320582	0.8383994889549862	-0.9287374225675542
-0.38775907684804584	-0.8462238277633749	-0.5516349994232878	1.3995944887185892	-0.5204281520984372	0.8494717912169464	-0.9489041692994051
-0.355321680088257	-0.884350603489702	-0.5410882946815474	1.4224087282498918	-0.5256399734086499	0.8615640804523863	-0.9670396617744698
-0.324128593552405	-0.9239528450641871	-0.5290028843319479	1.4470358522850721	-0.5292296756104984	0.8749028620535777	-0.9824338907222352
-0.293597949412539	-0.9642016016664985	-0.5151602514282101	1.4714616404803136	-0.5304968999284791	0.8892644068554961	-0.9965018878222665
-0.26363519668068924	-1.0048711509874193	-0.4998595639659054	1.496117862864956	-0.5289260156947689	0.9037331485329466	-1.0092481576563999
-0.2337365244640978	-1.045756522921733	-0.4844388011103219	1.5208394232167166	-0.5256738075749254	0.9187666402961611	-1.0208480535590547
-0.20425498249817908	-1.0863620543358923	-0.46932232958864456	1.5470049179951058	-0.5199435258497626	0.9338172633348433	-1.0319656486231308
-0.1765346885394397	-1.1264773021875343	-0.454785355859933	1.5744196067693157	-0.5119216762742944	0.9493462683027639	-1.0423712238961615
-0.14908543521406936	-1.1657394585116467	-0.44032158426236434	1.6027638755888098	-0.5026982556537152	0.9658761068535687	-1.0504681264080595
-0.12349760636478538	-1.2036782131120978	-0.42522112491919145	1.6317635941560473	-0.4915412633012426	0.9830453081647386	-1.0582022016851198
-0.10070809510092368	-1.2402911889202684	-0.4088651248682195	1.6606054847329166	-0.47932412601155194	1.0010163978789715	-1.064215807137982
-0.07979896355688014	-1.2751011736529623	-0.39122105420333847	1.689585751387325	-0.46598213366418867	1.0188645879782539	-1.0696334510542946
-0.06080875644243747	-1.3087131048702032	-0.37329252335180285	1.7174726767544835	-0.4514869120342441	1.0365055493761182	-1.0734909956420378
-0.04404666668829918	-1.3400931228171933	-0.3554376392864181	1.7454047799894274	-0.436718406639565	1.0533692429160555	-1.0758360547584518
-0.02938624101747233	-1.3695850604637305	-0.3367326933748319	1.7722989421594402	-0.420922748675353	1.0702673308619353	-1.0772179386068665
-0.017541189137781313	-1.3969077524501212	-0.316839740010523	1.798374246442109	-0.4033150542530094	1.0880815205558376	-1.0774363357210697
-0.008052793491498567	-1.4221882058857418	-0.29563637882281363	1.8234283866695233	-0.3845362786999246	1.1059393336407415	-1.0755031493016602
-5.75880355997635e-05	-1.445162880290487	-0.2733247716516613	1.8473658078419517	-0.3657778881777529	1.1237558245675996	-1.0711134927131196
0.005803411536908047	-1.465395313660901	-0.2499498819648672	1.8710010123296623	-0.345867277294885	1.1399685267231325	-1.0653183486547098
0.010666300901884397	-1.4837771546526795	-0.2268062601792017	1.8944128752257932	-0.32530352944535607	1.155105904086312	-1.0576133694325724
0.015541405971294435	-1.5012652736638348	-0.20494832676293678	1.9181108103022098	-0.3040552305100704	1.1698488308060535	-1.04745370138641
0.020431276996187277	-1.517923824407564	-0.18438644242616029	1.941632931228028	-0.2826362228627819	1.1843629959801478	-1.0352119812560243
0.025285357863999915	-1.5327184056831857	-0.16440212579207036	1.9655558494560286	-0.2597623318647209	1.1974849804853627	-1.0228313352250247
0.030755016492919653	-1.546075158759319	-0.1451296880161562	1.9889829757126574	-0.23511336476602204	1.209798423963262	-1.008590736365337
0.037527267707340196	-1.5583143172311844	-0.12683792671603822	2.0125319206260137	-0.20959984959490918	1.2199973085982605	-0.9921666732552545
0.0449937903041571	-1.569348708358445	-0.10961905494206078	2.0353907889355214	-0.18317045804928173	1.2276572886458421	-0.9728636566105499
0.05369825081539297	-1.579525679288603	-0.09409916438285101	2.0569417264843515	-0.155901423385272	1.2336751187060326	-0.9530759214362428
0.06427159056169021	-1.5893800927817228	-0.080504549896061	2.0783328154845506	-0.1266845048352027	1.2382673990688498	-0.9323291036203862
0.07652851996891816	-1.5985082470638796	-0.0683046662904428	2.0990032657894244	-0.09590393613137423	1.2430730276123252	-0.9107084472601228
0.09045679442743665	-1.606162910177587	-0.057711486576124266	2.118917046476815	-0.06320338397771721	1.2477250700901255	-0.8889078245896009
0.10579860606006186	-1.6113196709149793	-0.04760032183765693	2.138511611761337	-0.028641959955074733	1.251893162522	-0.8680991156902301
0.12122985357305169	-1.6144495149842688	-0.038805255038147905	2.157882714310676	0.008580364704489432	1.255728191427467	-0.8459137790661877
0.13704776449159276	-1.6147758732021817	-0.03175024936840961	2.1767692740456703	0.04706654123702114	1.2584126742868755	-0.8225492634131291
0.1525473707550867	-1.6132068467925182	-0.026266901410219087	2.195819249034666	0.08644591443542018	1.2610962757063977	-0.7974721137971479
0.16668792230617552	-1.6081930614121949	-0.022321020053554415	2.2159173360688613	0.1266640651472127	1.2650879588666941	-0.7713708369880588
0.181229712819961	-1.5999645479922833	-0.020874577200874406	2.237817141812581	0.16723165556796252	1.2708022274041322	-0.7456691044977264
0.19506181281654686	-1.5894981994278103	-0.021876875208651878	2.2616249970783278	0.2077268869576192	1.2779457923314257	-0.7187242421440254
0.20738332367018134	-1.5762707629466484	-0.024044050044235783	2.2853724749894213	0.24766239508231042	1.2859341523762606	-0.6917236011325651
0.21814853405360865	-1.5609620693599644	-0.027742752939753198	2.3104603246236466	0.28650448689124525	1.2936571348246633	-0.6633681952609887
0.22736861344762307	-1.544197039704962	-0.03270165862703221	2.336759334736501	0.3242324635424388	1.3010999262094434	-0.6345235488201768
0.23478252031801403	-1.5257968524953425	-0.03913354380902121	2.363122748823373	0.361430507001389	1.3085380935343014	-0.6051856491659037
0.24208258008108632	-1.505621183274703	-0.045649356446771046	2.3891781259644045	0.3984261276008148	1.3159242139825824	-0.5753331408470357
0.2481466794285437	-1.4843939720133938	-0.051133681800862196	2.4146224750248924	0.4353901526544526	1.324707897235631	-0.54427964876629
0.2541156554323541	-1.4620319669578803	-0.05579420022259847	2.4389657751964564	0.4729058040574411	1.3353106989554206	-0.5143467184226254
0.2611044054227276	-1.4386566832913132	-0.05878626083116961	2.4614644555723237	0.5107732220162748	1.3475597177037846	-0.48431385267731447
0.26975590367364183	-1.4129995077186088	-0.05942390148661798	2.4825036703925445	0.5497411554035161	1.3617701833908904	-0.4534339572924139
0.28097680071899006	-1.3831941462073993	-0.055488340346065645	2.5035565916596387	0.5906243539702964	1.3773626432405588	-0.4215279112878979
0.29614416068071764	-1.3481923539053613	-0.04610397693665663	2.526478714670368	0.6337361192826908	1.3966688896256234	-0.3872803866747067
0.3172002405364207	-1.3067053233711767	-0.029985892070073496	2.550598655496328	0.6807820954062849	1.4212808548879827	-0.3490566474412233
0.3451927889987773	-1.2571035172251062	-0.006044324377037027	2.5763300201396775	0.7329036584310324	1.4522907564301355	-0.3074425578288427
0.38125177967692947	-1.1990236793211708	0.026226862500487936	2.604768088623403	0.790016362130771	1.489331538874713	-0.2620925856150816
0.4256399569023798	-1.1313682682618968	0.06657746460070023	2.6363993813760396	0.8514268970329798	1.5329144959282661	-0.21222254881152594
0.48097262164991406	-1.0532706419585056	0.11459446723753738	2.6724339918303666	0.9189376578726712	1.5833591089570256	-0.15753168337122814
0.5467104724321472	-0.963629009237997	0.1705390600181417	2.7136043240929877	0.9921350854557964	1.6415497455494783	-0.09653033376146516
0.6241943516608331	-0.862028350575294	0.23484961056308024	2.7613982933539027	1.0709128830641428	1.707117590984701	-0.029268054856812057
0.7136692382163118	-0.7484167060190343	0.30934072409477065	2.81511733872414	1.1555171247079559	1.7804027934585422	0.044815006473124086
0.8150631253971082	-0.6238335043835586	0.392938501482468	2.8740378014309353	1.2452396425492933	1.862242358763826	0.12671177335207642
0.9283457037234452	-0.4885197859852217	0.4855668463310873	2.9381369123386682	1.3402382602557046	1.9518818634187804	0.21579581644005472
1.0517898451201257	-0.3431801948966315	0.5865156881564554	3.0080002331573974	1.4410989527050397	2.0485303492313203	0.3096626784831277
1.1863092477723323	-0.18732929701996862	0.6968080974196215	3.0840651265667742	1.5471879081663305	2.151753199665413	0.40990347212013095
1.3315222262312287	-0.021360086834686758	0.8156197748690843	3.1666412614112764	1.659370220770155	2.2622364497637917	0.5177657861285171
1.487183466820856	0.15485893947592666	0.9436608328545516	3.2564338823141714	1.7780090802305537	2.3805796237751036	0.6321380101865987
1.6528977571976782	0.34098656844532554	1.0819980979485653	3.3529124442438363	1.901392042768992	2.5080839471993968	0.7520848226574438
1.8287517368872843	0.5364592591314019	1.2306476598550253	3.456390387552104	2.0306196771449985	2.6433455992226174	0.8773994349020467
2.0139165266565895	0.7411493682598246	1.3885316688109905	3.5661248268653662	2.164908643763527	2.7871376931877574	1.0075908081270144
2.20895896271884	0.9547500628488201	1.5548505687346035	3.6822232988986006	2.3035730913344614	2.9382481876645303	1.1422467443550524
2.4123248759367844	1.1763444181962528	1.7293256819911713	3.804488682011266	2.4462166143385726	3.096868395400799	1.2809018751293317
2.624017849400958	1.4052743592785772	1.9114042101608033	3.9329413491211054	2.593677590179987	3.2633918112192544	1.4228381659822296
2.843180192089745	1.6416558562279153	2.101332184794366	4.066593971003297	2.74409173457829	3.4384295000198386	1.569182785929312
3.0697183449157968	1.8842855775523344	2.29851061969192	4.204856024645845	2.8970407409433587	3.621054060501493	1.719744907257049
3.302166157791925	2.1341267872646252	2.503325753545189	4.347482337442648	3.051788231818591	3.811225419317534	1.8722841235049603
3.5401110954300017	2.390947710923803	2.714773012908804	4.493804418322861	3.2080847549161615	4.008134159230416	2.0267463681318127
3.7822095198855274	2.653695512110559	2.9315270867707146	4.6438844061831475	3.3665273160326685	4.211165102951868	2.1848136796953415
4.0291476365012056	2.9227425480268074	3.1534318665720034	4.797184386057643	3.525951830580261	4.421053867004376	2.345973283780972
4.280201243674425	3.197366528023254	3.3810548434055354	4.953448417187163	3.687311584583982	4.637775867566985	2.5105383092100775
4.534421997230603	3.4769336863321363	3.613394151353803	5.112837748315506	3.8502498552009805	4.861533147845855	2.6781580632706765
4.79225295575362	3.7626804285934194	3.849385217309223	5.275223330038124	4.0154973757175325	5.090239260278672	2.847841885561484
5.052962014903431	4.055201989285651	4.089013114200319	5.439985368863286	4.182148549360333	5.323860391420845	3.0207737069846674
5.316657214291789	4.353500920456733	4.331368856827495	5.607661278803433	4.350311751302456	5.562922100095269	3.1966101028931893
5.582500934975611	4.657463782677004	4.5761512303181755	5.7775143457247955	4.520036143363319	5.8069651087353815	3.3756605812163176
5.851307750772721	4.965703748221111	4.8221394683163945	5.949346759576924	4.691253809647571	6.056295641633059	3.55827254618168
6.123746598693716	5.2781134496940325	5.0695011546481386	6.122862454519612	4.864507805081084	6.310070843160274	3.7446915358080424
6.399795909487127	5.594332052440481	5.317965919253121	6.298199120650021	5.039386129359106	6.5689907027138155	3.935042314155908
6.678704769089086	5.913500483123689	5.567723055063186	6.475352024015999	5.2168841529778724	6.831515411876479	4.128723333069696
6.959859313929468	6.236310468172611	5.817809282354718	6.653530625783719	5.396205541460128	7.0969773341876845	4.3251691727583275
7.2422610608927735	6.562457799482838	6.069982541063395	6.833304361789175	5.577456568577676	7.36559545363369	4.524345172124435
7.526735013527994	6.892298557580206	6.324392886919088	7.014204439442044	5.761535670078833	7.638390243292968	4.7265914795247825
7.812138559082709	7.225250096972863	6.5792802763861875	7.196533435931016	5.948398172882308	7.914651374873244	4.931491564788447
8.099139287228626	7.5616204537752605	6.835787037536153	7.379087238272223	6.138026412431796	8.19346464676518	5.138134878466841
8.387090913044783	7.9012191593482655	7.093971425643516	7.562345580036123	6.330097890427399	8.475139585024602	5.347275014106355
8.675622823441257	8.244157085577129	7.35383859903366	7.7464515540282335	6.5237001971196875	8.75815557226668	5.558213845526066
8.96395624602047	8.59020228670967	7.613900736633674	7.932205610209782	6.71942974530759	9.044700736327904	5.770993568700584
9.252047251335702	8.939377487745347	7.874579844507332	8.119633530132775	6.918352800175612	9.33328125923511	5.983845357270875
9.539481088258068	9.292594339784264	8.134729067728255	8.308547841202042	7.1194764953336085	9.623405517391397	6.197647346541943
9.826813191224302	9.648436136276592	8.39408386113388	8.499268913414213	7.3231358697652675	9.914073725255262	6.412853593138588
10.112866018358467	10.005284741226376	8.650940449988525	8.690894258301647	7.527428174462075	10.20351634319047	6.628759230515954
10.396217901720897	10.36108988727574	8.904483248764146	8.882919623052524	7.730667376168386	10.492192922706296	6.84500675901113
10.676144938484976	10.714521843740986	9.153935937746828	9.074069207946078	7.932589797439732	10.77831764409342	7.05936025025474
10.950571072702878	11.06409187178747	9.3976198709868	9.264721815209624	8.132505985005354	11.060720048301512	7.2715553657568375
11.218758990459047	11.408095132853834	9.633880268318402	9.453685861129516	8.329470943951655	11.338596181181902	7.4813490910309435
11.47898243862085	11.744615974569369	9.862056789205703	9.639689017814035	8.523124556318672	11.612206781233224	7.688136311758211
11.730400818407675	12.071990714399012	10.082881745277044	9.822062793079422	8.712357580680761	11.879459114836514	7.890173789848155
11.970845015172992	12.389391817061517	10.295174547086514	9.998845450774269	8.894324586322615	12.140289816762143	8.085456926416223
12.200250382863631	12.694979435157967	10.499157700679751	10.16996009966178	9.069751891904385	12.394373960988831	8.275413022044809
12.416991810752465	12.988913588751073	10.694395206687137	10.334226411094816	9.23853854822649	12.641663410439355	8.457507094756336
12.620732590911286	13.270743621117779	10.880237296095782	10.491928877044767	9.40167222544942	12.882501418163036	8.632843384500408
12.81120490948813	13.540714259042087	11.056964158974212	10.642928728162415	9.560158832051014	13.115891655600153	8.799706195851797
12.989446085561141	13.798619112815542	11.225467635123161	10.787553859369378	9.713242036558949	13.342581088905174	8.958633584176118
13.156347227880238	14.043700013065095	11.385273638652993	10.924813289783405	9.861379190312292	13.56294069925031	9.111329602505055
13.311442727719612	14.27551265820696	11.535337535772548	11.054741092322809	10.004220336338795	13.777891183324666	9.256878673757143
13.45548447379765	14.495599704561414	11.67665536347514	11.178022106683365	10.142116146814224	13.986832271668064	9.395142530046458
13.588344154159085	14.704118833749611	11.807555620092874	11.293306979572815	10.274378353860858	14.189859482915256	9.526792468838035
13.711229302566895	14.901541344899004	11.92882182945345	11.40161827166749	10.403176567389751	14.385447044258047	9.652857249629141
13.824885651206808	15.087535268703965	12.040399747429445	11.50221625881867	10.527892300807355	14.574887243594551	9.772456271831844
13.929434100784915	15.261674805975163	12.143189722931586	11.596073681294293	10.648356019135948	14.758896168233976	9.886700637994041
14.025197788805853	15.42427751279749	12.237470068758455	11.682595021800232	10.765238999587835	14.937098782954276	9.994865081680347
14.113676120057928	15.575848970470874	12.323216472104932	11.762023966759832	10.87815009876293	15.10971111881359	10.098078527910838
14.194468216183234	15.717601980669965	12.400620308455387	11.834732671720772	10.987331107821785	15.276264045294896	10.197607797327166
14.26826678344205	15.850172737608096	12.470231953804237	11.901194124797954	11.09323125221054	15.436311396447636	10.291509561419447
14.334723780627755	15.97477900478668	12.533521854159373	11.961841467429446	11.197370941028506	15.590324559520203	10.379827274201512
14.395447291017874	16.090282553132422	12.590579026528644	12.016753950403155	11.299660013922242	15.738039515224358	10.463515246235337
14.45112776633588	16.196254368980295	12.64298026802639	12.067098579896172	11.399945284696797	15.879709781487222	10.543368667347846
14.502276359855665	16.293034519687126	12.691045303180573	12.112847069124953	11.497112169634983	16.017060756614292	10.619136291343834
14.54646120170914	16.380583348279853	12.735350766862732	12.154401801998613	11.590532854420909	16.149320819828155	10.689462824154008
14.584786654975492	16.45985764126528	12.775501123547082	12.191972692104958	11.681221334380874	16.27530592145178	10.755143517645271
14.61785283159302	16.53228674983297	12.81167910991819	12.225717301376108	11.769066434198828	16.39612897129211	10.815509256219613
14.645757161448302	16.596938900099406	12.845486504642201	12.255506043592613	11.852926735920079	16.51262558311033	10.872491220737173
14.668586386836632	16.652908806466215	12.8771551464775	12.281870871713904	11.933287104353113	16.62589231776565	10.924254327943613
14.686387719336915	16.701022664137415	12.906930095549761	12.3049810729766	12.009916085146926	16.7359283315077	10.97222026977863
14.699818560771812	16.74157242934593	12.934647398581793	12.325006271610183	12.081503153897236	16.842403057278425	11.01635018806784
14.709177379723858	16.775157309766303	12.960523631624712	12.34153066290809	12.149307142142076	16.945367968550425	11.057582319418795
14.71357583957176	16.80226311058867	12.985490938788287	12.354815703305036	12.212474106505786	17.04460881517383	11.094389041809773
14.712707229607965	16.823159551491074	13.009951407252439	12.365254270373011	12.272099310869127	17.13947162353989	11.126591255920747
14.708103061018177	16.839492980922113	13.033178512138088	12.373070770112337	12.328890837053757	17.230496673843792	11.155861138035142
14.70053918084038	16.849765162201095	13.05505088831723	12.377791652157606	12.38228081565992	17.31803360635449	11.181976092301715
14.690157431236818	16.853724366974287	13.075740661275598	12.380194900727595	12.432689300832136	17.402223992415703	11.206894945334385
14.676811165748537	16.85120190107993	13.094449125468786	12.380660887839122	12.480361206448551	17.48210318301589	11.228545696001905
14.661012674793657	16.842574185152404	13.112045668329898	12.378920130376237	12.525463548323135	17.55716349094594	11.248579290785838
14.643309488475273	16.828067441031703	13.127949712158387	12.375377535879775	12.567750853179346	17.628882283788396	11.265864316227752
14.623826123922752	16.80816242773791	13.141990320919664	12.37061782150041	12.608609902126275	17.69686183860698	11.28040007195317
14.600914105252707	16.78260284238509	13.154337574860154	12.364882801015273	12.648361090862787	17.762891995067616	11.292955396588885
14.575235837479502	16.75088396122608	13.164663202791841	12.358392469454092	12.686693653973059	17.825482829511525	11.303972267307564
14.547462466623575	16.713918236704384	13.172435848376129	12.350009194595717	12.722571819508662	17.88480665727963	11.314387774517554
14.517743406142937	16.670504033852225	13.17878055827373	12.339840963317746	12.756206885658179	17.940895443760102	11.324051243740854
14.485305468391415	16.621885876701896	13.184018522864145	12.328244297414427	12.788200637555134	17.99430504095393	11.331764779216916
14.450473977230303	16.56815318692393	13.187836133829693	12.314591499187655	12.81863710751457	18.045915787988488	11.337729341609327
14.412787583047072	16.510426151486204	13.189448744480574	12.299362355664815	12.84755298289897	18.09473032125368	11.341943052162312
14.372153113857092	16.44883853767253	13.188723968296259	12.282499935541804	12.874851990642659	18.140717285157415	11.34496022968194
14.328874733407408	16.383334094383738	13.185635684419372	12.263469880436276	12.89985365898793	18.183074190741053	11.347992355775414
14.283153476879686	16.313655694673493	13.181688686709226	12.241214430647595	12.923150710232953	18.221908830946248	11.350600854558229
14.236569528416512	16.241582651019637	13.177079627937902	12.216864842789668	12.944215677691828	18.256253957006034	11.351915206245966
14.189786958965001	16.16798046137666	13.170726836815195	12.190759225362125	12.963994465524925	18.287927115920457	11.352793843179166
14.143349633621478	16.092611958716297	13.163622712994131	12.163431585699616	12.98389793919823	18.316660307958944	11.354317910074089
14.09720938192827	16.016128327457814	13.15504160057202	12.135153872593767	13.003290816143767	18.34243022800925	11.354874406289381
14.051614397609994	15.937211003938998	13.14531632907247	12.105673508518967	13.021247867250452	18.36540033918515	11.357220916173073
14.007156829193548	15.856810483021286	13.134611784605305	12.07515562888217	13.037758086399375	18.38480288967351	11.360081614793273
13.964122372699805	15.775760017039342	13.124299654960373	12.043063399584522	13.053012780596697	18.40244895571926	11.365543897560524
13.923368861782707	15.69387507103615	13.113547636852118	12.009230911060593	13.066379888712051	18.417700733672113	11.373121188131815
13.883751355999244	15.612643767854573	13.103560799321633	11.97443534542732	13.078308135592113	18.42965974544253	11.380761627997689
13.846099929847261	15.533258245663523	13.093678539260274	11.93965594149809	13.088848023340061	18.43777433941578	11.389065009281989
13.81065227906711	15.454140124514867	13.083342102716664	11.905062066246204	13.097046011319144	18.442728982989845	11.397299895512152
13.777193501894084	15.375852872212198	13.073903808472167	11.869887285982983	13.103753916295368	18.444813628587234	11.405501563688114
13.745844679957028	15.29765121760917	13.064135111600542	11.835003085356977	13.107909442327148	18.444610180973527	11.41248270687664
13.716038642406218	15.220927468414676	13.054286047030693	11.800633207102756	13.109813944216324	18.441516698042744	11.420927708001248
13.688835738409125	15.146742198505603	13.04383258102887	11.766658380279576	13.109812171311841	18.434581313371226	11.429392665352761
13.663511523448992	15.074068193513524	13.032779340953253	11.733496465257204	13.1076556052623	18.424390349807755	11.438283757848295
13.63950461516615	15.002693693119628	13.020650164641559	11.700827702703405	13.103618783663817	18.41082671302913	11.446579373869431
13.617020305788557	14.932847274450994	13.007705865656126	11.669320079942851	13.098097546924077	18.395079532498663	11.452800051875935
13.59654433751203	14.863997068926137	12.994214773381646	11.639099198429461	13.091546393889008	18.378540971157495	11.460001170726377
13.578217249503307	14.794986671740096	12.98034861400544	11.610316294245157	13.083492956654778	18.360899030912062	11.468031215025603
13.561608314114597	14.727315547533413	12.965173722633395	11.58144693539547	13.074002675884847	18.342610807809756	11.47682107456809
13.546666877646098	14.66071878735447	12.947535319212848	11.55250842755573	13.062777538169174	18.32358658706141	11.487139955319833
13.53229011626977	14.594961490948734	12.927942810844101	11.522106503212514	13.049937323086763	18.303026448825666	11.498980739003226
13.51948958682275	14.529862290066802	12.905482677914339	11.490446587268416	13.036334279374767	18.280446910279103	11.51228501749369
13.506978943824441	14.465435603734884	12.880658125639949	11.457911310426127	13.022544938071823	18.25756992910195	11.526743690143622
13.494813172146236	14.401999680094805	12.854907474579752	11.424753341687257	13.008354496575038	18.23426830312916	11.542612741947183
13.48377590104199	14.339234642458043	12.828116619545842	11.391630331299647	12.994785314111876	18.210296378948613	11.559581453949956
13.473388350288303	14.277575002520877	12.799996207995262	11.358148412788848	12.98186355260899	18.184612892073964	11.579037120691464
13.464022589377029	14.216805439181567	12.769391483904775	11.324171821370465	12.969379262959444	18.156762578703958	11.599875989749762
13.454904667431105	14.1570682779542	12.735182245920628	11.289295309797286	12.958046767998093	18.128151441623164	11.621671354638547
13.445318780159317	14.09749243619975	12.698641318760727	11.254826232106229	12.947046514947978	18.09761225858606	11.644143093198338
13.436372513967537	14.038840935178984	12.65935693263116	11.221117295823172	12.937766506138189	18.06537416346398	11.667979270468
13.428884409115083	13.981446512126167	12.617685701269396	11.188250234356243	12.929993206697928	18.0328870605105	11.693754752509793
13.423304385624377	13.92466000177851	12.574534061535983	11.156449573456873	12.92238587429518	18.000463765381166	11.719602568655185
13.420044996246935	13.869653156227477	12.529702470180238	11.126431551342892	12.914934789285542	17.968641065380602	11.744756847606576
13.419313298382368	13.81605464127946	12.482124485842949	11.0965440582217	12.908454248117607	17.9364222330349	11.76922962692258
13.420324137443734	13.764835017001142	12.432435369321352	11.06751937568821	12.901856695894946	17.9042848781883	11.795166519256368
13.422886596504044	13.716365112556636	12.380757664109604	11.0396923290964	12.8952411763163	17.87267142137307	11.821432308581118
13.426970239080726	13.670215980198197	12.327696239849166	11.012762007981117	12.889610819600556	17.84193316437125	11.8495516752737
13.433853791935917	13.625790599072468	12.274764103969863	10.986226357004863	12.883683004918826	17.8120377810614	11.877694459354476
13.445046129476113	13.58397660918966	12.221951256937075	10.959284942296803	12.878971911229897	17.782184338106546	11.906390217531683
13.459506795931542	13.544585145101186	12.169890156752537	10.930929240699783	12.874133773120908	17.752741480627712	11.934022515655165
13.477231991107748	13.507819011979047	12.118318035095246	10.903011816929302	12.869933082981506	17.723398701249536	11.960677140009647
13.49847282446147	13.473622242640728	12.066550491669268	10.875761080309472	12.866596708059056	17.69422035287111	11.987815063496134
13.522425329834455	13.440694206559357	12.014158974936324	10.848765507509492	12.863451882722694	17.664574721640466	12.015340765130938
13.54893805850429	13.409984463712943	11.961120434678522	10.822114509391895	12.85944298333405	17.634105196988955	12.042995046471662
13.579762087871858	13.379606742679782	11.90668943945569	10.794534461460405	12.85592726699849	17.603954525992926	12.07003905551065
13.614655546011234	13.349266682066723	11.851860975927487	10.765753779724811	12.852588683169795	17.574185218146976	12.096537699441486
13.652617376082393	13.31969468086472	11.797158305391546	10.736521634913935	12.848508530921555	17.54497636217969	12.120800908626984
13.693291045985841	13.291267818005647	11.741953724347466	10.709112706648668	12.843229660178645	17.516420697410204	12.144396996370409
13.734271038451498	13.263334836397059	11.686758262201186	10.6829673888796	12.836811955678332	17.489812579019713	12.168843000838267
13.776600750638963	13.23603617446371	11.631500356274332	10.657917579403982	12.829847441390942	17.463725435031762	12.194008522799654
13.819321984483732	13.209250554135611	11.575704527250451	10.633844789551004	12.82104776788497	17.43818716764382	12.219165632646218
13.861717251119783	13.182927220983364	11.520253803977903	10.609476013267827	12.811426892754355	17.414065214586618	12.243346003369131
13.903819791156135	13.158029604059228	11.465194050192684	10.585600120001311	12.801392902430573	17.391674642650333	12.26728594867872
13.94591544779468	13.134512023752881	11.40997632445706	10.563372326763181	12.791447102487211	17.371451780774034	12.290951179126926
13.987339024540615	13.113405290421804	11.354822325251739	10.543582652105517	12.77981714623774	17.351806459642706	12.312841998645982
14.027361300871686	13.094974691224047	11.299076549068463	10.525971341679405	12.767771521363953	17.333629341853516	12.333038482168497
14.067597123850765	13.078641595681622	11.241775357670436	10.510433642779443	12.755712842258209	17.31729940784734	12.352678643268874
14.106731183953167	13.064130198527057	11.183192921366643	10.49507982293509	12.744401633641061	17.302068135795132	12.372122630393141
14.145709662567649	13.051287056264878	11.122320490083418	10.479951880792736	12.73407818573563	17.287157945857174	12.389841107983864
14.183657526610924	13.03951244808024	11.059502584540128	10.46595665974259	12.724284767023878	17.27386577413133	12.405852698161269
14.220730994908765	13.02929215249775	10.99604538918965	10.452094086349993	12.71621741317179	17.262525910461502	12.420911281270493
14.256728651277554	13.019408582637089	10.931537447531344	10.43897913869406	12.708780837731675	17.2518049869754	12.434269755779424
14.290940014661542	13.01021856080773	10.866157886218733	10.42565235986109	12.701707963904266	17.241684448083344	12.446119131252388
14.322838634836137	13.001639587478678	10.801661515792933	10.41208795801567	12.694543363761154	17.23184182765197	12.457189885352623
14.35238659735956	12.993349680334552	10.73805125131043	10.398048819644707	12.688441549780073	17.22291033760684	12.46736075685796
14.379138002848501	12.98541046332085	10.675629292262252	10.383494728293252	12.68335095784837	17.214641600242796	12.477513900631138
14.402659807948849	12.977618612170918	10.614624471777432	10.3688642343195	12.67842630102503	17.2064759050696	12.485443144957157
14.42330100977362	12.970652465957548	10.554910650641084	10.353555447883773	12.674013687963134	17.19936713397206	12.49138725328966
14.440134917799005	12.964877051647097	10.497502261318266	10.338684020995728	12.669833564951665	17.19342146178282	12.495304209225223
14.453047673561233	12.961267708500143	10.44230883811886	10.324364352181082	12.666199987701638	17.186749898123374	12.497686644959003
14.46306747261806	12.959371604486563	10.387753202883003	10.311426961272124	12.66348775176874	17.179336467536558	12.498584004774969
14.470029623034423	12.959722046554429	10.333768187638974	10.300068824596003	12.662583175472411	17.172866585105382	12.498146198602816
14.474899916868155	12.961750008476457	10.280750176896582	10.290178414273138	12.66244289150093	17.16730600717442	12.496026117819106
14.478137563383182	12.965323821027393	10.227477903433504	10.281616551725461	12.663906310949976	17.162484834949936	12.491763777806508
14.478696356011445	12.971718118618007	10.173478106229725	10.27440148888416	12.666069891330386	17.15858228005032	12.485933110779866
14.477814731679388	12.980572047712274	10.11918476104241	10.26873212517453	12.668469132861038	17.15451914742216	12.477943240360725
14.474978390822423	12.99170080369827	10.065029581756027	10.263042134806001	12.671763965265082	17.150118880177217	12.468642571277355
14.471307902222762	13.005849295244587	10.011617036693378	10.258535568665778	12.675425614331175	17.14487285003922	12.458284706511167
14.467276685471637	13.022905497976295	9.959813045413313	10.254084892664263	12.679950355504435	17.13980564413243	12.447726783205072
14.461791698613276	13.042144200052476	9.909137171502143	10.249378016611315	12.684757449697354	17.1362735800028	12.434700286740668
14.454383017857939	13.0641335983355	9.860135803669694	10.243737567178218	12.689102878509031	17.13366282433706	12.419975943650543
14.445117489322815	13.089147863479269	9.813475620160427	10.237097398224435	12.693959230160626	17.131433610645445	12.40393328217878
14.434475495527622	13.116711652482376	9.769531035196906	10.229350926902182	12.69994342911588	17.128270359207434	12.387674157817983
14.42182180068029	13.147780749362598	9.728496045785155	10.22101428345607	12.705780144472854	17.125847012454756	12.370265935211872
14.40847575882185	13.181351340629915	9.69047570089106	10.211289035171982	12.71279735395353	17.123446360312606	12.350767750134029
14.394733480840515	13.216996055890002	9.654880833289587	10.200749711320466	12.72067462339428	17.121865659103392	12.329416990556679
14.37919540366855	13.255487869883968	9.621586637258265	10.189612530584679	12.72888307349436	17.120910824107238	12.306160768285983
14.36141111804611	13.295833627975421	9.59001355624969	10.177791320450588	12.737605710079153	17.1200105457705	12.281218795181337
14.341528769167152	13.338077852376069	9.558695786205146	10.166884528214384	12.745335711527435	17.119444872498324	12.253381074776351
14.321523762130296	13.382639699735938	9.528156839928902	10.157191387114361	12.75390568994632	17.119000279701723	12.225403620714207
14.300306011432053	13.428980548776991	9.498423698535127	10.148992403703922	12.763022659793322	17.117912537766415	12.196072095897703
14.276816646890973	13.478127586331606	9.469830646192504	10.140746270171341	12.771552304437215	17.117132373260816	12.164132013105908
14.251503645907137	13.530178769423856	9.44196031222218	10.133127981393566	12.780060889887238	17.116676177184345	12.130842333613087
14.22503242817159	13.583660813318946	9.414609108199603	10.125914398188216	12.789625671859381	17.1159676711705	12.095031808078247
14.195878063152445	13.639394512033324	9.388261140278178	10.119753025081819	12.798321646968526	17.11503484656356	12.058194619738135
14.163710737817254	13.697538806423573	9.362738079955355	10.114553765964835	12.806211476460923	17.11318321455246	12.02070049771444
14.130184778077973	13.757220273767436	9.337618978199856	10.110923346409432	12.814625905889562	17.110746362141583	11.981648473301666
14.094627948027673	13.818645016635164	9.312660215258099	10.10779941795513	12.823705575698614	17.10738944704753	11.940950276728989
14.058614887044659	13.881677593582047	9.287311513528365	10.10453197520798	12.834847107191605	17.101557673951582	11.897851110485147
14.020560913957594	13.944873751587116	9.26226929344896	10.101367411344983	12.845395027998121	17.093481586796678	11.851383308641406
13.982108820147639	14.008519637475276	9.238286745997817	10.098212616720234	12.856606705588483	17.083862399972134	11.802644538703039
13.943433826096282	14.071484039263623	9.214720078331116	10.096489063539657	12.8674381432206	17.0720462870109	11.752885145759219
13.904482298855813	14.134315300537414	9.191273422453952	10.094958421177347	12.877847477842735	17.058421481550486	11.701149962174934
13.864484341971515	14.196387612839041	9.16912655648064	10.093367985816334	12.88734364752375	17.043465685075617	11.647439779934313
13.82457292979693	14.256526850072124	9.147150275464456	10.091154819460359	12.897432184434479	17.02728084190872	11.591989122658116
13.784103279071536	14.315376770853238	9.12551998942815	10.088301866968239	12.907857393767115	17.010541372452398	11.53403423295188
13.743417147116112	14.372709208433992	9.104537663554062	10.084713544906545	12.917702862674474	16.992727135492235	11.47497114504333
13.702811117215665	14.427856261581956	9.084509399352426	10.08081439262029	12.926254758846138	16.974317376013587	11.414317411788883
13.66153240106199	14.481074733626558	9.066837775032765	10.076494856408896	12.932654915840473	16.955929647024586	11.353405062489102
13.620607085961826	14.533153727741894	9.050598839675766	10.071924108504156	12.93908054116086	16.93683040937489	11.294332035217653
13.578817313331873	14.58402064511948	9.034314054936585	10.06673710416992	12.943447004016583	16.916260616182235	11.23569644749479
13.537112924958503	14.633549272824117	9.018133536047825	10.060181160383593	12.946529570953828	16.896118333136798	11.17682479412455
13.495660591565139	14.681523066351346	9.002123980331676	10.053065646660846	12.94915544026004	16.875901021908046	11.117002775749103
13.455167257387615	14.728124351781537	8.98428860517241	10.045656234691911	12.951591104051278	16.854745462427935	11.057243875376605
13.415259624328009	14.773981560527194	8.966431123863883	10.038847081508768	12.953192377407149	16.832247821842607	10.997864688873987
13.37762994361095	14.818755768068497	8.948623543738378	10.031806773046158	12.953765217701605	16.80804123243742	10.940076676736753
13.341896253288265	14.862376351161927	8.930228595075071	10.023553994475872	12.953908245776587	16.783100542715015	10.883278582136484
13.307583831715922	14.90593484445046	8.910790476749296	10.014736758856792	12.95360944701283	16.757257002035736	10.827368868411837
13.276172206853271	14.948381578815072	8.889956797230369	10.005788208450253	12.95349882582851	16.73068155863067	10.772323251934418
13.24794836525647	14.989963947581657	8.867841668992966	9.995942278744591	12.952809538229465	16.70469052414758	10.715850004766036
13.222947086351299	15.03152618771114	8.846025186669188	9.984998069110958	12.951890285749355	16.680354994202034	10.658173848948243
13.202224667962415	15.07283274254462	8.825025046948982	9.973312062303576	12.949767281362702	16.655170499351534	10.600369057370212
13.18482147778517	15.114206091030093	8.803982979396899	9.96057568894717	12.94610238034021	16.629896512072108	10.543628219842779
13.170629185780115	15.155231140858827	8.783999830897336	9.946313268583665	12.940401711275582	16.60393321821128	10.487404812485451
13.16051464123044	15.195908702022455	8.76415375224612	9.93072120370459	12.933281684821438	16.577635719325855	10.43103963733666
13.15266567620841	15.235191903794682	8.744047974725596	9.91381954872778	12.924763063746251	16.551469657397973	10.374737485710837
13.147045597625123	15.273370244205848	8.724316939372688	9.896595293902477	12.914042245021363	16.525450991901447	10.317992443057513
13.144296526892308	15.308565717697164	8.706107566260698	9.878955806773906	12.90115997757376	16.499478476928505	10.261803027970789
13.143118745850177	15.34258535830445	8.688287563235475	9.86006307217276	12.885451385092816	16.472743053174398	10.205544238067548
13.143066897537159	15.374169664417375	8.671470990350347	9.840091790689026	12.86704927061169	16.44541592034552	10.150822563216279
13.144280113794405	15.402130865512557	8.654695153248625	9.820007687164416	12.846889125612924	16.416239872620956	10.09597087537331
13.145227863995531	15.427406540873237	8.6369598870288	9.79933066117869	12.82530696308257	16.38601195523106	10.041848057556503
13.146000528081029	15.449355015223542	8.618649638526584	9.778398347645519	12.801960150412045	16.354335840838825	9.987988804070582
13.146558553449395	15.468416631464075	8.599077557659387	9.757034903915429	12.77743117123428	16.321368395469428	9.934501546436982
13.145734943400795	15.484704225326894	8.57855533250639	9.73546598865645	12.751348522153043	16.287863787134707	9.881650633560058
13.144523608460174	15.499221059794516	8.557444436244028	9.713198459016182	12.723716155136236	16.253411358361504	9.828543788099871
13.143119750963775	15.512065102341555	8.535344489522695	9.691196333739272	12.694774470305395	16.217024375582096	9.775200578877833
13.140432375089913	15.524193661051443	8.510536784600879	9.668606576517867	12.665518603618972	16.17974410972872	9.72218701359686
13.136014857939939	15.533888372289734	8.483833819954286	9.645130283711959	12.636202062973666	16.141431635687272	9.669461277746262
13.129655781062935	15.542235287004692	8.45455453392069	9.620910237510559	12.605470618878313	16.10160324639075	9.615561425085586
13.122023065036089	15.548641528845103	8.423034053576917	9.595174179834741	12.573142834020695	16.061536862870664	9.562269229183315
13.1135316781896	15.552574416274902	8.389838724815007	9.569088861549046	12.539693222810868	16.020235524598768	9.508974202384755
13.104721524576812	15.554122317447739	8.355457241680055	9.542073491421702	12.504438415182985	15.977744581194775	9.455405124210758
13.095383024013731	15.553903329712933	8.32062869996979	9.514951188886085	12.46688029741107	15.934881697857575	9.402172146036092
13.08583882029597	15.551589772835184	8.285005273974733	9.487197642079254	12.42845948096735	15.890679981455186	9.349043053852018
13.076083089683456	15.547254814757737	8.247561307982027	9.458949758602813	12.389115657487954	15.84655428236496	9.296280357185534
13.065833602003055	15.540415629187068	8.209370945412452	9.429033954479472	12.349137214959804	15.802245922190764	9.2446380391632
13.055853952588626	15.532675867527605	8.170272501779264	9.397324283154589	12.30805911734142	15.758182832758386	9.193333733458612
13.047412055313814	15.524225141137741	8.131049240973985	9.364331294355408	12.26483101397592	15.714913232322445	9.142778192174648
13.040519151608507	15.515860445291736	8.091866127159012	9.329853356769153	12.221774628597798	15.672546910726034	9.09439730365297
13.033707491756074	15.507539465809394	8.051627349789777	9.29374000441053	12.179112858518929	15.630993299775476	9.046861204834224
13.028399918679664	15.499142317589135	8.009513899488297	9.2560470279298	12.136991665152692	15.590531351230226	9.000047282386548
13.02345173516854	15.490629107196058	7.964960769716302	9.217353564068247	12.096658320000639	15.551522984414863	8.95357916439186
13.019266667838396	15.482311258995466	7.917389323869824	9.176279834742221	12.057914434221772	15.51245986766981	8.90888213272201
13.016528882124398	15.473990977396719	7.867331154752018	9.133278120301556	12.019690034011091	15.474077363765202	8.86528922218073
13.014963721255658	15.465711830627155	7.816657249896748	9.089384968536946	11.982286468152129	15.434603863979815	8.822696501185023
13.013111508197612	15.458210174137019	7.764640092420838	9.0446450526648	11.945341560769974	15.395349466117374	8.780406723071096
13.010997882534562	15.450540877483204	7.712262052308887	9.00047034556842	11.909009873227776	15.355776848535028	8.739269821675256
13.006875896787255	15.442872313705339	7.658524917832099	8.956740363977445	11.874539085941857	15.316696372236455	8.698694180473112
13.001550840294103	15.434893048559468	7.60325650467051	8.913753320403822	11.838976669479395	15.277428177041815	8.656711242539517
12.995374217752154	15.427400047503872	7.547487134169403	8.87236582493082	11.803338940652566	15.238546821816083	8.615266482229984
12.986971011608782	15.42168177477692	7.491797648178004	8.832033007503151	11.76720777507781	15.199431790265905	8.574528338053353
12.977433981339356	15.416881301037149	7.436657573150481	8.792712961000321	11.729780527275762	15.16047320136458	8.534074453925351
12.96610966763156	15.413158095883233	7.38300417832942	8.754671201884955	11.692155873086945	15.122977164619959	8.492479812686355
12.95222606727956	15.410456992801755	7.329447383639697	8.717703676718573	11.6541359366258	15.087340319932387	8.45175617120804
12.935767443031896	15.407870947330274	7.27547411314643	8.681497909801882	11.61597063351855	15.053864638438526	8.410568737637227
12.917774248309144	15.405629162216256	7.22183888118366	8.64664254928786	11.57791697849742	15.021455971317152	8.369759662216172
12.898036786207413	15.402960143827492	7.168051906543356	8.61172884907124	11.538951590429715	14.989618236222372	8.328190140814945
12.877193686126253	15.400231504597393	7.114188229301573	8.576076544483692	11.498886690777445	14.95744095393718	8.286818383611697
12.853410872157111	15.397249847837529	7.060552167404094	8.540062271374682	11.45903052410605	14.926339748289871	8.246349618259671
12.827873270850018	15.392646790555888	7.005906076400706	8.503929374580165	11.419315406205847	14.894539133376446	8.206316510192265
12.800053041964892	15.385919737087677	6.950550602912287	8.467748310747647	11.380183146664615	14.86286137801382	8.166472632017129
12.769723019698423	15.3772820438111	6.894303329676466	8.431384234507506	11.341751695952976	14.830519804402007	8.127782425749531
12.737172294497313	15.36690668114216	6.836817117549347	8.395236796882534	11.303275329407287	14.798037546416104	8.089786234369882
12.701904670186641	15.354384534745666	6.778397515079737	8.359298004845888	11.264946789490716	14.765011162741354	8.051463759135084
12.663597503621117	15.340651336125948	6.71832376100438	8.323556075858031	11.226508302088936	14.73222133382119	8.015072231852383
12.622626585375901	15.325258389936698	6.65644247787005	8.288151018410504	11.188273319036517	14.699419547382442	7.979895952967635
12.579391661876766	15.308821881722542	6.592243122154701	8.25401722977429	11.151597769731586	14.666819009825792	7.945841031531045
12.533513512690025	15.290922792630793	6.52604001120288	8.221989177916994	11.11624680941015	14.634965887371123	7.912222537317715
12.486024699545453	15.271060603346104	6.457672412614906	8.192023220525147	11.081774330586521	14.602488566579927	7.879621099968467
12.436948731680543	15.250076619455015	6.3879572383733505	8.162902797800154	11.047940902779281	14.570623826321905	7.84806902622451
12.387643410934816	15.227006382122532	6.316707962934756	8.13539585849787	11.014247975916176	14.539750861264585	7.817317401850584
12.337488205843204	15.201778886055221	6.244178250139432	8.109720947229153	10.980792358951502	14.510349164841834	7.7869794480284495
12.28632020675183	15.174101016026608	6.170170462463157	8.085653754283886	10.947311502652695	14.481659425777377	7.757359624558223
12.23567890095723	15.14485511430686	6.0955815100768564	8.062894135268206	10.913945698932102	14.453513712966366	7.7280470892884265
12.184736800022074	15.114010220540838	6.020738190858604	8.042270309675267	10.881270816818903	14.424803157894265	7.698319170552953
12.134155988265109	15.08214545125515	5.946398583940656	8.022694711557177	10.848713173641366	14.397046413830498	7.668586307337302
12.084400214656444	15.048788011569624	5.872893194019409	8.004318161588019	10.815462260617759	14.370454690605078	7.639339144004748
12.034816533487982	15.01372428133314	5.800403491573199	7.987322669978129	10.78208638608784	14.34461957232062	7.611443242671725
11.98591231535738	14.977576342772878	5.729059093801604	7.971971503432697	10.749827326596403	14.319829069445763	7.585479918976712
11.93691418163406	14.941508137286766	5.658837251419222	7.958619519555601	10.718094341175652	14.296278113617362	7.560727325659744
11.888455615114054	14.905567158799736	5.589586460126603	7.946367658382218	10.687196090942592	14.273616321322931	7.537927185116507
11.839861832028728	14.870887280427585	5.521125869753937	7.93486473889079	10.657573765749042	14.252441109475107	7.515806705447878
11.791210004554813	14.83689210521227	5.454455460651501	7.924917270874747	10.630075223982493	14.233394616597423	7.4957768551884465
11.741389154359418	14.803519992770129	5.389186975856115	7.916514124291934	10.602482193605079	14.21578666582795	7.477519106622002
11.691469923781897	14.771158926481363	5.325770508616517	7.909168707457477	10.574866901247855	14.199715936876013	7.46072898575688
11.640840700248436	14.740121499037912	5.2630231468698465	7.903533390686826	10.54641277121311	14.18442193127889	7.4456327226570025
11.589270882357956	14.709140139302974	5.201250762698398	7.9003230624121885	10.517511822564941	14.169961754221005	7.431112332408859
11.536774924127412	14.678588791005554	5.139833165626057	7.899519159205734	10.48884802348891	14.157410437334487	7.417717076949198
11.482901777846523	14.648357270256916	5.078390444878596	7.900909122906594	10.458876025075055	14.146190345890314	7.403474581923783
11.429081060568206	14.617978083818382	5.017277694948923	7.904394500382998	10.427782380678481	14.135951817341219	7.39055383297114
11.3731966961238	14.588366298126196	4.956937052379805	7.910123173730746	10.395172522232974	14.12615361990848	7.377209718343532
11.316597784705428	14.55910213494613	4.897854449705392	7.918230918567755	10.360535106108815	14.115639708195388	7.364372257244859
11.260365330932686	14.53042054384123	4.839686709111644	7.928596630108836	10.323627999730409	14.104762143116384	7.350657226012919
11.204397729520567	14.50260391991472	4.7830985870716995	7.941466049871813	10.285543261159173	14.094359413772782	7.336268464955469
11.14938831219338	14.474303282996825	4.726992869566413	7.955656203056881	10.245663391662196	14.084857518271468	7.3228110704283385
11.094450908846827	14.445479219751535	4.672251369538409	7.971244738230673	10.205327682913005	14.0757162111539	7.309097936981802
11.040169459997173	14.417477717167364	4.6181239868098976	7.986283961531834	10.164281740511747	14.06772719321778	7.295200630521485
10.988267131094064	14.39092414723086	4.565263366892603	8.00054327570977	10.12189157500222	14.059278976522139	7.280683144391058
10.938197951135503	14.364958560106132	4.513897372622391	8.013654790988864	10.079443035452021	14.051713997250586	7.266749528455693
10.88994879888061	14.339282939759213	4.464190911276588	8.025436483688624	10.036730222990117	14.044327117299977	7.251591205452071
10.843809027218425	14.313056495203822	4.416654494749887	8.036019088729548	9.99499467804586	14.037580451987532	7.235702297367131
10.799487080210353	14.28668974801421	4.371298886128335	8.045467253182947	9.95317137932753	14.032132472812343	7.220369161191318
10.756395336272254	14.260971076359583	4.327151314624325	8.053835164806507	9.910550778066195	14.026695472849877	7.205400442626225
10.714730699935595	14.23586901329929	4.284890326994136	8.061075690456526	9.86802004078253	14.02086997226909	7.189879858242485
10.673081464203058	14.211755497481635	4.244522368390853	8.068035740468007	9.825120328923948	14.01527584494291	7.172608633050176
10.632948448902818	14.188819275144159	4.204997245306026	8.0743790780827	9.781425850029036	14.010115609857474	7.153188178005167
10.593286429225971	14.166695431814587	4.167379822484349	8.081439222432701	9.737224646215592	14.005481202636659	7.134084169575446
10.553113845771264	14.144168159257749	4.131376423295991	8.089333309347795	9.692883888337077	14.002272290408962	7.114032860065267
10.513962545073111	14.121964418157877	4.097504575355364	8.097558937517434	9.647733706768788	13.999251189603148	7.0928128526681835
10.473912966579556	14.100630932489809	4.066743130280817	8.10652893484287	9.601047164608069	13.996929264078315	7.071410805211706
10.433575789937086	14.08064966370195	4.03838695961616	8.116221712923739	9.552372813832955	13.995601317592708	7.049095696594526
10.39352577589912	14.061995917380997	4.012563019844805	8.126483539361615	9.502361259807575	13.995088652682677	7.023956504855419
10.354075679566733	14.043418290586638	3.9893453560398067	8.137319713915886	9.452380693123212	13.995930483290904	6.996720924033138
10.315401490370812	14.025531680296961	3.968218669704819	8.148604943342166	9.401587508643582	13.998181429509652	6.968093266854419
10.279226804235382	14.008816479976849	3.9500211401731513	8.159922014181914	9.350542559289584	14.001458261000122	6.936197250996503
10.244459873619856	13.993221064836284	3.9352022037307655	8.170703676456938	9.299544796479848	14.006318471223068	6.902615928997702
10.21100228425567	13.97921618814248	3.9240832590588193	8.179697352666794	9.248156651324528	14.012229914783509	6.864935686512971
10.178690069722364	13.967446446357817	3.915909866685468	8.187384992811971	9.195832462942096	14.018194145345	6.8244887288262
10.147754096192108	13.958362319537839	3.9104562934610256	8.194402373387454	9.143275426850076	14.025019516004496	6.781424989670273
10.11839328818107	13.951720116196707	3.905677914255619	8.200155529225356	9.090197306860503	14.033070510088924	6.735147654268219
10.09019829263446	13.94727510077752	3.9023085513415965	8.20437012163317	9.036527882322936	14.041461975269234	6.686180980229791
10.063318968911203	13.945603076694109	3.8995690875425693	8.207122848309645	8.982367784364437	14.051430245901486	6.634146206487694
10.03771718736835	13.947658183498712	3.8986581376370224	8.208383928337861	8.927388471189225	14.062126571355883	6.580411710305006
10.013123560689666	13.951624602488916	3.898812936250148	8.207405787971787	8.871909026482733	14.074053461838236	6.524773619768906
9.989271511812204	13.956647097510752	3.8995423134969345	8.204521809544298	8.815792764354041	14.087345222114017	6.469583129239527
9.965932733056633	13.961343143614055	3.9000833179983765	8.20034290328364	8.759153423777173	14.100508086266329	6.41351185758234
9.943400833048642	13.966548994252538	3.9004331784524604	8.196500725533248	8.702001010879426	14.11249983616903	6.357029755928507
9.923325054260129	13.97303992064876	3.90079128422637	8.191450413017586	8.644239067676814	14.124584480961245	6.298972485469192
9.90347531545776	13.980501780062088	3.9010984036072633	8.185477512376488	8.585036069445547	14.136603334705967	6.2382772996854365
9.884713263157368	13.987861575990125	3.9016123124724387	8.178476936064573	8.525660216303953	14.148432605215982	6.176309544589354
9.865804290744917	13.994951163506773	3.9013052608421925	8.17081336583177	8.466331836130893	14.160696704968132	6.11275750504112
9.847301031525285	14.00043351474735	3.901072958778737	8.16291842314091	8.407444373421432	14.171538450364901	6.049332598182873
9.829122334611828	14.00457116969544	3.89972189385497	8.153921363402944	8.349002943113424	14.181460640526412	5.984486551281104
9.812322110338432	14.008201738397945	3.8971198880477838	8.144498332537783	8.292440761171157	14.190480913015731	5.918485178827485
9.797094519749956	14.010822100959606	3.892911171406063	8.134665924620364	8.237392427553512	14.198105971690703	5.851176587824397
9.783368641627215	14.012659133076095	3.8876059154584826	8.12407611278566	8.18445950124403	14.206446819044071	5.782266384523893
9.771358038093503	14.013518743589042	3.881553331377985	8.112046396345995	8.13381296873606	14.215206417233787	5.71367054744086
9.758931995349927	14.013318854712065	3.8744107398968404	8.098922207005199	8.084679370073927	14.223313350346967	5.644115339451955
9.746718708422383	14.01132004919967	3.865685045361108	8.084003522782464	8.038405110072228	14.23219689173046	5.575497139280866
9.734583065881743	14.008354298536462	3.856467028434513	8.067884648408782	7.993523450034615	14.240623288195563	5.506667215376731
9.723943444911571	14.003989732729723	3.847437997242964	8.050255172114257	7.95051887448567	14.249003255824244	5.437540174750002
9.713760072980369	13.99915461779433	3.837572728946168	8.031065345781201	7.908495817391793	14.258681057842237	5.36813149420346
9.70281185694944	13.992506113378324	3.8272834705614676	8.010449410833816	7.867730289530305	14.26986561532854	5.29851091864193
9.689344140682	13.984123075970427	3.8165473594949297	7.9882946608392595	7.8272941889271825	14.280991952375688	5.229688554828642
9.672852363514567	13.975428853088772	3.805270950357302	7.965177548749072	7.788404196107907	14.292812406602687	5.160045096231905
9.654961208124698	13.966189893795006	3.79368193014574	7.94154770216143	7.749909393585335	14.304979947432365	5.091394150605752
9.635397747793547	13.956171384955404	3.782018854112083	7.9177008230596115	7.711812870573281	14.3173657772979	5.022638444002001
9.614586211073112	13.944479568210225	3.770906759250983	7.893680694963833	7.675786308474669	14.330194602335341	4.955362391886535
9.59269889791247	13.931706516320306	3.7612702466337473	7.87009460929475	7.640443270993376	14.342035573903205	4.8880349720039815
9.569741559772847	13.917784808998343	3.7517821493631556	7.846874923080209	7.607165216411116	14.353944412280336	4.82169514303258
9.546708931177863	13.904092842017231	3.7418826922906083	7.824386579960755	7.575217673182979	14.365005271932203	4.757185291008116
9.523644648387188	13.889568273171301	3.7317248871573465	7.801588000981194	7.545808221462243	14.374621452514505	4.694335322499524
9.501255602136721	13.874484419912365	3.7216160362492	7.778688886427881	7.518686061028003	14.382560165807819	4.633749801692267
9.48096127497682	13.858220445696263	3.7111842533402357	7.75630911930694	7.49288315255205	14.390301481932532	4.572587952048393
9.463098459081602	13.841276121406377	3.700696955961182	7.733327953266982	7.468232069355215	14.397021939825036	4.513442498822107
9.44663712388596	13.823917005799464	3.68996549422708	7.709476932511057	7.445288005899733	14.401641949856383	4.45512276765479
9.433735658246041	13.806006253674582	3.6775794356856895	7.685077735433248	7.424243494370992	14.404457834842301	4.396999249202801
9.423568844780572	13.788795038007937	3.6633144524654337	7.660428675046403	7.4035006559807615	14.405463827489026	4.341061781364823
9.416360127602985	13.772305404062738	3.6467062605251304	7.635162041658278	7.384117217841832	14.404820377648283	4.287091457559685
9.412094036480307	13.756490829178134	3.627410083375361	7.6095827746084606	7.365744072529427	14.402189029052131	4.233591259719491
9.409461947839336	13.740423378917992	3.6062092492080375	7.583488134613268	7.348389315117747	14.398989229430983	4.180165983877963
9.408353685535982	13.725187326015936	3.5822849033034285	7.557072298836989	7.332183820584568	14.394600287434832	4.127228234711169
9.408453037205495	13.711475952821605	3.5561054009800923	7.5296610049271235	7.316264731277614	14.388251024092053	4.0749544661585855
9.408881691344627	13.698795984741563	3.528895635902661	7.501058898831662	7.301921427986625	14.37980780428102	4.025837831957071
9.409983980301373	13.687388246469038	3.50071324488645	7.471587450301997	7.288836174879333	14.368667393627474	3.9789744852729347
9.411661003840674	13.67735949500845	3.471588116704222	7.441584682240875	7.275563313627581	14.35531645241639	3.935041298203573
9.41168926455135	13.668610985909638	3.4413566311643415	7.411119785876462	7.262817024162956	14.340321840095609	3.895175901497951
9.411632800994038	13.659991632153947	3.410255028710021	7.380491823034887	7.251651952753533	14.324685210663516	3.856552800815595
9.411209026565444	13.651968069073318	3.378229637126977	7.349572801896944	7.241466255136086	14.307160356934112	3.8204133321305704
9.41132020272391	13.644964125017012	3.347469636392425	7.318387021432088	7.232790450818518	14.288289026712217	3.7876144466259727
9.412160429376543	13.6392097506612	3.3170531502136287	7.285830912897562	7.225313300532522	14.268060457964749	3.758613682514166
9.413359841667287	13.633902059690385	3.2887371179712845	7.252853106243491	7.218937357555561	14.245742703033931	3.7333614808347924
9.41567666626887	13.628177978467379	3.2608397469392076	7.220054157836926	7.214407588326047	14.22222395860628	3.7113230174880996
9.419066632419671	13.623306373344994	3.232917600272227	7.187637870719614	7.210311267749659	14.19643825239803	3.6913653586691657
9.42287867156589	13.618293354715485	3.20539692671735	7.154454869313773	7.20693451543015	14.169094577487362	3.6723755977817456
9.427440250542396	13.61375111855983	3.178293818917391	7.120930585096091	7.204893108028306	14.14063906778025	3.6555114605842722
9.433139191612016	13.610558642952409	3.1521276399070843	7.085807698631843	7.203963168409586	14.111552040558546	3.6401220832264785
9.439060730914616	13.608256490854968	3.126842978435901	7.049767785762625	7.203693174561299	14.080838362295546	3.627650827612568
9.44606199151625	13.60558706410752	3.1024700944008425	7.011560743551388	7.204320186781092	14.048930938578215	3.6182035533671297
9.45329996346223	13.60261620885497	3.078383873667244	6.971651104453005	7.2046083608544125	14.015231896287984	3.611068748824093
9.46148466651128	13.599058737148521	3.0560758333485896	6.931121844127513	7.204654588924958	13.978849768189471	3.6056729293018086
9.47041462896122	13.59592705216413	3.034240579528846	6.889660212625402	7.20408656177862	13.941439226059043	3.601108156517965
9.479497649281766	13.593317062418022	3.013740131049872	6.847081662183276	7.202380797000503	13.90137781422645	3.5982415172639737
9.488556364594203	13.590760801833923	2.9958772625823773	6.803526985558893	7.199807500880863	13.860152824141831	3.5970603268453365
9.496710251439996	13.5890659016697	2.9797585214099094	6.7603932721099245	7.196303017642114	13.81808706783381	3.597912525216915
9.504274906886769	13.5882862728353	2.9656219097601904	6.717320049012807	7.191796792684037	13.774115385581071	3.599605595288114
9.51101750913612	13.586847844166455	2.95322894363871	6.674704249721121	7.186188051812499	13.728811664647699	3.601401369586664
9.51792869605278	13.584475827494963	2.943954708703197	6.631894965205949	7.18035043490041	13.681396662233443	3.6044193716264146
9.524966333754824	13.582267162553102	2.9383851730391064	6.590436339552848	7.173299404502446	13.631455993310105	3.607437205195463
9.532185930927945	13.579101505638063	2.9352060718399224	6.55020199959008	7.166318925819895	13.581177006126728	3.6104640213483163
9.539496709842053	13.576740086699216	2.933299630774775	6.5108127160842875	7.159314394902585	13.529901367995786	3.615367560593798
9.546991932279813	13.57346221527172	2.934198649629457	6.4725076163644015	7.152480415677218	13.477139313522752	3.6217681903438317
9.555246619913484	13.57019592902425	2.9367829276041024	6.436767847652147	7.145748420820198	13.424356969391768	3.6284977979383455
9.5649718496565	13.567152515336078	2.9392854604505656	6.402666609021966	7.140111955095094	13.371237668684344	3.6357136281728475
9.576327246045139	13.563582590338871	2.9425977935552465	6.370185542568076	7.134861948392028	13.316378596565672	3.6451606929578113
9.588986568570016	13.559561264472306	2.945607919324682	6.338947256067494	7.130003368508979	13.260665651231047	3.656206943609853
9.603421128456159	13.555154585774781	2.948775707291289	6.30902552387979	7.125697800404441	13.203617316402795	3.669082903706563
9.61800026764332	13.550845663579548	2.9503318530039033	6.280784227146316	7.120522097175856	13.146093468098334	3.6823720820828596
9.63305286611953	13.54698737663232	2.9492218178756326	6.253719042472956	7.115456207650044	13.088828043119943	3.6967886485359345
9.6479093441019	13.544228000735936	2.946990448576139	6.227422678586168	7.109955721171151	13.029500482134187	3.7119167684770984
9.66131857034299	13.540280726166547	2.943430068727167	6.2016105381652356	7.104178078463672	12.96864735551869	3.726410039242851
9.673724171494344	13.536746279432922	2.9379397919476338	6.177026087607915	7.098154093073384	12.90627831926085	3.7404873014442193
9.68521167393135	13.532611201332774	2.931202606667655	6.152835041687253	7.092005079097442	12.843176403917472	3.7539374591288825
9.696637401633023	13.528658477038974	2.9230835531448487	6.128287490472113	7.0856804186670415	12.778016702757439	3.7682635929650625
9.707644498228104	13.52436544664285	2.9137338490118303	6.1037540402728245	7.079315472483442	12.712227901057844	3.781269184877407
9.718003222720482	13.518630423786172	2.903845545223365	6.079496604900337	7.073006396809973	12.645828909516048	3.794516697088335
9.725962577169287	13.51278982244651	2.893778089201866	6.055627467381156	7.066259061373848	12.578641948283387	3.8070046090341725
9.732924569567455	13.505679639687651	2.884010258488883	6.031874504452673	7.059774210302739	12.510226013892606	3.8187034705276437
9.738330362994768	13.496045609870526	2.8744289721200396	6.008752623394621	7.052748819751444	12.43992395341757	3.8297699713953435
9.743107879088074	13.484756096177533	2.864535362708726	5.98564243038867	7.045315382450156	12.369307645077345	3.8409435216243946
9.748051367764488	13.472342304739906	2.8535521212701243	5.962844112381808	7.037484743123253	12.297844461615616	3.852773143481259
9.754076303292058	13.457554231234836	2.8424433683497003	5.939536496960615	7.028499107790728	12.225696827927425	3.865557865736699
9.761008492484747	13.441156091842696	2.831060157502852	5.916261842903469	7.01869902779764	12.152515942701108	3.8801346845929334
9.768045165899737	13.421996616006105	2.8202472858250354	5.893356760069515	7.007921002229507	12.079506213951198	3.8944284090829373
9.774858147415653	13.400248743214174	2.8091286158991866	5.870878521772957	6.9959831161285395	12.006427381517648	3.909650585755439
9.781790060439322	13.377113355377745	2.7975869581477566	5.849505309858471	6.984221222614473	11.93349592943156	3.92372622064
9.790275648944368	13.351894784116192	2.7861570271389655	5.828699505979757	6.971693340754228	11.860297291856861	3.9377839528517162
9.799306865798275	13.325466163881002	2.7749960128386104	5.80802691746363	6.958291943988067	11.787387194486552	3.953461775740219
9.808920287690125	13.298415652105527	2.7643357940834625	5.787271045671691	6.945255779404916	11.716608725908614	3.9694811441279265
9.817520621308459	13.270214971512232	2.7530524255932587	5.767415421593086	6.9321279623493455	11.646892866001052	3.9861771527863956
9.824984322046548	13.241241494257642	2.741720129676856	5.749677230684501	6.918575935989351	11.57776330465667	4.002193628205981
9.829941232825405	13.21244448906145	2.7289972070178528	5.733160539039177	6.904592322612578	11.510065582403316	4.018819930245105
9.831553984060488	13.182722996024363	2.7162666207687733	5.717312376585716	6.889674940509174	11.443773952291975	4.034218112540788
9.829016516099236	13.15213827635157	2.70426749777412	5.702485577590788	6.8742825379635	11.379193920936606	4.050200419014786
9.824598659382803	13.120968715764908	2.693155958525808	5.689117604390012	6.858524263770368	11.316774843069751	4.066576733080157
9.8175325618384	13.0890010972094	2.6825714032916013	5.676128587548711	6.841827016020923	11.255777890892986	4.083123357949864
9.807976762784646	13.055117836544206	2.672221968272614	5.66378348420577	6.824603004473794	11.196456678390355	4.099887108721628
9.7970496376685	13.021188026356317	2.661628320327984	5.652216661562296	6.806880416571357	11.138723521528416	4.115056029635745
9.78412422132564	12.98676730777185	2.6515268545375776	5.642073727261719	6.788632518557714	11.082025717208417	4.129618493700865
9.77021701789361	12.951860946212637	2.642631433854743	5.633192938917937	6.770337703324847	11.026661037291348	4.14292235763983
9.754105157400966	12.916494782975638	2.6338314597271184	5.624109671225797	6.752145673033505	10.973460801645627	4.155937166481706
9.737044376658513	12.88009417102141	2.6256196838093238	5.615421292523333	6.73412315748355	10.922073358071573	4.168492969964677
9.720109830500329	12.84345307468985	2.6168785531381777	5.607608203853908	6.717007048070609	10.873231588547998	4.181048118802027
9.7035961008469	12.806655668170697	2.6059979261323813	5.600830051933401	6.700305436443562	10.825327665784505	4.192601295780979
9.68600077223795	12.77002855545167	2.594387046980185	5.594342396136076	6.683969793314462	10.77793780524303	4.2035092144143125
9.667582161372204	12.732667752524183	2.582197879777877	5.587875802264009	6.667460233293115	10.732205541734698	4.215144480878954
9.648030727594616	12.696771635659774	2.569014546281741	5.581863388790439	6.650947118832371	10.687309008542316	4.227248369553621
9.62614071150768	12.662010185651113	2.5551569520385975	5.57713043400375	6.634051416805993	10.64483984661329	4.239767787606011
9.60296731153954	12.628699572529637	2.5394308550941482	5.572651742506496	6.617112012245321	10.604772081050156	4.252886929074873
9.578416974534695	12.596931380942891	2.5222114919223646	5.567916448899277	6.60050861516318	10.565898146518345	4.265759508998199
9.553039208121211	12.565774839823886	2.5048022098091014	5.56367492645225	6.583956704447693	10.529535270967223	4.279045790380585
9.526585167464283	12.536097696882829	2.4862250908956463	5.558982659702362	6.567399069216544	10.494464509175058	4.292817350913446
9.498161745557082	12.507524255176666	2.4670546587063797	5.553198702965289	6.5508483464357194	10.458437550026124	4.307898922738879
9.469224128803749	12.479881191343903	2.44880231944373	5.546666721831482	6.5337597075440526	10.42326379131101	4.32298580479273
9.440379121132885	12.453219647352544	2.43022256448347	5.539026035194859	6.5162629846998215	10.390037203684289	4.337657793602575
9.411763584043575	12.427973357823053	2.412663978761047	5.529885472753264	6.4992799963406815	10.357279762816104	4.351839191768436
9.383210467170887	12.403025415699178	2.395415687811675	5.519665618218748	6.482445537563972	10.325144177144262	4.364678115677844
9.355736926730879	12.376794687648633	2.3784597482562644	5.50749125883521	6.466013917248012	10.293767743123679	4.377444599523052
9.329141313122559	12.349207782785086	2.3640036865226652	5.494075221375494	6.449721033729474	10.262353461537936	4.389972963287501
9.304236712660876	12.319532997721476	2.3507222471526483	5.479897054179932	6.432616327207961	10.233151853574569	4.402088781021262
9.281932025326567	12.289208235321501	2.338603952391451	5.464965520926398	6.41497800875033	10.20580723466996	4.414373173729423
9.26098707695857	12.257464989527156	2.327945873502512	5.450312705580217	6.397100088503291	10.179671956237428	4.4253066011116315
9.242098891312496	12.225175929378526	2.3187126653254397	5.434554117416157	6.378773371133774	10.156606279373122	4.4357008953870105
9.222830961270846	12.192754766458078	2.3103537282000453	5.417890864568368	6.360641751694109	10.13587783673186	4.446921605057023
9.20394075600043	12.159860616995864	2.3032854246990886	5.401222262112889	6.3425196320234445	10.116149483094786	4.458389871224111
9.185101013530796	12.126954657133599	2.2965314038559446	5.386124173378257	6.324308211594042	10.09839348640151	4.470998539428297
9.16701134902775	12.093327827967968	2.2913180021180266	5.371648102160112	6.306153512345945	10.082452082843785	4.48520341042932
9.149623968656245	12.061519204609281	2.2873089618481965	5.35804118731938	6.288828134401555	10.06789174115306	4.4988520899194775
9.131493951301657	12.032079089637133	2.2840120362047	5.344468526017689	6.272432627289507	10.05600889717443	4.512555432215451
9.111900267868723	12.005160382002037	2.28274192473392	5.330554604445797	6.257366716608247	10.044984697636542	4.5267455620521115
9.090660768008748	11.981019483550158	2.2837502126562286	5.315862713219976	6.243803585454305	10.033904863897662	4.540141470176843
9.06725605193699	11.959079125185962	2.2880345163084317	5.301562576550385	6.2315491838457024	10.02408348616789	4.553180146393476
9.04117846694362	11.938312775080107	2.295091031452188	5.288494422994674	6.219723815838596	10.015413003851297	4.564710022822845
9.01323124476624	11.919565177071972	2.3037938486927856	5.276920472874543	6.208163430338736	10.006941450667947	4.574838470076555
8.983199525782403	11.903087066447819	2.314265878400047	5.2670155562748375	6.197920723065867	9.99897152235012	4.583044092044198
8.951093032545712	11.887605946446993	2.326908484415265	5.256475908157142	6.187766162594922	9.990817859209345	4.589635701903251
8.915937158771735	11.874031447070022	2.340375894101716	5.2463702015690945	6.17835843028552	9.982681001428851	4.593975172161454
8.878124815663934	11.860787110009488	2.3547967561624596	5.236122789662169	6.1694739545561585	9.972722276036668	4.596914340095193
8.837367499692997	11.846813278256638	2.3699355243003675	5.226131792570687	6.159154092732923	9.960405696841674	4.597455700775118
8.794233731100794	11.831825679145126	2.385805900389301	5.2172004141477055	6.148079891635688	9.94616181895813	4.596551854426316
8.74791019767689	11.816071235250986	2.4027653737722026	5.208873733136072	6.136588958100408	9.930172171608868	4.5943195707351965
8.700720778408565	11.79966000851112	2.419473601602375	5.200030379003968	6.125126014420776	9.911443849912414	4.590217143825973
8.652774010335271	11.783151884550714	2.435971740927794	5.191077725719318	6.114643061552518	9.890072108243709	4.58539405524705
8.605451379954566	11.765989702507596	2.450933079878608	5.181741600891131	6.10430487536413	9.866487919505005	4.578860433930911
8.557520376706897	11.74781256043761	2.4648845548332305	5.1713484838393295	6.093153300167229	9.840830678936506	4.571516077455697
8.51036773219991	11.73006497050305	2.4772040499944334	5.161154750605419	6.081438781893718	9.813740103836379	4.563020262138304
8.464007562035272	11.713152307354244	2.488103534726778	5.150891926260863	6.070033923011023	9.785362586362034	4.5547519926802735
8.418030972224901	11.695601220370921	2.4980105067087766	5.140864807757062	6.058206006091971	9.756946167487094	4.546979560748174
8.373515282926254	11.677839366854382	2.506159708029927	5.131594083094016	6.047457144295135	9.72788980429209	4.539797747267423
8.330324849178528	11.65994005144912	2.5125502061346654	5.12247014091985	6.037022937350284	9.698671170192727	4.532134697436491
8.2905712366312	11.641086414744985	2.5171498802905794	5.11424432722996	6.026700827932708	9.669738123587136	4.5239474224300915
8.25274510230333	11.622525726231112	2.5210378705836574	5.106362205295564	6.01604093829678	9.641548292071631	4.5151976010194685
8.215794905914436	11.604207324214029	2.5245008204317076	5.098827257950802	6.00420087061214	9.614036533051442	4.505463503688805
8.179593571193191	11.585581565088669	2.5294011214009067	5.091607343667847	5.992418001218672	9.587750505840914	4.494998892964925
8.145228629303162	11.56580060626108	2.5349418240021055	5.084464106761091	5.981096961178416	9.562331478821124	4.483756144483587
8.112264812917246	11.544498888802906	2.5414528591086176	5.078909746530229	5.971060415556257	9.537340067649547	4.471375613558204
8.08138646082051	11.520517311509238	2.549111234082219	5.074151938811586	5.961254535184636	9.513282128454271	4.457368769376242
8.053450825985996	11.4948115146548	2.556766287040666	5.070278022699661	5.951789444599632	9.489213122072027	4.440996518075197
8.028399971304523	11.467328751774215	2.565898167504817	5.066634884145633	5.942364782905129	9.465125633659234	4.422447115176675
8.006642225811479	11.4388390794101	2.5766387087276965	5.064114829250649	5.932221015492866	9.440609184300035	4.40271628323966
7.987233117556681	11.409319881171276	2.588290687763495	5.061874735781955	5.9216596067389355	9.415003828808334	4.380934894129322
7.971513439340466	11.378311844763902	2.6013277176310607	5.06142847223483	5.911546568930717	9.389179501081589	4.357660385764655
7.960248023135826	11.346811917084352	2.6152961829883323	5.062847623230395	5.902096331821996	9.363615897017281	4.3323467447669906
7.952234560058036	11.315083887319313	2.6295930453115854	5.065166448442239	5.893114007621421	9.337780355118383	4.306062067594688
7.946763587441881	11.283659531268688	2.6448451773914483	5.069434262467019	5.884614083345628	9.312295707881923	4.2776651627576525
7.943597129568197	11.251536309712748	2.6607345438170484	5.074776745421252	5.875881854822985	9.287325412043526	4.247915892673468
7.942919606360897	11.21987847591776	2.677299859713498	5.080899794936843	5.867595330599288	9.263299952954931	4.217876867843975
7.944375697646274	11.18936423346606	2.695925177196222	5.088374567008223	5.859267997579392	9.239133266868778	4.187840754711095
7.947207555837734	11.159740811388694	2.714167948431376	5.096787995461008	5.851190847551482	9.214526126143562	4.156957001086142
7.950134682616065	11.131230214780093	2.732010039385949	5.104899113824493	5.844232126377773	9.189116111685172	4.126432329919465
7.952712052871842	11.103860130357049	2.7492104720306263	5.113325580581888	5.837638841393644	9.16316586020858	4.0957131415431975
7.955410939987878	11.076158869767312	2.7650245148866874	5.121389570787935	5.830428727518288	9.137209607860154	4.065449748321371
7.958040215682045	11.046652507748199	2.7801742708153028	5.130232271708193	5.823546991970059	9.109722138999679	4.035944739981979
7.961435025310946	11.015142884477193	2.7946116785235793	5.139391818392873	5.816951529353684	9.081377158656265	4.00629029887641
7.965733828490434	10.981990797339215	2.8087438795673627	5.147867100474957	5.810499015724049	9.052363833476763	3.977818273156535
7.971350851951984	10.947176560891338	2.8219019110555474	5.154533387680129	5.8041074030165865	9.022010299717442	3.9485145293684685
7.977365658987901	10.911660413400794	2.8340903002737234	5.159956816411455	5.797312186649617	8.990177687468845	3.9185131035438827
7.983002844247476	10.873397003454851	2.8453968725219445	5.164290026850785	5.790559912481519	8.958417325779163	3.8880134041982886
7.990163329438467	10.83282124542905	2.856261255367028	5.167916227112486	5.783158415660851	8.926361275763137	3.8575402203778135
8.000007184552707	10.790352969395789	2.8664481628481306	5.172366717513259	5.7758204030105915	8.895255954030889	3.8273204213856835
8.013211345898299	10.745140196096832	2.87564458338728	5.177317331011626	5.768708847327656	8.865274502159224	3.797960395463156
8.029428238996474	10.69968507555368	2.883258141948219	5.181524568893962	5.76287076076346	8.835048509889148	3.7680706053548128
8.04892310780518	10.654996557952465	2.887127941729225	5.184954138965911	5.758441241608733	8.806265682753022	3.7385343812175695
8.071657873760905	10.611040357785859	2.889173876067951	5.1876969996770805	5.7550814459997275	8.779073501815612	3.7093516256346506
8.0974675665049	10.566756129385459	2.888712513230192	5.189965796331853	5.752496533130732	8.752939647815388	3.6809311330399956
8.126491813695937	10.523121740285776	2.8857389152349837	5.193359943020954	5.75153347102674	8.728457719290756	3.654810803128954
8.160154105531635	10.478526910022554	2.88016102890398	5.197909442305493	5.7520492823195974	8.706049567123268	3.630319067251888
8.199200618396645	10.43484226878186	2.8720183111777606	5.204021210623455	5.753715522374796	8.686258491043334	3.607503040549572
8.243367586420677	10.393529293692353	2.8619750237855373	5.211728313729908	5.758204746504092	8.66974793906878	3.5871910334418335
8.292189223938175	10.353703885075985	2.850422446810893	5.219858281342448	5.764922774530675	8.655946542341399	3.5671541725410076
8.345188690339548	10.31445911132314	2.836852302538541	5.228604193697772	5.773589091401783	8.645097350257045	3.5486074069606635
8.402103784349457	10.274702356388998	2.8225611669715027	5.2389082544192105	5.784372030179579	8.63770899449499	3.5319201420151063
8.464476871276803	10.234650708197156	2.8092062712958468	5.250153913148596	5.79594408473657	8.632834258450707	3.5166402249201782
8.53097914129689	10.194464697797496	2.7964677561268747	5.26253085146877	5.809343830945538	8.630174630160711	3.502794417436625
8.602172183980672	10.156175165932693	2.7829943716611956	5.2764242095270815	5.824483440779571	8.630429723819413	3.4900655095580158
8.676727602026236	10.119482543054536	2.769833358087403	5.291586977313511	5.841594625144773	8.632929397415529	3.477090144381646
8.753665883157261	10.084204117732368	2.7577797924046057	5.307950388770545	5.859548456846726	8.637440126506895	3.462365456519806
8.832298393547752	10.050306957832287	2.746385827489109	5.324320715483457	5.880183400507805	8.643591933976309	3.4478925403046112
8.911353711283862	10.017137663923714	2.735701963334493	5.340431537738824	5.90152150554124	8.651615221144672	3.433470011977223
8.991267638448372	9.985725345272138	2.725328559342517	5.356225997585249	5.923295931998581	8.660013923958333	3.419339420242343
9.072099034763434	9.957972781650438	2.716018041589592	5.371663780566971	5.946519171763299	8.668575006986513	3.4049794234964583
9.152398030492222	9.933118217230557	2.7064733825083005	5.38677328145252	5.970229076021806	8.677684293903264	3.3915805926104277
9.231777235419859	9.910442943547121	2.697119152566947	5.4013064818754595	5.995782126143256	8.686936755625402	3.3768002027571433
9.311634378498532	9.890315157189084	2.6873004466577264	5.4154551406330915	6.022086053549222	8.696453953097384	3.362535088093609
9.391200879053116	9.873028341352216	2.677933589167868	5.428836356061669	6.049811874324958	8.705885950686248	3.348445037146788
9.470883985896165	9.85912658196901	2.6686441803953973	5.440305511499359	6.077615880893012	8.715459790358121	3.3355089937022884
9.551087361034629	9.848641029870263	2.6600402781358956	5.450000012017639	6.105906162035318	8.72494661811742	3.325435891019374
9.631349733304075	9.841496043029851	2.6516809370026984	5.457306894468874	6.133978465490689	8.73414256543537	3.3168673864352427
9.711545513736066	9.837022891021023	2.6433521416541326	5.462972440928317	6.161812085926726	8.743217580032828	3.3095337055513863
9.789943574564804	9.834526591073693	2.634522795705355	5.466646391327198	6.1901041452478465	8.753546283913002	3.3051063144386346
9.866254982914546	9.833967000540113	2.626316527184698	5.468259120713466	6.217864938208349	8.76492695914599	3.3040642069604607
9.940269663266122	9.83522487096362	2.6184131236031454	5.467072342795929	6.245273870709539	8.777521980507487	3.3035659788636376
10.011507298533186	9.83744173655211	2.6111296945265843	5.4625748477819265	6.271207791025543	8.791548961949555	3.306287141632235
10.07893426255235	9.840256017069766	2.6047468709417485	5.455871311943562	6.295803182066406	8.80684784827132	3.3110373397581347
10.142486021086473	9.84273843564732	2.5987750209963445	5.446031995998259	6.318587310824037	8.82251685575745	3.317419977545371
10.202164929943724	9.845039339241936	2.593204082287088	5.4339903749768235	6.3406693097165405	8.839300470226705	3.3248524178556877
10.256424089740841	9.847280393974463	2.587151159819559	5.419797825803641	6.361907342953036	8.855412128645616	3.33299559358849
10.306202947516825	9.849662267841863	2.5805520427171684	5.404091205140952	6.382364300134313	8.872184196994848	3.3419030794657583
10.351745526589086	9.852412246568209	2.574169383644136	5.385855119341458	6.402074562876732	8.889846961255579	3.3530033558423895
10.394571318623743	9.854296587634769	2.569148655887405	5.366100372775947	6.421106416938373	8.908106849868973	3.364628250017812
10.435028932706587	9.854668401734841	2.5654520102245963	5.345518193955611	6.439678540232675	8.927249235679522	3.3765600777346627
10.473045341497563	9.855413935344892	2.5640980713973947	5.323956990289129	6.458706050712731	8.946593723198468	3.3903195916739937
10.508696527992017	9.857408912396872	2.5641612948165475	5.3016578343909515	6.477659249812497	8.965942654649686	3.4051425725432285
10.542203510329768	9.861278133300003	2.565712823583152	5.278984168864377	6.496066972364838	8.985546083993817	3.4207782172882397
10.573328701376392	9.8663573563252	2.568608299979273	5.25721730302311	6.514178276053767	9.005054261433582	3.4376517092544163
10.60159354943994	9.87310820542969	2.57398492321084	5.235497769642286	6.53163402327968	9.025240293414628	3.4568637121802275
10.629077909827721	9.880467625113551	2.5811466707434976	5.213993040465608	6.549268924990373	9.047041658212764	3.4772984898491908
10.655444018297535	9.890170344449034	2.590471774841199	5.192545429984564	6.56618618782103	9.068990780598655	3.4994931109336167
10.681114417025087	9.90148881187719	2.6012781097968563	5.172432415985066	6.583758912686862	9.090239829757547	3.5224430338119475
10.705459791556512	9.913713827704056	2.612532733740088	5.1519988913425765	6.6005446889073	9.111087118497641	3.5454570993522485
10.727370559772648	9.92793824554567	2.624663894823804	5.131632702572817	6.617278774124501	9.131059555578087	3.5695783847501
10.74665021551243	9.942631181007481	2.637393688898604	5.112647706378354	6.631962997183523	9.150729258064471	3.5950248059179764
10.764128727552976	9.957717918753884	2.6516865689661904	5.094532135825101	6.645030673621019	9.169310283415022	3.62116093560239
10.780496758514815	9.9726819412049	2.666217420263761	5.076147384629008	6.656791636132403	9.186567291752171	3.648286536393124
10.796348721447957	9.988026874797729	2.6819448430199104	5.057155961607442	6.666237742173534	9.202897101242336	3.6758276695995615
10.811905980206129	10.003406720681419	2.698334765678902	5.038598299291636	6.673681453455606	9.216978266136403	3.702627543648933
10.82619457169325	10.019478819551582	2.71556384344978	5.019785560736358	6.678803119476779	9.22905650275826	3.7293532660744746
10.838676428539712	10.034433730090752	2.733147493729961	5.0012802245540176	6.682475117035387	9.23966376923428	3.753968735812641
10.849687831499676	10.047839983212276	2.751444014588684	4.982008642417232	6.683491692223959	9.24871276757747	3.7767820319375356
10.859552879426333	10.060909113151272	2.770663200203129	4.962511451271255	6.681420975945483	9.256099602749577	3.798669170764356
10.869676906887673	10.073495366330533	2.7905840663238495	4.942647122932103	6.676760677723155	9.261995146386084	3.8181247176435003
10.880110747535905	10.086131644131513	2.811092416263298	4.921498051132154	6.669400388334364	9.265842815443996	3.8361617333566826
10.88949114900164	10.098767204200328	2.831601389974367	4.899330005071746	6.660562079887057	9.26824492588467	3.852002140174044
10.898195993680455	10.110788595823681	2.852395949731529	4.877435859274133	6.650294858463241	9.268435790472644	3.8668609137826517
10.905589714731715	10.121666694372758	2.873810375243149	4.855437576378029	6.640011971819602	9.26623810021353	3.879619135953988
10.911720664968533	10.1302749026248	2.895422901535853	4.832640595597603	6.628865633039642	9.262111711499692	3.8921750886041933
10.91675678237891	10.136548578608133	2.9174302938950167	4.809333078510926	6.6167459601000544	9.255305086548132	3.905423354978198
10.92213987331835	10.140813497497774	2.93987979980984	4.786211655122107	6.602327304970322	9.245413433953916	3.9180447662860693
10.927445683419252	10.143408214265039	2.9625684309350855	4.763290616373647	6.586153361231314	9.232301442004623	3.928499090046076
10.933381246749011	10.144004839277102	2.9856446506495455	4.7406536654097104	6.569866788912302	9.217335788763542	3.9380366011907864
10.938620496618155	10.142843056665226	3.008056390430338	4.718564364997895	6.551538229756709	9.19970100535013	3.947235924546187
10.945301090062385	10.139850123738006	3.029718948531966	4.697658340889005	6.532777011360364	9.17890393536563	3.954741519656347
10.95336446200396	10.13533652935489	3.0500245351823145	4.677982084149803	6.511877777863754	9.15568147857258	3.963255409244303
10.96101001865374	10.13002560260995	3.069430771166027	4.658209322923121	6.489268739325888	9.130144801533055	3.971548831474659
10.969627763232985	10.12300610095582	3.0875284929836	4.638697412134608	6.463907966595184	9.103505940177929	3.9799404422912397
10.979168127145769	10.115549535782266	3.1044121954558834	4.619241431026209	6.436195766735584	9.07524647715032	3.9868941034427046
10.989268516840413	10.108340567826438	3.118590914854669	4.600061166800582	6.406818989223758	9.045778603463217	3.990470031490402
10.999260219660668	10.100539992731148	3.131291952572321	4.58164676401714	6.3765081755409225	9.01547585234995	3.9928772570316005
11.009968988605868	10.092615158750517	3.1416472597831406	4.5641888118338105	6.346340558474872	8.984182795626657	3.9953399292122915
11.020647493567921	10.085040383845586	3.1498752883471757	4.547245318500884	6.315379825545643	8.950758340713362	3.9960751949821987
11.032371524468946	10.076882329825418	3.1559722675229374	4.530961031083557	6.285328205511423	8.91554258095348	3.9950692828326644
11.043743643612574	10.06856095933519	3.1608227202498407	4.515432425551453	6.255295832577685	8.878230290357113	3.9944544196715177
11.055859673057483	10.060041257106409	3.164600160055434	4.501237483564184	6.226202297334486	8.839029515383336	3.9918687881625567
11.069726491150393	10.051487946783064	3.1669995495740015	4.488610459616679	6.19753658618944	8.798100785487861	3.9876238368177566
11.086414182104901	10.044522212250541	3.168740147292102	4.477213659486431	6.170229693893704	8.754729464687546	3.9833686315013423
11.105244110444717	10.037750473839372	3.1642371409865695	4.467678017870471	6.143167888810844	8.708958625822483	3.9789314446598727
11.12650128320212	10.030412823463607	3.1597362282453707	4.459986592302741	6.116869053540302	8.661724607363324	3.975557910730113
11.150009523179067	10.02365663238458	3.1542197602202218	4.4531159963813565	6.09087171773438	8.612044945401728	3.972328790608851
11.174764813046076	10.017376025683005	3.148498708597478	4.44781289992365	6.064544614826757	8.561114125701314	3.968935939392034
11.20097562200703	10.01196020181538	3.141945985060692	4.445028433180151	6.037613179103577	8.509443500539748	3.9662908526255403
11.228056808112653	10.008271342739828	3.1343975066120002	4.443471440098336	6.010344269542691	8.45654847134571	3.9639999641571517
11.256247081144762	10.006507936161182	3.1248282050042198	4.442569305444834	5.982647643560433	8.403398068297081	3.960911619577093
11.284558026795859	10.00635785562992	3.1136019742712366	4.44245521739061	5.954246248096811	8.351008531333433	3.956901852494178
11.31338422571666	10.006693840208237	3.1013457829365034	4.4434477329339295	5.92597982931389	8.29871430978072	3.9523487985635946
11.34105349567407	10.00833563249386	3.086614599308482	4.44414251439153	5.897279960764342	8.246606195804164	3.9466430711357976
11.368255818409775	10.012346161052688	3.0746140449202852	4.445257949251152	5.868969304417937	8.19459444878948	3.9398391533179677
11.39378946484446	10.018498707269641	3.06084673100854	4.446167115679309	5.840171798649153	8.142646369672228	3.9328293420093634
11.418007284836923	10.024527334254637	3.045574918543532	4.446911438011087	5.811486473931289	8.091477157001597	3.925185715612463
11.44145414972937	10.031332712779335	3.0292951661385277	4.447601842204542	5.782314139659002	8.041227544971322	3.9173579730507817
11.464213699199574	10.038320463985631	3.0127236448301917	4.447924331352623	5.753880055011711	7.990933745852446	3.9094645435440905
11.487089419294902	10.044454289720438	2.995777500224897	4.448133720533395	5.724788287590471	7.942454556259398	3.900480330081059
11.51030886037384	10.049441670645006	2.9785717342303792	4.448229376802077	5.69597520676302	7.895260298285328	3.8910835448638683
11.532815843242401	10.052427414760507	2.9620621115084025	4.4490537865999125	5.667981868824107	7.847987571852178	3.8819676405888472
11.553720811610834	10.054241318322884	2.946011991931933	4.449855677584286	5.639812156177241	7.8021491644069485	3.8723357955829236
11.572751656119735	10.054252012465737	2.9303917304768947	4.451900088494869	5.612598542143291	7.758473227637867	3.8620500523767185
11.590625709780282	10.050988918329795	2.915191985994066	4.454911787454491	5.585987294240761	7.717278207626087	3.8506200118852254
11.608442691918416	10.045826401036445	2.9006198466680373	4.458839098850186	5.5599814437899235	7.677741693522501	3.8381347089228806
11.626139185926672	10.040074983509319	2.886947610358816	4.463316571740391	5.534545479252242	7.6401844361182265	3.826809949516023
11.642642396964023	10.033270529771615	2.872958658594207	4.4684713067682615	5.50998717013636	7.6033705716792	3.8160441627180783
11.65687029852311	10.026277307729485	2.8583591187622948	4.474097256995973	5.486644169191803	7.567110771447971	3.8056018329808436
11.668997293086244	10.019027518143384	2.8436337596767705	4.480122803999832	5.463982998035668	7.530778833191164	3.7968926655353865
11.678642963720225	10.011342855206353	2.828096148481972	4.487398284524034	5.442442776728223	7.495384015819074	3.788320677462187
11.686274776912526	10.004876071612436	2.809992973078107	4.49551466777612	5.421457605617205	7.461887720261947	3.780534960589765
11.691660953365028	10.000348258626376	2.789886669487847	4.504388784750155	5.401435452072516	7.430305121531572	3.773828642596135
11.695236155818254	9.997427593383025	2.7686400087210616	4.514164809155787	5.380628887135673	7.400041317528991	3.7690251694547485
11.696059409604915	9.997035585044161	2.7472969554362425	4.524374026276123	5.359874534691771	7.371842412428282	3.7655590081802246
11.694390443450063	9.998913507578493	2.7249157620618227	4.534906806133605	5.339169462690651	7.345531571694633	3.7634545477763632
11.689113313377888	10.00332370594352	2.7020329017627236	4.54615031724725	5.317861206640005	7.321435270134177	3.7619259582693503
11.681379270983784	10.009605772140032	2.6794007506540374	4.557634944273417	5.296055186427635	7.301316634160384	3.7623249275165813
11.671858122382329	10.017467713160615	2.6577828196987245	4.5697062283839704	5.2729777076409095	7.285212527894872	3.763632967609485
11.658879280024635	10.026562901804724	2.637530263244954	4.5826804079990495	5.249724263430664	7.27426330109248	3.7658522409786697
11.642240317486781	10.037261629447515	2.619945163272669	4.595800126099207	5.226127009431903	7.267184977292592	3.769489297111246
11.622802764092238	10.048405304939756	2.6058407737667504	4.609131703042641	5.201777193720414	7.26347114608525	3.773653540912914
11.601340542501346	10.059500766881838	2.594580854017086	4.6231294197535355	5.17679051302328	7.26352837302068	3.7769820020777756
11.577835108837872	10.070771789355849	2.5861257122155603	4.6379131516390695	5.15132486142909	7.266012193786818	3.7792531924043136
11.553308295981596	10.081203454796398	2.579366438921134	4.654386112612463	5.125674322176309	7.271069269100974	3.7810377536308626
11.527491861533408	10.090753994450827	2.57493111257464	4.672637676962726	5.099928501860625	7.278743048825336	3.782784824973671
11.501916773286295	10.099823875508745	2.5717936891422437	4.692102299221678	5.074433079403351	7.2886544302408645	3.7836249837266105
11.474753806933922	10.109309439953444	2.569700107931606	4.712998665907394	5.048352047368553	7.299869161201444	3.783904941341949
11.446784811625879	10.118802133228623	2.5684914055104646	4.736073639497395	5.021806901482927	7.313424613851866	3.7837913386678452
11.41912316139097	10.1290792484043	2.5674958477660637	4.760447761987596	4.9936492351988315	7.328111603634362	3.7821410797826758
11.392518432691517	10.139035453673818	2.5664888768407073	4.785340012042048	4.963086237054775	7.344848429415922	3.7791805591453187
11.36655763006867	10.149487163401103	2.566019365744558	4.810957271537833	4.930963013519524	7.36298657839127	3.7755954942621575
11.341282448192425	10.159968510394892	2.5656914445561028	4.83757687267025	4.897535000394737	7.382019030492641	3.7720102116677894
11.31521459903155	10.17022067960467	2.564944868659374	4.865582962502957	4.863665298825258	7.402731280662254	3.7684294032111136
11.288281787214876	10.181846978430189	2.5696590196025086	4.894420887234369	4.828464462402125	7.424742547326349	3.76518829432075
11.261702378175022	10.194556305848252	2.574921221807055	4.924425036214774	4.7915497128734845	7.448899820836661	3.760586951077432
11.234533811655192	10.208046142709216	2.581023583126223	4.955239614237545	4.7533720680962	7.47480387713318	3.756181831808406
11.20931020769633	10.220730504794771	2.586816752200932	4.987614734075601	4.714457599307565	7.502638242142474	3.7503184942936088
11.184880497792872	10.234059163182385	2.5923038650389647	5.019401413258401	4.675018267374198	7.530735766175154	3.7434963205470457
11.161279850398149	10.246940987218542	2.5980764769554923	5.051605364612118	4.635662198678787	7.559920012229492	3.7365473719085247
11.138118351386328	10.259642522765288	2.604520325788176	5.085470468883308	4.596686967896567	7.589390022236601	3.7306601531976766
11.115607036154959	10.272190402474068	2.6094844497926437	5.120141015797765	4.557592271749982	7.617613864738936	3.7261043834802368
11.093612807105991	10.284330658528226	2.612715199180702	5.155623383574395	4.517670078063221	7.645268472798353	3.7220990247571826
11.073496679666826	10.296099809092382	2.6148993912843936	5.192989023766161	4.476654975629015	7.673968105240715	3.718100405391636
11.05536705428247	10.306323784218762	2.610472624205524	5.231996297259955	4.435236202752869	7.703126245482955	3.7137063451207997
11.038787592395966	10.315542677806473	2.603529748441101	5.2727521254663445	4.394049699441552	7.7324834385856684	3.709955226722627
11.024167927487653	10.324127799389505	2.5938340714616266	5.315196170604777	4.352160945520057	7.76198556451925	3.7069473362714156
11.008917054229789	10.332496290787264	2.582582865185631	5.357992056741738	4.309769847500426	7.791041772657886	3.70460234837387
10.992690062014491	10.33971403926995	2.5688553583889573	5.402587633879284	4.26620925974857	7.8206329146380975	3.7038416534740244
10.975005013657878	10.347252989541477	2.5533503864126184	5.448874991752625	4.221677935587943	7.849981492340731	3.7045484024469646
10.95744774222298	10.354739172804127	2.535157292944512	5.496389082659556	4.17607242042928	7.880389344022663	3.7046645168140504
10.939732803803599	10.362366698749838	2.515815314920578	5.544081247972957	4.129693741888098	7.913282902748163	3.703851160782561
10.922774704850855	10.37014277687884	2.4962141691419406	5.593535021310142	4.083492091662871	7.946533926470032	3.7038873387345084
10.90784896234974	10.377928651691317	2.4761530322433116	5.642353996128689	4.0367487181624115	7.979306623581947	3.705355314261123
10.894189283318498	10.387711853732222	2.4560602617053684	5.690152814248253	3.989894492282158	8.011751676718779	3.708977368809618
10.880905895379675	10.39881457743866	2.4365391384429516	5.73715546745261	3.9419424430431915	8.044235816658714	3.714044400011704
10.867142677518148	10.410253108834505	2.4179789879847404	5.783246208389861	3.893428924925303	8.076450322921447	3.7197382273659523
10.854753967028564	10.42214317684595	2.400746043091391	5.828185475109357	3.8442416632039578	8.108813110180835	3.726904401604756
10.845473307295734	10.433548862009504	2.3851611827039263	5.872689088646213	3.7950408324818543	8.141994404068893	3.7347096938038917
10.838632318768964	10.44450581499256	2.3706137670483725	5.9170297448880085	3.7466932243613407	8.175460605489583	3.7426525790097678
10.833573319606938	10.454864774425266	2.359056996889813	5.960839411501558	3.698918423803657	8.208246493428637	3.752689603202389
10.831147876697134	10.464343173302487	2.3508760792490433	6.004651348242484	3.652124026459617	8.240532091449278	3.7637589385976304
10.831582738337394	10.473420087735377	2.3450380939744275	6.047177570852546	3.604850129687124	8.273568671285778	3.7744893997783833
10.832507520470065	10.481774843179789	2.3411524737968588	6.088542097647553	3.55854683094135	8.306281546123083	3.785896963410096
10.835599120614107	10.487119891653805	2.3384920010927845	6.129864541884733	3.513031245076435	8.338426331918372	3.797194706605557
10.840056420082409	10.488905687718885	2.3373392282985694	6.170975913398399	3.468912918203302	8.369298775525776	3.807868437009706
10.846966216514588	10.48767321421989	2.336726216300816	6.211560730239818	3.4268971818110505	8.398894643097066	3.8187647201766577
10.85575891370725	10.484724860950053	2.3357662713078104	6.252479529577851	3.3872025654062785	8.426605245711318	3.8289814017097132
10.865314042929608	10.480525971053183	2.3328367678128945	6.2927796590419325	3.3500247524685154	8.451488871894469	3.839425015992848
10.877961348533514	10.474839023698067	2.3283725112378333	6.331714247806317	3.314443966797965	8.473419900452647	3.848808189755362
10.892727701993218	10.468114972772758	2.3207350446788966	6.369400580515374	3.2805085051813867	8.492923518173866	3.858507454578729
10.909427841798491	10.461260535135853	2.309173668853055	6.405394374889207	3.248889553821116	8.509276973702127	3.869077673240367
10.926784564861416	10.45371561665985	2.2944491819615407	6.438771586925828	3.2205226721840514	8.522131888191307	3.8818752742129066
10.945078769892902	10.446082698469885	2.276502882576663	6.469917805492493	3.1954298166941797	8.533403766084184	3.8948856033377006
10.962379545092508	10.439789200999625	2.255743560385829	6.497860147179154	3.1730105916312143	8.542972105540022	3.9098656113651997
10.979541547434344	10.435221215958986	2.232692015425991	6.523523186106255	3.153535916600954	8.551659516477242	3.9268838647317157
10.99648598755365	10.432432584987998	2.2083597433601594	6.546932651506132	3.1363017784771086	8.559067873873209	3.9463784237437682
11.01335955927745	10.429567755961187	2.183768285804168	6.567996787095323	3.121402952857971	8.565918855062755	3.966385658811255
11.029968961181591	10.427450354669153	2.160648990507284	6.586446503431849	3.108831784715093	8.572139037797038	3.9869648875780284
11.045042735792602	10.425445470323984	2.1381234345661273	6.603203243122871	3.0989492820501607	8.579011796682472	4.009479781454988
11.059305908164697	10.424090428959493	2.11590145626501	6.619016527393001	3.0929728389297537	8.58576084115914	4.032139959439713
11.071324903979837	10.421984529021875	2.0939532688170077	6.633775159487555	3.0903828530036153	8.592991150906828	4.055336599583694
11.081578643912035	10.420355553317073	2.0726064179752006	6.647712418629774	3.0911438887712075	8.600789312361309	4.0787863503912085
11.090109589107353	10.418155266796106	2.0525861380949597	6.661051563461308	3.093002101428961	8.609691250506476	4.102736115390223
11.098540747090272	10.416142957682895	2.0330728745347786	6.673378317843008	3.097930250792055	8.62019015368495	4.125523092190563
11.106782556707659	10.41464701403278	2.013802682616006	6.683453563180099	3.105541392251598	8.631217091874868	4.148134816345451
11.1148348899406	10.412389188884756	1.9939290003620533	6.692350512607025	3.1161414006912875	8.643762226375674	4.16856259190417
11.122400682298819	10.411489221737739	1.9729943434329604	6.699367005577217	3.130140787697347	8.655821432270015	4.189895853525465
11.129806351366359	10.410809315790173	1.9500842832936602	6.705809734923933	3.146937389725762	8.668305072034306	4.211665804997207
11.137515380973872	10.410646741277132	1.9254894606280692	6.710636284754598	3.1658655577908843	8.68091334341533	4.23388186628835
11.144718424804198	10.411272197724447	1.898862255255527	6.7135861378705135	3.1864495213899486	8.694103374497642	4.255412043382084
11.152435184678355	10.413026093130313	1.8714060656737086	6.7146614884278355	3.2082575040525945	8.707538249068154	4.275642667287854
11.160173445798437	10.41542071677542	1.843849575696322	6.714015358872145	3.2311716694074706	8.721936862500158	4.293768498102027
11.169262570200518	10.418707284160218	1.816305700046979	6.71097698117722	3.257760081659491	8.735756071417207	4.311434444805591
11.178486770096582	10.421470253075423	1.7902318374448702	6.706493444507557	3.285680475205332	8.748642705470484	4.329334438625857
11.187773979378889	10.423642056427296	1.7661083186890194	6.701023141568738	3.3151591214826697	8.760751731021807	4.346902630284032
11.196478629306268	10.426194731224228	1.7442209142530516	6.694676748195176	3.346259069475306	8.772075030047844	4.365183297720221
11.205152627068145	10.428351279292547	1.7238935789362084	6.687785879378435	3.378372267224112	8.784562873422884	4.3826066309422895
11.215056373381042	10.430702195648184	1.7071354138941455	6.678974588847498	3.4113695436782776	8.796566023965923	4.398308717547346
11.227138301872182	10.432809474576388	1.6932100142338942	6.66867941936447	3.445768698598976	8.807407111664768	4.4121001876286785
11.239178661021555	10.433857244249872	1.6832222113185509	6.65699098303214	3.4811081738019416	8.816377599687401	4.424951286596332
11.252241666828306	10.433482761743289	1.6762718203574771	6.644236168267241	3.517302788654346	8.824673998134523	4.437356692799329
11.266591977540216	10.431525385336727	1.670503575517497	6.630223704032099	3.554463442340573	8.832237153645316	4.449014100408711
11.280046532685986	10.42828072145449	1.6656034717136161	6.616451001759764	3.5918374514943894	8.83797965920052	4.458815875123025
11.292688426976271	10.423643551237348	1.6608478026573883	6.602175558658295	3.6293695327046454	8.84101890835557	4.466783555405054
11.304621319206074	10.41716656637224	1.6559111274663292	6.5871284360157105	3.6676766921673907	8.84144192179208	4.473448288032923
11.316736200517628	10.408902565274087	1.6505312212807675	6.571508437898937	3.706193254693948	8.840071718227602	4.47715331300925
11.328122371116798	10.3990145976786	1.6450232894791406	6.555979012755874	3.745011747404668	8.836287247664385	4.478108612722726
11.337358090275433	10.38859809615916	1.6385383863747496	6.540485101229622	3.7836280805776545	8.830855166188433	4.476643585768441
11.344271361460533	10.377153441385214	1.6307193205984027	6.524770804658515	3.82170091591563	8.824759907050229	4.473368898905539
11.350605489228185	10.365350244789065	1.620602188172909	6.509435330652991	3.8589744199358087	8.818794729616226	4.4680473659052735
11.354694279876155	10.352795685942407	1.6087038172315855	6.494344125868088	3.895342891122029	8.81200339657161	4.46185284006411
11.356346314506458	10.338579571824257	1.5964420402096082	6.4792745190179515	3.9310421758791887	8.803662170647845	4.455823844109211
11.35676077193277	10.323090024516448	1.5832599225599715	6.46453671436119	3.9651976246120872	8.795074872185456	4.44852194538826
11.355371420548826	10.308086194087492	1.5688804517396542	6.449586397888837	3.9975977966119154	8.787572462078245	4.440903147929292
11.353448109924372	10.295982436684552	1.5528128829483228	6.435246021335237	4.028418620498999	8.781261423267814	4.433464114510851
11.35112484356398	10.285845336888864	1.5356525673272179	6.420593264017778	4.057053938278817	8.774721618541843	4.425880423213447
11.349647695019643	10.276910037590012	1.5177354388803965	6.405047010552973	4.0841103279135655	8.768798443112145	4.418972048787251
11.348348469567435	10.267229569541604	1.4995670211003116	6.389101789560875	4.109791706359539	8.763797561208984	4.41318782501886
11.345374013601326	10.257575434122703	1.4814211247137845	6.373160145701025	4.134914517172286	8.759497019994349	4.4098314638518845
11.341147645314607	10.247315186804311	1.4640280746339842	6.35663241024807	4.158353664376252	8.755502738540919	4.406189781440271
11.335115366835407	10.236747125542497	1.4469771584262971	6.3402614922894935	4.181526226281553	8.751212077955639	4.401722128874993
11.328868459780105	10.227007572943204	1.4293844047348916	6.325960402586688	4.2031423015465075	8.747754683443004	4.395234430439151
11.32355943549011	10.21846915278262	1.4112404877403952	6.312840905860501	4.2239761681712995	8.744309564434625	4.389640121515837
11.320200158702376	10.209283773511126	1.3930528296512505	6.301807197686919	4.244265264348402	8.74043047397163	4.3822700891729
11.318072131632842	10.197062090813137	1.375325705280432	6.291897202413261	4.262597550787688	8.736711967613898	4.37343480465593
11.315147512709617	10.182736335092862	1.3575996769907575	6.283687829465952	4.2802536959968585	8.735120451767932	4.3638125098796055
11.312116490765334	10.167488195452247	1.3397710120039754	6.276756796393903	4.296808611079101	8.734533186220371	4.354824352720491
11.310720429163926	10.151761283478493	1.3207927456671391	6.271032011360787	4.311964970200344	8.734377851978882	4.346090670822585
11.311557814009902	10.136126455751604	1.3007237583815305	6.265470544786914	4.326054978115969	8.732904101516231	4.33691048483713
11.315311063970642	10.120699298930464	1.2790611019118996	6.260561350799426	4.33904188810552	8.730653467189502	4.3282704712163635
11.3240861026023	10.10608520858932	1.2561874291783994	6.2554258047714	4.348969959084471	8.728653909802597	4.320624315941348
11.336936134994	10.09195304176094	1.2319744647928064	6.249250475135165	4.355918743942113	8.725596754705606	4.314802037016072
11.35381425095714	10.07744908662451	1.2062263853657487	6.241775832845278	4.36093040266074	8.720878417464991	4.309094962889075
11.373451331730012	10.062457169640705	1.1791003295462503	6.233648518116562	4.3636713435924	8.714720732125405	4.30537005911342
11.394906175181562	10.048440314789174	1.1498478332988102	6.2253243341501605	4.365003453212749	8.707359521871814	4.301338754970581
11.41962513808415	10.035563585820995	1.1198512688098308	6.216567028586327	4.3643364239807765	8.69741426861465	4.2991175283539285
11.44687911244425	10.022856144963828	1.0895740663191409	6.207885864122458	4.361302865386367	8.686893844738679	4.2957680023088445
11.476452168416724	10.010675989801546	1.0592086491467216	6.199025486269509	4.355865750180794	8.6763498743671	4.291430994210248
11.507828157003242	9.998717257298974	1.0295425693486593	6.190645484276657	4.347790931442821	8.666873088341807	4.284861506591939
11.540229464117246	9.987002613542153	1.001583370896139	6.182543612458799	4.337566888119745	8.658366014645066	4.276730632248712
11.572776536451132	9.975389479350133	0.9750705463867022	6.175350480172831	4.3263727642354946	8.651984663019919	4.267131224254166
11.605379178185526	9.963614515991987	0.9499996817038072	6.167547950390363	4.315031044371151	8.647220438269706	4.256604081341272
11.637375565552603	9.951777469149526	0.9256409567885494	6.15971501670729	4.301648237403909	8.644275710929048	4.244053577895295
11.669899803811754	9.940795810463012	0.9016452189270778	6.15060849701042	4.28696106990884	8.64348316692075	4.2293552624678785
11.704127611748586	9.929467210024924	0.8776028041522604	6.140639825535063	4.270727531854939	8.644104072678749	4.212539082175597
11.739805663902454	9.917734174114107	0.8521900937496167	6.129244423188543	4.2531874929723585	8.645743304791639	4.191642929619276
11.776938018482676	9.904900938511698	0.8266531976508102	6.1163365938721475	4.233778419725544	8.647415052369603	4.168422203213954
11.813964466008942	9.890903078128543	0.800676310664086	6.103662373384024	4.2136935844119465	8.64916182462179	4.143569812222412
11.85044785945008	9.876014572599757	0.773709577633532	6.090552355399359	4.192163797695451	8.650741242568316	4.117455645485999
11.88850113132609	9.861754565666653	0.7454288778568314	6.077104718085015	4.170441135083066	8.651735418207853	4.091637776954745
11.927705617135997	9.848315573482159	0.715737368316063	6.06330365665698	4.147659196835485	8.65048654755414	4.065666854931542
11.967445852906422	9.836215284780023	0.6855718759211565	6.049612489440707	4.123528870641192	8.648530828207392	4.038933721198421
12.008811512089217	9.825837458964509	0.656444148955819	6.036018133683885	4.098928777200332	8.647297279325716	4.013251870600588
12.051311492082023	9.816063264870722	0.6278306967469421	6.023515879067876	4.0736062179892265	8.646995555607385	3.9878172946397994
12.094374457936517	9.807674524836672	0.6000999342079135	6.012607958269809	4.047762441423973	8.647852008155526	3.964019750158991
12.13750113818213	9.800231247955763	0.5737808410632195	6.003128241335871	4.021570480732276	8.648725493497142	3.9432138176128384
12.180666136256027	9.79426258421599	0.5478002261771101	5.995147111182915	3.9953263931380767	8.650323383715026	3.924755495324024
12.226238975420102	9.78885446486402	0.5220077964260392	5.987659648096342	3.9686903712253203	8.651925860702285	3.9079939387424254
12.274175978079548	9.78495519480396	0.49737768514931285	5.980894579161618	3.9421985395208554	8.653738420538469	3.892996025509743
12.323437154739777	9.780580116096734	0.4735143237210537	5.974057156980619	3.9158420327772845	8.655123412845027	3.8774707658655556
12.374568709557485	9.774903755351533	0.4496982344023978	5.967834416023949	3.889736143218965	8.656008234072589	3.8610394655243114
12.4275855168943	9.767979137093631	0.42565387892590584	5.963222257244799	3.8639001605093	8.656448102270453	3.843312217968338
12.481940693540071	9.759853256716292	0.40148004447901087	5.960069965460644	3.8385704790074717	8.655198032218317	3.8252169116795645
12.538370822918841	9.751158914123767	0.3776822170445504	5.958317841594033	3.813699224560366	8.651438361772676	3.807150985902899
12.596993832187458	9.739327859919644	0.35412402556051603	5.957069580521843	3.788881335155016	8.646658436724778	3.7875814806467485
12.657764427679666	9.725700328352913	0.3310755840163641	5.957816531943651	3.76447957919517	8.641045752411749	3.766827937036061
12.718653620231958	9.71052909871717	0.30884140304296154	5.960347623370125	3.740608888533554	8.63269729945557	3.7447206353290756
12.7793070706821	9.695504325891331	0.2878064457822672	5.96469127303383	3.716753119596391	8.622617175541563	3.7212218010562945
12.840479278946654	9.678755490301366	0.26798567699429915	5.970707906732596	3.6926910414468677	8.610145294487333	3.696014583861272
12.901114521964873	9.661510541713598	0.24835436542280526	5.978387067583437	3.6692251586440263	8.597203276034442	3.6704441273979427
12.961916179326733	9.643161136016733	0.22986582071731515	5.987011631912136	3.645344334945028	8.585512853638166	3.645907037645706
13.02249575294718	9.622606257248293	0.21207198008711373	5.99529428097775	3.6209497920208813	8.573622540063413	3.6227356770582637
13.08206160001267	9.599950061972786	0.19521432399878413	6.003688052185985	3.5956316486136664	8.562357177310464	3.5998745711355653
13.140319866590763	9.575544412429746	0.17922085804062599	6.011090786526338	3.5704890748200886	8.551402659864783	3.577755530904461
13.196096715134225	9.551955865695502	0.16402927407732407	6.017354058544094	3.545753473594073	8.539166269923635	3.55633156802147
13.25039617367476	9.527130327057186	0.1493986036745956	6.021567909499257	3.5205074739233404	8.525837077934831	3.5361673197996653
13.30413106513709	9.50038436868969	0.13487545628991693	6.024076248112389	3.4946643548738807	8.513191790517673	3.51559688122174
13.354921302793406	9.470560100764905	0.11962260425512147	6.02485576627741	3.468869625336289	8.500713238550684	3.4944208262714165
13.403266006755938	9.438417826841421	0.10371238393494428	6.02430661436057	3.4427413799483895	8.490081500246571	3.4728612210383587
13.44840389475259	9.404085818677924	0.08868025029198322	6.022596044833907	3.4157216321608903	8.479890400394376	3.4515023472967474
13.489194556774814	9.36836260972185	0.07442296214901707	6.020366552455939	3.3894871854023765	8.468945059230105	3.428173379916957
13.526149901284562	9.332105361961874	0.062109994447784894	6.0184896598283135	3.3646483027175766	8.458244166809779	3.4027923415473604
13.558475484109525	9.295221958204689	0.05079830056066968	6.016940376563469	3.3407677259146196	8.448021620704978	3.3749928927669943
13.585860726116518	9.257411279989059	0.04033339360415057	6.015883780123577	3.317469880216547	8.437748087471098	3.34494689705849
13.60958868381654	9.21760719276401	0.03128696280528939	6.016031394913062	3.294085745696387	8.42699598371523	3.3150591530622573
13.62969979953451	9.176753939218822	0.022782632546195104	6.017653855058176	3.2708554636560105	8.417175143679835	3.282443666696887
13.646444532971728	9.13580824717806	0.014770701760522	6.0203566445325185	3.2485759826521146	8.407464734180238	3.2495087924680113
13.66080999842721	9.095155329671654	0.009614483404892172	6.023931210539262	3.2273946032033143	8.397208676198161	3.2158163679749387
13.67184599456893	9.054393351951994	0.00559760320167382	6.028914094989437	3.2072191392417646	8.385145820551848	3.1832452982283783
13.680895761798084	9.012497178777169	0.0020511755321557835	6.035600332610637	3.187144759658416	8.371272246080775	3.152456148741494
13.68823748834822	8.96923373146288	-0.0012497635340509919	6.043941498077877	3.1667434726322163	8.355150318900177	3.1230537920169605
13.695118296038903	8.925874740014535	-0.005233578208204342	6.054745948893831	3.145803437928434	8.337110016040043	3.095305737362343
13.701661325994612	8.882100961185834	-0.008408574317387056	6.067391650214523	3.1244500974963456	8.316454541552645	3.07041299226889
13.707912590886393	8.83763229017629	-0.012085916349249451	6.082121295393602	3.1021697457083195	8.294221959843327	3.0478347705849633
13.712796198839898	8.793591145846726	-0.015927212092498866	6.097210719962008	3.0798554895241748	8.27088234834853	3.0270816419391555
13.716045786629206	8.749539617986654	-0.018616150171696808	6.112914676833374	3.0576588067005366	8.245579041915395	3.0104542620411157
13.718133089038393	8.705842065793403	-0.021849573260199998	6.129903577629031	3.0353474982246453	8.219066634976167	2.9971670409212794
13.720044115988106	8.663218277551138	-0.02702704534990484	6.147122314334288	3.012642995452037	8.192713158555257	2.987246989680144
13.722597970835055	8.622158853224708	-0.03359427554994688	6.164647962803017	2.989504606176336	8.166163590044057	2.979799681141396
13.72402266603897	8.582195522037784	-0.04121537004421896	6.182444485208785	2.9662763554110487	8.139722577442654	2.9732017456160946
13.725126837291196	8.544065956858072	-0.04966738848722024	6.199807714951139	2.9430073770333145	8.113542543336354	2.969078422220438
13.724740117980424	8.50638619127528	-0.058587250968784046	6.215244983629448	2.9192514792442634	8.08617118709698	2.9658535003738593
13.723240073096921	8.469093959272785	-0.06921687598839034	6.2290404174983385	2.8950208588931767	8.058354125230077	2.9631510009210156
13.720215467997368	8.433081346551628	-0.07881854487847496	6.241088069682043	2.8704302501655805	8.030476010479559	2.9613308968447627
13.715923773102379	8.397567799132545	-0.08802586180140175	6.252327889441778	2.8446254862800884	8.00194334452116	2.958234495052241
13.71064782312505	8.363706425650483	-0.09699301724411526	6.263170545159406	2.8176954476556997	7.974275385714166	2.9548491496044447
13.703974207645757	8.331662471163426	-0.10481934959087132	6.273339538867803	2.7892895752877	7.945929684461916	2.949922608856731
13.694424663256157	8.301138188208663	-0.11089144467463607	6.283166848454147	2.759698014826632	7.916605540282205	2.945082476752922
13.682898831607575	8.271311719055157	-0.1140211766903404	6.292558647206101	2.7282692725085607	7.887212973064296	2.939772710821522
13.669906646191018	8.24360430130562	-0.11472828403402968	6.301658053847589	2.6947983699249476	7.857478099436161	2.9349316911094356
13.655243726784741	8.218394797895	-0.11255423076730339	6.309980671458174	2.6595531290177084	7.82772612229546	2.9301393281290875
13.63791772116839	8.19652219214848	-0.10794550340387324	6.318301449240568	2.6236181878268265	7.798443108240914	2.925995780108572
13.618203669262142	8.178331390015156	-0.10026211584102744	6.326018520516974	2.5871220782392212	7.769383924200627	2.9209466579117604
13.596575018922566	8.163265584264542	-0.09095484662562604	6.332744905596064	2.5506191077722837	7.740135006225862	2.9155059600438253
13.573135452692998	8.152086254316963	-0.07971807388969888	6.338952943320877	2.514483333579934	7.710573630955329	2.9108245180736096
13.547264617827086	8.143408141764771	-0.06720841847789825	6.343049111773321	2.4785353414857667	7.6813690005152475	2.9051953700521183
13.52125267556396	8.136593901628984	-0.05276254932296374	6.344977112302806	2.4419402312664795	7.653548734045817	2.9000120265259692
13.493813608469946	8.130566278614626	-0.03693048083177157	6.344844802237909	2.404681894735721	7.6257438866115965	2.895304324788299
13.464239476858959	8.12676906369818	-0.020743262015594476	6.342418360817562	2.3675653329785495	7.598470575264832	2.8903858974206402
13.43321470228363	8.125134425778585	-0.002950882213157119	6.338307367232578	2.330354787100719	7.570267292268267	2.8846302989146184
13.399824677755332	8.125782654420867	0.015869636244713572	6.33386439370148	2.292783699845053	7.541321241172943	2.8779210415078267
13.364923315148376	8.128196614781752	0.036307036416834165	6.328444985351814	2.254677294639623	7.512232594162038	2.871294397395379
13.328204959977235	8.131799171706396	0.05825288728392253	6.32240433052518	2.215295281683437	7.483266354255973	2.864641491932923
13.289931868650678	8.137394233191086	0.0813190490829816	6.316202126757129	2.1740334547557643	7.45441550419251	2.8565961434389906
13.250542601673228	8.14453242726684	0.10565947476781604	6.309521297104622	2.1308790497293493	7.425766502465835	2.8483188317730033
13.210507293130812	8.154748999730588	0.1307668067627236	6.303188789619749	2.086123749220624	7.39577762199117	2.8397048455837255
13.167924566989853	8.168029682722327	0.15507180999254783	6.29749971984015	2.040736268169172	7.363004841626876	2.830799840584944
13.1259773856917	8.185767777954771	0.17949890114010913	6.292372937192208	1.9949681751669952	7.329209769874587	2.8202477586673838
13.084348382765132	8.206874869023988	0.2044054101754539	6.288477014039902	1.9491420799216446	7.293168519121032	2.8083814940806224
13.04345997444629	8.230417738855044	0.22950154873195744	6.285115274427837	1.9035868782656307	7.257699193322681	2.7959543346838096
13.003218672269202	8.255994596755775	0.2530882473038596	6.281401966699244	1.8581301123786351	7.222706226617344	2.7829053915278346
12.963629167422784	8.282772810005088	0.2731338965837481	6.277530855588838	1.8123240808904593	7.188113557331531	2.769048491598531
12.92568355173591	8.311438964373814	0.28969839368473865	6.273355870996432	1.7671496511212923	7.153605598003073	2.755410358609667
12.890125520639922	8.341615884875457	0.30341705922484086	6.268962346490035	1.7217282278721224	7.118706311484832	2.7423218683145083
12.856436489197185	8.372170571017474	0.3133312710494627	6.264326471719896	1.6764342767306408	7.084668963918008	2.72921811304619
12.823137362862138	8.402741105010303	0.32047009739735066	6.2593441852745615	1.6321766747992417	7.05151316860694	2.7171272000705597
12.790093439792676	8.432872127235282	0.32652215217913994	6.253423714431982	1.5877675962451114	7.019888699334557	2.705271328262321
12.75705196391944	8.461223928618507	0.32987225915433876	6.247747613262736	1.543033701267766	6.9898257064132645	2.695210489824549
12.724166128345002	8.487736557360142	0.33048180344152306	6.24103556915182	1.498212597517945	6.962200964414956	2.6858178454994714
12.691279649056284	8.512592053793007	0.3281263908204924	6.233333331722465	1.4536242796174517	6.935870354587204	2.6753811461958827
12.658376198569034	8.535958287879174	0.32430331685128005	6.224954853044823	1.4093178387511351	6.911379744542591	2.6653438596899313
12.62440217913563	8.557297008291814	0.32018636079730417	6.215177786068367	1.3655980055729924	6.887604330057066	2.655708258320459
12.588020883069344	8.576620346186234	0.3152752687122485	6.204878873067066	1.3225888571767823	6.86541840270061	2.646654206916686
12.548223377015987	8.594099208395953	0.3110630605024125	6.193782105895293	1.2816584809758953	6.845042245796073	2.63902730876437
12.506309704720314	8.61065531063002	0.3082626257235954	6.182846407378797	1.2420260778340653	6.825919389592875	2.631108352468184
12.463580333617394	8.62572475563753	0.3069406783447596	6.171949432579883	1.203161037403082	6.808189763763982	2.6211823016490636
12.420267737362831	8.639391185568256	0.30678402939418786	6.1612725955937755	1.1657488795779112	6.791259119540534	2.610048017452514
12.37486872775939	8.652773392798101	0.30807605887201733	6.150657489568469	1.1295442419551533	6.7743450280476205	2.596568038269763
12.326929238282862	8.664908026685778	0.31095344838172606	6.139991742476909	1.094546188945491	6.759116547518866	2.581811212820823
12.277832055706039	8.676103924501152	0.3145426130368701	6.129343063541706	1.0598671662216967	6.746062910365362	2.567066583866139
12.226589051558978	8.685443097842876	0.318818248372351	6.118229012591504	1.0262311407455655	6.73410366057819	2.5517794020982034
12.174414917062084	8.69388163236725	0.3241129722275718	6.108436830572748	0.9931803627313229	6.7247747969505625	2.536822125893372
12.121232741939238	8.70165004374174	0.33098260819209346	6.098945304544999	0.9604464101687012	6.7156218075520915	2.521100832846675
12.06811595987065	8.707929088756261	0.33627671516662716	6.090036613111894	0.9285297096797516	6.707427067152652	2.503868811557249
12.015110048512465	8.7125171221502	0.3399234979160994	6.080906557073633	0.8985275053798941	6.699749966381782	2.4872482296873613
11.961828200920998	8.71575213621269	0.34072295845899614	6.07095335184676	0.8698550130798114	6.692873761340571	2.471506010095254
11.908817132509256	8.716779033129336	0.3395015023369342	6.059401622564617	0.8433667299619972	6.687777878165531	2.4575495643336227
11.856677001189531	8.714549986202716	0.33643913869846287	6.046842588356456	0.8189792076787165	6.684570650654685	2.4448944101753214
11.805531777489403	8.710462191701733	0.32987436934844644	6.033861297996645	0.7966656104025626	6.68162942135006	2.43429208109774
11.753376970789446	8.704901518331576	0.3211942627627609	6.0198955695169705	0.7767272398608414	6.6787403081913865	2.425109548317919
11.700597745858463	8.698270304957704	0.3100871020102871	6.005675067026362	0.7583384193215984	6.6761673150614875	2.4166248730293898
11.648809363232393	8.69081531031175	0.29631454978478705	5.989890792060075	0.7412213676690106	6.6734084462105	2.408336432599172
11.59871921690058	8.681756982814388	0.2785652627369433	5.973091933857489	0.7256265544464339	6.672633976407709	2.3997733299273487
11.54972598351081	8.671272093137057	0.25934030712237777	5.95553829405463	0.7104275749203528	6.673431005266545	2.3913886126742843
11.501008533566342	8.659119584732789	0.2388534231037951	5.936843210096098	0.6953435096631411	6.675436459536965	2.382808635239587
11.452189899966598	8.645434303055508	0.21793986305731383	5.918194531493981	0.680464804058701	6.678198121108892	2.374800712360725
11.40231165753895	8.63177788611149	0.19518675954645512	5.899942014371577	0.6659824119965162	6.6817915453140575	2.366603649358254
11.352307334203283	8.620208675032035	0.17046951649875233	5.882083335870311	0.6516716655065119	6.686429669055994	2.356438209569315
11.30419954127166	8.609928248842223	0.1446731160974539	5.864880495981357	0.637474019575077	6.691203767143241	2.3450211792860367
11.258833607833978	8.599417466240803	0.11739768859327285	5.8485544765797215	0.6238185942673528	6.697439992611045	2.3330055345943737
11.216889538875757	8.588161815339792	0.0892710819856414	5.831952026083874	0.61107976831704	6.704037782796992	2.3196952974628764
11.176977384019406	8.577401649692934	0.06026928876551693	5.816341570782128	0.599505979253127	6.710702568929201	2.3045176729766323
11.139080125723273	8.566542532238225	0.030818363435433444	5.802009906909975	0.5898613013757882	6.715530269414644	2.28941111560794
11.102052552662805	8.555113165513486	0.0014120978313888165	5.788829730217331	0.5821002425684887	6.719266445475202	2.2747306563820056
11.066449200854994	8.54255483954976	-0.028690762998220227	5.777517495571955	0.5765010510147179	6.722258766931916	2.2595597615552068
11.032295325682993	8.527776346338479	-0.059049227849356706	5.767851379164808	0.5732187285462306	6.723964266584247	2.243031958024772
11.000452979605944	8.511301116526443	-0.08808888801765442	5.760205390887379	0.5716154414324363	6.726252514117322	2.2255093392154337
10.969817980513783	8.49105764900341	-0.11590668919851045	5.753508489941222	0.5712305119368095	6.728602443788319	2.2098840376938798
10.938391015797801	8.467749631454467	-0.14145526643848041	5.747392400025112	0.5721410891319835	6.731423858554724	2.195285836415936
10.905699014395836	8.441892967235846	-0.1656445892634369	5.74255710630088	0.5745303979918954	6.732219185904606	2.181473999384255
10.87129711946433	8.414290889342993	-0.18765319325578222	5.740360584819775	0.5779297879538234	6.731634747391452	2.1691076847269777
10.83667661915942	8.383761061435605	-0.20677036745668162	5.739731880823335	0.5829093557340004	6.730298064886361	2.1588070827949455
10.801116171421999	8.351229513745826	-0.22295373601008284	5.740537354535576	0.5879347511719514	6.7293494317646205	2.1491150362824643
10.763750739929119	8.316081326364477	-0.23643385110489232	5.742398192979279	0.5940134043349102	6.729038925006868	2.140118605259923
10.724815972234504	8.280181265288263	-0.2465529642356726	5.7447060676786394	0.600581467908413	6.72992768470759	2.1310930695940384
10.685665487757495	8.243520560195256	-0.2533548658445003	5.7477287091889435	0.6067762831968392	6.731393548380905	2.1220996461829738
10.645797577369024	8.205770061727634	-0.25801699549823653	5.750685005856974	0.6127029441952849	6.731447921967899	2.1132171956629366
10.604651807447496	8.168098329728405	-0.2602022614254717	5.753883138218643	0.619348765493763	6.7301378703783055	2.1021973842243695
10.562536043713898	8.132040175339629	-0.2603601376650125	5.7579596779029085	0.6263223514551968	6.7270564607277015	2.08916595078801
10.5204257045214	8.09794170164587	-0.2578672805981035	5.761886765404599	0.6330712392754457	6.72394639446476	2.074645371676469
10.47922704201168	8.065310245822735	-0.25284626911172825	5.7649821379713515	0.6397930185526098	6.720455689217443	2.0575482403871184
10.43819156096411	8.034648605477782	-0.24481805850131816	5.767930392207153	0.645853266326138	6.716325869681974	2.0380496052832315
10.399564627435826	8.004803622020097	-0.23317055465213385	5.770127084836949	0.6506877407503335	6.710430119390999	2.015352794851117
10.364292966830064	7.976419236896054	-0.21942207825474566	5.772059143874367	0.654328049042404	6.702060585434709	1.9878359432313604
10.330482854083177	7.948003607592507	-0.20435188108048266	5.7738369076098826	0.657227723857206	6.691005606578321	1.9583455551072295
10.297881086725209	7.921431207503722	-0.18940490210995933	5.775061569040123	0.6596379948579647	6.678532923808978	1.92757885380598
10.266058035935075	7.895904308795609	-0.17406469039094852	5.776094151577265	0.6620969920226373	6.665007854356879	1.8954932435253453
10.236465586261199	7.86990268338636	-0.15810883844865206	5.776557743911763	0.6640447853958205	6.650578572018505	1.8627178203628507
10.208921575156825	7.842436604927379	-0.1409897260963853	5.776195468049808	0.6653362333381769	6.634723621861932	1.830065795242195
10.182025909521906	7.814009647229756	-0.12219859006966392	5.774429800896848	0.6665685303895778	6.616850831966394	1.7959311355516423
10.15622113824119	7.784974680022545	-0.10302175755072591	5.772517434074924	0.667852789075942	6.597810463977817	1.7599385354915198
10.130556101672768	7.75462801563407	-0.08447202569678891	5.769235703636584	0.6699179333225626	6.577116904351086	1.722317442560772
10.103958563134471	7.723554737502702	-0.06704424105093339	5.764454195485181	0.6738296871230448	6.557082553549344	1.6844218932055142
10.076277790204049	7.69232374422908	-0.04997061239766101	5.757735123746593	0.6787376898861783	6.536715496245469	1.6462602104543984
10.047839376380873	7.662353615068547	-0.03217578854611461	5.748929741799144	0.6836347666591119	6.5165361037564455	1.6070546678819153
10.018533251331565	7.632293501456792	-0.012795946637362794	5.738166837492678	0.6891575164643933	6.4959230528754	1.5654145523354912
9.988083609423674	7.602488843764626	0.007790992376101726	5.726015491959088	0.6947527976269976	6.4745742542381794	1.5221262400206024
9.95596445768599	7.573691938557952	0.02899130033938595	5.712335822196939	0.7005708669495538	6.452780687239936	1.4769105829680886
9.922351956773747	7.545050466707666	0.05066727790748975	5.696341049013037	0.707125561433689	6.430823707424042	1.4287038070732299
9.887360390416822	7.516060573084882	0.07252760407455983	5.678871825616718	0.7140644453850193	6.407930781213903	1.3786414093756065
9.851112327109359	7.486983381042263	0.09522366807619531	5.658791769744767	0.7213687995394878	6.383370418788424	1.3281082172010725
9.813211475938122	7.458082081170946	0.11947541496175776	5.636721855143094	0.7287536716389823	6.357874576713848	1.2761664924801086
9.773360971193213	7.429562551498271	0.1455378419255598	5.612923450494823	0.7364494995261927	6.330415812428858	1.2246737929270288
9.732019268057257	7.400399963625082	0.1724762767028004	5.588056679985915	0.7451682815184605	6.301928458575735	1.173145183025949
9.690346768059086	7.370663309736604	0.20010716892099747	5.5624800942419625	0.7549723767881212	6.272454020139583	1.120903538707128
9.648281418748283	7.34020988487048	0.2285654908855722	5.536264689433539	0.7660417696905952	6.241805661485108	1.0696343829915889
9.605847587500778	7.308536063110831	0.25748743906564553	5.508739971094086	0.7772653565616107	6.209983484768555	1.0176271619938748
9.562934229451363	7.274953270862784	0.28689045525275586	5.48022174974659	0.7894253833834902	6.177931743338696	0.9673278360925951
9.517806185112649	7.239720041235108	0.31740161239054016	5.451547407721779	0.8018093321341173	6.146036995532557	0.9182190628639039
9.471596168074056	7.203391361470581	0.34780782197423055	5.422793437668807	0.814263717323669	6.11500002381027	0.8703110702425775
9.4236144685764	7.166595335316656	0.37818134038773826	5.394092637705698	0.8268739619631799	6.085807827345498	0.8231461887160686
9.374601185398086	7.127457536640761	0.40872782928287127	5.365529041823565	0.8397732626905811	6.058697515469431	0.7783300443030089
9.324344057762978	7.086910154266083	0.43910121407042785	5.336402379949634	0.852296422025366	6.033853460375083	0.7329218973730439
9.273458447403428	7.045481396108174	0.4689149265212158	5.307042734633483	0.8640661959641303	6.010922323902847	0.6896564882950222
9.22089369362903	7.003131329042173	0.49712763862566284	5.276768389535991	0.8752508420631298	5.9893609858173456	0.648578112498534
9.167507034186464	6.961038136987636	0.5238741983208538	5.2462471521121845	0.885837963599783	5.970437195768461	0.6084873862689599
9.113474778173922	6.919228302466716	0.5497752914858717	5.214757251859999	0.8963904208490947	5.952666773681742	0.5704505909764305
9.058708376557245	6.87897604296252	0.57556498962823	5.182840875143287	0.9066944354847406	5.934825573170137	0.5328123177817162
9.00462104220816	6.840144113117797	0.5999786164721762	5.150503673883393	0.9171465864997267	5.917714189541528	0.4961647735943953
8.950113285932453	6.802546197444255	0.6247740920569783	5.117256131355604	0.9276447577524763	5.901891959539941	0.46035628728232514
8.895769966759188	6.764505953135921	0.649868238157192	5.082721377045082	0.9381037253521193	5.886626378834215	0.4260324619162658
8.839967126018543	6.7275422843052	0.6755106896558446	5.046774217482841	0.9479300383784842	5.8713841318658275	0.3910398566533556
8.783272429071937	6.691892481699433	0.7024612131463109	5.0097008810458945	0.9574824520635012	5.855463813634059	0.3573957338438531
8.727246289667429	6.6582298376416365	0.7312032368392126	4.971934011748105	0.9666682888199541	5.8387365599260415	0.32298162437949196
8.671369352035622	6.625572265388288	0.763150179862482	4.933980733294673	0.9761096831617013	5.8204353932286965	0.2878446311206118
8.613907758116142	6.59368440677332	0.7977606106225599	4.8956917361045456	0.9844132551407421	5.800877625137978	0.25433629050889
8.555704424576922	6.562465877285287	0.8353797596280399	4.858574271789323	0.9930809360781072	5.781527948428873	0.221740602246158
8.496361148704159	6.531734925934754	0.8754311617490013	4.82138490226174	1.001077387487694	5.762064699587537	0.19066865323725415
8.437663161331171	6.500738321379646	0.9186285573697709	4.784036164680433	1.0077328331929913	5.742641538199319	0.16108343702864028
8.37944444012051	6.470023196208987	0.9633537859319666	4.746925993261613	1.0134979920409002	5.7227252780739635	0.1332822561970699
8.320611323961124	6.439648237665768	1.0084280411233946	4.7109216579270266	1.0186070197764756	5.702409764667961	0.10764081044913781
8.262228868394438	6.410038801843603	1.0524776809161236	4.675893144212635	1.02344710056166	5.682235061032358	0.08466296668282172
8.202803317079546	6.381908130350499	1.0953717311661653	4.6425341254725	1.028668442722128	5.66330134310355	0.06455690080330423
8.140561979866854	6.355618716811608	1.1374614942674603	4.609998784075196	1.0335872720558696	5.645960459918318	0.047770941992700794
8.077363724876681	6.330920688348361	1.178569875082839	4.5784138099237355	1.0373653419964193	5.631036042788062	0.03371077808032435
8.013322162821103	6.307464057221203	1.219054213476845	4.547542140443603	1.041355889763779	5.6169618537343595	0.02085032629073385
7.948073885585627	6.285684390104939	1.2584688986852124	4.516771770509545	1.044474374445316	5.6038841012621	0.009069336636675036
7.881286607385271	6.265554748072359	1.2969877677298092	4.487074360388712	1.0468093859819934	5.592513056688085	-0.001333868157959531
7.811851255508328	6.247829828823999	1.3342440565850628	4.4586087967650965	1.0494103298022537	5.5819405835801055	-0.011359333229361508
7.741574003134034	6.231020102909945	1.3703261847961052	4.43115002179058	1.051806342407555	5.571353701644644	-0.01992598424107456
7.671296784322369	6.215910239003906	1.407223488309158	4.403887885630059	1.0530550905982952	5.5619396389334375	-0.02830971148324465
7.601694861531346	6.202674544658852	1.4452732854491832	4.377491532352914	1.0530052374289245	5.554007384783061	-0.03634153713351981
7.532669052212674	6.190045488680687	1.4837525608131141	4.3528185262699575	1.051623177020258	5.546150281305493	-0.04552903707688652
7.464909910170723	6.177336164823001	1.5234594653583136	4.3293793913909235	1.0487979572867052	5.539001660274466	-0.054549968749538616
7.398197900947813	6.164392674778411	1.5640387669340796	4.307511022210672	1.04577430581015	5.532223717425048	-0.06286843905507725
7.333196000767173	6.150376194749061	1.6057535818175428	4.287180177425207	1.0421514828193739	5.525220120925786	-0.06949762933747554
7.270590386403273	6.1355170348141135	1.6480624449228174	4.268635724615481	1.0372590792946235	5.518310440730302	-0.07539752042891264
7.210967129421384	6.120941053056397	1.690979536538498	4.251831526802257	1.0318624981500384	5.511284078097859	-0.08077840258465589
7.15391966732278	6.107244083204273	1.7338694640487848	4.23695197160725	1.0259816343625474	5.50445253616013	-0.08547202529164684
7.098995639054306	6.094646191979759	1.776557860708977	4.223957190721929	1.0195257041132402	5.499960326282432	-0.09034118813404295
7.045723072799667	6.082837122069208	1.8182608926838464	4.213415990668377	1.0136251081803944	5.497281157297462	-0.0945817084820606
6.99413993914737	6.070380103174763	1.8581481854846833	4.205144386775711	1.0082666877450794	5.494618817748654	-0.09639207325808805
6.946191274045281	6.057478661780919	1.896892296367416	4.197493030437718	1.0029847540134391	5.492983217219724	-0.09586522640387547
6.900844015999805	6.044866833603431	1.9335927252482141	4.190743210879581	0.9984360544770854	5.49100080294224	-0.09423450354594576
6.856493238608322	6.03328308209864	1.9675052897301177	4.1842496638721824	0.9939380663443762	5.489343231774747	-0.0915192607926718
6.813853626847423	6.023222729675388	1.9984010815877922	4.177646963303759	0.9892944304966411	5.489054399814509	-0.08892242651760562
6.772706068390607	6.014037494030567	2.0265897990651145	4.171790737381939	0.98586325679675	5.490427998334771	-0.08468673951731458
6.7343086325322705	6.0046919022797445	2.0537421714950823	4.165892324346763	0.9833948740638343	5.493161081854214	-0.08033299550066511
6.69892874714713	5.9954251248489925	2.079604512604345	4.159434235568722	0.9817048583716221	5.497139550958289	-0.07549739382389581
6.666177886360086	5.986339135672619	2.1057658480462047	4.151943669511482	0.9804901353082871	5.501076705562892	-0.06998529140597332
6.636765363074122	5.9766802969191914	2.1313968162194827	4.143431766060208	0.9791557513666973	5.504550899313772	-0.06396099349426264
6.610581113808478	5.967669735508619	2.156613637385447	4.133933055296026	0.9778594534586486	5.50906429391234	-0.05950478761047759
6.586870288987359	5.95853542163616	2.1819005032260663	4.123706166940165	0.9764747270214732	5.5145351591926755	-0.05503857360006692
6.566460460228681	5.948359519560861	2.2079521912293716	4.11329732914049	0.9747514448024416	5.520242299553514	-0.05168640632321411
6.5510410637257115	5.937201870673363	2.236022406902665	4.102590659523663	0.9732960075186502	5.526111380650675	-0.04907193659940205
6.539507606880541	5.924857602609362	2.265798477612098	4.0907109999503986	0.9711590257250792	5.531748153422069	-0.04674381469555683
6.531720512591272	5.910769111262891	2.296944257449789	4.07715507599725	0.9685352225971834	5.537609258290206	-0.045219800744095054
6.52678917791688	5.894305736958043	2.327422065440059	4.062184734406665	0.9648478694310778	5.544545947830606	-0.043543280743051443
6.52441538459915	5.874312245448587	2.3569471770999386	4.046237139753493	0.9591830691040885	5.552220612445714	-0.041925863246559184
6.525003993831359	5.85109200850578	2.383629416693823	4.029128229103652	0.9529382193918289	5.560855744257871	-0.04076684961163429
6.528471299148698	5.825525130167999	2.407690614449305	4.0109967169318885	0.9464469120167356	5.571380298513683	-0.040174770612015145
6.534912288238034	5.79756123123426	2.429327359782847	3.992339073413904	0.9397939344621863	5.583056429877562	-0.03947867551129472
6.544737125482139	5.766679409693806	2.448350917055732	3.97286049028911	0.9337011753414016	5.594779827846407	-0.038871228411959155
6.556180679285371	5.7331004503806255	2.4630526580107803	3.951619143288746	0.9278916841565978	5.608953640700225	-0.03681915785008388
6.570033028234908	5.697152638923731	2.472488333486437	3.9285722286510567	0.9219551356051031	5.625338524731561	-0.03405780284350084
6.586767939817583	5.659077913196315	2.476889461370797	3.903584917678645	0.9177419135201467	5.6440472085243885	-0.032112184384983936
6.605040543749663	5.620322415353252	2.4758060658497545	3.877007178689984	0.9133228292339851	5.664402200047206	-0.030771419193731397
6.625525882827662	5.580788181832496	2.4696861794221716	3.8490461966555234	0.9102912748094156	5.687058163742605	-0.029610611884142008
6.647411471728338	5.5405049231424295	2.4589792001326636	3.8194069293230712	0.9097495785445326	5.711520730496216	-0.02834632204093859
6.670659751166542	5.499642558729217	2.4450093449046943	3.788475163376769	0.9114987216261551	5.737430000024224	-0.028107583832544334
6.695110919009446	5.459097486391297	2.428916498351465	3.7554386124083567	0.9147046852802473	5.763926792971759	-0.028886190489757307
6.720513542085117	5.418137700554567	2.411415050014487	3.720083617012901	0.9188877550381497	5.791855250961294	-0.030683876926672442
6.746652860201262	5.376341453751642	2.39079067313597	3.682592010410398	0.9239394591869798	5.822197477723712	-0.03390488522610295
6.775397449028746	5.332784853003409	2.3681702917940965	3.643525587076058	0.930352321722489	5.853218515845523	-0.03866772150117043
6.8054535114335994	5.287837767571729	2.3438502781047	3.603342016630372	0.9384542023658669	5.885053682989717	-0.0448044501303719
6.836586026803243	5.241083579987856	2.317779525227238	3.5633785110392138	0.9472859484515456	5.918955904664838	-0.050855118251909304
6.8701072658137186	5.191962444926303	2.2910547718034255	3.522533827322072	0.9582801782802938	5.954877813107177	-0.05736912671765518
6.9056093080428	5.141007023610129	2.264042578102201	3.4805558369621536	0.9703552562259278	5.990770531440063	-0.06379316160300358
6.94315524454612	5.089040555977963	2.2359471730184426	3.4378858997167074	0.9833756697611644	6.027652719683408	-0.07070394758349222
6.9810516250876855	5.036721078907429	2.207935689116662	3.3952958036118988	0.9969983407357152	6.066582160102625	-0.07713748177282012
7.018662438434856	4.9835558400746125	2.1782043143283567	3.3540078718222928	1.0117725633740553	6.10624092232294	-0.08254514422615586
7.055697943469543	4.929719467301793	2.146605210639067	3.3137081427333603	1.028161917266149	6.145670937263978	-0.08757287254274636
7.092734903353387	4.875626014634329	2.1140738090115803	3.274772892834608	1.045200629394232	6.185152190433247	-0.09136486812772225
7.128074888231811	4.822499416860619	2.0799628895104356	3.2376143362210272	1.0619812572504665	6.224838960014762	-0.09454027071450874
7.1618219995836	4.769532895211914	2.0442056675656115	3.2009866203769475	1.0786463563451534	6.264635786141187	-0.09786031369316382
7.193647327210217	4.718176642932297	2.007141360735614	3.164787237027462	1.0944092303887536	6.303822164408049	-0.10288952826555975
7.2237145667962945	4.668708683446194	1.9691910401838328	3.1298406392868867	1.1098394672038103	6.341758907728776	-0.10842947623012843
7.2504394056211865	4.62034917448103	1.9294500243458999	3.095631870826668	1.1245337573718066	6.379515772147768	-0.11504397289394123
7.274177913249065	4.572394558512599	1.8899143723174332	3.0626484133821807	1.1381444425768417	6.4168330577284145	-0.1222289601115646
7.296193230984962	4.524543641703179	1.8490469156619058	3.0308656517887362	1.1509730059051764	6.4521655002644245	-0.12962561701871655
7.3161206236621315	4.476263944550057	1.8078926309539742	3.0001345758913516	1.1628192456580415	6.486025852817991	-0.13769459926342867
7.333965022919545	4.428356899772413	1.7674216975830281	2.9698139987813357	1.173437586539241	6.519881828321504	-0.14776454755437404
7.348494911921263	4.3810770462130195	1.7284554826481666	2.94079992397501	1.1827753130749954	6.5527329880843785	-0.16144117428110613
7.36104961149398	4.333535847046416	1.6922968512532177	2.9133609627837482	1.19173203617458	6.585036667747952	-0.17735717930010297
7.371562225014161	4.285668079073632	1.6589018990284663	2.8878465837260556	1.1997317382922237	6.617178789888996	-0.19395778008151715
7.379950741830803	4.236973698301103	1.6276392149332628	2.8650747915047288	1.208679249216927	6.648409244436828	-0.21169621944746256
7.386163287301352	4.188007570207814	1.5990960545087902	2.8445536321195792	1.217801590848132	6.678311017803645	-0.23152511449281254
7.390110203986427	4.138918064473439	1.5728434472498214	2.8277244519560054	1.226840633232411	6.706614693168809	-0.2533201927411398
7.392701916542139	4.089742258843209	1.5480251156770335	2.814002570978444	1.236496724424646	6.73370642384098	-0.27610677237324477
7.393676498615472	4.039755907008979	1.5249596525201892	2.803172769633281	1.246228216924501	6.758947117891111	-0.3012900862484869
7.392942423452882	3.9903615034894315	1.5039851025561368	2.7949686097175244	1.2569793922228323	6.783571843807413	-0.3279933179986315
7.39043214605888	3.941067447572917	1.4837152016413122	2.7895713951454817	1.2685129919918845	6.8064457450776565	-0.3552569086678922
7.386023109753969	3.8927609698887022	1.4631821500470814	2.7869643657777523	1.2814945464196785	6.827861022134185	-0.38297904888611084
7.3789609172032025	3.8466954317940476	1.4413745035446792	2.7867912855632744	1.2961382060249014	6.848875282061502	-0.4117686502033045
7.369021608137687	3.8018317907064154	1.4185024071551458	2.78913318331283	1.3119632457318902	6.868809407330421	-0.4426245371489538
7.355268409921758	3.7590259726809667	1.3953581881761927	2.7938277314375166	1.3287820092736746	6.88742912818351	-0.4737166286011053
7.337215635878046	3.718235900663696	1.3715563604698493	2.8011471537925408	1.3454716585303146	6.905644844294121	-0.5052970459550885
7.315623373384174	3.680049128507612	1.3481360696447318	2.8106413253221647	1.3634089539808372	6.922462345715922	-0.5369231289018316
7.289997464622907	3.6453246258712384	1.3261838425366816	2.8221661254524797	1.3823165685085668	6.937795063772859	-0.5683423596323968
7.2599455189286894	3.6148456958684867	1.3054340646248015	2.835977371691329	1.401176390048645	6.9530517601468045	-0.5996760585359835
7.226210288310359	3.5876616338188394	1.285401366997778	2.851701671489046	1.4193103840303212	6.966626890102271	-0.6316891585263618
7.188624283118316	3.563521759950005	1.2662091761539005	2.869266013364593	1.4370245114052305	6.978695677268806	-0.6636784982583875
7.148312119092184	3.542248553124253	1.2476740346608524	2.8879137039837874	1.4541964615527934	6.989808550874528	-0.6954986808031112
7.106626061327524	3.5238570900808313	1.230205367269738	2.907858495212451	1.4700066032343997	6.998288498584958	-0.728269751331916
7.063424929538358	3.508528617098696	1.2141666366896855	2.9295680044317827	1.484644880972472	7.004180546036326	-0.7604193871235488
7.019892228767394	3.4945723967309723	1.1991232004360306	2.95272347708494	1.497359870149925	7.008043022639344	-0.7912622259753063
6.976786782246007	3.4815201004142886	1.1852244830738459	2.9769383313007722	1.5099134263100658	7.009287135560389	-0.8218814795477033
6.93471759171863	3.4685041754864825	1.1724413469671573	3.001801568712241	1.5210730731005735	7.008769803546612	-0.8527538484273656
6.893038494016465	3.4559231371292327	1.1611135829049826	3.0281411792740625	1.5307666202719847	7.005459729793442	-0.8844041257168547
6.852315841452603	3.4423423357444247	1.1513404095719904	3.0559864065394633	1.540629053077454	6.99970854572895	-0.9150691151437461
6.81276701244114	3.427667918280591	1.1431886292628335	3.085019411248997	1.5505688582344446	6.992181676005209	-0.9445909775865349
6.774776259595236	3.4123085460234632	1.1365114758890975	3.1154795254823893	1.5608677016025605	6.982277986063288	-0.9741378677417541
6.738051098999374	3.3967988555517086	1.1324694323024869	3.1477630845810642	1.5713898491638998	6.969419772561511	-1.0030949232653013
6.7016860093617385	3.381460888386701	1.129985083221929	3.182030957358848	1.582996419061401	6.954278026547771	-1.0305550686430964
6.666199952208635	3.3668491191245535	1.1279388120211111	3.21734399985914	1.5958288242070975	6.936670238195656	-1.0576572451881705
6.632190474796229	3.3537534207083533	1.1275910367320927	3.2537873434208318	1.6090767413536269	6.915818189864863	-1.0850796452624247
6.599774094189795	3.341432016309164	1.1278761329833284	3.2915157334427	1.6226404625034758	6.89115477609728	-1.1127681075603648
6.569347383419264	3.330719403689203	1.1285932239974097	3.331011799272463	1.6369546543196158	6.864237125593897	-1.1403906239245376
6.541698641252085	3.3193934900643103	1.1302655295259436	3.3713461184676876	1.6518325598562875	6.835615378134965	-1.168282087822698
6.51722133665277	3.308678477100175	1.1316280473348512	3.4124192319473035	1.6668276110956373	6.80513560170855	-1.1976399973281306
6.495968427846164	3.298734603131567	1.1338569185338006	3.4542939245392255	1.6823247148648295	6.773741362318674	-1.227628781961197
6.4782253261112075	3.289745486566378	1.1372380748573838	3.4967307492255943	1.6981071265334273	6.741615170147617	-1.2579685146282942
6.464034464303087	3.2819655696872565	1.1420276218817167	3.538760847496541	1.7145807868693832	6.7091141267796575	-1.289170298277367
6.4542824156956184	3.274577680856186	1.1499328324285847	3.580006158314774	1.7321129589346813	6.676556078002096	-1.3205446012714215
6.448896474864416	3.26784892269083	1.1615662104360704	3.620946902251869	1.7502734076359978	6.644547648268247	-1.3516285689841405
6.447707332878562	3.2611824180024036	1.174972193689739	3.6612431062754167	1.7701553193886082	6.61428370138118	-1.382158920956725
6.44901186400255	3.2549134446514363	1.1897284022526287	3.7006788419655368	1.7900008362097324	6.586722492090812	-1.4116005318763098
6.453518851396298	3.248882301268216	1.2063844562468522	3.7391564288056167	1.8103782573343414	6.560091344621552	-1.4406693501598546
6.460330327999	3.2452586969985657	1.2234126586749525	3.7760938294562965	1.8311206735416936	6.535278282181927	-1.4682479917287192
6.469497592360481	3.2435478071000823	1.2419150027678716	3.8107585670739277	1.8526072480301747	6.511837373579468	-1.4937505698991302
6.481349572408382	3.242422429825243	1.2602071844307694	3.8432191581999073	1.873476478048223	6.490228074214789	-1.5185792261659055
6.495056220453174	3.240865370491702	1.278448845214132	3.8741299295354823	1.8941188666442712	6.469738452742552	-1.5423096631967417
6.510309597717257	3.238293907964667	1.295192786908545	3.9036280754444213	1.9142556268106763	6.449853349363733	-1.5645424630539462
6.526974475202589	3.2357632778796095	1.3094798306638196	3.9311762449824066	1.9333905047050484	6.430801967257509	-1.586320853789032
6.545139383556222	3.233213412560852	1.3216428353186924	3.957290099686305	1.9527800930553263	6.411517713780021	-1.6079244381806976
6.564465891175604	3.2307155363934803	1.3329520913217376	3.9809102206906206	1.9699144648245084	6.392263631110678	-1.6284154775885804
6.584437783089293	3.227918682545042	1.343308542924354	4.002228973950034	1.985997406066737	6.3739081747419	-1.6471735577305229
6.604969183957699	3.2251747365256165	1.3526405519592941	4.020332052350386	2.0012612986706038	6.356197626748274	-1.6631106656832975
6.626560468880792	3.221441569685811	1.3611642521569969	4.036242616073154	2.0146280926509306	6.338494685357114	-1.678979524835575
6.648220075228907	3.2181829855362962	1.3683906816441078	4.050522411033956	2.026233290026132	6.322112314039775	-1.6938222293706389
6.6707357957207	3.216220464892699	1.3755409572752442	4.06342725536793	2.036094553838244	6.304380900685084	-1.7074605765870692
6.694634232192606	3.2171565734238365	1.3829226611514054	4.075229165975426	2.0442864878780864	6.28578184762326	-1.7203312307972993
6.719741781791907	3.220684318706231	1.3903128997403402	4.08580378606119	2.0508473493273423	6.266794730032717	-1.7326396457429298
6.74484863417781	3.225101586063821	1.3985913771705925	4.094603566618099	2.0551942266078416	6.246711215355697	-1.7435341174124057
6.769569517224035	3.2312057951772784	1.4078372317871262	4.102042604227943	2.057269577060296	6.22647589956221	-1.752927093540239
6.79426930677975	3.23889560959307	1.4168855006315957	4.108728952678628	2.0592209783960653	6.2058796159501	-1.7611942114339818
6.8210029993645245	3.248426156214858	1.4268521579417348	4.115354534925709	2.0612482152095617	6.183973922727278	-1.7692451826620854
6.8495234263090214	3.2593291456030262	1.4369972581239217	4.121985818334583	2.0620857187858053	6.160997005693613	-1.7771650218167132
6.879912910560366	3.271873945040326	1.44665672885106	4.128050256651436	2.0625880436250474	6.137603973814006	-1.7844262731811928
6.913390102484561	3.2851433137206274	1.4565934499757367	4.133389339458942	2.062641563861655	6.11220808247164	-1.7914001921936082
6.948280773575858	3.2997964515944607	1.4666643034807232	4.137064119978939	2.063142703351475	6.085769059760637	-1.7972992680126438
6.984958570303415	3.314431615954108	1.4771762225074838	4.138700139449801	2.063518986484623	6.058597930734225	-1.8022794589204096
7.022276858796144	3.3286304434666514	1.4884569373471126	4.139422197272729	2.0633861282835513	6.031247492389646	-1.8066304798317319
7.060322483215964	3.34252511368924	1.5006850273537058	4.139929159748423	2.06400817220807	6.004807802410594	-1.8095982052364645
7.098765103431353	3.356516117365618	1.5134456839434516	4.140534339800558	2.064520642487878	5.978725793861033	-1.8130552285194454
7.137663699107616	3.3711840141997693	1.5276819222042064	4.141142632900203	2.0648181534358883	5.952739069085809	-1.81866030910458
7.176161050434982	3.3862986794699834	1.5424767906350438	4.141966449338885	2.064287048827316	5.926716751710554	-1.8248203287757634
7.212754881854737	3.403342451541454	1.5586644651053565	4.142947297502696	2.06297810836213	5.900871069169441	-1.8314536823398095
7.247368214839927	3.4213061582818143	1.5760649196627643	4.143939121307003	2.0609016541769978	5.875714411519859	-1.8377838152367207
7.278221260729354	3.439966415764233	1.5943415371135425	4.1447002148299665	2.056770936073776	5.851312524339059	-1.8447245766895741
7.305511253415549	3.4591742226835946	1.6133478474389475	4.14650137544215	2.0511545747722284	5.829277298392628	-1.8523233113757267
7.3287720511868155	3.4794371485509297	1.6319150633650903	4.149785348654095	2.043931232836802	5.809755009222877	-1.8586159691483681
7.348893111573281	3.5008724204758233	1.6505971179742982	4.1526147014727135	2.0355247504802234	5.791184860058634	-1.8644417034729646
7.366190115925339	3.523127766398615	1.6698736890969217	4.154800857252327	2.0244416467232247	5.77257159371201	-1.8705904792941308
7.38061851459665	3.5456725836259433	1.690072617977274	4.155727688925159	2.010874663660401	5.7542035405918845	-1.875885212576205
7.390038720518117	3.567859332154238	1.7097710055888715	4.154921461867155	1.9963123830578322	5.7364288182195295	-1.8801089364566845
7.393485286689561	3.5915148854852297	1.7292242871165249	4.152347782188262	1.9798477017133158	5.720110087082137	-1.8825494606576063
7.391130496726521	3.614969880660077	1.7476466201686256	4.148219746985654	1.9629254533489011	5.705251735760521	-1.8839841037673462
7.383766248711206	3.640444554490105	1.7647848943189288	4.143628550987366	1.9454446368401397	5.690629780860586	-1.8834554607403666
7.372343081745251	3.6672006338169427	1.7811764111838098	4.138796072747178	1.9278348870168887	5.6755839350011215	-1.880071304576091
7.35664323711127	3.694716847005851	1.7949809627317332	4.13276242269047	1.9098712411004777	5.658658148300202	-1.8752816136543926
7.3367209632563055	3.7232298053608948	1.806888381053069	4.124936957020976	1.8915551116546254	5.638897071987619	-1.8690203959163822
7.312259684212388	3.752335540452496	1.8161593038465125	4.116363710688556	1.872246452788519	5.61710695309416	-1.8613340794509738
7.282971595762019	3.782056283931616	1.8210743118596762	4.107368934773837	1.8531435489240102	5.593472981098833	-1.851299571257075
7.248574601038592	3.812556356836794	1.8219188059827007	4.098120984307337	1.8341695665881819	5.5681396627579165	-1.838998931093926
7.210909584597244	3.8438432468281816	1.8205664547296323	4.088900849120457	1.813938587798387	5.540715913010637	-1.8234485142806953
7.171741906451772	3.8744561053831617	1.8176840149022606	4.079123882947908	1.7942598639670404	5.511242840360997	-1.805225814944734
7.131632296534896	3.9047417932443396	1.8143611680976242	4.069299758464793	1.773712330872695	5.479970277965344	-1.7836279947778406
7.089998824063452	3.9330494359221597	1.8105222023935876	4.0590662891839795	1.7528014195016233	5.446308066317273	-1.7604442467412482
7.047245931652379	3.9596432553554735	1.8064778970093143	4.049397885806393	1.7309601185115833	5.411844901765182	-1.7367272769119424
7.003546411976971	3.9851798110766588	1.802572775984972	4.040102955514167	1.7090735782224753	5.377135014440683	-1.7105758195680967
6.958967667735669	4.010133180690102	1.7976570730506647	4.031936111319179	1.6868251562381564	5.343178814425969	-1.683050511457952
6.913812401358743	4.035188265057951	1.7931404909678488	4.025079591770155	1.6647445037772484	5.310220522551309	-1.6519241047489663
6.867315237635652	4.060434166482518	1.7899731585545406	4.019191202444882	1.6418660669500165	5.277563108730544	-1.6188233322447312
6.820755873457777	4.084522500883642	1.7872257860912384	4.014122622745339	1.6176799827603647	5.245131804349164	-1.5843013548401363
6.773395412173452	4.107908857386138	1.7840410618165667	4.010905115522175	1.593868019977044	5.213028213082341	-1.5476723580746552
6.725814203420677	4.130950105228945	1.778796512802872	4.010104805144084	1.569465152021874	5.1788995279027485	-1.5106102486982138
6.676921111079268	4.15361338335767	1.7705077974079375	4.0114816145619425	1.5449246357240782	5.143332791317332	-1.4743340706334633
6.6260546985233715	4.17644122864105	1.7600951798036848	4.014832443066622	1.5205631734658698	5.106801836333878	-1.436183567684029
6.574266628906441	4.199626091579607	1.747412493419709	4.019581839123011	1.4976191084803805	5.0684843871737195	-1.3967711928943354
6.521829426340642	4.222175284589544	1.7323731514014353	4.026198882864448	1.4750958571074317	5.029499347499557	-1.3573909752049278
6.4676249599896805	4.243516763884469	1.7161632425295104	4.033576146026501	1.4535952318298673	4.9895478604216095	-1.3174975599260095
6.413083692534032	4.262013767984121	1.6978199686767979	4.041495029413145	1.4326630711534458	4.948889912404746	-1.277862155249511
6.359324231459089	4.278228511436743	1.677064284791149	4.049714302773828	1.4126387758709344	4.907800301988612	-1.2375169796946168
6.306421326342904	4.293234886605183	1.6538754712156543	4.05877769795328	1.3943296789214383	4.8662472050295715	-1.1975039231419253
6.254976637608297	4.3064913134721445	1.6280481271863754	4.06739373300121	1.3759861884889184	4.825082148614207	-1.1581788102828934
6.203618931096057	4.317628529474961	1.5995975433360177	4.075313372199876	1.3579994319500237	4.784769704833392	-1.1187924884252256
6.1523894578354925	4.3265398371453605	1.5689926366615172	4.081891990736953	1.3404920748247957	4.74536758119017	-1.0792292126814103
6.102155957497275	4.332091372028198	1.5355690160941615	4.087295391568336	1.3233004453933688	4.707265962290652	-1.0412068930706846
6.052349670216196	4.334219077374038	1.4996650893057928	4.092552223119809	1.3063075762533678	4.670325271033432	-1.0050051046833468
6.002918957594913	4.333495528124983	1.463008642288367	4.09782941168455	1.28918949677131	4.634580031531222	-0.9701076966720005
5.954894150213025	4.330760571614238	1.4255163665851025	4.103625893123004	1.27210986005398	4.600647447024377	-0.9352998876135888
5.907378225853906	4.327302993613821	1.3875984867979976	4.109756387561889	1.2554532719203162	4.567841970829972	-0.9020292792423311
5.8600019669846235	4.323687200012944	1.349240257948243	4.116457389983135	1.2389531026677918	4.535122342336386	-0.8713020245673544
5.813022339520177	4.318335971062656	1.3105133116340388	4.122080055689964	1.2228242949443116	4.50324653130377	-0.8402436994088653
5.76674118553607	4.31256574249912	1.2713442139116853	4.128028688659006	1.207414498040272	4.47153507079123	-0.8091052931737783
5.7216843553643635	4.306266890376562	1.233103032300787	4.133853045159422	1.1926775594589487	4.441943816629782	-0.7771785711048596
5.678630168858461	4.299146245933552	1.195495006023715	4.140636995248949	1.1790719951997908	4.413161520662137	-0.7456066387852144
5.637451074251772	4.292109321187494	1.1580601829113601	4.147999393886716	1.1651286311174651	4.385385301527873	-0.713844762666866
5.598127261901314	4.285280712916406	1.1205210726982258	4.154534883429262	1.1511171269601639	4.358438659811386	-0.6805212176033003
5.56077682508935	4.277940279945338	1.0820515932391241	4.159919443104	1.1371917400902702	4.33079275635458	-0.6465725406007605
5.525773874539504	4.269656315482092	1.0426067405273138	4.164177167261044	1.1233233702752736	4.301766519177056	-0.6141094824428074
5.49318891996091	4.260188195977974	1.0020153960475158	4.168138042397151	1.1097002077415195	4.272129161508306	-0.58220310239923
5.463363614854568	4.249600026516497	0.9602263455182691	4.171702430703187	1.0963062162239816	4.243744681655273	-0.5496327830770638
5.435577105059619	4.23881720965114	0.9185838695537761	4.176687536613926	1.0832911857256002	4.216438982020569	-0.517112677696657
5.410487627757488	4.226998470054402	0.8779758957150167	4.182052623475606	1.069372242185255	4.190134106055325	-0.4847506828018145
5.3875673879378745	4.214246751212831	0.8376370522516834	4.188657500237076	1.055089895939369	4.1632589976251975	-0.45326084272078165
5.367447577208626	4.2013419278088655	0.7972060715585884	4.1957219666075485	1.0392583277404719	4.136298240718589	-0.4226552970254104
5.34904365517522	4.188772724236168	0.7573904147070979	4.203032391657181	1.0238796218887083	4.108058232380888	-0.3929146536532049
5.332241362998986	4.176236792171606	0.7181140698529788	4.210717054280488	1.0093304055240455	4.079782610652562	-0.36463158932318296
5.317156922252888	4.164492226499668	0.6802607531593049	4.218542131985539	0.9956230089281048	4.0520679375533994	-0.33707339719505985
5.302473865269545	4.152401796043753	0.6426640026736407	4.22738597788962	0.9820697404719472	4.025421193059293	-0.3098296169988963
5.289179888416815	4.1413753554761135	0.6048404442148984	4.236388525563758	0.9688233928086023	4.0001448241910165	-0.282398624238644
5.277055853185196	4.130611575464662	0.5674872686996264	4.245520005397538	0.9561478427045186	3.9746266106583756	-0.2569454457250197
5.266254651420526	4.119651706071053	0.5291417415020829	4.255342219169672	0.9431625342594209	3.948191020781617	-0.23358871825405805
5.255740806620397	4.108541976646901	0.48870426441880704	4.265225286406627	0.9314238865318452	3.9207073436985165	-0.21211334651431638
5.245504372120278	4.09807410087519	0.4469289477891165	4.2747842298683745	0.9210605242064785	3.8928728466446243	-0.1928177612352734
5.234279823733427	4.0882976169060035	0.4042423919481992	4.283726646098804	0.9132014122967088	3.8644130509415318	-0.17530486643965182
5.223286350728836	4.078516891721602	0.36076355279911865	4.292202712845227	0.9061650262771436	3.8365202938286593	-0.15913900487287197
5.2126347558593915	4.069810888775616	0.31611961455014886	4.2992530259532415	0.8994516981254178	3.8081702650230445	-0.1437429663939524
5.201540991743277	4.061922482194097	0.27158787477496793	4.306454243537824	0.8929694924268752	3.7791933834495506	-0.12838235909818144
5.191714377756818	4.055755839226516	0.22850481069120232	4.312580101703099	0.8877057049787896	3.748847441877649	-0.11270425812934952
5.183326035492744	4.050365044285456	0.18640408040786682	4.317974930005725	0.8834141211925948	3.7172943184142695	-0.09761721241319109
5.176210779839932	4.0467637440164275	0.14406853754097332	4.322454793901776	0.8804350585193939	3.685509903892829	-0.08178757235989571
5.170145943841299	4.046040949628592	0.10238796534544858	4.3249119652535395	0.878675624083046	3.6542988019177205	-0.06577179288186322
5.165067084611172	4.047915827700302	0.06170534729587171	4.325797605568587	0.8775688205124473	3.623505114499823	-0.05007467002519064
5.162352618899934	4.051791361024778	0.02260457498834743	4.324727142264495	0.8770961039687931	3.5948210983991595	-0.034116875373465194
5.162894190275846	4.057465677328827	-0.014559436782413952	4.322753775657617	0.8758131489320725	3.5682274127933606	-0.016280889597062528
5.167073161932376	4.06547674178343	-0.05013622349147187	4.31909076274	0.8744085200522073	3.543662892337325	0.001977575880857124
5.173807671046019	4.074418784289808	-0.08430380954827586	4.315097173464176	0.8729099331819108	3.5214722934330314	0.02130142525595746
5.1826152278457	4.0847465936468	-0.11830564857341079	4.3088336800356055	0.8713406172402065	3.501018778201398	0.041584885329516375
5.192997405771402	4.095869922672712	-0.1534672590098702	4.300852327379591	0.8686448679088223	3.4825900170732536	0.06206112905754986
5.2039240825471085	4.108225034895063	-0.18793613361011816	4.290903843243963	0.8651555597432885	3.465729707771091	0.08279554429141857
5.2161952479798765	4.121134543461222	-0.22107000341789426	4.280207103903594	0.8619446993630892	3.4508666405095645	0.10356259840263887
5.229613221828058	4.134220126193672	-0.2538226305954474	4.268400017174764	0.8586147984447814	3.436767378832712	0.12548602802045722
5.245245982062309	4.146653612827812	-0.2849766257971332	4.256266875715677	0.8553014822486286	3.4238157610393123	0.14788990567267674
5.261991593569287	4.157969863803398	-0.3152568342948563	4.242973169658156	0.8523050810753068	3.41034558880479	0.17136150975079897
5.280433038069373	4.168392160356096	-0.3443302466859902	4.229522473899083	0.8499397435536118	3.3971351212677923	0.19494522047510066
5.299314841077466	4.1781060203296	-0.3708057531422923	4.215912298139624	0.8484187163891088	3.3834511875610085	0.21944388410710805
5.319001693621699	4.187630411025637	-0.39550806057533205	4.2010228092360755	0.8470571391805034	3.3689319599367713	0.24603882580819553
5.340088267513904	4.196300355041965	-0.4192796585997524	4.186079097961562	0.8465484249432621	3.3542879814803	0.27353745510868105
5.361524074899257	4.204090032695856	-0.441647339705303	4.1713840098062445	0.8472005197964562	3.3391374895482673	0.30170765690209583
5.383601084435405	4.211247602266821	-0.4633618701756013	4.158375594954317	0.8492363142961398	3.3234908175666757	0.33128948210191933
5.405921660239485	4.2174151869090615	-0.4837062110774036	4.145621453446845	0.8513374482008867	3.306828506919527	0.3626133698003008
5.427910160183723	4.222966320208336	-0.5020110069174504	4.1336164256003896	0.8546369125626925	3.29013579572039	0.39555290416044425
5.4478503078352984	4.228123723772454	-0.519010912727431	4.120905030262043	0.8594468150827206	3.273158669989236	0.4303508536544646
5.465391716142838	4.233701199242323	-0.5345966189154813	4.108577576172977	0.8645654995356635	3.256193346175847	0.4649385465728728
5.479857548362441	4.239177494487552	-0.5499377179164895	4.095117813530433	0.8706990736548608	3.2390060572279227	0.5011021374766764
5.492018048259909	4.244332094591237	-0.5660097785730639	4.0810913542871425	0.879011908475247	3.2219229161608163	0.5384633674549547
5.501959387904579	4.249822888422894	-0.5814123267735675	4.067927566169968	0.8887207311209452	3.20583900517611	0.5754228480780589
5.509260152338102	4.2558927268573665	-0.5967042735458409	4.055323058031361	0.8991443555529816	3.1903259461612876	0.6132204900257064
5.513799410202094	4.261971071043666	-0.6112534332942315	4.042624219158983	0.9099191008925607	3.174772671480977	0.6519601174959357
5.515414682159068	4.268235877338377	-0.6254541686488939	4.029199398464915	0.9201629979940407	3.159825740559589	0.6913463063611559
5.513571513855826	4.274444531929637	-0.6399219287447894	4.014941109303537	0.9308322371234483	3.1459747002631406	0.7310098508485664
5.509599647971962	4.280193203012157	-0.6559367110738791	3.9998328123244127	0.9407936382565705	3.1315930509637226	0.7699057865658185
5.50317041833007	4.285698210279661	-0.6730953723512322	3.9850173248608414	0.9509089336690913	3.1168860686498725	0.8091440088322305
5.495464761410511	4.290462301889284	-0.691524288697106	3.969411873082812	0.9607098305250081	3.101361515882986	0.8500550320931876
5.485620558475593	4.29469981015897	-0.7095289066718292	3.9539712011371213	0.9706649521825086	3.084810028229503	0.8910501374219782
5.474524063198152	4.298375499503648	-0.7269143344268235	3.938266782524278	0.9785796860147333	3.06825268982071	0.9321112282538988
5.462165863196845	4.300958774553026	-0.7448817372826251	3.92236824106692	0.9844732701027237	3.050421701531253	0.9712011602312636
5.449499563911571	4.302053445286173	-0.7620396197114213	3.906373090860894	0.9887617544704599	3.032010606224549	1.0091221416633303
5.438529427078904	4.303033001939759	-0.7774880367145286	3.8899677614686383	0.9928322217149965	3.0152722554207565	1.0461490827960978
5.4290240841339505	4.302812688171021	-0.790162920224381	3.872619728990709	0.9965601560195638	2.998657304069916	1.0822461484816128
5.421491053237033	4.3021964826175685	-0.8011675240808793	3.854821961022426	0.9993051376273121	2.982651903868863	1.1183463830287688
5.415842646128744	4.301183252092882	-0.8093250723885878	3.8359518588140875	1.002258622597732	2.9676192084938307	1.1535434429741191
5.412905765417768	4.300509753064283	-0.8152359832185747	3.8170855844520695	1.0039046818059205	2.9539224919707423	1.1868382612931607
5.411914127824857	4.298939227799706	-0.8189331696351507	3.798781127985604	1.0043832465085876	2.9416994848626223	1.21823621582461
5.413926010454227	4.29684641358277	-0.821527464051615	3.780938629473774	1.0029543514207928	2.9315716138696826	1.2473743681382885
5.417955087486238	4.293435229242496	-0.822999689597259	3.7636137285204496	1.001170973900697	2.92278030748427	1.2750788916760867
5.4233565941985535	4.289002525602234	-0.8231579501082232	3.7470729349780303	1.0001574992012527	2.9160070800781788	1.3030201817096514
5.430348541232168	4.283909456113767	-0.8225400429619949	3.730067903850995	0.9998363383171671	2.910589625857197	1.329424640665232
5.437232322272165	4.277297892561543	-0.8220832499643151	3.7129275947765574	0.9988932768673684	2.9063248308235927	1.3538210920145273
5.442518905249499	4.270253109380018	-0.8220359939163303	3.6957753724169806	0.9978279671331731	2.9036822378196327	1.3755570304478903
5.445841470712615	4.261043660064729	-0.8206354924629934	3.679049272767532	0.9960221523070234	2.9025903314185086	1.3948753823399191
5.446705844379864	4.249852355559858	-0.8183120169748657	3.6632995671671247	0.9933695718855338	2.902658419211678	1.4125176168398585
5.445430928194064	4.237020997497789	-0.815093668575656	3.6471586004882335	0.9897662305778272	2.904227367174589	1.4281585082239414
5.4407155128794535	4.223907671715514	-0.810510790137809	3.6307427317847094	0.9858790818618133	2.9063674368654966	1.4419219745402672
5.432073703436405	4.210368110719061	-0.8042341530583488	3.6130723954822526	0.9819140630148071	2.9098074919419137	1.4541746153456931
5.419695839287886	4.195864660984162	-0.7957544884936196	3.594947916381854	0.9779739427631893	2.914501483180082	1.4639975999685424
5.404218333943876	4.180519923358737	-0.7849673528078077	3.5759770062177485	0.9727488340086472	2.919537550439304	1.4717142556759588
5.384952874010865	4.164232102159812	-0.7726438831547202	3.55689143751456	0.9666487465192206	2.926380551498383	1.4776658044888498
5.363160522117484	4.147817865344847	-0.7576855941568376	3.5380806991223706	0.9604345241095588	2.9343272917029037	1.4839393867730823
5.339177920775662	4.131508377956507	-0.7411909045769419	3.519921206306005	0.9538761766383556	2.9425266779351014	1.4904458995639427
5.313191839230235	4.116371201887971	-0.7246513799395595	3.50142549856757	0.9459010461184297	2.950406933668049	1.4957354086649672
5.284345154571734	4.101819342639607	-0.7075776103252038	3.483278082601571	0.9360419612886027	2.959387363743516	1.5012004745747145
5.253055235922221	4.087351645767717	-0.6892657679013183	3.4655961818815544	0.9254200085300104	2.968651339066449	1.506546299355766
5.220469008058928	4.073743056328694	-0.6696544178633856	3.448484301329477	0.9128961817702999	2.979423816638173	1.5116163062503059
5.1861141131951465	4.06031479471947	-0.6495078618383496	3.432826688891848	0.8994703555290399	2.9905292679731024	1.5151369500187057
5.149623428541416	4.047896453145004	-0.6300717078787167	3.4179145135481446	0.8843374433640262	3.001465298399093	1.518633580205314
5.109781550417365	4.0355630474985595	-0.6111870724145508	3.40383269414628	0.868194670240671	3.0133836650577224	1.5207346241751873
5.067854900003334	4.0233578737841	-0.5916914208854231	3.3902717292020452	0.8501050187829279	3.02455600498098	1.5216229349746213
5.023455944174696	4.011889235812528	-0.5725650700991153	3.376363384150676	0.8306149293461123	3.034825104622708	1.5192549792049679
4.9782501518333495	3.9993460591648233	-0.5531742065747837	3.3613070404048737	0.8085351707310365	3.0452689257506362	1.5148682874810904
4.93225403439977	3.985814456118173	-0.533430799898816	3.3458642854063427	0.7853668894368636	3.055825683121576	1.508845954567213
4.886850261458794	3.9716315116181553	-0.513431593325085	3.329478259322892	0.7608426208539417	3.0660328006590403	1.4992354758818938
4.841102473596704	3.956844808767631	-0.4942776527202829	3.312374424743878	0.734002777621555	3.0750333168710244	1.4869780600862015
4.795426656676692	3.940418244798763	-0.4768168682101949	3.293834489412563	0.7057224123009105	3.082101898202285	1.4733594880010268
4.751404083609066	3.9232079752316777	-0.4602905935803744	3.273940156780076	0.6747520298138748	3.0870434354795027	1.4588196338826653
4.7094945043707375	3.904648427317638	-0.44468778192914377	3.2528056761756665	0.6408137055544878	3.0910207840347375	1.4415970344828568
4.671422984838916	3.8855018555471474	-0.43026946723112397	3.2301659713667594	0.6046848297763839	3.093368589800276	1.4221132820411218
4.636198053880826	3.866299612276315	-0.41714283525018936	3.2064108131220763	0.5671755012888238	3.0947761183690026	1.4003561291078412
4.603862550257407	3.846721672986183	-0.4058005021538965	3.1826511426756308	0.5279099724918098	3.0955589536311736	1.3766537053225636
4.5736645496949615	3.827252928123955	-0.3954977740961154	3.158793977303059	0.4874178685064157	3.0947439357394675	1.3511556470653454
4.546071528216776	3.808453859975081	-0.3859602256882958	3.1351463986084873	0.44551434384100513	3.092311301883762	1.3244862247006846
4.520299834204291	3.790448327209386	-0.37753438826538543	3.1112287520479955	0.40222864534420416	3.089317456142707	1.297874864088924
4.498312002462534	3.772433597353567	-0.37060829825728075	3.0870795135670224	0.35732345999800486	3.0868378679573336	1.270032921970021
4.479439778024838	3.75381653049118	-0.3641377405124265	3.063900830189437	0.31158829947111455	3.0849582561089273	1.2399493466189841
4.463524942981996	3.7348328297829334	-0.3595245750735689	3.040914259789586	0.26571302971448213	3.0832854365795725	1.208580948111751
4.4497482651517615	3.715011054591756	-0.35586773543894534	3.0188405835988927	0.2201779455633477	3.0816504319343045	1.1773830374096035
4.436542001904736	3.6956950960246586	-0.35220455532852346	2.996702681364447	0.1753578894348426	3.0797405720138644	1.1487324511457893
4.423162982527849	3.6771740190941453	-0.34880460200220476	2.9753294138667905	0.13031868842708377	3.078018115651825	1.1211591207677702
4.409192505566293	3.658014140531317	-0.345866043860832	2.954881862303247	0.08387657143728323	3.0755034362205333	1.0950390597602289
4.394121509951422	3.6376864699479183	-0.3444247764879749	2.9359838115663246	0.03825737187039749	3.07335828978931	1.0693762951308188
4.378153168379592	3.6158344995776863	-0.34306678347195696	2.9186054289620134	-0.006912443671520758	3.0717693771368193	1.0437462925667338
4.361735016501403	3.59277234188206	-0.3419348277773593	2.90181459987078	-0.05134401270037245	3.0706229579857673	1.0187340510514509
4.343233440721797	3.569231350796135	-0.3399068945592671	2.8857866519057014	-0.09435974112632843	3.0692791707449767	0.9948201052112541
4.3229872425716716	3.545941917828802	-0.33899075179837157	2.870012569084827	-0.13577225804253848	3.0673443890430128	0.9719189751831417
4.30011214047241	3.522048339380495	-0.33880649294424053	2.8549882176343155	-0.1760311044413819	3.066279807696883	0.9515057440600462
4.2747671205604565	3.498291209176453	-0.3387975184393399	2.8400948245442668	-0.21510698501938477	3.0646923458878104	0.9313199219283207
4.247768792299206	3.4734541482486563	-0.3387491258493044	2.8260220445283517	-0.2534486496172295	3.0641433509946565	0.9086693706398322
4.219813573087564	3.447547423700898	-0.33967473884088106	2.811936541373237	-0.29100334443006953	3.064818241865476	0.884850520202307
4.191656912503685	3.4214569712223746	-0.3409518196586183	2.7971433380513604	-0.32672678780005865	3.066999315576444	0.8600104972093682
4.163991775498352	3.395204931007309	-0.34322435844152255	2.7819611599582483	-0.3616560967476799	3.0701025225277028	0.835716552709754
4.136620856781742	3.3697730798005376	-0.3478395048357017	2.7661228923704715	-0.39557187783771974	3.0732332173102375	0.8121276715808329
4.110221198302056	3.3448452240900606	-0.35373327069379745	2.751662295615898	-0.42831357716343615	3.076460698666798	0.789055873634542
4.085236853668131	3.32029967568862	-0.36159586249937076	2.7377802093407415	-0.45887761190439713	3.080460982930966	0.7675280072480486
4.06173451402309	3.2957002893147966	-0.3693392784381048	2.7240653707663354	-0.4884403402854676	3.085891693339005	0.7462788752459913
4.040570085225776	3.271142328423483	-0.3774465287408145	2.7105340413670955	-0.5157378453627813	3.091302976660583	0.7240443089206346
4.0212095653117235	3.246769330537689	-0.3872604279094232	2.696245392325171	-0.541337704446222	3.097792064127487	0.7033288524129987
4.0038344718375685	3.2227971577842145	-0.39896581694974936	2.6816409133296237	-0.5649450886444483	3.1045682326131203	0.6848317291871299
3.9891297023752976	3.1986394077921827	-0.4109343706862697	2.667802786009931	-0.5859849317833855	3.110419953328819	0.6670035540372288
3.976558758510226	3.1737106290271693	-0.42408208877640813	2.6544339128687096	-0.6045932366046805	3.114926689634743	0.64941428561719
3.967461095190556	3.1476698433700543	-0.4363655425849922	2.640876661653576	-0.6206222330951543	3.1190983860238384	0.6302835118036503
3.9605820549988184	3.119281215844437	-0.4477335004982338	2.6269394094045904	-0.6332224768910041	3.123631182292244	0.609457867642117
3.9558651955849236	3.0891159561027832	-0.4588781680441539	2.611120128105407	-0.6421433010138299	3.1281586918762794	0.5865939529583433
3.9526998015551493	3.057446204708857	-0.4697645793380389	2.5943108517965663	-0.6487995559405311	3.1318184533735076	0.562112995548544
3.950790138027397	3.0255566607533377	-0.4818696135373756	2.576677763431649	-0.65216990223905	3.1345907195408773	0.537374326039054
3.949521761612578	2.994036101112988	-0.49437181483323417	2.557292468124671	-0.6540274364677067	3.1371677922978267	0.5122173470660794
3.949953381167572	2.96355505906697	-0.5051887651830634	2.5372646499467097	-0.6530950973722294	3.1393794515187463	0.4851678487833399
3.952551794037727	2.9344673744491767	-0.5146237770718347	2.5163581542783344	-0.6496857825245322	3.1414535511216943	0.4570507371971139
3.956267616831706	2.9071064685981987	-0.523510120348226	2.494165907587143	-0.6438744712426517	3.1443917745633683	0.4292232456464038
3.961692233847418	2.880853324986967	-0.5307512998596715	2.4705912057427386	-0.6370708359126078	3.1484150948472998	0.4026543543948915
3.9665414905528813	2.857035522211664	-0.5379084338682324	2.4459313926645363	-0.6285486443445674	3.1529368230764137	0.37702888452658384
3.9718682420272264	2.835413995794219	-0.5453994081514507	2.4206733235852522	-0.6186559794507694	3.1585662290060212	0.35215138153864556
3.977322889785049	2.8163507528270344	-0.5531118636949289	2.3954701906774525	-0.6078730681977313	3.1642076364724896	0.32911755462055714
3.9830252406074527	2.799604214022409	-0.5611233539023379	2.3697420084812557	-0.5954265507269421	3.1709926221853477	0.3060594109028244
3.988973581620331	2.7847694550159052	-0.5686313148459102	2.3445098874058603	-0.5818909563259734	3.1784447579927857	0.283678123331309
3.9958451078171784	2.770185679251763	-0.5761136713272718	2.3208906615328218	-0.5662828154352125	3.1875480996889967	0.26107489245553145
4.002602624359945	2.7566388618782907	-0.5832575471473448	2.2983964323249286	-0.5491440323961624	3.1967447048554094	0.2395969088509656
4.008670807976735	2.742863546822162	-0.5899825980502242	2.2762853956604596	-0.5300184284700613	3.2059179222821683	0.21904627145447345
4.014775429009666	2.728928121167247	-0.5971630701475019	2.254569087205794	-0.5089366712871595	3.214541989210163	0.19944501072572698
4.020593091453953	2.7154074724653903	-0.6051128214854553	2.233302159172253	-0.48460342741730345	3.2239774177693303	0.18090538926714955
4.027007335981551	2.701996214611535	-0.6151299391801518	2.213093469739777	-0.45773619593178416	3.2337626608653176	0.1632114325167769
4.033953560538451	2.689658710558936	-0.6269499731953194	2.193632809620416	-0.42860009817931666	3.243571195895224	0.14671587471184214
4.041338224440164	2.677335796876617	-0.6399201970226419	2.1747688717701754	-0.3961782272364169	3.2538469547720603	0.12954137210022543
4.049555748977836	2.6659063215972685	-0.6532296261899337	2.1565305178748	-0.3602757277667477	3.264002356369481	0.11310937610982079
4.058641530417426	2.655300368005204	-0.6668026309817021	2.137321552235628	-0.32187570451597797	3.275617703653887	0.09765838775950632
4.06842563149067	2.645984790526604	-0.6795360893668192	2.117619471897722	-0.28205247268817973	3.287514594170963	0.08386789368940284
4.079524042038364	2.637127506996863	-0.6933761488639653	2.097114505246907	-0.24056933836995342	3.3010087498499825	0.06987184611418557
4.09260271195895	2.6274546415749627	-0.708667770821152	2.0763106952367174	-0.19818115744525555	3.316845023865111	0.05491514714913316
4.107332453455933	2.6153080399248143	-0.7245511529881936	2.054729096391122	-0.1544096387029583	3.333542845576616	0.03910910298430852
4.122762582900431	2.603053602302959	-0.7408660978563313	2.0316919617170415	-0.10921941710237915	3.34973722985173	0.022922526802057024
4.139958198082298	2.5909633463718116	-0.757236850236634	2.0072287536447733	-0.06390709964045838	3.3656805657445883	0.006724953041326051
4.157787063751312	2.5790449756084985	-0.7727671406172916	1.9814943697671197	-0.018083978347288223	3.3815907518861983	-0.009366863334855365
4.176701275960737	2.566515606712048	-0.7886779844291393	1.9548921215713524	0.02743811821541101	3.3968728032006106	-0.025354148952709033
4.197300676768766	2.5528055403388863	-0.804549605759656	1.92674339910465	0.0725117940958427	3.412306085587795	-0.04052698420686267
4.2197304884141	2.5384222241784196	-0.819406340442097	1.8972256459427317	0.1171371751743904	3.4267726945980406	-0.05626290816308495
4.244163215682938	2.5243604503573307	-0.8340519630556132	1.8654966548123213	0.16253104778384933	3.439523256505385	-0.0732938557590169
4.270659365425846	2.510388560439368	-0.8487396265464264	1.832646798254414	0.2076839965807107	3.450765636143806	-0.08983622539517441
4.298470611528341	2.498744535031882	-0.8640654099281558	1.7984183980756472	0.25283729037096464	3.4590172712040808	-0.10495798931435887
4.327613004265073	2.490898908572919	-0.8791290115124585	1.7636293867282073	0.29751095253451254	3.465312473322699	-0.11975241199012894
4.358317207604919	2.4850123497501206	-0.8941905540795	1.7287787248036286	0.34150394484495766	3.47005392780092	-0.1340571845083286
4.390507032616985	2.4808240918316966	-0.9073564585228691	1.6929374822121932	0.38527547326629313	3.472904098175316	-0.14999328093776113
4.424886913681353	2.477172943442427	-0.9198614850585943	1.6560983344880358	0.4295525321036112	3.4736325591316555	-0.16684875365847515
4.460351026294062	2.475506464819737	-0.9314712199685683	1.6176533239293838	0.47386064431976466	3.473177746996208	-0.18408365323173415
4.495542760766728	2.47543351686211	-0.9420824281863605	1.5788773435772332	0.5165323695832065	3.470181734120654	-0.203960714535324
4.5299490512858975	2.4766345206910216	-0.9532918585549189	1.540614058316083	0.5586352755004006	3.465057428621314	-0.2243856685563254
4.563345758484952	2.4784549298436045	-0.9643429675041894	1.5029351531224353	0.5995810703049579	3.4587879121238996	-0.24562716193812795
4.595819182281366	2.481610866649039	-0.9743964951661928	1.4658127504910943	0.6402807878138459	3.4512321314328283	-0.26806724419205274
4.6270023753247225	2.4850270426721726	-0.9829398477360233	1.4281809278262345	0.6805073971881149	3.442760240710418	-0.29243078584867416
4.656491451495319	2.4887310330375776	-0.9906455099330218	1.3899234671986012	0.7198474474736959	3.4344611513034136	-0.31783218610329717
4.684264838046014	2.493837928203	-0.9966406700166578	1.3507730698563247	0.7582214804722723	3.4263440450696527	-0.34614974880418264
4.70819849056351	2.500938342567849	-1.0025276742914337	1.3110629256702555	0.7951822744415387	3.41775022867541	-0.3735399435561003
4.729327309639208	2.5114704954963742	-1.0068361020424172	1.271919725072299	0.8298088677996649	3.4087994459662263	-0.39986224177590773
4.748558024988964	2.524659815779291	-1.009635332550962	1.2332860812593605	0.8625457922006339	3.399097985240747	-0.4260570620437793
4.765490813882239	2.5407339500255417	-1.012030128385387	1.1946691842024115	0.8942185432422933	3.3889886733778103	-0.45193468588004404
4.780430046207986	2.5587112473094726	-1.0127111678692904	1.1561287292016353	0.9245338735607003	3.379093962504673	-0.47875881189756836
4.793013513748285	2.579324208419658	-1.0134349203768493	1.1183847189057794	0.9537933694758215	3.36908462563711	-0.5043679439423111
4.8033752254155955	2.601877318150727	-1.01492385240498	1.0817613669477615	0.9808534878925834	3.3586186585155455	-0.5301754069128023
4.812242323507016	2.6275048690780016	-1.0168365288628847	1.0474787634023697	1.0059865672525556	3.3474483648037388	-0.5560026481022634
4.819459590296442	2.6548758332399807	-1.0191116500473283	1.0151202265866717	1.0298975257250562	3.3353768446246845	-0.5812119046274696
4.825405721965874	2.6832499152727043	-1.0230659138831661	0.9858663312648296	1.053071220359941	3.32285206862117	-0.60506920367518
4.831089944477624	2.7119187884754674	-1.0276865126259416	0.9594595422867062	1.075711292952075	3.3104986344583183	-0.6290116754404426
4.835684373602222	2.741414819370479	-1.0338247541162793	0.9348637555460318	1.097798917083945	3.2980734325122802	-0.6532540382253795
4.839028237870161	2.7717060985890676	-1.04152465595007	0.9122110479169344	1.119573438297865	3.286136311294063	-0.6765497940222899
4.842456494679594	2.802054634445042	-1.0500268400920705	0.8925509061763085	1.1411079160002833	3.2742187033777257	-0.6981727145964146
4.846027729183113	2.832616503155806	-1.059256828895762	0.874845306644799	1.1622454086896061	3.261782891556822	-0.7191549081896812
4.8483754679180375	2.8641672259485014	-1.0674245447069197	0.8581275143808283	1.1825170330755743	3.248871572809621	-0.7391579627240651
4.849551936250474	2.8960606915070852	-1.0736988506276315	0.8423849866019488	1.2029020534613841	3.237349711963195	-0.7586176382931062
4.847965765261359	2.927960372746701	-1.0794000970501783	0.8277152098307536	1.222465594912666	3.226685227805247	-0.7771967705190038
4.845071014614317	2.9602446436992826	-1.0833945192789263	0.8147846512261447	1.240605917276502	3.2173067621431937	-0.7962480422743159
4.839857611658015	2.992552810862662	-1.0836070060500007	0.8027184345101054	1.2569871234185506	3.2093837538360415	-0.8143000162607238
4.832571469404461	3.024995890617102	-1.0795527736609822	0.79173644670065	1.2724477980582722	3.2037964354517565	-0.8324047536724041
4.823355613309274	3.0552589134638732	-1.07033397479907	0.7818287309130167	1.2864873413346851	3.1997650717105546	-0.8515562101641164
4.811299061107062	3.083867916578905	-1.055761148081844	0.7733975219553394	1.2982200987226566	3.1970814058511827	-0.8713635454179467
4.795840054087649	3.1114783664745858	-1.0365139392150389	0.7655305890044922	1.3074324713937209	3.196670273686342	-0.8916120431640904
4.777190728049173	3.139373726566361	-1.0135976503060877	0.7591776860532202	1.3141642107982263	3.197828106334081	-0.9115244414535816
4.755509243543073	3.1662076654316125	-0.987981797388763	0.7543768852000392	1.3191239362604588	3.201108073729913	-0.9330935983846032
4.730940757350326	3.191926859890949	-0.9598373764515797	0.7502807212454625	1.322140959025823	3.2052671834477446	-0.9548446218410203
4.704621848261542	3.2174144920849153	-0.9279131853397203	0.7477027258232357	1.323901556532174	3.2111984069206403	-0.9766512033800071
4.67573503311504	3.243728616802573	-0.8937943155432156	0.7458573085551476	1.3240071165936131	3.2188202712851774	-0.9973083080953067
4.644974233284536	3.2696083852758284	-0.859104149364633	0.7453280574205056	1.3223159173860957	3.2276029304008347	-1.019663213861353
4.611409803476336	3.2949736642826015	-0.8237356628815378	0.7457314169078013	1.3185621650334107	3.236042581782336	-1.0417274240781644
4.57584972346564	3.321228230517263	-0.7893665005273998	0.7463787781864996	1.312337214151489	3.2445579830504356	-1.0638733240267817
4.53757014487883	3.3480777565178244	-0.7543498077599802	0.7479880687103231	1.3046991908731569	3.254077538344553	-1.0856282949519742
4.4968584256765585	3.3752899805350847	-0.7193843986352618	0.7513276104719733	1.2954988008466273	3.2634567750927532	-1.1082547788655048
4.452905284469988	3.4015360778370294	-0.6846632411048224	0.7563250366345838	1.2852846275711478	3.2745307707880897	-1.1307414710796044
4.4068211000254545	3.426493541398655	-0.6496773916395341	0.763136034434749	1.272202904373033	3.2865944513910703	-1.1539739916780969
4.357663671181784	3.450991390477618	-0.6141627255787299	0.7721896573170366	1.2569756293654122	3.3003315101505164	-1.1774644861664683
4.3064802241967985	3.472893369487792	-0.5775220321115028	0.7826912451633677	1.2395288258398256	3.31511394830294	-1.201102343670947
4.252585672131662	3.490788469420274	-0.5399062458492813	0.793896422460581	1.2205446824593034	3.330084052017973	-1.22414478195273
4.196201150589519	3.50602913950935	-0.5004472440183152	0.8064733206285791	1.200489523298883	3.3455506208536785	-1.2461818069961506
4.137980789288157	3.517903726972128	-0.46083937598885144	0.821562675854694	1.1792598233631384	3.362625115769159	-1.2662313598819677
4.077497301495226	3.5263544794686505	-0.41929046414280446	0.8388235419843855	1.1568188985797232	3.382527756205574	-1.2853119780873183
4.015868716638395	3.5309971249455994	-0.3774899344319767	0.8567585003755568	1.1339322604623674	3.4036573581353347	-1.3034518295302386
3.953292067236033	3.531375740230645	-0.3351182945704388	0.8745752539791664	1.11142696963563	3.4266713075601722	-1.3185257906576349
3.8905986647980244	3.5270150685452073	-0.2920932287718562	0.8918405891311434	1.0880306363829066	3.45003764491503	-1.3326094705495983
3.827511953801137	3.5192375119702852	-0.24907195094313603	0.9086331096565419	1.0649315645801123	3.4733375046382964	-1.3433189924406888
3.7646851639240158	3.507607303830888	-0.20661014798425706	0.9249179159014314	1.0410657988109782	3.4953757952372517	-1.352648878095861
3.701310815657907	3.4930500444250647	-0.16541582615012113	0.9417869907323762	1.0160870935778659	3.516823010859805	-1.3604753160300302
3.6387889264816886	3.4758612720598094	-0.12529475195472015	0.9599438417260155	0.9900809828981205	3.537248947762032	-1.3670663450062648
3.5768274671371363	3.4554493557039994	-0.08636693658861598	0.9781382089752292	0.9625057359222323	3.557526818540783	-1.3711827020348006
3.5157909647992707	3.4326827375592486	-0.04808551421368853	0.9965582386157419	0.9337288099883249	3.5776608875611875	-1.3740198760569424
3.4548485313164505	3.4076645121142763	-0.012278369806267977	1.0148073852139028	0.9036718013271178	3.5962330975328634	-1.3752105126754495
3.394573457263663	3.380381476893791	0.021950040273209934	1.0338381315711866	0.8718463166430319	3.6134921626230976	-1.3752898104194256
3.335165715224646	3.3519576143784273	0.054723108214104074	1.0535468565363881	0.838002530766126	3.630343540812342	-1.3747556789282245
3.276659910914715	3.3227384611816175	0.08589021431738586	1.074224841249792	0.8032835878960619	3.645815649780377	-1.3733184000025263
3.2191772215870027	3.2917592232394566	0.11780002936135028	1.0952744687602216	0.7678482277709187	3.6610291376020587	-1.3717921119189922
3.1625536978683564	3.25967213718532	0.1498823826347582	1.1168688208785027	0.7316128610730811	3.676110399255757	-1.3681983314658124
3.105869313847715	3.2256750333229616	0.1823573288764885	1.1373260801081708	0.6945608642055133	3.6920710912463575	-1.3628394056502273
3.0493499478471455	3.191889850250529	0.21431676298542798	1.1564606174436005	0.6564090907260406	3.7096125259175374	-1.3573592963596575
2.992768019055399	3.1584851076224787	0.24580800426892846	1.1740690931278208	0.6173457265869544	3.7267293522783755	-1.3522813499387425
2.9368010665238526	3.12569170028656	0.27655109841043635	1.1887785778505977	0.5775845912212842	3.7439377674697694	-1.3476995280968456
2.8816496614162146	3.092809612005859	0.308483644838634	1.2017579663553046	0.5379177079641405	3.761806967822715	-1.3433331033407985
2.8236055582166335	3.0592627108659323	0.34141685558974977	1.2130614787310434	0.4976929122097758	3.780464920604649	-1.3400336728817264
2.76390867457191	3.026023074251809	0.37587545041018633	1.2225550027602792	0.4569637135003657	3.800784309201321	-1.3369943454928135
2.7026942671389245	2.9935566241200027	0.41072872594338217	1.2294123179985819	0.41543959980088274	3.823328193689924	-1.3341500444384868
2.641006124767116	2.9615914268625616	0.4437873317278569	1.2341633272796408	0.3731887440273093	3.8470315872858136	-1.3315785432840284
2.580186363608877	2.9301397551697654	0.4740897680837322	1.235988097705499	0.33137175865811513	3.8708997159725422	-1.32952564916451
2.5215791911852294	2.8999846507841136	0.5015528476887635	1.2356617600705713	0.2902917975160603	3.894166368914691	-1.3286477411386906
2.4641708285346398	2.870618174580573	0.5284787007386353	1.2325086350848953	0.25024112088821937	3.91673956510999	-1.3287054375405802
2.4088362354751434	2.842758575612747	0.5536946051477822	1.2266280793966482	0.21091574516000197	3.9394874387236047	-1.3307808760823319
2.354690233836676	2.8168257772394676	0.5771883199463269	1.2187697033850393	0.17177457596266357	3.9615628940452923	-1.333712677261066
2.3018210589030343	2.7930025702685968	0.597711178155515	1.2089403203959241	0.13360108958743966	3.983219592056138	-1.3382571526957814
2.2538279481658936	2.7720904098687686	0.6155104878520411	1.1961944188808895	0.09660645411073801	4.004460372183953	-1.3424945541374242
2.2082445405252242	2.7531436507519103	0.6303542561367093	1.1811598236149234	0.06090533860058166	4.023925087347027	-1.3474526449182183
2.1649968759468665	2.7355264805940513	0.6436132778442376	1.1650656371341737	0.02737531235932347	4.041843496851235	-1.3538225268077075
2.1234161841222563	2.719826011676614	0.6554415008768377	1.1474332402521483	-0.004743924427259075	4.058797583213097	-1.3607708850062064
2.082343580369154	2.706165119207257	0.6663023848587151	1.1291174155619965	-0.03602503909412081	4.074717489903791	-1.3701909703975685
2.0416893730216477	2.694590703453432	0.6759458682979518	1.1094450765123478	-0.06669944695993839	4.089101193543179	-1.3805583280532374
2.0016861633679666	2.685092863303814	0.6831954741253332	1.0894934445217102	-0.09611767906990089	4.102259888028838	-1.3920494107771875
1.9621678275686	2.676836840646622	0.6899762543386408	1.0693968884919856	-0.12336285130030283	4.114892493899706	-1.4037763645598356
1.9231541392898084	2.669538522608753	0.6966988931059362	1.0488563330146892	-0.1482489840992387	4.127888071875521	-1.4163221974130693
1.884848550293508	2.6619984747371985	0.7029007134469677	1.0286897601707063	-0.17183400899024912	4.1399576855237665	-1.4289711340508606
1.8471944036371635	2.6549738227172517	0.7071006918192526	1.008578117092832	-0.19437183280939113	4.151129234045342	-1.4424791609842762
1.8096490872769193	2.6478322200961943	0.7088550174315112	0.9873963263456262	-0.2155523859813833	4.160641203986035	-1.4569565523415076
1.772875045899952	2.641404394361335	0.708071073193271	0.9650399072598536	-0.23676869435368575	4.1676805844748985	-1.4714403402892449
1.7377195329918367	2.635733658580599	0.7051357021464773	0.941922988616692	-0.2565983008581636	4.172762744970343	-1.485172007282287
1.7049358470163767	2.6309499417674607	0.7003060726192376	0.9174662269556113	-0.27552847521263285	4.176782494057514	-1.4977590236649618
1.6736693608514894	2.6271367439572972	0.6931990143484409	0.892048346394333	-0.29353848774422575	4.18112914846478	-1.5105060895725435
1.64542066189105	2.62437252084998	0.6840204494432691	0.8660226796473699	-0.3111843640518414	4.185461806162515	-1.5232090140164993
1.6200901438755184	2.622808453932345	0.6703300532254747	0.8392186290473277	-0.32911965385884734	4.188883711266596	-1.5354175806312784
1.598095154501234	2.6229044181390555	0.65318332690135	0.811349510101475	-0.34691921060287473	4.190909287054894	-1.5475434502200645
1.5789707109902824	2.6259779406976977	0.6322663450370296	0.7820603715274241	-0.3641409098543081	4.1915566227741685	-1.5590647493372491
1.5620363372523907	2.631215562467072	0.6089342554514104	0.7523386282249543	-0.380818983442024	4.190720185570629	-1.5711473000613172
1.5490244007580476	2.6396395046431014	0.5838419477982311	0.7231971176030979	-0.39758173399496033	4.190347499063529	-1.5842425746022966
1.5387628794464325	2.6515714960900407	0.5580987166908568	0.6940487875890884	-0.4130708334292894	4.190975951195518	-1.5967932240214027
1.5303406854368213	2.6665191150352663	0.5320344401669668	0.6652110606066829	-0.4282799308315488	4.191776484526326	-1.6107793508095136
1.5230402478076606	2.6841729349072896	0.5054746829657901	0.6372234696958383	-0.44298403740901166	4.193497472240704	-1.6249559653113315
1.5180353529752784	2.704406005426651	0.4789915351165745	0.6097750776392505	-0.45648595873218917	4.19523006355673	-1.6395564502123114
1.5139904289170942	2.726680516880492	0.4521435374213329	0.5824266013346651	-0.46854311905144036	4.197497377884553	-1.6530202866214343
1.5109775217236256	2.751057456131867	0.42555608364953257	0.5558356598908355	-0.4790613918689884	4.199331004574027	-1.6671247953790798
1.5082871819947923	2.776334543698183	0.3983821016184089	0.5298891537806862	-0.4884512597382379	4.20132653318338	-1.6821154115816859
1.5065288550252405	2.8014511573799226	0.37196345613937143	0.5046769698249245	-0.4962663451487483	4.203904967503645	-1.6978303808330526
1.5048335094359386	2.8263707084358245	0.345891040576052	0.47988701925716504	-0.5032219754942734	4.207315556453884	-1.7136411123435147
1.5034518203462084	2.8506852500573845	0.3190052717952704	0.4554200442409715	-0.508717988781581	4.2105353544785755	-1.7286793708785444
1.5023624102625162	2.8736468789803373	0.2912893561324831	0.43104960251322383	-0.5137995171062393	4.214581744071318	-1.7433483007340074
1.5027243605785907	2.896214491529634	0.26210646347290617	0.4069290386984355	-0.5190455470679348	4.218841549681085	-1.7582108861977703
1.5042906592620529	2.9171491771009883	0.23198198018792454	0.38246433425272014	-0.523911986825926	4.2237784162117995	-1.7739864393630944
1.5066300089677702	2.9369601851535156	0.20087618583215863	0.35766813475532616	-0.528275610767391	4.228375559358372	-1.79035056030909
1.5094119490551525	2.954612397637615	0.16905171576672504	0.3335304391518769	-0.5327266678121606	4.230676525494161	-1.807022516269405
1.5125726345294241	2.9698835997150095	0.13752183085141564	0.309339228915129	-0.536697234152222	4.233291380244996	-1.8232514174227494
1.5166392719782231	2.982912056410482	0.10682857216617869	0.28648571770848186	-0.5403647840459267	4.234565675485171	-1.8382672210491167
1.5214569874104527	2.994439201939312	0.07602806768474746	0.26417043516395095	-0.5446999152089723	4.2336940194907955	-1.851417926063729
1.5306140316752554	3.0048016623563574	0.044886265354437085	0.24277881926169537	-0.5492223642340336	4.23023927080544	-1.8630338323884383
1.5428065332420458	3.013209939261872	0.013615870520313034	0.22201008896316643	-0.5541631950225531	4.224090117011122	-1.8741274326409685
1.5575937630943857	3.0201299790059326	-0.018521502855243982	0.20280691024002367	-0.5588781566399376	4.2150601547765305	-1.8848115454871222
1.5739140368608484	3.024904512933771	-0.05066290790537986	0.18519423254427997	-0.5629471899644342	4.204019902710429	-1.8942893077960785
1.5912263739119523	3.0283074574008437	-0.0816628432775816	0.17024390120368738	-0.5671898138288557	4.189669934186999	-1.9024544556506144
1.6098140868264428	3.0301209747709303	-0.11120557990406064	0.15814530003658406	-0.5722390449599631	4.173490647916367	-1.9087812447840222
1.6291876470301754	3.0303980586218757	-0.14150455148384403	0.14850361856861674	-0.5776103543916083	4.156761433456014	-1.9135326581412664
1.6492000278938295	3.0295791564641887	-0.17220317996577666	0.14164387489385738	-0.5840168138577863	4.13771102939666	-1.916705753023214
1.670105744432986	3.0270922605191344	-0.20352732224017006	0.1364601192220049	-0.5906396984883786	4.116792144362039	-1.9180915171130501
1.6920252798732627	3.024094033846991	-0.23503472419038812	0.13344310754235308	-0.5974433606693121	4.094193099888174	-1.9172897931011794
1.7125460717466479	3.0203145690613558	-0.26619245471053066	0.13226540526988706	-0.6041492485349976	4.070945339005839	-1.9140522273280274
1.7321231077503643	3.0158422030769305	-0.2972735666143321	0.13364673029011448	-0.611133907253464	4.046175390091125	-1.9085392122928544
1.7503169205960019	3.0098651526192732	-0.3289579865477789	0.1367090499716644	-0.618829337271694	4.0201812689207905	-1.9012345108235147
1.76726769360976	3.0023509909453474	-0.3615221298134595	0.1410053253331948	-0.6266072718983097	3.9929106235598795	-1.8919028903595674
1.7837927171447632	2.9927867693249266	-0.3956860955235166	0.1461165901093412	-0.6339113156883267	3.965234955710137	-1.8786576946442557
1.7994837216007786	2.9808765580125187	-0.43160302052219446	0.15225008637587595	-0.64055965386905	3.9364871206172762	-1.8630410215084037
1.8154638373443155	2.966891532068001	-0.46649585538490196	0.15889618410251527	-0.6465916803223534	3.9063081318086934	-1.8451347702753766
1.8320457538104726	2.95116667739262	-0.5028520278082095	0.16606646631793864	-0.6517658921439481	3.875286055203066	-1.8232397587647684
1.848937896285803	2.9338600769512726	-0.5403299205475692	0.17479918966346436	-0.6578099141055125	3.843773977535828	-1.799496900837826
1.8651206019123756	2.914681615386878	-0.5780932140676915	0.18452634595484455	-0.6626363293740435	3.81308243681536	-1.7741999009975473
1.8807182511516056	2.893482850000187	-0.616238406686284	0.19545558346415615	-0.6667255419420176	3.782737222925863	-1.7477466443784884
1.8973220296417745	2.8712287014172526	-0.6532712895936418	0.20810686652613275	-0.6696205340743736	3.7542248349330904	-1.7186241140152174
1.9154173110418167	2.8485267746999305	-0.688568325853116	0.22226002303247333	-0.6706672706687355	3.7261668651592155	-1.6890214771496723
1.9335844061892797	2.82486452908907	-0.7217436779537041	0.23805875427419526	-0.6704730783309999	3.6986378052314928	-1.6581541890342981
1.9524179939070805	2.800137581429508	-0.7530036315774689	0.2553061495286677	-0.6686741214607265	3.670707709065972	-1.6276567110748685
1.9714825278546464	2.7743725056743824	-0.7823051658527497	0.27435521743934854	-0.6654342408540728	3.6417803276574716	-1.595546467029689
1.989296931898281	2.747892123129158	-0.8105148790976507	0.29538767914174135	-0.6612135003634172	3.6115520720825725	-1.5628067538129502
2.005345849465833	2.720550773336521	-0.8355140239019262	0.31767439863875163	-0.6560885476387048	3.579981559056482	-1.5304823465426949
2.0184301951731176	2.6925752484813863	-0.8578029979336189	0.34004784222671475	-0.6500569791578117	3.5471056511563717	-1.4975645762353318
2.03000491755903	2.6624683654381074	-0.8779638282329981	0.3632255894853561	-0.6445741182504972	3.512987740434802	-1.465336437649997
2.0405818710770323	2.631094179530823	-0.8956494149646135	0.38689248802943793	-0.6395873508491129	3.4776663592786368	-1.4327962856369103
[truncated: 1,001 more rows]
