# Supplementary material for: Obesity dysregulates feeding-evoked response dynamics in hypothalamic satiety neurons
Source: Sci Rep. 2025 Oct 14;15:35837. doi: 10.1038/s41598-025-19800-2 (PMC12521569; doi:10.1038/s41598-025-19800-2)
Supplement: Supplementary file 6 — Supplementary Material 6. [file 41598_2025_19800_MOESM6_ESM.zip › Supp Fig 1/Supp Fig 1h/MPK120_NCD_Early.csv]

0	1	2	3	4	5	6
-0.3088228417140166	0.4531238065829409	0.6030444760630894	1.4892817787051973	0.551696036998827	-0.8092695901049454	2.4035026847038115
-0.31242645121783885	0.5503847101023707	0.6226422476803212	1.4752295054848452	0.5617818739636976	-0.8137973498408948	2.408040594670452
-0.31703936744091527	0.6426989423754887	0.6347891990966762	1.4671208039478727	0.564040191753897	-0.8220780066623063	2.400084758843687
-0.33220840364021637	0.7299709251653106	0.6536196909031798	1.4689339193384028	0.5648170578907014	-0.8216125488290957	2.383545786666189
-0.34687259465319387	0.8127385771715578	0.6680379503518251	1.4696352762902685	0.5546688827030598	-0.8273176121200119	2.3685788127615686
-0.3618470223124146	0.8898041992533767	0.6725862640568324	1.4651180628611966	0.5447979437826331	-0.8360791915904291	2.3547479978253953
-0.376902628838375	0.958226345432446	0.6671564732505749	1.4609814547525328	0.5390569763167197	-0.8437156429148713	2.3432510743710058
-0.3881993197124884	1.0133787932702192	0.6517569558534232	1.4545757376031665	0.5416799228874142	-0.8490177743421936	2.3304668943039477
-0.39562257481090873	1.0530282733133725	0.6247657157167142	1.4477001149226387	0.5520131680427051	-0.8502107059210153	2.321958427726724
-0.40023330241233457	1.0735914467617393	0.5877880564716205	1.440858589247243	0.5693418825177651	-0.8468739480290917	2.316358681617025
-0.4056970392324719	1.0824581289075113	0.541618804438491	1.435039855664183	0.5945368643329656	-0.8404983058808744	2.3118986053766086
-0.411758989689058	1.080571491180813	0.48967868283999183	1.4280980745800738	0.6262716728011333	-0.8295086888036469	2.3071548415115375
-0.4161611405668789	1.0696527025007254	0.434036111215555	1.4195180659858944	0.6638943655392298	-0.8165121916300011	2.301367958775212
-0.42103050202789183	1.052264128692233	0.37455437986825996	1.408354709148189	0.7065238074392892	-0.8057444056080985	2.295919310898717
-0.42634938182247173	1.0298779250776953	0.31514328169746497	1.3949155095669672	0.7532734621490802	-0.7958208152149413	2.2895541914985333
-0.4315002360734592	1.0033425063869572	0.259659152524719	1.3806376873909907	0.8015274659013197	-0.7889217657084686	2.2818505458509044
-0.4361076860628682	0.9762843424078167	0.20914591758791617	1.365709758748261	0.8512044868403389	-0.7846522347693807	2.2748042752073303
-0.4407995908485344	0.9515725227528575	0.16405856366693328	1.3481546440218086	0.8992356691738106	-0.7839478963557822	2.2688573447133678
-0.44560368956252955	0.9320469868428487	0.12506728916645266	1.3296302747264115	0.9464773172233953	-0.7877449150862494	2.262430207554602
-0.45017333234508966	0.919350004165238	0.09135857235898921	1.3096427675258882	0.9917107725104173	-0.7940395597698835	2.257210535704317
-0.45255168249858824	0.9130842910080422	0.06449348889528438	1.2888049395946497	1.0334321319964594	-0.8032272401085376	2.2530139566369147
-0.4553391819915997	0.9128241899971885	0.044044846700744655	1.2685038248126923	1.0710454443767081	-0.8151321272943006	2.2487013608585844
-0.4593426102638527	0.9165039177219659	0.029362625728546476	1.2489773763454326	1.1053126696024793	-0.8290193931803049	2.2435824616436637
-0.4618129056881539	0.9214535259159189	0.020901778334202176	1.2298141398612543	1.1369089615329502	-0.8434340108772973	2.237950201761752
-0.46143077356026435	0.9266426708446849	0.017649824477258005	1.2100343398659419	1.1653970247973031	-0.8586877287540111	2.2323141713130923
-0.45905547338619535	0.9312033883451735	0.018553574637398013	1.1916319992412674	1.1920296182990298	-0.8747019311628879	2.2271227322747693
-0.45451241691315286	0.9336128435424714	0.022862395578737343	1.1742139881087386	1.2156592265854569	-0.8917568727763512	2.2205460539502386
-0.44910933852632734	0.9336425586386935	0.030232863827727788	1.1583585570800805	1.2368162454970641	-0.9097502344138277	2.2131086698908025
-0.44469098784524486	0.9306616529274412	0.04030485108651902	1.1419426760116829	1.2536982703147337	-0.9274362311565207	2.2045589933674883
-0.44169361695129594	0.9248068293956746	0.052390887145898	1.1257293938982293	1.2670516602402595	-0.945534459090571	2.194966690754061
-0.4399875026667906	0.9165914478097036	0.06505090488911729	1.1092127681239543	1.2779744402723756	-0.9637650895358247	2.1843880020328115
-0.4370442780903218	0.90658052789997	0.07794060871018722	1.091860244578115	1.2860005304590336	-0.9816099998448886	2.1731539814875616
-0.4331156221946202	0.8964304769080051	0.09050168077607747	1.0730519842283066	1.2909717944329593	-0.9990319479708247	2.16225333641422
-0.4286615869921789	0.8892200474043113	0.10148438968726338	1.0534219214702498	1.2922508415918696	-1.016890048602723	2.1516377662237813
-0.4251677637390378	0.885040940129693	0.11019335947377247	1.0333670608675902	1.290826371098864	-1.0347070676792918	2.1404337047986406
-0.4217935042498885	0.8847834762959309	0.11688904070475596	1.0116767378246327	1.2866384875128363	-1.0517226510324635	2.128347679859739
-0.4187472364668314	0.8880425198803433	0.12089135365498373	0.9888091235109633	1.2798447809220046	-1.0680029198220202	2.1161966516133948
-0.4150752488496033	0.8943411885672433	0.12229104598075151	0.9647412684717842	1.2708321363685244	-1.0832461237048627	2.10423153219919
-0.4106133698061613	0.9030377446945314	0.12149686227783403	0.9405440880558551	1.2606888044166524	-1.0971990276347714	2.0930688513724505
-0.40574330666312375	0.9144584443655872	0.11871267890144858	0.9158831703546848	1.2493305551423046	-1.1102654397234852	2.082304413294068
-0.40086589448834525	0.9273726555477453	0.11461559880111481	0.8902783156005916	1.236426163114573	-1.1223042257995508	2.072322888856789
-0.39604584803190257	0.9411507421598212	0.1091287643929693	0.8643824363424362	1.2224327275414582	-1.1337185033512238	2.0634066326835407
-0.39062368060430863	0.9553609806112972	0.10269159207084373	0.8383669260474937	1.2079290819217394	-1.1445509888579901	2.055240346054819
-0.38459357775015524	0.9691483167652235	0.0962259925124619	0.8121376117066677	1.1935111138029673	-1.153551456834454	2.04829473978986
-0.3778009736291186	0.9822726764155454	0.09032371387398526	0.7857878831089136	1.1789533526405285	-1.1599057154181327	2.0424708756940824
-0.3707492668647615	0.9932482819545441	0.08477586958430895	0.7604459049269174	1.1644679379821858	-1.1634779984519066	2.0373871690910503
-0.364055703302631	1.0016000706203505	0.07992738570522	0.7359595382298754	1.1507052294491502	-1.1647169287600552	2.032884570350012
-0.358226097707774	1.0067225244302058	0.07557612520243408	0.7127591672207705	1.1384075733064782	-1.1640121652443227	2.0284152282725447
-0.35250327694534367	1.0076191424028043	0.07133154370031457	0.69045501591497	1.1274067429262524	-1.1628090288788269	2.02370040168035
-0.34611424682878067	1.004001416171918	0.06662363724390817	0.6691595694520789	1.1180436164949052	-1.1610991152400223	2.0182430022853355
-0.33945223768700905	1.0079799400789682	0.04996556755811564	0.6326198337973568	1.121335510321877	-1.166146210132946	2.0043906775212337
-0.33178737125227337	1.0052923015203084	0.031242459742352582	0.5968386974178554	1.125368342828123	-1.1715124187417825	1.9896512133917315
-0.3226202191166788	0.9967642858959527	0.01067241218764392	0.5616883535620665	1.129897513622535	-1.1779400337955144	1.974655502426095
-0.31149827102523603	0.9829904110752878	-0.01307062101675966	0.5259563910902887	1.1353063424152245	-1.1866501282094446	1.9587456667544336
-0.29795381098152324	0.9645416190822202	-0.038980086357801175	0.4903836287989712	1.1428427314301781	-1.1968686379223548	1.941543036280745
-0.28115255350756035	0.9429531989467782	-0.0656076847511661	0.45475826124180024	1.151646075017719	-1.2087087881046625	1.9232552320423466
-0.26078926869674723	0.9199940811712819	-0.0919517332931059	0.4186424098974411	1.160512704730618	-1.2220453091966081	1.903504532107428
-0.23773081487552084	0.8971722929381725	-0.11721046121393872	0.38259145661990096	1.168630963415859	-1.2360870222182723	1.8834797491131783
-0.213251177789592	0.8765282503807416	-0.14026923362676863	0.3464921683905563	1.1755819493194002	-1.250226188023529	1.86281257560816
-0.18896724687526506	0.8598608058352548	-0.15954666826901023	0.3101919218771531	1.1809214797603158	-1.264689400492079	1.84198617560369
-0.16464374787922106	0.8462584520729677	-0.17406091728582415	0.2734321846875668	1.1844084132704809	-1.2788471067508211	1.8209447276241721
-0.14049861078611398	0.8350436097200387	-0.18391184775203634	0.23693523773612468	1.185840504480796	-1.293309814731318	1.7996437328272596
-0.1177753282844522	0.826243636942134	-0.1892530402539645	0.2010294490783855	1.1856484190200471	-1.3059000704633774	1.7788111796167756
-0.09646069677918317	0.8201035265558564	-0.1890582507946875	0.16671566004585497	1.1826647893296725	-1.315677260579521	1.7587765143032255
-0.07810159117038767	0.8165206431876302	-0.18506358926426802	0.13418576391375986	1.1769165036915248	-1.3236183966179114	1.7397041539819695
-0.06440094665665666	0.814643143517862	-0.1784543736568529	0.10316577732602261	1.168690553782478	-1.3285863705758325	1.7220760451529202
-0.05598850307547689	0.8127246293550193	-0.17073114824401203	0.07401587353135991	1.1584896261558213	-1.3311034312167283	1.7052740175048358
-0.05219671971631605	0.8100918563276003	-0.1625717401884791	0.04730885445781935	1.1464483111583355	-1.331878280357799	1.6885722206309564
-0.051698262364988035	0.8052755095774853	-0.15511225602624584	0.02338738321228606	1.1325227485590221	-1.331500553155285	1.6720595083748644
-0.05331065926516034	0.7973006183837185	-0.14921145561787053	0.0032387601307104774	1.116949563829805	-1.3303967216176587	1.655144994408651
-0.058517093367380466	0.7859361820203402	-0.1459249061329968	-0.013427696589197707	1.1002456261154776	-1.3286270024315405	1.636756889270589
-0.06588281772329835	0.7718742137371134	-0.1451782202582601	-0.027389362867847475	1.0829198435474587	-1.3251611261372092	1.6177693353520717
-0.07493585897995464	0.7557266826496305	-0.14650879204835862	-0.039269914553400856	1.0643673568392233	-1.3213966663951324	1.5980905219028823
-0.0866523729582885	0.7381235071269175	-0.15076290724127783	-0.04898107274179392	1.0450791948025686	-1.3180080654675683	1.5769847042337395
-0.1010982034239778	0.7197567424979509	-0.15690634205777737	-0.05653463238382117	1.0261032165994557	-1.3144852597688639	1.554864375005358
-0.11679660737573991	0.7016780752752273	-0.1651382870529125	-0.06269314247335046	1.0065444995521673	-1.3114453739334004	1.5315874002497427
-0.13380578154651013	0.6853811789068062	-0.1745114366930634	-0.06759978644791634	0.986270292871108	-1.3077110592366832	1.5079462050666854
-0.15122463634543268	0.6712342856863254	-0.18477232169009164	-0.07158860848195124	0.9652897122387485	-1.3030684008380504	1.4836295206299392
-0.16882033394620227	0.6599667402351852	-0.19509542437632438	-0.07479766061623427	0.9448412838659028	-1.2969793623163748	1.4591935474543534
-0.18606206763466143	0.6516617432666075	-0.20465645436735974	-0.07817128894599162	0.924160586969011	-1.2887743786842367	1.4352308460951029
-0.20156756217085528	0.6453991960034182	-0.21250876069100516	-0.0812382204059019	0.9021853729008974	-1.27872006066943	1.4126568226610288
-0.21635073757710524	0.6402277173468957	-0.21862892925026678	-0.08399175828452335	0.8789665613636577	-1.266232374702363	1.3907008882716636
-0.22880519422317022	0.6350453381151776	-0.22326957268063552	-0.08603246261557326	0.85588146860251	-1.250789045035707	1.3689657447667836
-0.23827055014687964	0.6275706731367732	-0.22636218820598852	-0.0880308004374998	0.8336806255756826	-1.2323189169023605	1.347292426097485
-0.2438236759499028	0.6171212934611855	-0.22817830652135995	-0.08968585832609559	0.8114730104115767	-1.2115375716799592	1.3263159358715737
-0.24587529120345666	0.6021988917502542	-0.22859124423515387	-0.09058400071818834	0.7906976419685336	-1.1890061105755687	1.306465591934172
-0.2447320146051295	0.5825242579175417	-0.22732126018927507	-0.0913481202716311	0.7721622049164545	-1.1650570763190415	1.2869669116041207
-0.24190343929019517	0.5580684678008265	-0.22392500541211935	-0.09242820119351901	0.7563570057521775	-1.14014533516833	1.2675451773470077
-0.2374844882180585	0.5293756505584309	-0.2189358460068171	-0.09396293154681903	0.742484981021463	-1.1152657062624713	1.24727573205528
-0.2319405906973449	0.4958704941831328	-0.21279633852862373	-0.09572133858833018	0.731156923332117	-1.0914132222244084	1.2253469535129835
-0.2259881941331837	0.45917300157212126	-0.20647102409516072	-0.09754653307330599	0.7240432095580273	-1.0685349408334335	1.201561312073428
-0.22016721368543024	0.42013390436150916	-0.20063009237565788	-0.09938265984304297	0.7207326934503113	-1.0473615275205772	1.1760277524687994
-0.2165245488589451	0.37936030005987303	-0.19538169549886264	-0.10098394789895873	0.719684235354381	-1.0278552049522751	1.1486764986122855
-0.21527059769424103	0.33792645172119057	-0.19075304896120676	-0.10163724789589396	0.7197473850688534	-1.0107721958739413	1.1193037439678364
-0.21541755414998798	0.29656920304774953	-0.18678704469801738	-0.10150695869561607	0.7212408205122445	-0.9969708539782407	1.0880023244700143
-0.21691572018908478	0.25765192889046806	-0.18341482368498854	-0.10145308627199233	0.7238224153289449	-0.9871332434144116	1.0546965052650452
-0.2184176876732358	0.22206041607572433	-0.18027171435787856	-0.10098802400243019	0.7269831114705365	-0.9812725865629432	1.0202042472854946
-0.2186739564084473	0.19065953856452922	-0.1774263865219035	-0.10031388431107571	0.7300373793854376	-0.9789120523170924	0.9847158124714741
-0.21790554359173048	0.16392329679633105	-0.17375075677806343	-0.09928974627228346	0.7328590182346383	-0.9787835769965816	0.9495661696037316
-0.21579166939171865	0.14257425391912823	-0.16863534924235565	-0.09836888413450404	0.7353376140622775	-0.9794753813873407	0.9161442243620974
-0.21252381115953586	0.1251389370626411	-0.1610123376415955	-0.09801624193212337	0.737216824240707	-0.9807266149436891	0.8837110848536334
-0.20829066614864516	0.11048882914349059	-0.15018219500263633	-0.09763562231405895	0.739255006567431	-0.9808304669303136	0.8522682563704664
-0.20261803808014964	0.09739641270500887	-0.1359402219810128	-0.09708550216888032	0.7430377874099746	-0.9780450586669875	0.82157384577235
-0.19557807143527126	0.08550801249204967	-0.1176110291030934	-0.09571605792442081	0.7486368604491049	-0.9718554936096504	0.7930576293329716
-0.18930035115744567	0.07462752386075505	-0.0949923344848727	-0.09346290543403016	0.7554126082025787	-0.9620818293015005	0.7659915853250718
-0.18506213153246867	0.06321185968074891	-0.06883968087667214	-0.08934798124359272	0.7630303662601218	-0.9489187815690758	0.739843228040649
-0.18391962593639086	0.05017153206500826	-0.03949367041370622	-0.08335692434795053	0.7725958849942101	-0.9330209667390079	0.7143742122674438
-0.187043707591204	0.03510033020400082	-0.007105374544756092	-0.07553582380218314	0.7821329850866066	-0.9160322345585832	0.6887831980595133
-0.19418136601790714	0.01774969834648632	0.027746123928339375	-0.06569301231492744	0.7916123662457929	-0.8988027443270501	0.661095581010307
-0.20416823321589408	-0.0019193928921037787	0.06447556331031752	-0.05292583806369644	0.8017268930051981	-0.8825326216491212	0.630844552006081
-0.21561737387795377	-0.02281257424342573	0.10274478625677234	-0.03747174666130605	0.8119529203455832	-0.8680061915867165	0.5985631888983333
-0.22802044719496137	-0.043145618325704634	0.1414405303603825	-0.019259928946719435	0.8217750966253501	-0.8549854879509717	0.564288883233008
-0.24173193413047017	-0.06213261191619168	0.18011029492985942	0.0006476597416073815	0.8289603095857946	-0.8461096360951474	0.5283240980561582
-0.25551220089823645	-0.08009336666145041	0.2178934831596504	0.021006759736815067	0.834565106571973	-0.8415880282706674	0.49041961903985276
-0.2671514823958112	-0.09733996821510515	0.25455283758097935	0.04184740484451038	0.8384426088238309	-0.8401180480994417	0.45123861712361246
-0.27397517429643636	-0.11291240289096097	0.29010271738735116	0.06208744883888592	0.8405834290665929	-0.8407206648615915	0.41098408066448544
-0.27571802653551936	-0.12629772460305272	0.32475106008338456	0.08118608207553901	0.83960643371363	-0.8424145829266652	0.36933043684227485
-0.2716887680173836	-0.13863560186401208	0.3587996288098498	0.09885170588352496	0.8380356856350667	-0.8429657915967914	0.3282047177419364
-0.26370635787517616	-0.14982019238063046	0.39305942738802335	0.11434105678526191	0.8360914051004948	-0.8403201703734091	0.28827102344431477
-0.25373842023750953	-0.16006124193636512	0.42805774364561644	0.1266439844856186	0.8331188101103013	-0.8332517245031985	0.2494134415539424
-0.24145828571614278	-0.17025828359243234	0.46305675706264626	0.13593732564462224	0.8294927939267093	-0.8217946303338814	0.21425949421831164
-0.22755214792381628	-0.18148524168332641	0.4985862089076267	0.1421718381334351	0.825201104260145	-0.807585684330282	0.18213175020947975
-0.21164112980216523	-0.19426689110137757	0.5345787639516634	0.14582064486476176	0.8218901450056176	-0.7897760683006765	0.15313719441730417
-0.19331931240308076	-0.20842890200274453	0.5706555991619874	0.14738886725338873	0.8185156072055526	-0.7677044116230445	0.12760746815159346
-0.17357944894496444	-0.22434893023898594	0.6060722879869885	0.1472725946073612	0.8148678195407035	-0.7422253527215821	0.10463049599696778
-0.15421894407934839	-0.24258440216611682	0.6410084204683071	0.14518932772944704	0.8117265248730896	-0.7125897826951113	0.08429364992808452
-0.13449996686185925	-0.2630686210129562	0.6739233717050137	0.1412114235084027	0.8102455555016269	-0.6805194824798397	0.06748631506956615
-0.11488556248276705	-0.28494612412260617	0.7041583530032461	0.13538324932114493	0.8096115087729668	-0.6464424642023905	0.0528263255525101
-0.09464879106809326	-0.30865557899132345	0.7298074577641303	0.12877048867154411	0.8094221374161991	-0.6128665109743621	0.0407757370347151
-0.0745421932777108	-0.33405561652733623	0.749679284853237	0.12149754606224256	0.8101094107161129	-0.5808254761118774	0.030001036830659078
-0.05618905031648603	-0.36043733576593945	0.7636568551745719	0.11410812574865425	0.8122767997557457	-0.5501212020466435	0.018571229397279482
-0.039973358940862326	-0.38719644012048643	0.7718063486113175	0.10756108392708172	0.8156895852033125	-0.522787060308546	0.006842482184804571
-0.02735075432405433	-0.4134012975406753	0.7745513132224575	0.10247704676434852	0.8192875767566095	-0.49882897382029473	-0.005895665994189198
-0.01932055421531853	-0.439075100744463	0.7733458478264059	0.09925536840910443	0.8236964960203019	-0.47828170995744196	-0.019226711865525103
-0.015425329280976225	-0.4638741529913189	0.7694958131358822	0.09593064476628027	0.8288153724014309	-0.4613927415327033	-0.03319629019902312
-0.01528595881470996	-0.486805103872039	0.7632094468224272	0.09389244691623636	0.8331120294196571	-0.44934098105574116	-0.048647210465130375
-0.018469119198910748	-0.5078678208068258	0.7556244450154841	0.09376853198841054	0.8347903626756938	-0.4421882226113726	-0.0664504219161095
-0.024020993023622532	-0.5272782563489056	0.7468466026175817	0.09660083913488918	0.8333141624615082	-0.44036522962252295	-0.08559418972103304
-0.03139873742724391	-0.5443941651543113	0.7377909264579744	0.1014779009806992	0.828336484854639	-0.4425168465491746	-0.1065504565429558
-0.03878504779065229	-0.5593215647151395	0.7292235518073954	0.10910925243938091	0.8190890943213898	-0.4468033517958665	-0.12781399724326023
-0.04491857672965563	-0.5720759964367513	0.7223895075966683	0.11930020729880919	0.8040159530140099	-0.45225655553493155	-0.14970260119926493
-0.049231700054845534	-0.583308020271944	0.7179244268687567	0.1305595147413089	0.7841094965501795	-0.4562178660045039	-0.1716221415628548
-0.05077697974165023	-0.5942264627169419	0.7160477160480958	0.14218936174401764	0.7599420333355834	-0.4577762368178213	-0.19290925959137784
-0.04908505648926334	-0.6049049770399323	0.715605603539689	0.15322284061014918	0.7324283493353766	-0.4558356071341477	-0.21352398021325694
-0.045654853365473314	-0.6152245170580507	0.716022515028779	0.16499526867505643	0.7019286808759709	-0.4495240604159373	-0.23354519335629184
-0.04047146547548337	-0.6264488926929096	0.7178404071902255	0.1770878718688943	0.6691359247981165	-0.43802234363682646	-0.2524381268817045
-0.03370760732565732	-0.6389140904434177	0.7209864001263551	0.18964955181113402	0.6351168611928897	-0.4203217022005635	-0.2695150108588928
-0.026638698514320203	-0.6519700350607462	0.7254923877951907	0.20221697541237388	0.6000390405332905	-0.3960286277229727	-0.28500957141621347
-0.019118858161148465	-0.6651736349457423	0.7310958937137364	0.2152209034796594	0.5654619683923252	-0.3657668448222473	-0.29941060332136815
-0.012653000344866841	-0.6785252413558904	0.7379522168580942	0.22833796731641332	0.5315976466295721	-0.3308438681747827	-0.31360345658232325
-0.006149605144421717	-0.69146066293883	0.744465933693229	0.24113742634461477	0.4988416398558786	-0.2915344517732586	-0.32659201883833505
0.0006759084811196331	-0.7026339430225185	0.7490075826920046	0.2540343650942302	0.46667545136751454	-0.2494565935976097	-0.3387967419876169
0.0071719526580277665	-0.7107670177318155	0.7513090563090509	0.266826482458118	0.4350066097899389	-0.20584403313058777	-0.34970876550581453
0.013807760290605514	-0.7149005335066885	0.7516647264875712	0.27963960127003584	0.40293105168381466	-0.16189003737230884	-0.35999336067372084
0.021696697656890362	-0.7148724055045348	0.7490875473966548	0.2922343945837659	0.3710956513303924	-0.11757544529418618	-0.3687452655099062
0.03119010383321713	-0.709368127301493	0.7439246701044314	0.3048535702532889	0.33992838545031984	-0.0728130214078021	-0.37565603408479364
0.04251248277962567	-0.6982589013648679	0.7357412399579057	0.31676821103173314	0.3084717342914195	-0.02689318466347683	-0.3811610085823669
0.05757663574824493	-0.682690398297732	0.7244423071892632	0.32741242502677925	0.2784452426322124	0.020851934491438247	-0.3845840414150675
0.07657291310548156	-0.6643289791963035	0.7098956331588728	0.33667960457100193	0.24917489133325443	0.07063175298210118	-0.38438656020801304
0.10003091420306312	-0.6444798456932567	0.6914279617404643	0.34348582965302915	0.22031626105001195	0.12224053846773571	-0.38033120849808755
0.12565573647943976	-0.6246885314071938	0.6699969814493593	0.3477706605361227	0.19223825707716005	0.17522204393447233	-0.3733460856115191
0.15342834842237527	-0.6066114679316117	0.647630920789531	0.34952224708208823	0.16493949008539838	0.22926548047333606	-0.3638046301467213
0.18502236563720859	-0.5908577341775307	0.6247721955425226	0.34984256974137	0.13920728894095777	0.28488790313161505	-0.35194659501427644
0.21919034303201762	-0.5780418832505002	0.6017709490838724	0.34918451257561833	0.11450354309170171	0.3424097044446212	-0.33873978245507963
0.2550545006598923	-0.5682071203753963	0.5796214302852282	0.34676066333396205	0.08974291827688355	0.40100324569713913	-0.32468083251302765
0.2917519726278697	-0.5621797974590633	0.557372141471899	0.3428541949823996	0.0648223135345487	0.4597003869804827	-0.31030029661723224
0.3282579486324932	-0.5603314191425505	0.5351924828379816	0.33845508569703436	0.04154460475110088	0.5172127693324631	-0.2943242673901122
0.36292534983968333	-0.561341173835456	0.5129227429404232	0.3343064596865685	0.018442212618344604	0.5718792389136724	-0.2784294843014543
0.3970925282508327	-0.5642153258929041	0.4900214911630999	0.330220818341501	-0.005250486782590914	0.6222893137258982	-0.2636994311631296
0.4315912615159544	-0.5679863802367585	0.4669817785827889	0.326813969264118	-0.02895250614248146	0.6679472848798089	-0.25011534141220965
0.4665757792146015	-0.5707931172714078	0.4447034596161177	0.3244724591244692	-0.05256458536087576	0.7092637482366504	-0.23887535919204436
0.5031568408814947	-0.5720141522815004	0.42206363375866407	0.3229312386529143	-0.07549892426556477	0.7468931642850325	-0.22949838004805018
0.5410220223799429	-0.5713056356547819	0.3990326179266514	0.3224694122391981	-0.09896274581001249	0.7808127436207299	-0.22201231534449634
0.5793110071563004	-0.56890939963403	0.37587113923371224	0.32246015323477817	-0.122236700922178	0.8112421527564868	-0.21597722621073165
0.6187561251226581	-0.5647862618125373	0.3526235001954386	0.3232991975996188	-0.14522418326243275	0.8388606506888932	-0.21144748531815305
0.659095760062663	-0.5590735417260871	0.32963499075659813	0.32554587115818384	-0.16799426175104246	0.8633299448683514	-0.20850282496340616
0.7009513530486385	-0.5522638710903334	0.30767629625850745	0.32884825773075366	-0.19160357911758724	0.885657183806716	-0.20808196803850848
0.7455620262508394	-0.544998028363909	0.2871316484921709	0.33306244017846476	-0.21577076475796048	0.9063463651239767	-0.20868928063317038
0.7922458219781604	-0.5364557376049449	0.26939421991565765	0.33892073671630135	-0.24009132308682793	0.9267069703739124	-0.2104403864656415
0.8413890989509759	-0.5253874273440439	0.2547041593133955	0.3467052218049004	-0.2645113823931636	0.9466367912497027	-0.21254362219898584
0.893739662308519	-0.5110675324523694	0.24277156590832205	0.355197956095426	-0.2891609589974982	0.9666258927073896	-0.21433222297560633
0.948685318786076	-0.49286311814900635	0.23393377529717557	0.36399976356444835	-0.31372210734893347	0.9873470242966012	-0.21480297868701656
1.0052572586298234	-0.47206493940657446	0.22788191871058067	0.3720420900526991	-0.337737102688663	1.0086350931837753	-0.21414927467672487
1.0644601936747122	-0.44804174768810545	0.22467264359991063	0.37925860366037517	-0.36152151391971554	1.0299803981330948	-0.21268107290373992
1.1256198891056302	-0.42113969808733637	0.2237892036393529	0.38666036062894465	-0.3847019870456723	1.051476440869345	-0.2097090999913655
1.1889387371936688	-0.3916493848271946	0.22512288982334472	0.39268975701596637	-0.40671439148111144	1.0747901147285595	-0.2046523492930136
1.2537843267778992	-0.3594319551229079	0.22851409202195616	0.3969462435023244	-0.4255350923210565	1.1007240001568936	-0.19712784103904019
1.3193522830899875	-0.3245746396608709	0.23353032362504572	0.39890369404381737	-0.4408892961279796	1.1301881346822673	-0.18811138450984125
1.3852161678224513	-0.2887413555561828	0.2397838195981397	0.39863520037401984	-0.45233116150078156	1.1634114567336271	-0.17734438125917315
1.4512106524753297	-0.25302505348069443	0.24656223640646913	0.39538083347556013	-0.45971735220136467	1.2005775041807054	-0.1654172881974228
1.516649470033675	-0.21891833990298587	0.2525812524660352	0.3901960291963303	-0.46308445153800765	1.2403718486651907	-0.15210706499558999
1.5813837392682353	-0.18604964351468883	0.2581887746817392	0.38312611409239644	-0.4636657347414016	1.2814816630849954	-0.13867586223363274
1.6463828437279762	-0.15277208380075166	0.26302443418548677	0.37459525217914363	-0.46177046954684303	1.3234481660124016	-0.12535169017046055
1.7110289689242293	-0.1198634878827613	0.2669901450196453	0.36483773431832406	-0.45806112874998217	1.3644224898549997	-0.11232923537054203
1.7750326281808835	-0.08801602479815288	0.27005135853145446	0.3527563531045986	-0.45234701348966044	1.4036152991652413	-0.10011117890570444
1.8384326747862867	-0.057146995383417706	0.2714432711832645	0.3387316016200395	-0.4448358574233824	1.440358021179744	-0.08887933455521607
1.9005686594503077	-0.026260534177874963	0.2701318058329903	0.32258109091621595	-0.4383500295146041	1.4729879757579474	-0.07992725419672464
1.9620445799719282	0.004234022562124601	0.26587683663695977	0.30480389012949977	-0.43289583517502334	1.501241902629842	-0.07283569823200456
2.0216478895352124	0.03509520136478133	0.2580926812069107	0.28443438807239285	-0.42965954806222456	1.5252431979002745	-0.06782332182534159
2.0790335400223676	0.06653144698413482	0.24682598136322997	0.2625965175406178	-0.4289336183781883	1.5442981683027575	-0.06466631204951284
2.1334130369576814	0.09836362373431887	0.23414698872763068	0.2399098933941164	-0.4314922662776689	1.558644914278815	-0.063159434695335
2.1844005167326266	0.12833539513316605	0.22108979166619636	0.21657954286387782	-0.4369176440665563	1.568763033402797	-0.06286157754268376
2.2312258535579295	0.15540304193367782	0.2080051078455178	0.1925103954190076	-0.4461411729205312	1.574695104489347	-0.06360335941427067
2.274395734653198	0.1785667225413935	0.19466529266430277	0.16764745492478428	-0.45868968056577575	1.5784313070341836	-0.06532682105344853
2.3145697697518983	0.19756621636232807	0.1818154769367381	0.1422396130907429	-0.47547374193691383	1.580423879932437	-0.068556146475211
2.351468910127556	0.21166872832512648	0.16972502735546374	0.11605004588865547	-0.497001585825098	1.5789465811737957	-0.07321245928297418
2.385599361742102	0.22092936167622332	0.15892844661753308	0.08918627245919183	-0.5219872955242001	1.5737156819095528	-0.07848777593134798
2.4157240996435587	0.22698432706590246	0.14962236860757128	0.06226614350159346	-0.5507855445331921	1.5641747861527224	-0.08490397303475133
2.4424376619501116	0.2301616003455286	0.14220676216735967	0.03542605213037417	-0.5823715948136898	1.5502554600775849	-0.09281566455638962
2.465825149364939	0.2318820625899857	0.13639650093819694	0.00895706404522073	-0.617113259186763	1.5335012679422506	-0.10237055755364464
2.4869458706011858	0.23241018975153468	0.13062000075639602	-0.017348364461351934	-0.6548050291255295	1.5145603442586772	-0.11305182764762668
2.5054099337630618	0.23343643967051478	0.12375749792216685	-0.04413475592420865	-0.6947692196169661	1.493940092148881	-0.12394307580223606
2.5212836932807963	0.23477061792454276	0.11554830797622691	-0.07170920184195187	-0.7350545036597733	1.471584314543096	-0.13590932496941674
2.5345737310261787	0.23675993946369658	0.1059450554192891	-0.10041175630400101	-0.7749289995657609	1.4478871145936951	-0.14813334339020942
2.545155088870185	0.24000485933457352	0.0951526598343805	-0.12941372357917097	-0.8128634256055075	1.4230723504728955	-0.1605271939934697
2.5532029777237595	0.24512971425695498	0.08396719270330831	-0.15767053619990243	-0.8487953683035181	1.3985189480375202	-0.17340070323064227
2.5598970478379814	0.25201083455901285	0.07269017296045761	-0.1858316024668842	-0.8838148246685645	1.3745893749653655	-0.18773483865583487
2.5665675046681153	0.25963929989687135	0.06127338405013484	-0.2141838224392917	-0.9176430221728702	1.3511318574254003	-0.20322498880480824
2.5732209296300574	0.2676714717627694	0.04982114213354977	-0.24291438814969474	-0.9500340388894607	1.3278210681533102	-0.2190597099002536
2.5792379970951576	0.27522452671052416	0.03804738200444718	-0.27252292933525724	-0.9798157569543137	1.3035375185567182	-0.2353603322161426
2.5843271186860037	0.28180998138088276	0.02566178555989629	-0.3033787125006318	-1.0072395909193934	1.2780310984760619	-0.25218103920065627
2.5881799781636277	0.28693784109094256	0.012470335686063996	-0.3350981880523644	-1.0329887791736496	1.2510477820455788	-0.27031472346225677
2.590505243223254	0.2912762089115515	-0.001785896357598904	-0.3676591771515598	-1.0572300248858397	1.222986106923987	-0.28899538574327877
2.5907279969627384	0.2961216308701053	-0.01706554668759195	-0.4002639286662711	-1.080016347563604	1.1929714742595114	-0.30848465571157746
2.5889912404655955	0.3021852951667765	-0.03418014571750567	-0.43337575532891154	-1.1022239416747026	1.160380300899285	-0.32853738870178734
2.586164466228893	0.3094100402289172	-0.053605338520715314	-0.4680381865804308	-1.1235080959294104	1.125314565179953	-0.3486081527792031
2.5807456310492465	0.31825501868170347	-0.07593963722780689	-0.5039684925674051	-1.1426921707848592	1.088877516937831	-0.36823634939314837
2.5711774868610036	0.32913646576557015	-0.10102494708200915	-0.5414298710827862	-1.1595537699555962	1.051897100329595	-0.3875906184810666
2.5574300522472293	0.34136330259703623	-0.12926384600199953	-0.58085191124404	-1.174091777095269	1.0153057965572874	-0.40656300075754215
2.539709811525916	0.35341538739017514	-0.15945001798676978	-0.6218459481342894	-1.1872077709895252	0.9804632561493762	-0.425104275265075
2.5183132367206533	0.3647855942887439	-0.19092603997854868	-0.6637006172140343	-1.1988459420184037	0.947100396208225	-0.44269536909828433
2.4936631553241884	0.37530477536248624	-0.22342210113648725	-0.706210940590354	-1.2085323928865088	0.9166252501024548	-0.45975374384876005
2.4669856345584127	0.38506065317804444	-0.25608410096582607	-0.7489401494295636	-1.2172344255946486	0.8889475129087137	-0.4761852089766028
2.4379723325969467	0.3932767523242716	-0.2894764684419853	-0.7920986450068119	-1.2259252328362193	0.8647325540305462	-0.49157771444715415
2.4062760383486523	0.39961942812542567	-0.32282012439278523	-0.8354680423463965	-1.2343394131458403	0.8446491686260229	-0.5062546491500443
2.370695952847977	0.404277854743759	-0.3560449012673461	-0.878023866214025	-1.242719882644796	0.8283952496343452	-0.5207356403745188
2.332046648716755	0.40694241973387646	-0.3892515662933255	-0.9191092846484481	-1.2509783379828967	0.8148267038819692	-0.5335495322016541
2.2911859277705755	0.40774169519232095	-0.4223535184175139	-0.9583078180637645	-1.2597828862723004	0.8029334316247667	-0.5449760071947864
2.24784072778782	0.40759482090032945	-0.45484566181434577	-0.9956017425113655	-1.269215749260851	0.7918529458962509	-0.5541813180483198
2.200849970213545	0.4083401042515242	-0.48679280173266026	-1.0312101840916867	-1.2779975066180946	0.7806677209431483	-0.5615289564048345
2.1496762405840957	0.41061006771159375	-0.5175465095174431	-1.066051751079134	-1.2856062792620142	0.7688440726834378	-0.5672111018842452
2.094161907500782	0.4141328460146433	-0.5472537481511034	-1.0990875176621755	-1.2919359580288285	0.7544809405280877	-0.5711984387188727
2.0339296484343126	0.4184866554810837	-0.5763900202363228	-1.1303753905948706	-1.2960714001979645	0.736750234237713	-0.5733153478831061
1.9702125706786202	0.42413207096833433	-0.6046229793274787	-1.1598975907736229	-1.2983845435932233	0.7158798572672338	-0.5737553242070272
1.9042650417478488	0.4311363726895136	-0.6325793312586365	-1.1875506777864884	-1.2994512505900906	0.6912907569505118	-0.5723857902370654
1.836883370685739	0.43960755401323937	-0.6600418488804025	-1.213808122606462	-1.3000842412737703	0.6629207866376599	-0.5693281739885219
1.7673122636514405	0.4486833599550732	-0.6871615503587069	-1.2394341469292327	-1.300559057862785	0.6311586738790211	-0.565495819903544
1.6950048118967658	0.45827677160993585	-0.7133740077279039	-1.2652905399629453	-1.30080138823994	0.595872740829579	-0.5606818585238477
1.6206996704065828	0.4677271194910334	-0.7393083020901298	-1.2900864173277	-1.300894615974928	0.5572268532177787	-0.5558101831837752
1.5461875622984378	0.4761667161283286	-0.7654974412975825	-1.313531121273384	-1.3017910776467108	0.5162537688569615	-0.5509342573210785
1.4715382687073137	0.48352702266238257	-0.7929697177822724	-1.335559500467423	-1.3030553919124308	0.47438299614969287	-0.5471179060476493
1.3971534828816388	0.4910128569908434	-0.8219372857584172	-1.356457354087582	-1.3054457917686653	0.43253732450881244	-0.5442871083422953
1.3229822874416888	0.4986009288150165	-0.8521063201199726	-1.376333161317916	-1.3084646874991364	0.39148838935985164	-0.5428379683856027
1.2481024827385971	0.506131010155549	-0.8836140145988224	-1.3954002254721734	-1.3115401815421048	0.3509408249295362	-0.5426792220570078
1.1713786706331026	0.5136376786822913	-0.9159943803125339	-1.4138760059175148	-1.314385670264533	0.31144377997120265	-0.5431453017743937
1.0938317028074345	0.5210144998902512	-0.9495100823387971	-1.4320558390012776	-1.3166535481397608	0.27544427099567925	-0.54456076129705
1.0167884451138574	0.52775302997264	-0.9830726766252401	-1.4497719731499485	-1.3180536941022742	0.24340197801604155	-0.5466120944953885
0.9412126370084546	0.5328524021835188	-1.0169188725859066	-1.4668493634674695	-1.3179236035697908	0.2161479537729333	-0.5489317942467464
0.8677506189151041	0.5368722747291415	-1.0498903357525944	-1.4836106691332482	-1.3153964900439608	0.19337463282013675	-0.5513515230874456
0.7959086033109972	0.5395898558739591	-1.0804749954921609	-1.5002373467394012	-1.3102610286916476	0.17441312712649304	-0.5535907446893988
0.7264912739086875	0.5414626818657275	-1.1078555641992434	-1.515796697872878	-1.303475618847606	0.15821207829724818	-0.5547863429729749
0.6598342679210562	0.541832205895887	-1.1316695589603776	-1.5303718549883176	-1.2955791438642312	0.14469978799567063	-0.5546629792472902
0.5950912221413994	0.5411544920767276	-1.1512875545374675	-1.5437075398949989	-1.2880728479750048	0.13399914513888717	-0.5530494511508719
0.5333402953661888	0.5393478912741527	-1.1665797480289564	-1.5546625654472883	-1.2804220467225937	0.12495453775066315	-0.5501244944696835
0.47551028565768616	0.5369459696898242	-1.1772770668240353	-1.5634500285486794	-1.272257531034119	0.11742169675423295	-0.5464444412407272
0.4205125718045289	0.5335716406594572	-1.1836678338874405	-1.5702100810326447	-1.2623825725511466	0.10960722556329708	-0.5411353286020206
0.36794503250279065	0.5303801446233972	-1.1870777278350866	-1.574722137483517	-1.2506681611964219	0.10116558078885372	-0.5347626793770706
0.3180538780544871	0.5282838107024449	-1.1883092379888722	-1.57684324411597	-1.2376275783354183	0.09216560188079478	-0.5269997679581657
0.27052603350525006	0.5272972216164535	-1.1882639536574204	-1.5756704097158745	-1.223955529063937	0.08334518903101779	-0.518440971561966
0.2253053037366934	0.5278107978835154	-1.1882298342516509	-1.5716745865324806	-1.2097550039911191	0.07453643835782242	-0.5081950025943208
0.182403647828415	0.5301387048371675	-1.188172925852954	-1.5654908615585172	-1.1943507613276094	0.06561528807320782	-0.497486676351512
0.141458134500831	0.5344888054267359	-1.1879109630620603	-1.5569769017361215	-1.1767416132934432	0.056655380673019264	-0.48604419929531184
0.1033467951469142	0.5404205531257031	-1.1879183651205771	-1.5460368519902392	-1.1569592511954259	0.04836461009363714	-0.47428552760727827
0.06844392637612942	0.5479647624187358	-1.187426244288974	-1.5339244003355732	-1.1366959220667885	0.041230791384854214	-0.46226883217091563
0.03643043823147891	0.555794529493704	-1.1861621024666515	-1.5201904975363731	-1.1162424042591947	0.035778017393271806	-0.44936458777342825
0.0075142219420920725	0.5647253709115484	-1.183001615605599	-1.5045558757977129	-1.0969261014426888	0.031415941564857934	-0.43629269052383873
-0.018517295774229607	0.5739805771582632	-1.1759965741288043	-1.4861150337742874	-1.079160847208163	0.02683659522187229	-0.4227561565135468
-0.04265230160585247	0.5827465604559505	-1.1642067094272666	-1.4648925754394733	-1.0629234623869628	0.021203791563344142	-0.4091830017027706
-0.06468181936281256	0.5909519737154386	-1.1470576511093156	-1.4421988529555902	-1.0480182510151552	0.013927122989707542	-0.39592362780045165
-0.0840189806027149	0.5982753078945393	-1.125181843872265	-1.418463149509036	-1.0339890512196404	0.004946436132459868	-0.383579956272896
-0.10112187471465037	0.6038720866243997	-1.099511693134758	-1.3939090503161262	-1.020515613512834	-0.005736866562114085	-0.3731080933677816
-0.11610673916724401	0.6075555437516876	-1.0709022878704852	-1.3693527407371529	-1.0078581970303528	-0.019083165093501872	-0.36582412095125394
-0.13085305182964926	0.6096955370751852	-1.040275773822293	-1.3453581073052643	-0.995320067562832	-0.03586047805443028	-0.3613729428010297
-0.14599282378504297	0.6100370826586551	-1.008657610824467	-1.3218697284493808	-0.9820111594822203	-0.05589902920352295	-0.3603199683261251
-0.16102063608876496	0.6090065822448033	-0.9773109412684697	-1.2991011950008189	-0.9672785313931642	-0.07868700626499726	-0.362747863407219
-0.17546554933662353	0.6061129336130507	-0.9469906202530636	-1.277054742638233	-0.950850197154047	-0.10399011257919819	-0.3683643089318336
-0.1891004919675039	0.6015860129521365	-0.9186760822449472	-1.2571864521295917	-0.9341221231377643	-0.13021146877612913	-0.3774527759622514
-0.20136344939911494	0.5953073380635704	-0.8926215286858826	-1.2398513241763653	-0.9170785559037773	-0.15611276218643155	-0.3894123704881869
-0.2120187882073793	0.5868630630963856	-0.8684827483874815	-1.2241776864742102	-0.9004612876991547	-0.18186845798309148	-0.4038030470357929
-0.2214533999808851	0.5760429280237702	-0.8450255111242845	-1.2099526029642855	-0.885303230310021	-0.20756372807273218	-0.4197835651873774
-0.22899612645636894	0.5626125788332378	-0.8218830461851765	-1.1968954637317404	-0.8715837783166737	-0.23152100917418483	-0.43591911425773266
-0.23418857368145127	0.5464691931865514	-0.7990945326042215	-1.1840385344837336	-0.8597706521348897	-0.2513218114274444	-0.45092858366467536
-0.2365694278634365	0.5276532406337021	-0.7759963267662657	-1.1703599402190972	-0.8505974029322608	-0.26641164174585974	-0.4646953375352291
-0.23744579706471863	0.5062112133431219	-0.752107796046773	-1.155071336779138	-0.8435552563695985	-0.2765810494340368	-0.4764883440266437
-0.23744950627977354	0.4823306946372602	-0.7266596785660565	-1.1376216588835006	-0.8394723626442744	-0.28227064698751714	-0.48691350547498524
-0.23762196488147505	0.456409027840224	-0.6992945874398808	-1.1177070701856409	-0.8384698238491767	-0.2836486975322695	-0.49580183295946895
-0.23742107173439447	0.42826730838947497	-0.6690326986694395	-1.094317096837168	-0.8387899109938554	-0.28041400892402046	-0.5028524837285377
-0.2366120807395492	0.39774268280226394	-0.6360080419319883	-1.0675525989558652	-0.8404055354244131	-0.27337281294426635	-0.5088084806421138
-0.23608461680436774	0.36519477864623084	-0.6010256833026462	-1.0384515588759322	-0.8428109683324033	-0.262569146342283	-0.5135888490443525
-0.23633267565285396	0.33074815207387015	-0.5641134728759001	-1.0076112746990737	-0.8446922723000596	-0.24858994032814508	-0.5182975600490507
-0.237934339838807	0.29493491038224723	-0.5254399324402106	-0.9759601576958619	-0.845416697557949	-0.2336475574361197	-0.522998930055681
-0.24111132862362147	0.25754011276400307	-0.48499409432770035	-0.9444128759043655	-0.8442244454373502	-0.21962403282093063	-0.5283259233883428
-0.2451131717272667	0.21902406165220298	-0.4431930605448275	-0.9133948134562968	-0.8407244262303589	-0.20677451521554174	-0.5342421419530279
-0.2483709530066973	0.17944011989224473	-0.3999825797644646	-0.882687268940322	-0.8354717989435847	-0.19501867959790764	-0.5404147373664316
-0.25024916853584434	0.13932550596216667	-0.3557149698090113	-0.8518759181236235	-0.8277082135609447	-0.18552512864908344	-0.5464731227213001
-0.25063394560585356	0.09807562254971244	-0.31048182964303656	-0.8204860726600254	-0.8164613749578947	-0.17817943338225042	-0.5513636725620432
-0.2504434620388525	0.05637775911532757	-0.2658517123952006	-0.7878586036030046	-0.8033724753558323	-0.17410157763789508	-0.555456173068895
-0.2500067516863523	0.015509019685349117	-0.2220681526701067	-0.7526922892930117	-0.7898406834217364	-0.1735158866158935	-0.559035834065746
-0.2496091479916872	-0.023828901923514757	-0.17981996198354097	-0.7146037448551357	-0.7770387001776387	-0.175946299781813	-0.561858233555977
-0.24894222146101166	-0.06045035305745591	-0.14055031292211456	-0.672933842130577	-0.765762397197118	-0.18131431775364382	-0.5639045004530638
-0.24797860740232136	-0.09347079676936612	-0.10484417615518576	-0.6274449872308596	-0.7553697911944468	-0.1888463900780118	-0.5652414291323649
-0.24640749835012343	-0.12214463592624106	-0.07255855326718351	-0.5778323743321123	-0.7453412668580649	-0.19914659859015887	-0.5672823693057039
-0.24402544504267162	-0.14720623977206804	-0.043837371289978264	-0.5247121940545554	-0.7344614616233947	-0.21330055060097614	-0.5695774723902609
-0.24142272129275988	-0.16826351807172432	-0.018722361011805494	-0.4696847568127404	-0.7227485604771618	-0.23136286342450718	-0.5728890684536254
-0.23958478487478163	-0.18659006271515488	0.0024322170246482006	-0.4146338020448061	-0.7104714239767593	-0.252974689361611	-0.5771088509791023
-0.2380117573549607	-0.2016919456258107	0.019845979463509855	-0.3610313959800384	-0.6983007439425051	-0.27758806325258484	-0.5833762352670584
-0.23544693864558514	-0.21405913590391687	0.034925012737686736	-0.30991384123576693	-0.6851871694066086	-0.3043928686723413	-0.5911013088167898
-0.23271653823581956	-0.22407427264511737	0.048759081468462376	-0.26221344861737994	-0.6693569129777104	-0.33257871857416543	-0.600376151072508
-0.2300895536063234	-0.23347845508998447	0.06192799151693203	-0.21881070172261174	-0.6496646916704666	-0.36232279675015755	-0.6108182804925044
-0.22801903935342713	-0.2430657710097644	0.07558425340485471	-0.179334486441961	-0.6259560932712951	-0.3927320377528158	-0.6230384575933932
-0.22624010557140242	-0.2542883336779597	0.08959854945157474	-0.14302514396991287	-0.6003640768437751	-0.4238363558124721	-0.6368089502379557
-0.22495099983061917	-0.26780625332172825	0.1036350293825982	-0.10916842486342511	-0.574046227323576	-0.45484900318748334	-0.6514609047640149
-0.2255206352846766	-0.28276436237942665	0.11792224717000248	-0.0789434434809405	-0.5472478709303397	-0.48562109249842406	-0.6671801639707169
-0.22825227418398086	-0.29990475500819463	0.13172297801937743	-0.05137579834724289	-0.5178288803381537	-0.5159931243476747	-0.6837492739137949
-0.23334705867118466	-0.3181673624052471	0.14517657066232054	-0.026567992227848516	-0.48543588131704674	-0.5461900423027999	-0.7006666907803456
-0.24124227182769054	-0.33844839584439185	0.1576321784112496	-0.002850964876470685	-0.44925106979559487	-0.5758970719107872	-0.7172234778664206
-0.25259680089268394	-0.3604053744095928	0.1678738688799985	0.01906597227694551	-0.4094785940318841	-0.6052346923789109	-0.7335962843123494
-0.2662862188159993	-0.3840486511887051	0.17505872079343715	0.0402442225136701	-0.3663219912190266	-0.634575412649528	-0.7491942175583373
-0.28167567053539094	-0.4085472624534747	0.17934907702730418	0.06235037218476716	-0.3201624188597279	-0.6636914654328372	-0.764639360624841
-0.29833841277284456	-0.4336078755595608	0.18107794451835346	0.08534905223149358	-0.2709598178928677	-0.6923988669788226	-0.7787698500856096
-0.316757142070526	-0.4582159887584041	0.18085159363552933	0.1087058054500665	-0.218089349228729	-0.7194310199045735	-0.7903891550007739
-0.3367087631789599	-0.48204448616225865	0.17939449920931977	0.13130513511370417	-0.16127930047621652	-0.7443824393952492	-0.797613084027571
-0.3559026337398677	-0.5056836069295778	0.1767108364531192	0.15465218380460588	-0.101061553426722	-0.7666189832890584	-0.8004140868700919
-0.3735175545564536	-0.5283967054376638	0.17397769475510572	0.17798417583745968	-0.039143268556873105	-0.7851094570531485	-0.7979430433730348
-0.3896033465151763	-0.5493446212655593	0.1710711600083899	0.20181073665054883	0.023048111866557232	-0.8006175636469333	-0.7912283954202921
-0.4048440102801953	-0.5677361744530205	0.16865757287748046	0.22580409485895397	0.08439904429244324	-0.8130821500481733	-0.7803339618444644
-0.4186383970711272	-0.5835746216597476	0.16752926343508617	0.25198764890412195	0.14514217262611823	-0.8224412758813928	-0.7660616428032107
-0.43144741858048974	-0.5967194379026217	0.16811468673144447	0.2803676861670218	0.20530702936450923	-0.8284742374486469	-0.748106526502172
-0.4436778404969786	-0.6069356992759573	0.1691301531937145	0.310258197101332	0.26460278411603033	-0.8316475140167101	-0.7274557274575254
-0.455489407269077	-0.6142910668612832	0.16943134243104835	0.34199756728690245	0.32297859377851956	-0.8319095817333066	-0.7054357175663766
-0.4670114402533701	-0.6188827388996478	0.1693047241878557	0.3762439385466067	0.37922851620305414	-0.831037959949255	-0.683289072375231
-0.4783253842537269	-0.6211439576581069	0.16910046474124613	0.41244903219499046	0.43391166462507974	-0.8298630340363715	-0.6632485623594311
-0.4895328673659728	-0.6214462450657662	0.16935776274886472	0.45002915390728854	0.4882684774452478	-0.829481137772544	-0.645322415076337
-0.5002901065615549	-0.620225790628867	0.1691449312220517	0.4890053235044907	0.5423657386937484	-0.8309754451257261	-0.6305506568748485
-0.5103837394815085	-0.618702782292545	0.16932270255807086	0.5288880591170251	0.5959658986697979	-0.8324805599133698	-0.6181911315143227
-0.518512114043263	-0.6175869621312803	0.16909034056578492	0.5688114200499841	0.648379204595405	-0.8335448678620789	-0.6082091903116721
-0.5250503191347423	-0.6169313789277039	0.16773487968076006	0.6072839260058025	0.698797169062344	-0.8339861663077484	-0.600060380539476
-0.5301005851417347	-0.6169602372030311	0.16400140447058537	0.6441319803981287	0.7467413846096007	-0.8333692334338787	-0.5942590903954899
-0.5332926317603086	-0.6173321194399466	0.15932683613906212	0.6795770863570327	0.7921743792255846	-0.8307728962096554	-0.5898909582271474
-0.5348891962129039	-0.6175998686447359	0.15415252134761803	0.7139470279118851	0.8349056056397031	-0.8262189605897583	-0.585181364815339
-0.5347720554294235	-0.6182048939995253	0.14891439283746905	0.7470398167793073	0.8748641593033216	-0.8186060472539025	-0.5803705365158831
-0.5330093304168214	-0.6182463582367406	0.1431778292361997	0.7792260929896928	0.9114140051276457	-0.8071055077047771	-0.5738893526720223
-0.5298024293231149	-0.6180208154653092	0.13634361854996424	0.8105134971190693	0.9426216345147624	-0.7915316916139774	-0.5655001437972225
-0.5268303633328216	-0.6174852760402477	0.1292864684077188	0.8407035561753113	0.9692155082706306	-0.772753526922435	-0.5544566576544965
-0.5245062073125395	-0.6166137925137763	0.12117731782412082	0.8697454274840128	0.9925356870662627	-0.7523093858682932	-0.5406985505651957
-0.5238286072032292	-0.614558523536894	0.1120612088728223	0.8981148711938616	1.0128556418504755	-0.7316331389950081	-0.5259350552451931
-0.5255907917354234	-0.611847345303246	0.10257824571087747	0.9254745871735952	1.0310333791123691	-0.7114524379661413	-0.5098695440637347
-0.5291896256837552	-0.6095088507701727	0.0936175471214465	0.9502386739405302	1.0497985247826964	-0.6927526457003663	-0.49172655385162806
-0.534980900186428	-0.6088863521942808	0.08512795206729686	0.9720248284389177	1.0693138414341756	-0.6764732878453532	-0.47081245335440464
-0.543434355141606	-0.6113491254985304	0.0777636781787147	0.9895012674258881	1.089977632447797	-0.6626232770565312	-0.44783580540339046
-0.5544154700865433	-0.6174070061969025	0.07101519586123696	1.0024058691292042	1.1115947026762714	-0.6511391120430792	-0.42234550951752636
-0.5686399653237828	-0.6279888474272394	0.06459970473117994	1.0107813884640349	1.1334648727185213	-0.6405910351306847	-0.3936331656626216
-0.5864786242728107	-0.641856047345752	0.05865014185155949	1.0149344952273274	1.1553315657379157	-0.6289760840387042	-0.3622547927846334
-0.6060865513261949	-0.657832208588201	0.052517594426447115	1.0161401212897125	1.176285612973135	-0.6161967907897226	-0.3287316162640852
-0.6264432334085297	-0.6753632558981629	0.046784110819919705	1.015538939726379	1.1955459004810478	-0.6019391748281377	-0.2927947455081316
-0.6471805732776581	-0.6947298291929381	0.041446643915955275	1.014368643389577	1.2134909343709324	-0.5869428874189244	-0.2528365523225519
-0.6687218125488518	-0.7155304415970282	0.036461849639302824	1.0133177752285565	1.2296251173933224	-0.5709473487994918	-0.20988558166508683
-0.6920157309238959	-0.7376111815844011	0.032108827891944816	1.0135158956030694	1.241578410287985	-0.5541276680366936	-0.16537537997838683
-0.7164537361359147	-0.7597847511497092	0.028536742306825638	1.014777495811483	1.248646959881863	-0.5349349533027399	-0.12082383597103855
-0.739811927824012	-0.7814812172656623	0.025459991263259235	1.018061104719943	1.2502524330377505	-0.5128602289992779	-0.07695593042929014
-0.7629683355486006	-0.8018222348207739	0.02368784270744656	1.0230173872187769	1.2481527020321121	-0.4877204060108962	-0.033519186579126226
-0.7846597820435794	-0.8205311877329108	0.024268933031622128	1.0291347894701466	1.2429495403042086	-0.4618468460627	0.009368703035460668
-0.8048938149960115	-0.8383248471467266	0.027215727117624655	1.0369484338769615	1.2347688031458732	-0.4358952759962937	0.0518582005873508
-0.8240228793801807	-0.85565366334688	0.03321286444313461	1.0457953368681026	1.2239337753691393	-0.4094689821320857	0.09376697785729143
-0.8423257244863099	-0.8727691007401188	0.04229457914583415	1.0558254626845207	1.2106296135011834	-0.38177982002816147	0.13355720819805733
-0.8594467576225839	-0.8889580535746666	0.05460377078881418	1.0653149932971715	1.195266946008368	-0.35246612997725835	0.17002593118951687
-0.8750328827813709	-0.9037392160609633	0.06961523741028779	1.0743908246787746	1.178060794289097	-0.3212136459973184	0.20360153856116342
-0.8884239052350159	-0.916010313501598	0.08656553848759717	1.0824814799598204	1.1587856102908471	-0.28797293855766937	0.2351617669219231
-0.9002854773762817	-0.9259367181947408	0.10473489388044775	1.0892254864420388	1.137261231570142	-0.2539612643206649	0.26574507342972126
-0.9121171291763702	-0.9327603246968506	0.12336707422632891	1.0937457903975893	1.1127714524315693	-0.2202070625093564	0.29406608710129833
-0.9238601912053463	-0.9369930999283818	0.14238552023282264	1.0969024427765564	1.0845062837115553	-0.1878660218810362	0.3201883082626469
-0.9362740282215622	-0.9390434763877789	0.16122873180261643	1.0998388094221077	1.05220033010841	-0.15590809638330633	0.34239362290043607
-0.948718861974741	-0.9386563378467139	0.18058846446883853	1.101994087718647	1.0166478170204498	-0.12447123722445791	0.3609109061731436
-0.9612820822255341	-0.9362130671335762	0.20028315859780982	1.1048866332616885	0.978059961456776	-0.09452616514906098	0.3751644515699619
-0.9732061829202311	-0.9318511559977107	0.2205975408330324	1.1082239834253895	0.9379093701094784	-0.06576072875126872	0.3857790535316564
-0.9837680438509517	-0.9255639295435157	0.24161821520571963	1.1119414277060533	0.89623853418721	-0.03744732158215869	0.3934889462296203
-0.9935616950966818	-0.9170994091588347	0.2634684533870774	1.1153491590118592	0.8528706776039592	-0.010292744077163345	0.3980010973526321
-1.0027924344170274	-0.9066607113777335	0.2861523838118118	1.1178536020784804	0.8079837407618018	0.015818857703368768	0.3987871690499979
-1.0107213257165193	-0.8946234997756825	0.3105075664145735	1.119550190484388	0.7621162847679999	0.040796899433367784	0.3964655951627948
-1.016215393948202	-0.8823051413942139	0.3371674394842286	1.1208813562770357	0.7153763615864557	0.06486195150884072	0.39308561370702133
-1.017756572582869	-0.8692655363676344	0.36484287958461326	1.121244627982299	0.6686909538643648	0.08805626680364151	0.3875959729760674
-1.0153057486492751	-0.8545189357907962	0.39325256096575006	1.1206879575485778	0.6224509027809205	0.10900079550291948	0.38154937567249225
-1.0101801139840865	-0.8376654033191142	0.42129363576717854	1.1189992343920174	0.5756226073006252	0.12776683575121933	0.3746858258416148
-1.0027727767389	-0.8181055795425934	0.44789662849645717	1.1145228429987741	0.5284732043828705	0.14551235293108453	0.36789363096227634
-0.9942118420544198	-0.7954699562475812	0.4720650925121047	1.1073439925458717	0.48059585906314195	0.1608918601539718	0.361091810057953
-0.9850642609933848	-0.7702440077016511	0.49424849725727704	1.09864629751205	0.433512218183072	0.172769801881298	0.3545102365745805
-0.9755196843003106	-0.7424644846888744	0.5144772310703262	1.0892985990625184	0.38824301100538494	0.1805517519119923	0.3484135936221153
-0.9651206309133916	-0.7115402187541756	0.5345280404058839	1.0811065594590634	0.3442594975837246	0.18346972312438606	0.3434084895488617
-0.9534326446005206	-0.6774795277592477	0.5540804640681555	1.0746103331433323	0.30140786497783767	0.18169917614748246	0.33899947063016134
-0.9412704286634899	-0.6396963427823902	0.5734590244913336	1.0684920338540234	0.25922305396711	0.17528388875481832	0.33373676317943735
-0.9294180730938336	-0.5981610663604912	0.5928673268819898	1.0638664534440498	0.2168701942263594	0.16504273379319967	0.3289958518999643
-0.9170787137416769	-0.5543818330176762	0.6120899855919582	1.0603511194524007	0.17359389807243367	0.15236877062546922	0.32401512787229925
-0.9037020396675974	-0.5109137476416427	0.6323123364037805	1.058098395493959	0.13120671576518245	0.13750783358538288	0.3177419254199346
-0.8885738630622027	-0.4682490622972671	0.6538156582125765	1.0575701139690685	0.09034795639874887	0.12099239412611076	0.3082186077465594
-0.871281062343299	-0.42755499651308126	0.6768131621957972	1.0575960928426251	0.050482361038515965	0.10554002216493266	0.2951011539249695
-0.8516684349538927	-0.3896057696526836	0.700445939783363	1.0567585884947772	0.01152448195588543	0.09304602982261385	0.27856746232409424
-0.8284993915056273	-0.35495335362610764	0.7245461240509701	1.0543403184277376	-0.025932708675969685	0.08527865320790157	0.25806975960941686
-0.8024097451399494	-0.32393247131258146	0.7477358730284331	1.0494120852188578	-0.062463087146865	0.08409573622663044	0.23326499359552255
-0.7742367611476505	-0.29714427196539034	0.7694269132426459	1.0416611123524089	-0.09785517755743776	0.08963091630480924	0.2033046530678546
-0.743535518702123	-0.27475187184877503	0.7885090084837855	1.032377652768983	-0.13120162951147818	0.10189480662163487	0.16872647681223513
-0.7107146268693436	-0.25681965996972245	0.8054069726211354	1.0203030474007837	-0.16214127221965466	0.12024147481701256	0.12756375522246693
-0.6761158955405212	-0.24198839167007613	0.8201725524770763	1.005357145599279	-0.1893372167145234	0.14314629740990958	0.0802514582817686
-0.6399598458723269	-0.2286580346952653	0.8318409876638779	0.9880792391665039	-0.2134565503693281	0.16958964360735287	0.0268007872466543
-0.6042752784693137	-0.2170760736904944	0.8407386982060138	0.9678726965329911	-0.2357658734525638	0.20003033693685135	-0.030564518728017076
-0.5696257133505875	-0.20578320133329414	0.8462708828793276	0.9457062406146111	-0.2569381312771817	0.23323794577338192	-0.09239046972633157
-0.5362709632470967	-0.19312763265764346	0.8488055928898387	0.9217990941321645	-0.27862783365756916	0.2687230792641387	-0.1584526023789024
-0.5045651767038054	-0.17875711158973082	0.8482153389645962	0.8965565418578039	-0.3021516037843767	0.3065771774296127	-0.2267627580963676
-0.4741170219141835	-0.1620140313979286	0.8442131063158859	0.8695951644500006	-0.3268219432598873	0.34573306795709063	-0.2962624802584943
-0.4456283837866738	-0.14095462344290105	0.8373942251679307	0.8418970378705342	-0.3519689960473509	0.38452893810836564	-0.3659340765641075
-0.4203588499006392	-0.11546281912282216	0.8283891260785848	0.812985920103731	-0.37768762582688176	0.4218726520055989	-0.43457356115519774
-0.39742565421528697	-0.08632709923970106	0.8172169767189552	0.7836092509602879	-0.40393746950142745	0.4578163986292863	-0.5005208368715698
-0.3781711868098924	-0.05450461969988703	0.8035015059103214	0.7536294484547432	-0.4315514312993871	0.4944440701070643	-0.5643003172804057
-0.36206127217369677	-0.02017047156341131	0.787472268067768	0.7232244202707818	-0.4600688058847452	0.5318661413715597	-0.625217382734502
-0.3482624871426504	0.015714423192023617	0.7685113713989533	0.6928937990129205	-0.4895298170019248	0.5690362874047243	-0.6834939527745989
-0.336026643162693	0.05177892548674456	0.7470605482397152	0.6626339269534121	-0.519065382707088	0.6050351784881145	-0.7379519385370503
-0.3251166878420899	0.08672242044258338	0.7231025066889193	0.6329388556905864	-0.5486041225882187	0.6403181997289942	-0.7889120477827586
-0.3153074808310042	0.119069037073701	0.6973881813540381	0.6034005279065207	-0.5782132857829095	0.6749505482426084	-0.8371427361197535
-0.3063976401547495	0.14689113445217367	0.6711599089265481	0.5742354331809048	-0.6072048952674628	0.709700030499147	-0.8838581204709329
-0.2978267178201595	0.16862998647849384	0.6441847937961611	0.5453960776525344	-0.6359379416652176	0.7466789484215053	-0.9294387645216892
-0.289143559026756	0.1835327460740274	0.6164328826155774	0.5176050295975068	-0.6637486432046554	0.7871463773445488	-0.9731417077242198
-0.28018109353631515	0.19266349253729476	0.5879800283002806	0.4899649376475111	-0.6902761936032724	0.8299861078449045	-1.0159789964968242
-0.2701576445165247	0.1965441432936678	0.5592854577420242	0.46334708777119643	-0.7154595619805152	0.8726753182068281	-1.0577214516268485
-0.2597273351250841	0.19571953967297342	0.5299420363142259	0.4373212221655048	-0.7399643203190105	0.9143294251786473	-1.0982695120531698
-0.2494827602207873	0.19065623531878084	0.5006484397707065	0.41096860762550874	-0.7634088753457002	0.9553305150164058	-1.1375173656346216
-0.24045215218798344	0.1806057095756589	0.4723171655165762	0.38419356707524926	-0.7867272255038792	0.9963084952071908	-1.1753311613165836
-0.23317389795004598	0.1653239384072419	0.44461308380211584	0.35706541215040183	-0.8094327142393068	1.0359053667025446	-1.2119119533176612
-0.22814126843956017	0.1453370544149836	0.4168937833110983	0.3293302916413139	-0.8314061595885059	1.073367102324854	-1.2475731838133568
-0.2258505950056236	0.12131933625434252	0.3885460995046524	0.30157305515240307	-0.8527321658226397	1.1074756161586432	-1.2813524719145077
-0.22679419688479252	0.09412413783902115	0.35937507298284344	0.2726186621611457	-0.8726221930510561	1.1373711699275169	-1.3135810662629517
-0.23100639138477938	0.06535502125240295	0.32908165310098103	0.24211770808954675	-0.8917220519259662	1.162942171686905	-1.3451284379718165
-0.2393625281794897	0.03455699392338544	0.2976937388345437	0.21014284118483995	-0.911069970675677	1.1859287821042308	-1.3750329450244245
-0.2516144805287221	0.0012798592724091729	0.2651580162313281	0.1760589034125149	-0.9310396235039152	1.209344786366826	-1.4033765869621972
-0.26820562249746566	-0.035269650885614796	0.23211486599690923	0.1394212867673741	-0.9512218602636732	1.2345386082427743	-1.4302556266245474
-0.28811691820562824	-0.07491319829055268	0.20007027153080137	0.1015043944528724	-0.9718681992917996	1.2602963349810983	-1.4561595668930813
-0.3104130789448383	-0.11610990137601793	0.16863819871292846	0.0623223355415444	-0.991457918205137	1.2861922123545069	-1.4814045148401265
-0.3356501172178849	-0.15757806532559485	0.13782660236448874	0.02110817984553398	-1.010100120076697	1.3126693137098497	-1.5054948308299354
-0.36301461512034516	-0.1987541638439163	0.10781464643442719	-0.021984783433614707	-1.0279551384760188	1.3401687987728474	-1.5281763752166888
-0.3924566666177799	-0.2398860416536414	0.07786841951788977	-0.06840164372758614	-1.0444323322531628	1.3695992265957995	-1.5499626835407496
-0.4235831716016632	-0.2818111007772994	0.04811373205885636	-0.11748964390369843	-1.0600707287241045	1.4004560864729296	-1.5704166654782143
-0.45594329936281175	-0.32569854400329395	0.017777130359362556	-0.16891434005671196	-1.0736916155150715	1.4325389062199017	-1.5892299681715696
-0.4887249014085228	-0.371432771120059	-0.013445490377211856	-0.2229457184089635	-1.083558695255643	1.464677585819745	-1.606837795939922
-0.5219914387692753	-0.4180813006452279	-0.044688844681012	-0.279384018745891	-1.0883247890171455	1.494386326456226	-1.6237565569760506
-0.555398085117434	-0.4621076830066252	-0.0763572474848797	-0.3377805257595229	-1.088268690847801	1.5208395295725958	-1.6390245008577384
-0.5894005403863143	-0.5024832657198619	-0.11011084217429203	-0.39890599340060495	-1.0841800326219464	1.5444095345918596	-1.6513073925189832
-0.6234944046541797	-0.539045263150374	-0.14562063536883918	-0.46239733107120745	-1.0775471380268835	1.5641903397904344	-1.660733254478363
-0.6571131054232836	-0.5720020823322101	-0.18221365031189193	-0.5268825233097043	-1.0689318086934727	1.57841504792604	-1.668069352547528
-0.6907215587045712	-0.6008064681708449	-0.22014321173394064	-0.5915237529460575	-1.0594569143453616	1.5869816284670417	-1.673319689102033
-0.72450502306567	-0.6246130796775726	-0.2581453753637281	-0.6546495823978398	-1.0495943460175239	1.5894534311799784	-1.6764086330354668
-0.7577785773800699	-0.6415945497144224	-0.2951687520065069	-0.7162526827303612	-1.0387591696031564	1.5870459921080617	-1.6776710072629601
-0.7909951409313549	-0.6506731112856377	-0.32985252737500165	-0.777183103000636	-1.0271682026576987	1.5797644103219064	-1.677178924783044
-0.8241316716757061	-0.6513988609550386	-0.36215999431698515	-0.836234631987874	-1.0151178941381778	1.5682231111474993	-1.6738033325884898
-0.8572992094845622	-0.644478100083416	-0.39292238833395227	-0.8933794696175335	-1.0033470322231943	1.5532491225521476	-1.667775702522844
-0.8898652940943502	-0.6329441024291469	-0.42195995719280666	-0.9486852725791086	-0.9912333397764885	1.5352481077282591	-1.6591580813908342
-0.9211609722123355	-0.6185265077903545	-0.44955438334218395	-1.0016853845748976	-0.9776302608344873	1.5143279882903564	-1.6495489924513076
-0.9515607748166758	-0.6025750530163019	-0.4756540146991111	-1.0521076071272755	-0.9614722790355541	1.4916427161140229	-1.6381109240438723
-0.9808499197377911	-0.5860922330262244	-0.5007806074995089	-1.1007947609826083	-0.9423834869411679	1.4693012762400468	-1.6253950757596607
-1.008737503535142	-0.5700808593330007	-0.5245816076710762	-1.1486201655623485	-0.920610180915155	1.4462498211286838	-1.6117380535294887
-1.0344213732767509	-0.555467817999839	-0.5475323526365283	-1.1951915278452434	-0.8961447531806924	1.422957271425802	-1.5973844069338874
-1.0585026325594489	-0.5451458065817932	-0.5700680853282694	-1.2407403029682045	-0.8695561554577613	1.3988997709066238	-1.5814467729716821
-1.0809401662316314	-0.5402980679530759	-0.5921627771810639	-1.2847183713231725	-0.8414692614532825	1.3742671028044988	-1.5653438613287467
-1.1021754832997914	-0.540975712431161	-0.6133004431362843	-1.328003287796461	-0.8132914345201897	1.3495596290260956	-1.550646380530722
-1.12185470631691	-0.5461767243927517	-0.633210302385386	-1.3696936888124935	-0.7847148177731128	1.3254708939842383	-1.537097704018807
-1.1397621805783453	-0.5556305894358026	-0.6516555345603324	-1.409721517102301	-0.756509995260224	1.3018545725915818	-1.5254273443207806
-1.1560839268851775	-0.5672995982098271	-0.6677146975471058	-1.4481592368913723	-0.7290252442426487	1.2796670675238522	-1.5152488140599545
-1.1710632128036473	-0.5793632999181758	-0.6820910282528184	-1.4851976580532977	-0.7036232797918277	1.258530051734075	-1.507056142111882
-1.1844329076852222	-0.5908022125656761	-0.6946534853664619	-1.5195121783992664	-0.6806859201489586	1.2378278799450193	-1.5002053156567032
-1.1969860132071266	-0.6012713763713372	-0.7055487560713557	-1.5504233828103418	-0.6586496984087656	1.2176659252217572	-1.495264466526075
-1.2089126770319238	-0.6103200631808672	-0.7159037278171018	-1.5790867625389746	-0.6382510455813092	1.1974984918506817	-1.4919773338427849
-1.2200250224448814	-0.6163695385751439	-0.7256042660936485	-1.605893977681003	-0.6192092019609338	1.1758732729907684	-1.4911508122033832
-1.2301454210815634	-0.6189495667036704	-0.7345386441251844	-1.6305824375598144	-0.6010524182334084	1.1511214156124383	-1.4922331371785518
-1.2388985235015915	-0.6185177567258013	-0.7434182116949309	-1.6521725733420662	-0.5831254700305658	1.1238310191335907	-1.4950103327402944
-1.2464615468824916	-0.6153094721979608	-0.7522938610277822	-1.6722668093038364	-0.5655904587789657	1.0946782260958225	-1.4991631838919
-1.2537013943037112	-0.6088267806664214	-0.7611140613370417	-1.6908213698175425	-0.5488681852711471	1.0642780068782098	-1.5044147321689745
-1.2598803087053774	-0.5994770575936943	-0.7709712395227097	-1.7071533094570694	-0.5336845408652816	1.031476778852857	-1.5098400066914577
-1.2648861300245349	-0.5870557390643432	-0.7826604505468471	-1.721221530583472	-0.5199310173449343	0.9953402002195113	-1.5161120190288195
-1.2689185733569388	-0.5722215670644256	-0.7954421147142718	-1.7342960101636749	-0.5069855794750362	0.9558106330769351	-1.5235828377671277
-1.2709473582021764	-0.5545650778349879	-0.8088955828950799	-1.7467889763302211	-0.4955881726100877	0.9130160100840152	-1.5315010024516065
-1.2710002004322134	-0.5339045522316278	-0.8224691776979344	-1.7583627403802187	-0.4849390312368906	0.8672453160813145	-1.5404082220624176
-1.2689908996323442	-0.5104604081328041	-0.8362165699458748	-1.7674519591306104	-0.47509543237088975	0.8198846794849113	-1.5498905927392477
-1.2649863451266206	-0.4842150236738065	-0.8500527133947074	-1.7746263827725077	-0.4658092312977224	0.7720205512204705	-1.5601610824061225
-1.2591024607093162	-0.45519738177804486	-0.8635023721629884	-1.7804391047742298	-0.4570274397089804	0.7231365062290172	-1.5705887290919736
-1.2517935394803292	-0.4236798988836798	-0.8768129819475821	-1.7839551696020632	-0.44846621285151933	0.670446052400204	-1.5816970384117726
-1.242223738611604	-0.3905829536131042	-0.8901989892976426	-1.7852506623378808	-0.4391173017594962	0.6138774322226304	-1.5939669023759835
-1.2312217132338585	-0.35650459574069243	-0.9027656680479477	-1.7852571585810466	-0.42770361626669495	0.5547999212716426	-1.6084258216512906
-1.2190978509301973	-0.32294474283041064	-0.9133705796014889	-1.7845906222468455	-0.4131668437963202	0.49462115583642186	-1.6245103773316372
-1.2056868891886774	-0.2904061108703403	-0.9225684867583309	-1.782587461225598	-0.3953976168048084	0.43378208956062375	-1.6425274931673446
-1.191839276372284	-0.25949863202355455	-0.9305449064526344	-1.7787738172586802	-0.3733763029833325	0.3729433245281531	-1.6628671137349016
-1.1777004089274843	-0.23044279945250895	-0.9371020619464662	-1.772721775153237	-0.3470216873113099	0.31299017503458904	-1.6840924526817984
-1.1636116737446807	-0.20282639673368688	-0.9428467023594987	-1.766416395882636	-0.31661967818809744	0.25394933115430096	-1.706113919061965
-1.1503109091182162	-0.176383010637771	-0.9475942049383618	-1.7590779760900583	-0.28283208407364874	0.19670464147870367	-1.7285218712159274
-1.1378813220013968	-0.15127951630162137	-0.9514365916511065	-1.7503245874469389	-0.2461134220954613	0.1400685482417733	-1.7508933113959069
-1.1267840105471836	-0.12806283013163808	-0.9546309246255223	-1.7405367624663857	-0.2070353236830832	0.08628573496350334	-1.7722069004609777
-1.1177716221102783	-0.10734247232245864	-0.9572015961758839	-1.729302813195675	-0.16732341460377226	0.03538800472318259	-1.7925590582426632
-1.1106620212059095	-0.08918278046865519	-0.9592281150559473	-1.7155384202040536	-0.12939619411358574	-0.013301760923351502	-1.8119149840090494
-1.1061256511698778	-0.07376996129672736	-0.9612411780690495	-1.6993252107188543	-0.09392197324528187	-0.06136433580331055	-1.8304280770876302
-1.1055898048768191	-0.06189308432064421	-0.9644027202192359	-1.682200316875831	-0.06356790097672907	-0.11018293187996511	-1.8481144328107149
-1.1109426709573924	-0.05497444579312906	-0.9698502352144912	-1.666358483956055	-0.04073613084602878	-0.16275175522613847	-1.8646999687025647
-1.1227235313905104	-0.05507939959984422	-0.9793721281063177	-1.6544910713393541	-0.028486621746258673	-0.2214228665324432	-1.8807290104093402
-1.141688192779279	-0.06377298866573652	-0.9945284726592875	-1.646282261303807	-0.02881673065702184	-0.2864197874299831	-1.8948472730868446
-1.1676613860089848	-0.0825282415540458	-1.016925132588375	-1.6422472710679639	-0.04387610160818078	-0.35684694874444217	-1.9061076621341577
-1.2014922664774208	-0.11221660942410835	-1.0464691793952055	-1.6425608135959369	-0.07457518962053641	-0.4305092525897409	-1.9142579903185946
-1.2432525528908938	-0.153958874894772	-1.082401210420031	-1.6466131005506075	-0.12068434175742557	-0.5060031193489962	-1.9187069001495471
-1.2928753967446174	-0.20653049617588018	-1.1240355889826446	-1.6545577060264587	-0.18111075314602518	-0.5828554697679804	-1.9185987095567434
-1.351605738506367	-0.2697730679711678	-1.171021677318901	-1.6654547079810451	-0.2526364371563186	-0.6605547994198879	-1.9123522517231244
-1.4190169285185539	-0.3433200019285137	-1.2230152537483658	-1.6787338607212103	-0.3340305765283005	-0.7378453886127048	-1.8992616731744747
-1.4945283275218202	-0.42602994434975594	-1.2784302177848614	-1.6925679019624582	-0.421417673699275	-0.8131150559229414	-1.877141329447437
-1.576280274761224	-0.5162689673092448	-1.3360374318795651	-1.704001744530358	-0.5108317309603724	-0.8838710868396029	-1.8463058532816419
-1.6640374066952108	-0.6118485760843305	-1.393647590834009	-1.7109207983550865	-0.599891084848092	-0.9480938088113091	-1.8061848857140028
-1.756808557943307	-0.7108803616931293	-1.4495366665568277	-1.712344242450983	-0.6866169814539821	-1.0061528491187606	-1.758221398216409
-1.8545118858843728	-0.8116731264312459	-1.5025556628445647	-1.7072285096668407	-0.7691970163215077	-1.0598140331844892	-1.7024965650701516
-1.9567925924355118	-0.9130524822373555	-1.553701986592597	-1.69521560724069	-0.8461618547868679	-1.1109661625290295	-1.6405648022854527
-2.06237695934536	-1.0135205076524791	-1.6030278455474658	-1.6779595360630946	-0.917473222543528	-1.1620679989665539	-1.5736335233270442
-2.1717235784878866	-1.1132949203541613	-1.6511498841813759	-1.6565109650856087	-0.982419120778458	-1.2130504494626515	-1.5031338939911705
-2.283962421649978	-1.2126696689052707	-1.698693844107495	-1.6334222960081382	-1.041882668910009	-1.2649485413965897	-1.4295586015343011
-2.398866498203459	-1.3121562955587638	-1.7447134293962168	-1.609279767249167	-1.0964710931226345	-1.3174044892974535	-1.3534794375693084
-2.516558336596472	-1.4116574014217182	-1.7887467009291294	-1.5861541528305472	-1.147613092914046	-1.3715018949362843	-1.2759544803984386
-2.6363612086023194	-1.510512303144228	-1.8304539395240738	-1.5646417359161382	-1.1978746420995499	-1.4269009774459216	-1.1967893998123613
-2.759176470858579	-1.6083052546588121	-1.8692946725378137	-1.5442483931809632	-1.2472050266422472	-1.4852125161479761	-1.1178713066065633
-2.885709090105643	-1.7048977525066054	-1.9053699637294785	-1.524773440966471	-1.2951460367934233	-1.547302443522676	-1.0391918736068737
-3.0160202583048212	-1.800814948424424	-1.9388304869505792	-1.507368413831334	-1.3417706846573787	-1.6127934951658762	-0.962762537122481
-3.149832200436636	-1.8963175858061316	-1.9687047135826703	-1.4933826535050378	-1.3881265729689838	-1.6821195878128454	-0.8878434331163039
-3.287274997499355	-1.991641574454291	-1.9951944823458831	-1.4816684501738606	-1.434778254907381	-1.7558955844824413	-0.8137231806395798
-3.4270674058090784	-2.0883043543812545	-2.0179343012133844	-1.4715549385347182	-1.4814965646143599	-1.8355714149437945	-0.7395711274233854
-3.5687417009569575	-2.186458722210001	-2.0366464613360726	-1.4629029948032886	-1.5276092157091035	-1.9206964545985097	-0.6664632848734657
-3.7125442679546548	-2.2857281292331946	-2.0518778917553946	-1.4563899438034342	-1.5727174144455702	-2.0110919367398092	-0.5948385590815486
-3.858369218366566	-2.3859542180212903	-2.0649784111185294	-1.450856857611693	-1.6170887376502212	-2.106338278074145	-0.5246587535977086
-4.00665721770775	-2.488156425433644	-2.077387576931669	-1.4462641808833503	-1.6580771908798133	-2.2058894653868535	-0.4549336049413216
-4.15713794903573	-2.5927806639434396	-2.0904718584149653	-1.4435654688336435	-1.6960422358995788	-2.3090100846501587	-0.38468520946684825
-4.309491664574885	-2.700898754102477	-2.10478745576233	-1.443117553628679	-1.7319839049292018	-2.414197315986896	-0.31361416019564314
-4.463784333534805	-2.8128339460315535	-2.120811841888211	-1.4441728430203786	-1.7658333148366863	-2.5222347511429977	-0.24092761291367265
-4.620261414272715	-2.92874339466573	-2.13840585846713	-1.446136318733595	-1.7970190136046265	-2.6335888398880467	-0.16736428722546492
-4.779976925158507	-3.04834150725022	-2.157336916789413	-1.4492121744744535	-1.8256566279038675	-2.7468182365244833	-0.09294514411851693
-4.94341959319658	-3.1704005938807582	-2.177452846816612	-1.4529353871091675	-1.8532767412030953	-2.86151012819943	-0.017482380702399214
-5.110989701742727	-3.294451577375138	-2.1991420371948593	-1.4570408235166363	-1.8814006701438064	-2.97760312465126	0.05958227143087941
-5.282702530449943	-3.419521612450526	-2.2224974789018455	-1.4608690241999596	-1.911602089494489	-3.0961592859736236	0.1382234946515598
-5.458377727866042	-3.5456499041413787	-2.2472581320426714	-1.4647580127300368	-1.9440024301219505	-3.2172316369976177	0.21726197050763496
-5.636922577609245	-3.6724236714031124	-2.2732111904462164	-1.4703203718761126	-1.9810384356330766	-3.341420120585926	0.29654624737195545
-5.818440809614918	-3.800152891155924	-2.299832889792747	-1.4777458996368407	-2.022526528697729	-3.469847714962915	0.37537237990287775
-6.003140387876106	-3.928916797149569	-2.326080714506117	-1.4864151983735585	-2.0674139164851466	-3.6025338163234846	0.45229546746796967
-6.1908890418331985	-4.058746513032298	-2.3511082042885905	-1.4966674290710174	-2.1160929864425433	-3.7389298926671826	0.5277039029776621
-6.381602892162749	-4.188998363769817	-2.374675199498096	-1.508753341260649	-2.1687938375706275	-3.876915716094245	0.6014356033716334
-6.574556245701679	-4.319869996231561	-2.396890793341015	-1.5221509858965339	-2.225462956416431	-4.01746929499329	0.6719772253698152
-6.769502044220846	-4.450700639639347	-2.4187720085000075	-1.5381042433011707	-2.2846364960589995	-4.1600999205814615	0.7392528339567319
-6.966830336583969	-4.5815176999029	-2.44056199242831	-1.556347169409492	-2.34445305944402	-4.304111421691425	0.802840423721358
-7.165901154844356	-4.711697861322887	-2.4624902855807105	-1.576455859164821	-2.4038352401449314	-4.44784142276587	0.863549531463659
-7.365996634916401	-4.839238839666339	-2.483413983323399	-1.597016280191571	-2.4607147563782634	-4.588798320261327	0.9234861618625958
-7.566552420829979	-4.962446559423927	-2.502195302316244	-1.6147358271278072	-2.5122453674416825	-4.723491500684876	0.982084720670056
-7.765644965403094	-5.079403775539119	-2.5181631084418137	-1.626961058772318	-2.5564967034442745	-4.849557919394837	1.0393612579449358
-7.961354912686679	-5.188923096167735	-2.530649652469949	-1.6341374400162556	-2.5930176312977578	-4.967271262687636	1.094286363858407
-8.152975352268347	-5.290340812717763	-2.5396699732901897	-1.6360038963131625	-2.6204679764464824	-5.077708387850526	1.1454212638103254
-8.340526962642894	-5.383753644088391	-2.546061054597536	-1.6328551775403934	-2.638412285191749	-5.182953264195229	1.1924244570250986
-8.523534972567058	-5.468437853470883	-2.550244373951104	-1.6256916795045921	-2.646243152985433	-5.28499429347081	1.2355110919265073
-8.703092822933849	-5.544882554291383	-2.5518391481133937	-1.61481133804434	-2.6457295021203775	-5.384530787717601	1.2741101299559126
-8.878470921613314	-5.6130923640064365	-2.5508971992183596	-1.6013362238594886	-2.6395909308903454	-5.48329984626559	1.3063341221540157
-9.049600448295104	-5.673880581863952	-2.5477094026144282	-1.585835434293956	-2.6294282161806737	-5.583021054172303	1.3306308981435897
-9.216683405854392	-5.72897885557127	-2.542692016937352	-1.5705526772014033	-2.618051673788166	-5.68641960630054	1.3430821695430502
-9.381246703186187	-5.780563218074483	-2.5367820546174453	-1.5589711165858313	-2.6083173313203525	-5.797352058779063	1.34298861902965
-9.544584115720589	-5.830249366243813	-2.53140479261785	-1.5539442672718973	-2.6024207649923405	-5.916719214549284	1.3291099926603942
-9.70854205758073	-5.878759604613364	-2.52790019722473	-1.556303556124187	-2.602050552217402	-6.044200230921324	1.3027883848799244
-9.87270593919952	-5.926824212753984	-2.5267790553602656	-1.567543220443363	-2.607960553816331	-6.178451253380576	1.265601830080879
-10.036664703721815	-5.974523840418511	-2.527522665826958	-1.586502610183053	-2.621129493942155	-6.318410829681447	1.2191372278867325
-10.20210579015225	-6.022529929224175	-2.5299515871696987	-1.6116524664719105	-2.643108919052724	-6.462435197540056	1.1633751320844747
-10.36786783173335	-6.0712983096738515	-2.5343799336072954	-1.641883001503278	-2.6740027937379596	-6.610669393722115	1.0997590956105865
-10.534160965731994	-6.12099641475769	-2.540549967700575	-1.6754638821286518	-2.713547205300449	-6.7622427346342455	1.0298931345973468
-10.70191306375897	-6.17177179728962	-2.549213558464823	-1.712244512659837	-2.7608421338547857	-6.917014693701443	0.9545769709266847
-10.87220275523937	-6.2243295282825395	-2.562112275090257	-1.7511212800176241	-2.814063169506574	-7.073822333374978	0.8768219757281519
-11.044677587857272	-6.278401081589041	-2.5798616706691013	-1.7904080271717953	-2.8724074443163654	-7.2331274190792145	0.7980139336355361
-11.21879339598446	-6.334365516300375	-2.602165405965309	-1.8296745246421224	-2.9355072396545787	-7.393917486643645	0.7215921280647795
-11.393501591303956	-6.392852729963102	-2.6289547908715276	-1.868494581449664	-3.002824139405005	-7.554975609009633	0.6475008804078253
-11.568943225970338	-6.45349613540778	-2.659631038197213	-1.9055356147819296	-3.0742189749953455	-7.715719786978341	0.576141628539947
-11.745431657134906	-6.516820798340814	-2.6944981900043268	-1.9404199721180504	-3.149104415593412	-7.8749959148651065	0.5079607122482037
-11.921765189953419	-6.583343944246323	-2.7337196598366673	-1.9736469913929817	-3.2251934155341364	-8.031669335939775	0.4434553708830169
-12.099232468204278	-6.652261856558056	-2.7766920577760557	-2.0046007186203005	-3.302097065435325	-8.183536471810788	0.3816770631013743
-12.278442023018325	-6.723266667027426	-2.8229680289720465	-2.0331198559211394	-3.379664892228677	-8.330196296902834	0.32272988733307717
-12.458214895577195	-6.796379546232605	-2.870859760161385	-2.0587725096734824	-3.4577388719105255	-8.471227343077189	0.26726488326013015
-12.637747200566867	-6.870898806310731	-2.918772696958272	-2.0809777536187584	-3.537514218162702	-8.60642828965588	0.21448110749037191
-12.817689012789938	-6.946749219681329	-2.9652908299856895	-2.1002815873804277	-3.6205774236630335	-8.734975424952252	0.16251789040537096
-12.99766431101333	-7.023561308168896	-3.00964592360139	-2.115876457302195	-3.706177139578892	-8.85706896033827	0.10940128144845696
-13.1776339778933	-7.1005345891279985	-3.05056998422085	-2.1280561204731763	-3.7933878774028122	-8.973196150180389	0.055217153695199084
-13.357805483511338	-7.17772935647621	-3.087765592803349	-2.1362768740108273	-3.881973674260594	-9.082951732157948	-0.000962360293792569
-13.538561369560469	-7.2542330951858975	-3.12080194746297	-2.1414705644287464	-3.9716269476560253	-9.18613285546442	-0.06024105624805992
-13.71883774300653	-7.330042573301282	-3.1499304103534636	-2.1436189754777613	-4.06289373215649	-9.282276972128772	-0.12254983257013476
-13.897084299784302	-7.404970136032249	-3.1753277725177336	-2.143306774257193	-4.154909832027206	-9.372354764454187	-0.18761968971940882
-14.07282867264226	-7.479273286678905	-3.197367570246017	-2.140007887608625	-4.246682249927034	-9.456766274221227	-0.25455041626393526
-14.245576173028338	-7.553311457771621	-3.217221345539295	-2.1329797669864394	-4.337696026300267	-9.534411239517699	-0.3233510934777337
-14.41427401642067	-7.627244182840873	-3.2349866816722717	-2.122159332691771	-4.4278837161039775	-9.604908977904527	-0.3937049562447348
-14.579719509175604	-7.701175082018464	-3.250539928062733	-2.107342417221813	-4.516099153771536	-9.66785806972517	-0.46461062884367826
-14.741167353698307	-7.77508868420636	-3.2643019355235356	-2.0882461379810624	-4.602598225816475	-9.72356736389442	-0.5360003193736331
-14.898874973128063	-7.848964803137295	-3.2772983817445973	-2.0645134703342425	-4.6881036454205	-9.772877786100164	-0.6067678817919844
-15.051723299791975	-7.9224171558656336	-3.29062577886986	-2.0370517900017187	-4.77273472793239	-9.817189687179674	-0.6767626679453674
-15.199127139253541	-7.99622743557396	-3.304751753992563	-2.0050529946144153	-4.856478752694911	-9.857817975044453	-0.7464822906644466
-15.341653638086402	-8.069374735547784	-3.319185082067655	-1.9692543520650427	-4.939362414934393	-9.894960025801408	-0.8153633608183274
-15.479378775978553	-8.14265201759279	-3.333491806323882	-1.9288074120746397	-5.021302342988088	-9.928816313828555	-0.8840826423623297
-15.611706587060413	-8.216180788784524	-3.346973736111303	-1.8856201075383565	-5.102383856854995	-9.960461176617333	-0.9529503585918713
-15.739290538363438	-8.29022938085473	-3.3586472495263537	-1.8399479322742445	-5.1821772828228925	-9.990191730129775	-1.0223694942334216
-15.861911454101165	-8.365317692520362	-3.3680802865511343	-1.7922540402440248	-5.260170352793045	-10.018275376233625	-1.0928404892302526
-15.977985615043206	-8.441284471891985	-3.3749915283502516	-1.743234156252398	-5.336223928762607	-10.046720884838718	-1.1644998614378759
-16.08781031140206	-8.51787221915666	-3.378193586485966	-1.6938805823902958	-5.4100116409243215	-10.07605893652147	-1.2382084104722273
-16.19277477181481	-8.595439134388695	-3.377264872696289	-1.644182559762181	-5.480779372914607	-10.105969561060812	-1.3141376841185068
-16.293555500208626	-8.674150283956255	-3.370939720098601	-1.5934282054909463	-5.54771609417993	-10.136787919715376	-1.3917413832273775
-16.389268703424747	-8.753539475508116	-3.358458646110309	-1.5418649717821433	-5.610469449132238	-10.1678495202959	-1.4710134114229436
-16.47944386163547	-8.833813387295514	-3.3395659766207024	-1.4889238845179729	-5.669226792299283	-10.199264494601492	-1.5517230517276497
-16.56375526663103	-8.915028761194666	-3.31494846985309	-1.4345453978962932	-5.724366080397639	-10.231059564805733	-1.634188253740136
-16.641735811549903	-8.996964010457399	-3.2847937969869556	-1.378055239539057	-5.775709593436022	-10.261873123885511	-1.7183371972355401
-16.713276802013425	-9.078892809126476	-3.2492660739638217	-1.3208474792418434	-5.8229205220973	-10.292253690455905	-1.803442581743985
-16.778841938812004	-9.160116393454807	-3.209692685417015	-1.2626280856081984	-5.866807914153844	-10.322313800612177	-1.887916374400017
-16.839173406603138	-9.239993479008483	-3.1661436273981614	-1.2012953228896606	-5.907741462404915	-10.349610076990002	-1.971077814875536
-16.89450593731344	-9.318919851120175	-3.1196285710611615	-1.137492056258482	-5.946175630052597	-10.374568609539159	-2.0516011905691682
-16.942063864962666	-9.396466150697814	-3.07053021579153	-1.0709134630861066	-5.981962665256646	-10.39693253864722	-2.1298192912685465
-16.9827191136052	-9.472721179873211	-3.019645356495219	-1.0026263142974197	-6.0162697169426025	-10.415709583229114	-2.2067058508349024
-17.016602110810123	-9.548167884690015	-2.9678402544456617	-0.9342894106069288	-6.0483342480373965	-10.43095173619637	-2.2817802120704327
-17.0435838422121	-9.623172223503122	-2.9156551716283423	-0.866454569946143	-6.076623975514652	-10.442420758155695	-2.3549536445008323
-17.06389802850645	-9.69714112170744	-2.8624528379662664	-0.7992396009031384	-6.100929656849802	-10.450001255914799	-2.4249899240503368
-17.077338512010083	-9.770161486010071	-2.808657594836158	-0.7321362663854523	-6.121189904408743	-10.454317611115815	-2.4928464574525417
-17.084149725326846	-9.841932659911162	-2.754193640020181	-0.6642033185258263	-6.137751928506183	-10.454895136265863	-2.5595824349008742
-17.08378524422673	-9.912519786921559	-2.6979792759498564	-0.596160191831052	-6.150581886896697	-10.452237546935587	-2.6268434509796474
-17.07577776476065	-9.981952450143801	-2.6408262844884978	-0.5299107035683754	-6.159148362225209	-10.446559475812338	-2.6960671585914717
-17.05991419671719	-10.050332948150702	-2.5825835338969423	-0.464436816376238	-6.163096574282543	-10.437261277481092	-2.7681092658745348
-17.037395845522408	-10.117580935933614	-2.5228460501880616	-0.4009675455478316	-6.1635301296377385	-10.42467538208575	-2.8423922250960265
-17.00715074018161	-10.1836929095073	-2.462360672223356	-0.3391005296512372	-6.16040032888779	-10.408975474252083	-2.919008750083705
-16.969626267056075	-10.24811878078375	-2.400501952729458	-0.278700569739312	-6.1541678301199925	-10.390524080356444	-2.9983279541557595
-16.92662302777148	-10.310358022738784	-2.337956854642764	-0.21945505538101923	-6.14653551715555	-10.36917238826895	-3.0807303176695378
-16.878339972367588	-10.370392135391805	-2.2755833257130416	-0.1623118520030989	-6.13767853444263	-10.345551973293722	-3.1667784981885676
-16.825345787898044	-10.428350684102737	-2.2133264588238757	-0.10740638028687878	-6.127429485265053	-10.319376577384405	-3.256546835332454
-16.767711368208417	-10.48443764357766	-2.152700022811834	-0.05493503205764905	-6.1165830373107415	-10.291745083227774	-3.3491500327135793
-16.706480910478952	-10.539307157425643	-2.094834158316314	-0.0045473400103467065	-6.1038784504031085	-10.263594044056664	-3.4440836138850557
-16.64186766745008	-10.592891605825804	-2.0395209154340073	0.04379076916533889	-6.089192665741678	-10.23585751850669	-3.540313307170356
-16.5746503361143	-10.644688610380056	-1.9870666586415626	0.08960611185764816	-6.073873958002913	-10.208675368700693	-3.63756811358968
-16.50557668794515	-10.69524724065236	-1.9383456847207403	0.13387024637523987	-6.0578062957528696	-10.182747248117874	-3.7354655245599124
-16.435215653323457	-10.744531620433564	-1.8928379488191962	0.17527035083699505	-6.041385968975682	-10.15869005852955	-3.8336389325637397
-16.362671533893582	-10.792925780637422	-1.8517373057492936	0.2157109963446145	-6.024281766018826	-10.13685436988003	-3.930936001385266
-16.287569532250796	-10.840427533929104	-1.813733508402998	0.2532787423504968	-6.005384429934277	-10.119071844969136	-4.0273277174825655
-16.211000881207283	-10.887165893128776	-1.7794275687023695	0.28767087237466255	-5.985266857169484	-10.104767727150762	-4.1228893825121355
-16.132599274127763	-10.93311404824626	-1.7486802876535463	0.3183718197608227	-5.964208292397373	-10.094283907212033	-4.217067870146833
-16.052822570159016	-10.978384146888919	-1.7204557572904424	0.3444517897462012	-5.942437498603215	-10.087622899057944	-4.310089450037432
-15.971898748847327	-11.0219892503138	-1.694333994225547	0.36599611165399376	-5.920503918174338	-10.084429546776263	-4.401987717602951
-15.888842698926997	-11.064484700059088	-1.6707955799942291	0.38459373420160464	-5.897684671680381	-10.08560537450627	-4.493366516727138
-15.80453655344929	-11.105727968175866	-1.6493989921262007	0.39908085990793457	-5.87363169033679	-10.090395372985583	-4.583848058539324
-15.718257193226743	-11.145180105353479	-1.6299717864792285	0.4098850980042031	-5.84868549778616	-10.09807512036827	-4.674565023049062
-15.630624120820157	-11.183170766247969	-1.6117058579847414	0.4181417063763672	-5.821979942187332	-10.108072011557542	-4.765141836533312
-15.54261733166545	-11.219497446900242	-1.593981247280439	0.4224265042413416	-5.794796040512161	-10.120011249297917	-4.8559653056276755
-15.453551823234987	-11.254699406223729	-1.577479318423265	0.42563601632028697	-5.767689938046378	-10.13316945631601	-4.947710929627222
-15.3639360784299	-11.288295340849109	-1.5614316943225215	0.42706161904604173	-5.739630663863676	-10.148435056265855	-5.039692261885144
-15.27441013220732	-11.320238516798927	-1.5465475952833916	0.4271175273520493	-5.711733349949414	-10.16451799091426	-5.132041316670341
-15.18464724175141	-11.3506048725829	-1.5330797439719062	0.426450543136822	-5.683711844635886	-10.181324923414946	-5.225096236801512
-15.09529113139153	-11.379668341707326	-1.521044849036911	0.4245752138309174	-5.656714164290912	-10.1990842149506	-5.317720770022871
-15.007281286271018	-11.407295564549827	-1.509881150645717	0.4211900754411049	-5.6315476874575126	-10.216042695396192	-5.409984860648001
-14.92064521735925	-11.433991624617276	-1.500735024773906	0.41776080445381797	-5.606705594307845	-10.233514848048237	-5.501748061576973
-14.835515911246373	-11.459551957889744	-1.4934207451742407	0.41425273998270745	-5.581742228422087	-10.251936268054576	-5.59291174039903
-14.75185249927235	-11.483260050142068	-1.4888887959923935	0.41025548568717957	-5.558417335836732	-10.270865489441185	-5.683751628337784
-14.669921705988825	-11.505328673843376	-1.4868761689292986	0.4061931678998589	-5.536266269926675	-10.290635391296702	-5.773953208054571
-14.59050962871468	-11.525194311356147	-1.4869846293188715	0.4009371023159444	-5.516631699630437	-10.310066176978278	-5.8632317688370525
-14.511950879141306	-11.543164565630917	-1.4895102427613924	0.39613945266673983	-5.4996464712137145	-10.329081012324211	-5.951963384717694
-14.434414218675336	-11.55883268498293	-1.4935429457352973	0.3912057248536632	-5.484200057198925	-10.348345909035045	-6.039597651603914
-14.358658147650752	-11.571916894954647	-1.4988933008883136	0.38714784862227397	-5.4709373091608375	-10.366866940421971	-6.126664329639728
-14.284405126052432	-11.582951126312928	-1.5059163337663932	0.3851545889812968	-5.458952472048248	-10.384147340903153	-6.2134051969386075
-14.211599204867678	-11.59160492210427	-1.5151689502913448	0.38360050344501156	-5.4478155273205795	-10.401341851530823	-6.299015151492085
-14.14027808788602	-11.597669148293464	-1.5252713235339197	0.3833704814488608	-5.439105017957769	-10.417077204377577	-6.384137436922361
-14.071397662561976	-11.601565924127739	-1.5362821965321092	0.3840837400396628	-5.432986683288461	-10.432096045732935	-6.468528755360303
-14.004371919394012	-11.603308717390838	-1.54794310918308	0.38695387427203126	-5.4272834616729275	-10.446260779751936	-6.552339262044288
-13.939396399501838	-11.602740060063011	-1.5600126583480625	0.3923277624143207	-5.42232438334278	-10.458854698146052	-6.635276865114319
-13.876310164732217	-11.600157427104984	-1.5727594758307548	0.40059474445937676	-5.417318779338181	-10.471007185912672	-6.71670004072212
-13.816204724208983	-11.595801130621465	-1.5860633453871182	0.4106699268441408	-5.4126779756270755	-10.482320449380213	-6.797176939319762
-13.759404206342086	-11.590022241749526	-1.5996545123370236	0.4233564433143127	-5.408885745068928	-10.492417644414386	-6.876879281101715
-13.70519398847261	-11.583557128228545	-1.6139804756005471	0.43790802474797924	-5.405039357969547	-10.502541872164674	-6.954813513592691
-13.6530181980482	-11.575692073220981	-1.6287939086678034	0.4542985270186442	-5.401163318837314	-10.51253046228374	-7.032004686259837
-13.60290242591702	-11.566568363611559	-1.6433186321431879	0.47327854670459696	-5.398283968856439	-10.521965697907806	-7.108194072198155
-13.554551424570988	-11.555714123309498	-1.6586268375410993	0.49383088026330396	-5.395497803129576	-10.531715190281398	-7.183255732335277
-13.50767895313305	-11.543650329105903	-1.6741219281712403	0.5165716833853393	-5.392610590136787	-10.540444250760084	-7.256395221487437
-13.46298236819798	-11.530105700029763	-1.6895095066174917	0.541137037324614	-5.390656532222564	-10.54865178812946	-7.327061237717481
-13.419999357912568	-11.514978874194865	-1.7053746940921728	0.5679368776304858	-5.3886349957724455	-10.55715337169446	-7.396271845660161
-13.378210253180367	-11.498563325539596	-1.7206348840667944	0.5970623394310735	-5.386624586168456	-10.566233499438193	-7.464344508072206
-13.337166782866746	-11.48075523646777	-1.7346395583150993	0.6288436254803667	-5.384615660249305	-10.575864750969306	-7.531078078738535
-13.296842357864012	-11.461028866422945	-1.7484639688646937	0.66253235523915	-5.382314489188242	-10.586758851178272	-7.596766407517094
-13.257293773043768	-11.439204418694517	-1.7609625934306028	0.698325793540626	-5.379796623805235	-10.596992602662677	-7.661393141247655
-13.21828955628172	-11.41525418236106	-1.7717223111814568	0.7355405630957648	-5.3773915655723465	-10.60547680053748	-7.72415086335263
-13.180248085054263	-11.389492659933948	-1.781444231865293	0.7753489142260175	-5.374617501104791	-10.613668682248225	-7.785484824237811
-13.142651782076381	-11.362190504200914	-1.7893562407860537	0.8182271036244904	-5.371650800214711	-10.621508891151391	-7.845191708812126
-13.105182383215345	-11.332547125656237	-1.7962235313486463	0.8636524442824884	-5.36838486587719	-10.629157883403996	-7.9051808763559155
-13.067188669632124	-11.301426606304732	-1.8023490833263949	0.9115428484252996	-5.363950666543648	-10.636642272507505	-7.963792412671433
-13.029824909050213	-11.268903138649618	-1.80665663842632	0.960884228640414	-5.359542735354314	-10.64356818856407	-8.020819640766147
-12.992923139440641	-11.23467590752714	-1.810911797100859	1.0127907287576121	-5.354493562347337	-10.64813011213425	-8.077236754230801
-12.956129639057604	-11.198913213667742	-1.8150289570555893	1.068218115655031	-5.347814050173368	-10.651380210848236	-8.132960739077758
-12.91963169218363	-11.161489727251528	-1.819036086447718	1.1273185747711056	-5.339621459161018	-10.652547108917078	-8.188525266396711
-12.883271354511102	-11.122402429089389	-1.8232715723926496	1.191205909930449	-5.330158978193603	-10.652700208207207	-8.243516153780492
-12.847335180194388	-11.081863838760553	-1.8275970114256057	1.2594498323460692	-5.319132491736206	-10.653085930559097	-8.297651304855886
-12.81235013431729	-11.03963759401377	-1.831113532678256	1.3308364547167508	-5.306995508820848	-10.651747748613007	-8.350834470533401
-12.777764655796373	-10.995935240428164	-1.8349344597708022	1.406259793803256	-5.293549885506077	-10.649226730658391	-8.403640769005264
-12.743593331238623	-10.951142092510192	-1.8381233641204424	1.4848855722069856	-5.278036126086982	-10.645479456006292	-8.455166360290654
-12.709679068698227	-10.904459032884557	-1.8412595173181705	1.5667966645536942	-5.2615303904038075	-10.641391001287081	-8.506937432586101
-12.675186500197682	-10.856032624697052	-1.8450652920798654	1.6525111568033872	-5.243748284049674	-10.636337752864598	-8.558255581476711
-12.64087260525099	-10.805622580438301	-1.8483873193407832	1.7402198383707597	-5.225053947301716	-10.631423971912358	-8.607371266182378
-12.606465890446044	-10.75322191244071	-1.851194796688567	1.8301822370450667	-5.207226181860118	-10.624914139371697	-8.654200136221315
-12.571232471468333	-10.699275939564668	-1.8524731028910941	1.9230025164355085	-5.188477373429776	-10.617351842737708	-8.698576857778905
-12.535324899589895	-10.643363408332354	-1.8524231404433507	2.0177574238191447	-5.168557203221502	-10.60928098034701	-8.74150942481072
-12.498239549901538	-10.585753021780281	-1.8517649685748088	2.1152580647160013	-5.147213668692127	-10.600434840034183	-8.78371443009276
-12.459255917301949	-10.526523750455215	-1.8638707685305076	2.2154625074710883	-5.124215260829231	-10.591685213344489	-8.82433588447012
-12.4194589572146	-10.465894069392768	-1.8794233645919305	2.3170930808123034	-5.101431200505019	-10.581447664167039	-8.86202379358977
-12.37840609990731	-10.40350611501521	-1.9084298869366627	2.4211698119914193	-5.079587356703864	-10.570462525233253	-8.897081675535778
-12.336333833447608	-10.340261456301251	-1.9369354202611366	2.528136004985318	-5.056947623871084	-10.557464883685576	-8.930369947671965
-12.292989991470336	-10.275851564963657	-1.9657574577919332	2.637786440814644	-5.033084116723515	-10.543288805184229	-8.962445460018397
-12.247563079263502	-10.211061967389998	-1.9944071571427564	2.75074160539427	-5.008026076728385	-10.528747776418804	-8.994160725266175
-12.200058386401684	-10.146312063661679	-2.0220479532540216	2.865758547518256	-4.980817816717185	-10.514103306147902	-9.025110104438719
-12.151876886942034	-10.081781001093239	-2.049484855989373	2.9835640299978032	-4.95400684536515	-10.499167583630138	-9.054238189992201
-12.10323984789911	-10.01828364684515	-2.0769950109969155	3.103701475916922	-4.92630135296004	-10.483452135155611	-9.08074832453013
-12.054015286869964	-9.955205616196183	-2.1043591343872188	3.2254744063140706	-4.897612979917258	-10.467330291852472	-9.106361443464664
-12.00361355765946	-9.893320559972357	-2.1183073997848423	3.3497837270471673	-4.867826720736178	-10.44989674445643	-9.131716715463263
-11.951462947477614	-9.832639035527826	-2.127364081516127	3.4760634423394743	-4.8347348227144735	-10.433082748390577	-9.156246038797539
-11.898065655828782	-9.7736698459477	-2.121920162143845	3.604157411859522	-4.799090879792929	-10.415416911192121	-9.179376988073525
-11.843312581589073	-9.715986786866319	-2.115410145081066	3.7342207093106135	-4.762564831840954	-10.397452358293735	-9.200424665742627
-11.787606837757211	-9.660200734550507	-2.1069106696479385	3.8665534451813155	-4.72513160023466	-10.378632591955103	-9.22006753441011
-11.731236432815805	-9.60593878043894	-2.0970518106407576	4.000304417287317	-4.68630221399894	-10.357778619615864	-9.238219491046797
-11.674623405864862	-9.55274606217208	-2.0866330154906736	4.135859090795028	-4.645841948545762	-10.335460123983124	-9.255249764740945
-11.617078537214208	-9.500304494774564	-2.0756110663641487	4.272063267038275	-4.60336148983761	-10.312486684318511	-9.271080968345657
-11.55842162432946	-9.448108356163646	-2.063349572754465	4.409152800076214	-4.5603603001140955	-10.288771847310482	-9.285872007235556
-11.49936156007661	-9.396710624798855	-2.0494684139168355	4.548085590960079	-4.5176452720321825	-10.26294503347653	-9.297351812839143
-11.440635693588913	-9.34586630763706	-2.0337385104749894	4.687999686441626	-4.474455592090028	-10.23559862470221	-9.306313826070863
-11.382526047225088	-9.295303182132361	-2.016457028318255	4.829108867158442	-4.431319631647277	-10.205775303469983	-9.314393840112205
-11.324394103104236	-9.244535369031288	-1.998336712477287	4.971706143466379	-4.387441419319551	-10.174630980363894	-9.322073121309534
-11.266747243074368	-9.194331150088312	-1.9789916183245717	5.11458026099659	-4.342110602918939	-10.142316014064352	-9.328143591948704
-11.209435589854793	-9.14443069755153	-1.9586999698033085	5.2576500448470425	-4.296999770722905	-10.109599524882869	-9.332187411755573
-11.15278845549913	-9.094466549944578	-1.9373005595469455	5.401451809219902	-4.252239151613869	-10.076477279343239	-9.334428208767429
-11.096474775770087	-9.044210812173585	-1.9157493786245856	5.546105055091506	-4.207486769571204	-10.042781223862422	-9.33528639325598
-11.040208387811079	-8.994047244382633	-1.89339553681802	5.691530619701056	-4.161961825157989	-10.007256934645566	-9.335107733047737
-10.984205482587425	-8.944173486142363	-1.8707531667076123	5.838127748248599	-4.114823153817304	-9.971487324331138	-9.334553338031524
-10.92816212555126	-8.894250162503745	-1.8478731937277	5.984811493374316	-4.065835688192166	-9.936707121980517	-9.334081160728564
-10.87110413823668	-8.844326021867273	-1.824896441501593	6.131430949623949	-4.015892641605762	-9.90143089038275	-9.333123720960286
-10.812854961459049	-8.795029433246954	-1.8017711743021771	6.277719890631591	-3.965245192856712	-9.866045854380278	-9.330443966205674
-10.752937860942735	-8.746481460369056	-1.7775921020890106	6.423538539427501	-3.9141269502025433	-9.83064793879107	-9.326602573363308
-10.692197556456696	-8.697767010673097	-1.752666421058354	6.56991053581539	-3.8630313120766115	-9.794893378596738	-9.323943850763639
-10.63049915355564	-8.64900550203452	-1.7269039790944332	6.716668084806106	-3.8101108216983075	-9.758311056985669	-9.322129641419203
-10.567552593619062	-8.600875236778773	-1.7001851115879631	6.864166768487756	-3.7572792930933367	-9.721945578524391	-9.319960066420881
-10.503750178106003	-8.553303753802815	-1.671569065272473	7.012595676738709	-3.7056956377131938	-9.68575800647366	-9.316879095069858
-10.438933472883978	-8.506619315647335	-1.6418360801934921	7.162100684353903	-3.655659698326859	-9.650703967548512	-9.313281898126078
-10.373717301439317	-8.460522454760131	-1.6108567615783256	7.311598530747486	-3.607194753586488	-9.61490741117605	-9.309354553724297
-10.308838984745366	-8.415616282826136	-1.5784155249393288	7.462187335605158	-3.559814148231159	-9.577866868264433	-9.305269045370665
-10.244131523133548	-8.371429667565442	-1.545379974333345	7.613767185505477	-3.513043464255308	-9.540924083767534	-9.301152306676702
-10.179872187028215	-8.327621336119282	-1.5110681709816454	7.7669679884302925	-3.4676495664667497	-9.503735823717705	-9.296982538631173
-10.11718240096936	-8.284919435754837	-1.4760002913061196	7.921778026195395	-3.424200164946619	-9.466259716769713	-9.291622424198483
-10.055760295765914	-8.24350288051085	-1.4397716418028474	8.07815099795152	-3.382512090108049	-9.428291048380006	-9.284651521938295
-9.996275387083102	-8.20319580730086	-1.4025519511675535	8.236225237726378	-3.3417009009088186	-9.390280852479332	-9.27643442824268
-9.939337930882772	-8.163403905069696	-1.3649083120158765	8.394976169736616	-3.300346727735216	-9.351458920122782	-9.268865853201925
-9.88463417657951	-8.124846057087918	-1.327333895951719	8.55473463615051	-3.257235946619807	-9.31193152655129	-9.262243357513508
-9.832140191097432	-8.086656609252607	-1.28920763214948	8.71627290801342	-3.213071174391757	-9.271968997821437	-9.255088513651975
-9.78100987080412	-8.049067240004597	-1.2504758497982933	8.879188635282663	-3.1687247242342425	-9.231807974989266	-9.246736546711235
-9.731632371314639	-8.011583789511253	-1.2111767146441224	9.042182619685853	-3.1242940211952126	-9.191877746152645	-9.237893505819407
-9.684716457347541	-7.974187528601862	-1.1585499660358665	9.205858767463395	-3.079841342568994	-9.151889732225996	-9.22906653684527
-9.639745135080043	-7.936040155579885	-1.1011180139842756	9.36993627575487	-3.033665921963352	-9.112033041443715	-9.221227276509964
-9.596401693824314	-7.896828686685927	-1.0293581613737592	9.533957789209499	-2.9854241618499597	-9.071471661577498	-9.21406376809606
-9.553316065891874	-7.856779947827047	-0.9565565826851773	9.697149700025838	-2.9350869830328117	-9.030509151895432	-9.206169717765848
-9.509995971989252	-7.815989186518116	-0.8818986061655102	9.859586550055681	-2.8845578873609465	-8.989196522967688	-9.1980583311808
-9.466465412398003	-7.7744288529118295	-0.8063606066602926	10.022009550575987	-2.833470664598523	-8.947606146858602	-9.189035085043253
-9.424473627754276	-7.731357245962857	-0.7306463716527989	10.183842316307102	-2.782681375407395	-8.905709510125588	-9.178946500642171
-9.383359411710506	-7.687068014305307	-0.6549365599871932	10.343411241604931	-2.7308553527133	-8.86287670426682	-9.169516006300919
-9.341707871759553	-7.6412957894674465	-0.5787477662588808	10.50156388299957	-2.679319362515856	-8.819297759253963	-9.160663907506708
-9.299427152850662	-7.594732570395001	-0.5011566676227647	10.658920455157913	-2.6278881523801654	-8.775100961799025	-9.150470718593443
-9.256884757530386	-7.546999523362037	-0.43506431187220335	10.81560337920886	-2.577001871585023	-8.73067140107059	-9.139087379611558
-9.213868775716119	-7.498811596138738	-0.37263494732752317	10.972625671203344	-2.527611483518452	-8.685720957874302	-9.126919969946888
-9.170373209570991	-7.449627744634629	-0.32371384225337224	11.129416692692313	-2.4795338448843838	-8.640851670223606	-9.114335260950382
-9.127487482013297	-7.3994517324218805	-0.27495075464456475	11.285931334965408	-2.432804628240142	-8.596789323971423	-9.101130405061314
-9.084463237594528	-7.34779214283822	-0.22731240577520628	11.44154662625033	-2.38755306011245	-8.55335105027448	-9.086702445389276
-9.040527620973384	-7.295308076665468	-0.1793396211246009	11.596270017140569	-2.343625013062474	-8.51088790929127	-9.070812788054646
-8.99414775833551	-7.242404955558169	-0.13025606598925377	11.750410901456437	-2.301080796254213	-8.469533152698833	-9.053557431064071
-8.946325191523824	-7.189310380885849	-0.08051586326396333	11.90483121318294	-2.2603425257765317	-8.429158151549972	-9.034876353509935
-8.898550600608084	-7.136062645398922	-0.030089490854583567	12.059325496798643	-2.219746381975954	-8.38992065184653	-9.015372340865625
-8.8508677661437	-7.082187617435002	0.019829550568932083	12.213175397476949	-2.1795550103897243	-8.352496938344773	-8.996966227406695
-8.803124502660246	-7.027885138921366	0.0693879219110677	12.366457421873198	-2.139236160843928	-8.316868834574054	-8.978164266432776
-8.755460177966299	-6.973433320638694	0.11920303865226296	12.519350191518871	-2.099037966395907	-8.28355184371763	-8.9574285106635
-8.708452538730501	-6.91921727975804	0.16981764792241366	12.671297952968413	-2.05887657148193	-8.252365884051992	-8.936139693645751
-8.66185848853206	-6.8648058908573635	0.22109934100638623	12.822917874056328	-2.0180585495545116	-8.22309036498997	-8.915536648518183
-8.61633722295896	-6.811116598922059	0.27359219899022613	12.974738575017694	-1.9760079663395242	-8.194214326937182	-8.894800876332752
-8.57216679088575	-6.757902884747083	0.32685593640723243	13.126681516736397	-1.9329626674423153	-8.166247023826262	-8.874473473852692
-8.52963018636693	-6.704933709323652	0.3817859757205003	13.277480280309796	-1.889102740986185	-8.139048582367403	-8.853824997466411
-8.487997864163544	-6.652571316833342	0.4387593193916588	13.42771871660764	-1.8444378647362036	-8.113456544517769	-8.83162534665555
-8.447538495949752	-6.600708378090454	0.49803149553534076	13.577604465209532	-1.7991216668918415	-8.08852545393893	-8.807491704099709
-8.407646195949695	-6.549527637409868	0.5599188118961589	13.727624146121155	-1.753396740919222	-8.064174031948813	-8.780774465288362
-8.368492364794669	-6.4991391597699595	0.6249929169265149	13.87681185692403	-1.7078803992877227	-8.040054949602009	-8.752149222630289
-8.330610414297725	-6.449475211834495	0.6926360416326558	14.02526491594816	-1.6615876569800736	-8.015285318005208	-8.723346722686625
-8.294305356713169	-6.400487119959987	0.7628196470679424	14.173572076096999	-1.6147836167090048	-7.9904956698744884	-8.691588441899933
-8.258357281813705	-6.352475047478847	0.8352686874501338	14.321271351326793	-1.5677839280715826	-7.965004846711403	-8.656120644565624
-8.2222025574	-6.305215286603153	0.9092575179554779	14.468059750209003	-1.521436287093337	-7.940108413923212	-8.618388103892453
-8.186250844231989	-6.25814850799649	0.9858139819188416	14.614073803380974	-1.4756686283795544	-7.915128997204584	-8.57767660888776
-8.149864509920205	-6.211485995434509	1.06380996721448	14.758765886211629	-1.4302748589641425	-7.889496111030005	-8.534392769759586
-8.113531507589956	-6.164736769683637	1.1436916327233593	14.901273350433566	-1.3858242995605472	-7.862306442834687	-8.488780291948688
-8.076126954837676	-6.118062664101747	1.2243147746505674	15.041486832006015	-1.341905254136839	-7.834912883453862	-8.440939326490362
-8.036737187347654	-6.071620681430213	1.305585194015777	15.178481324976072	-1.2985318848281864	-7.8072652922199435	-8.390450275904438
-7.994990735473027	-6.02533912229931	1.386866265630898	15.313309459974901	-1.2558998947387934	-7.779057080139537	-8.337227381983917
-7.950959623929966	-5.979129982258769	1.4685199388016656	15.444261342121717	-1.2138823702293746	-7.750963178462185	-8.28108902297965
-7.903951525024305	-5.932609454735118	1.5507176832967176	15.571744672758651	-1.1721972315103188	-7.723031949805794	-8.223668725963813
-7.8537454175506936	-5.886112003632559	1.6331027938313971	15.694965971851214	-1.1308558393013626	-7.694941223710872	-8.165479496463485
-7.801121013005886	-5.83920478298852	1.7157594698887388	15.813257622225514	-1.089601327235317	-7.666228960483594	-8.105684688981535
-7.745183474396981	-5.792519868139962	1.7978884929830805	15.92693062058	-1.0482815530285134	-7.6371978265424785	-8.044116364430735
-7.685457899100171	-5.7462546680250695	1.8798129281092908	16.036572097794824	-1.0072781395911121	-7.609033740916253	-7.980624871038055
-7.622127156481707	-5.700945435074902	1.960763362027094	16.141829437402077	-0.9658417918623613	-7.581644595422465	-7.916671290500619
-7.556222906611708	-5.656203420881781	2.0409960773547087	16.24330544794644	-0.924285703289495	-7.5544821116774195	-7.8515288911759855
-7.48815791508282	-5.611808399838207	2.1200790888064045	16.342219084387825	-0.8824567756331966	-7.527236568515606	-7.785226602444155
-7.417664612831485	-5.568363149596124	2.198412947488113	16.43788996861633	-0.8402042755756369	-7.500508370461172	-7.7179137010316925
-7.34486786644504	-5.52589455077694	2.2756633290732977	16.531218878111876	-0.7981564627054679	-7.473176141129024	-7.64894862700855
-7.269987852450707	-5.484970949076122	2.351502185981241	16.621587545365266	-0.7568614662283122	-7.4458619435248075	-7.577798016687354
-7.194407393968886	-5.445066815627842	2.4258307511681516	16.710074943138398	-0.7162657035306802	-7.419497257581584	-7.5045110574498635
-7.118732929241288	-5.406934281524694	2.4990423372799753	16.797351234819608	-0.6757243196778708	-7.393325803665698	-7.429141820120878
-7.043355940886479	-5.370370827877456	2.5707707500139265	16.883119469055657	-0.6358358995141772	-7.367114967370995	-7.352344919487383
-6.96857264241396	-5.335088553543603	2.641119309570963	16.96700191659954	-0.595704174256327	-7.3403109187574165	-7.273428405290796
-6.894173767361951	-5.30102278048912	2.710320193792807	17.049818699364042	-0.5563416766883688	-7.313076223559669	-7.192624205452994
-6.821109667341757	-5.268659538538995	2.7781822768282383	17.131037399626617	-0.5171866141193254	-7.286359633650049	-7.110442544786774
-6.749815514862454	-5.237691168481716	2.8446411896912545	17.210482670363035	-0.47863365512480777	-7.259812671530354	-7.027467451551829
-6.680583423931318	-5.207738226851936	2.909747974743818	17.28805480914981	-0.44041895521824953	-7.233496328171714	-6.944162357271697
-6.613690070730116	-5.178850331501591	2.9736491617735803	17.363319469479986	-0.4025254551637328	-7.208242539011879	-6.860261587291428
-6.54942206678217	-5.1516491762595455	3.036439081615852	17.43728370397846	-0.3639078008754999	-7.18231540836686	-6.776421199204792
-6.4874070022762815	-5.126435749073273	3.098247437921253	17.509461502737633	-0.3253284462731546	-7.155420306356593	-6.692692069794589
-6.427604692770483	-5.103023163494896	3.159280222718018	17.58031898939913	-0.2860087742955832	-7.128496804148754	-6.608730286897698
-6.370204779935865	-5.080939638186896	3.219400607382468	17.649734379583517	-0.2468970693409129	-7.101334838660035	-6.524891639815978
-6.315612478019972	-5.060520570991282	3.278604463680022	17.71897062617184	-0.20786822456863008	-7.073657575135358	-6.441747684051403
-6.263911446384983	-5.041330673757633	3.337452424356517	17.787425661270433	-0.1688128589609945	-7.046214079629205	-6.358635509934271
-6.213748308926595	-5.0231005167244005	3.3954484327721843	17.855356672195914	-0.13031027549514196	-7.017811216636009	-6.275564566375955
-6.164532282837714	-5.006252937943203	3.453251218647549	17.92294317395584	-0.0919717320685947	-6.9884790212023145	-6.192136744938763
-6.116678530555686	-4.991248211397048	3.5106698008427335	17.99026924557018	-0.05492529420620953	-6.95778420970999	-6.107988594759923
-6.069689605312957	-4.977546603433876	3.5672236792400422	18.056740968879772	-0.019308722698081964	-6.9261610672994545	-6.023516435276608
-6.022326686564048	-4.964192556464354	3.622955150174916	18.12269501189482	0.014237075057219065	-6.894856999806471	-5.937978965244299
-5.9747343355918066	-4.951704516472252	3.677940089467752	18.188371172434188	0.04486048564332067	-6.863718350803653	-5.852206875169812
-5.926730188125448	-4.939535327877191	3.7319810638814723	18.25334312590151	0.07228089420647901	-6.833474014105942	-5.7670316206616095
-5.877725696567031	-4.928322418525497	3.7852110279111164	18.317216946873256	0.09698979791222498	-6.80471607174736	-5.6821988611799865
-5.8275639956849	-4.918411728521808	3.836479622553868	18.380091640335856	0.11937067200074108	-6.7774998594392954	-5.597960657196765
-5.776295377450483	-4.909773720596386	3.8853505417740815	18.441922738659116	0.1395231921803245	-6.751153053424739	-5.514339132171682
-5.723479130407097	-4.902595691103875	3.931601711598674	18.502800008754328	0.1569078304804471	-6.726711118032602	-5.431410293755479
-5.669912607332051	-4.896713330416797	3.9744927941175185	18.562617145152263	0.1725840322867199	-6.703423669716328	-5.349406819563141
-5.61488806993177	-4.891843547301298	4.013861165095333	18.621557500246414	0.187647665056574	-6.682216175898912	-5.268064874603045
-5.558444708208482	-4.888134706103551	4.0511010381113275	18.680491150983872	0.2015294757317505	-6.66366554822133	-5.1879165750248175
-5.501269707128783	-4.886419845573414	4.085194229786936	18.738063217560352	0.2145066999630691	-6.6462787637165395	-5.110990288659031
-5.44384602835737	-4.885990065971593	4.116612168924728	18.793858970650955	0.22798894009408777	-6.630170130712397	-5.036207162079009
-5.38620574549979	-4.886692918686525	4.144637502797876	18.84806741891913	0.24141038982402424	-6.6148016635447835	-4.962446885386807
-5.329000494457743	-4.888798731256561	4.16856411967166	18.900386137772653	0.2557595023163566	-6.599980279384779	-4.8905708236424426
-5.272305979022815	-4.891607138128031	4.189229425143139	18.95056369346498	0.2703202459495539	-6.585874821147317	-4.82074831813126
-5.216012022448355	-4.895152057808057	4.206756373329199	18.999268792728085	0.2860437213502847	-6.573106000071315	-4.753051631506407
-5.160580885855281	-4.899532864962521	4.222374131568383	19.04595386721367	0.30337743059474714	-6.561614696532149	-4.687665651396956
-5.106076453033108	-4.9042461518077145	4.235413639777805	19.089881918364412	0.3211701729266104	-6.551226510335919	-4.625314980717942
-5.053396608104813	-4.909506013479878	4.246292397547092	19.130578816788386	0.33959807098607	-6.5419951389318705	-4.56656867868413
-5.002503178705584	-4.9152413240022765	4.2539786892736995	19.168454349684264	0.35926449137896327	-6.532494754597626	-4.5101840282658
-4.952908887181892	-4.921183086100232	4.258931176536351	19.204219281678814	0.38010791424947116	-6.523935409320222	-4.455176439394749
-4.905175758631784	-4.927322740811195	4.260920880848531	19.23861813665587	0.4019889323293519	-6.516706182175067	-4.4020746169310385
-4.85796985472593	-4.933875980974933	4.261218083331192	19.271809446264456	0.4249806773083204	-6.511423387233945	-4.351571264725921
-4.810353718644071	-4.940598567158693	4.261071768988778	19.304157637451855	0.44808579252471237	-6.507797457407604	-4.30248033256804
-4.763599886876719	-4.947370638395586	4.260393383088676	19.334824022367304	0.47145214782268774	-6.505501345696906	-4.256059414061552
-4.718382311955175	-4.9548377088162	4.2587131730501895	19.362712521579812	0.49406660155600657	-6.504681376156714	-4.211201708715794
-4.67455516306028	-4.962721433234053	4.256554532711991	19.388273048593064	0.5159624296924906	-6.504538397035217	-4.168576191134304
-4.631196185035608	-4.971465064008238	4.254984051534129	19.411389227758974	0.5377902119736281	-6.505637761604773	-4.127671722131065
-4.588088213314759	-4.980486159518281	4.253960265282503	19.431970683733546	0.5601785994131223	-6.507489215565984	-4.08843427010964
-4.54531361718446	-4.9898487334076975	4.25396007239563	19.449596483439937	0.5816532121854572	-6.512675120888589	-4.051152397599508
-4.50283119800179	-4.998986056766972	4.255269409875738	19.464869258564303	0.6028918941399486	-6.520275276273428	-4.017074058163953
-4.4600144416683785	-5.008186137268175	4.25861711223736	19.476663601466022	0.623309587065801	-6.529540262761813	-3.985982986729815
-4.416837392363873	-5.016981162459505	4.2632445965762304	19.4844323826288	0.6431098264270735	-6.540310891041258	-3.9575363387555678
-4.37369397835679	-5.025331803885678	4.2691516023599325	19.487941802016778	0.6632243914639291	-6.55213873015865	-3.932002152530388
-4.330014999647604	-5.033242753647776	4.276863340919445	19.488147401485904	0.6832180801476062	-6.565453554678505	-3.9091467271986176
-4.285227601111984	-5.039961977621553	4.286658251587292	19.485283535804147	0.704881445968113	-6.579691424268546	-3.888080630816832
-4.238940108305978	-5.045467856711864	4.297175153099407	19.479533755369665	0.7284396612303787	-6.5947479650707	-3.868825765390974
-4.1912683578889185	-5.049974681937803	4.308857144820939	19.470829780058086	0.753930216099912	-6.610527167873846	-3.8522816934589237
-4.141930976046515	-5.053360775494823	4.321738556394859	19.4589735515843	0.7811027436476059	-6.626310727320398	-3.837788614285931
-4.089978635954958	-5.055569094886436	4.335410399080166	19.444066151315354	0.8116016721091861	-6.639826503665147	-3.825896433491458
-4.035720588899643	-5.056444618483295	4.350047505875154	19.42534554248945	0.8444340625547381	-6.652414926806346	-3.8153022078010226
-3.9786099109917137	-5.055462283485693	4.365179085154888	19.40335873956371	0.8807139565389522	-6.6633564793887565	-3.806695754819189
-3.9197135376940015	-5.052718920823103	4.3813251833334395	19.37854187296125	0.9198075319261696	-6.672771051475361	-3.800433505558649
-3.859827315776552	-5.048101615153154	4.3979176297994105	19.351946827082816	0.96149033296908	-6.681912236685145	-3.7963746681987853
-3.798688260993182	-5.041459282078464	4.414314303059177	19.32275112071679	1.0057941638056398	-6.691152856645234	-3.794330772066254
-3.7357014811155707	-5.033039659864566	4.430258979554037	19.291863555852863	1.0518363077874335	-6.69939424604771	-3.7956527692878037
-3.6709582773880207	-5.02301554366504	4.446994653281482	19.258843988279416	1.0990450232403357	-6.707152671421369	-3.799529984715802
-3.6047477613091257	-5.0114092647075905	4.464119195698142	19.224789233863174	1.1469262367698347	-6.714371054637908	-3.8043953505729204
-3.53634841420337	-4.998563388969209	4.481196546897899	19.190238138870257	1.1957804051965941	-6.721967439554884	-3.8112699028195998
-3.466481003794202	-4.984413188272784	4.499037831374173	19.154539202597455	1.2459290873557671	-6.729583136291716	-3.8202770635656425
-3.396660885283199	-4.969849263019091	4.517653832509789	19.11801090385255	1.2980350400372989	-6.7358660580951994	-3.831482501787984
-3.327066055258268	-4.95490258768513	4.536139993710053	19.080639156716906	1.3528645673644422	-6.740637232122773	-3.8436256988581894
-3.257053867985081	-4.93996710723835	4.553824379669379	19.041974543140274	1.4112196396926657	-6.743550332134526	-3.8570182689887806
-3.185655710127887	-4.924762321287362	4.570766398931473	19.00128013917998	1.473759451394552	-6.742850023248769	-3.8712178534121815
-3.113370061628909	-4.909529644381624	4.587706606611459	18.95964972482297	1.5403836884598918	-6.738043525590835	-3.8857233962264175
-3.0410678175256205	-4.894131176955917	4.604694994842392	18.91688431972697	1.6106452923284722	-6.729518047199141	-3.9007298180592516
-2.969468330812507	-4.878482253340738	4.621323176254973	18.8733551546036	1.6850328270155472	-6.716341510520095	-3.9164185142893
-2.898669291973668	-4.862508633248924	4.637605628896694	18.828929840584465	1.7631073905728216	-6.698792375327914	-3.9339681067307106
-2.829447980352527	-4.846200817577116	4.653745683111874	18.784073236717205	1.8446297526729958	-6.675437151081533	-3.9526727344792087
-2.7621144198440364	-4.829739649845786	4.668678949769598	18.738297740790962	1.9288300949913908	-6.646536369375381	-3.971584954703685
-2.6963552837460694	-4.812176491235439	4.682551555458962	18.69234067896524	2.0152083023663616	-6.6131198462896235	-3.990239787419866
-2.632269355588427	-4.79372463443643	4.695845926756714	18.647242946085136	2.102507654519313	-6.576738334226955	-4.009417517739071
-2.5698438246550444	-4.774802298939836	4.7094746715847595	18.60361072873628	2.1909147118800685	-6.537003887569743	-4.028831394080257
-2.509243461368654	-4.755097709073647	4.723702081239772	18.561452514607307	2.2793888569742244	-6.4945187962862345	-4.048599682863698
-2.4505964092654673	-4.7346338392355545	4.73823646205746	18.520486165785293	2.3688369703632803	-6.4482084678939025	-4.069475990980411
-2.393527962392792	-4.713210604503419	4.753766005835915	18.48047740061533	2.45890506449388	-6.39817428690619	-4.091783252030666
-2.3385700679633894	-4.690697338388523	4.769831570830894	18.441648999919597	2.5490526023222455	-6.344424065898608	-4.115460553509539
-2.2859934813122362	-4.667103861449563	4.786976001976911	18.405235097167782	2.6397911071843745	-6.286927302117929	-4.139488462228569
-2.235647600107706	-4.641748851477142	4.805451770796836	18.371393427910093	2.7301029318895766	-6.227076855599994	-4.164264134575284
-2.1870511838022066	-4.614339122637746	4.825984583787911	18.341666335657063	2.8200187042594886	-6.165546415100016	-4.191496182840164
-2.1396860095541563	-4.585375190072437	4.848668896610662	18.315663757192297	2.9089348129255	-6.101934758363588	-4.22057019212327
-2.093891889447725	-4.5550886638812615	4.8736603306885256	18.292545652355994	2.9966482874012814	-6.035313059442983	-4.250617686599639
-2.0499853874614846	-4.523419352211607	4.900510470863296	18.271722881201537	3.081938343724831	-5.96532111715171	-4.281341199179182
-2.009104217190678	-4.4909262518657895	4.929240957732647	18.25458326697327	3.1647740427132938	-5.891873423640948	-4.313294862357711
-1.9702505664728291	-4.4573696657643955	4.959499434155414	18.24174582316365	3.245005184685882	-5.816209067028373	-4.344965855448934
-1.9327644846007794	-4.42262419036582	4.9912159822423074	18.23388623304525	3.323117834752623	-5.738340599578011	-4.377272404550512
-1.8965244408271376	-4.386913259307051	5.023873440043378	18.231397912804493	3.399044768230868	-5.6591778736326965	-4.409587188711183
-1.8618797464068557	-4.350278653075323	5.056593359688653	18.233765708394582	3.4732780370733236	-5.578105348305274	-4.442129374504156
-1.8286411153694764	-4.313420560064682	5.089291421397963	18.241337818374895	3.5456997220260518	-5.494067502873294	-4.474377416244691
-1.7969599357358093	-4.276773959151623	5.1217365673255015	18.25351975801532	3.6167332030475268	-5.4047740952463315	-4.5050156944793205
-1.7668875642710244	-4.240801880884878	5.153962337132333	18.270809045576563	3.6864429785435053	-5.31019292855677	-4.533510382791179
-1.7371242737444919	-4.20540523946873	5.1854793205800025	18.29326960049129	3.7553033070259687	-5.210965416688568	-4.560899567737238
-1.7078168422060156	-4.17023908071184	5.216644618506781	18.321658564525542	3.8241817912413887	-5.108041529097309	-4.587207817689739
-1.6784855938633654	-4.135163415567731	5.247764943302262	18.355580904277833	3.893673277983148	-5.002274866592289	-4.612916545154606
-1.6495928026384818	-4.100880727185802	5.279124875433544	18.395125354180212	3.963723772245812	-4.893117647057596	-4.63744947020415
-1.621137993579688	-4.067587844628549	5.3109210367927275	18.440267914191363	4.034252874932961	-4.781466701015248	-4.659640903749508
-1.5923562905954138	-4.035620917174293	5.344772078496661	18.490646120984216	4.105679642046482	-4.667620503426283	-4.679555783481344
-1.5621733577998738	-4.004826584115565	5.380935144181448	18.545895909152172	4.177639792665666	-4.552533938969892	-4.696127200347507
-1.5318558341902206	-3.9756072425050895	5.419393972474408	18.605619681044217	4.25062877204654	-4.437463386551784	-4.71037543037403
-1.5021498402451499	-3.94731201469357	5.460107429158714	18.670231470485575	4.32457033541806	-4.32480073713583	-4.722572647714934
-1.4732010691672515	-3.9192092185039202	5.50305795611577	18.738845931419775	4.400205186601196	-4.2145295221164485	-4.734126720389786
-1.4460059711622293	-3.8916247791863086	5.548039245459076	18.811331980992716	4.477651793830166	-4.1065023199484845	-4.744091728490487
-1.4193108106072698	-3.864450970598671	5.594325906730896	18.887976120893903	4.557208024557519	-4.000039882771724	-4.752739187903139
-1.3918415833659872	-3.8376809626067563	5.641528738331523	18.967353829304646	4.638688897269414	-3.8944563135200925	-4.758243990297917
-1.3632283464434578	-3.8112540665844024	5.689608213388031	19.049102766319976	4.721796214827548	-3.789456636291495	-4.761001997814144
-1.3344276114034748	-3.785212305266739	5.738217116697928	19.131760021235994	4.8073573372259295	-3.684561217960577	-4.7605340635631554
-1.3055713673139409	-3.759128780345907	5.785983826335972	19.21590633194967	4.895765848651784	-3.5785505841311256	-4.757444015817606
-1.2766413373314405	-3.7326762644142395	5.83242962014105	19.30025931265387	4.987563141743596	-3.4722013597125994	-4.753328932458992
-1.2466483878939878	-3.7052487368054847	5.877751929019327	19.384553282012753	5.082591682108126	-3.3641327656324	-4.747903623254596
-1.2148112168581393	-3.6779042425164454	5.922055945876612	19.469297171071396	5.180464765581671	-3.253903934308291	-4.740519765566979
-1.1792368734726735	-3.650337136453947	5.96458390935751	19.55461070407432	5.280760227083659	-3.1419820441693718	-4.730848487476568
-1.1397268111896175	-3.62184516824936	6.006128321934011	19.640266187990736	5.3829980917836835	-3.028890004250102	-4.718949100929643
-1.096895908563809	-3.592745681889869	6.047137490230926	19.726304557310755	5.486675524571165	-2.914320797700801	-4.704846901842002
-1.0523778555289476	-3.5634884435303915	6.087358997931982	19.814277400288084	5.590868479836108	-2.7982420507761816	-4.689794977566406
-1.0060406161699174	-3.5338570896698274	6.127280461589818	19.903954744287315	5.694754005290207	-2.681519364160531	-4.674506397999563
-0.9572211992880656	-3.5034851931116298	6.166886846575545	19.995946696024674	5.797042322585558	-2.5640589688998974	-4.659647436413316
-0.9056550990522659	-3.4722895196092725	6.206864017123248	20.08761069799005	5.897312824682305	-2.44695736316561	-4.645222006404251
-0.8513111512526135	-3.439926675269449	6.248295303776459	20.17907215711307	5.995407444877365	-2.329757732953603	-4.629277357890813
-0.7941150220043952	-3.4062335938161743	6.290644848540795	20.270009248936052	6.091603421764863	-2.2138945563363777	-4.611874322333107
-0.73322464209553	-3.3710928477813464	6.333209002920013	20.36031560951101	6.186683538776484	-2.0992705399837726	-4.593935415512229
-0.6689293714868955	-3.334807630292494	6.376676080720886	20.450241173051957	6.280774408532351	-1.9858461537411454	-4.575263007132808
-0.6011800932755773	-3.297813689079122	6.420705406073836	20.540361953234655	6.3736031662318995	-1.8725581071135289	-4.55678414560943
-0.530309178917746	-3.2596379442751124	6.465307155120298	20.630929184192283	6.465123298104696	-1.759263630066592	-4.538490462408534
-0.45541156324473964	-3.21990364538542	6.510929352023991	20.720983795974252	6.556960786438822	-1.646092030445669	-4.519758821878822
-0.37600571494906676	-3.1786272504578017	6.557034680760088	20.81120280912469	6.648982566794724	-1.5333194140633348	-4.499840410720319
-0.2926128268756838	-3.137088967133332	6.603611672704385	20.90152457131255	6.741128184238941	-1.4212928591857779	-4.477506717185958
-0.20457523058597832	-3.0952670923608707	6.650541700185012	20.994060166293263	6.833484001046939	-1.309690297215402	-4.452794050733148
-0.11269481890455399	-3.0540088884242773	6.69756606378274	21.089344285686227	6.925074657519641	-1.198159720323407	-4.42724939876846
-0.016273249704004712	-3.014868436415674	6.745317583360974	21.187559599722785	7.015534130786112	-1.0854880147393344	-4.399446375816045
0.08352157941258082	-2.9786392723734134	6.794269075605411	21.286938930472676	7.104315769846064	-0.9710621215299702	-4.368653715949221
0.1859967626141466	-2.9453275894114985	6.844010504985022	21.386804436437046	7.1926529796346355	-0.8541196810514113	-4.335999712584278
0.292771705482776	-2.914830491710842	6.895063307542084	21.487206851432877	7.282303301063338	-0.7360147586477401	-4.300997865701696
0.403526596459625	-2.8870645136159636	6.9474179514286725	21.587448619072322	7.373101755955969	-0.617804585065967	-4.263988233079286
0.5180408967833832	-2.862119074396333	7.000404233903773	21.68708869928321	7.464612803454212	-0.5000355699533905	-4.2252381544147015
0.6340470835525159	-2.839300386081733	7.054753244347436	21.785047614772676	7.556984351980721	-0.3819378221034263	-4.18495297967503
0.7517760850413028	-2.818111614304492	7.110173961539107	21.88235599942527	7.650982575630728	-0.2634385029243096	-4.144333102644127
0.8703449884742999	-2.7996187234869176	7.16696862616383	21.97839422306115	7.7466340141719385	-0.14423516528174915	-4.103588021945822
0.9909065391004895	-2.7833421626889794	7.225603703337004	22.073312404265742	7.844405227217384	-0.024490669549363728	-4.062021760381324
1.1134133238732744	-2.7678159676438634	7.286207864483857	22.167443219512005	7.945208608641482	0.09421655904640339	-4.020210745806787
1.239024473547559	-2.7523725660567298	7.348510222750151	22.262263280879903	8.050274052973823	0.21030903259820047	-3.9788700474782805
1.367808285376327	-2.7373327543464256	7.4125951157373295	22.357758302111126	8.158991557422159	0.3233373589891951	-3.937012768222525
1.496161688078307	-2.7225880726147644	7.478228144655016	22.454493343097273	8.270116974170834	0.43420497822598814	-3.8944430072851475
1.6237508192819061	-2.70800933857969	7.545658015083592	22.552714909067543	8.384421860901375	0.5437119952317007	-3.852423993128772
1.75122058516027	-2.693339511575615	7.615407096263184	22.65273630934092	8.501765583551572	0.6518603683894462	-3.810119394546147
1.8806590595102626	-2.6783262477173033	7.686566681492878	22.754413947915722	8.622631429341203	0.7584185840425044	-3.7691917975678004
2.011609262108543	-2.6621887733917675	7.759061643090351	22.8563564846166	8.745731311544905	0.8638916121749414	-3.7303042203418793
2.143700273808968	-2.6441384527898744	7.832545261087913	22.958854184807702	8.870498250310131	0.9686672514636769	-3.6930727064170386
2.2743276143482216	-2.6241949819597052	7.906136681848285	23.063352882790756	8.997053722098514	1.0727217078582898	-3.6579049222363818
2.402172393587011	-2.6027261440772613	7.979013883685224	23.16945386107244	9.124607841098175	1.1778192521155466	-3.624431468041
2.526509271355146	-2.579430734136685	8.051572210605002	23.27733790748909	9.250937964927486	1.2856576578980397	-3.5931174138034336
2.647494127149052	-2.5546482412817046	8.124263395537401	23.387131425756	9.375760388114017	1.3966294902809466	-3.5641954023084503
2.7672127085829876	-2.528029361484105	8.19749952114379	23.498384517021083	9.497870890234937	1.5100437467848002	-3.5384579664857734
2.886241828536317	-2.5001364141508766	8.271363256146547	23.60938926372999	9.616682373536994	1.6252323973762999	-3.5143370038215
3.0037294598635813	-2.4717133777310902	8.346540496000806	23.72116752527416	9.731691337335937	1.7427457637597812	-3.4940031638247318
3.119123753268341	-2.4431276293849877	8.423332423899133	23.834097111565285	9.843180614033377	1.8630168429541547	-3.4763777165645413
3.232905001736834	-2.414974655743129	8.50234119175056	23.949767078382138	9.950873858045098	1.9850539940883802	-3.4608287782714298
3.3445248008692157	-2.3874240403784	8.583066172268497	24.067713559791628	10.055144984710727	2.1074610174127555	-3.447702167722807
3.454353331282259	-2.361266167558362	8.666309060393395	24.186535089921595	10.15556765360852	2.231319003059573	-3.436452795499849
3.562651706800267	-2.3360705216721693	8.752709264456596	24.30545419425422	10.252756714379855	2.3552688220518743	-3.4273278391637145
3.669214465469845	-2.311645639604426	8.842106526099663	24.423554283965792	10.347317794969728	2.4791779803084264	-3.4211950373582916
3.7733920921307678	-2.2878736963206587	8.933554600612672	24.54128926767756	10.439307872900624	2.6027984010112717	-3.4178292280776548
3.8752201784271727	-2.2651118003016553	9.026824749781117	24.65921072877991	10.530206234034246	2.727113262125328	-3.416764829128911
3.9740937589458087	-2.2426410562187473	9.121522788356023	24.77882549497564	10.619853595108324	2.852467989942	-3.417769951286192
4.071659953965785	-2.2195663332337547	9.21717402059326	24.90032215492547	10.709629004939588	2.9784564119212495	-3.419567584983276
4.168195863853988	-2.196156338657447	9.313326843472018	25.024111151368533	10.797685353056227	3.104580557514587	-3.4221492862199874
4.26338374289636	-2.1724927865508405	9.409003206249128	25.149105146386272	10.88459663264566	3.2301518146164065	-3.4255941070752067
4.357869592965679	-2.1483705801381943	9.5043280289782	25.27697524979167	10.970220155086249	3.355912441360417	-3.429332639083613
4.4528818330863915	-2.123930473785444	9.598200441678667	25.408500954622923	11.054133099199083	3.480777935054328	-3.4345214127248926
4.548593194167705	-2.098891335052022	9.690630039707948	25.545116065286017	11.136566479192302	3.6049652435332953	-3.441157469919001
4.64519790311923	-2.0726784492273604	9.78207952845234	25.687944794522224	11.21923209906199	3.727281781875806	-3.4482357932354324
4.743038377836367	-2.0453232945249797	9.873370540348178	25.83667918043157	11.302768182780774	3.848251082350402	-3.456151845630523
4.843216873574205	-2.017233376671322	9.964554857084096	25.990136589836123	11.387672877213202	3.9680908297609676	-3.464831370314495
4.946070666676109	-1.9881971382610908	10.055855801743704	26.14704716005625	11.47427616121404	4.086053218891914	-3.4744220796341105
5.050770048496997	-1.958700570364482	10.147303442463238	26.306354131830204	11.560901047403945	4.202171991075716	-3.485376985629852
5.156548106481395	-1.929104848232151	10.239513207418282	26.466725022851453	11.64964087514976	4.316022573478548	-3.497463954377813
5.2641173633209375	-1.8984362760691302	10.33230830509661	26.629506003627416	11.740656174064647	4.428452847850301	-3.5118006498448606
5.3734893757991395	-1.8673921053384284	10.426223082899067	26.792686318043238	11.833819637932315	4.538815825244509	-3.5277195112329762
5.485194634958912	-1.8351210503285897	10.52109900445619	26.955376506518686	11.93016741309609	4.6472245727679935	-3.544908656650038
5.599422712064073	-1.8011641552670161	10.617367008287792	27.116915250132223	12.030467575963458	4.75445590529872	-3.564420541399598
5.716286835870481	-1.7650244404736988	10.71409693264968	27.27695032905806	12.13408214566684	4.860335220659078	-3.585131727711076
5.835227492136262	-1.725677276884418	10.810717644403077	27.43529194896894	12.240572997533059	4.963605214956924	-3.606761276751765
5.954436399682022	-1.682809631095166	10.906261959582011	27.593474355913266	12.347449228468314	5.063933627894433	-3.6295149790433365
6.073731234530755	-1.6372533458672112	11.000421367784618	27.75306576602205	12.454699835071477	5.161810728921742	-3.653215656096128
6.1932892482681865	-1.5888114645553475	11.093176635330861	27.91491563113989	12.56330768136506	5.256669605579757	-3.6774317332020567
6.314966366077965	-1.5371709175377273	11.184398462822422	28.079140133293453	12.67258775236936	5.349361918287638	-3.7020236020929387
6.437709510758164	-1.4820937487034775	11.274937290969921	28.243268180943762	12.782403786804057	5.439824065142563	-3.7249111523546015
6.56294906091821	-1.4222973794597658	11.364374511467785	28.407581046050908	12.893859217721864	5.528692095883842	-3.7469914535214723
6.689993221675107	-1.357813670498528	11.45268806741685	28.572261501383977	13.006489693290092	5.616224532409304	-3.768076881574874
6.81840422261816	-1.290093724936413	11.538825785557918	28.737287620161432	13.12003105446461	5.701948960625317	-3.787821479480095
6.947692356443579	-1.2198892606038854	11.623141044009198	28.903076111252958	13.23429058359202	5.786426581392651	-3.8078823611031973
7.0777392964190415	-1.1473403835126672	11.705834133087436	29.06939023245571	13.348170124436837	5.869909581247981	-3.828548296675816
7.2103918098030295	-1.0718554862071945	11.787069506032855	29.23429034429845	13.461826528037504	5.952059762535667	-3.8495659268255134
7.346086522445085	-0.994146372671644	11.866435533939311	29.396677114122955	13.574286095240963	6.033180936760056	-3.8692253744895195
7.483575886054023	-0.9152134462669972	11.943280742303989	29.556548871286562	13.684359300325834	6.114514226172863	-3.887911509404364
7.621792378403766	-0.8359166333016691	12.01772252757112	29.71563044473515	13.79205443880503	6.196140595439352	-3.905577226175713
7.761378798033504	-0.7578827596752353	12.090006809697101	29.875876393766188	13.898202587119005	6.278500899101845	-3.9224987917530534
7.900838408015844	-0.6812181311101522	12.16001664358331	30.037591050625306	14.002363033707558	6.361079757015934	-3.938713627124013
8.040416184403655	-0.6061018294312973	12.22836096262188	30.198731450414932	14.104196207026524	6.443379294132001	-3.9544808874764064
8.181701899912795	-0.5317236294287412	12.295894704232378	30.35853699157233	14.202266912248387	6.5254157910201815	-3.969613089898419
8.324930099490594	-0.458683978869841	12.362892653678312	30.515503482187285	14.296072112740042	6.606547936953373	-3.9822376653109295
8.469974617799778	-0.3872664619427515	12.429161280419708	30.670546090189333	14.385229583830862	6.686962453065964	-3.991317725308919
8.615149870175054	-0.31817664522152117	12.494920663966324	30.823350678029364	14.471575753530011	6.767250401406421	-3.996884279206693
8.759516094419658	-0.2510644958711852	12.559603586510493	30.973889161670858	14.555228879856502	6.846996517205852	-4.001159923356307
8.903209585803566	-0.18455319296127876	12.62279820874269	31.120875972704972	14.636874978961336	6.924431863935571	-4.004170173394876
9.04523292392511	-0.11784685101624379	12.684208295804673	31.262998016207995	14.71651834105644	6.998938938069692	-4.006257662528907
9.186343882738457	-0.050898331105449904	12.743350127660948	31.39925157435808	14.794496319559428	7.070618264806721	-4.008002015670184
9.328273174393313	0.015672576538328063	12.801435185277583	31.529811756892197	14.8703932926029	7.140277448898167	-4.008411575182137
9.471689420755927	0.08238391906503229	12.857683729931598	31.657778116805773	14.944595407111818	7.207820058448548	-4.007305366980505
9.615578785901658	0.14809212583006565	12.910456281369694	31.78410043924369	15.016891034881771	7.273678425288538	-4.004788727486398
9.759733654274378	0.21336244611544178	12.959267018347912	31.910381376138922	15.086919874519785	7.337984549094202	-4.001111250647808
9.904380923778875	0.2773389569708278	13.005284712131568	32.03597955656263	15.155203599455021	7.40036916427932	-3.997062646630898
10.050388628790135	0.3398066027071365	13.048470326728225	32.16190679502399	15.219889283096471	7.459975733189122	-3.9923866100631074
10.197976024328597	0.4005535020065261	13.08981141198958	32.288531618703864	15.281523883776977	7.517384509353585	-3.986665076257051
10.346190901496689	0.45916295651016437	13.130466809690816	32.41502218589358	15.339910355256823	7.573803119448448	-3.979724003864523
10.494562727091902	0.5161681912804288	13.170347495711907	32.540895194335306	15.397051792185842	7.629437200353716	-3.9718029766270915
10.64230496768269	0.572681795987958	13.210009543695943	32.66688766362694	15.453016660983536	7.6841586029258595	-3.9632208854706956
10.787681613677929	0.6288389029174238	13.24899366500991	32.79244150619528	15.508527402572868	7.737988725303339	-3.9552986584057104
10.92977320197889	0.6844699565126968	13.28772259012844	32.916889027929415	15.563918738880291	7.792075506771538	-3.9485655437256053
11.06891304606149	0.7397453823211043	13.326603146868882	33.03988295162983	15.618770119187351	7.846300961037293	-3.94318695261531
11.204828754449787	0.794027106450731	13.366209159194872	33.15851815153378	15.671702246624317	7.902278892061494	-3.9386026665961786
11.337943098926692	0.8484363391894797	13.405667786499455	33.272337537719835	15.721582928486491	7.960168829738006	-3.9344525802872266
11.467060805501543	0.9035769912504963	13.444663584554746	33.38005542427724	15.767799662673134	8.020297483959174	-3.9303215278132413
11.592021666020873	0.9592706636286552	13.482802420897052	33.48078726664515	15.809832749129878	8.08261494789372	-3.9264198482373844
11.713766730546977	1.0150697195037015	13.51879559357419	33.57656252566696	15.847066170912179	8.145748990991036	-3.9225299480921088
11.833973037094605	1.0701173811853384	13.553238293117253	33.66842472405827	15.878235768032992	8.208724951073657	-3.9185002213452655
11.952601763029257	1.1232745775231183	13.585848829426501	33.75505609294927	15.904292940208986	8.272220752701687	-3.9131748412194485
12.069640297655216	1.1750205590446305	13.61595339081368	33.83696537607513	15.925120529116056	8.335436180487873	-3.9066310595664033
12.184681097491277	1.2247133514780082	13.644160954231232	33.913517348503156	15.941522707611442	8.398019884615657	-3.8978128592172085
12.296320230031773	1.2727171451936587	13.670712428866052	33.984495999789196	15.953835695487486	8.459512827909975	-3.8861229138052042
12.404346686676991	1.3188662991655886	13.695586731365385	34.05192734436787	15.96347585673387	8.51877918314939	-3.873283909780694
12.50856872773649	1.3625918298636095	13.719163766579248	34.1165754910556	15.970421831008627	8.576928149075725	-3.858552591356208
12.608711267591303	1.4038008129864714	13.742988096736095	34.177874985771396	15.977369218622874	8.634645814911202	-3.841417484064424
12.705125873094344	1.4436066836645032	13.767331239739137	34.236241010980734	15.984868732639805	8.69178578347869	-3.8225926655210287
12.797557373877817	1.4829684905452636	13.792620547466262	34.28899360387071	15.993120120679658	8.749742837740232	-3.802433872114058
12.885483393947824	1.5217655961075063	13.817691392621818	34.33701058329113	16.002443902743735	8.80923284987726	-3.780185787681619
12.9690895196087	1.5603149465352952	13.841891530843986	34.381677048516146	16.012229203578425	8.869458335331412	-3.7567900156843503
13.047460605491969	1.5980656978205428	13.86511490267418	34.42268809461229	16.0218609047557	8.930815453828348	-3.7320384585738067
13.12045632559581	1.6352453901140207	13.887213305049006	34.46012354256017	16.029906707407733	8.99290903353497	-3.7069993688372795
13.188605615900192	1.6730377529315015	13.907969836797625	34.49386446277016	16.035348005801787	9.056303819210171	-3.6805648418637125
13.252231239477803	1.7126408964944027	13.927206174690046	34.52294331492871	16.036816630228902	9.120601041004093	-3.652095545872828
13.311487950616895	1.7547825287310928	13.9448518908405	34.547060188564785	16.036373550540915	9.18532355990107	-3.622532823453941
13.367331812053058	1.7996301432343382	13.959773429719368	34.5690223706911	16.034048756173178	9.249260765975595	-3.592800118459059
13.420634200384853	1.8474576657232373	13.971483669919849	34.58831838443766	16.029746339652192	9.311374143927596	-3.5623175062872727
13.47160922930203	1.8991306579349605	13.980151048430582	34.60624644253906	16.024522129505257	9.37175995830707	-3.530392012759216
13.51943230706984	1.9554880574802518	13.985957707026378	34.620436003598854	16.01818247907398	9.430057753844729	-3.4977249520920735
13.563413409544275	2.0173713526553954	13.988280018908075	34.630414753928015	16.008665875802116	9.486195933288666	-3.4639082946307758
13.605322555108	2.0855244146173777	13.98749447000559	34.63583933075101	15.994684822648969	9.540587359746539	-3.428786923099741
13.646176849899785	2.159971751881414	13.98316407089095	34.638161387929074	15.977018616896208	9.593617349183988	-3.391314602577358
13.685621785993362	2.239750959504507	13.976041378311585	34.638423853010366	15.95682893140681	9.644162656751234	-3.3526990157795904
13.724238688667233	2.3243683044958328	13.96598473127436	34.637490810857024	15.936256254504567	9.693105526156417	-3.313174683230014
13.762959097139069	2.413300283342948	13.952330662825643	34.63606848017468	15.9154415825859	9.740248442170653	-3.272988214056035
13.802572512755518	2.50562927174928	13.93531878980348	34.63341776316202	15.893507969693394	9.78531004179272	-3.23246956863572
13.842090553165619	2.6008796595723744	13.915712679665187	34.631480625719895	15.870238521531764	9.830447915864735	-3.1917402880360832
13.882993402906996	2.6973823089588085	13.89361930766916	34.63050787441484	15.844569368399208	9.875818830620224	-3.1500691052386145
13.925679925417757	2.794174295961708	13.869853326284105	34.63157985858068	15.815837612271329	9.921983873886175	-3.107174648384767
13.969459804169325	2.891285901909436	13.845140336962588	34.63394436907322	15.78555969102021	9.969313276472082	-3.0628265363964475
14.012472110075503	2.9883872004727734	13.818897966695301	34.63698428196039	15.755291609172762	10.017578754211344	-3.0177784151377516
14.0540549523412	3.0858524402752336	13.791107637596827	34.63851579487608	15.724535186264376	10.066954882435361	-2.9728915205875106
14.094608992459813	3.1842537937208273	13.762291081919303	34.63896855538866	15.694741509176005	10.117144322973822	-2.9275772500283557
14.133312015431642	3.2833881027412657	13.732648086447739	34.636875713445455	15.665321481261774	10.167672128074042	-2.880948706673042
14.169009100525551	3.384341973735386	13.702778611080142	34.63162608878973	15.635305258617837	10.219181323921978	-2.8326658319853637
14.200252072367041	3.4874994321337325	13.67298465168519	34.62215022223379	15.604530332880135	10.271290610715116	-2.7829914328459626
14.22821220132771	3.5918388038231996	13.642920907669385	34.60685967234284	15.572980878099171	10.322099618369151	-2.731824647499262
14.252144588929838	3.696822620013323	13.612552919058977	34.586112779227754	15.540628928909175	10.370837141601317	-2.6806267375059383
14.272888185567911	3.80162417079642	13.581633319148843	34.56075261221876	15.507777989268254	10.41763019168596	-2.629744932993436
14.291607722457503	3.905380334086675	13.550495194979481	34.53148501343459	15.474363826182545	10.462736558773138	-2.5789183041222667
14.309392203020844	4.008270243411845	13.519047537509625	34.49930075875749	15.440341351773958	10.505453033079785	-2.527148248593516
14.325507820576851	4.10968710025075	13.487722701849545	34.46358007277208	15.405586115669065	10.545091464809214	-2.4740878856990802
14.339381446430124	4.20841362642222	13.456334093165378	34.42356758331404	15.368870132056763	10.582262610426328	-2.419888606936208
14.350684606515246	4.304431855921658	13.424278666169355	34.38128394712892	15.33035400864987	10.615946362318194	-2.3652547386905987
14.35814329740159	4.396116973089578	13.391572817769157	34.33718983058648	15.290778489336084	10.645349984134779	-2.310575039100092
14.360633682476903	4.483940540215064	13.35792548749125	34.29255656931435	15.25123775780306	10.67095440785855	-2.255648919775746
14.358298362193912	4.569196253522828	13.323785766547983	34.24874811660425	15.211977988857738	10.692915617253288	-2.1998551696372504
14.350245049960602	4.653308937317577	13.2899490506605	34.20568813221363	15.174142009247868	10.712432547751694	-2.1424549415495715
14.33463354471624	4.737875615939972	13.256208641842887	34.162173337579276	15.13735991053028	10.729938396043753	-2.0831827728054
14.311446461727177	4.823009768207291	13.222834613136925	34.118624427643596	15.100884812198087	10.744898155280598	-2.022459687395407
14.281425544728492	4.907754010364537	13.190463647636115	34.074287599233365	15.064033846749373	10.75797769953101	-1.9604188679292296
14.246172588137197	4.9924264293010525	13.1591777090492	34.030759331971154	15.026010056152487	10.768902614076332	-1.897959068112412
14.206426104873065	5.077330784070278	13.128329167587735	33.9877561872925	14.98735402661026	10.777798383737352	-1.8362419840937108
14.164324324691723	5.162637609363587	13.098853551962508	33.94479116507243	14.94752165415012	10.786403612605945	-1.7754190364561155
14.121005289150148	5.248128386055965	13.071281833491192	33.901505105215854	14.906228643697174	10.794945397485773	-1.7164212846947502
14.078145974228493	5.333409812364076	13.04482303486417	33.85752299586401	14.862028266440426	10.802923940508542	-1.6594935893670055
14.03538597053023	5.417566609769025	13.019470828826199	33.81223651938285	14.815928899334548	10.810463969781376	-1.6041606928156689
13.992596341407786	5.499796750102858	12.995045976298503	33.76701548417058	14.766965322771412	10.817915466173277	-1.5507307366702225
13.950423833063242	5.579368662221558	12.972644213475846	33.7217646288435	14.714970216608704	10.824507101303599	-1.500878853424249
13.909028078863194	5.65592928260289	12.9523645334161	33.676365879021915	14.659336199222267	10.831431042832277	-1.4545691946096586
13.867816657389868	5.730020608405044	12.934087157327628	33.63076629482774	14.600194778655181	10.838351298704477	-1.4120303578378337
13.826806621215766	5.80176604585229	12.917533545014381	33.58454737160765	14.538557403867149	10.846040543093768	-1.3724091089351227
13.785571017227216	5.871207408446981	12.902964444216824	33.537094756153415	14.473584033895548	10.854316265259856	-1.3362577124359873
13.742898620387201	5.937700294688743	12.890307020420966	33.48731088484253	14.406183765307647	10.86281454880013	-1.3032219475892484
13.69828605588543	6.0008358778831035	12.87843827018752	33.43506204870704	14.335314714216642	10.872002856991319	-1.273275174898577
13.650820791512478	6.059648771155158	12.868255618288714	33.379380314712016	14.261767381090504	10.883409922485376	-1.2451382387782612
13.59999272334815	6.113294460205982	12.860133976070967	33.32081251708584	14.184270051585074	10.897314193339842	-1.2210307920476449
13.546642998831313	6.160876285459009	12.853507036906494	33.257964812250776	14.102802714610291	10.91117231340714	-1.201178421687778
13.49178852899268	6.202909733743308	12.84768241361182	33.19090004666856	14.01714546438801	10.925029611294299	-1.184450352372891
13.435941362681602	6.239861166997399	12.842374281835333	33.11924682789247	13.928866727463943	10.937939459786577	-1.1709966235089975
13.378482958671924	6.271276603610659	12.837066392279286	33.04316945781846	13.839318259639118	10.949314978720727	-1.1607381957540088
13.320028924263548	6.2972895770357376	12.830974643739351	32.96202968579506	13.747946073335825	10.958648118746439	-1.15392128597707
13.261833089611333	6.318072864052857	12.823128690480944	32.87604301054442	13.655975600262641	10.966360910402203	-1.1491130507617788
13.204504520751867	6.334260213788766	12.813024881630456	32.78597175136381	13.562945531660889	10.97208327070793	-1.1462257855542657
13.148422663064109	6.346643929405417	12.80186924322568	32.69119371708527	13.469543988327615	10.975501277659651	-1.144163883866103
13.093536927528138	6.35651439430634	12.789174750434098	32.593054382220316	13.375349171561373	10.975279796114396	-1.1432412640761482
13.040420005341673	6.365922687340312	12.774491455714843	32.49065852737468	13.281703194156943	10.96930389767776	-1.1419106194721018
12.987623595281871	6.376234923000745	12.758910275122515	32.38452636236049	13.190076748917111	10.959863532046509	-1.1409354036248156
12.935293072527703	6.387939027361107	12.742089025943427	32.275380767675735	13.101056994640636	10.946266616782681	-1.1401453919521987
12.882994900366372	6.4015938309519775	12.724035648794084	32.163933628139844	13.01362021081194	10.928254604312041	-1.1403456586904759
12.831962489240057	6.418225206896794	12.70516878464646	32.051034206830714	12.926161439207695	10.90791497493628	-1.1413419600569057
12.781344067138095	6.437822749015829	12.68700583524586	31.936911851752	12.839191790489615	10.885117907976404	-1.142784938415133
12.730086089000391	6.4604771357378565	12.670805609323743	31.82161803526479	12.750733161992486	10.860523762801314	-1.1452632856566312
12.678144412107354	6.486146692862418	12.65682792703585	31.705939620950993	12.661404416301952	10.834190703533638	-1.149452655242781
12.625730993807089	6.5147879578322225	12.643959781601495	31.59079801349409	12.571796798940076	10.80547717858424	-1.1550606942001163
12.573301494459747	6.546526045744577	12.63290258397694	31.47547501046805	12.482919820845522	10.776064609460008	-1.161661642072355
12.519571250584612	6.581581415562022	12.623837786706263	31.35998359759737	12.393879930982923	10.747627259297577	-1.1690432476344994
12.465035239612805	6.619475907333847	12.616085576377635	31.24395061283544	12.30372412822144	10.719744242114507	-1.1750041354882599
12.409437895376849	6.660237009988126	12.609466884281353	31.126175654880136	12.212682118600721	10.693062796178229	-1.179302118383534
12.352461479068218	6.702639303329888	12.60384936249892	31.005911627676618	12.122015152218044	10.667693373769417	-1.181621629652625
12.293448234955525	6.745497629915616	12.599641217744653	30.883296012192023	12.031508956748352	10.642378278467861	-1.182020702625739
12.232520995165975	6.78882507912502	12.596066250740542	30.759407724109515	11.941515882976677	10.61805006311575	-1.1799596243951216
12.170401335373269	6.833764295704769	12.592749975325779	30.634564284198447	11.853352328224524	10.594539729707124	-1.1747633286621477
12.107431681942337	6.880518300460992	12.590248909055195	30.50795599571123	11.767139253649253	10.572525679763263	-1.1667244976984144
12.044079885606324	6.929013406864353	12.588675965331097	30.37927707062173	11.682674644086848	10.552304598872723	-1.156332573783128
11.981739069032054	6.978535838902832	12.587789463371823	30.248891912837408	11.598925923330176	10.53267712593236	-1.1440334060544983
11.92045086067241	7.0277116994492435	12.586552906656712	30.117409983744906	11.516849173277684	10.513944377329384	-1.131019162737445
11.860890906840405	7.076501808018953	12.584512490643391	29.984193318554397	11.436547475576457	10.496528173651264	-1.1189631177040487
11.803124478048089	7.124159750795593	12.581453509409771	29.85097626392672	11.357590075335871	10.481143125884287	-1.1084297300799386
11.746103671628571	7.171118603345581	12.57713867194903	29.717782968895033	11.279501366979577	10.467499461838653	-1.0995827922951888
11.689558948024017	7.218226909172841	12.571110039571604	29.58444137833948	11.203967158370483	10.456405504469663	-1.092957803846736
11.632551101041907	7.265264058132529	12.5632168884119	29.450927169640927	11.13047455479792	10.447201574166597	-1.0884432547981246
11.574422892083868	7.311021962574406	12.553667375986127	29.317545465498977	11.058661309563421	10.438628464358311	-1.0859730396895948
11.5138638325996	7.35502264452643	12.541407778800759	29.185170367432306	10.987657948649074	10.42992307287008	-1.0846442957497144
11.450418785118538	7.398289209649388	12.525589501627596	29.053539373395466	10.917790736025205	10.421058631694153	-1.085103208079203
11.383151596063003	7.441073632438642	12.506044612988653	28.922448534464326	10.849406835091065	10.413131272186533	-1.0881722112149474
11.312503526239244	7.48314627865071	12.482647720547241	28.79242243639482	10.781043231357769	10.406425846026355	-1.0939491329809359
11.2389293834532	7.5241795692911735	12.454733455206556	28.66369461610062	10.713484413603314	10.400634962281465	-1.1020507902878132
11.162732624415124	7.564405999664086	12.421852557686782	28.535546327811883	10.647109419699172	10.394623735932793	-1.1119817143191375
11.085057699764562	7.604062180372408	12.384392766269226	28.408621574857634	10.581918900716925	10.38781543829778	-1.123110589350611
11.006236992728102	7.642440287602688	12.342555344516358	28.283705750113356	10.517230709159268	10.378420699044362	-1.1345172338786282
10.92649423970729	7.6793461258021045	12.296574874811114	28.160808732324128	10.45266654904556	10.365052307032663	-1.146531640485932
10.847261823977936	7.7146350007555045	12.24640229625735	28.03959462397774	10.389049120108627	10.34856636023772	-1.15930361867853
10.768892324393946	7.748341015327955	12.192538101320837	27.920476915373946	10.326519003017726	10.328231071321369	-1.1728229484054116
10.692353500242868	7.779968772474982	12.136315856903098	27.803968714618893	10.265332526682704	10.30341222895183	-1.1860494404987754
10.618624061378473	7.810272903657984	12.077634695769317	27.690112580133317	10.205571924161433	10.272673228686763	-1.1998622426292136
10.547814068081836	7.841056463724656	12.016826334479363	27.577880054269542	10.148335725150952	10.236174004612133	-1.2130925328559994
10.479310613683376	7.873393135604413	11.954926679481844	27.46794512355452	10.093485406973574	10.19433740183582	-1.2262420286454125
10.412611594943389	7.906618303109722	11.89288993013859	27.361442520489373	10.040793210716494	10.147402218468903	-1.2388256343071433
10.347175837843887	7.9401116333375485	11.83112438411765	27.257791608241327	9.990754114341224	10.096600240808968	-1.2510690604528123
10.283240746946507	7.9741116140792325	11.769526852047306	27.15723211512373	9.943589052401766	10.043472971974458	-1.2629756190848525
10.220654603115477	8.0085721193154	11.709070637371942	27.059564287968268	9.89970212746021	9.989090800620934	-1.2746615019256002
10.15890809822878	8.043287710337701	11.65026324762671	26.96549982515157	9.858331070755348	9.933745348832133	-1.2869158560514733
10.097512750659627	8.07773914903725	11.59306558703715	26.872742459528038	9.819436391543459	9.878037472198246	-1.3004567002321092
10.035407797650155	8.111692150117255	11.537183937102107	26.781882864635186	9.782672987637952	9.822363638813377	-1.315481823571607
9.971971235549994	8.144869239685374	11.4830216523379	26.692776021082683	9.748269145691683	9.768663742759594	-1.330916276153215
9.907656649869816	8.175377134846574	11.431227795445345	26.605339828076385	9.715636627429467	9.718387654288922	-1.3468322007635676
9.84256315582566	8.202439965751742	11.381490817149018	26.519813380968614	9.683797012452292	9.670426982593279	-1.3616546363183386
9.777150745286514	8.22725805232501	11.333997885911787	26.434267737730124	9.653254023685363	9.62472112859159	-1.376512333911095
9.71167399069713	8.250140876070981	11.288487733839359	26.349479286113556	9.623394924454256	9.580313150246909	-1.390948216618149
9.646130566841268	8.270315197590628	11.24544650755868	26.264486437434687	9.595171774350433	9.53516267623183	-1.4052323177242714
9.581296393015572	8.287272875255457	11.203517566199448	26.179549800873293	9.568554834693682	9.489210113887651	-1.4187955924491102
9.516695494787342	8.301451167011367	11.161854162461683	26.09433878910642	9.544466793352557	9.441882694641476	-1.4306927908753924
9.452423069029578	8.313466164269448	11.120045941199058	26.010243986585213	9.52272668398	9.393200229189475	-1.4402399330993945
9.388121330590609	8.323011356769735	11.078110165285242	25.926262162429538	9.50224455051797	9.3436299526791	-1.4479517425218706
9.323724349075635	8.32958165720191	11.035045506232354	25.842804680244534	9.4827425212876	9.291735435711592	-1.4542522845600214
9.259639360963321	8.334457398973012	10.989797266409404	25.76031280226526	9.464610180291736	9.235591260893857	-1.4596050549163215
9.196134146052605	8.338169733508943	10.942220801876102	25.678647417173025	9.447970320405547	9.174644315150234	-1.4660166169631352
9.132639615278896	8.340589997234009	10.892788134305551	25.598403344923568	9.432473259262613	9.109146313266383	-1.4716670886266514
9.069323870420941	8.342514822304475	10.841395937251207	25.519140988618325	9.41702547484944	9.040561009883275	-1.476833240575273
9.006269612004465	8.344490423035516	10.787947311838511	25.44026617269196	9.401172450376226	8.971179647606752	-1.481718649843151
8.94390031986145	8.346673361295611	10.732653521771317	25.361664825098792	9.384826350890176	8.900562192317938	-1.4872282451084748
8.88100664289946	8.348824138747439	10.676211554616064	25.282648181686376	9.36732493569508	8.828541385612592	-1.494703013886719
8.81759065769804	8.351099051399721	10.61821549711449	25.203935845420744	9.348523203923639	8.75531545726952	-1.5044804506173715
8.754814885073515	8.35469372863688	10.558528432194038	25.12593561970518	9.328616990092986	8.681175551657658	-1.515836913914702
8.692622977165067	8.359398516416524	10.497708979474982	25.04871483199565	9.307819138868235	8.605903828095506	-1.5282723432093963
8.6308886346577	8.364181334399209	10.436977092419115	24.971172013643898	9.28526831809704	8.530028139028591	-1.5414722042752396
8.56942727429201	8.368096911314261	10.3769429724515	24.89372788459658	9.261010708131538	8.453831597569135	-1.554616923323889
8.50948617343676	8.370497991276512	10.317241494522456	24.815826754742105	9.235383045569781	8.376879109440326	-1.5689934434227393
8.452127035990962	8.370913223455183	10.257991761022591	24.737526555193845	9.209266677431124	8.298690032009773	-1.5847985942289584
8.396348648816524	8.36981920991038	10.199757284691232	24.659936586155684	9.181300664782073	8.21820730069124	-1.6018772162675377
8.340479443974736	8.36729913841276	10.142313308192687	24.582861340520626	9.151972758437973	8.136874878551003	-1.6200858613225861
8.286561986352421	8.363716154996462	10.085178276664491	24.506835524866286	9.121569543246842	8.055386769899341	-1.6389427772111376
8.23547030977222	8.359140204538223	10.029793380388021	24.430727599886808	9.090316078997478	7.973066965904096	-1.6582784967356474
8.186898601093926	8.3525827685006	9.976932683000793	24.355266126554884	9.059276119305297	7.889607129857948	-1.6776196875480922
8.141115203591612	8.344919755346176	9.926828534932202	24.279596465348586	9.028301450907007	7.805453045221468	-1.6969932856689183
8.09864529114514	8.337359043974127	9.879175010137654	24.20396845654551	8.998354255787394	7.720468692211185	-1.7158386454332624
8.059138577230627	8.330555477851249	9.834297990290683	24.127853704042042	8.970131886122514	7.634714106353629	-1.7345568523214066
8.021213035883955	8.324955053236042	9.792404913515709	24.051698076514153	8.943272008358846	7.54893774483173	-1.7527761603556393
7.984185682902158	8.320677987543897	9.75297624751174	23.97414852171003	8.918338659699245	7.463353908907472	-1.7697989333023696
7.9491138584532814	8.318761211405493	9.715510612246034	23.894532875585984	8.895661428904983	7.379087425469618	-1.7853451460358958
7.917233279525489	8.319376019222103	9.680562040172576	23.812224390736052	8.875257676070463	7.296625182440434	-1.8000678471981946
7.886844924693675	8.322101351855894	9.648053513067143	23.72789134808312	8.856625703558349	7.216315993267064	-1.813751965099003
7.857186608538198	8.326936828689965	9.61726510360768	23.64121761826394	8.840130682458813	7.139829640126083	-1.8263741389517552
7.827492795028884	8.33433116784172	9.58757194075403	23.55229702524631	8.824799506679302	7.067960201855987	-1.8385613712385898
7.797261826846023	8.343603770392436	9.559361218875683	23.461411293525583	8.809947902012398	7.000614913396688	-1.8497297630252825
7.764994473113533	8.35440480316611	9.533046269330082	23.36960204850984	8.795750186287673	6.938210258785182	-1.8603069041597449
7.731445163898177	8.367156446294352	9.508026614270184	23.27626159434111	8.781224461105907	6.881122714110262	-1.8697355731023937
7.696460263849259	8.381435170046187	9.483861495670883	23.181039594548608	8.766509268035296	6.82928940535435	-1.8785303485450866
7.659888922851919	8.397076386960334	9.460948578244215	23.084754405718115	8.750628280470362	6.782585785443255	-1.887184676168069
7.6217209508350825	8.41256253946293	9.439824246467753	22.987058379561304	8.734084742667456	6.740150986281376	-1.8958733962362884
7.581947721397721	8.427644366923255	9.420021520008117	22.888519070052617	8.716462618046103	6.7017889733885605	-1.9049344580835916
7.542032715779734	8.442460054573049	9.401625715757449	22.788344873213212	8.698219864479542	6.66731606572823	-1.9129209920500998
7.5030263149638925	8.456340831587703	9.384766843064162	22.68832727251065	8.678956364645614	6.635646705624386	-1.9199936494819434
7.46598447315995	8.468653732261943	9.36923734842944	22.586452997715675	8.659097661200605	6.605620188842588	-1.9269828489247434
7.430827543623999	8.479225260161783	9.35452286157487	22.483675936833688	8.639178680177427	6.577414860635895	-1.9337323112071847
7.397973908598743	8.487713367896005	9.340027945495924	22.380145014917023	8.618357593732075	6.5492988427653005	-1.9407340073509876
7.366888088791744	8.493663345260414	9.325957185471266	22.275574853525338	8.59777622150245	6.521246711270458	-1.9489460214402428
7.337143890437813	8.496908538556795	9.312013613248322	22.171381547085293	8.577066079634035	6.493882528806561	-1.9577069754635357
7.310069164147689	8.497145405640971	9.29821141875392	22.067438916330275	8.5570168478639	6.467779736347756	-1.9667790250890587
7.2852752905132085	8.494211667529537	9.28384194306558	21.964352201864266	8.53731676178437	6.442525969986759	-1.976316787716328
7.261876634568899	8.48834992714405	9.269532652030048	21.861702445948776	8.51870568130522	6.417673225757178	-1.9865646778227675
7.239320680049423	8.479251198214117	9.255527344591476	21.7593319681667	8.500372019825603	6.393510199391095	-1.998924968538834
7.216906312001066	8.467573101158893	9.242012876270948	21.656030843061	8.482851779567845	6.370355434524128	-2.014093039511775
7.194734122888997	8.453873532035056	9.228716397117582	21.553162749377723	8.466377231897185	6.348150132137794	-2.031612511109397
7.1736054247440215	8.438550888401918	9.216044125056088	21.44998534158494	8.450993960343386	6.3266154931956	-2.0523154686725142
7.153239125571084	8.421040907523246	9.20465883009593	21.346368384474324	8.436852332339509	6.307372784066955	-2.0761521462130412
7.133756847757878	8.401497733875676	9.194532819139006	21.242788256487966	8.423964760495931	6.291316604901747	-2.1017219351607714
7.115110345443186	8.380057990425232	9.185805543219287	21.138432570007524	8.412106419012662	6.277498752074636	-2.1301793529974287
7.095636133493807	8.357120813362195	9.17847620932595	21.033548665666476	8.401276388603236	6.264425571726922	-2.160740297076897
7.075119559098123	8.333742768312968	9.172825493784933	20.928996740181187	8.391522077756946	6.251648578843041	-2.193253102644486
7.053945080767716	8.310555606732068	9.1692190453047	20.82509307031476	8.382692725901176	6.239216687928855	-2.226789969050973
7.032680799457136	8.28704596657989	9.167427346103011	20.72284477246867	8.375631756115666	6.226396729623587	-2.2609168983559798
7.011578679672713	8.263030352272573	9.16812162178574	20.621219440881372	8.370171225181691	6.212923312126069	-2.2945821193937235
6.989889043920853	8.23793788529473	9.171916543298309	20.520533994138948	8.366605976660273	6.199145949272676	-2.3284475913717184
6.966861677253684	8.212477021201332	9.179014684340228	20.42127317577339	8.364689089007628	6.186121556373331	-2.361403733369124
6.942607212620242	8.187801591633923	9.189016235782042	20.323440066908322	8.364398831248494	6.1725165015521055	-2.393011616842289
6.917840528487176	8.164234405215907	9.201574410702959	20.227078014962732	8.365593647538054	6.157916417964738	-2.4229745760920736
6.892582777028017	8.142614432356224	9.21686901674404	20.133175211882193	8.36831694466673	6.142085035296205	-2.450168913468631
6.867550763381506	8.12396482003702	9.234460483031459	20.04197968203103	8.371996070553605	6.125439293717348	-2.4745725075529554
6.843877620581695	8.107541078890595	9.253693392704262	19.952459759004352	8.377214002280652	6.108750902374375	-2.496028321801491
6.822937720916743	8.093696826419807	9.274191032753237	19.864475937849917	8.383638908982295	6.091586208032759	-2.5142880659758804
6.80347121456484	8.083330757625879	9.295621783230839	19.777460559810116	8.390633182172808	6.074814525649758	-2.529021775462419
6.784216047961761	8.07663162211594	9.316547151393975	19.692346755587057	8.39877109603629	6.058213959000649	-2.539838079894854
6.765037772113872	8.073467474321145	9.336507431643504	19.607975753956516	8.407581252223656	6.041811841895555	-2.545358528958891
6.74604550847902	8.07235926221315	9.355224050941583	19.524970360177495	8.417180135551094	6.024239347060998	-2.5461412565798245
6.72665048933453	8.072232996130332	9.372621411307403	19.443481033306	8.427321833684584	6.0059535453642425	-2.542995961280595
6.70700137635266	8.07244091654756	9.388949699457335	19.36289116669946	8.436516460926875	5.986460527653932	-2.5359459085662683
6.687984548320935	8.071883158859627	9.404219827464345	19.28250122935663	8.444849009009037	5.966113312090193	-2.5247235584302157
6.668445013682595	8.069599760601253	9.419052701566441	19.20295695034673	8.451890336098531	5.944872061106353	-2.510550078557946
6.647457850621101	8.065076491349638	9.433880162435948	19.124465142204595	8.457124074487778	5.922706186720126	-2.4938156152040003
6.623781442583208	8.057649722000056	9.448500281198234	19.046710364737496	8.460166469128707	5.899147523706595	-2.4741730155528723
6.597626854752715	8.047491618957618	9.463551767239336	18.969530299819777	8.462296053992889	5.8726600258282335	-2.4522680896875206
6.569713684715332	8.034108596765014	9.479134051637736	18.892935832225337	8.462951272820998	5.843527988491904	-2.4290522700660446
6.540674900532539	8.017780165155688	9.495512902364627	18.817087709659827	8.462507789667681	5.8105975205799405	-2.4045271012788225
6.510070969428731	7.998969020545822	9.512107032144005	18.741597413895988	8.46140102072231	5.775154552373123	-2.3790558689167867
6.479055583344417	7.977839993686109	9.528071790696885	18.665840121907742	8.45912379354209	5.7372928088778306	-2.3513791441988543
6.447094045808955	7.954332644073854	9.5437896665598	18.590929914247315	8.456814528807534	5.697444867349895	-2.322578968056625
6.414383544260521	7.929374396795555	9.558911506249107	18.516902748997335	8.454136327084566	5.655588621525376	-2.293872821653374
6.381855277295103	7.903272540994075	9.57265317702862	18.443156843306568	8.45187006810355	5.610693219100853	-2.2650984065314343
6.3488515193229915	7.8769728622863555	9.584708201711951	18.369830363591717	8.450514026591113	5.562840155223483	-2.236705787837524
6.315590897795205	7.850751677988288	9.59515270614719	18.29772682086022	8.450890415902753	5.513167629414814	-2.2084992721872423
6.281232116996164	7.824899504303087	9.60339780806299	18.226976779292595	8.451975612704858	5.461863541428402	-2.181638919567921
6.245002263911957	7.800006721084052	9.609573223803805	18.15794644018801	8.45406458125434	5.409228158442044	-2.1550807290097866
6.206492421181896	7.776822963818464	9.614125970650631	18.091358719704775	8.456399057715634	5.356677577270979	-2.1286537844079936
6.165747585932023	7.755416190759176	9.616933861302464	18.02638410246616	8.458032609713143	5.302889678993659	-2.1027599342524583
6.122493933414183	7.735819013040827	9.618499350098926	17.963338826667364	8.459012273945278	5.248759115296267	-2.0790938836997217
6.075679591208908	7.718273590656819	9.618333597470068	17.90206548801308	8.458498336496504	5.194553881536163	-2.057341996940816
6.025190489565259	7.702107037834627	9.617158267419828	17.842106582224172	8.457724779725364	5.140665635411482	-2.037188940358251
5.9703387488422015	7.686985993507461	9.615342653219319	17.78351757004792	8.456232422734374	5.087723976528998	-2.018802356070185
5.911536046551207	7.673367057429062	9.613505658060445	17.726504622679695	8.453205035269152	5.036175702895298	-2.000780360340436
5.849465739179401	7.661819895440886	9.612047683242954	17.671249456662373	8.447807524994488	4.985497222770732	-1.9836690829556407
5.785307286254991	7.652267973993545	9.610762725163855	17.617422257387556	8.440853536032105	4.935397739016752	-1.9665275320216666
5.721314555265789	7.644050744531598	9.610116681820633	17.56446055568104	8.432051592802873	4.885781242004545	-1.9486540161270467
5.657582249014879	7.636716897690553	9.610255413809773	17.512329853794416	8.421952815547728	4.836384039971418	-1.9307145934437664
5.594097041558044	7.630396766721629	9.611311528578934	17.461531829856906	8.410540860192393	4.78805714137001	-1.911837283146423
5.5313314457021034	7.62595795201313	9.613228790057462	17.411178985161744	8.398770229475602	4.740310568435392	-1.8908711187652518
5.470462480123065	7.624019117754735	9.615551342770033	17.361282529918945	8.386783022367657	4.692490054082798	-1.8681747254483088
5.411441374476855	7.624809930704136	9.617414633133759	17.31232504692224	8.37389613492802	4.644373454096314	-1.8431960391320947
5.354417916218481	7.628042899642599	9.61852602757503	17.26415831280447	8.360388409328523	4.5962738259188365	-1.8164035487472345
5.29949495152343	7.6328383422023	9.617808536617035	17.215874089169084	8.347254077843559	4.5476283255362295	-1.7883466680354523
5.246337611038775	7.6380990531996495	9.614148820723345	17.166906856387204	8.33417599980312	4.498471932495038	-1.7591199058660436
5.1954985707474775	7.6431496687232015	9.607986390554366	17.11755716891545	8.320620417318887	4.450027813251379	-1.728468190893808
5.145892836244896	7.648009878611507	9.598579112627892	17.06826527215865	8.305858434589684	4.401925058278593	-1.6976633660710494
5.097836854291353	7.652372871628275	9.585303939377411	17.018655519970025	8.289844678626718	4.354350662328187	-1.666083030437854
5.051895449126505	7.655690284945477	9.568332659005504	16.967237955027624	8.273434426399248	4.306130950322365	-1.635142334319118
5.007890193162568	7.657456821990305	9.547450503375407	16.914980791165835	8.25593175343186	4.257575369148331	-1.6056020380963234
4.965136052438554	7.6573387839790055	9.523071314416889	16.862144638100116	8.237440094476444	4.208828529672802	-1.5780936484858117
4.92367778123156	7.655325988231514	9.495795486762534	16.808171579777163	8.218604820929206	4.160189498222517	-1.5532950411098585
4.883113732314768	7.6508224588571485	9.466222258671285	16.752690095868516	8.19994023269907	4.112391151193901	-1.5303584634187999
4.842828481593808	7.644093095357966	9.435102927876557	16.695690585439706	8.180225602548749	4.065762848586471	-1.509438666047163
4.802721626347346	7.6350499743087195	9.40252065491312	16.636882868676032	8.15989412241244	4.019823961275912	-1.4906938389067632
4.762437809517188	7.624152153285339	9.368522131013608	16.57616827317633	8.13930281427577	3.9732723711906894	-1.4742552553737993
4.722075786647148	7.611403906335142	9.333781185886558	16.512700563925904	8.119051869167368	3.9270169270465902	-1.4604958418197402
4.681342029882749	7.59701799765191	9.29800956664541	16.447473794319617	8.098084474036941	3.8806171904554683	-1.4506081280373138
4.640369027074887	7.581818668417474	9.261352685493447	16.381835766741844	8.076008447854816	3.8351808920458788	-1.4440890499551462
4.598653779696704	7.565786692241473	9.224598611047456	16.31508344096261	8.053689525817287	3.7904409475393344	-1.4401624395920034
4.556252717985161	7.548832183389851	9.187646766111406	16.2471632519209	8.032339002394023	3.7461666619841316	-1.4381103582184953
4.513178420583626	7.530934783728321	9.150507094677641	16.178930467912252	8.01113938115234	3.702064322635942	-1.4376160363562391
4.470788355629233	7.512852535059708	9.112736902307756	16.11089755612907	7.989961639324793	3.6572881996778905	-1.4398420300446753
4.4301268108404095	7.4943966992481155	9.074127323858198	16.0439517173426	7.96990582386616	3.612273510921989	-1.4446318467496002
4.390696582020029	7.47614750075272	9.035243651186356	15.978761507254154	7.952293558777481	3.5676004182436976	-1.451615499018442
4.352711804689405	7.457636310572502	8.995873377607857	15.915368087219461	7.936316885659318	3.524306607262997	-1.4609350674113788
4.317067342312719	7.439060801493912	8.955954516699725	15.855346119023478	7.922385918554989	3.4818279101499123	-1.4727134279318799
4.283806649649592	7.420919792394262	8.915397376153294	15.797225273240771	7.911359460351797	3.440480874555664	-1.4869742391620249
4.252886343621111	7.4029243247933225	8.874852698853083	15.741268443651046	7.903296460871652	3.399739940169549	-1.502624701544244
4.2246872114998935	7.384880866307742	8.834646497279186	15.687957730242276	7.89848704889554	3.3596301679157534	-1.5200105992101405
4.199628199167403	7.366032497421554	8.794630195658055	15.637364510145492	7.896633604542664	3.3197826322429935	-1.5384943407485496
4.177708317246425	7.346585132003014	8.755365274874645	15.588739776527772	7.899094512738681	3.2801229609730425	-1.5576089359200456
4.157965151125299	7.326592930485051	8.71766762349989	15.541684453536503	7.905677480905109	3.241450801135968	-1.5759744064705548
4.139955846887293	7.306350809789897	8.681300935179388	15.495595835356234	7.91566320707586	3.2035655769822524	-1.593940374675227
4.1234695090854485	7.285714342766545	8.645964762576119	15.450163272332475	7.927940913369165	3.165271262614493	-1.6109523207543128
4.107764069784619	7.265215614029331	8.611766732211052	15.405308590971709	7.9427760575622965	3.1261804841143146	-1.626334589896911
4.091422551963578	7.245336543916729	8.579082522367912	15.360237556897836	7.959263532376848	3.0867590589584157	-1.640204602621097
4.07388134946625	7.225342544990442	8.54745103438631	15.315666878176305	7.97747956541493	3.0466445076978803	-1.6519041267365342
4.05516040599484	7.2056036015121885	8.516437215436182	15.271309468470287	7.99857625907185	3.0060838403063825	-1.6615683288235656
4.035267087516675	7.186808163229921	8.485511212393988	15.226710591684844	8.023315763382854	2.965144459778211	-1.6680870399885555
4.014943581223456	7.1692535883389485	8.454563065123073	15.181388293810835	8.050811713191463	2.9239086170960107	-1.6717219127349867
3.994728224118266	7.1522612369814285	8.422928158902593	15.13581958259073	8.078993179437722	2.881484093800028	-1.6723568612899489
3.974122172247031	7.1360214991649675	8.389805767185706	15.090157949584228	8.107695709589738	2.8377957863227756	-1.6710994994843673
3.9534772830836427	7.119871830879191	8.355366988549127	15.044360839856164	8.13750055841772	2.7930475038581806	-1.6684739888827576
3.9317426038815575	7.10361424357219	8.319317971532989	14.997983182371454	8.1670771357074	2.7479269965400825	-1.6646826399290917
3.910028402780256	7.086969910124676	8.282193051692522	14.95163948301488	8.195892676660215	2.7030896506512283	-1.6597819713798418
3.8880118156723236	7.069651194809239	8.24312938577663	14.905615315413877	8.224411054028929	2.65804703788433	-1.654130074551584
3.8654213725038002	7.052056918790888	8.203164513146595	14.859036690170198	8.252440595144206	2.613091668085415	-1.6477663523575516
3.842197666947007	7.033908350267512	8.162585735497455	14.811681657206284	8.279031624316632	2.568857444498128	-1.6415564045213686
3.8179974044806677	7.014436668580392	8.122001722160501	14.764597876962466	8.302433630780493	2.5250808389323396	-1.6362009192532805
3.7917086281750643	6.993532884934478	8.08189356614714	14.71717334597588	8.3239363753035	2.48256645403899	-1.6315052126434066
3.76371639414703	6.9716828551609185	8.04273810624289	14.669908418018931	8.345121180753273	2.442038548329333	-1.6281718897161312
3.7357712784614034	6.94894747599974	8.005051171584721	14.62255534495451	8.36620367324491	2.403579166925189	-1.6256894965888844
3.7081425593994175	6.925293976403528	7.969260954280599	14.57564942164076	8.385471073092122	2.367229218406628	-1.623385564650323
3.681703709146001	6.901209058759334	7.936206209379635	14.529508899666803	8.403894933438558	2.332750163474178	-1.6216053557142507
3.655936627891434	6.877550951753558	7.9048224127875955	14.482728329706704	8.422219976099385	2.29932257208539	-1.6216470760327102
3.632075977245208	6.8540989865569335	7.876027825850356	14.435314469687485	8.44075821365712	2.2674087927538813	-1.6231538112230817
3.6103344894522165	6.831169915091721	7.849772757419574	14.38805432776197	8.459446299813052	2.23645870003592	-1.6261010733835803
3.590507368726361	6.809356372684359	7.8253008874009105	14.341593008561334	8.478073228613736	2.2063952752899683	-1.6301068276089565
3.5723962547497554	6.789218715446299	7.802165922572635	14.29494961195382	8.497912488862703	2.177873686270493	-1.6353502463544807
3.5560103889574317	6.770496501939634	7.78053189884214	14.248514298552049	8.517908950277786	2.1501514394663905	-1.641811207548805
3.539644427418477	6.753019187810613	7.759887337096057	14.201817174756387	8.537109614784866	2.1235668772276592	-1.6491056325839517
3.521711737026997	6.73745133342159	7.739838405069224	14.15503044768061	8.55515112516256	2.0972560562491553	-1.6580150841701307
3.5030920973134547	6.724766996202786	7.720098217504763	14.108807849310804	8.573855736284143	2.070484643639993	-1.6675412345917855
3.4840831784456006	6.714881116166385	7.701174617899069	14.06303752603186	8.593232041870577	2.0440541480473433	-1.6775658337178139
3.4642323396097283	6.706949406201365	7.683954616869133	14.018527306824781	8.612712820662024	2.0185129372575994	-1.6863927212523027
3.4440087642273727	6.701475460626506	7.668087929333235	13.975532051682755	8.632098734575562	1.992934496533433	-1.6942033062375674
3.424675652221582	6.698127007208367	7.653868429697767	13.933642060488731	8.651182277713628	1.9678179851469726	-1.7003989317358683
3.4067703754875587	6.696028873045026	7.641241691476321	13.891947924721725	8.66981493204736	1.9431079550150232	-1.704084496406135
3.3914248406982894	6.695300839043926	7.62983424017307	13.850745380828332	8.686770968416386	1.9179779569343045	-1.705743257850183
3.379272094936531	6.696701954344477	7.619789544541367	13.810378543033773	8.702104682770111	1.8924628185290817	-1.7050501454049767
3.369905953389355	6.700402910092735	7.610373103750327	13.770472733417034	8.71601062153384	1.8665799489600257	-1.7023932258984606
3.363945649847016	6.705378438415659	7.601849816647859	13.731059320822405	8.728772623844458	1.8408866078464496	-1.6964648604061334
3.360277085707481	6.710970516774008	7.5940990941441235	13.690665403831218	8.739268426665939	1.8151211732270662	-1.6879421469157072
3.358833412105975	6.717076794845268	7.585635814818176	13.650458640704281	8.747606833912318	1.7892406163579324	-1.6777608374762467
3.3596391327059103	6.723778906976535	7.576424578159366	13.610371500751908	8.754199789376576	1.7633269974741113	-1.6658444028932209
3.361005015686144	6.730532863644786	7.566077552332554	13.569577218306497	8.758709151920923	1.7375205737247517	-1.6512873030961093
3.362004025843618	6.736674257024377	7.554344677459422	13.528838219729302	8.761449721503674	1.711942095361068	-1.634285661072037
3.3620087532239022	6.742729018723153	7.5412921090338925	13.488301054071446	8.763099658116191	1.6863961989256917	-1.615836883293416
3.3605391894862784	6.748195435439675	7.527059998143289	13.447334617812363	8.763316553289599	1.6613360329988625	-1.595622916964412
3.3569395695270354	6.752764137148391	7.511900059129505	13.406064532942294	8.7617483778362	1.637894745445969	-1.5741797505060247
3.351743340774958	6.756078659800362	7.4960391018800125	13.364607256931937	8.75865887827584	1.6170889786434661	-1.550932274364872
3.3450939312013053	6.758007265145074	7.479462663825812	13.323845112083086	8.754108301029714	1.5985715175073454	-1.526651619736362
3.337745074164736	6.7586485300344545	7.462774026884464	13.283486074705658	8.748396007040554	1.582943564483745	-1.5019951812740888
3.3302900582675217	6.757711504403641	7.446847301112052	13.242117787666663	8.741346701525556	1.5706416503509075	-1.4770460522178734
3.323632370229205	6.754732830484434	7.431243458218035	13.199548309224282	8.733076750768621	1.561687676066857	-1.4526880729097584
3.3183436213080983	6.7499117346159965	7.416242256890211	13.156622472341832	8.725403815272658	1.5555034313459926	-1.4291285388406012
3.3152652131250426	6.744140879817934	7.401891529648115	13.113205493120413	8.718821786646863	1.5521158654654386	-1.4076809089366
3.314634503561607	6.7371865417280405	7.388617309489043	13.069267694245974	8.712071779699654	1.5514120940943787	-1.3885206499567047
3.3151221623213125	6.72900796374647	7.3770161205266565	13.02536999348278	8.705119424918918	1.5527608182704196	-1.3714575521001502
3.3173058756479508	6.72025124090471	7.366590632769355	12.981608711880828	8.698502738559146	1.5553025086485182	-1.3566618794764473
3.3215734730242805	6.711481306303218	7.35775639228537	12.937525915542773	8.692768689685028	1.5579061318802836	-1.3451411326747174
3.328006161670017	6.702893278276391	7.350402883483508	12.89283285884592	8.688524316255815	1.5617327217776003	-1.3358175583123642
3.334666161275642	6.695245680316973	7.343512543107469	12.84779643930807	8.685993078406357	1.5662025136061983	-1.328493346680475
3.3424918613188583	6.688129580372831	7.336681085717817	12.802881265692644	8.686982323337185	1.5712508649921446	-1.3220906230737077
3.3501029302338035	6.682023748501338	7.329670339660899	12.757594442890214	8.691173077523063	1.5766931125690837	-1.3167671995269348
3.358168914104543	6.676891439767067	7.322620068737786	12.71168723065758	8.696728282748742	1.583701583763759	-1.313250909290804
3.3670195894741206	6.672003143660613	7.315104355825045	12.665112543370881	8.703815316675774	1.592357418460496	-1.3106040854443965
3.37619161265706	6.667673568607323	7.306684042923409	12.618550207558412	8.714174062816344	1.60205161044977	-1.308507522510246
3.3861616308661175	6.663831123383469	7.296329241030281	12.572189812625526	8.729186157154649	1.612472766621337	-1.3071416814558436
3.397017589214095	6.6600685621085915	7.284043057434159	12.525800608281939	8.748158873024375	1.6229674701160535	-1.306798474557579
3.407654577756961	6.656173742931552	7.269292387044807	12.478915326445664	8.770611979909175	1.634608270041384	-1.3065920341778843
3.4183923761408277	6.6521680152888525	7.25197277960743	12.431702700411984	8.794964442343423	1.6460178169223987	-1.3065569487573778
3.430812306219737	6.64785462860189	7.232446326632791	12.384141676658277	8.822509915839053	1.6576805211124044	-1.3067673702695737
3.4440990691291193	6.643293431302908	7.210411150272162	12.33706892162732	8.852820797553365	1.668990335497572	-1.308228891652892
3.4585289696448083	6.638892500781732	7.18645548096662	12.291870013225775	8.885794894794584	1.6800156798219956	-1.3094472607335752
3.4730843396566344	6.63477109488147	7.1603274287096	12.248570055341304	8.922092639883843	1.6901473578529063	-1.3090133764340188
3.48744673593371	6.631702794770466	7.132162630673527	12.206337939259493	8.961433835267666	1.6993637570666114	-1.306537396456233
3.5019008725196876	6.628945847543621	7.102015326395614	12.164787333084389	9.003533257126998	1.7076944189312033	-1.3024605305202626
3.51754652042592	6.626423139740967	7.070892263646578	12.12416563525693	9.04740588738187	1.715691405146074	-1.2961532098033224
3.534552375026477	6.624057616809222	7.038976811441337	12.083740927263051	9.093942282989989	1.7245602095739696	-1.2873471450984824
3.55539495664112	6.621735999369717	7.006915907922308	12.044192713688961	9.143034502404587	1.733707700254576	-1.2765499531137392
3.5798702936507607	6.619314652163735	6.974875006290721	12.005295160334855	9.195414627079247	1.743771741235846	-1.264492566310962
3.6056283226487973	6.616151233584806	6.942972483506943	11.967171709133467	9.249088459056829	1.7541786730822984	-1.2515552084514345
3.632768461969389	6.612880056498557	6.91099368291135	11.929357054150906	9.302905702990527	1.7642908202649448	-1.237209543727765
3.6619964673540295	6.609243111512896	6.87837262734404	11.891004630479433	9.35676217038446	1.7737523240319912	-1.2231147418153514
3.6936820670127295	6.604928737349642	6.844846674571883	11.852179501781826	9.410344551163401	1.7823892660163607	-1.2102610643292027
3.7271270655948054	6.599725087919158	6.810423909614158	11.813059390765265	9.464152463160783	1.7904915644188995	-1.199710816109719
3.761787775303696	6.594487849858202	6.775633519673897	11.77342241691734	9.518559743737015	1.798131189192497	-1.191649634020794
3.796431807885987	6.589394937055812	6.73957359282525	11.733456610417203	9.573622229863712	1.8062177542176099	-1.1858504009222068
3.8292563373598965	6.584817012177812	6.701636120232291	11.694107453674464	9.628128083258458	1.8143007171647976	-1.1831508572473797
3.859725243927304	6.580999174281808	6.662234479459492	11.655066239087434	9.682496327794084	1.8223125636303448	-1.1834798523026622
3.8883134099984855	6.578466897641826	6.62145747385911	11.615755736251998	9.736936256854943	1.8303828537860527	-1.1866327357835345
3.9170546068817833	6.577522829256005	6.579663329183443	11.576375722380137	9.793262069245316	1.839244265518737	-1.1924404762927376
3.945655320677514	6.578038650360515	6.537899690715262	11.536256014466264	9.851498484422551	1.8498640241866966	-1.2008150513426759
3.9735257859050335	6.580357639626769	6.496368708559865	11.494967220393791	9.911288183730669	1.8623734008850983	-1.211448619018713
3.9998844569994456	6.58498858577201	6.455740649280551	11.45232129726938	9.972067671305767	1.8774030652425024	-1.2233392971276102
4.0243053522223065	6.592092356223542	6.4166131343919846	11.408585808171596	10.032133260040261	1.894713588127924	-1.2364140714262641
4.047456796981229	6.600790047124718	6.37820314775533	11.364093382438844	10.090386261439468	1.9146905864030792	-1.2504084153760697
4.070576156026644	6.6107637283801015	6.340861867611804	11.31885743890316	10.14755891013847	1.9358250347912564	-1.266087329379078
4.094847819644702	6.621962248609166	6.30441461308125	11.272140795985685	10.204915279034022	1.9583593121253802	-1.2826536383333722
4.119588530969428	6.634545892065019	6.268783769487095	11.22513223418008	10.261552031582106	1.9812326294316764	-1.2995241620996982
4.143892416385927	6.648059758472275	6.23384539737921	11.177686918133215	10.316473165033903	2.0034471705257118	-1.3169532390121257
4.167556554105737	6.662214962050346	6.199133789502396	11.130377279735544	10.369033145617514	2.0243821181713266	-1.3339785399907664
4.189073062996381	6.676816421544447	6.164671616332555	11.08351413294351	10.418491892359553	2.0437521529942986	-1.3503058387679836
4.208439766201672	6.692227423110961	6.130954017971039	11.038067600361416	10.464655870327167	2.061499329193025	-1.365921980138511
4.226790236744547	6.707703810314342	6.097736899245299	10.993289020964369	10.507016759653647	2.0774827149428745	-1.3813216447484928
4.244040753615313	6.722560803707059	6.06462749771007	10.949184795741209	10.545519584040353	2.092112948360293	-1.3954751831211576
4.259393545641804	6.736775896966978	6.032155359024971	10.905263899890041	10.580875217992837	2.1064139452252633	-1.40853784736895
4.272315741817237	6.75003055722699	6.000284140285272	10.861192087688787	10.612681517669554	2.120896310026261	-1.4195363545379478
4.282167847998725	6.761592131283203	5.969103572968505	10.817319431415013	10.641145869262775	2.136036141882014	-1.4286624579039016
4.28865287219963	6.771522082494747	5.938476697045747	10.773560683297445	10.665839003168339	2.152562418617257	-1.435803121373483
4.291863212277004	6.779880651425842	5.908225980833324	10.730418453491959	10.687079880989202	2.1701632859696045	-1.4401312276645215
4.292605859754364	6.786377751989052	5.879151325431931	10.687096780211002	10.70338914299003	2.1887422025077785	-1.4422247687185756
4.292440789456642	6.791394892735008	5.850870184200342	10.64435572174581	10.715500779789604	2.2077029177948595	-1.4426607253225163
4.291221056326591	6.794052310800269	5.823320338212206	10.602374057583155	10.724844733902946	2.226945903926356	-1.4413409831561868
4.287115496174721	6.7947921116465695	5.797004126695811	10.561456707676713	10.732889515980133	2.246193832564334	-1.4379807991059796
4.28015978421517	6.794541903968292	5.771652002060989	10.522209021072168	10.740112603669381	2.2651660652619845	-1.433194246034294
4.271454906646171	6.793338596466134	5.74750012127574	10.484918639038336	10.745615298250087	2.2832117728955907	-1.4256968149094085
4.2604391282899785	6.791868799690445	5.724510318514835	10.448638076049543	10.749172223251843	2.3009380508107973	-1.4169151217570184
4.247459231572781	6.7906281527945165	5.703409921330386	10.413637934605557	10.749323119322412	2.319025017645864	-1.4069372369621314
4.234188182926272	6.78854898519215	5.684412077517391	10.379873562843462	10.745620468042008	2.3365388627425534	-1.396688303485256
4.220321911432716	6.785456429934842	5.668024069101901	10.346708319407401	10.738943364542116	2.354238837000348	-1.3870402209177701
4.2042946445770735	6.781650476133403	5.653745283855865	10.31400470380486	10.72935741597472	2.372097294447527	-1.378439357875169
4.1856202548574855	6.77712350223907	5.641944847090549	10.280863068168138	10.716606386083912	2.3906213361399673	-1.3696409778718877
4.164488093256892	6.771637506685384	5.633000300297027	10.246006178594364	10.700140135277396	2.40992167777267	-1.3609289306196988
4.141695670209077	6.76527431609677	5.626441676914785	10.209642533485846	10.680317470666884	2.4301264875564024	-1.352498904724146
4.117584198740318	6.757472737656326	5.622403596345675	10.171408238764835	10.657132569334369	2.4507903098425916	-1.3446461773825198
4.091820622505198	6.74886899061162	5.620672030537818	10.13230629083327	10.630640699811824	2.471619027426896	-1.337161673922291
4.064890406182232	6.739500405820132	5.6212932062466345	10.093117302793862	10.600808607415225	2.4912634598956624	-1.3299539736466832
4.036475144348678	6.7298327072623945	5.623292043712802	10.053815801995714	10.568030104035374	2.5077077349840833	-1.3225676221514668
4.003467072137274	6.7202395781740485	5.625980766949015	10.01393432123191	10.533679755924219	2.5214004803433445	-1.313874325129633
3.9667429562842846	6.711078211272229	5.628853044486707	9.973658501396635	10.497289554828766	2.5325128761492275	-1.3033782934030718
3.9283676501676053	6.702098097972989	5.631798860211026	9.932852072540083	10.460157997321172	2.541537979872606	-1.2913303286557907
3.8885156317585867	6.6928655818332885	5.634819523517145	9.891555266545426	10.42390637887184	2.5485312630312387	-1.278190143310018
3.8474231510338295	6.683616569281145	5.636953152511966	9.850144101404622	10.38884965843464	2.5537921102430388	-1.2639400825135922
3.804395050779029	6.674465295937793	5.638157465372894	9.809178309442071	10.35394592938201	2.557726273974696	-1.2477925882429493
3.7595081925041374	6.665501604853247	5.63862391830044	9.768718618226453	10.319167190394968	2.560253914800332	-1.229254366219557
3.7134625801403836	6.656207292953268	5.63795235800225	9.728242076742504	10.284362133972813	2.561492842569705	-1.2086277154103833
3.6661157187640576	6.646531136433267	5.636581874023489	9.687740136850465	10.2495643910993	2.5620842969137714	-1.1864920537294115
3.6194322304580733	6.6359521227587175	5.635181785777282	9.647104453352904	10.215392147496836	2.5627926728094903	-1.1625241422388344
3.5754567175786875	6.62495080233722	5.634057403740709	9.607159248573058	10.181806753291204	2.563017521850747	-1.1369684996830274
3.5327378185436205	6.613363171879844	5.6336540719073955	9.568374105980212	10.148364375221721	2.563026961839251	-1.1105360112431186
3.4895340615720634	6.601592787706106	5.6337763520182245	9.530715565296749	10.113867796676386	2.562028377174326	-1.0826820681663394
3.446377737665291	6.589556989117259	5.634469811453517	9.493995472073745	10.077243984687549	2.5595293664931518	-1.05354832783135
3.404071322968273	6.576939495512804	5.6362426220272495	9.459435433191695	10.038776888323467	2.5546516653632967	-1.0229428392035884
3.3646768825342748	6.563465772520095	5.639220865033373	9.426055714417139	9.99923601123023	2.546640636489084	-0.9925372124501194
3.3285030389289387	6.5491739306273296	5.642590019535306	9.393824380071058	9.960636225451722	2.535767908246855	-0.9622909457715222
3.2956367811201868	6.534685703068718	5.647237958612765	9.362554141270538	9.923279383852122	2.5224195176741095	-0.9335458680527814
3.2653030442823265	6.520136925140787	5.652971510112655	9.333348543590937	9.887700926471226	2.50715234017777	-0.9049853311303424
3.236364389644943	6.505690093262749	5.659284128710934	9.305390999774644	9.852957767094514	2.489000918354027	-0.8779434861387586
3.208289663748608	6.490921645334322	5.666117273914321	9.277444125032597	9.817618159152438	2.4688018796947406	-0.8532700504142346
3.181873568499316	6.476279173342355	5.673216491081637	9.249797082682585	9.7827664114673	2.446990132546184	-0.8307544712786986
3.1573902205885354	6.461874274340158	5.6805837202127965	9.222910772618707	9.748628589651542	2.4241415740177503	-0.8104694982089925
3.1358122005102156	6.447920376627083	5.68737077633384	9.197352954396248	9.71610396575622	2.400523641329437	-0.7930273805876517
3.1157538784153824	6.434420971901726	5.693974995178518	9.17218475630499	9.685210954053543	2.3776485989576805	-0.7781202825919822
3.096789675172894	6.421975501265874	5.6999814319435895	9.14851648883614	9.65543953375053	2.3562746662059033	-0.7654280742414773
3.0784412443915756	6.410581841568708	5.705769201735113	9.126640940633802	9.625423729522478	2.3348944076211833	-0.7555942362575785
3.0610986329647654	6.400354917475963	5.710601176200176	9.106035265152649	9.594663152520447	2.312895268249771	-0.7478462468403838
3.046172136105328	6.391608021610072	5.713930929438423	9.085572930906508	9.56271228931679	2.290564484203125	-0.7433469346932594
3.033821355360674	6.384710261817556	5.716361672181565	9.065933797417323	9.52942972744027	2.26852948116274	-0.7409836929441124
3.024002771368466	6.3792809355797155	5.717391143295882	9.047956221968683	9.49587834956857	2.2470780369313754	-0.740635401975514
3.0172742770469982	6.3746657566773655	5.716943091553014	9.030763603029282	9.46143717808563	2.225102873367919	-0.742658995973091
3.0139848809208765	6.371063113019047	5.714642078005784	9.015294124370387	9.427311221825923	2.2033880525372473	-0.7464369155958113
3.011802019728432	6.368475410561291	5.711318250966677	9.00080825699848	9.392394665454722	2.1820375906244642	-0.7518176499856722
3.0122018265067325	6.367139612399806	5.705976390275363	8.986888187269384	9.356836736599453	2.1598150092552917	-0.7593850093955798
3.01550324692769	6.366382214181879	5.698455052566994	8.973558741441263	9.32082835175918	2.136759990321037	-0.7689888440654108
3.022375791952186	6.365984521293418	5.689226734231911	8.960235943787275	9.284940797152386	2.1142474498173094	-0.7801077689124312
3.0314009021762556	6.3657895090990335	5.678052915625295	8.947003458931144	9.249528935086941	2.0923809487591893	-0.793985978051086
3.042116930693243	6.365085023083632	5.665624060052686	8.934165267991578	9.214312653511621	2.070520607510243	-0.8094468589168103
3.053872601097583	6.363487844770337	5.651461232415729	8.921885371609612	9.181051124961664	2.048127669214876	-0.8264462562910349
3.0661102148403407	6.361997911243803	5.636209048370228	8.90934268026576	9.150469518808292	2.025364086233488	-0.8440485610770373
3.0786853917935093	6.360949366273016	5.619973754501432	8.89745413708374	9.122780151364486	2.0027251027239275	-0.8619907861548143
3.091893341158987	6.359844666980047	5.603456343799106	8.886220580849763	9.097410783015189	1.9793684386000407	-0.8801366027630985
3.106386265967878	6.358875680063352	5.586307478916223	8.875796089280728	9.074331376205167	1.9560908253939113	-0.8984550238503344
3.1209244062028345	6.3584052499618195	5.568539350266534	8.866966888560988	9.052535577725994	1.933402200357501	-0.9170067305495875
3.1359173710884862	6.358527723129316	5.5506378810104104	8.858805432713979	9.030762457479753	1.9116419501265753	-0.9355203011757552
3.1501390327627505	6.358834130091563	5.532389482398988	8.851773378398363	9.008059330430655	1.8913888935817709	-0.9535146764677014
3.163886207493481	6.358802950861245	5.514788647817523	8.845567836208163	8.985146567365264	1.8731931564231965	-0.9698757021680628
3.176502153808752	6.3579555803365375	5.497365438218298	8.840158181558373	8.96258434749511	1.8581645360930268	-0.984853894617388
3.18805825145893	6.355844669194429	5.480617802719147	8.835866584920488	8.939273484189577	1.8477941861483116	-0.9985267103281482
3.1999115272758507	6.352363798138659	5.464209711143712	8.832758347493774	8.914511528253845	1.8423054692681409	-1.0118983358398705
3.2119851057288695	6.346753660078173	5.447979265789163	8.830071769635335	8.888313738562978	1.8410039823032507	-1.0248450554812805
3.2232990349412303	6.340020462125049	5.431467123015603	8.827419046451096	8.860985735753788	1.8452813272298894	-1.0381987082613255
3.233511154931283	6.3319061975159086	5.4145115663507974	8.825496570791863	8.832494854540245	1.8541980618379474	-1.0522848730722876
3.2427238136020993	6.322630905574767	5.398043116709173	8.824634184588719	8.803141803780623	1.8673951449352904	-1.0669212638150323
3.250101546659219	6.312498069541886	5.382316298263663	8.824067239411098	8.774097259091237	1.884444369296484	-1.082978644995436
3.2564120478276015	6.302260156596182	5.367676036669513	8.824295873643447	8.745844364084189	1.9047062595532203	-1.1007645873833471
3.26043565823981	6.292520056426647	5.3535288647246695	8.82552584728856	8.717533294910933	1.927848655456423	-1.1212049749380786
3.263521800929331	6.283803515451136	5.340243146642275	8.827138917496384	8.688767082105018	1.9529728404766773	-1.1435119272017522
3.2657163303446257	6.276133385386951	5.327874897405794	8.82813191741182	8.659456212280677	1.9795223443382826	-1.1681371838607757
3.2658437169542207	6.269443854487535	5.316737595525746	8.82839863739077	8.629135489912052	2.008198837380747	-1.1948011446322453
3.2640645089837124	6.264859603191405	5.306784655857399	8.828406532691268	8.597703374313626	2.0389461580944657	-1.2225359521689152
3.260254364937071	6.261608016868897	5.298406443420374	8.828502455431181	8.56501191868611	2.0717980894995294	-1.2514748299785743
3.2549838382283833	6.259639105772038	5.291864723349941	8.828105949535335	8.530734165072847	2.107571571736941	-1.2812179395962946
3.24805622590849	6.258668359740449	5.287019201152181	8.826889595246845	8.493955972153149	2.147509449661978	-1.3119182712848216
3.2393288355155683	6.258564095653622	5.28324390092701	8.826047769682207	8.453938679371007	2.193227138348119	-1.34202931654814
3.229949785318765	6.258881670188097	5.280725577140732	8.824765553673465	8.409772446056598	2.245194679107229	-1.3715539843637539
3.2202402041109766	6.259159475684057	5.279286802878305	8.82245731181055	8.36147390277455	2.302133767309023	-1.3987092690166882
3.209150911111209	6.259467218400901	5.278530574185859	8.818948722440519	8.308733045348188	2.3634056137651607	-1.4248971068805372
3.1966886351510757	6.259841519194787	5.27857979857205	8.815301642672322	8.252422573257538	2.4292795594844563	-1.4496637381444881
3.184547308413279	6.259841686592349	5.279310428722274	8.811717041583014	8.194879714560162	2.498223027856577	-1.4725737262283627
3.172797641304207	6.25881502805275	5.280621145718144	8.80780143989686	8.136087827686131	2.571156642305005	-1.4944820680701008
3.1616828457461947	6.2570749242271875	5.282673159799563	8.80329440840578	8.075962215131984	2.6478847212409433	-1.5145504752896983
3.150778687858388	6.255090141281601	5.285380876382345	8.79890337929893	8.014981470013383	2.727549155214668	-1.5327725273830515
3.1408760280974457	6.252363827271505	5.287661150934315	8.793942242049347	7.95410734203112	2.8077724873283034	-1.5482385566756462
3.131589584644272	6.248483054909283	5.289837053691146	8.787234371182738	7.894397379884192	2.8871571528156936	-1.5619103849925025
3.121484806239142	6.243566322546803	5.2917698286558705	8.778713105049443	7.83743494302012	2.966924964431915	-1.5731803100139083
3.1109315131656015	6.237810532696431	5.294102517014957	8.769339183639856	7.7844415559899005	3.047309738869745	-1.5818815666552812
3.100219585664799	6.231449878316548	5.29691369920472	8.759686959256472	7.736678566395307	3.1297569425519316	-1.587862602635125
3.089216205672729	6.224405231504881	5.299558994307558	8.74898040053433	7.694160618993544	3.213867077448405	-1.590879368708737
3.0763772836891516	6.217645352940664	5.30204820981197	8.73749275112792	7.6564287958286315	3.2998427478217662	-1.590929741363962
3.060892536379506	6.211609383743369	5.304315990772502	8.72497868426321	7.624032162711873	3.3875346935735067	-1.5876743563700455
3.043303496589744	6.206011398324754	5.306407293255071	8.710981342788967	7.597394788911093	3.4755469560537366	-1.5824320339620441
3.0241465492206765	6.200265175996007	5.307532612403638	8.695046204569595	7.57737467941549	3.563818455201481	-1.5752948305655852
3.002949612316839	6.194770491920552	5.308864034648434	8.677578248298857	7.561846936010262	3.6532652315959018	-1.5663953665157568
2.979971654707217	6.190170116801666	5.31028983200194	8.658838749482207	7.54935854444542	3.74268024330662	-1.5555157969430107
2.9547938428513363	6.186313456699149	5.311668606029935	8.639602262898661	7.5385910293546585	3.830443413280951	-1.5440404013219482
2.927748348202516	6.182806998473859	5.312658772855433	8.619596059300067	7.528440376700224	3.916835484114828	-1.5327681878491717
2.900440260902807	6.179805151618958	5.313500490230197	8.599118639048866	7.517795698372478	4.001546347273959	-1.520453695810633
2.873159751184541	6.1777643272579414	5.314911891639451	8.578438974699722	7.505733848416127	4.083628402547327	-1.506775216455122
2.8461704563245465	6.176350600239255	5.317168707590178	8.557130021941457	7.4913060105304705	4.163016744738309	-1.4927696148837504
2.818769632364343	6.175254461798001	5.320488544421075	8.535262205032033	7.473862806052143	4.239076284826504	-1.4778194772206186
2.7897057016288387	6.1749507364829475	5.324538295876215	8.512783457907448	7.452861449476845	4.31225346454838	-1.4612210849123148
2.759151306819968	6.175929001574534	5.329844122432535	8.489812718978598	7.428309955974044	4.3830403074462	-1.443297822768665
2.728036138340306	6.177973461883342	5.33597971217556	8.466421834162738	7.402463891826932	4.451727447348271	-1.4252319171683483
2.696132459839941	6.181521078032436	5.342630033021971	8.44347325017857	7.376272375528224	4.517415933555584	-1.407726838243626
2.6649685336136018	6.186626767534661	5.349556802033195	8.42011254285974	7.350605162620545	4.579872120555805	-1.3906574320338771
2.6339974856376793	6.193481319610206	5.356253739771287	8.395972857022613	7.325464327960195	4.639522701130035	-1.3748250581718375
2.6018295067147297	6.202532510963196	5.362599598451261	8.370586592072414	7.301411639296069	4.695048690548916	-1.360699856358381
2.569411859344793	6.213538304865984	5.368012847760511	8.344125580429964	7.2796059642123	4.746030690584518	-1.3498771583361895
2.537458062102607	6.226285187880555	5.37297989275109	8.317110360342259	7.259533772143878	4.791606220789461	-1.3417592930353321
2.507123577812951	6.241358326627394	5.377781396288066	8.290378956521922	7.2418512927145136	4.833482263664247	-1.3370053827627255
2.479467562964433	6.257846806922344	5.382317155342772	8.263692724324628	7.226086913283557	4.87126839721946	-1.3346407074515079
2.4546840839503297	6.275505165147703	5.387205338044804	8.237260883898958	7.210566519695396	4.904808816917406	-1.3337888581001829
2.43217881770693	6.29367843490326	5.392135009943819	8.21143371256579	7.194663453963269	4.9349536150356075	-1.3331980027030366
2.4125014816614176	6.311292405317622	5.397265450872202	8.186288301453153	7.177995378787748	4.963365364564276	-1.331949002071182
2.39518669698614	6.327954062351359	5.402400244165027	8.1612276422872	7.160771119358388	4.990128863863753	-1.3302270172165442
2.3803487652359117	6.343195049613246	5.4078510101262065	8.13695376279981	7.1424543332171195	5.015113027095149	-1.3273018317867165
2.3667283588510872	6.355962425284483	5.4134741806869595	8.113556862836733	7.123432404693606	5.039126274639195	-1.3237060916436059
2.3526378736145372	6.366825925319109	5.419027859617356	8.090668054400949	7.102807021269057	5.0645365575576315	-1.318541051504364
2.337329314246599	6.374920499227798	5.423505838689291	8.068029160722867	7.0810087722682145	5.091919166102284	-1.3112372963128276
2.319924505308045	6.378905660274205	5.426708235898472	8.045093365293429	7.057766644549891	5.12040182556745	-1.3029482339785796
2.300580583582262	6.378993108092362	5.42892459866403	8.021728692814687	7.033330277416226	5.1506869098721255	-1.2940376639919884
2.2787456046152177	6.375170385307817	5.4296758633670805	7.997712902082847	7.009137111249947	5.181967759671183	-1.2848253583998521
2.2539605478864115	6.367975643404831	5.428479539499162	7.971928909809082	6.9859843945874855	5.212569097385	-1.2759749004376821
2.226023602233472	6.357423201952828	5.426345540379489	7.944302591470769	6.964619372597274	5.240987212635652	-1.2677498979508945
2.193891543579995	6.343735799974314	5.422989852223391	7.915620756785658	6.944471166157792	5.267445752532504	-1.2598631550635582
2.158180901864893	6.327435042676774	5.417825975946359	7.885711925363496	6.92637225006483	5.292591002835395	-1.2523981973691527
2.1201796300229088	6.309215293888389	5.41088527506182	7.854437205934012	6.909605603677889	5.316732905737485	-1.2448123380548408
2.081116911884467	6.288901601791817	5.4025547442931785	7.821511389952821	6.8945456786132775	5.3382519392336185	-1.2365104674078586
2.0407818180302875	6.267576947229172	5.392968545063743	7.7869219411676385	6.880274059103173	5.358020373673679	-1.228299638905129
1.9996834997335218	6.246200796291652	5.381847346670129	7.750751809420785	6.8665808867284275	5.375257742641175	-1.2192958807890806
1.9573585979037667	6.224964109040993	5.368958301173826	7.713115592417541	6.8542680855354465	5.388989584781149	-1.2097804972741442
1.913868039773141	6.203521143561999	5.354383227138878	7.673071809426941	6.8426024707285915	5.400446523011905	-1.1999404913539915
1.8689868268525105	6.182407277487546	5.33905736312534	7.63218347055906	6.831907128813568	5.411438731267979	-1.1899516951944347
1.8233680295101238	6.162420721119803	5.321940156261823	7.590679733289237	6.821619039111928	5.422013339158074	-1.179305317611711
1.779243071238501	6.1442122658186245	5.30355341003028	7.5481273558872415	6.811543785771896	5.431358020830307	-1.1687209297454642
1.736192435868726	6.127772810450258	5.284487439248872	7.5051047981356485	6.800261046799982	5.439000307552008	-1.1592685965122902
1.6937275775982175	6.112442120885961	5.264757739893017	7.461974194479771	6.787586220310834	5.44427007731773	-1.150570481033417
1.6509846083378383	6.098166951969383	5.244746311285951	7.419562509382134	6.772839841675722	5.448481086578246	-1.1438764368258516
1.6096673247103255	6.084429918774961	5.224775788274913	7.377347794113004	6.756101544689812	5.451705889597447	-1.1381446052893232
1.5701637628366343	6.070841803194058	5.205690837392318	7.335889965517425	6.736611778653818	5.454662715707949	-1.1338649013118456
1.5323006564336863	6.057642463142713	5.187376620645478	7.295338812516895	6.7139342073348764	5.457994686271494	-1.131016662461279
1.4957589300599035	6.045557202840306	5.170656339370882	7.255943152934754	6.687678239755282	5.461472567214175	-1.1293683360226972
1.460484202276296	6.034720056011467	5.155464697648038	7.21778889067255	6.658519386474293	5.46445008360365	-1.1285640088907376
1.4260996906470533	6.024632355425554	5.142500641981117	7.180639510347359	6.627016348000377	5.468247160076835	-1.1291020204787254
1.3918275682355539	6.015042137789464	5.131633406304613	7.144159835310202	6.592802858425696	5.47295961553236	-1.1289979481666848
1.3584542159072708	6.006316159979724	5.12236321568432	7.108219199350943	6.557654132743337	5.47874464909981	-1.1272833327593026
1.3247872030928123	5.998392475208656	5.114707798751051	7.072488247694375	6.522289638379455	5.486098448922587	-1.1260037839771742
1.2919104685528005	5.991036517228732	5.107901241037852	7.036520964413098	6.486618990486229	5.495103044785406	-1.1253085974226722
1.2593637757192586	5.984163857103035	5.101685752314045	7.001449893215273	6.450963217749674	5.505575951718562	-1.1255291610552502
1.2269729141320176	5.978333840365	5.09533341266052	6.967503705256804	6.4166526856346495	5.517422841907134	-1.1268404398084915
1.196020883485473	5.974266173761004	5.08865614347827	6.934585547338285	6.384083721578061	5.529473137734793	-1.1296834540756522
1.1665233055204014	5.97171160094436	5.081069964850188	6.903166048584974	6.352894414298554	5.540794519981499	-1.1337937452458355
1.1382959429122022	5.970500435174554	5.07238596310057	6.872678904595561	6.322095722902669	5.552047792817619	-1.1380936863583222
1.1104707673287968	5.970238927865255	5.062037185717487	6.842638216593685	6.2918733532011375	5.564550189969911	-1.1423689069657637
1.081547605522992	5.971326258424005	5.050556548976151	6.81423233266214	6.2632399433846455	5.579161701999266	-1.1474047576517767
1.051873952138725	5.9737487758667065	5.038473569045559	6.786990079239616	6.2353733974944365	5.595481631138698	-1.1533017456226715
1.0227696690981947	5.977309894301944	5.02608357472009	6.761771658086887	6.207235865477435	5.614245513729239	-1.1594201388967664
0.9928325702521495	5.982442686542242	5.013794906719461	6.73784518876897	6.178964396357411	5.635918773343207	-1.164497711168778
0.9613234594087432	5.989738570224971	5.0009841007007925	6.714977718492214	6.151154519822191	5.661138283585927	-1.1681891293731814
0.9274671000708308	5.998827631065954	4.98813018796681	6.6928844601341195	6.122997542755421	5.688779830129989	-1.1695745672139894
0.8904178135153653	6.008874496933621	4.975440786349592	6.672257457653006	6.094393587507486	5.720153775416852	-1.1690154774905062
0.8508457060134874	6.019169524590982	4.962158667515682	6.652487122504975	6.067795683642496	5.755394511789008	-1.166537594329847
0.8096295053823183	6.029379655547804	4.948678345717725	6.633361694669845	6.043703185171188	5.792010183473005	-1.1640341079581853
0.7678205155521278	6.03980662213921	4.935263598981153	6.614887811324425	6.021208294090514	5.828557226603457	-1.1612545217163885
0.72610745831001	6.0498973181724605	4.921120487934442	6.597290392630936	5.999868762376164	5.864978114661114	-1.1581411506254886
0.6844346515358355	6.059753235823606	4.906161205178942	6.580982996417642	5.981140742505544	5.902031735634842	-1.1543662211703198
0.6437778173852665	6.070677823115644	4.890140095748026	6.5654413066277755	5.965675053480666	5.9382117091366515	-1.1493509846111851
0.605480877596221	6.081741396551156	4.872995671298993	6.552023468638522	5.953704024694278	5.971246565821463	-1.143444615979424
0.5702163203743564	6.092942740886597	4.855370299980067	6.54028015823915	5.945529955855743	5.9998128437010845	-1.137383939918786
0.5392123362076958	6.1042204565735005	4.837149969502915	6.529338004759617	5.941592569866394	6.024384607151479	-1.1307035158560517
0.5132165084800595	6.116153722415686	4.818106399501579	6.519232698566908	5.941406896750871	6.043428733307912	-1.1235660647787165
0.4918501568173036	6.129812007522104	4.798761662613434	6.510892623979712	5.943428151314323	6.058005432494143	-1.115707956413106
0.47471630716084756	6.1459345688393165	4.779582586404059	6.504929288688636	5.94697409508963	6.070325250668557	-1.1054487099584827
0.460658629078345	6.165222366119411	4.7599220919823395	6.501417795320732	5.952414726107158	6.0810641041112605	-1.0939826276402917
0.4500722903501865	6.18825461376962	4.741031758976557	6.500434402163488	5.959852934199277	6.089610660005311	-1.0810814798785486
0.4422489978087993	6.214616913754029	4.723741666815127	6.501601610221443	5.96833452648846	6.095393549719442	-1.0671076736366722
0.4370852336852293	6.243445768152012	4.70786034399583	6.505217852282887	5.977972697669899	6.099255181838556	-1.0522594651650268
0.43359950152608373	6.275791788356595	4.693036760908751	6.5115469467396965	5.988290001363972	6.101847021070934	-1.037209434006938
0.43152925397735636	6.311873336000319	4.679119366910983	6.520939809107462	5.998541863081921	6.103488937914143	-1.0220741309782182
0.43072243966911333	6.352209934591765	4.666082350585617	6.534396464055268	6.008496183717405	6.104369255704365	-1.0072069656218456
0.4309295460129891	6.394871789066527	4.654631863599339	6.55212457310742	6.0172966859209795	6.105606933538849	-0.9921819922412505
0.4322915910603064	6.4395314156924135	4.644864421795819	6.574171542246369	6.024954220237309	6.105925526018773	-0.9772888106654626
0.43462873358412135	6.485150415969239	4.63614165154141	6.599933906079552	6.030554698655397	6.1046890166801235	-0.9638059296040442
0.43827753010344295	6.530571765352361	4.629145352868492	6.629304235765595	6.033898902982992	6.1024196074413695	-0.9516434901487842
0.4420801255512281	6.574897147945214	4.622999037636094	6.66178291441379	6.035035287957268	6.09986585639379	-0.9407050149020075
0.44582020203410705	6.618392745166509	4.617164199955584	6.697298296674124	6.034395754247449	6.097266860993835	-0.9305128394846539
0.449442646404908	6.661188847747382	4.611962118770031	6.734803497163274	6.031221609313689	6.093165419739208	-0.9212226155431792
0.453971873382179	6.702359035089759	4.608131819719979	6.773197344318714	6.02676605760146	6.08635988684151	-0.9121577408022088
0.4587209505907892	6.741071736949308	4.6060004965430466	6.812250165439783	6.021223645777523	6.076340828692231	-0.9036129625801662
0.464033058330402	6.776912049953714	4.605391223843401	6.851481243754668	6.014936353808274	6.063216767958041	-0.8963982749880126
0.46864122610439884	6.810835237078177	4.606013411723609	6.890216327789727	6.008222795523872	6.047019393742378	-0.8894622184052761
0.47311546247753217	6.842785379489525	4.6072125428433806	6.928557126323014	6.001306369935438	6.0288635799936925	-0.8829122778743572
0.4772906738510496	6.873183877262579	4.608876610288503	6.966238457167521	5.995930087499912	6.009018723036739	-0.8767018439291328
0.4822807168593445	6.9027362259661285	4.610225709331144	7.003438647630726	5.9926501230765306	5.986874196704518	-0.8704749396538702
0.48940693077827657	6.931551644184878	4.611223944725794	7.03947039308583	5.991545342089489	5.962464991359255	-0.8649833006847931
0.49839273605910883	6.958811178233497	4.611832099466547	7.074825507846562	5.9914160431711005	5.9360415320802	-0.8598777666718972
0.5084192266222644	6.984321742359383	4.611450453816856	7.110109852462805	5.992746250604445	5.907927887993322	-0.8545626511227615
0.5190159920154699	7.007709639562397	4.609856752307562	7.146026263411322	5.995705121124815	5.879361707508319	-0.8490069876353833
0.5296206331538793	7.02912040706903	4.606898892764318	7.181874378300142	6.0006634526453935	5.850388338630098	-0.8430694014353906
0.54022233386963	7.0481797322235185	4.602279092747262	7.2163491627829055	6.007222317454873	5.82156814568901	-0.8359114985097076
0.5511998706780021	7.06451961607662	4.596204026656379	7.250086834043766	6.015588886549238	5.79445284302969	-0.8282146986193495
0.5614653457730112	7.077441261044078	4.589373215080616	7.282154327162292	6.025680468113093	5.768627979151066	-0.8206903881306981
0.5719583278414566	7.08657693855597	4.5821245358968214	7.312347127338011	6.036719777730114	5.743180171474544	-0.8126459740458982
0.5820219207180674	7.091859768093773	4.575142128095305	7.340971370209183	6.0480233361632205	5.7169102562135	-0.8036271410762409
0.590887321497493	7.093103316513549	4.5685093821043	7.368121299717617	6.0595341865626375	5.689570736340946	-0.7936904456696662
0.5991339454738822	7.090855837729522	4.561935632496977	7.393890158629089	6.071828271950305	5.661661126597129	-0.7837157585338463
0.607414967101919	7.085462338502877	4.555638657730683	7.417115937682563	6.085144367278908	5.632976355589471	-0.7735503032578652
0.6149656478192257	7.077607320026499	4.549766146498316	7.438481677001213	6.098369964619386	5.603430527054373	-0.7632679674287105
0.6223243814366185	7.06715592738983	4.544555336317345	7.45783704287536	6.110901898297551	5.57296261484405	-0.7526075343697233
0.6297087669796428	7.054546155641228	4.539941876679543	7.475893676664657	6.1222394816378305	5.541047382293931	-0.742525727633086
0.6377974486995132	7.040015619961377	4.536079147216669	7.492098355880778	6.132893016059546	5.505543017214426	-0.7324639604874098
0.6466699059005439	7.025048225606623	4.5335452378216425	7.507043841804975	6.141872674060492	5.467460534715513	-0.72243468947865
0.6550767079634872	7.010434297442207	4.53158984463212	7.520403179360139	6.148648638460588	5.428502312524979	-0.7124254991700744
0.6622575125576707	6.995839431605488	4.530291855284709	7.5324281748243544	6.154431422811956	5.389678727592273	-0.7031971046421527
0.6677872578846797	6.981945323833474	4.5296156174489735	7.5426940516744665	6.158991765252957	5.351033964712977	-0.6938061279651685
0.6717798696167989	6.9687620787371705	4.530118261177088	7.550164105319887	6.162229090739384	5.3105663644048136	-0.6839050708329335
0.6742489880734002	6.955885830286226	4.531961617207667	7.555773215603301	6.164193629510178	5.269751374174028	-0.6740150956304143
0.6755055136354886	6.943246658991842	4.535312695555244	7.558948933658121	6.166499851791579	5.228330898422271	-0.6647983633554296
0.676526953978627	6.931083627616672	4.539980770669119	7.560019531950725	6.170020081710295	5.186928027229809	-0.6561316673882145
0.6765901509123957	6.919817641570522	4.546132297446612	7.559614895331446	6.175632364371187	5.145878295216302	-0.6479651533110602
0.6750228027709663	6.909726184173369	4.553231721252412	7.557529755181203	6.1840876869951735	5.106274387150789	-0.6400985590766183
0.6714406086720401	6.899611159637982	4.560566105872778	7.553656057304589	6.195974756513025	5.067383305201867	-0.6325280436098525
0.6676739875892974	6.888631076976354	4.5681375957756964	7.548427214769102	6.212141237061115	5.02783832175299	-0.6265009667407551
0.6649320311393727	6.876972976088747	4.575584959036323	7.541299519412918	6.231644234585311	4.98805264895311	-0.6208383437038008
0.6641720656763107	6.864531125286058	4.582667347185412	7.53216533443655	6.254212120966235	4.948483896246286	-0.6168490372973334
0.6646255882077865	6.851035007814049	4.588576411043688	7.522071876447939	6.280096798899181	4.91062774924539	-0.614324413559082
0.6646813305877013	6.836692026819906	4.593732410191091	7.510559632413126	6.309610352501777	4.873851352588138	-0.6130393302707995
0.664632175094632	6.820932694801479	4.597968030029151	7.496712943509486	6.3416776052572805	4.839670649532574	-0.6121445973483437
0.6637397018966377	6.803217676121818	4.601240488413657	7.4806582232604715	6.3763920033434305	4.808187081867396	-0.6115655129838344
0.6615100600591193	6.782717016801629	4.603841623090629	7.4616281383089476	6.41323245311978	4.779959035971991	-0.6107071046247301
0.6581484662205044	6.760439700726329	4.605710458957949	7.43936868691149	6.451871017303409	4.755434189843269	-0.611225921460976
0.6542473281682791	6.737020675165478	4.606896263791329	7.413486484981545	6.492739958804958	4.734550854555066	-0.6121739104434318
0.6497034200011498	6.713655247705727	4.60751436812199	7.3837431046782935	6.535494361744699	4.717945794518492	-0.6127465595655527
0.6443016630477773	6.691220028748225	4.607986141321938	7.350892035675391	6.5804138978279445	4.7043463944004875	-0.6128629701210488
0.6382657885185731	6.669986906969935	4.608417296308561	7.315678372579529	6.627517792420728	4.692592294234778	-0.6114631690371131
0.6329114603088295	6.6496885254736755	4.608830734728543	7.277410152738329	6.6766272871395005	4.682412593196322	-0.6087764384073804
0.629027416764708	6.630710323839797	4.608968660715465	7.237021694709352	6.727702689359617	4.674186265161433	-0.6046538868835865
0.6261924032637382	6.614165664294502	4.608324392423549	7.195242460093882	6.780897329359122	4.668355312352316	-0.5994815051112783
0.6247653948414803	6.600531982574355	4.606604830254579	7.152328276550002	6.835360501703112	4.665187673594981	-0.594181998795134
0.624434427745716	6.590652152464463	4.603813966157839	7.108600938065533	6.891459296574703	4.664131107429438	-0.5879156238729697
0.62635080637722	6.58336308547188	4.599867055074537	7.064691499524005	6.949368818937571	4.663939114599098	-0.5812920607711256
0.6301596606640667	6.578342816159369	4.5946479082061416	7.021243655584379	7.008393127707759	4.663414540170175	-0.5743960947965067
0.6354255405808222	6.57389869687814	4.58809540096691	6.978269096180315	7.067233800939129	4.663148807485931	-0.5674957952418356
0.6414168089537473	6.569090892258058	4.580145327169128	6.935066688926893	7.125484191106764	4.663271499849365	-0.5610021761027544
0.6466986409715709	6.5636356642400475	4.570926277094246	6.892834267747309	7.183254747657656	4.664953815078682	-0.5549612248016247
0.650116568667131	6.558105543120678	4.560717780901678	6.851049698545317	7.240948071931294	4.667799019787857	-0.5501989357140293
0.6530471260033718	6.5526115589347	4.5497246752925875	6.809375768504808	7.298058946002597	4.6722675075584315	-0.5464943485895786
0.6552373415769617	6.547723393659268	4.538193731672475	6.767412028316542	7.354037250766516	4.6768999546775305	-0.5444069255508878
0.6566167017091928	6.543998851404475	4.526215391800026	6.725641563384572	7.4095944594825	4.681173057448015	-0.5434075698464749
0.6574857231750685	6.541050304032984	4.513763194143079	6.684386819414921	7.464940028227122	4.6858510890441645	-0.5445376352037092
0.6566503886002297	6.538917719443345	4.501001026825495	6.6432790638032255	7.519002281262218	4.692268105642693	-0.5462407450359962
0.6554585144700631	6.537967543139284	4.487501987769376	6.602870455241539	7.571678967611639	4.702035145915692	-0.5490590333575737
0.6532189726940402	6.5394268739436034	4.4734132792020125	6.563684502431459	7.62344793973445	4.71440173747616	-0.5531332999717613
0.6502217086695855	6.543337157436231	4.458627302360927	6.526020058594389	7.674143658762868	4.730402563142387	-0.5589381826584475
0.6481871226544947	6.5500238903020715	4.44263065037606	6.4889907969224865	7.7232450615657715	4.749075027106589	-0.5666091796221522
0.6473172408881059	6.558920992408567	4.42570089534065	6.4533076196952806	7.770183078891237	4.7687418113303055	-0.5753450846003454
0.6462906896748988	6.569358848705252	4.407099355508162	6.41853792397531	7.8155906463840585	4.78897058002127	-0.58538764837746
0.6463342436975151	6.5806106411458005	4.386618644511171	6.384333941862502	7.860197691069282	4.809591588984882	-0.5957905786298107
0.6468986216561157	6.592320528797711	4.3645442941907024	6.3511231785688045	7.903369269858185	4.830497995013222	-0.606866053452612
0.6480737709438046	6.604268769600884	4.340732973977625	6.31878378949506	7.945368942492602	4.85084177312059	-0.6182146465641213
0.6497114927034016	6.616874916215574	4.315685548152832	6.2872021404887075	7.9867350462474	4.8702581228470105	-0.6306799945306996
0.6511034125168997	6.62946124474905	4.289181258967891	6.255306027861533	8.027946196518336	4.888425496936366	-0.6441333345337757
0.6533071156687039	6.641475214406213	4.261985864216148	6.223103526293365	8.069754656273465	4.905947449719824	-0.6582232103108085
0.6567035789900966	6.6535035301049295	4.234047483813927	6.190317787472797	8.112067134055632	4.922308233213245	-0.6727070364949145
0.6608839713184438	6.664780676208225	4.205874578734903	6.15719807039204	8.15514482549115	4.938572418013442	-0.6883683760039384
0.6658377805236191	6.676072951441785	4.177153350583904	6.123624044666395	8.198954048195423	4.9572682102034324	-0.7055317047685847
0.6715196085631614	6.687974599987412	4.148342235778891	6.089567988082463	8.243158835742047	4.978425410299957	-0.7239788248203104
0.6769725018812	6.7009022882119345	4.119731424359385	6.055531261111026	8.286060009229118	5.002666522634097	-0.744010811882889
0.6821446208004288	6.715256209564548	4.0909755714964575	6.02186453071315	8.327443700359098	5.030397758488134	-0.7652360049113286
0.6873520724397789	6.7314725776239746	4.062190728613441	5.988463220142483	8.366715053269493	5.060870347188213	-0.7874748883595237
0.6927117853741427	6.749113873602972	4.032990532509562	5.9554213555695235	8.402774855498063	5.092896653886926	-0.8107993707145127
0.6992675990238555	6.768437712029145	4.003897155513956	5.923218721390137	8.435838100250555	5.125319908308876	-0.835026043122669
0.7050381228280591	6.789695765036369	3.9743354328601597	5.891508924744434	8.465679352681093	5.1577806296019455	-0.859758895450061
0.710080707846759	6.812027720981163	3.944324186765878	5.860762156123363	8.492651950103204	5.189220784905151	-0.8849174337023822
0.7143259297252618	6.83582607303222	3.9137300845058323	5.83091564786748	8.517249497452264	5.218105835914356	-0.9094250975306651
0.718210458302994	6.861504175618269	3.8833257249736923	5.802625581028594	8.539872513686742	5.243670876378589	-0.9335053325940602
0.7215695180292289	6.889188577026871	3.8524165663181225	5.776722129773065	8.55967952749653	5.266178113728082	-0.9572426496463478
0.7244175857329485	6.91864306322396	3.8214198385258684	5.753377311377407	8.577937515113879	5.284206347091731	-0.9805956961854437
0.7266656574286832	6.949487242041292	3.7908342314620866	5.731262756208598	8.595230368912471	5.297221786318581	-1.0035650982507893
0.7288875634297667	6.980560275808119	3.760784297082423	5.710369487724535	8.611593227447985	5.305584424795664	-1.0265517872973486
0.7315952696745943	7.012074701929206	3.731435034400926	5.691080829098693	8.62774146737195	5.309114770864766	-1.0482533250829775
0.7340446835978831	7.044452369359104	3.702924742731019	5.673242849171011	8.643348215506062	5.3094972301243795	-1.0690737618742676
0.7375065852804628	7.077241175448153	3.675374259619522	5.657602849273112	8.659279504524708	5.305696241468221	-1.0891153386125993
0.7410210233002563	7.110382542527629	3.648913329367732	5.643382912716763	8.675106205040448	5.299418308058567	-1.1092471591597084
0.7443481350778264	7.144106881245563	3.6235436872576514	5.630152782957895	8.690501684013475	5.292258046864548	-1.1301231016976212
0.7466627409021896	7.1775537162871785	3.5985023356110277	5.617276647864161	8.705954894726007	5.284095640488409	-1.1511925502402849
0.7483584344430092	7.209864737918817	3.574313410935968	5.604633074432146	8.722068020752424	5.274134058924287	-1.1725377736898603
0.7498765751082433	7.2404674806823675	3.5501612006994585	5.592032690836659	8.737715738476926	5.262918999579057	-1.1949208884255906
0.7508673846277117	7.269674183811873	3.5255273807259067	5.579650399119537	8.752949828076364	5.2507216647943515	-1.217252338680534
0.7513088386233986	7.298584884949508	3.5001203467657853	5.566980962436631	8.767845134627986	5.23723082585725	-1.2393421027564646
0.7512918898172369	7.327643691208595	3.4743010840565476	5.553328897054296	8.782392889995965	5.224094033059303	-1.2608651842162977
0.7503202441704295	7.356939418707252	3.4489857021428114	5.538930886120497	8.797037670427613	5.21175440525797	-1.2820198241125798
0.7482662750233734	7.387670975336945	3.424483526601881	5.522865970276417	8.811092334584767	5.200161410499824	-1.3020753070017794
0.7450556647136939	7.420505818485943	3.4006337765254453	5.5060320040023125	8.82502401475871	5.188723604647957	-1.3204818340972129
0.7409076681794647	7.455542441055555	3.3774364645790866	5.488281579218176	8.83976185102398	5.175991959206486	-1.336856989910248
0.7367171018772658	7.492809536952914	3.355197150988233	5.470009950534045	8.854715084142954	5.161921653033265	-1.3507990319077368
0.7325902081563802	7.533242438913646	3.3334113076095777	5.45088142634777	8.869761464876104	5.147095153399723	-1.3625623008060472
0.7288331751731295	7.576294402409112	3.31205884892951	5.430397868192813	8.885811164937193	5.1319198395657315	-1.371299244011965
0.7262948433953818	7.620875135165135	3.2911895954647274	5.409200767747097	8.901678053306842	5.116182813084194	-1.37742941617809
0.7243738531475447	7.666290389269769	3.271261517768098	5.388222411338525	8.916549228406229	5.09975756849266	-1.381552324495596
0.7232358365158362	7.7119037542647355	3.2517939564319818	5.367784925741047	8.931482986088849	5.081099144749988	-1.3846807476978478
0.7226441628849074	7.757139666754909	3.231882441215711	5.347184074498033	8.946838816874587	5.058920192499489	-1.3859421930488813
0.7226874365031134	7.80094293840907	3.2110296989356533	5.326976059325254	8.963300217995737	5.033178450225359	-1.385609042874304
0.7233176947168235	7.84312720637094	3.189562814180337	5.306951822690704	8.981028759682891	5.003569748747144	-1.3838577196221284
0.7242247521479626	7.883363010071641	3.1675410093268623	5.286695707852198	8.999698863752014	4.970866191276945	-1.3804079440145418
0.7246860802244385	7.922050886908352	3.1448667722506722	5.266089900178535	9.019717189893406	4.935965612541262	-1.3757708876779724
0.7244985465754078	7.95907471554303	3.1225720491403015	5.246143907027533	9.040960794294136	4.8985237173046965	-1.3704344327322044
0.7229626909836269	7.994604969644694	3.1010398795568213	5.227067812679339	9.064001558427993	4.858402785894498	-1.364827447386738
0.7202559976614228	8.029436867338779	3.0806632137417704	5.2080131510435175	9.089856941203177	4.816420220541118	-1.3593282092190715
0.7161954387081665	8.064442969075117	3.061467948311871	5.1887027305353515	9.118337440084755	4.77245538106805	-1.3538357127142746
0.7096388969780453	8.100063117741348	3.043362008148767	5.169773881638362	9.14866643449568	4.727313375319064	-1.3476188079065148
0.701027767337111	8.13685706566299	3.0269553733686094	5.152180018682874	9.179786734118515	4.681049871973629	-1.3405824615998823
0.6895478956971457	8.175716085036294	3.0120733781838567	5.136006208005346	9.210369755195638	4.633666982664883	-1.333853906397128
0.6766381256944238	8.216577041191488	2.998512260754717	5.121008290592828	9.24051643032814	4.585358400123417	-1.3271360102009258
0.6621613182383874	8.260212988471999	2.9867072536347314	5.1077239392435345	9.270050001807013	4.534884570458185	-1.3210408846482222
0.6461345148703604	8.305940094386802	2.976477421417928	5.0965633146897416	9.298892493439073	4.481780537487757	-1.315337835800892
0.6284677236282842	8.352876963259217	2.9678512098027965	5.087485821284479	9.326469961485623	4.425897158925613	-1.309550639480355
0.6101025470854353	8.401232358434475	2.9605782131385197	5.080233599057713	9.352257734708449	4.366949151384947	-1.3028015682274798
0.5895828501719218	8.450220973594137	2.955414956643506	5.0747095224202	9.375369913623064	4.304497508052819	-1.2961776307732147
0.5671352919612094	8.498749694056652	2.951879372251822	5.0705475686965045	9.396280369313923	4.239861158063292	-1.2888304655773344
0.5438462234990437	8.54677655425983	2.950568468393461	5.067640866818475	9.41573915003162	4.173920632605402	-1.2810649924100077
0.5192056080986179	8.593876403801728	2.9508579024540724	5.064931451479365	9.434140487309516	4.1075765008554495	-1.2739695841868128
0.4942077613834073	8.638893653135433	2.953010077135188	5.062683641252714	9.451815374192346	4.041436896157243	-1.2668342473284306
0.4673963798265308	8.682322397101764	2.9572672832367197	5.060605152722297	9.468347453441162	3.975528927908831	-1.2604727712617099
0.4393760604750818	8.722944829748089	2.9632604202637642	5.058709732523341	9.482799075513945	3.911360838081113	-1.254652651030075
0.410276096435778	8.760682994671736	2.970710037805882	5.055741910835709	9.493965206267076	3.8483812404080613	-1.2497656125277434
0.3816317005228975	8.795344648443038	2.9795248320703425	5.050822871049501	9.501972626876464	3.7868395513145336	-1.2464488987489757
0.352853809187336	8.827244542248907	2.9897412034634314	5.044512957995016	9.506280708581246	3.727801704779722	-1.2448539486637864
0.324651252213461	8.857016707223996	3.0002454449177733	5.0374413751946125	9.507403684730036	3.671618839789767	-1.2439375536110342
0.296841483746923	8.885967323573663	3.01132304536279	5.030331411107198	9.505885985468709	3.6177795156532095	-1.244648562380864
0.26854784965646566	8.913905407782604	3.02193967475912	5.022580687440364	9.501413981678414	3.56507701910142	-1.2474684971583614
0.23988018390392776	8.940673491341055	3.0318169409242848	5.015171742871592	9.494142139209405	3.512396273709084	-1.2515469563354311
0.21090159725709695	8.966249425261388	3.041094065327756	5.00700194067656	9.483740459000735	3.459628533652807	-1.2575785529172958
0.18252951328153397	8.990135074777953	3.049150339222964	4.998064015913337	9.470440934282667	3.4070417186821396	-1.2644783375759117
0.1541217987438157	9.012626221778227	3.0560634021980633	4.988976023789227	9.455535372210035	3.352930405518456	-1.2727264481498963
0.12650476976913996	9.035293920999472	3.062005039539689	4.980681960843662	9.439078952504413	3.2975429646469356	-1.282448445561403
0.0984499624274659	9.05921151556186	3.06660555855227	4.973486305612401	9.421469487025345	3.2418057121602994	-1.2930806101604375
0.06965543014257941	9.08396177296507	3.070222415535013	4.967433643937704	9.404357840767494	3.184377559501912	-1.3045322709953517
0.040261911833502036	9.109329442039371	3.073341331666177	4.962670545346335	9.387900601352229	3.1246384956748905	-1.3174892386444497
0.009774265284895105	9.134062744344215	3.0754459290109017	4.959065591536743	9.371157253454992	3.063306391148736	-1.331674952464509
-0.02204894200951928	9.157622051211854	3.0768038846358707	4.956895319238513	9.353505915131663	3.0009352208937607	-1.3469125756987617
-0.05429089596614603	9.17959700474722	3.076957560911131	4.955282814710999	9.334018339372143	2.9376214696837173	-1.3639027215550976
-0.08705795527473573	9.20015173998682	3.0753978958491106	4.95576500237809	9.312995188695021	2.873415344960087	-1.3822363479054796
-0.12002766553951191	9.21921727122018	3.0722486316619237	4.95827081494119	9.290447999359039	2.808243340653679	-1.4022567204416918
-0.15236903724004358	9.236104689949258	3.0674677074757435	4.962663423664378	9.265292910126355	2.744636832533632	-1.4239521783093625
-0.1849498162774199	9.249445079928787	3.0616605447557763	4.968226297708782	9.238582180747136	2.6833525256543527	-1.4475136101024597
-0.21782727492242573	9.258014058055807	3.0554224366640805	4.974981854294727	9.210896936613485	2.623372227090634	-1.472985473673979
-0.2510173508413686	9.262135381056117	3.0487110993873996	4.9835809828038595	9.180703847022608	2.5647436335276654	-1.5004511917377303
-0.2842922496056026	9.262521358262779	3.0410093215785015	4.9929152215136	9.148593426789864	2.5088040205189968	-1.5295460246473007
-0.3164371561723676	9.26027590070814	3.032392504021628	5.002757875409882	9.115219461927182	2.454540555487657	-1.5597724755676112
-0.34758738097003006	9.256424782116415	3.023270191466833	5.012884640969301	9.08000196593202	2.401845384501651	-1.5912440968355113
-0.37750453698031267	9.251420875357079	3.0148382734491728	5.023485835620917	9.04281862780521	2.3504129866760204	-1.6234673616869884
-0.4056127447075761	9.245336057052175	3.0075257513859515	5.0336907316318324	9.003470023124203	2.3011145203674435	-1.656041413150837
-0.43146986970061807	9.237669414406197	3.000926080843715	5.043336865238104	8.961819054508272	2.254116957576462	-1.6886233665466372
-0.4553680676088854	9.228671283906234	2.9950940674044904	5.052182713125175	8.91864220175092	2.2080642051004733	-1.7207625616428053
-0.47724695264958866	9.218901472487385	2.989301468993577	5.0606938931010585	8.872984465417662	2.1625605255256812	-1.7521001481688094
-0.4968793414061386	9.209237177955512	2.9828181365086954	5.068017984792413	8.825003226617106	2.1186360569266585	-1.7822146108642754
-0.5135885560475743	9.199876607331305	2.975180290541819	5.073914373254526	8.774502091491051	2.0771990578013138	-1.8111922495714534
-0.5273099702377226	9.1899903622788	2.9667429425243887	5.078526538583519	8.72111196430386	2.036954945438647	-1.8388931116473362
-0.5381837500127479	9.178320390583421	2.9577119881955767	5.081499004699337	8.665017329960817	1.9987322106998677	-1.864747904665366
-0.5450909504061278	9.164643491048498	2.947771335936766	5.082845644624275	8.606769264715787	1.962124964804995	-1.8890751574570899
-0.5496384444694813	9.1485126932786	2.9360622971715493	5.082325091002083	8.5480805330705	1.928296187278031	-1.9118617037480177
-0.5524683555753211	9.129662413703375	2.9227263062311053	5.07934109536381	8.489732233001964	1.896635045380923	-1.9326906266736688
-0.5548030450732565	9.108069266996868	2.90850552225658	5.074374500426217	8.43197705318861	1.86678935801905	-1.9518971262043852
-0.5569993184695503	9.083430952631184	2.8929947179451627	5.067061255959361	8.374009256190861	1.839715427441478	-1.9692687627105812
-0.5593200285899877	9.055511603909837	2.8766931941265796	5.057331050877155	8.316501974478085	1.8150710533048124	-1.9844145188066475
-0.5626201582759068	9.024027187331042	2.8592792377734275	5.045136410871206	8.258843426177485	1.7912498775303043	-1.9982202867873033
-0.5677204625254987	8.988769719752552	2.840629401565235	5.030113371666435	8.202447742480068	1.7685220261543289	-2.0109569021842537
-0.57352160877087	8.94994131812455	2.8197972922191936	5.013001567860971	8.1470493089524	1.7467682629383896	-2.0216474647239036
-0.580412458172024	8.908515467768556	2.7971588772995775	4.994146208066629	8.092477559521567	1.7258024060569388	-2.032185694031503
-0.5889291870851137	8.863623171357755	2.7726479480281796	4.973478109445326	8.03879567167201	1.705525534757931	-2.041956912473191
-0.5978681434407548	8.815931103496949	2.746676268718018	4.951820244326307	7.985181455709796	1.6846884962096165	-2.050379719061004
-0.6073091517206283	8.766288670286745	2.71903301592618	4.929515581877426	7.931007931126224	1.6636210049420046	-2.058610900720378
-0.6163782107246873	8.71564845105405	2.6893302919292346	4.906738514437865	7.876750872258682	1.6426428601817462	-2.066768721344861
-0.6261792957826671	8.66504273145046	2.65743755455255	4.883371255111359	7.824079401581465	1.6212367350342154	-2.0749374512871577
-0.636017091422228	8.614784728702501	2.6232558349265136	4.859935175550183	7.7741321485234645	1.5997511676868614	-2.0832446017548967
-0.6456355369368489	8.564870878090932	2.5870296513095803	4.837121605411065	7.727446127877711	1.5791815546191554	-2.0904299775134714
-0.6548875353160254	8.51478106786064	2.549439954295436	4.814219060231519	7.683705435411828	1.5595743426853728	-2.0966080476201405
-0.6646394798896328	8.464743521389902	2.511738269822716	4.791042498296112	7.642775851856446	1.5404715664955675	-2.102251361585565
-0.6745478906651081	8.414428078256604	2.473142626322231	4.767200153491183	7.604440459792884	1.5212447282224557	-2.1054680395376604
-0.6850565347690978	8.365026793861038	2.4339684934198997	4.74308872622208	7.568221236704648	1.502342456819992	-2.1068098380364493
-0.6966815879898542	8.316294380322196	2.3948483218313057	4.718122669556133	7.533947859768148	1.4844790402805768	-2.10714258382564
-0.7099840730690705	8.268324539812827	2.3555134126041866	4.6926345068174395	7.502330155012425	1.467527253248917	-2.1050261034159696
-0.7252767064526183	8.220636875844587	2.316477318179998	4.667141950610835	7.4730760857491605	1.4511232818742645	-2.1004848386138337
-0.7412374811966951	8.172773166243298	2.2782811680084762	4.641893567601727	7.444468598197142	1.4363213378314477	-2.094130561287333
-0.7578067627437414	8.123215027157606	2.2410332882002364	4.616248610197044	7.415833357986133	1.423385543619441	-2.0862243121993593
-0.774342252540855	8.071947156894641	2.204853221554767	4.590202144392428	7.386815624427826	1.4115534148010052	-2.077661992711893
-0.7900484979699881	8.02017400044916	2.1692017735814324	4.564567586727065	7.356290304598043	1.4006619919558732	-2.0680285535320078
-0.8047579843853777	7.9677076823018105	2.133677461204017	4.539502854738354	7.324747120159525	1.3923623257117745	-2.0575128449403524
-0.8190239819007372	7.915073389019287	2.099391318598726	4.51530396245448	7.292453718292732	1.3866290756718405	-2.0473633931536006
-0.8320572501735982	7.862079630525242	2.0663263768409146	4.49199545887831	7.260390826051353	1.3828080218434875	-2.036263575577787
-0.8430652339946003	7.808669680845896	2.033904765401766	4.470386178382743	7.229199714780348	1.3820611805832586	-2.0233807659232657
-0.8512855484743675	7.754454905106257	2.0027266709335687	4.449694715096187	7.199147814128068	1.3843811045177197	-2.0097205209643447
-0.8571312640182419	7.699551092036068	1.9728715041026244	4.429503418937338	7.169873679180932	1.3905851151216417	-1.9952601961090137
-0.8609746885163798	7.645029893801348	1.9438420932288694	4.408939353959322	7.142175592511766	1.3986121021658278	-1.9794062613215448
-0.8624029286140457	7.592806834106236	1.9152508848895136	4.388732780778061	7.115827155640375	1.4080701107555536	-1.9614488441404347
-0.8622450979282422	7.543834108171986	1.8874758716941815	4.369005364644359	7.090825344123197	1.4194899600642135	-1.941365013501048
-0.8611569080054232	7.497950529459755	1.8608900423113284	4.349078559776378	7.068493042057865	1.4330572736943346	-1.9194396846661301
-0.859474159029893	7.454707484848353	1.8360484074433967	4.329173289027253	7.048465477292281	1.4472735737179567	-1.8959476022389647
-0.8568574871041851	7.413555168764851	1.812593686058048	4.309674625491891	7.031051035570752	1.4633280799322093	-1.871158092605074
-0.8528978623727814	7.373415527673168	1.7905429702905482	4.290561369948675	7.0168204347885705	1.482032809883826	-1.844941516534317
-0.8488701708100016	7.334666055899504	1.7702855939693907	4.271108061639888	7.005794959994932	1.5019615911774795	-1.818072952709188
-0.8460094150503402	7.297435521104315	1.7515886716002973	4.2519258286101485	6.996722200426723	1.5229558254085716	-1.7910228635624936
-0.8441739428790688	7.261974710218087	1.7349590767703134	4.233200664573263	6.989411218441449	1.5445723436652372	-1.7635563316975746
-0.8433859223049773	7.227654530090407	1.721103882410132	4.215493122370044	6.983154468008185	1.5674203767208121	-1.736734132879823
-0.844030616026139	7.193210996199911	1.710535721336282	4.197587582739769	6.978089169141375	1.5920369383514235	-1.710765618729734
-0.8457701316315314	7.15753550211999	1.7031544120807283	4.179824913547054	6.973562752972407	1.6176645614906684	-1.6852062482163164
-0.8486750176592246	7.1201294624715	1.6993219858701574	4.162532193151686	6.969783233799091	1.6432778574909288	-1.6605530771272745
-0.8533504405129511	7.081589220413467	1.6978198275427347	4.1458610525556026	6.966510084336265	1.6693979575101632	-1.6371945346274113
-0.859955919488297	7.042966399627744	1.6983871921960385	4.129508841538387	6.963180093153857	1.6959397729940164	-1.61492065492634
-0.8686372766290618	7.005000833591651	1.7003924441774905	4.113442482278647	6.958795298601153	1.7228168914885225	-1.5940495989192742
-0.8786014001599479	6.967949265610712	1.703579608562848	4.09793057459285	6.952768469965173	1.7493659405465192	-1.5741503985214484
-0.8883822703406377	6.93181174107526	1.707502631728301	4.082897769857585	6.945471210268725	1.7757172689496434	-1.5545633319215988
-0.8984476689810733	6.896809995971332	1.7107934333996573	4.06821277887949	6.937164423459129	1.8018716593755528	-1.5356306851444883
-0.9085778758549141	6.862891340986524	1.7134641136512672	4.054112307658327	6.929241168340459	1.8275829698397958	-1.5158947243258178
-0.9188949138377516	6.830723780326739	1.7148393183575212	4.041005892558901	6.921605375681285	1.8524658291054716	-1.496095089136097
-0.9289015543801011	6.800949654485303	1.714945088685303	4.028378916101696	6.915418075038655	1.8782358666295305	-1.476088283844995
-0.9382724202153785	6.77393561585693	1.7133824635971866	4.015870819396727	6.91038510915497	1.9054457202720305	-1.455153506922794
-0.9474351107173974	6.750421532221311	1.7117791586524602	4.003460035256226	6.907514114596382	1.934219812458239	-1.4334968526350802
-0.9565448131849164	6.72963735824285	1.710050481048479	3.991723706338009	6.907000237737024	1.9636416040914046	-1.4096440646546897
-0.9661061300958221	6.712106884276183	1.7080950328818765	3.981079742369616	6.909444384836624	1.9941855779387518	-1.3838320432112945
-0.9770250384313469	6.697888176908657	1.7062638110976363	3.9714538878262786	6.9153740795129295	2.027831507225038	-1.3569244853729017
-0.989886374013456	6.686961085707426	1.7046908325437342	3.963184350948807	6.924486305811447	2.0645854414308347	-1.3286424351328985
-1.004156057080444	6.6785572100459945	1.7041594326112213	3.9556513785266354	6.936614035700195	2.1038498777097714	-1.2989278826291069
-1.0195713181336552	6.672708131103224	1.7047179892679019	3.9494255194682166	6.949715527743519	2.1455711340955492	-1.2689283015532122
-1.0363044373099557	6.668860604036353	1.706569644113392	3.944368184328482	6.963274465108306	2.1898484194072068	-1.2382902327891638
-1.0549124196676567	6.66687708634858	1.7103538829094678	3.940585634320736	6.976752275604355	2.2355431959583503	-1.2078343602733908
-1.0756055826761195	6.666897023714382	1.7156934102477872	3.9383124429164766	6.989814571805207	2.281691711748853	-1.1782714000133367
-1.0974719277669314	6.667867403538306	1.7212785766237948	3.93741953260232	7.001583501607108	2.3290629772478626	-1.149367720920344
-1.1204562644497869	6.669525040600277	1.7273212328132392	3.936940885433275	7.012407482238703	2.3780719483370665	-1.1228226068735032
-1.1434348884060999	6.670275323981546	1.7347078189408869	3.936283514534895	7.021532255793221	2.428618028649658	-1.0980111295106676
-1.165718502047425	6.669331869705106	1.742777707546733	3.935061540162284	7.029189142364122	2.4785617066777177	-1.0740080704807662
-1.1877333701604456	6.666407861539939	1.7516335121445974	3.933260432750906	7.035781492747876	2.5275838260988333	-1.0517504276831473
-1.2095593304839622	6.662216443201293	1.7611841538046473	3.931128330055791	7.041538486077601	2.575733532343243	-1.0307287534416751
-1.2315388675925723	6.656499616616633	1.77136310483931	3.92790268091679	7.046957133951684	2.6229871986949465	-1.0098159686463235
-1.2538997473232518	6.649898169481938	1.782319088879818	3.9243699712314477	7.052806064313888	2.6695919600250515	-0.989300771642341
-1.2761567359297088	6.6422295488635985	1.7938063259838712	3.9196238406955386	7.059044283736833	2.7153914973078894	-0.9689489433692916
-1.2983294749163903	6.633027634762074	1.806428600250549	3.9136628330564722	7.065182955733212	2.7603847865488182	-0.9481595772560873
-1.3208033449921892	6.622628253889792	1.820400229902072	3.906250289639769	7.07087772643039	2.8035449687502485	-0.9263856235457852
-1.3430551194178986	6.610689955627532	1.8350444070983107	3.898113050367371	7.0763691772228094	2.8453240945717484	-0.9023525019451641
-1.3661399735078767	6.598173583532691	1.8500579779840423	3.889193077523693	7.0820117982472475	2.8859530072685713	-0.8776281093615234
-1.3911231785995983	6.58584187826891	1.8659008301865652	3.8790027544197585	7.0873199523303105	2.9259047085737975	-0.8523402773513942
-1.4175794597955274	6.573920938296471	1.8827995407804192	3.8681196091537062	7.09252003094502	2.9651893740234505	-0.8261787799053741
-1.4450942146158718	6.562157215224591	1.9004427634188423	3.856464577665708	7.098197278914977	3.0027257136498	-0.7992507063883981
-1.4738619930384476	6.550639173418685	1.9185784794542358	3.8450022902900116	7.105229390111129	3.0379187435248722	-0.7727460119213322
-1.5043093836032444	6.538958118749165	1.93726548457756	3.8334056083208625	7.113228922775015	3.069232548793707	-0.7463786895668586
-1.5367452558825427	6.526810817330092	1.9559501587760233	3.8217971082341022	7.121995853538515	3.0961288565965646	-0.7201670977091478
-1.5706253173874738	6.5140948078391485	1.9746165435114913	3.810233192937195	7.131527141868488	3.120087526108093	-0.6941641296144019
-1.6053078757974233	6.500837250717741	1.9934396774108671	3.798878429517243	7.1430067411096045	3.14169201024881	-0.6681708172311585
-1.641779155400278	6.487673223576011	2.012870336761339	3.787874770143151	7.155016278282165	3.1600705759314174	-0.6429338637747801
-1.6797090267067916	6.474711591035311	2.0321342992576206	3.7774509982341553	7.166707571662232	3.174721661076294	-0.6181878192651884
-1.7182681154503439	6.461729589384021	2.0505674069748565	3.7690221429652033	7.178445652655256	3.1866781494354064	-0.5937762044901688
-1.7573460150118623	6.448891085926413	2.0675165603522343	3.7619196192039923	7.190265719665371	3.195769524544806	-0.5702847083448692
-1.7968066736520334	6.436757569884648	2.0827731830452003	3.7560379969692406	7.2017950346558885	3.202482536761743	-0.5478925191195263
-1.8360592442462904	6.42494386231204	2.0964791500032582	3.7516361903718343	7.212607743079132	3.2084401766092796	-0.5252434326528546
-1.8744805933554427	6.4138602915464356	2.1084674731171624	3.748181932862107	7.222788213448928	3.214652143713602	-0.50265636091961
-1.9118891070744684	6.40366116144209	2.1182857137826616	3.74627709911759	7.2327904699110475	3.222733227047707	-0.47988020218592264
-1.9492641746416999	6.394214776105178	2.1253545892281256	3.7462109122652483	7.2421009818642865	3.232744762909883	-0.4572156172912397
-1.9864269333864835	6.385172042178925	2.129499689926904	3.7478687929777337	7.250149803219111	3.2445474795449902	-0.43466725432547276
-2.022258953029089	6.375580929817561	2.130815032807711	3.7508876809066267	7.2586257554646565	3.2580834373524517	-0.411774380178089
-2.056677451701064	6.36525550771579	2.130641122706928	3.755024495444579	7.268955002523965	3.27252379888128	-0.3892242239685176
-2.090252551845429	6.353853791005042	2.1293523622477473	3.7597373756074837	7.279829671030313	3.2874120519339236	-0.36824906207841296
-2.123621882820395	6.341467012328825	2.1279458275773786	3.765178178190351	7.290928555547843	3.303034018607964	-0.34813365756682946
-2.157257207268654	6.327325152082148	2.126800686496073	3.7713153091532523	7.301793271794865	3.3202693990211323	-0.328455484505914
-2.1911959246007644	6.312539837963712	2.125193245977504	3.7778375904929535	7.311629450159772	3.3385062303429742	-0.31069287560002923
-2.224659787139453	6.2965403144560765	2.123675594110458	3.784855594331646	7.319542175853948	3.357371625333386	-0.2944966983743072
-2.2570017519334504	6.2792685834488156	2.123067578497179	3.792692375499519	7.325633737646783	3.3747723657788504	-0.28037165761545013
-2.2878320416519635	6.260496425069151	2.124022695838545	3.8008874461589945	7.330561450013195	3.3900223707360606	-0.2684419353006366
-2.317026630607212	6.240225067026439	2.125889214383989	3.8087617791796555	7.33447236329119	3.4033483352354135	-0.2579643641464655
-2.3448042902947157	6.219330843077919	2.128665225650075	3.816555220707621	7.336440955273761	3.4150003864298646	-0.2504845593876842
-2.3712430432567655	6.197880000499866	2.1323986041621072	3.824266475703818	7.335344824527175	3.4260458632858564	-0.24596381377814777
-2.3949282321721617	6.175954518423324	2.136697367055965	3.8320649134940217	7.330934496989015	3.435932207282843	-0.24271471276073
-2.4151398357440375	6.152725180818831	2.140470966385014	3.8399319002975916	7.324242517889468	3.443568313096662	-0.23948510852689137
-2.431242153551944	6.128444881993198	2.1441079325105656	3.8486316074593043	7.31501297207346	3.448980713028063	-0.23562473337660542
-2.4440055208322	6.101942656989833	2.148296056308806	3.857940970059665	7.304802055425837	3.451691525893265	-0.23039672253841265
-2.4533357345681233	6.0740236498426174	2.152474905852862	3.868260427365837	7.294233478112932	3.4520983021630087	-0.22388838433528663
-2.4595669816622183	6.045620987842509	2.156569437525989	3.8790367081477575	7.283349550246978	3.4512933228833553	-0.21557006954998198
-2.4623294575804557	6.017430388647387	2.159931713180355	3.891039382854684	7.271476461431324	3.4496100467018036	-0.20488338540765685
-2.4619038821353083	5.9899237336436695	2.163200925802072	3.904657793979366	7.258218304537022	3.44593380226415	-0.19366601462987681
-2.4581126646612583	5.963334523231422	2.1660881857636047	3.9201504726801373	7.243730326120511	3.4401801623197024	-0.18039049040292537
-2.451856336079442	5.937694999654324	2.1671793965065023	3.937641523018179	7.22840490960872	3.4313344286981313	-0.16487256753651175
-2.4436998401992014	5.913221425090673	2.167014546634923	3.9577160827349074	7.213179510230735	3.419440582097207	-0.14828468912942644
-2.4328996549045594	5.890611288750899	2.166612633788624	3.97990772656828	7.1969101166590805	3.4053427072715095	-0.13132885629323804
-2.4201829222487823	5.86978953777017	2.1651127627724334	4.003031823835268	7.179955799228637	3.3886980568743827	-0.11504489126380527
-2.4053989255414807	5.851276916312915	2.1622452521941464	4.027542136082397	7.162807327730735	3.3706705617417128	-0.0992623883076597
-2.389961524135102	5.834827604371434	2.1585411782639854	4.053434363860961	7.145634474870412	3.3505583794778686	-0.08305597362296752
-2.374094572216674	5.819938386183086	2.153464688794665	4.081188570654026	7.128382102847696	3.328721828491614	-0.06632635208788559
-2.3590335336066026	5.8061240534626055	2.146780854459598	4.110888715892873	7.112207528907451	3.306076433525477	-0.04897645466296055
-2.344337094886364	5.793350272304486	2.138396902293697	4.142072387387243	7.097749265006625	3.2830767100683187	-0.030968170367192988
-2.330235955754678	5.781744194062949	2.1283751076395836	4.173799260869679	7.0845885060802765	3.2591004060047677	-0.01315230745303983
-2.3159888825159824	5.771674504473113	2.1177443862225247	4.206038522725178	7.0721928112139985	3.2334621196263593	0.004546240981065347
-2.3020454476585113	5.762836227063545	2.106480892031028	4.238956140238885	7.060913078464307	3.206214191974744	0.02234768427892561
-2.288790827137064	5.755031516209742	2.0941396623651434	4.27270150903387	7.051111219511682	3.177563553897524	0.03964571399629027
-2.276576616098823	5.7478391899895565	2.081451612855259	4.307430921075043	7.042136874881938	3.148270054254468	0.057345824907097664
-2.2647946144735007	5.741228896226279	2.069470745414941	4.342392837415648	7.032191863542567	3.1186430657783037	0.07506410905848021
-2.2528319099513756	5.735162848174258	2.0575981963071603	4.3773743927575035	7.020564936216707	3.09083114754629	0.09142259577700357
-2.240319708505127	5.729555966311809	2.046348112875763	4.412846868435781	7.006548191793613	3.064621701755383	0.10706086805224052
-2.226559059150205	5.724553014089772	2.0360177508307338	4.449085215116595	6.990056308604562	3.038242087335247	0.12160638675013319
-2.2128194411083792	5.720431737563625	2.0262743951478717	4.485881001199282	6.969319466183944	3.0114193500984605	0.13513180872114589
-2.1994053260770317	5.716652694372334	2.017286514857876	4.523235120211699	6.945663732304055	2.984941419075928	0.14849647173057473
-2.1854934265642294	5.712919388750038	2.009586410871239	4.561041310172358	6.91983021280233	2.9596689421915365	0.161613211891725
-2.1706708785601174	5.709263760862294	2.0030855136910843	4.598223308338256	6.891442168217917	2.936378062472258	0.174986158463999
-2.155276148825761	5.705806129618896	1.9981954680024951	4.633718101337963	6.860372411226543	2.9150970839255463	0.18938395785561324
-2.138691839806136	5.70201856975065	1.9944264513311312	4.668024745652599	6.827660561032172	2.895326565123045	0.20376935665299323
-2.121611686076344	5.698342375327587	1.9906190051628296	4.7017180321336305	6.793912278593157	2.8756531958888316	0.21786919068049837
-2.1035561546249983	5.695069130623349	1.9870434779513373	4.735706042724496	6.760028074618212	2.8538522494678675	0.23254194143656537
-2.085602315913616	5.692965294913771	1.9840903919712727	4.768913833759875	6.7261013205669675	2.8294392489641633	0.24686776635601737
-2.0680825476034856	5.692344734473631	1.981698166901251	4.800777589475438	6.69228610279789	2.802398691181539	0.26087813447925134
-2.050044324396159	5.69232971068223	1.9806611292473362	4.83166718371889	6.659877714010935	2.7731076953633305	0.275565797040227
-2.031869705699779	5.693140117108093	1.9812185982639965	4.862148987256592	6.628090256780992	2.7408551457727106	0.289784571428632
-2.0141146370545413	5.694584817591926	1.9826857467102548	4.891620314253957	6.596837897037172	2.7060898811291363	0.30492243626567206
-1.995922571960304	5.696948314905921	1.9848113590621537	4.920965015200475	6.5664378966782415	2.668656351213883	0.3210332250911364
-1.9770761585548389	5.699756084864654	1.9870645304841952	4.951653125961286	6.537191768511227	2.628342918658882	0.3377676395847855
-1.957354953633508	5.704082392466487	1.9896157584035035	4.9831539456094776	6.508672559369766	2.5843625278202715	0.3556049699574222
-1.9362930464940284	5.709400200201952	1.9930102954134739	5.015137314790576	6.48104308841377	2.5372500251578973	0.37461408873978974
-1.915020910715216	5.715553946887052	1.9973283632666636	5.047349569034247	6.454203420944481	2.4877912012571834	0.3946822188985336
-1.8931752050375885	5.721367752499467	2.001599652525554	5.080804212561139	6.429079827334801	2.43771875010904	0.41692883765328903
-1.8702677280010542	5.726743487283587	2.005486176921673	5.115786474959362	6.405928502519009	2.3885625365050145	0.441643749294666
-1.8468652232009304	5.732122930164814	2.00884748893619	5.151928660455201	6.383487490450396	2.340207065302405	0.46732781022732794
-1.8229961883750752	5.736735741680792	2.011525920799838	5.188370445101373	6.361019769650905	2.293845814376453	0.49499770782075414
-1.799550627735875	5.740868762313604	2.0136946571431382	5.225245457103938	6.337975280019529	2.2485902427368183	0.5241640122095513
-1.7770409936673104	5.743915944475265	2.0156838697477273	5.261580707952277	6.314271288382598	2.2035872977837436	0.5541692082766693
-1.7557484383762436	5.746946523341811	2.0184124548161964	5.296247291311107	6.288573865857875	2.1596146010717283	0.583924073355071
-1.7366658538873245	5.749215093368911	2.02121070835979	5.329446133197452	6.261280040867657	2.1175136928567895	0.6129660929587522
-1.7195956362947125	5.750865086953514	2.0236952056659003	5.361701956060665	6.233270725018967	2.0775150069392367	0.6417212687432806
-1.705027105204211	5.751724773682144	2.0259827851775976	5.391913300524883	6.2036436160135615	2.0399775501645117	0.6699229853705482
-1.691919198695316	5.7517599079287205	2.0278573618383575	5.41971484064161	6.171757528190366	2.004003736583012	0.6970778742174846
-1.680263968470557	5.750508151247467	2.0302493297124222	5.444875704035145	6.137469631078984	1.968772014234614	0.7226937863899563
-1.6700522443254189	5.747471860049232	2.032934022249252	5.46780674497533	6.102513698137434	1.9342772769257124	0.7487936191236213
-1.6615158113064086	5.743056725821957	2.035802012509935	5.489101152803708	6.067593833005282	1.9000645421853106	0.7745673259702784
-1.6534526599442592	5.737940495732577	2.039070688088031	5.508800079875926	6.032832904126777	1.867715834825811	0.7999521262644975
-1.6466162042702082	5.732632129311309	2.043000911039756	5.526784987538965	5.997987108218802	1.8386952669429786	0.8255056530326239
-1.6410879057602166	5.726284923655276	2.0467149144471666	5.544689411274988	5.964336552170425	1.8137337384595702	0.8515282704612683
-1.635985869029132	5.71942656058198	2.050604840811256	5.56306398919191	5.931518167735331	1.7933948019016044	0.8780984768999189
-1.631859924839764	5.712508512172767	2.0547828985166525	5.581680296671984	5.898152838607309	1.7764823998526318	0.9042438841812463
-1.6274385839076917	5.705675532698029	2.059165848104482	5.601154857950735	5.864411059162164	1.761919911118758	0.9296108813752586
-1.623952234723793	5.698811227794664	2.063912137829864	5.62181488877364	5.829921115462621	1.7498814814219146	0.9539748679291331
-1.620432555152253	5.692406560524008	2.0687753096464934	5.642739856595389	5.794282290881972	1.7408521088696514	0.9764366730713612
-1.617594012058114	5.68661308035166	2.0741600296046867	5.664422204785973	5.757271195277972	1.7346190175398009	0.9962268730047732
-1.6151267238024425	5.681207396075461	2.0809445189595137	5.686717119501719	5.718456272455641	1.7318992334236372	1.0131924318094019
-1.6139148461664838	5.675611982148995	2.088327973231516	5.710591470073824	5.678058646286023	1.7332110662743454	1.0276907055473474
-1.6132740670380796	5.67008954694907	2.0960741322269296	5.735333057296664	5.6366783704711505	1.7381152942306262	1.0389234094389237
-1.6137766095940573	5.665087785295681	2.103815432904217	5.760506673994866	5.593105334400874	1.7464936756902736	1.047710499968246
-1.6154458148797524	5.660228152365213	2.1111755944445223	5.78647524403531	5.547825254843461	1.7580780587858011	1.0534449327124185
-1.6177802473285903	5.654270973761758	2.117402511145199	5.813238386455024	5.501890258705401	1.773746820604229	1.0568579821097739
-1.6209249730808022	5.646737884722587	2.121937208154756	5.84089982541136	5.455999357452476	1.7932264777045728	1.0588951828006494
-1.624819472617457	5.637737194267438	2.124992950078469	5.86827729211887	5.41065994085389	1.8164969260843469	1.058653884624244
-1.631137407156757	5.627236374244629	2.1264768531962526	5.895721534179047	5.365191714558531	1.8433678052100098	1.0576221449077714
-1.6383076783488206	5.615318500723879	2.1265736413146605	5.923180374580315	5.320340058714742	1.873868065372783	1.0564601007909218
-1.645558884989864	5.602729446057107	2.1247725077795736	5.950092100127717	5.276422879275757	1.9069127340155732	1.0555430621178221
-1.6528804807679207	5.589644064551918	2.1211990358245694	5.976347172822377	5.233536812184213	1.9411689700286858	1.055041421195022
-1.660569382254458	5.5756542119920764	2.1160640579241843	6.003454250264835	5.191471197072156	1.9755011765609003	1.0561752312176207
-1.668111095931337	5.5605529463776024	2.1098219072515905	6.0316461767580085	5.150992941174366	2.0095141013226017	1.057695178398776
-1.6763514689930812	5.545189365310711	2.1028387786305083	6.060219048583606	5.111354989693476	2.0432002930273168	1.0606172640248708
-1.6848649862392755	5.530508451896505	2.095692053581299	6.087989423387837	5.072352685206559	2.076775009826351	1.0651947360090852
-1.694101138645152	5.516472168777244	2.0881611247549765	6.114627029300835	5.033403674888812	2.1126252567825654	1.071556773117441
-1.702994423555836	5.50267677456665	2.080047918937325	6.141069232910479	4.994280128957275	2.151020107210923	1.0803546554325905
-1.709647525076887	5.489274366147169	2.071928200609935	6.167703312428307	4.955080694168628	2.191629165699406	1.0906142489547195
-1.7137239112436324	5.477420069141093	2.063497322551562	6.194397345491234	4.915887453425758	2.2346152939015815	1.1011181145715332
-1.715563611404677	5.46765752025238	2.054281326453207	6.221560501503422	4.876989317909051	2.2803166254480924	1.1124954145655548
-1.715836116657828	5.459662540700242	2.0438806780946	6.250049412515535	4.8377199018837835	2.3286426044161046	1.1237699039737064
-1.7150225065089524	5.453542651356767	2.0319076433092897	6.278795308311061	4.798326810470915	2.3801129534494487	1.1347185022820268
-1.7125290760004193	5.448875837951026	2.017985615060447	6.30727507407897	4.759649122975219	2.434444911992536	1.1453219493956497
-1.7077578725271525	5.445536677637145	2.0025224586455006	6.336349106202993	4.723126695694514	2.4919249726621158	1.1561796527234287
-1.7014254777483309	5.442999613504636	1.9855801251657497	6.366335838946934	4.689012811981027	2.552163585155323	1.1673841187533234
[truncated: 1,001 more rows]
