# Supplementary material for: Obesity dysregulates feeding-evoked response dynamics in hypothalamic satiety neurons
Source: Sci Rep. 2025 Oct 14;15:35837. doi: 10.1038/s41598-025-19800-2 (PMC12521569; doi:10.1038/s41598-025-19800-2)
Supplement: Supplementary file 6 — Supplementary Material 6. [file 41598_2025_19800_MOESM6_ESM.zip › Supp Fig 1/Supp Fig 1h/MPK120_NCD_Late.csv]

0	1	2	3	4	5	6
0.29090290244401024	1.081802388962702	-0.7397828406046069	-0.6286548297115364	-1.7693382944195064	0.28669978191375933	-0.4547471936124803
0.3329058234094825	1.1014994637178892	-0.7315602894228872	-0.6098489367402036	-1.7647102265394214	0.294444974195517	-0.43415153599363276
0.36367004748162757	1.1152805445378442	-0.7152680663347991	-0.5960902309507954	-1.7615881828331634	0.32230303781281405	-0.4398659272605471
0.39481168248101894	1.1209866881586108	-0.6997335188234645	-0.5897172017661338	-1.752530977313464	0.3502419687347221	-0.4370069668943156
0.43004332783051724	1.1219420221791248	-0.687136746175415	-0.5823465946087014	-1.744548641245515	0.3709487761080706	-0.4404242365710136
0.46454764669718945	1.122181066482831	-0.6765828641822891	-0.57657802777927	-1.7375395189814178	0.38786531480017317	-0.4447422876511682
0.5023685451543779	1.117345667147578	-0.6688137975652958	-0.5694894151586785	-1.7236703833062061	0.4035882648592519	-0.4476210037858619
0.5400235219900168	1.1112690948852906	-0.6626910100669003	-0.5664901192690379	-1.7083672085632369	0.4169419327359875	-0.453459731965523
0.5742603691941833	1.103189674312463	-0.6597586915173774	-0.5646113627466425	-1.6909692788830255	0.4260226832337257	-0.46381341050160096
0.6058390029759437	1.0913256023664397	-0.6581629807503081	-0.5627264711310191	-1.6724781315062422	0.43277472031917397	-0.47032738867307067
0.6353940805637344	1.07842967907185	-0.6571440630005647	-0.5623981327041534	-1.652305049212003	0.43915576447907045	-0.47769694571403865
0.6644653065073653	1.0641751471356695	-0.6570599918812481	-0.5651608053329542	-1.6306799396668192	0.445270736475116	-0.48604776940274974
0.6945834716389508	1.0478704739627467	-0.6597253615315591	-0.5736372177766604	-1.6090662417662807	0.4477865438678357	-0.4951589023328149
0.723950108257438	1.0303008874850093	-0.6637262790958802	-0.5826020375772865	-1.5883014426721727	0.4461376078263367	-0.5053791923447074
0.7510002481006421	1.0125024023568872	-0.6690333050528773	-0.5919592842290788	-1.568957211594197	0.44327748117178695	-0.5138379787092133
0.7762494076181401	0.9946087298717069	-0.673218719469277	-0.6010068991899056	-1.55288049069563	0.4371004624639984	-0.5246438108558278
0.7975402008244576	0.9779123351069466	-0.6781926607863208	-0.6097841887628364	-1.5416592633224742	0.42935679381999503	-0.5368639577659639
0.8173218482506405	0.9617327340219896	-0.6832201276102006	-0.6168435454454404	-1.5333791827306995	0.42068849978207423	-0.5499094671577844
0.8352200155082983	0.9466091661329531	-0.6880307045641986	-0.6234939280310761	-1.528320294193363	0.41104209700437216	-0.5631126322564207
0.8508684020391878	0.9331552935277082	-0.6923916528832077	-0.6296296624045365	-1.524239992584127	0.4017315691870782	-0.580071957839722
0.8657845959320146	0.919880970539518	-0.6964753003592458	-0.6356455530320029	-1.5218531215105573	0.3918385742404088	-0.5958004817139277
0.8793621247789031	0.9057589640855624	-0.6998756912204794	-0.6408640279721072	-1.520479905103592	0.3815927880112504	-0.6123454460292569
0.8917318746972287	0.8927023651247871	-0.7025651367484659	-0.6440495097000491	-1.5196619806141816	0.3703043911498766	-0.6261619160954022
0.9037968113119758	0.8811471483282634	-0.7045000941721654	-0.6478288177028042	-1.5201622796145795	0.3596135755359959	-0.6395281365223426
0.9169702771192791	0.8704521554949208	-0.7061761446104512	-0.6528563207290812	-1.5216793772710786	0.34948416602784815	-0.6536564434095326
0.9319552909022548	0.8601155089187192	-0.7090227433626004	-0.6589964512487811	-1.522602718236552	0.34017103259916076	-0.666121711238158
0.9487508677680582	0.8496339186800228	-0.711820218401571	-0.6655629920342314	-1.5218221558968161	0.3313522113732941	-0.6779614058407246
0.9665149390859725	0.8390692395232533	-0.7141822302502887	-0.6738082954598772	-1.5202047317030503	0.3225527939675565	-0.6898480007843195
0.984292283758924	0.8278944861416468	-0.7165432441555825	-0.6838316928288473	-1.517288321402328	0.3144771414727269	-0.7004562657837496
1.0014253440354601	0.8155061029646478	-0.7185926348502655	-0.6954018857073183	-1.5144667526553905	0.30615747921734454	-0.7102611817598733
1.0178256109494406	0.8028928145567538	-0.7200099962094739	-0.7075739127054459	-1.5112485781556266	0.2984378812098314	-0.7219472552545834
1.0343907692555703	0.7908464715395307	-0.7208982080608989	-0.720911594742903	-1.5074540502904346	0.29280898305279485	-0.7349054046468482
1.0522284026155804	0.7785755960167792	-0.7210895866340953	-0.7343087689061252	-1.5041266260233481	0.2883950739508855	-0.7497424847216257
1.0705884661629772	0.7658265941957151	-0.7206151372823851	-0.7472165985162278	-1.500831351136183	0.28468479166125926	-0.7656836983695678
1.0888929258469289	0.752573141244437	-0.7187833319061996	-0.7603682352768573	-1.4967925794462134	0.2814345790207459	-0.7813748128007592
1.10675833201476	0.7393529616731384	-0.7148038865181412	-0.7735624246792785	-1.4922155070353615	0.27819782805673676	-0.797363679507148
1.1243920622633532	0.7257593493623693	-0.7091807494160018	-0.7875064227421629	-1.488131738126325	0.27476259690469484	-0.8128129484049642
1.141815061651712	0.7115592107165868	-0.7026504666956694	-0.801680199434192	-1.4842404702898686	0.271870913549602	-0.8271448556684673
1.1604362151206236	0.6971129752853633	-0.6951149900186694	-0.8155363129045712	-1.4796889327728873	0.2691354245903472	-0.841044797647795
1.1812533279294064	0.6830515807417752	-0.6865791124877488	-0.829873456956963	-1.474671179259044	0.26658208555295965	-0.8540765611048435
1.2040501072259764	0.6691903132454597	-0.6777662242870277	-0.8442651952621347	-1.4694168013806648	0.2636302324548643	-0.8643700003964729
1.227922477608507	0.655418259751352	-0.6685007305920578	-0.858364197247995	-1.4646938256538293	0.25952239102805386	-0.8734468037847662
1.2514306143550105	0.6418228459411647	-0.659014480598614	-0.8729729075060269	-1.4591825836839942	0.2552631102561273	-0.8815311020661623
1.2745413777079273	0.6286352676704423	-0.6496869669617013	-0.8881088682831406	-1.453308883808329	0.2502597813732996	-0.888564281223725
1.2973376653055126	0.6158961827389118	-0.6407952635923954	-0.9024927833635548	-1.4473927704733067	0.24447035130045583	-0.8949142362568936
1.319259777186905	0.6035689322482837	-0.6322490221754309	-0.916493591586476	-1.4415365136055223	0.23878207440645985	-0.9002139830325374
1.3402119385146913	0.5919431974536883	-0.624089591037398	-0.9292111784737118	-1.4349909674289272	0.2331093532287958	-0.9041114603426096
1.3597879006779512	0.5818159039718511	-0.6159681654823421	-0.9409954304651789	-1.4284627548441389	0.22696667914688887	-0.9079673175688875
1.3770501822216206	0.5732848574986642	-0.608075145591243	-0.952409778200912	-1.4229867935970821	0.2206605746174473	-0.9111710898523605
1.391513013470048	0.5671629669728788	-0.6005876513816854	-0.9623001056723977	-1.4177891355074128	0.21505441136428766	-0.9135231929566145
1.4249754983338054	0.5531941427742499	-0.5903413031080968	-0.978236588381479	-1.406065474326577	0.20867908987143927	-0.9259167757414762
1.4542477172854127	0.5407281903953749	-0.5804331881027737	-0.995087018950634	-1.3943538547561625	0.20236650938956743	-0.9383930807919256
1.4807588173345057	0.5297165427139495	-0.5708739087978862	-1.012331855589662	-1.3826311667632418	0.19482062871023542	-0.9494397142644669
1.5040007135265228	0.5200070038676022	-0.5617449911929271	-1.0290076212910917	-1.3713263024281188	0.186970670224477	-0.9603976697343823
1.5238149887664718	0.5117443298615115	-0.5529095816517323	-1.0455082503367967	-1.3601877861099352	0.1797799278085896	-0.9696238826862267
1.5409491292067323	0.5045348397078584	-0.5446552209322888	-1.0616033215175351	-1.3497648910581237	0.17302371417840248	-0.9780158903126543
1.5542567440670545	0.49910431850089276	-0.5370255971631748	-1.078146625923811	-1.3418306421438744	0.16637925224937897	-0.9871617672909816
1.5641053790461563	0.49466286743004706	-0.5295651447156474	-1.0937565810210146	-1.3353460196728766	0.1602575169417234	-0.9939675235713533
1.5718035739842304	0.4911766125504172	-0.5215663641239785	-1.1082801904253865	-1.3300035830354604	0.1547410171169718	-0.9986455570829641
1.577689711253316	0.4882165831066524	-0.5128399260664955	-1.122516264778639	-1.3262085200848373	0.14972015484578785	-1.0028680407904216
1.5814722342194258	0.4852549800225783	-0.5028291404118317	-1.1356956504011422	-1.3239403425022847	0.14453480543453123	-1.0045862189540824
1.5828837796658812	0.4822963529090494	-0.4910428555558366	-1.1466321498575354	-1.3236543981403779	0.13909203240666526	-1.0047209010010594
1.5813630227880577	0.47960054689765186	-0.4769358179605968	-1.1544457083900346	-1.3252908815618016	0.13446116657810045	-1.0029912170473438
1.5776444597628867	0.47746220736471834	-0.4605626029480021	-1.1609982585871261	-1.3275855207336464	0.13165222440365953	-0.9998386771657587
1.5723619094906574	0.4757272225204473	-0.4419147424201214	-1.1665826277554905	-1.33013274309728	0.1300938720917989	-0.9962465389313088
1.5658705031706879	0.47463355382244177	-0.4216270197974308	-1.1708950811006953	-1.3323998930091303	0.13064926134232582	-0.9904485285579004
1.5596099221383783	0.47402985385084384	-0.39853289794015745	-1.173542921057416	-1.3328247610449253	0.13278978842307315	-0.9825418788262551
1.5539498762720536	0.4741471828980983	-0.37303253414426724	-1.1750124071250003	-1.3318697176724932	0.136445226092188	-0.973118439452423
1.548840875877065	0.4750353672659533	-0.3451370626074893	-1.1746380945779118	-1.3287804229650675	0.14208093278041642	-0.962690383566694
1.5443615294930901	0.47613168905166914	-0.3156333505537698	-1.1725113785117216	-1.3246563886474507	0.14854822461521003	-0.9486949532525899
1.5409849504124822	0.47836303688705384	-0.2849884519382426	-1.168276043260212	-1.3189128789836784	0.15705536544460208	-0.9342255852890108
1.539182382516786	0.48218896202790973	-0.2539507070590076	-1.1625716742952874	-1.311283342660973	0.1677366855642042	-0.9190345758959845
1.5389087303802556	0.4872871655182057	-0.22310450551447486	-1.1555283269792245	-1.3023831674114787	0.1811038698790468	-0.9051234234037658
1.539664119629995	0.4932405609246695	-0.19217885024443948	-1.146189344949354	-1.2925002820663392	0.1950339493848231	-0.889542426145967
1.5411013686955737	0.50017255733376	-0.16091983607108792	-1.1341632266217594	-1.2816429763184116	0.2091780826433956	-0.8730799297537042
1.5422449061257661	0.5083642570821214	-0.1282132590540013	-1.1207421512986695	-1.2700950909124376	0.22283831134490256	-0.8569228255351222
1.5432136376970673	0.5179962967194465	-0.09496257381130903	-1.105592537839404	-1.2588933266007523	0.23641504171620797	-0.8399090837658676
1.5432008213282342	0.5289317707748129	-0.061956516062766975	-1.0884068705363803	-1.2480099876880235	0.24969825793685507	-0.8229199800417422
1.5431419082554487	0.5417128049577646	-0.029154860565404582	-1.069546411722121	-1.237986665932472	0.26208752756842363	-0.8066433978829961
1.543758657935038	0.5566550470305921	0.0036090359878179473	-1.0491035257086196	-1.227772115201042	0.2744184193489923	-0.7916678432798403
1.5441308541766183	0.572625188642663	0.03634169254443326	-1.0273839063800643	-1.21805587890604	0.2854404822549233	-0.7758102040190084
1.543616989780609	0.5892035867444685	0.06898295704142932	-1.0042959714680058	-1.209376809588615	0.2933995930471541	-0.758013872911081
1.5415462002494624	0.6062867656340455	0.10157587880352024	-0.9808104493039307	-1.2007524938469216	0.29804414507071114	-0.7383911645478302
1.5382726369618578	0.6247809974532045	0.13406711783483857	-0.9570615240685594	-1.1916934071694478	0.3002430205031396	-0.7194171840452868
1.5329136777993302	0.6452750438632793	0.16613193201653126	-0.9324142340441692	-1.182897605284662	0.2999700050481156	-0.7007147289349652
1.525418440642421	0.6669000653223122	0.19693703140681565	-0.9059282613308914	-1.1746209287446168	0.29767947296990316	-0.6817104880966073
1.51542652131769	0.6895438236327991	0.2266961689850348	-0.8781592255590907	-1.1657681197099539	0.29286625487302437	-0.6635259281779669
1.5036861474668979	0.7128123681375242	0.25624608321566694	-0.8488621422737397	-1.155791851712321	0.285873491200799	-0.6469599055309353
1.4883587045744682	0.736279207712409	0.2854871103672582	-0.819025228728987	-1.1452931186537336	0.27663591381504626	-0.6306535043361404
1.468743817737907	0.7595818114902367	0.3141449181799239	-0.7878825681274577	-1.1339255464919655	0.264761252591332	-0.6145701609021752
1.4456665705578486	0.7828218104515245	0.34237733444528906	-0.755934462560893	-1.1211911681693993	0.25128133164373867	-0.6010989270651581
1.420835784899153	0.8058103510766205	0.3698394582825725	-0.7237822561636871	-1.1066122201475768	0.23781357456857166	-0.5900463268705685
1.3937952312217106	0.828900006541217	0.39661797665581255	-0.6901216601728253	-1.0909270405869052	0.22393353746485173	-0.5800081754087583
1.3652606205673752	0.8514615292460165	0.4228818920022099	-0.6548679173895198	-1.0749160361573527	0.2100386204617596	-0.5702168005282083
1.3364221013068405	0.8719413304526873	0.44863781946759024	-0.6199193040505511	-1.0581730331680803	0.1965536556357751	-0.5608905490920639
1.3079041127432163	0.8905067328770736	0.47346881138217295	-0.5847352787022015	-1.040617278182665	0.18279536415013017	-0.5528822430825159
1.2794840287345148	0.9074679840899563	0.49746678687065704	-0.5498693866855302	-1.0231664369431819	0.16949675779593792	-0.5449024815100466
1.2515849195966535	0.9222956605035225	0.5200627812295098	-0.5150370353208349	-1.005550659878545	0.15713008963904765	-0.5358579943604105
1.2261411165266394	0.9347939823476304	0.5412264521877946	-0.47952898804600813	-0.9876147943469437	0.14511216278115546	-0.5254916088972027
1.2036696078080782	0.9446515449796645	0.5615256696502983	-0.4444354816938804	-0.9696160653293381	0.13318528593515308	-0.5147021204735251
1.1845824537953669	0.9520247019711353	0.580908818868743	-0.4097960218865918	-0.9515605501870331	0.12130875263176479	-0.5011715834955487
1.166958914718495	0.9571549260217768	0.5993424573857267	-0.37384846425975493	-0.9340740497593255	0.10954503699570983	-0.48572434785961793
1.1513638009259684	0.9602180039139435	0.616673386703225	-0.33789642330532954	-0.9171213396544314	0.09746657200182401	-0.46879253361218765
1.1376624946438743	0.9621171769409979	0.6333865036660397	-0.3021223965033429	-0.9005189295370747	0.08523416955631255	-0.44917019623331367
1.1247978905634706	0.9641219235394459	0.6500705614577362	-0.2663104716868727	-0.8843044757687656	0.0724721953693794	-0.42830915243011936
1.1124506754270953	0.9674582008345464	0.6669374370948645	-0.23127421404627796	-0.8677840474511308	0.059576480482378735	-0.4049192216423112
1.1022382519844773	0.9714779207769803	0.6846366035962336	-0.19673299333238498	-0.8503747645774359	0.046402941305126455	-0.3786140432072871
1.093715419344357	0.9773059078730756	0.7024492018823967	-0.16402014471537638	-0.8327373760760571	0.03252400529003489	-0.35141789579674965
1.085183731938577	0.9848112319584613	0.7198926816272717	-0.13278436222176843	-0.8146573005410008	0.019135749065835088	-0.3234594252269394
1.0757074317675714	0.9938781554098551	0.7360775520103463	-0.10312540062279488	-0.7965131365686271	0.005822981925975107	-0.29464388338302383
1.0659643206739222	1.0039066594052344	0.7502705756562894	-0.07452093811934266	-0.7785641743334166	-0.007452422438532339	-0.2654658548638392
1.0564722726536513	1.0149822169952842	0.7622639778481909	-0.04887071466975479	-0.7597580283068737	-0.020689870460896546	-0.23653832163937807
1.0473192442998431	1.0269757370797985	0.7717922030971754	-0.02596208770981366	-0.7396972569328665	-0.03318017192308212	-0.20647422237036656
1.0382237775652357	1.0398426135518386	0.778689221332873	-0.00494348825344243	-0.7198373853317638	-0.04669734803210701	-0.1768829880892847
1.0296107954308709	1.0526252291721387	0.7827126476278521	0.014739957891029304	-0.699936559496126	-0.06086961741108314	-0.14641299256390775
1.020979840660298	1.0638311622157606	0.7841114633382434	0.03274443112885565	-0.6796661861595522	-0.0759041781041909	-0.11553325086243821
1.0110973632456963	1.0731864573330043	0.7819324299402074	0.048691514957320596	-0.6599402338107313	-0.09101641698635922	-0.08390443315418075
0.999678887095594	1.0801395680706205	0.7768235454595857	0.0633185494550104	-0.6402206804002786	-0.1066840964424933	-0.05203501583392274
0.9873765176281029	1.0846264629398623	0.7693869687550675	0.07518189619611981	-0.62063667238308	-0.12355748287297819	-0.02066035510357688
0.9745954962198932	1.0871844760476572	0.7606058010732447	0.08541191654545802	-0.6007289468092292	-0.14081965156695442	0.010372809423872663
0.9600779796409938	1.0876623822170186	0.7511113349070435	0.0926577051839932	-0.5802933527701831	-0.15941770228922592	0.04169432322456459
0.9441678289540495	1.086321536944529	0.7418321669932235	0.09799376424461004	-0.5600164631762432	-0.17965562111658998	0.07386805475112236
0.926972490683607	1.082610904831304	0.7335167309624492	0.10109500036129443	-0.5397386441098858	-0.20194599928998283	0.10656979393668409
0.9084763818722443	1.0758007978675403	0.7258230705248763	0.10163583967701892	-0.5184200200035358	-0.22426631494272278	0.1398691203084142
0.8875480111119197	1.0661998943778324	0.7187864463493366	0.09949012814536608	-0.4971053058998447	-0.24636229913943522	0.1739522474865169
0.8654312499329585	1.054668683688977	0.7118329172519119	0.09617984747177888	-0.47551977075359	-0.2676215407265218	0.2071313816667528
0.8425269050326991	1.0421141469495796	0.705190873793797	0.09134046117299498	-0.452763409286597	-0.28895949311406444	0.23838028598796848
0.819910560066669	1.0283300925057375	0.6990743531659386	0.08457159482451407	-0.42874892147703614	-0.3092930541747781	0.2706313545928247
0.7979847432732821	1.0136772639376304	0.6931419701944468	0.07725202667971613	-0.4045097357847057	-0.32871991610491225	0.30457807742808984
0.7754751862602978	0.9987446290204759	0.6873332980491027	0.06949809782779873	-0.37979462973346045	-0.347053549507358	0.3406557495000456
0.7534128895746506	0.9841928921161748	0.6814409958036924	0.06180015566678865	-0.35392147066452073	-0.3638891403589838	0.3781831445754359
0.73162320247953	0.9691713434234811	0.6757908291566225	0.05451848725271671	-0.3269827079713429	-0.3782258757606655	0.4167583037603172
0.7098033302371358	0.9538694360512611	0.6702643256566505	0.04765267215643979	-0.2998565055435004	-0.3889594511582758	0.4569908676656541
0.6880812807867284	0.938013282885232	0.6647914063708696	0.04120290267715841	-0.2729677758731849	-0.39733216296368806	0.4978707111873767
0.6682155825836027	0.9217150496692331	0.6594916343479355	0.03502059619840638	-0.24523425288669443	-0.40311616481190843	0.5394389752408576
0.6503498462889904	0.904615065942664	0.6546291275991952	0.027731033463007794	-0.21716046629496072	-0.4065144485327427	0.5819397229708468
0.6339854133841097	0.8867698091214931	0.6500545237457569	0.02017113177851544	-0.19022756174745775	-0.40638527610042796	0.6259007513617809
0.6179314716382985	0.869471277207857	0.6454423182590735	0.012303137811692191	-0.16486390620414587	-0.4039864763572273	0.6714186576326954
0.6019616675150222	0.8523908559639337	0.6407875135185825	0.004915685668835962	-0.14033343822159866	-0.3986596243418347	0.7161806567935758
0.586975654109371	0.834877874768627	0.6357507857708234	-0.002341226536993507	-0.11692738942417158	-0.3901144457921454	0.7594984178897877
0.5722650830520998	0.8169211317401677	0.631105757422409	-0.009653074828280414	-0.09571690199881472	-0.3782689613798177	0.8028849518234544
0.556644096561579	0.7992040035460156	0.6271797843098253	-0.017250076913227025	-0.07571719151700634	-0.36465974522508954	0.8467772114396629
0.5418297361577559	0.7815032801350449	0.6242453792894452	-0.025249528275424787	-0.05612445213634909	-0.3505689765427152	0.8892364074904493
0.5273736590768799	0.7649980569693908	0.6221724074665446	-0.03365451619661876	-0.03614361296289667	-0.3353874918696481	0.9315115628596348
0.5125025371503646	0.7503149165129922	0.6208887131945597	-0.04154974115984557	-0.016057528786194736	-0.3197468899334723	0.973746843010397
0.4969284340040732	0.7383180195361638	0.6211939681563639	-0.04920810134099321	0.004207222744627703	-0.3033710211929465	1.0167558113858814
0.48059311709538	0.7276840394960682	0.6235705029673754	-0.057188595706698014	0.026049437607094356	-0.2874624607993757	1.0584203998682413
0.46355353641083585	0.7177622276959972	0.6286439162312558	-0.06531925896380053	0.04876041864936731	-0.2723529016942077	1.0989993395313633
0.4448631605923828	0.7084501649080601	0.6371026524312235	-0.07427472566984689	0.07264534427938825	-0.25765268784256534	1.1385873345141664
0.4241711366320561	0.6992371115213165	0.6485076594851492	-0.08421089788195374	0.09746387330430976	-0.2448163900752545	1.1779932975975727
0.40154854414709784	0.6896268629258221	0.6622185913804292	-0.0940988349962262	0.1248731089278419	-0.23414068395115792	1.215754769974698
0.37868534766364864	0.6797609332413159	0.6776818019832269	-0.10539835249581253	0.1534780826702189	-0.2243980180538784	1.2515365844303419
0.3542576393775297	0.6701274541337746	0.693931341033154	-0.11668016067681475	0.18271049505150866	-0.21518045450407303	1.2863924448448958
0.32818311986274384	0.6592705713738334	0.7114005389046502	-0.12793618416103975	0.21224433434329915	-0.20708175820867586	1.3192218872396333
0.3009495534318712	0.6464732633219588	0.7293970088143614	-0.13971637105776288	0.2420123193217829	-0.19988062770129414	1.3504654277180155
0.2726876173511257	0.6301330621813835	0.7474899475955142	-0.1502197953314066	0.27257245706231276	-0.1938067605612523	1.3799701699138893
0.2434262574822322	0.6112856192839424	0.764872396450923	-0.15871469829592166	0.30348796966346975	-0.18828993642137395	1.4089239748522326
0.21426360727118995	0.5894098739048205	0.7815775890209475	-0.16500642688375664	0.334774257868116	-0.1833931854286304	1.437123679938856
0.18693602599647496	0.5647116759387347	0.7976354458701603	-0.16931447127930682	0.3660692425852452	-0.17970274950728915	1.4642552843204053
0.16227671220602036	0.5380749871412787	0.8140129148182195	-0.17177498457404933	0.39790565817975887	-0.17619399840602784	1.4907171787523468
0.13920808427739448	0.5103374459927903	0.8308161210421858	-0.17384103157908343	0.42915253638735495	-0.1726324636906926	1.5158819080729944
0.11710871770630472	0.481579770252367	0.8477910212764093	-0.1739841626742754	0.45961975010209866	-0.16955031535055992	1.5417959957794583
0.09611909533756863	0.45188153481369064	0.865109081535035	-0.17244046718843142	0.48918800032113513	-0.16739879109313713	1.5663354846331339
0.0762563507049501	0.4213647919809005	0.8823899680008725	-0.16944008416426365	0.5180001200578088	-0.16531568752157563	1.5909001529212088
0.05691445522663207	0.3912248655199967	0.8995919766238356	-0.16531153493598877	0.5453757340073871	-0.16339389892073344	1.6136854955623963
0.03787340266912333	0.36239865086753925	0.9170752520741265	-0.1608391070004602	0.5702588639074226	-0.16188831313698981	1.6349912696918785
0.019464911192432065	0.3347624542184258	0.9353347160556751	-0.15610622669560473	0.5930113777242867	-0.16148626817182193	1.6536190951537517
0.00016752449737245795	0.3089763947681145	0.9537363858389268	-0.1522463047811031	0.613868085255951	-0.16089672595999566	1.6698749046304933
-0.020727669900506347	0.2850447952972201	0.9713210490897494	-0.1487785937830154	0.6323249986893078	-0.15969796668308073	1.6860975828400915
-0.043117200338355366	0.26318284580506596	0.9874174424484096	-0.14539633556071974	0.6481654133692185	-0.15830554902746233	1.7004592012042534
-0.0663433589021744	0.24293396293467823	1.001690165325878	-0.13978459609367583	0.6613541057956783	-0.15643708930064393	1.7138838048980203
-0.09096134041470126	0.224328572393987	1.014066263395908	-0.13316462262525036	0.6728146103146128	-0.15431600444504648	1.7246359213617548
-0.11676388627351669	0.20749325512070066	1.024356258022976	-0.1257258448327072	0.6827693905942563	-0.15091069121440617	1.7336410422486952
-0.14347191238665705	0.19354752518259827	1.032908660993675	-0.11688460990463853	0.6904836281033574	-0.1471366909902168	1.7390920978166173
-0.1708030261684656	0.18131850254352166	1.0398078415551848	-0.10681008427177655	0.6969961093536385	-0.14338026959117955	1.743839847142935
-0.19929697331526502	0.17064122666944775	1.044652416524759	-0.09529437691619808	0.7024286336157597	-0.13960128179664658	1.7483798596171969
-0.22980471323125468	0.16114585161842548	1.0475128699072087	-0.08239916885634857	0.7058734932210233	-0.13473098101202372	1.7540572228593925
-0.26185377162489254	0.15342497635349966	1.0488489837031616	-0.06651000417545658	0.7077546389056668	-0.13023964891119028	1.759281228598784
-0.2962510123929621	0.14686856596150866	1.0492612985350878	-0.047869952139385635	0.7097721831248898	-0.12632820895149197	1.7629228090428755
-0.3322742207713138	0.1406285921039947	1.0484798159182847	-0.027134923656095558	0.7110453291281167	-0.12314681855069018	1.7655023665490783
-0.3695194190003308	0.1349931457730983	1.0468756844749074	-0.005940438328240066	0.7109814761142565	-0.12020074440629266	1.7668350375807718
-0.4070824031302804	0.13100015553176741	1.0443968287783516	0.016520721871355823	0.7097992630181191	-0.11746325445593281	1.767336450403408
-0.4449764068513836	0.12909808683566654	1.0410558267968886	0.03996639145956774	0.708014036374006	-0.11618689573659485	1.7667109628882909
-0.4832272868356058	0.1287566961132358	1.0364620327051657	0.06376910862819551	0.7058842106056604	-0.11444756635820502	1.768523492600779
-0.5215275482721113	0.12985624537809648	1.0307382117275692	0.08783085742373908	0.7027320346835971	-0.11242496248711431	1.7700108857303343
-0.5599620213826231	0.133827962434047	1.0241469072625031	0.11216906372371745	0.698466464573146	-0.11009783018937055	1.771834729090235
-0.5979019593974272	0.1407907544157851	1.0171454131168185	0.1362917751968104	0.6943400778145011	-0.10823377789963273	1.7730026590524528
-0.6344602937814559	0.1491335845097282	1.0095376002355267	0.1593108925828234	0.6894965979513192	-0.10533829533514655	1.7740822760945787
-0.6690831563506021	0.15945153184168342	1.0009260572675969	0.18091699185765125	0.6830544781141908	-0.1015705541174273	1.7760026656040095
-0.7030932310244866	0.17193799885493133	0.9916389916601734	0.20138538660026023	0.6750752535892273	-0.09722475083962584	1.7796486772404627
-0.7363143023180695	0.18576672253081322	0.9806262528750562	0.22108068468585393	0.6669285973960372	-0.09274177336688699	1.784336798297452
-0.7690851771995902	0.19998731082836102	0.9674897333104848	0.24043856565806757	0.6575853061396553	-0.0866129565988683	1.7898438023795233
-0.8012573460856378	0.21391174626104986	0.9522839063188081	0.2587146786391785	0.6462717158786944	-0.07848957347599585	1.7976792368120655
-0.832880606391752	0.2264489118086062	0.9356250454378816	0.2763000838540232	0.6332922201573497	-0.0699994597960834	1.8055580463585317
-0.8644898117441726	0.23835893764249455	0.9177907718310467	0.293784503579692	0.6187616054852809	-0.0602231646104185	1.8139261849732822
-0.8956868947226632	0.2473231119619646	0.8982373636888226	0.31099238909523064	0.6033039806911555	-0.049655577725746636	1.8220358598826027
-0.9256646954919487	0.25399882944552205	0.8759147424591399	0.32880871189896776	0.5863718799947661	-0.03677608547375309	1.8295356704611099
-0.9554993789731457	0.25874289580767434	0.8506982945537808	0.34763972126002474	0.5690983180368275	-0.022440148289141714	1.8368631945088665
-0.9854012954940772	0.2617827935493539	0.8225781433328934	0.3678107402887622	0.5518285206617171	-0.00655892890613231	1.844045021336893
-1.0145148440704301	0.2634573765368952	0.791616958674151	0.3896649386733708	0.5347512586571872	0.011964359908514105	1.8489756020402377
-1.0431083352285373	0.26457306580235	0.7589116680302813	0.4128217702171819	0.5166268566496246	0.032945029271528974	1.852593809604935
-1.0718378530444828	0.26505174992991415	0.7255607331380086	0.4377581488930615	0.4988909105073641	0.05438917932085051	1.855221513287637
-1.1000952942636377	0.2653237789531992	0.6921710344468807	0.4645931607752388	0.4819888952753685	0.07703719993380913	1.8551035293340876
-1.1271974954452575	0.26716294079467995	0.6580379072942052	0.49283392699191564	0.46607543079971586	0.10135559422575365	1.8520662224323907
-1.152599952684063	0.270715395398419	0.6232278433220036	0.5227247428632276	0.4518593670314741	0.1268376588058147	1.8466468781292986
-1.1760403837536715	0.2773117876763593	0.5883373051531839	0.5528893222019922	0.4378917649625385	0.1532303804595321	1.8387643494997308
-1.1981034934238202	0.2863593604817693	0.554433339915723	0.5830708710557746	0.4240255971666888	0.17948219670223128	1.828558826905605
-1.2192973939761744	0.2981534765764729	0.5215671171628422	0.6138340764428671	0.4111189746088449	0.20612448131775374	1.815748699057317
-1.2394743397150585	0.31317408290648274	0.48951477547285344	0.6443347314903309	0.39911647644047965	0.23357795569111117	1.801399889298795
-1.2591060186969254	0.3315487475088443	0.45858797262772505	0.6747931011745714	0.388046210109264	0.2605582896262573	1.7865109899394593
-1.2769020706999252	0.3538152523334159	0.4286912879713167	0.7056643240369029	0.3787711401611248	0.28746564785220746	1.7722790657610696
-1.2920645441650183	0.37952061661976483	0.39962810811140775	0.7363892207234544	0.37100113567209797	0.3147397528540294	1.755640253130744
-1.3048842401248812	0.4077102117765836	0.37148899449479583	0.7663297832952007	0.36474844971377296	0.34183508965286785	1.738354280764022
-1.3154005459166365	0.4369569700090017	0.3445804918642201	0.7955641148305794	0.3602721156601678	0.3687178249554039	1.7213849515736712
-1.3236203836843674	0.4660550494656237	0.3193230522637994	0.8237569311546973	0.35751490178702977	0.39512750138829295	1.7053749536960257
-1.329249911827484	0.49462525265531454	0.2948319514427927	0.8518511318590254	0.3580135876177496	0.42190091093710946	1.689315686402579
-1.3325941197052062	0.5226634284021849	0.27065530904555424	0.8791298439859994	0.3619175482642967	0.44905649548285986	1.6753039986124008
-1.333129352556487	0.5499402346230813	0.24735871407123863	0.9047325469714302	0.36760792988003455	0.4755436306222877	1.6634210386032244
-1.331288152101339	0.5757674651154172	0.22547913757192392	0.9301218168483556	0.3746450707487462	0.5001974698026428	1.6516256933117677
-1.3267142977569555	0.5991621817309967	0.20489281062618542	0.9544348820092918	0.38365885645615816	0.5237463344679216	1.6402293488180637
-1.3202939295827003	0.6195899908476449	0.18565137142093321	0.9762550081692021	0.3941964356162652	0.5463887638539764	1.6286757692354903
-1.3121876737255773	0.6366069237369045	0.16784147537592883	0.994847678409625	0.4056802597047646	0.5686281611870283	1.6207379550298657
-1.3030590406485978	0.6509976732393877	0.15135317723171546	1.0104617068336963	0.41798388671696635	0.5894864769645806	1.6151603643331147
-1.292855000226407	0.6628126716025414	0.13567617483180794	1.0231819538600508	0.43126447864337375	0.6095089637993599	1.6113534953582496
-1.2823430840110206	0.6733991913680454	0.12090391538541505	1.0336086230269081	0.44539175657123886	0.6288874514452214	1.608531895809347
-1.2716751643598216	0.6826573084497817	0.10760967864313872	1.0412718662470626	0.45941519899545163	0.6472981139027993	1.6077336645189972
-1.2597542748101165	0.6903849333480362	0.09600388573815472	1.0462232124955493	0.4733782123715615	0.6640027304175963	1.6067767575694947
-1.246661937136528	0.6964641361241629	0.08533365047384753	1.048785206902	0.4881035535943149	0.6808174669785024	1.6049167301388383
-1.2322990787399657	0.7006924410669965	0.07559416119134242	1.0466392458416705	0.5034468673829671	0.6991531995906708	1.604175449219386
-1.2170770981841113	0.703237090804104	0.06697086723556686	1.0403717685774645	0.5193133325881187	0.7178456293740072	1.6051919185720855
-1.2004534382220509	0.7034898235515153	0.05880882026789905	1.0313838827859545	0.5358056570893799	0.736307472289236	1.6064021537561983
-1.1825811764042056	0.7018195917792682	0.05032132254379317	1.019751336623847	0.5533880138316803	0.754473324622412	1.6065852655665258
-1.16283895002382	0.6975083879193227	0.04151964379192251	1.0065833448734574	0.5714700756741995	0.7738685336231207	1.606165412716477
-1.1415974294890086	0.6906535411369036	0.03304642887933937	0.9910553437613476	0.5898653874786319	0.7924839921570307	1.6056598710352334
-1.1191320756696486	0.6805923012093157	0.023889066118539155	0.9728901281521336	0.6081224817070876	0.810629235138681	1.6061742446638403
-1.0958273409698351	0.6668394080042434	0.014100377305517175	0.9523585555547678	0.627318805248503	0.8286544585386364	1.6067604854846598
-1.0719961135936202	0.6498201123323135	0.0033400763579943186	0.9295296336745866	0.6474971622745986	0.847689265730305	1.6093304060870062
-1.0483436672609083	0.6298777021325229	-0.007870999007921865	0.9042336451057922	0.668336150940793	0.8655590657462585	1.6131111704308332
-1.0237510097311455	0.6074346660818251	-0.019246274807423563	0.8777727821546575	0.6905288541338297	0.8812506929301553	1.6179418387733757
-0.998025258626845	0.5833017416420454	-0.030575614892637354	0.8501366828165058	0.7140960064246874	0.8955525148350552	1.622369695126618
-0.9723539447199955	0.5589403431280765	-0.040855748987182375	0.8213749050603978	0.7383587582725669	0.908436296501972	1.6282339743559198
-0.9466182659283833	0.534525228236924	-0.04933478169447611	0.7915165787096985	0.7634709192788347	0.9183872282826284	1.6345433379540186
-0.9209853364898514	0.5105938949494206	-0.05641199693498744	0.7607332393627588	0.78943412964463	0.9254501008338248	1.6402924299730839
-0.8951344404983128	0.48748379199581626	-0.062007708555704213	0.7293476800586658	0.8159775917230527	0.9314755965458419	1.6448819174356808
-0.8680835265743369	0.465417614695705	-0.06579605143828296	0.6969480868070497	0.8432663711492565	0.9355681440105501	1.6480631254258227
-0.8394946565533775	0.4448331621675764	-0.06823921924945886	0.6642495037570655	0.8704424311203761	0.9372312753898423	1.650089851910464
-0.8097186676647874	0.4254228939226077	-0.06857036582445208	0.6305816562001632	0.8965967307134495	0.9346717402192594	1.6507052676769332
-0.778829053335923	0.4075454846245852	-0.06695162896068327	0.5957262885413441	0.9220991088290539	0.9297339197460289	1.6500723651152136
-0.7471477572108229	0.3908334294208737	-0.06389802078392155	0.5592607693620955	0.9462704140925873	0.9224348386593816	1.645887218745979
-0.7146876627336656	0.37481580311237744	-0.059589700426678646	0.5207629742978372	0.9686991243422037	0.9118943365245263	1.6407110893856711
-0.6808108743046122	0.35824690803425524	-0.05475361049811158	0.4796648385346375	0.9893887306231409	0.8980069222866022	1.6336392131016901
-0.644673974489998	0.3407503839315548	-0.04989612153348304	0.43644405447564405	1.0080564034329007	0.8821176459155572	1.6244889249373624
-0.6069518459575901	0.32212140280847185	-0.04469736658056401	0.3908178967637322	1.0246500907612983	0.8645772244775587	1.6151462360167526
-0.568735323838109	0.3024607330207964	-0.03932436135743109	0.3427802118271321	1.0392657861258563	0.8446273875840126	1.6065812486628113
-0.5305776710122635	0.28096186763296643	-0.03369948759127101	0.29308977131460473	1.0512272414167834	0.8233164317684054	1.5966655525802669
-0.49359970257108887	0.25682995004698767	-0.027360333363778425	0.24238485645794194	1.0617953844536232	0.8013346491437311	1.5849840935707726
-0.45897128314592306	0.23096258713558576	-0.02155335210435762	0.1910356498671864	1.0720325269963422	0.7794516288865803	1.5715560154903883
-0.42545114961247193	0.20317176874913845	-0.01629488310810103	0.13860373371238321	1.0808111864310823	0.7572144348367327	1.5564250119178507
-0.39332258913931034	0.17295311643321953	-0.01104102682632633	0.08570345611415539	1.0887516952294936	0.7338245557094817	1.5406376480146067
-0.3620017946009372	0.14077853407513652	-0.00635793051084534	0.03311304658358356	1.0959660434393173	0.7112791944822223	1.5219060515352334
-0.3321756554861183	0.1061043560382406	-0.0018882502749506015	-0.01843751080293403	1.1026035525722235	0.6901497119536255	1.499044429730167
-0.3042949389382036	0.06954435696430818	0.0028096985538729156	-0.06905733769772718	1.1082350335873357	0.6702723532280926	1.4745284719315688
-0.2779602850089079	0.031483692321380055	0.007031638429675155	-0.11788847701519378	1.114129319521329	0.6502129725170125	1.4475105698956574
-0.2539974273854213	-0.007661608264665942	0.010802955773459508	-0.16467144595535563	1.1195951256477459	0.6300601790888145	1.4174541795138393
-0.2337649112335327	-0.04684743524861989	0.014029868611337013	-0.20927991624760578	1.1245679675105127	0.6099618142854014	1.38448117323431
-0.21719917558980503	-0.08476665414080305	0.01603649248319541	-0.2526665866080826	1.127864991404991	0.588907052521384	1.3503210380820247
-0.20306489831206198	-0.12226000632971429	0.01721026418125181	-0.2940756624668891	1.1288906878820286	0.5677538682726687	1.3131359206692261
-0.19082922468239055	-0.15919945453286857	0.01718722278163064	-0.33142634668475796	1.1286961563990114	0.5469103985176769	1.274946064309766
-0.18031086169482827	-0.19503939062733008	0.015646436816512163	-0.3659903299360442	1.1269450883761993	0.5273029513709377	1.2367574527712293
-0.17263974862491865	-0.22919476971427208	0.012972570986734135	-0.39830918561071166	1.1237201337800318	0.5084964711042034	1.198415976626738
-0.16742756402139575	-0.2612248871890192	0.009266623090203856	-0.4275582441809817	1.1190635356244973	0.48993317016312976	1.1592596980619303
-0.16460460884824016	-0.29114762035213987	0.004294300216049518	-0.4525635125182818	1.1133406269158033	0.47110227277496486	1.1185965047770012
-0.16397352432318116	-0.31943199377582326	-0.0017484017552794866	-0.47331935810653364	1.105642270881007	0.45321231135245565	1.0771920332916731
-0.16459127519732641	-0.34640251774586484	-0.00864209924682452	-0.49018673646146443	1.0966827989084842	0.43582670835971776	1.0346941832425327
-0.16400013031952207	-0.37229943929494597	-0.016359456063448897	-0.5035273227791595	1.0868991534865695	0.4193557682649776	0.9908174553894795
-0.1624193854041755	-0.3979555880707431	-0.02425947723166337	-0.5127467516793061	1.0759993871154743	0.4043644105760868	0.945705877935758
-0.16167880129546086	-0.42270758740850145	-0.03237687949195139	-0.5182450571988246	1.0643719499860311	0.3906009141929004	0.9003453284607841
-0.16216695531241965	-0.447125285311949	-0.03997713281392894	-0.522245895921607	1.050792682787034	0.3764468801476591	0.8538408756304031
-0.16388482720586733	-0.47082267019292096	-0.047343283254218584	-0.522130834135784	1.0353141511651476	0.3617934824313343	0.8042368547449642
-0.1663082912802062	-0.4940522172424587	-0.05451748257132379	-0.5187256098578503	1.017919500914844	0.3476639139486843	0.7510068450124587
-0.17028828527235	-0.5159882467875961	-0.061323340111056765	-0.5131291057596268	0.9991738565655376	0.33454168790345296	0.696405224845495
-0.1757141692999837	-0.5369924969787936	-0.06774296349053804	-0.50660408405317	0.9780250661822326	0.3218083164108951	0.6402404408716441
-0.18313626527542234	-0.5557280907833222	-0.07359940571987167	-0.5006645012573581	0.9556641017952616	0.308459478033407	0.5813548358798648
-0.19183613367679028	-0.5717625737655107	-0.07915608272782422	-0.4928235379868781	0.9318606297257204	0.2956756460012406	0.5193066549382676
-0.20285567568436882	-0.5851617610117582	-0.08427410322460428	-0.4836172714411611	0.9069063805622	0.28217405451584254	0.4547522127928685
-0.21452939289315368	-0.5956638703693927	-0.08940579067953826	-0.47306642714438457	0.8807781681957898	0.2679159667706536	0.38769146884360817
-0.22531619748334958	-0.6029644524717364	-0.09455100373335461	-0.46045073553790744	0.8536492430341208	0.2520065207541895	0.3176462335678776
-0.23520056612701482	-0.60639051263988	-0.10042144521035369	-0.4450530298458137	0.8266051535026624	0.2362616543458493	0.2451295199226683
-0.24455900084796758	-0.6064962257149478	-0.10724523464506858	-0.4277473004523778	0.7992685837928666	0.22036554116604895	0.17156532328511231
-0.25329887167656273	-0.603568519578454	-0.11477802467257395	-0.4081939065918712	0.770986234346522	0.20338804915975303	0.09797479023513696
-0.26074870453568494	-0.598213777218242	-0.12366445529786531	-0.38598382396862363	0.7413019626212912	0.18485411695713483	0.022578415980841794
-0.26748451880014074	-0.5913784481469024	-0.134039873332019	-0.3610797711766993	0.7110786846215361	0.16669906965620554	-0.05258495964361888
-0.27344346362357524	-0.583638474316103	-0.1457497123834773	-0.3332342862042754	0.6795214809046755	0.14941528875677748	-0.12732353783559663
-0.2784357712872787	-0.5755511391597555	-0.1591665556063633	-0.3040659097820085	0.6469203435075606	0.13193874414334625	-0.2006104789420246
-0.2832418332422496	-0.5666112220268417	-0.17438409879517536	-0.27252244297660194	0.6126178684814658	0.11510067000294551	-0.2721097805263857
-0.2893523709326564	-0.5562642054304592	-0.19088734859889228	-0.23902475484695174	0.577659192648083	0.09947129628922918	-0.3420985071073638
-0.29726953153698255	-0.5451066243178843	-0.20865522924611973	-0.20363301234284298	0.5419991164902056	0.08655111226614337	-0.41015973797850813
-0.30520264922007506	-0.5332935874996144	-0.2273207356754096	-0.16684769359399382	0.5051345781457297	0.07527673706904386	-0.47518358496842183
-0.3133072647302181	-0.5205359552674941	-0.2462333386919521	-0.12911312172550132	0.4680897775546393	0.06593784688021342	-0.5365292228825751
-0.3214116604597129	-0.5074791042895476	-0.26561850021208155	-0.09067241452296024	0.4314724521006445	0.059351699837305705	-0.5943026625912341
-0.3291916835774412	-0.49396352432759877	-0.2853566529066584	-0.05134389543685	0.3955010664759417	0.05616045051525468	-0.6479189469932655
-0.3367035960949249	-0.4788557973524183	-0.30521869904665017	-0.011981778725865214	0.3601460716954031	0.056140237693764264	-0.6980886750702787
-0.343842972880236	-0.4624706292926287	-0.3254075560056474	0.027149245978716117	0.32578729079240565	0.059216874109622966	-0.7451229807180956
-0.35141967511936656	-0.4451893901083867	-0.3455098407485597	0.0663901260064	0.2925785033015178	0.06584152878202543	-0.7898286508646255
-0.3584939237623093	-0.427560058445953	-0.36560317991908475	0.10454490775631622	0.2609907699182085	0.07503574521599073	-0.8301613869536193
-0.3636733891251697	-0.41007100717268613	-0.3864527506649912	0.14074333341640122	0.23056282720334412	0.08589641149892355	-0.866281508597615
-0.36629341354926886	-0.3939062981384222	-0.40762539311881046	0.17475941335010764	0.20056367170298642	0.09691518450828451	-0.8979521000841322
-0.3685802185175952	-0.3795301575543976	-0.428722593826689	0.20732277683728476	0.1717076467732435	0.1087636925538122	-0.9268027899209029
-0.3710704033257572	-0.3673101751762486	-0.4501174641757649	0.2387941769821529	0.1435945618050019	0.12138038886429132	-0.9530134667930402
-0.3745326907472119	-0.35739516104216995	-0.4718319025800127	0.26924247121260325	0.11652812836829352	0.13305348461623479	-0.9767292857482525
-0.3789586602690223	-0.3493308051665557	-0.4941102076512267	0.298242231015751	0.09028177081900432	0.1432941721804594	-0.9977165375524074
-0.38450043283298196	-0.3425639941083626	-0.5173524284893691	0.3261728638626332	0.06536130698782333	0.1514514025360355	-1.0157776933270064
-0.39142083430720154	-0.3366095196392705	-0.5408989733133239	0.35269585776926327	0.040544765225305424	0.1585071758756577	-1.0315721860501061
-0.3984136103293813	-0.33099823327846	-0.5649969970656259	0.3772069498277717	0.016509752928328597	0.1652109331958254	-1.044650373666101
-0.40433273675813836	-0.32576141821670374	-0.5893300535577408	0.3999152502458418	-0.006958551675318697	0.17152708445599724	-1.0552707072756233
-0.4091201809341308	-0.32128508867365924	-0.6129161133914047	0.4217739979606763	-0.029433323961854524	0.17894017104126964	-1.0657970023333714
-0.41389798347328194	-0.3163734399765885	-0.635594607422675	0.44315958943030953	-0.050389202752825796	0.18774971964364104	-1.0741958479255986
-0.41849312381899606	-0.3104430176044317	-0.6578733009173721	0.46294211986272826	-0.07001464536764565	0.19702206902550895	-1.0826297882208324
-0.4222728972076166	-0.3038731811610177	-0.679486272145786	0.4815561608272207	-0.0884409069876354	0.206847928892873	-1.091981084816213
-0.42554951583718514	-0.296670213603847	-0.7006229590831788	0.4989375838944118	-0.10617987131689788	0.21736050128413764	-1.1005533097400113
-0.42806843397085026	-0.2887923075635303	-0.7209144441216023	0.5136458261103181	-0.1224220178708007	0.22831195820417244	-1.1081051301360747
-0.42980683911753603	-0.281233900449564	-0.7404422334520683	0.5263244596705658	-0.13789877692132096	0.24036215768151867	-1.1164707280345003
-0.430972544174996	-0.2747993972009807	-0.7588022765071234	0.5369576597535692	-0.15114671798231677	0.25256857456260845	-1.1249996218224143
-0.4323857814171133	-0.26942346103883097	-0.7755501630581633	0.5462500049092787	-0.16348788876944953	0.2639807859615785	-1.1336220862902187
-0.4354406820774541	-0.26484641497782035	-0.7907786947013073	0.554294524185615	-0.17391531428039836	0.27413031639397245	-1.1419795775154664
-0.44002760876222197	-0.2605540950765419	-0.8047185507673331	0.5607889971361446	-0.18287087729379892	0.2818528673641537	-1.1492329884649148
-0.4450574929345824	-0.25781891666285484	-0.8173676064338463	0.5648800747435605	-0.19027467217034383	0.28711519126596013	-1.156525691408964
-0.45009308189314273	-0.2564276658037961	-0.8286822215948525	0.5680844498318333	-0.1960420965596012	0.29146243323765786	-1.1620400605252519
-0.45526488979781315	-0.255270310667891	-0.8386034822448671	0.5689955673345365	-0.20034364875940164	0.29418543284034365	-1.1654520447749623
-0.4600264507987789	-0.2536225609782588	-0.8470342065659092	0.5686272845348449	-0.20268551273323365	0.29503203474283707	-1.1674568499595166
-0.4652356460285972	-0.25198309794731366	-0.8536535539022884	0.5682159979329158	-0.20384440826912475	0.29335965337429676	-1.168146049779829
-0.47123507213731475	-0.24980730863919476	-0.8578837973606167	0.5677780944351731	-0.2029299444739578	0.2895593164165239	-1.1673161475108862
-0.477244609525509	-0.24803990312054391	-0.8607240203302778	0.5681220020221793	-0.2012204313073676	0.2836320702505459	-1.1643318958516993
-0.48432793402390534	-0.24684131579590662	-0.8626542945965334	0.5676682563237168	-0.19856397067480558	0.27544893869150877	-1.1593352950526863
-0.49165528659976565	-0.24542248482328743	-0.8634495558196725	0.5670323972787464	-0.19549126538164624	0.26675555631118963	-1.1531563361987076
-0.50024226159277	-0.2439930413567069	-0.863163272159622	0.565130254914785	-0.19156072205964303	0.25747131742459195	-1.1453478382886035
-0.5108144632343321	-0.24256573833068612	-0.8617665408595634	0.562768793035999	-0.18683679113674972	0.2479016035855511	-1.1367552297098567
-0.5239398829662237	-0.24194083972788416	-0.8588489252201024	0.5590042984360146	-0.18148314855102415	0.23649641774613522	-1.1270747151295546
-0.5396425226839545	-0.24285039894224625	-0.8538721740509563	0.5543939257614261	-0.17532334698253516	0.22502139355248577	-1.1164886375358867
-0.557369734317971	-0.2452401778967333	-0.8472494125639238	0.548969566871606	-0.16733381139740172	0.21424246368539382	-1.1046974620110912
-0.5764587290934187	-0.24887988166064934	-0.8391411588669273	0.5424498940860152	-0.1567811024011433	0.20527365327480251	-1.0916518435398432
-0.596316661588036	-0.25256307762425806	-0.8293582925290209	0.5342608907903705	-0.14465924474117342	0.1970206579243138	-1.077246709873503
-0.6176516064765039	-0.25497209632123585	-0.8173045693438618	0.5247238654658074	-0.12990590961733955	0.189356961030181	-1.0617303715806328
-0.6398065922964911	-0.2562791609784607	-0.8026780651578417	0.5143161605411161	-0.11182425512495608	0.18295625439464738	-1.0449464697099162
-0.6632265763264831	-0.25761423830269137	-0.7857633196778165	0.5018801285361315	-0.08975929225184426	0.1761627698172708	-1.0281158216717794
-0.6878129416779007	-0.25927114851603794	-0.7666234147226247	0.48825181376734395	-0.06486003680618366	0.16882494261715542	-1.0113361580639886
-0.7130863989463128	-0.26002815994648176	-0.7457652720423482	0.47307593413204213	-0.037442926814249156	0.16035855676229438	-0.9925666278120243
-0.7381407207597412	-0.2593825149034823	-0.7235943464549563	0.4566991317374142	-0.0069778030306926475	0.15099650561595535	-0.9739247801027874
-0.7634094467798539	-0.2575084959295274	-0.701076321062212	0.44036645655723283	0.026458135936966443	0.14013583566716314	-0.9547083468101611
-0.7896273442682168	-0.254880463297347	-0.6772835291092701	0.4243917252557845	0.06180052776305839	0.1275805642423863	-0.9365448790865643
-0.8173935947702715	-0.25149191290892914	-0.6519939523620718	0.4081783916512027	0.09855649966491994	0.11291900907907394	-0.9187501075465832
-0.8465984928027447	-0.24818193638155728	-0.6259050906132049	0.39225926886320067	0.1374148725204182	0.09619056155632431	-0.9014519344114564
-0.8767823485446326	-0.2452124959755782	-0.5994534606720207	0.3766190613863788	0.17733789477751943	0.07696639076114903	-0.8846381581040011
-0.9075435973455759	-0.24197830935866876	-0.5726930056567221	0.36084333179032585	0.21738385883711853	0.05535313312758073	-0.8684171640276324
-0.9393122548487938	-0.23828269216831138	-0.5457201425713333	0.3453086716962212	0.2568125049309097	0.032537533879291355	-0.8525642276365538
-0.9718090386808976	-0.2335805792153286	-0.5186157325458713	0.33019189399696025	0.29613300651688346	0.009486714836687716	-0.8376370807672466
-1.0052182030145103	-0.22783650850020454	-0.491053943051793	0.31556259012060117	0.335954974010132	-0.012630706337659173	-0.8243692308509135
-1.040179413986756	-0.22083371946449548	-0.46317794997737055	0.30170319007550295	0.37503278354641945	-0.034918146745594444	-0.8111123231281043
-1.0758886222372122	-0.2115131584725966	-0.4345097064592738	0.28693350926267375	0.41204209680762	-0.05746873254065153	-0.7998839184556329
-1.111668873901779	-0.19888465033895872	-0.4056762126785133	0.2709889351326173	0.44639962333787214	-0.08007926577055947	-0.7892274486017153
-1.1478089489931254	-0.18464584421256122	-0.37734467116107484	0.25414350169927225	0.4792374668577333	-0.10295800141493378	-0.7791258848790279
-1.1845129787306306	-0.17051855084063036	-0.34926399995600976	0.23631252218426188	0.5100297299669112	-0.12597340693069947	-0.770593760766027
-1.2215251647341407	-0.15634596797645078	-0.3213018901835626	0.21722425124961223	0.5384097710772293	-0.14924860305804477	-0.7640336040385457
-1.2583653438367555	-0.14220472883288904	-0.2936229136981958	0.19815800683488838	0.564379196237417	-0.17261280214284977	-0.7593944146986604
-1.2951060061348902	-0.12778164523091878	-0.26648739556309314	0.17923890689433403	0.5887018259516599	-0.19720973021101343	-0.7558840560903186
-1.3324444354864677	-0.11347253953670046	-0.23953454647999325	0.16047997048276216	0.6107783667598863	-0.22421550515325603	-0.7519416017449218
-1.369219537591705	-0.09957206004488714	-0.213164589062587	0.140621751578511	0.6301081383048248	-0.25438836621333843	-0.7493571948501269
-1.4054804250559338	-0.08721574387809644	-0.18735520734278543	0.11966896009277526	0.647323740342288	-0.28577923766010715	-0.7476124416198067
-1.4411861221113274	-0.07635402130375973	-0.16254758159218413	0.09814709334480325	0.6641067621003478	-0.3181885054119061	-0.7456256409330183
-1.4755018454313815	-0.0669760200687858	-0.1384053872492212	0.07567127480536208	0.6804540016930287	-0.3521982072769915	-0.743687089690326
-1.5078709516869357	-0.05777326508992003	-0.11436664665587327	0.0531157815704638	0.6950290354867353	-0.3870955918479671	-0.7418074665633825
-1.538167951631496	-0.04668685373078261	-0.09035920561715122	0.030640968433057622	0.7082740673689788	-0.4231852101732708	-0.7382258759550546
-1.5662923144652656	-0.03368535768568583	-0.06706954387779152	0.00902742621332632	0.7202803263706581	-0.46021384030603035	-0.7332771238793576
-1.5932825195503353	-0.019966054021530982	-0.04456979558389696	-0.012028743136257972	0.7317860571223289	-0.4978844599541446	-0.7272046454942546
-1.618388888670589	-0.0066295257023439025	-0.022593789065559835	-0.032761250817642	0.741315331383562	-0.5355347570151455	-0.7208715695926375
-1.6407335749430834	0.006290586406452178	-0.0018153909074901569	-0.05341323188100153	0.7502075344542539	-0.5721159007425247	-0.7145102944593569
-1.6611591887141968	0.01923936349559159	0.017788023292957686	-0.07248230249254659	0.758518038282019	-0.6066953236197516	-0.7069951592096106
-1.679872792104003	0.032501629832144205	0.03686833194721244	-0.0903881225993649	0.7661192993069441	-0.6409822461859148	-0.6980914391796982
-1.6966488089151004	0.04524192473262727	0.05570600646913935	-0.10729106956779577	0.7724709806345363	-0.674945521196625	-0.6882141944001352
-1.7120960260213351	0.05655828899977587	0.07396950397573984	-0.12295278480435101	0.7782663641170455	-0.7082084031279314	-0.6774144070132141
-1.725138648641796	0.06633974962408364	0.09122694962383984	-0.13732009683097907	0.7837529942596866	-0.7406045591696349	-0.6666100441454345
-1.7356066844224332	0.07319854693148066	0.10716098123251727	-0.15111192048446792	0.789546993443693	-0.7722182902437735	-0.6562329536995204
-1.7433532395672833	0.07743423411117407	0.1226895634614504	-0.1650302370296028	0.7960039328530136	-0.8026250193261351	-0.645087887074391
-1.7467007212941836	0.07974456057764591	0.13779267399962628	-0.17875275209692632	0.8030783495104958	-0.8318768079082519	-0.6328200599422504
-1.7461662110268195	0.07966545746137134	0.15247272042083043	-0.19090592002451107	0.8112367088867367	-0.8602360060883344	-0.6195570870623572
-1.742442695077081	0.07715888128373934	0.16701967053548278	-0.20092350378421264	0.8201267714827039	-0.8876904786132005	-0.606925716899258
-1.7358660555929044	0.07216160576203855	0.1816304805740332	-0.20994625133099876	0.8293614280907573	-0.9150210265104755	-0.5945209978861605
-1.7255758495345144	0.06585661651745857	0.19544033339799996	-0.21643820559525795	0.8386909452030147	-0.9408088000306312	-0.5829667279035614
-1.7117930610112801	0.05871702037200098	0.20810870626639905	-0.22102051150202623	0.847963151141416	-0.9660977216613074	-0.5724643572912949
-1.6943934938080423	0.050050872971387175	0.22037198261210475	-0.2240739377542742	0.856583712887825	-0.9910550713579812	-0.5626877794343342
-1.6742156015200953	0.03908829793058298	0.23227246820522196	-0.22677359242872625	0.8644945808964698	-1.0162246525712693	-0.5538968632441994
-1.6509587732809556	0.025903050104443617	0.24322573318816412	-0.227489128672755	0.8712302025624865	-1.0417115244169017	-0.5461547792513645
-1.6245667720118413	0.009643487792650993	0.2528863471480671	-0.22655541590852635	0.8767083880017119	-1.0677637653306753	-0.5397528931366354
-1.597313903715804	-0.008944756646678778	0.2611212520537892	-0.2236939491607628	0.880089503803813	-1.0950490430685966	-0.5351042949548841
-1.5684678860516272	-0.029176903445492577	0.2684877125849764	-0.2202802429028659	0.8811939985271469	-1.122710558607982	-0.5305548621272765
-1.5371479637489887	-0.05081636465871604	0.2751264132408732	-0.21604092745117076	0.8802428323014657	-1.1501885532033937	-0.5253092513003037
-1.5031273711570592	-0.07415142489038097	0.28079510391521734	-0.20961652965971406	0.8782909023391821	-1.177479993858384	-0.5201350268252884
-1.4682590080470816	-0.10012902150984451	0.28581610500666643	-0.20258455971318523	0.875296568428888	-1.2045565659426143	-0.5152501606379212
-1.4317872838506933	-0.12863121582918838	0.29004554125055504	-0.19583730708159824	0.8713727440203562	-1.2309153489406164	-0.5106536691300165
-1.3941174411766193	-0.1580621870752762	0.292574236950433	-0.1887419457103225	0.8663094044883337	-1.2560290114665202	-0.5052201186217694
-1.3553433564334005	-0.18772956155399328	0.29344442163378553	-0.17942650385624376	0.8603201264668432	-1.279901770814643	-0.4997819505852483
-1.3160126406700956	-0.21803432216867427	0.29396705306904347	-0.16914594447602938	0.8529026590355199	-1.302678524298882	-0.4933112963827865
-1.2763804226603497	-0.24877366420287833	0.2939830768667872	-0.1582561424533644	0.8445275783247201	-1.3249367785241437	-0.48769850763131783
-1.2346070712516555	-0.28050261474247784	0.29369872897250465	-0.14617013238201873	0.8355153661870697	-1.3463796437037479	-0.48361616659695505
-1.191378584358505	-0.3123046378605244	0.2927672452371697	-0.13267415383650608	0.8259254643192449	-1.367378678573625	-0.481558113841022
-1.1475986756224688	-0.34367026873372863	0.29139169240775165	-0.11827475744792021	0.8148559693610667	-1.3893824738106024	-0.4807046739276084
-1.102669162878064	-0.3749742373826498	0.28934682322442584	-0.10384917899953888	0.8024217826043127	-1.4122353310039242	-0.48066857348665915
-1.0544376429369477	-0.4065838614550224	0.2862254852902589	-0.08956159420739798	0.7884684041104112	-1.4349327286894558	-0.4823642754606755
-1.0039206422124014	-0.43909020930565373	0.2822272753011224	-0.07381657596593713	0.7734944849313129	-1.4572684861296417	-0.4852995751346173
-0.9518075650819169	-0.4736841183195354	0.2777278991442474	-0.05812589989680361	0.7585052778617688	-1.4790904772123148	-0.4901117036032143
-0.8974425031316022	-0.5093492601672467	0.27318909229232086	-0.04316718400223521	0.7422796115097243	-1.5009158385237462	-0.49678884878756735
-0.8407405595382995	-0.5448401262440444	0.26789438552455647	-0.028326986749963312	0.7247227524566311	-1.521078880875491	-0.5055796778085814
-0.7821782607707813	-0.5794492154336596	0.2617887611541503	-0.012421466509291532	0.7061893921246929	-1.5379372849766235	-0.5144323097917594
-0.7226606157897232	-0.6135212632397091	0.2551121222202606	0.002993366263042696	0.6872314002633799	-1.5524506867146284	-0.5222186899887776
-0.6615686243666958	-0.6474983363501855	0.24815330738775837	0.017933700245209863	0.668374291614396	-1.5632650152325844	-0.5298491781110752
-0.5986291682713775	-0.6818261529730248	0.24043087842990532	0.03197533805835902	0.6500796060741574	-1.5696441581985596	-0.5384069617745584
-0.5347058771039165	-0.7157916410652843	0.2324713895379323	0.04595492901850031	0.631392801941101	-1.5715533866529434	-0.5482133106525426
-0.47177290120951376	-0.7487856029266835	0.22496570027178409	0.05980435365571628	0.613174544623369	-1.5703541796670601	-0.557872328237811
-0.4087687040945543	-0.7808040277554954	0.21831581809888415	0.07358174746838879	0.5942847534978261	-1.5658532501122364	-0.566787423772002
-0.34588704576303386	-0.8124919088418617	0.21262981485148122	0.0886907759669134	0.5742647107139003	-1.5575186217994523	-0.5755116133138934
-0.28320070479793313	-0.8442040143938593	0.2068879345209396	0.10543639192624665	0.5536756199074454	-1.5451851884046257	-0.5836498725511197
-0.22012608680321213	-0.8768264095768242	0.20112900002572043	0.12247448821640884	0.5332710803650733	-1.5295215350514264	-0.5921025960744265
-0.15607563176857997	-0.9100179295603663	0.19583164094683322	0.1377905225034426	0.5126041247049506	-1.5116485013861622	-0.6014438925852429
-0.0916569273900823	-0.9421542188389113	0.19039688191138113	0.1513053574515587	0.49152351052705423	-1.4910102039011361	-0.6111445506791553
-0.0275085763013223	-0.9733535733946983	0.1843184390059348	0.16342540241801895	0.469836486799352	-1.468568163283338	-0.6209307676818724
0.0358194156887801	-1.0038526545270383	0.17812015265290115	0.1737849960111098	0.4471276277450478	-1.4453991551461258	-0.6311363370140551
0.09887339004122543	-1.0335210123536882	0.17156812174900027	0.18241174107767313	0.42420237671323086	-1.4215985750071471	-0.6420201480029294
0.1619277579084114	-1.062510386297606	0.16361615928063256	0.19029381618918703	0.40124561435699796	-1.3964076435314574	-0.6539646368375654
0.2227238932463086	-1.0908210036525816	0.1538656145208403	0.19751006263000437	0.37883613600254273	-1.3695972497998663	-0.6660926968769425
0.2809869149461674	-1.1174812476566023	0.1425647957397067	0.20304578412747876	0.3569800756279672	-1.3428450683193394	-0.677711472337422
0.3354154464626134	-1.142824919924152	0.13014276532637736	0.20654798506053781	0.33619186249917543	-1.3156134931893482	-0.6879652361163195
0.3856350012028911	-1.166404208106688	0.11691332594324999	0.21013457351049245	0.31500165756397375	-1.287606619416573	-0.6972044569232186
0.4309453356190749	-1.1889129558983278	0.10281870873861032	0.21608385322603937	0.29440415892730526	-1.2591766603081982	-0.7052688636498055
0.4710879383770567	-1.2121799883492355	0.08876393450257086	0.22383174479963328	0.27393321565266227	-1.2306485244923977	-0.7135432120669892
0.5061787560778289	-1.2357267583929623	0.07480734623264607	0.23177398678283465	0.254215065791663	-1.2021751814965496	-0.7208284445767503
0.5367069521226605	-1.25882123294603	0.06060359740081044	0.24101804458115655	0.23483224762717797	-1.1727282878197962	-0.7258781319882325
0.562033335391826	-1.2825564524712727	0.04607954418012602	0.25191866512126637	0.21537818398918918	-1.1422700675764497	-0.7280529063104109
0.5828545940226847	-1.3072982833948479	0.03238626562509672	0.2631202746241854	0.19520870002917046	-1.1115712475408999	-0.7271695796505666
0.6003189897161043	-1.333027687982691	0.019824657142433397	0.27510552990999904	0.17493502919345152	-1.0807598052760998	-0.724991785096089
0.614507143952272	-1.3587368547417253	0.007426825406105489	0.2877191507042862	0.15443508655973032	-1.0485012727696408	-0.7220661243983799
0.6256934331535479	-1.3837821486474426	-0.004582354143865367	0.3003911796598978	0.13321204845737547	-1.0154151150456197	-0.7187910637265512
0.6329751625428542	-1.4082299784390637	-0.01611372611281938	0.311633721227328	0.11297760097854544	-0.9813859795464223	-0.7150112091137114
0.6370271754959929	-1.4313480975602142	-0.02756965531877037	0.32019899799398843	0.09254358236760112	-0.9454096845911719	-0.7112860097267655
0.6394327469157233	-1.452664838909623	-0.03944186830754773	0.32664573781551753	0.07199831761668316	-0.9067308337013021	-0.7065198395028184
0.6395085197497385	-1.472404629916862	-0.05211805201814103	0.3329707595794306	0.05069682420687288	-0.8654776705962717	-0.7018443781079036
0.6373024988660699	-1.4909324189601332	-0.0652915046800952	0.33781719084597495	0.02874424482648591	-0.8231053783466696	-0.6985703262639782
0.6337196906903179	-1.508001100645077	-0.07858487213453694	0.33910249419164334	0.006126237373972332	-0.7789159699566117	-0.6971604545333905
0.6284655391721321	-1.5229023151394203	-0.09241157320177408	0.3377571417121844	-0.0181151837281891	-0.7327877152883341	-0.6978001615793942
0.6220778389771582	-1.5351809602095703	-0.10663905056977105	0.3339243841362384	-0.04455658568487958	-0.6849893031671861	-0.6992385970698263
0.6148948547202607	-1.5461561765246048	-0.12068068733235328	0.32770687030554835	-0.07277417190161906	-0.6366382018803659	-0.7025251716974728
0.6075929555244407	-1.556721519546682	-0.1346465998421357	0.31925070301123903	-0.10204854596594165	-0.5864662690618636	-0.7073457280521216
0.6005776242182209	-1.5660793369708068	-0.1493267894529667	0.3100859700751475	-0.13308889756417414	-0.5347806199456149	-0.7143062979259119
0.5925704947853587	-1.574857362836439	-0.16428349782144422	0.3004564407616196	-0.16513410545008805	-0.48208217831282213	-0.720489290412012
0.5835597427061776	-1.5834939401211081	-0.1796635898643697	0.29090461778263904	-0.19706098566324376	-0.42904151846798977	-0.7269929549370225
0.5744332284534045	-1.5926405300022581	-0.19478238141584733	0.28032449361084266	-0.2281519376277643	-0.37638399183613747	-0.7335466957299218
0.5649554789448076	-1.6024588690932482	-0.20982094279935212	0.2706025189257137	-0.2574748197730123	-0.3228062655122245	-0.7395004017711001
0.5539692072443706	-1.6121395954541775	-0.22456639027859307	0.2628182031850754	-0.285091447467443	-0.26833357288663157	-0.7449495378997814
0.5419653888979222	-1.6218122578297296	-0.23876476907866045	0.256877266997036	-0.3095532948819566	-0.21330004274092548	-0.7488998278708929
0.5294642550017374	-1.6317317834765623	-0.2525789521093265	0.25238165137812496	-0.33010426245125213	-0.15715914290864716	-0.7508402883063059
0.5170759983271995	-1.6416245556825348	-0.2660515547268153	0.2517049661262023	-0.34707604576752515	-0.09958111794425484	-0.75066262136603
0.5042150297845143	-1.6509746153826093	-0.2789413589817829	0.2550338087328038	-0.3605926152257656	-0.041407533104823965	-0.7475077564121969
0.491059101591884	-1.6599601190451703	-0.2903103614718684	0.2613870885305979	-0.3699553325761201	0.01641546196598844	-0.7408068387809398
0.4782826189493598	-1.6693767735446947	-0.3004580071670978	0.2699092443810718	-0.37538936323497607	0.07294760337003467	-0.732786341893148
0.4652225796621076	-1.6786147794371535	-0.30928811427852626	0.2808387932069246	-0.3774402249111338	0.12918549256838147	-0.7234113639165514
0.45142595309946215	-1.6878062748432934	-0.31709899748442305	0.29491598741359193	-0.3775130221830215	0.18451971275829818	-0.7122708117517801
0.43838028540200547	-1.6957796696238165	-0.32366293125623025	0.31115743147881636	-0.37461566427483906	0.2374446189649431	-0.6982108380781232
0.4274820986590607	-1.7034351587230363	-0.3294875143214017	0.32973869168618386	-0.3683389271778723	0.2874544839864386	-0.6819059723459207
0.4202824128992086	-1.710851022475629	-0.334744802333521	0.35123613273213306	-0.35911942204603586	0.3340013366090333	-0.6641867085143912
0.4142421091025912	-1.7178337033956537	-0.3395590530367176	0.3748968376585904	-0.3466227658595843	0.37563121557506063	-0.6473252430401482
0.40978629136075295	-1.723737838362706	-0.34403943528935615	0.39907207466233774	-0.3298662133123844	0.41227405357816094	-0.6304451085676497
0.405291853628329	-1.729433314974476	-0.3478982520382419	0.42305434338075554	-0.30835573483806683	0.4442142660058354	-0.6148470363199801
0.4011093058602738	-1.735142286772292	-0.35195258269525365	0.4474685376015104	-0.2830987459414868	0.4717795445898067	-0.5998363030452682
0.3964331908631752	-1.7402789024352394	-0.35618811395974415	0.4740855395938562	-0.2533628514406958	0.4961135280148144	-0.5847440915071886
0.3928136714187808	-1.7456938266407602	-0.35990434824530604	0.5021166692850894	-0.21834427040362858	0.5167120237044691	-0.5698975262607686
0.3898528471825008	-1.7505314832911842	-0.36323525898013637	0.5309298072697209	-0.17782518956792998	0.5340931853135082	-0.5560771860160434
0.38677874581775	-1.7557236660326458	-0.36671527945965876	0.5613132295186641	-0.1330218724409244	0.5506808171783242	-0.5428835869631269
0.38260890994979313	-1.761430657211952	-0.370382873535326	0.5923585727562863	-0.08464019467632822	0.5657583577553921	-0.5297207533516257
0.3761380411127946	-1.7666725899895506	-0.37366147565129954	0.6229353346221982	-0.03327305492097274	0.5805081855716357	-0.5169692236379392
0.3707283127771526	-1.7711945939765947	-0.37653451411428596	0.6529744841209872	0.02074604913503106	0.5953421560506374	-0.5041504101065682
0.3669122589846088	-1.7752345105386722	-0.37928510390409176	0.6829073323606674	0.07609814308576715	0.6110169340065582	-0.49213073166953825
0.3665220102722004	-1.7776176531705266	-0.3822604954321098	0.7128145994542661	0.13253808195132202	0.6270115199669287	-0.4803724962921998
0.3682954933846429	-1.7784068053865425	-0.3850425570169317	0.7414499282687725	0.19080677319188627	0.6437106446322456	-0.46906674100533363
0.37344819359855475	-1.7775197023809681	-0.38798334537410095	0.7662034757379756	0.24952487983592775	0.6616725382479287	-0.45877015428291046
0.3810797098194783	-1.7734116214057316	-0.3921633819259704	0.7881821574702859	0.30774067975650543	0.6808867139319406	-0.44863413946430064
0.3914234009637127	-1.7669173321436125	-0.397139347369236	0.8081892999815645	0.3650170827285698	0.7012852433983512	-0.43960740426836087
0.40422818192366317	-1.7580048662442795	-0.40237093679144076	0.8250643534645583	0.42152067910212243	0.7210080560168668	-0.43295172917174496
0.42029126384271226	-1.745741508202847	-0.4079596801133175	0.8385419833622396	0.47775034906443914	0.7418266321253548	-0.4275932887987268
0.4386071607835305	-1.7305960989863214	-0.4148214405094976	0.8494909378558175	0.534604939226637	0.7628694491983509	-0.4234802170046824
0.4575994940822047	-1.7129124430298486	-0.4229939985258306	0.8580161208331887	0.5913231780513425	0.7841508781824371	-0.4202011847457505
0.47667915047926546	-1.6933610778567874	-0.43169460363059653	0.8642601805659931	0.6483467812635753	0.805143165902026	-0.41776883434668044
0.49588688955321075	-1.6728191846531388	-0.44072780107098475	0.86914372097241	0.705738324294478	0.8262447797065556	-0.4152310862272577
0.5164986886511075	-1.651082159164914	-0.4502616419304714	0.8730865502139185	0.7626496764110624	0.8465276046496457	-0.4136551455137274
0.5379761575113755	-1.6291193657735075	-0.4599355377561286	0.878071893970253	0.8203311091909915	0.8656595369157157	-0.41215761141712104
0.5595684708176161	-1.607120042672601	-0.4691985632695935	0.8830501218159117	0.8785986865726018	0.8826923663551206	-0.4126858708063086
0.5818345148736136	-1.5846389676289403	-0.47816432601224224	0.8874435138675718	0.9388902635813849	0.8989033238341324	-0.4124008984272973
0.6050844264390023	-1.561443949562144	-0.4875649214128182	0.8921910009951615	1.0013200241237414	0.9158305476247195	-0.41026267829129437
0.6283161999377435	-1.5372563223329339	-0.49749813526217385	0.8985102236514395	1.0657363203966572	0.9321050740031401	-0.4074573209493997
0.652751800722105	-1.5131616557537788	-0.50730583804013	0.9058273021530949	1.1330214956176428	0.9480402440343244	-0.4023688149714111
0.678587471131056	-1.4892695394697233	-0.5166652778568136	0.9135661580046821	1.2030858494276888	0.9634931514520403	-0.39600071816543203
0.7056972160253736	-1.464551296618829	-0.5259501351689345	0.9209007955865909	1.276190575767787	0.9778655040981497	-0.38718352371146125
0.7339996194918013	-1.4374876477715173	-0.5353528864365197	0.9270375465884753	1.3516098253484912	0.9903773757981889	-0.3772348261389271
0.7634188501008885	-1.4085870440937511	-0.5447425556147386	0.9310467252451571	1.4296346954956758	1.0017483141736612	-0.3646282464475019
0.7946856554152928	-1.3770657505790753	-0.5543727892576438	0.9327126373932682	1.5087552446285901	1.0121175232981083	-0.35111662786772024
0.8276441388301843	-1.3434804005758423	-0.5636973363807284	0.9324037247814707	1.588698897218705	1.022527360059644	-0.3340052501344142
0.8621805796284402	-1.3083364584264086	-0.573246658879136	0.9310526317441135	1.6691292715888464	1.0333453850992307	-0.3139622269180369
0.8979155241434104	-1.2731429896206936	-0.582403681552066	0.9271450635714666	1.7484786090253044	1.0440851885652869	-0.29192838726672377
0.9345424162419596	-1.2396372479772357	-0.5909372716148713	0.9202188347594513	1.8256622282354513	1.0543687166224756	-0.26842284106859915
0.9698930852420306	-1.208121726453711	-0.5995016508753294	0.9104409761699173	1.8994824958407768	1.063832227749765	-0.24392978718135175
1.0022346176198076	-1.1797076507322755	-0.608715629706875	0.8971582158263063	1.9694878728565075	1.0709785640122758	-0.2179340083544362
1.0308362472128827	-1.1561520195507022	-0.6187346001127907	0.8795244485372657	2.0352280705751604	1.075899993474737	-0.1897456295186008
1.0559591540948903	-1.1384359673668867	-0.629658274368576	0.8569890616431868	2.0970410566171034	1.0791876527403492	-0.1599257352778374
1.0776952615147322	-1.1269604600759588	-0.6416175165844547	0.830373383726213	2.1551393871724036	1.0804818293636957	-0.12707427180878983
1.0962241634869803	-1.1219792915350848	-0.6539495737917826	0.8004137895421772	2.210401509790072	1.0797085545284357	-0.0906677552090896
1.112808992568992	-1.1232438350152905	-0.6670046680574474	0.7672328704535547	2.2634737736710546	1.0759270027916048	-0.051216323544109
1.1285929323981834	-1.130130728130008	-0.6803168753010487	0.730234301962537	2.3151536553478325	1.0685202475580187	-0.009254490797216172
1.142928552271339	-1.142608261716415	-0.6944486728951943	0.6908459060235272	2.3664437469343134	1.0579902587061871	0.0350279601112934
1.1564136779195298	-1.1594922971954051	-0.7087106628752924	0.6491127852685317	2.4186555517189983	1.043554788716504	0.08235285666944124
1.1692655392073406	-1.179231935657721	-0.7225198276448173	0.6046040363179837	2.4706718008746407	1.026600373876579	0.1328226735116978
1.1860517466435543	-1.2010662994727408	-0.735655572776893	0.5586277205251715	2.5228806961907337	1.0096812358158567	0.18852209607993456
1.2076270197086396	-1.2235812818890064	-0.7477412286198653	0.5125474585914458	2.5751062320937215	0.9931968506721026	0.24806409623928272
1.2342751072284484	-1.2463314809371628	-0.758944013653676	0.4677774527182931	2.627114576323058	0.9775250263772994	0.3125388528029823
1.2657345038738168	-1.2691102856014946	-0.7683232828709814	0.42460865502699346	2.6797059326860975	0.9636753835984945	0.3788113139487663
1.3028104765917812	-1.2916656442801655	-0.7766077516733229	0.38240981293025406	2.7321159714616865	0.9512727816409351	0.44761731061890864
1.3443687732421834	-1.3144101553292427	-0.7844983103301514	0.34190691845999777	2.783432854680073	0.9413644598228901	0.5190315619442193
1.3891913660587716	-1.3373587108115785	-0.7916900701485954	0.3039803970606053	2.8332254531342396	0.9337616887392735	0.5925397428973003
1.4378495497439432	-1.359947593606259	-0.7974327581034898	0.26847014422250637	2.8824128165353233	0.9285685002436401	0.6682748902967033
1.4902484923325539	-1.382290014141481	-0.8022878541266594	0.23649054750505186	2.930668953130846	0.9278399830165837	0.747061701232127
1.5475540886324795	-1.4057628000136817	-0.8065408651676699	0.20812649471075315	2.9802766779322902	0.9306366280219766	0.8276694305746686
1.6067327734105854	-1.430181259448859	-0.809442940247432	0.18460843412776728	3.0310444072700626	0.9362030880644895	0.909204110659701
1.6675161461772665	-1.4559920690763724	-0.8109444822831061	0.16580949273503243	3.083157081088238	0.9453013235461907	0.9924749612516416
1.7300389998254806	-1.4844683534684233	-0.8105278096808517	0.15121540223704122	3.136698003355342	0.9575185591020395	1.076911491606908
1.7946779829299884	-1.515648057942925	-0.8088833889482386	0.1407156788453471	3.190932190574039	0.9715828513982504	1.1648132379992737
1.8596495689349128	-1.5487022232051022	-0.8050915615794679	0.1360194077626259	3.246510789737183	0.9871173331793437	1.2551600384181771
1.924385084032245	-1.583912548932431	-0.798041441222058	0.13609081239850088	3.303987894769211	1.004476790165607	1.3474151376160177
1.988903466525096	-1.6209630439843477	-0.7882356383407546	0.14058563806639568	3.3635667617364917	1.0244511480318848	1.442986782304788
2.0536172255621334	-1.6604558543424588	-0.7764978169815653	0.14940344872489703	3.424525907781974	1.0464251721060476	1.5429562029353368
2.119308913644534	-1.7027151522659205	-0.7629260408759311	0.16187047255792464	3.4866983529546443	1.0686943771978674	1.645668513220339
2.186869288410519	-1.747537382755943	-0.7472444229506735	0.17813975721691397	3.5479428512934112	1.0920156856755354	1.751850256836496
2.2559315881550095	-1.7950699760575641	-0.7299641515525153	0.19667615622322349	3.609092101917797	1.117092493689276	1.8619090701342196
2.324982621094603	-1.8454395804067607	-0.7110830161008276	0.2169824973764927	3.6706153234614387	1.1424711200998856	1.974162088229423
2.3941636992674833	-1.8974094680247395	-0.6907876844639839	0.23949778500249	3.7324204002998207	1.1684865345508795	2.0882748065138577
2.4627707092154467	-1.951244133647343	-0.6691273098568662	0.26384356433620604	3.794476958996326	1.1973369709153938	2.204737290381981
2.530895910716978	-2.0074168522368696	-0.6462475566284256	0.2887341684144593	3.857313868672815	1.2287416155352495	2.3231025269503838
2.5991168973426007	-2.065995531315257	-0.6227524189083306	0.31504532992600875	3.9213821798190676	1.262122568510144	2.443116068020972
2.6681981460094497	-2.127328786969916	-0.598436182219745	0.34223721173984095	3.9854061083104084	1.2965063235274141	2.561375800313383
2.7356641693833255	-2.1909761767796696	-0.5719480134412759	0.3702452656004188	4.048785659249263	1.331563267266987	2.6776963057964425
2.7997630981841137	-2.257530332253164	-0.5426426250207782	0.3994263067984782	4.111766630210835	1.3677614450616031	2.792490262461139
2.85956965022517	-2.326369676139369	-0.5113113326362405	0.43072716829742447	4.174231446729888	1.4042710899862847	2.905902665919194
2.9158524667543784	-2.397426941175297	-0.4777749163102586	0.4657933756541369	4.235844471104581	1.440713991537949	3.0170844727798465
2.9707438955371885	-2.471004420233636	-0.44221329904067336	0.5053893991047922	4.296552941513301	1.4786448761096467	3.1267620941324004
3.024374700818428	-2.5477522724690083	-0.40454804297224384	0.5489033200692788	4.3565626661514685	1.5173925366543088	3.236588747051329
3.0776897405824504	-2.6268599855577484	-0.36473399839339077	0.5977920971294484	4.415925298574812	1.5560754229726916	3.3435092082828706
3.1306849491386872	-2.7082157793361987	-0.3230200819410128	0.6525176408950613	4.474361574276355	1.5950423053428904	3.4487964040323087
3.184014687361728	-2.7910101276927244	-0.2806299131472864	0.7127625791313048	4.531756330760538	1.6342155055751102	3.5531902436372027
3.2364308254790317	-2.8746985288967264	-0.23752069376296517	0.7782972045668042	4.588404286805622	1.6733625980828246	3.656381324331267
3.2886090141264313	-2.9572079108730662	-0.19466897990515625	0.850042273791449	4.64549815442848	1.7128550733544148	3.758105147439445
3.3441855083583842	-3.0371809934726177	-0.1523786574309505	0.9288389342439032	4.703382043579199	1.7536076365945736	3.8592427387650554
3.404095410090495	-3.114083506410687	-0.1090739938845893	1.014786972721593	4.7636439617638215	1.7970352868465427	3.959678451353922
3.4689206593955353	-3.186495481298603	-0.0651591835383627	1.1080651183070134	4.826716712694914	1.8444349299164757	4.059715300214739
3.53855272991473	-3.2525423808605614	-0.02017305976555962	1.208634541189704	4.892340664067411	1.895637528044362	4.157785914901201
3.6116562149909597	-3.3121194934457296	0.026074887631799402	1.3176854882391005	4.9594396353614245	1.9524376802448775	4.2541319912073154
3.6881967206071185	-3.36544171444884	0.07401561700493661	1.4334676644827968	5.02786629631577	2.015541764066413	4.347807870846407
3.7687614856284037	-3.412206290514552	0.12294528143382664	1.5546663052225806	5.0961558674642164	2.0843537299829284	4.439469643370454
3.8520699585651736	-3.4532976165145044	0.174029435259237	1.6800752659393918	5.163767067634973	2.158962042954014	4.5272854519017365
3.9371866923843433	-3.4893079427787512	0.22658520805519483	1.8095088218470858	5.2301469698629015	2.240126817174341	4.612143936625038
4.025486146254766	-3.5218299433549607	0.28098088317055353	1.9420321850836644	5.293790486978228	2.3285589700025158	4.694744395425413
4.113730865948301	-3.551567424358513	0.3366830499450789	2.076377649229402	5.353560017723097	2.42507230135202	4.77453880614086
4.200682799352377	-3.5797927338581204	0.39277811753263403	2.2121274626420555	5.409888009171944	2.5282869063116387	4.851448122739607
4.283788940247681	-3.607716477757141	0.4493432144228076	2.348922615992852	5.462095598998276	2.637101573131742	4.924698167415411
4.362134063101459	-3.6369945969576736	0.5061440529948283	2.4866415110352826	5.510601537745105	2.750833352343256	4.995495237813321
4.437310957800089	-3.66779190954975	0.5627718476328708	2.622692618561385	5.556874892976324	2.8668778934039376	5.062066724390385
4.5074985279969715	-3.7000784674421294	0.6184805889950862	2.7570724682707577	5.599578272147116	2.9840718158466415	5.125811287321213
4.571831174864978	-3.7350478058901966	0.6742671001588015	2.8911561096778615	5.639059661330029	3.1028063123957015	5.185955965895723
4.631212101339644	-3.7717821412878254	0.730159982261223	3.0243393072107283	5.675676082193327	3.2226487714957712	5.245145762798082
4.687193277120569	-3.8097824451278908	0.786003077869318	3.1558543984967655	5.710062878568741	3.343752346303991	5.304783701769691
4.7393874179319075	-3.848151150866121	0.8414730245632677	3.2847070432720127	5.74281692806638	3.463888632726344	5.362793321366641
4.788034398378233	-3.8867445787323294	0.8970186614703521	3.411085944870133	5.774618508423668	3.582083286076435	5.417878988830395
4.833659431731816	-3.9249178152242035	0.9521464298437748	3.5350030241139536	5.804356536694985	3.699201212249857	5.471567608307086
4.876948848764299	-3.962823740181642	1.0061834915454022	3.6545213448849845	5.832625280072017	3.815407769474764	5.523100971488334
4.916791426907346	-4.000051123182541	1.0587355110067087	3.769629310103202	5.859448816523763	3.930962793627087	5.572524796245697
4.951828815452415	-4.036164899342391	1.1100827587230937	3.8820145346611663	5.884057101864132	4.047771428236459	5.620716406745249
4.983111255222345	-4.070586032423638	1.1605073858754114	3.9914458188885087	5.907749500286582	4.166401858074494	5.667126499061052
5.009704072976011	-4.102926081442652	1.2085975447950439	4.097077165542095	5.9307433327275225	4.28727002680384	5.711618511804092
5.032384804978101	-4.133415948803293	1.2539203419566922	4.199916919995274	5.953936730608123	4.410026281837769	5.7525156418159735
5.051971464461951	-4.162951500797026	1.2969206480666433	4.300507217886507	5.976926033081628	4.533961367345576	5.789087473391218
5.069220344988608	-4.191995841119954	1.3378901200659605	4.4002724546084435	6.001482751632892	4.660551303629652	5.821298217416751
5.083672519659868	-4.220162182232742	1.3769339043192845	4.49845723733137	6.027187845686685	4.788944615027523	5.849541081820966
5.094659801015962	-4.2473380408595025	1.4141554454518703	4.595927865529313	6.0551732924646	4.9180609062197345	5.871640559404485
5.10366412089037	-4.272865097168055	1.4506318131845661	4.694080463470592	6.084717684641423	5.046891982888557	5.889269509126978
5.112543155661297	-4.2966198530504816	1.48582416387602	4.792313450534136	6.115777335923227	5.175718521941216	5.9023846287212365
5.120807955491798	-4.318973251084618	1.519193073317187	4.889994069739798	6.14870789262189	5.30367180627529	5.910780123325754
5.128909087288861	-4.340388920912463	1.5512368482206205	4.988015673412387	6.183977085715437	5.429995925271494	5.914895908019359
5.138970085617277	-4.359672535223972	1.582581697161932	5.086729149521424	6.2210016534531025	5.554894103055001	5.915407166784038
5.151314901660359	-4.377021876351879	1.613810462061119	5.185701902121916	6.259057012073613	5.6792584671086095	5.914747485193031
5.164480569981223	-4.391471609709344	1.6457894241786812	5.28538051447806	6.298691502986889	5.802658059445054	5.91274716498791
5.179406969920342	-4.402888705373857	1.6774804722491896	5.384164500073372	6.337845691765835	5.925140621558895	5.909176671468651
5.197953299632005	-4.410962692537969	1.7081276138560015	5.48311216947813	6.3774524266909935	6.047641180742451	5.904586716546088
5.220336240054957	-4.415665856593226	1.7381712461256573	5.58141821831418	6.416562783953816	6.170178665523917	5.898387807137858
5.24438430818379	-4.4176640044884525	1.7668870338418625	5.678593699437763	6.4555837435951675	6.293690695894086	5.8906483010243145
5.2685376266400485	-4.41670109513056	1.7946146315944662	5.773974040710911	6.494328187077608	6.417518342796116	5.881161017600256
5.291784041715051	-4.412819827941818	1.8216749288070404	5.868068140003913	6.532590937600734	6.542537705973985	5.870115555911973
5.313467482072045	-4.40627923599604	1.8473809877115033	5.959481555061994	6.570379561157373	6.667869194687654	5.856565904927755
5.33385183014721	-4.3975145745257045	1.8721355722588386	6.047021603321557	6.607448961431611	6.793429418335716	5.839622165993139
5.350742321839993	-4.386240931577515	1.896252606176422	6.1303674889467565	6.643509642700254	6.918017964124996	5.815563026816223
5.363864900203158	-4.372578875742203	1.919283886602398	6.209501254681159	6.679092577438166	7.0411359913901626	5.7863636142246575
5.373431284885055	-4.3564293011379585	1.941898020423081	6.2845344040126285	6.715102772892087	7.16230662488868	5.752960602066965
5.37763239350632	-4.3378478256939985	1.9642823549265158	6.353276545488573	6.750885083747306	7.281429085612817	5.7151309397991765
5.377188481443757	-4.316272013292026	1.9859335124363666	6.414305417954157	6.7865047224925314	7.39811070380947	5.673165260698813
5.374155171062986	-4.291075148447137	2.0077750636605436	6.468015136305297	6.8210583227271995	7.51202231469665	5.624905846323629
5.368567028718695	-4.2625846236644485	2.029850870019622	6.515399877500828	6.854854334233469	7.622281707545902	5.571730656530837
5.361900261951877	-4.230298456642263	2.0521951920460664	6.5564832134124424	6.888245841759506	7.727376385691437	5.51196777575639
5.353930058666563	-4.194166413104598	2.0748300095232626	6.592181385497496	6.921075806339001	7.827781901157555	5.447949689653172
5.343792600148989	-4.154873740643538	2.098206907054647	6.623360990790077	6.95521181914436	7.9243487746848835	5.379755032737897
5.333274439838664	-4.112502644990041	2.1221191778041066	6.651162792175985	6.989174546341192	8.01718356024546	5.308638201994848
5.323840066040984	-4.06733401924667	2.1464186949179984	6.675316344484142	7.023408791719693	8.107106760818334	5.233708125937712
5.313461416495131	-4.019536018634027	2.1712486861924405	6.697291348638438	7.057967104777103	8.193675854771834	5.154767014778763
5.303070172786492	-3.969455327683908	2.195960926442267	6.718614902117363	7.09405148046995	8.276554014838457	5.073495994712534
5.2924083836808675	-3.9175447352325032	2.220566259530436	6.740742637781447	7.130179449603892	8.356389326450689	4.990392162794956
5.27997418159677	-3.863702185408649	2.2446702910142964	6.762218028416488	7.167010046017655	8.432270012219593	4.9064619435936505
5.26712377792193	-3.8081849444438944	2.267932699570513	6.782165925305129	7.2035664655751415	8.505095133546602	4.820149673429067
5.254287817311474	-3.751189633646762	2.2907466272351886	6.802343141800571	7.238691269128009	8.576192254624523	4.734084286743109
5.243072591860056	-3.6929055516756946	2.313255279716771	6.823484224393913	7.272472793118826	8.645398386690252	4.649156836003776
5.233765489129456	-3.633226714828888	2.334709425518353	6.844712101343746	7.305347866696841	8.712531543653695	4.564194072196645
5.225260462843713	-3.5716464646996724	2.354876054911321	6.866996808792356	7.337652341675403	8.778278381758106	4.477805845116924
5.216562953918462	-3.5081507361329227	2.3740375421853135	6.890210375049589	7.368811356556665	8.842643945253993	4.390285582373645
5.20829653063584	-3.4430667309839773	2.392221747493886	6.9144890135182395	7.398220463701515	8.905653944144598	4.302791675047533
5.201526148856527	-3.376745444434387	2.410503080130742	6.938636076460401	7.424500308091856	8.966625667294466	4.214742595024717
5.196000989415455	-3.3099085349236415	2.4294616309851484	6.963360254096263	7.4485801753591225	9.025160799538819	4.126366269774581
5.192925750261447	-3.24288211942688	2.4498023060946044	6.990350490358106	7.470973960815356	9.081688227408932	4.038538229228977
5.193278436464856	-3.1758911814314437	2.472395921518087	7.02054444816113	7.492115171708724	9.135912851348218	3.950917335733492
5.19793816765763	-3.1088757997480716	2.495899483895219	7.05233050537334	7.51232191034319	9.186944104020627	3.862871776936384
5.20773267003011	-3.0412077684137198	2.5204510817575487	7.086010741166025	7.531339225962248	9.235103221680097	3.7736954845874218
5.2237097693918635	-2.9738069879638087	2.547366238552327	7.122558623561233	7.5482970570534365	9.27978700402744	3.6837371510588115
5.246251700700586	-2.9071256521940225	2.5768293457850358	7.162127477741752	7.563461967823616	9.320780576408087	3.5951659687830504
5.27574985948245	-2.8411824752998434	2.6084128440126317	7.204775455475537	7.576329260099731	9.358769501739198	3.5085735510470326
5.311065261297508	-2.7756777910322117	2.642337339401276	7.24964922066464	7.5864614842181455	9.393360762825427	3.4236666484559053
5.3505972163639735	-2.710203367363731	2.6784192785071395	7.298574988651969	7.594619511591068	9.425909593936433	3.3404342148544925
5.393556111574123	-2.6449608041758292	2.7165825566907382	7.350014441082159	7.601494041725514	9.457239075916947	3.259665690687979
5.439295001934311	-2.5798831045186525	2.7558765868763686	7.403159420409271	7.606675778381463	9.488059624680567	3.1798496459577077
5.48709233259645	-2.514532733568535	2.7963252056974643	7.459509777581692	7.609159192947495	9.518931736615608	3.1022726659692337
5.535530700404455	-2.4494775190342786	2.838971293539462	7.519303405839516	7.6094636641818	9.549950297172856	3.027708415677893
5.583370248441506	-2.3844987509055735	2.882882108764373	7.581250331848866	7.606921092458821	9.581015206857726	2.955074283746018
5.629211139435795	-2.3195826231778645	2.9271334518733023	7.644042464760285	7.60153275233123	9.611502835135143	2.8855607225873032
5.671723174159105	-2.255672982745866	2.971391363037331	7.7071552346156915	7.594278706645326	9.641245130734688	2.817980676571074
5.710348703485467	-2.1928817453272313	3.0151669892984363	7.771035740352864	7.585185200715568	9.670680625095306	2.7512134209311774
5.747179370155459	-2.1315374860212923	3.0585103484623124	7.837148657743799	7.576114182146914	9.700909546930378	2.6867141960136762
5.7839914362182805	-2.071694865469855	3.1020422989538945	7.904969207091502	7.565876814347076	9.731003599218239	2.624813057306548
5.8219085480505735	-2.0125499757617553	3.1459173586370337	7.975085408984477	7.5555635585356455	9.761439260971672	2.565105883045908
5.862002138359563	-1.9538264144176571	3.190891903030104	8.047506662964052	7.546361452059858	9.791784234600485	2.5081173314364182
5.90466881174063	-1.8958781229360364	3.236961042390924	8.120845024008	7.538871048551036	9.821724386801913	2.453172355470647
5.950977991082445	-1.8382971105234844	3.2839462560955455	8.195338641494695	7.5336065253239415	9.85185350425497	2.399551759945611
5.999952827431923	-1.782142137783734	3.3317373686941223	8.271319580902954	7.531020616774904	9.881579389528165	2.3503202234905216
6.051298210857743	-1.7270313670257746	3.379846916192835	8.350648020059545	7.531785703844826	9.912105458198134	2.305297140268
6.106459170692398	-1.6722943728273807	3.4288092463540583	8.433051706833004	7.5353912254774515	9.94324113691875	2.266637126300598
6.166889735630042	-1.6180770517829262	3.478899529727454	8.519350460389116	7.5409643054697995	9.975390907500357	2.234208850058464
6.2311639858324055	-1.5654600099912377	3.529830272055565	8.608311658462647	7.547035851418416	10.008452349872487	2.2063705701107335
6.298241379724504	-1.5148007410382416	3.5811534876101163	8.699964931983878	7.554421058813154	10.041956006669002	2.1830084703765134
6.367168696528987	-1.4663521469178085	3.6319799661642604	8.794135911257488	7.5619877223909615	10.075382225544022	2.1650542217691706
6.437108990787357	-1.4205420673890574	3.681619803596168	8.890206889495541	7.56958927742029	10.10865203068344	2.1531979002827097
6.509583354101045	-1.3775924060165374	3.729471236184078	8.988134541567625	7.5778295814818275	10.142471346232604	2.147565858768963
6.584283945545954	-1.3376720204027135	3.775340333187063	9.087765826952788	7.5863533095515345	10.176962473644176	2.148320908300816
6.660388531619555	-1.2998770551832444	3.8194425322615024	9.189639940394216	7.595104682604751	10.212987177430465	2.1537967583082995
6.736775434245235	-1.2636825399605358	3.8617871052408357	9.292083358838976	7.604197161617782	10.249623999625705	2.1636097841180932
6.8119791716315845	-1.2287536238721468	3.901895303367571	9.39493921304415	7.614482114535787	10.288034514868505	2.176698354513627
6.884817983596981	-1.1948180421258778	3.939962714065662	9.49710689346464	7.626268997595804	10.32705424060653	2.1944896983715116
6.9570268758518	-1.160919021088987	3.9764812046778086	9.599070317016837	7.639864717402417	10.367225836045396	2.2167860865624958
7.029146273932858	-1.1262104686513201	4.0121591808064405	9.700915913275935	7.6555413069266915	10.409861267456996	2.2423008522531593
7.102508178970114	-1.0909838806211205	4.04694958669087	9.80199122453882	7.674056119494859	10.454794632137443	2.269324827934379
7.175838966290573	-1.05565271484052	4.080914491657188	9.903281339576562	7.695055642979101	10.501896164653997	2.2985962975408274
7.244654922367272	-1.0190934672388168	4.114390665757281	10.00461584511975	7.718913796226442	10.55043490649981	2.330061243444922
7.30783562685722	-0.9816489935495674	4.147123636829633	10.10535096641116	7.746303135446106	10.599716239088986	2.364151460434535
7.365118691992356	-0.9434484725800194	4.179964941406098	10.20495365743964	7.777495660749642	10.650261320050392	2.400167755024051
7.417311497249592	-0.9045711220844005	4.213238106958654	10.304407691087599	7.810422865721111	10.7009824884993	2.438611156602113
7.465857267746798	-0.865216047559142	4.247616172845692	10.402870985419643	7.84543291913943	10.751095984346467	2.4796042164489385
7.510870488404956	-0.8253442573658598	4.283161214640508	10.501376724227496	7.883605094315291	10.801082941308277	2.520923531375962
7.550776314253476	-0.7851228500930162	4.319352546305267	10.599424276872115	7.924554461991611	10.850685369922981	2.5632478069521527
7.584846796143401	-0.7447252308661187	4.355348728539293	10.696792631239035	7.9683818453739095	10.899478994880395	2.6082346831772045
7.612777228274062	-0.7034769657684445	4.391441836862695	10.793433544236482	8.014790335781132	10.947315803106065	2.655393418119679
7.63563256832576	-0.6615241516254038	4.427350408804114	10.888861853731136	8.062778902421337	10.993797097697717	2.703434772157544
7.654375853970393	-0.619184807632408	4.462591800537778	10.982216970714205	8.111890051220811	11.039323039812055	2.754149958450246
7.669150755169544	-0.5763225768556344	4.497752739551884	11.074023844228982	8.162087061642264	11.083723696062304	2.8067146426457583
7.680149062972775	-0.5335649255614353	4.532667769797295	11.164518748301491	8.213594506753662	11.126879370310279	2.85976710018397
7.68741679286451	-0.4901944905201433	4.566496354499792	11.25243457024065	8.267338858501041	11.17048584179961	2.9148184924937555
7.690349983841905	-0.44669953524382666	4.5989052462133015	11.337633097205412	8.322303859589695	11.214740663232975	2.9716644493170805
7.688267307936193	-0.4025137020972474	4.630521235279029	11.41939736516518	8.378173786001307	11.258747476782801	3.029137707210074
7.681686814350584	-0.35786295914718513	4.661119709376677	11.498568340810877	8.435862565751187	11.302863711365516	3.0874707403171646
7.670924772950845	-0.3128104045576058	4.690781548219111	11.574910302539624	8.495794363119407	11.346718659148866	3.14589006911332
7.657089239282163	-0.2670957551696297	4.719829377602546	11.648000236824439	8.557279107521126	11.390513563845055	3.205819778478945
7.6399905167579485	-0.22059756102228711	4.748720779092319	11.718690221135336	8.620120160828147	11.43514527586244	3.2670966122268266
7.6202816628673915	-0.17377855873342085	4.777766231846988	11.787043924493311	8.68449947858411	11.480340782052224	3.328559451412828
7.5992852860197315	-0.12599112881485994	4.806649268942082	11.853441284517595	8.750514040238372	11.527061532863039	3.3897783252431264
7.578223870706908	-0.07697190640724189	4.835736365071192	11.919079758890602	8.818587009634905	11.57424900745346	3.4526113824641476
7.557804600477849	-0.02735906363694182	4.865856845309966	11.9863971969431	8.888268454025713	11.621828343637286	3.5158338394958206
7.538286838115181	0.02451941489655525	4.897298107749794	12.05583804610603	8.959227669400653	11.671025518920684	3.5776674651236244
7.52129549240161	0.07730277680056381	4.929259791517325	12.127292594382828	9.03084797644455	11.721425191784379	3.6410066723701733
7.506149811793749	0.13129418400801146	4.961844976299559	12.1997972262511	9.102089401631604	11.77199353496119	3.7052888883336808
7.491021494033184	0.18644854143889616	4.994830696439143	12.272672107749994	9.173161457665044	11.823096482048891	3.7698726347757976
7.474188556474668	0.24212473190345157	5.02766890643513	12.34667160416311	9.244065022655688	11.87499422337471	3.8338692505406082
7.455929113610621	0.29839093047736126	5.0601809273037075	12.422433141081807	9.314104190743729	11.92768734460752	3.8985198402795875
7.436096963374798	0.35546826529809217	5.092067156022425	12.500926537075419	9.382397796060614	11.982019958812984	3.9635064742743538
7.41432268482194	0.4125110675951382	5.123925410219657	12.581672890459476	9.447053822355311	12.03709200058628	4.028423671351615
7.390474655545297	0.46986696171121234	5.156930966606384	12.663983820465864	9.507373057110929	12.095435652351638	4.091679577306969
7.364075804548922	0.5269594487437651	5.191168326316757	12.746291004977005	9.565400435852768	12.155923140132897	4.154214886579669
7.335061201193793	0.5823786119534751	5.225658427630841	12.829099093782524	9.620884235396929	12.218477071338661	4.21838170529988
7.302373573546386	0.637116936185733	5.261108741925981	12.911401306738867	9.674946271449882	12.283211956348852	4.281862110250936
7.2664658975651175	0.691529846704924	5.297909746232429	12.993963324032533	9.728411151154173	12.35134428252246	4.34446971680594
7.228493039322068	0.745691543966309	5.336165235157561	13.07751720540168	9.780381775202974	12.423277371805133	4.406440881750674
7.188650550783501	0.7995741155533694	5.376644007856241	13.161978932324388	9.831713686457014	12.499003935855285	4.468236128998475
7.1455769368372755	0.8532165676623525	5.419494626049735	13.24657032889179	9.882875215386687	12.578168557494477	4.529104272557245
7.098193935221396	0.9076425034938157	5.465483840831321	13.33115438829047	9.93388648371605	12.660585469553894	4.5883680768110375
7.046128668858901	0.9628719409195489	5.514560441957057	13.415031532122685	9.986349484409565	12.746186929703043	4.648184095339232
6.9906519094934385	1.0188526600563705	5.56530072003126	13.49793190180012	10.039478874085786	12.832847409409817	4.708905448028256
6.933175009161309	1.0758523278015228	5.617799721672255	13.581144911914393	10.092073558000218	12.921870444977616	4.769125370537257
6.873996779451794	1.1340029492431754	5.6719155289631225	13.664655167454601	10.144917855216761	13.011371859023408	4.828669186041548
6.813347386080247	1.193486758748654	5.727113380805413	13.749350142185039	10.197521433021818	13.101734946828913	4.887365903851385
6.750517373595433	1.2544403356503382	5.7826521410662615	13.83408834467087	10.249578158457876	13.191442188614868	4.945546740062045
6.685399170100097	1.316238071626983	5.838558530838051	13.918336248227504	10.29976848183685	13.279812073796563	5.004119653253465
6.618122737047247	1.3792260691993523	5.89486467049184	14.002480600330717	10.34765935189694	13.367334825936885	5.062505714278691
6.551855274059228	1.4447423924288574	5.951671527932765	14.087355069466616	10.394102841658913	13.45493836793715	5.120373949839495
6.489654790916127	1.5107464434616198	6.008627427975921	14.173225491453758	10.438762445881896	13.541953603443748	5.179424086397938
6.4316637286143665	1.578643039530397	6.065681496552402	14.260569616592608	10.481234031657044	13.62948446749323	5.237554251147379
6.378312822314872	1.6482937720147783	6.12237226185064	14.349356733807742	10.521858746578527	13.717242514921717	5.294594300064851
6.32888446526304	1.720592407418221	6.178975453286995	14.438499804980573	10.560755004918276	13.805856634779332	5.3516984850089715
6.283784412598498	1.795421234794258	6.235999959534876	14.52766972929742	10.59808300283002	13.896144625091843	5.408645930360373
6.244380971783001	1.871964153832037	6.293590050127221	14.615865203530099	10.633420026043604	13.987887891154335	5.4666645656788315
6.211901544374309	1.9504133244590967	6.3523344564482525	14.704516052732096	10.667415676411172	14.082463923557944	5.525649652877087
6.187592629284311	2.0317448029351577	6.411879474627994	14.793919092685265	10.70147055674248	14.18019705779358	5.584577802192972
6.171250414839773	2.11561945265738	6.4721413212430345	14.883790798603616	10.734776947747989	14.280294950254447	5.644388567127115
6.16160236522485	2.2012105728218976	6.532899097627638	14.973865109660446	10.7675505791952	14.382039175447755	5.706095307118574
6.158482723789772	2.2897504078168986	6.594157081435716	15.064100183368963	10.800349933015388	14.485913320042831	5.767680221299561
6.1612475695416355	2.380127733070902	6.655796589108303	15.153210204778187	10.832919735700312	14.59208867399263	5.8292297337383125
6.167982201754464	2.4724735397468507	6.718083944520566	15.241077365664848	10.865171276736788	14.700878749720724	5.892026311643313
6.179128841471447	2.5663870628657044	6.780785277896101	15.328143721810134	10.897247340091523	14.810290942139803	5.955744951671588
6.19376255212922	2.6624014576849397	6.8436302615483635	15.415119758269082	10.929041727147741	14.920137872423936	6.019783237074579
6.2112719203092555	2.76081450221848	6.90594408755613	15.502296874423815	10.961228294200344	15.03060580192018	6.085607363844281
6.2306243809498065	2.861715387533606	6.968035349008712	15.588992290461858	10.991865180331319	15.141129669770352	6.152772368710259
6.251806585400729	2.964315771347738	7.03058281577484	15.675227213643073	11.020579281891852	15.251826115837032	6.221433624826324
6.274169093674956	3.068174015425671	7.093401356468277	15.761404319110271	11.04835347830533	15.362628604399898	6.291572409986134
6.2979281377550995	3.1734343612181806	7.155981231923038	15.846200123400347	11.075674934287226	15.472675175268638	6.363361711021666
6.3224513768426664	3.27962870498823	7.218657816974566	15.928964868110207	11.10347836640572	15.581861769566386	6.438101350324942
6.348449414858632	3.3866987149292282	7.281673039961273	16.011066320062806	11.130736486219392	15.689664433843074	6.516389770668292
6.376526108738588	3.494991740070139	7.344648138995967	16.09197580942048	11.157106006965828	15.796399131025762	6.597727217230965
6.4059965550898905	3.6046435591410417	7.4070364408074045	16.17058838596487	11.182957436900033	15.903233894625068	6.679637574380521
6.437714319135148	3.7145452613761223	7.468514255135222	16.246453753445362	11.208425031276022	16.009133474544935	6.765162857561682
6.470846673296857	3.8248177498893394	7.529893605913873	16.31901483471875	11.234183359978985	16.11500522177141	6.853070057921096
6.506684946947167	3.935283018488848	7.590525706422329	16.388476898795204	11.26206483901025	16.220054859787407	6.942342335943837
6.545702407070663	4.045285716971498	7.650374944983056	16.45489968589782	11.291456641462892	16.32415884281232	7.033100893134095
6.589065932897694	4.155299643988102	7.70963060055122	16.517736922179115	11.322481830487376	16.42747754438985	7.125836790596044
6.636782352592269	4.265525408782364	7.76838658135464	16.57604926463177	11.354507348459535	16.530189171592376	7.21941482086655
6.6889636057938056	4.37596543453261	7.826334577307113	16.630513909438424	11.387810755496053	16.632024862417236	7.314771818504315
6.74452537032628	4.487077844599542	7.882462817940613	16.680643420709885	11.424946630217862	16.73168743497925	7.411503058660675
6.80233719961862	4.59831380965301	7.937387947010112	16.727082841277497	11.466975376528142	16.82828683001575	7.509827997256824
6.861965503832453	4.709658847429345	7.991827756748422	16.770417253200044	11.51230094738818	16.92188186497925	7.61083121439063
6.923066530234931	4.822533410560894	8.046596228321324	16.80983516143469	11.561336765236373	17.012832675490603	7.712048492847697
6.986073166211861	4.936974108480892	8.10120326408126	16.845893157180733	11.612654762309582	17.100965232710845	7.81407076158705
7.0501784447229054	5.052132692736019	8.15600979800163	16.878216839258094	11.666411126470363	17.185729130055517	7.9188898199135895
7.114728779526818	5.168793653458683	8.211028758874983	16.906827642330008	11.723625366617597	17.26661330443675	8.026034202642942
7.179763082263595	5.286896624038195	8.26594236262375	16.932635902314452	11.782826784946995	17.342735496902513	8.134020166813382
7.244798018768781	5.405633400851925	8.321098511321686	16.95719151591339	11.844932619011995	17.413765768114942	8.244311200500949
7.3091676566709465	5.524656733440713	8.37675341116415	16.979436003899856	11.909380488058188	17.479578929862125	8.356927182129324
7.374443215669123	5.64425921097716	8.432862892349002	16.999433295371205	11.974980912301346	17.54176891479235	8.470663116208458
7.441739549523425	5.764065024704894	8.489430983264201	17.01647958860633	12.04200111808284	17.601259278556675	8.585857562315447
7.510864462785579	5.883723057818783	8.5459697548811	17.031468737699626	12.111279831287414	17.656961474453567	8.702867976021107
7.581320516458908	6.002839273886265	8.602992337623391	17.044969364865434	12.182527186164155	17.709905526911143	8.82086408711816
7.652749721050439	6.121160380555328	8.660903871865305	17.057898461167632	12.25609251164364	17.760674616132324	8.940809479636421
7.724452911902965	6.23902082341831	8.719963819000014	17.069746224408018	12.331738731941918	17.81055841735471	9.061513745505446
7.795537077470738	6.357111101617577	8.779717941273535	17.080531971782545	12.409039482227698	17.859014406085763	9.182997066000123
7.865659076368404	6.475409739595888	8.84033449957522	17.089934692412744	12.488700948889798	17.906431943517216	9.306416673450698
7.9341835163196555	6.593479902864194	8.901723720956323	17.096857345913023	12.56991894023674	17.953520156175276	9.43035744408166
7.99983934617711	6.712230044641484	8.963229059274195	17.102273352068057	12.652572219903805	18.001147515495344	9.553511549679524
8.06131677803142	6.830435197556851	9.025524003523628	17.106874946647956	12.736077848955423	18.04840114118341	9.676659748383601
8.118493457624787	6.9478514328690215	9.089174697975308	17.110199002547436	12.820690389744492	18.095967998297695	9.7988417083917
8.17235547510107	7.064146176462613	9.152463082422862	17.111443193806444	12.906737396951113	18.144936738769342	9.921173183538665
8.222237595684541	7.178801745799364	9.2137508481304	17.111398097705116	12.99267280467636	18.194408292631127	10.042958654936783
8.26800467610996	7.291276091239554	9.272872390484975	17.110617099293723	13.078324741620742	18.244373629435948	10.162803448777622
8.309949421731574	7.401170467451026	9.329356714340191	17.10968164053444	13.163195118740019	18.294188345759906	10.280714337832118
8.347374886978832	7.507410109754429	9.383335459398134	17.109269411480597	13.247593561115549	18.34492009097461	10.39562032339059
8.380568513951426	7.609892121098906	9.434560362340804	17.108517964265303	13.3311732564875	18.39670754166722	10.50802978369083
8.40914401342134	7.709233653696114	9.482962597639874	17.10806376426846	13.41425307544754	18.449234031481705	10.617989840564956
8.433946852781617	7.804576500649231	9.528873247722602	17.1072774438353	13.496121951757909	18.501414630190226	10.724981993452273
8.456024220221002	7.896231339893644	9.571676978395	17.10692791237608	13.576389297098455	18.552990223017137	10.829990405692003
8.47561168566662	7.984752566701914	9.610790393686628	17.108069389200494	13.655205871670104	18.603014148515232	10.932892093315111
8.492015754845037	8.070335518422892	9.647873918796241	17.111215677977363	13.733120022709087	18.6519756475711	11.031272211767973
8.507035698221685	8.152931639179341	9.683896999622391	17.11493812977281	13.811483503174697	18.700075867394656	11.127623453179169
8.520799285549515	8.232913091887427	9.71866431195611	17.118487257339996	13.889822927079287	18.746636464619137	11.221756674160831
8.534155514866335	8.309969993315217	9.752249142252143	17.121803396326282	13.969026703515468	18.79140732728358	11.312726511108677
8.547841279028914	8.383401163912156	9.783436304786623	17.1251047139027	14.048301914182828	18.834225076725588	11.402048885379152
8.561913072666561	8.454109658674435	9.812446033505093	17.128565560056355	14.128285495014826	18.87559402787812	11.487739416090243
8.576847180604434	8.522022491763082	9.839626052883617	17.132741039021315	14.208680391615296	18.916084523094366	11.569534886090421
8.592876879491575	8.588493588907339	9.864359344225804	17.138169227882464	14.289650122283383	18.95548097067845	11.648597902616471
8.610322953925621	8.654065584313617	9.886791152336924	17.14353930734845	14.37266962173106	18.99359987842572	11.724150787531395
8.628216597450177	8.718871471372553	9.907011925725111	17.148311540236193	14.45680496685193	19.03086268366935	11.795421514559628
8.64686537737722	8.782801212103863	9.925489820222435	17.15168218044517	14.540516077451821	19.065316124799956	11.86622827287061
8.6654348816041	8.846833740106835	9.942398786741318	17.155148380267423	14.624110310905296	19.09753507038196	11.934378149734506
8.684376735887074	8.911987023814072	9.957742216154102	17.158086061804273	14.709057330622777	19.12661568262854	11.999091440122648
8.702274618894274	8.979137776920775	9.971662659232141	17.160256218552174	14.79456315344647	19.15495660278198	12.062553605890349
8.719501551502931	9.049268822613463	9.98501835383824	17.16110949315721	14.880716226316958	19.18235906733383	12.124714116810148
8.735185283557625	9.121434376780387	9.997810771631345	17.161121907922322	14.966580568132494	19.20703932126491	12.184970995572376
8.748350080470937	9.195382031658053	10.009600004939937	17.160751746436866	15.052209379804301	19.228751176532352	12.244783534898964
8.758010262242982	9.270512499608149	10.021300332774041	17.16011302052069	15.137468349328424	19.247350234353434	12.303314352554489
8.76358953083852	9.3462647824991	10.032954336465316	17.159917171274056	15.22197181617489	19.26446369424614	12.36120600276381
8.766442040224293	9.423017694354256	10.043579139935192	17.16125349739863	15.304701966553854	19.279974843728688	12.420024952491282
8.76712937273665	9.5007331047297	10.052638466176338	17.163661838209052	15.386085043863535	19.294578215878236	12.475975851483652
8.765682705952829	9.577628236854341	10.059962014915186	17.166617454069787	15.465002458162273	19.30806196775537	12.528224268800248
8.761605212178226	9.652603493552675	10.065841106418382	17.170946371023767	15.540896506663458	19.320369254893755	12.579407713341512
8.756680538256287	9.726021654193914	10.070431364375974	17.177639585829684	15.613154939702302	19.330433872844452	12.628935991747433
8.750021719021301	9.797610535104058	10.073375095478323	17.187132508013317	15.682775011265912	19.338216988583625	12.67667959516521
8.741655738230836	9.867315070513044	10.074933100271299	17.19955428042629	15.750730713848705	19.34614344066086	12.723280706437016
8.734025819463213	9.935903711203594	10.075073788164307	17.21491615006274	15.81584885291292	19.355213616521738	12.768410351033008
8.727932299534636	10.002723491200992	10.072959615882098	17.233846441358637	15.877915946648937	19.36551514574102	12.812431969415108
8.722563535837304	10.067771036537005	10.068896590195472	17.25654828998568	15.937044512267036	19.376070736192304	12.85519449141064
8.716677497881726	10.1311706478661	10.06351015589848	17.283249608551476	15.99396546410188	19.38692180381138	12.894738158072954
8.711130798910832	10.193627557636445	10.056967722466375	17.313886976383547	16.048629782028456	19.39883042598767	12.93235608055409
8.706011434687639	10.256359201546303	10.04875810938733	17.348398804393852	16.101931124219625	19.411801113444238	12.971312362932336
8.701413643498862	10.319869044339296	10.038884123333647	17.386542562160596	16.15350615227838	19.425662256734636	13.00891724905855
8.696905332951111	10.383896355125588	10.026592710613187	17.428299857288078	16.202493931428943	19.440019745154395	13.044285459597798
8.693034293388687	10.447947254215682	10.01272928830967	17.473743436472724	16.24949498279332	19.455547994793335	13.077959402880902
8.690820561157905	10.512496074453386	9.996958341411492	17.52334888051795	16.29464197770387	19.47060384144363	13.110032005523674
8.690064172513466	10.577335560464196	9.979285474645096	17.5763086578997	16.338353089833	19.483959861425664	13.140689929363935
8.691703147605562	10.643095439392038	9.96058310649866	17.63082083461566	16.38188337965518	19.495228200005702	13.17052810187326
8.697124779684719	10.710066824703876	9.9408388407302	17.686837972862634	16.42465655578852	19.50495770613833	13.199200976202516
8.705800430761997	10.778386799909732	9.919651539226555	17.744449940406867	16.465922976875742	19.512343650028846	13.228937190963244
8.715480424049089	10.847565358831428	9.898491860334012	17.803693749256265	16.50574336598214	19.51618911074283	13.25898902939617
8.725920349385097	10.917054598278128	9.878383234766284	17.86409154197658	16.544291900039262	19.51732310075633	13.287486831262727
8.737662546637875	10.987872609941208	9.859401610540308	17.924999986695013	16.58222097021371	19.515264219371083	13.31590134527483
8.750723809352223	11.060342829755323	9.842143982714271	17.9850913985017	16.620758096173383	19.5103501365175	13.344370991449122
8.765827739753371	11.135485285173623	9.826512143820844	18.04418435711427	16.65913222449164	19.50114248417809	13.374043088370282
8.782193239305686	11.213662451454017	9.812972532194252	18.10217785312787	16.697320846017202	19.488811683260202	13.405065771949566
8.799462710036778	11.294936370058224	9.801585807388705	18.15943472099692	16.73483731551567	19.475202084822307	13.438321600091367
8.816615425153614	11.379681765231844	9.792295414047365	18.21731536839291	16.77093417996659	19.46118779638867	13.472687757664245
8.832682926337514	11.468001912566141	9.785527543429842	18.274616457259434	16.807343071031237	19.446441465808643	13.508372291730904
8.848609454240737	11.559352333055607	9.781828000807968	18.329978342353552	16.844975073176244	19.431709343510313	13.545105455207503
8.864928572887617	11.653869587202873	9.779720838283827	18.384009890710093	16.883731705698295	19.4180360923188	13.583091570811137
8.880516723007762	11.752294917260905	9.778656238109807	18.4375162776693	16.923417056687256	19.4054739817098	13.623077428665045
8.893838331586554	11.853735740854809	9.779001601942308	18.491617284884736	16.964246877226337	19.395157934904375	13.664559411687575
8.903660213223766	11.958474382506441	9.78014373859473	18.547065740828874	17.005831291699657	19.387718851077974	13.70869990101268
8.909460218413185	12.066489259741475	9.782861425486477	18.602874583981222	17.048314070334598	19.383836305761648	13.754186106878942
8.91162922256725	12.177134472380285	9.78667533016239	18.659277819667263	17.09167616661007	19.3824784459109	13.800574514023037
8.910019924471593	12.290496958177311	9.791791049339771	18.715651246343242	17.13639234264214	19.382316633052138	13.84838679827885
8.904961547809245	12.404816711485076	9.797932945219415	18.77161075458033	17.18236170197067	19.383457481924857	13.897622530448523
8.896513809495444	12.520149645019867	9.804909197372725	18.82762997281095	17.227808818725006	19.386140324067284	13.947301177301512
8.885711890831201	12.635864882876527	9.812824145376563	18.884895360654735	17.273234541219164	19.39056630210604	13.997833178708229
8.872812730513973	12.751986232315968	9.821118011957937	18.942986927638895	17.319477012557854	19.396859303846945	14.048080926926186
8.85927064846031	12.867523307243264	9.829840989406435	19.00175168687037	17.36498291853736	19.404354751320646	14.097572331880475
8.845051186120665	12.981455254580368	9.83817003628572	19.061986003991294	17.40851327270094	19.413282744349484	14.14816322313534
8.83093104167699	13.092510897265214	9.846540131160571	19.123059689194367	17.450914017309525	19.42169508595903	14.197739332216894
8.814040046684026	13.200601374293864	9.85434863725809	19.184993240492826	17.49315228378513	19.430211805216977	14.245791838111783
8.793653052755062	13.305205046787288	9.861305640837617	19.247361752877893	17.5347272771377	19.440626779006134	14.294789212252077
8.770205887106817	13.405682157534898	9.867691850505436	19.309611288415702	17.577089077432085	19.452795694426502	14.341754047190097
8.74298260211127	13.503421708726949	9.87406322236272	19.371964005936913	17.621484403672863	19.46702133936028	14.387426178064539
8.711688310703616	13.598637096647396	9.880292197223872	19.434408146692647	17.666599778292543	19.483192393910088	14.433215776910062
8.676389743751024	13.691417087410922	9.886883268020279	19.495388175934618	17.71234411873827	19.50202660916169	14.47756857361061
8.638090749409725	13.7822891282182	9.894255113534465	19.55660268215782	17.75868478271954	19.523314752334862	14.522704016613812
8.596880078493346	13.87155598090579	9.90225227736006	19.617757547678934	17.808423195364636	19.548493312430733	14.569669453697982
8.554052623343177	13.960242436040485	9.910959824355732	19.67783302077808	17.862519241525746	19.576317867819508	14.615812740921593
8.509273844940216	14.049724169492835	9.920163782315822	19.73641551279218	17.92116554508994	19.6072969299413	14.661207563117593
8.465048138915662	14.140210781277116	9.930147038838518	19.79391080633216	17.98202967333986	19.64102490669495	14.707436693955835
8.4220701748876	14.232783328155906	9.94038367353537	19.84965423556705	18.045275571974614	19.675723105013724	14.753227941392012
8.379506825865457	14.327037944688445	9.951077996733614	19.904187547354812	18.11034290679531	19.711792674627365	14.79897649220136
8.338110480610435	14.423028634636932	9.961672182460159	19.956098999242585	18.175931799874814	19.74936318394276	14.844563185194986
8.298625005868223	14.520742458471647	9.971917057949685	20.004951582026465	18.242925842825745	19.787996322348143	14.88997498386749
8.26014951092843	14.61965794922305	9.981349315769428	20.05166398047815	18.31127715552746	19.825921854902038	14.935933263177679
8.221563967477474	14.719391906024626	9.990277280208227	20.09467333643945	18.380336691262634	19.86242592951609	14.983036629114032
8.183124806559144	14.81983411637291	9.999056752046256	20.13437495012264	18.447854272428614	19.89658720954066	15.029166661055541
8.144801726827923	14.920916889474675	10.00833491783482	20.170288824960306	18.51331561192624	19.929290188484803	15.074850928287027
8.106599709640083	15.021772193114552	10.018352187841396	20.20325069246375	18.576950551070368	19.96085778923156	15.121903237777685
8.069127903524226	15.121594251884108	10.02862421580168	20.233845752195425	18.639326904290748	19.991635481842188	15.168585130767692
8.032480312643303	15.219414318805818	10.040343830759475	20.261672284366206	18.70086545501713	20.02239826366841	15.21575128474099
7.996895274947746	15.315177248456104	10.053703692679699	20.287952407908598	18.76102592825195	20.052618420425986	15.263042534375847
7.962961974627121	15.408381744834973	10.069056703248096	20.31394664127171	18.819184463619155	20.08205028327248	15.3097916748732
7.929733998885316	15.49808495952975	10.086332767493797	20.339291759325572	18.875805266487525	20.11087957590627	15.357167906145614
7.897547831347289	15.58419402291198	10.10517884200603	20.364282372880158	18.931528943665597	20.13978445916167	15.403688255767388
7.86719313012319	15.666683186517364	10.12556291389374	20.390065882917224	18.98712335290191	20.169322095704015	15.447162033149036
7.838252201185696	15.745571282193596	10.146754071850687	20.417114001950534	19.043021708967657	20.198186125586556	15.490324775921868
7.809733413298311	15.819630946902254	10.168123544931213	20.445368104446214	19.099241285120804	20.226548770257796	15.533859391210534
7.7818234192290445	15.887690410020177	10.18969489668873	20.474635521297106	19.155510556107657	20.254548960949982	15.577350654200956
7.754457545553265	15.949819569280942	10.211763451260126	20.50404853159003	19.211700276303684	20.282020146778912	15.621702803475609
7.7268904577131545	16.00666956804342	10.233116275776261	20.534426124754177	19.26741758841401	20.30817483114554	15.664134691472823
7.698959431582313	16.05861214999408	10.253675721378078	20.565219394036593	19.32322106113288	20.332376946055284	15.703487743016057
7.6697583869455945	16.106124296366705	10.273150333378599	20.59625545477084	19.381526781819296	20.35406965355327	15.742216017152435
7.639360825499129	16.151245841149763	10.292572221013748	20.62864684982632	19.440601439562776	20.37373715286038	15.7775128569018
7.6072626653114765	16.194474108499072	10.311507743104016	20.66170085962498	19.498772264281563	20.390863388991868	15.812119973373218
7.574154550257513	16.235453507264126	10.329955788455857	20.694082371174034	19.55575091745847	20.404961032017745	15.84763397525257
7.54170309471937	16.27444701549628	10.348760498722815	20.72505729395951	19.61135707618819	20.41591445789534	15.880783345650348
7.510853188867423	16.31290400754192	10.367987724028573	20.755667533019015	19.665479959716343	20.42384639053165	15.911372584603711
7.482594010231928	16.351802068570933	10.388114385605409	20.785784143761962	19.717271388386397	20.427802122678422	15.938007135802685
7.456557386650383	16.391567220740626	10.408975774196126	20.81642617391315	19.766869929877128	20.42806096049059	15.961539643036744
7.432477223256657	16.431600453320744	10.431627621351016	20.846657901761294	19.813064232051303	20.425330430829835	15.984420245469085
7.4102571007480975	16.471245019311358	10.45519071887865	20.87649771284393	19.85582119207709	20.42019720165416	16.007350674898998
7.390028000154431	16.51045275468895	10.479779203272244	20.90590746565668	19.89337146196239	20.412775150420234	16.028539304258608
7.373189846716379	16.547605697873436	10.504391309590552	20.9347702556323	19.928120626362553	20.403531161360608	16.04970188862813
7.358331034891422	16.583797862742017	10.529815554437533	20.96362559782557	19.960003911391325	20.392511631037458	16.06902663818504
7.343604964686442	16.618851788811472	10.555914398214059	20.99420457898589	19.98875182245268	20.380574098090335	16.086654359532297
7.32670447934411	16.652497762609705	10.582322384881294	21.025530435232362	20.01445815183183	20.36871247804146	16.10451158643574
7.307556700953666	16.683747658579666	10.609465567086007	21.0570645776819	20.037038583175622	20.356227760627426	16.12232845607661
7.285018999356351	16.712571908555837	10.637447268558763	21.08924180207262	20.05690834985703	20.34404723411659	16.140938263890792
7.260984827107129	16.737643389440777	10.665873062427078	21.121310592529937	20.072465666047236	20.330862983483964	16.16008509713852
7.236711416553783	16.760018116991706	10.694513508999567	21.154063793530522	20.08543884448163	20.31722424032487	16.17818141195965
7.212334376593988	16.78076503489453	10.72407220786307	21.188987606434313	20.09543528100373	20.303419342117337	16.19752740545678
7.188368820786682	16.80004543719548	10.754207736921629	21.2258622302763	20.102094977385246	20.289868071281344	16.21781578101597
7.164907243966423	16.81781708958645	10.785377192745907	21.264477142690946	20.1051965572597	20.275355412480476	16.23705362965966
7.142628530469894	16.833864929603816	10.816866809715826	21.30495428560375	20.105548581947442	20.258747167591718	16.257028811855818
7.121662544535502	16.848612574454137	10.849146155464156	21.345735377214957	20.103208242186845	20.240507837403754	16.275964431298224
7.10248204779356	16.86312130673602	10.882661146955053	21.388202135833136	20.097614294235086	20.219691334676824	16.295183484645964
7.085428749228024	16.877737908590184	10.916806265696511	21.431500680613482	20.0890989943382	20.19803810596357	16.314361688536327
7.070793117319556	16.891901702032317	10.95110417472962	21.47573791241364	20.077866686260208	20.175144289925782	16.334372715898315
7.056358643099787	16.907694836669968	10.985836106372691	21.521544729089598	20.067356874616916	20.153234704095123	16.35404591606403
7.04116864387914	16.92441723913741	11.02123997839091	21.56878479916362	20.056300076035058	20.131337525763698	16.373733373055476
7.024796352609921	16.94235874719834	11.05656936376032	21.61564833741	20.044363360891403	20.10856148567101	16.3930809785364
7.0067102361143565	16.96077812547974	11.092597523139041	21.662826164034275	20.033416247683952	20.085067041288912	16.411510594805247
6.986695256656941	16.979398644824077	11.12944435017616	21.71105025599714	20.023077477375274	20.061054572170804	16.42929308718629
6.966351401032254	16.998448970689257	11.167763064741425	21.75903165984996	20.01306876399572	20.038249929817553	16.446216596113945
6.945954339727539	17.01783086537022	11.20738696521038	21.80813510254881	20.00389305429716	20.016824014310863	16.462250858912803
6.92572885783608	17.03667263027599	11.247809097827664	21.858171346389003	19.996785721232637	19.9975214753419	16.4767960377257
6.904369152561859	17.05465008577228	11.289143036986326	21.910315021366813	19.991331293371225	19.980443863370652	16.490703292895688
6.88217052463904	17.07243235935445	11.331765744854845	21.96413244918896	19.987764243574745	19.965635858343013	16.50397385534735
6.859508322165886	17.08899114941133	11.375849819058846	22.01881834884109	19.98421959816485	19.951112670683834	16.516758336065557
6.835822286442128	17.104469570642692	11.421516902985097	22.074231200511836	19.98147011913362	19.936663986361285	16.529101358024832
6.810361236516894	17.11930198152003	11.469186873063935	22.12985047738468	19.98023448522615	19.923404002340327	16.53996823550176
6.78200173728348	17.13387562754133	11.517790389755213	22.185866638659704	19.979104755672633	19.912234536555147	16.551486022142363
6.750752631408079	17.148264758805585	11.567424707436377	22.240884980879226	19.978231638216446	19.90298080416245	16.562170979173604
6.71582604902602	17.163003416430843	11.61800384732778	22.296183525323965	19.97794811139015	19.895328533405642	16.572440867851892
6.677454981422159	17.176999175976647	11.66901474807561	22.350876815533987	19.977386781049187	19.889262924348884	16.583755191890067
6.636674944416792	17.190912170865232	11.72075238379043	22.40463428952969	19.976762250764654	19.884935101001908	16.596067530534302
6.594369019723727	17.20595823442124	11.772981509081665	22.45819822390023	19.976142865952546	19.88157821182935	16.609372788923647
6.550348299845834	17.22258883358431	11.824888611454558	22.51221181471294	19.97523283700631	19.87847133885429	16.621731482517934
6.503622251863239	17.240507993045476	11.876221283443344	22.56716543233219	19.974480579635795	19.876577805983896	16.632322517455332
6.455199027509827	17.259721534604274	11.926562157188323	22.623816037374905	19.973974407907367	19.87656736796083	16.6427342220281
6.4064688566042545	17.279798573226635	11.97571390242934	22.68235109542868	19.973198848252473	19.87754499053758	16.653888040409715
6.358539199674228	17.299927339654488	12.024325006623513	22.74348670458219	19.972028265092852	19.87904604977275	16.66460546727369
6.3107103922754435	17.31983768776134	12.071145237873	22.80804683640434	19.97181866783765	19.881639926829692	16.677610135727996
6.263074920329761	17.33824558607693	12.11660074452815	22.87517612498807	19.972131700499173	19.88595107462247	16.691313741063627
6.215164101256966	17.356649276363115	12.161185125757422	22.94382696798892	19.972809118105886	19.89028947630327	16.705956727839034
6.165253266830988	17.374816840647757	12.204700584628386	23.014401313637617	19.97379561543266	19.89544401935626	16.72111795202011
6.113788462217758	17.3918960197769	12.247603827582703	23.084701425754513	19.974771512929237	19.900276542415373	16.73613543628542
6.061299090368102	17.407795558298776	12.289682392782225	23.153316089843166	19.97642092347304	19.906644282364518	16.75484323223912
6.009771330341101	17.422878550508432	12.33071638911166	23.22058454235689	19.979882855521428	19.914568675396453	16.777167854126173
5.960140679413941	17.437507484665222	12.37054786790231	23.286684992632193	19.98659130910099	19.923590754372434	16.800870235505588
5.911728159649184	17.451460208481727	12.409834416125548	23.351712835653547	19.995381513313195	19.9345317736887	16.82545678341394
5.864672184216605	17.466260451565518	12.44870742897438	23.41449896637009	20.007311983773544	19.946263682082915	16.851665800720642
5.817937275004967	17.48330173430526	12.48756003669582	23.47511406957159	20.020907963916212	19.957889930765468	16.879655552386968
5.77163292186953	17.501920007670254	12.525953264776309	23.533324183093907	20.03684670144176	19.968839336228424	16.910705240344466
5.726994893984978	17.520915295169864	12.563728017177247	23.59059511683787	20.055690709066557	19.98031561355588	16.943586537833855
5.68534933046617	17.54235040885236	12.60119570519045	23.646557332293817	20.07767487420214	19.99136147290747	16.97790480296319
5.646183791254738	17.567526808233616	12.637873501881622	23.701783835740418	20.103923443615578	20.00280604458504	17.013817572861285
5.6099494207002065	17.59682777516162	12.673612798676697	23.757110358336313	20.133903490911568	20.01364413249997	17.049733279417797
5.576002267521089	17.632010123621583	12.709262904085975	23.813562389156782	20.16796971242072	20.023804550073887	17.085959577507158
5.543346950048666	17.672311466281574	12.744970028419843	23.870116611166985	20.204389343821724	20.03296044410399	17.123988113905053
5.512759854197989	17.717110400134413	12.780182867622795	23.925993243150455	20.243350098283752	20.04087792058807	17.162840751331952
5.483791318301505	17.76585493687339	12.81409045059233	23.981131050734966	20.28397051007022	20.047792871274734	17.202584978413483
5.457654132244984	17.81585118564581	12.84715163126416	24.03495325362787	20.326904564096232	20.054713526510913	17.242761685424654
5.434273106794885	17.868047242030464	12.879020182867185	24.0878990483057	20.372762747076674	20.062362639967787	17.28144130652319
5.413228536307423	17.92415952166224	12.909583609923558	24.139312351229645	20.42147005596012	20.069426388138115	17.32096751051906
5.393517544596831	17.98202326670863	12.938405593265779	24.188649547560562	20.472347877051163	20.076417052220553	17.360255559205324
5.375024975107872	18.040600695715472	12.966492858283388	24.236842774516905	20.524259550734538	20.084158964709882	17.39977451128865
5.356995199488596	18.098695390507892	12.994727195255148	24.283339918162984	20.57609279100415	20.092158714175497	17.439951351168514
5.33954819248658	18.1545965230037	13.02221900021991	24.326915145562033	20.624789441957198	20.099758649004855	17.480424735304585
5.323117440330032	18.20785705494318	13.049400564525673	24.368109817357315	20.672640248157432	20.10834157845273	17.52141902294016
5.307803579769015	18.25887693979663	13.076384064404047	24.40789500532603	20.721216405898186	20.118566531733535	17.563341946101648
5.293841028309357	18.307615802884563	13.103140114958068	24.446543578833136	20.770375573609925	20.12990024474965	17.60616895498698
5.280225706193241	18.357033152273083	13.129499451147984	24.483619837207943	20.820307622440655	20.1417471813409	17.649913502663544
5.266456117694815	18.406303294471655	13.155569115240802	24.520607142512446	20.870722020828467	20.15386795823499	17.695126728965377
5.251110728792374	18.453537076401012	13.180877076143705	24.557818647656482	20.921009921363773	20.166349407361043	17.739371953840497
5.234421198132021	18.498343552337346	13.205702651376148	24.59506840813598	20.9708055896888	20.17713218627937	17.78454792110747
5.2167977388793485	18.540234413905424	13.229010760827034	24.631864703712232	21.021109139808242	20.185167037030677	17.831221819368597
5.198075427532552	18.580069864158837	13.250099782101664	24.669448290310537	21.07193584900086	20.191159848625798	17.87569856711321
5.178573330905981	18.61892435865427	13.269788640560092	24.70775540164296	21.12537548847168	20.195619136190913	17.919388162745857
5.157939332343126	18.657941939112305	13.28695792312011	24.74629972947361	21.178718813556387	20.19867778327403	17.960946318225346
5.135716446050191	18.697184431330374	13.30096923289553	24.78490951537628	21.23199432051738	20.199750509179513	18.001462472338762
5.111982986322424	18.735295229348772	13.312353791243646	24.823216127073042	21.28618071289281	20.1988815351261	18.03898715341018
5.088763459775927	18.77291030864208	13.320614274393888	24.862455919260796	21.340405136088386	20.19715511564834	18.07487353523171
5.065962633542416	18.810182394451495	13.32629505043352	24.90075667508802	21.39480864971092	20.19494273347878	18.10988540877794
5.044143454981559	18.84830726364547	13.329990373889892	24.936825688428822	21.45029912748348	20.191957768071063	18.145244103226005
5.023344238575857	18.888596258559822	13.33122111548931	24.970165363815973	21.507668057166974	20.18958020613848	18.179255152146666
5.002751631239126	18.931337282449864	13.331030626767316	25.000095155104347	21.56634683233721	20.18746902375166	18.20973500576935
4.98222881277635	18.97646067987045	13.329623070005784	25.02561915098466	21.626763317663954	20.18578725585437	18.241648489226204
4.961066122725836	19.022057272683263	13.32666162472492	25.046890779394207	21.688348529463205	20.185134411388155	18.27529863558573
4.939747740288442	19.06830456655068	13.323419378400036	25.063571284110395	21.75201571841577	20.18441843158719	18.31048167091478
4.918641615881218	19.1141176857971	13.3202230022022	25.075544755850526	21.81652395965149	20.183769288698898	18.345721726400697
4.897445460496767	19.160733238408117	13.316673563740775	25.081241709993062	21.881000249935372	20.183956994671487	18.3819811739665
4.876122484957588	19.205341998192782	13.31309043753368	25.081012761874707	21.9446637163706	20.183246605610005	18.41878593348673
4.855043895305796	19.24961393306632	13.308692011520709	25.077005641143064	22.00791339375567	20.180880645405562	18.45494856054714
4.834577565072299	19.29253458042881	13.302840548684674	25.07114748890092	22.069651837742708	20.178116830326562	18.490735456316322
4.815118031980449	19.332091326991552	13.29550805205126	25.063914384778645	22.12960908151346	20.175018001233916	18.52672259887413
4.7966835356379995	19.36838308871311	13.28692519698349	25.05596091881616	22.18822413962998	20.17180618943713	18.564160625427956
4.779987400114634	19.401090759589927	13.277637222615205	25.047932902096722	22.24540462022801	20.16822694720895	18.598842769850748
4.763832522664133	19.431340776405605	13.267639333324944	25.039588959393765	22.300568405524942	20.162413264791976	18.629996972497636
4.74748810710182	19.459104198916563	13.256142600655394	25.03224440254535	22.353048186850085	20.1552789371012	18.659532756881173
4.731687134117743	19.48639852647979	13.243089898895409	25.02599092839829	22.405083519645757	20.14733659453106	18.68780700300753
4.7163633559024545	19.512932770443655	13.228884177983849	25.022542346144103	22.455979766554986	20.139064422842516	18.714630292449712
4.700288684345985	19.539798431500305	13.214443141270106	25.02068597545514	22.50688838882318	20.130917309482406	18.73931536247831
4.683115602300684	19.565352416543725	13.200623117038194	25.018908185704372	22.557665631645087	20.12248640604676	18.762055944168257
4.664391688400056	19.590373287291115	13.188094007640988	25.015965399160425	22.60879993924995	20.113530530430136	18.78275700168344
4.643402503661819	19.6158871136179	13.176813712558495	25.012509927046096	22.660482836881858	20.104663145344272	18.80096456516954
4.620379424425664	19.64255825613009	13.166530290594627	25.009013912983956	22.711683102455318	20.096796097158975	18.81644774751254
4.594726026586311	19.670926575167215	13.157290847188976	25.00527524994222	22.763106600035606	20.089775580796168	18.83102976064201
4.567780487461783	19.701641125819535	13.147964793386658	25.001106595451606	22.81540666682014	20.085132687723128	18.845250506664105
4.539566413993065	19.734578725879807	13.139065734818377	24.99558838654552	22.86984523976329	20.082536982384326	18.857539940315164
4.509625302519301	19.769593550827476	13.130690452796516	24.988513423602125	22.925296852998482	20.081035827163873	18.86861747893458
4.4788331494919955	19.805771020946533	13.123274187197314	24.979475714691564	22.982901057555573	20.08136789964596	18.878524055939224
4.447413072591659	19.84514583404192	13.116414073227004	24.9686002975105	23.041445905905764	20.08334665187672	18.887265372082215
4.415174298874746	19.886234037865375	13.110128596091533	24.956085684954683	23.100326369799458	20.086060054769074	18.89561536266564
4.38159223575132	19.92789768754895	13.103508826218448	24.94283934121508	23.159814542679193	20.089546635241444	18.90166112864608
4.3481526534896435	19.970050560915112	13.096543236548765	24.92872233750744	23.219840561029443	20.09260390819481	18.90688794070673
4.314655119488189	20.01183118326876	13.088671315450817	24.91353683890407	23.279646837726553	20.093476623166666	18.911180997933986
4.282329969688666	20.053601457691137	13.079276587707648	24.897344016694554	23.33892744261547	20.093033246367455	18.914450311942474
4.251175153513897	20.094218381267183	13.070018009706978	24.879503502457485	23.398735538580762	20.09092200852057	18.915391225567554
4.221946291468322	20.134234329945375	13.060943341132106	24.861029020946667	23.45741764124057	20.08634829670634	18.915458026661927
4.194056761272907	20.17266498582711	13.052020492320406	24.84207462769927	23.514011539741166	20.079286257019188	18.913898742398818
4.166951218488185	20.211104966905772	13.043042466915374	24.822746387500295	23.56933512234335	20.06973430793144	18.911147737578336
4.140178772162454	20.247140828103603	13.033787853305496	24.80346177892161	23.624563762532095	20.05801435270469	18.90846211089644
4.114426330226543	20.282408067496583	13.023851937373	24.78399309158174	23.679049163187887	20.04558243042639	18.903966401529583
4.091013478001621	20.319200485689734	13.014102346749661	24.763254027534753	23.73090477562039	20.03226972455817	18.90082447560024
4.069260893572798	20.35783928530861	13.004956873821559	24.741011599311232	23.779664512779274	20.019225530914103	18.896861566763977
4.04917687546591	20.398525264029363	12.996821194683653	24.716190183656963	23.826890967903644	20.00654094018538	18.89233191797561
4.029909017191368	20.439795794560165	12.990031366714854	24.687593982457788	23.87354586160055	19.99332395008745	18.888737385729208
4.011135065986133	20.481398413281056	12.98358511155442	24.656528000821226	23.918608221206295	19.97969333320705	18.886580664344
3.9921781676224035	20.521789801273425	12.977699125588584	24.622365200672682	23.962530852745285	19.96544295440198	18.88632707062675
3.973667399955038	20.559768492923666	12.972543930914858	24.585229852328542	24.006161488719737	19.95077753785107	18.887489173516308
3.9565245900676036	20.5956458223097	12.968425865539846	24.545575886874936	24.0488675851182	19.934291749466134	18.8903050923989
3.9401529147610184	20.629534690040803	12.965365205402493	24.503531239189165	24.090762937872668	19.915390072019456	18.894695751421164
3.9242825896576194	20.66220656615072	12.963413153114354	24.459083031898412	24.131314650967877	19.89403613659846	18.90118662476442
3.908993655475896	20.693576467397666	12.962384105994808	24.41399874717082	24.171734849940584	19.86994360276297	18.908064190077145
3.8934352387140074	20.723134474460565	12.962395459685686	24.369830264392867	24.21217141037541	19.843863771133165	18.916284353541116
3.8785427704334663	20.751074324785925	12.963147159133415	24.32848948278467	24.252568906605923	19.816910094691586	18.927183648640128
3.863723251836839	20.777442990976873	12.965308599581784	24.29018161765514	24.290731146957775	19.79021663311033	18.937650759957048
3.850372364153541	20.802794798499278	12.968996532666916	24.25511314763303	24.326404698279706	19.763127161931276	18.947138491372023
3.8383189271457865	20.82624510739935	12.97372207072507	24.22390104784853	24.359287915728462	19.736338229812056	18.95545557329839
3.826723489388838	20.85008356101607	12.978970995868064	24.196299657783662	24.38965947283078	19.709859348452998	18.963023258379415
3.815238501980169	20.872709909529814	12.984552933301806	24.17225610625172	24.416872534800383	19.68297585321935	18.970455327444274
3.804105703961323	20.895953163605533	12.99112861154759	24.15107248913391	24.441655845117502	19.657204154148715	18.976175773878268
3.7936765506345855	20.918623217993314	12.998817062955261	24.132198176815415	24.46423212919128	19.63215477327296	18.980267456242945
3.7831865688433406	20.940035368252826	13.00819327480669	24.114592873748315	24.48575414913841	19.607873566339336	18.98248283491209
3.773469544683691	20.960979751349107	13.018832204506122	24.09648988151201	24.505898421604808	19.582793406211184	18.983873019482875
3.7638041436150975	20.981415104110027	13.029782745689008	24.07751820037561	24.524606036825976	19.556587619340153	18.984846817124428
3.7528595642275873	21.002226488706192	13.040117338305357	24.05903934020178	24.54366727356205	19.529107215353008	18.98697987327264
3.7407354694548216	21.023295246983277	13.050051592400173	24.03871465641215	24.562790540148693	19.501679245350324	18.990779780072074
3.727923622659116	21.04511552630462	13.059680242371304	24.015498692574603	24.58219701346803	19.473283017343693	18.99577314401671
3.713712038015566	21.06592824048461	13.069633451071525	23.989570527291775	24.600811952005312	19.443210178087664	19.002332227115176
3.6962643654721243	21.085799613498025	13.079557324536816	23.96123518634053	24.618794935600736	19.41263288620719	19.009440140411314
3.6764571480775796	21.102817925941302	13.088973978206162	23.930219459166647	24.63427563087831	19.381133010251755	19.018500096088122
3.653968026462646	21.11749859301215	13.096714240183436	23.897219958717162	24.647562413591594	19.349731090915885	19.03035380491903
3.629095918537299	21.130865531128386	13.102300305726942	23.861685418317165	24.657597082267294	19.318307295347154	19.045060075274012
3.60221135980709	21.140985238417436	13.10585336944812	23.82449109239976	24.664808285498136	19.286287615113807	19.06176809369352
3.573723725236126	21.147192302474302	13.108532532867562	23.78470364365146	24.669232210118654	19.253604533834658	19.080008368713543
3.544911885057729	21.148071313879576	13.09723353029593	23.742052588538474	24.669720021658716	19.22009645898419	19.09904803456286
3.514947877959015	21.14276966492146	13.085658544645884	23.697980957982374	24.666202613976505	19.184451113046748	19.11872147797146
3.4841151594426036	21.132592207280574	13.073063502975069	23.652885973865445	24.657711809673764	19.14689760945748	19.138781392343137
3.4528558447819924	21.118036677435995	13.059952997616762	23.60708769879261	24.643823387598193	19.108412695198506	19.15878639884283
3.4231578347519824	21.099900411862507	13.046618684579842	23.560049426973336	24.624954687195896	19.067181040928432	19.177525179752262
3.3948628790441946	21.07896844782757	13.032451333253954	23.513386541505984	24.602490556743554	19.023381041002015	19.19555439249899
3.3691831842934117	21.05649716259238	13.017818523833444	23.46698698519078	24.57632889645155	18.978382414079363	19.212827962702658
3.346803400493711	21.031226168696282	13.0028592563514	23.42130160345208	24.54681863285247	18.932009647035326	19.230975685011177
3.326712618266429	21.00491249698117	12.98781978213362	23.376404754203566	24.51327653460828	18.884747902223612	19.249028733030737
3.3083960815600437	20.9784513607187	12.972700483832375	23.332544269403932	24.477048061533687	18.837190602278753	19.265765105346098
3.290956780758827	20.952440758232893	12.97072470776701	23.29067877708292	24.438590477148708	18.78921516710013	19.280620022009735
3.2748708366758303	20.926686941654843	12.967267135550287	23.25085618517906	24.397970219221477	18.74076204770506	19.29594204652666
3.2592690564386264	20.899969818466364	12.962694634182403	23.212865700257552	24.35680740682175	18.692839807396457	19.310698723324286
3.2446181741720204	20.873797886992307	12.956604425516	23.177084096780362	24.3166487359238	18.645040330222386	19.32538818609041
3.2312578930989027	20.84740669939704	12.949141801450084	23.143852570676856	24.27584911731031	18.598002791455126	19.34200054464488
3.2198771976331755	20.820453983822794	12.940352244476383	23.111631338498213	24.232795972513486	18.55104227975874	19.357925720956242
3.2089364022705804	20.79251660650558	12.930894019640467	23.07972039883319	24.188722181966305	18.502312271886684	19.374054242816097
3.197904033371912	20.763211813481874	12.920425400287902	23.049785227542245	24.145359652458353	18.45382884770238	19.388999954824133
3.186780209887328	20.73239814724789	12.908697959587965	23.020753359055202	24.104255822479654	18.406578731680405	19.40544812987066
3.1760745858564925	20.700954113873937	12.89549650681719	22.99286575115828	24.063841977914603	18.35928972481633	19.422880541717266
3.166998474473363	20.670328426012162	12.881221384311013	22.96545679447747	24.023858363091694	18.311976849892964	19.441923016779125
3.1589103567797343	20.641862392927823	12.86626374881957	22.937761455603308	23.984446753699185	18.264536010746706	19.460005766962272
3.1528464593613132	20.616871737840185	12.851317044941645	22.911171885292124	23.945866701124054	18.216071810820694	19.47810736648848
3.148760013021229	20.59445287569728	12.836089897317212	22.884053151780094	23.90708657506753	18.167215612197587	19.497227695570206
3.1454120422032754	20.576168631208787	12.82002572326841	22.856544019791635	23.868331761803656	18.119494641026364	19.516623219234873
3.1417895312139916	20.561489218438602	12.803478406705175	22.829185609638152	23.83066378239232	18.073731271675218	19.53613799459106
3.1393877041085116	20.54945731429048	12.78613386565536	22.80243746560952	23.793406389503136	18.028787255870395	19.555344942820746
3.13834993611811	20.539780714050842	12.767933100590502	22.774021946805654	23.75575559600781	17.98353172938968	19.5751881211066
3.139367010618691	20.531334143471355	12.74964739310455	22.744403383774657	23.71666028443423	17.936708619121177	19.592968900008543
3.1425951607790577	20.52255828944169	12.731267677178154	22.713855021410335	23.67593637026813	17.88989960372833	19.608700540619136
3.1474569967957353	20.51328995465139	12.712291979753259	22.68243304855903	23.63494036196188	17.843072743174794	19.62358743439469
3.1530690859710084	20.50370161239978	12.694000793651151	22.649540060167208	23.594335541104112	17.79710088489026	19.63851304490687
3.159332115633515	20.49534708313813	12.676268140546082	22.613704226529254	23.55432431219874	17.75177698761713	19.65286855767176
3.166716856692951	20.486785672186986	12.659533124817502	22.576537229833246	23.514932400209013	17.70688624594116	19.666256658769687
3.1758092942798077	20.45709358231762	12.643776486059078	22.538288604855722	23.477733235667205	17.66158658578534	19.677670403752856
3.1868241358057454	20.406667648227568	12.629028899422757	22.49863608832911	23.441959455183635	17.614606550799678	19.68968697802319
3.1983302832604177	20.334324087010508	12.615317711303726	22.458398626285124	23.407041148524023	17.568415863834574	19.70240564934542
3.210217330337339	20.240099443573502	12.602585751042032	22.41872785768181	23.371689807388673	17.52316662366506	19.714431183597913
3.2219276010814104	20.12514371290208	12.590054808986697	22.379956146240282	23.336107326109605	17.478872985808934	19.726011206881314
3.233482530879546	19.990417641414894	12.577474067625092	22.34109282153266	23.301657213849435	17.434768597273184	19.737774228534025
3.246148907941686	19.834672997100686	12.56525092425944	22.301352629864706	23.267689612633973	17.39050589442514	19.74938626093727
3.2606992355790556	19.657615409179524	12.552449299999074	22.263004209944185	23.234520573028497	17.344814710245885	19.759970359382507
3.2760681956474884	19.45752118330785	12.539348257108449	22.225007061371574	23.201451617435676	17.29804657345694	19.769430508223103
3.292588427103479	19.441461615820064	12.52561472316655	22.187084571968878	23.167815445483885	17.249937165802866	19.776971817993044
3.311790195139235	19.42462887568551	12.511488205377736	22.14783780093875	23.133685201422473	17.201015044208578	19.785035757633953
3.333797213898372	19.40659561270784	12.496751839312175	22.10862707296463	23.099638593024334	17.151514959195175	19.790585520401823
3.360528594752285	19.38822099719593	12.482416517684358	22.069096646858977	23.065390853286495	17.099744817220177	19.792768445363883
3.3914748343353214	19.369675548131614	12.468474926667142	22.029428411150977	23.032046625330036	17.045637920383268	19.791804204323274
3.4256358430430622	19.350560678600996	12.455074822961402	21.989509830950926	22.999561781057572	16.990518302633937	19.7890685593742
3.4625105049902465	19.329998683294118	12.441958664207515	21.949666975403062	22.966236063440956	16.933883545227854	19.78391649890738
3.5008425909165575	19.30904292759559	12.442196926049604	21.910562700815344	22.93239890124861	16.875336883971308	19.775550425202912
3.5395245468545142	19.28722838729493	12.442832111827625	21.871582665740732	22.89734293995411	16.816085406315878	19.76445917313475
3.579540721402751	19.263388521810416	12.444326670950492	21.835409430414387	22.8613504184885	16.756557906034022	19.751431845160642
3.6199483317777075	19.238253399242424	12.446237421604	21.802345751993432	22.826295635476956	16.696268333208753	19.7368710162305
3.6584960165953566	19.211413122776943	12.44784864611767	21.773470194327988	22.79089066005551	16.634594719329456	19.719882608721825
3.695109351177781	19.18337034511403	12.44948454456198	21.745798363343408	22.755607992603732	16.572394159607132	19.701280015932234
3.7282367275323818	19.153844059269424	12.450993405637872	21.719622580512823	22.72117954373591	16.50914540489799	19.680788785446598
3.7577587009559124	19.122730669117246	12.453638797732369	21.69487050802103	22.687340208381208	16.44600893354243	19.65970046082565
3.7850611020683114	19.08958907933741	12.457430147070431	21.671754497092962	22.6548998037492	16.382325147690374	19.637134920008624
3.8106352412067026	19.054666449370195	12.462479016261906	21.65138608891122	22.624870771885035	16.318795062092363	19.614707555209534
3.8357216525924462	19.01648460463673	12.455864033294468	21.632323777372928	22.59718114034618	16.25656769264209	19.592460439463295
3.86148665953508	18.975302275492872	12.451327940898189	21.616019483401907	22.571031955987266	16.19527123322711	19.56925116187577
3.887927803417067	18.932756468293306	12.44826198244326	21.600742332816257	22.54586692319006	16.13335000307344	19.54517698992978
3.9144884981808508	18.886558349850493	12.447213200542274	21.585980797066792	22.520593708342325	16.07146279858496	19.520398797136153
3.9403630685661644	18.83611971859823	12.448407350888552	21.571846641082647	22.496679175336077	16.010115327418763	19.493326499779855
3.96495574797658	18.78101862412042	12.452202425970938	21.560283352933933	22.47428133350264	15.94894302500847	19.466484583401108
3.9885914055684903	18.72066622642796	12.457998607165031	21.550785803740993	22.45307654509836	15.888518296787502	19.440496058902543
4.011919684270401	18.652939228807618	12.464920249771712	21.541972219726798	22.43337990027212	15.826984711113939	19.41324795441814
4.034544705541206	18.57757357503234	12.472922903205403	21.53480529193411	22.4139770880791	15.764942509373338	19.383595540917298
4.05637681369227	18.493084095632952	12.482040103944096	21.53029428570341	22.394083966391918	15.703126266428226	19.352090003103765
4.075928509974062	18.398542897655403	12.491708486124418	21.52772212654025	22.373542891101472	15.641173697339818	19.319972130302947
4.092738390022194	18.291458958451884	12.501260692497556	21.525965845231642	22.35364176563073	15.5804972681194	19.288618080120724
4.105968742030742	18.168482580059614	12.509758770342865	21.52482067319466	22.33436872917648	15.522820303348762	19.25620463708564
4.116583422171118	18.030777108819194	12.517277263577503	21.52552097215548	22.315992469390576	15.467342619429102	19.222502153610748
4.125997338063635	17.87531448234944	12.524241042857962	21.527249359704598	22.298005901309494	15.412992435732855	19.189084515681675
4.135588475136709	17.699594884513022	12.53080207134998	21.529596244891128	22.279064580198078	15.358701666104066	19.15476695966583
4.145090503417615	17.500326475704064	12.537536531537684	21.533654924324896	22.258675251897152	15.305097811014033	19.118756321834752
4.153822596363605	17.27597399484999	12.54482528362177	21.540500377658116	22.23599082239378	15.252890207942633	19.081699144420902
4.162023393510643	17.020665321010448	12.55184925684061	21.548111617816406	22.212513118127934	15.201280622642647	19.045391617089525
4.168954148494691	16.72746607707225	12.558538290859518	21.553411035769052	22.18895110483653	15.149021157499194	19.008500584771372
4.175842067437338	16.386500979590124	12.56549050922864	21.557576297882655	22.165411566275456	15.09462477459739	18.970946451513925
4.182718027783919	15.989513248785391	12.571870074289915	21.561280043712145	22.141402659315148	15.036156970091914	18.93217075549176
4.1893826817178565	15.513703574817642	12.577485546711374	21.56501733413184	22.116986405706857	14.973228609734095	18.89411726304382
4.195385868553142	14.936118871672587	12.582413737581783	21.566880777555184	22.09242052490579	14.907118556738865	18.856790378103053
4.200600189766223	14.354489984927174	12.587299896588442	21.56789552435767	22.066312020728027	14.838520137794516	18.82019793151644
4.204097316267598	13.766056314594467	12.59109497941799	21.567452876813906	22.040081549816293	14.768958211671974	18.782552973958165
4.205454676955698	13.175058238553213	12.593267807735048	21.563178931606217	22.015111527502334	14.697526577944716	18.743466159059658
4.2055108700745665	12.584401445578267	12.593796973946143	21.554694002827375	21.991963394772696	14.624061773972883	18.70264967910033
4.2035867654916705	11.994050990626606	12.593483597438553	21.542851726405537	21.968963466274843	14.549826762549635	18.66004491977887
4.200963442091665	11.398412077363655	12.593081917899427	21.528907767142872	21.94534168862561	14.475034731928742	18.614856450203664
4.1971386117427905	10.800452753874625	12.59171501344787	21.512864863256727	21.919521477580616	14.399148788195143	18.567428559135536
4.19230760430579	10.177197754754445	12.590881005323938	21.49357868059033	21.89080642677874	14.32378310069666	18.517851922991117
4.1874155493912735	18.874266241635716	12.590661850611841	21.472106417028485	21.859561072098185	14.249820500995604	18.464848390436913
4.1815754252812045	18.85254045732451	12.59076691808669	21.449598139943255	21.826729236615805	14.176850476805676	18.409085850399315
4.174718448911846	18.831662071128438	12.590490181382886	21.425602445959615	21.79360968377271	14.104654275737497	18.349437938681728
4.1662617527955454	18.806989112301224	12.590484515388944	21.40117839433554	21.75936775037864	14.033316738219353	18.287675727534353
4.156917066713399	18.778400214654514	12.590312079803626	21.378162497303467	21.72297906092925	13.963503519629564	18.224318881507628
4.146143491377804	18.74443438706129	12.589752632605101	21.355769643050614	21.68469993128266	13.89468686743613	18.16137639799799
4.135736247930055	18.70544078811057	12.588530629464021	21.33314281793718	21.644488444909033	13.825181068554148	18.09796084309279
4.125567198501847	18.662235219579877	12.585918196592774	21.310442634473777	21.603157587974547	13.755909647257711	18.03418535657966
4.115833248674698	18.6142108533397	12.582413564431107	21.288220404972705	21.56132062619444	13.687848188516947	17.970703973469885
4.106915541675547	18.561743940272542	12.577012728979415	21.26502825183203	21.519986842146707	13.62119376266155	17.908038480468946
4.098351413887386	18.504794067993302	12.569982912196668	21.23918524779353	21.479918058056725	13.554545156063051	17.846617760092293
4.09103992002641	18.44146558852211	12.561103068103685	21.209033926688345	21.43936937290207	13.488238419756708	17.785746860184595
4.084361227670593	18.37230530711285	12.55087863370888	21.174100705359372	21.398289248709233	13.42296926095866	17.72651074717163
4.0791525439945175	18.3028378368311	12.539190228511654	21.13597724760682	21.356810259970516	13.357391415025383	17.669807730494743
4.075818707451076	18.23344184207623	12.526355557902043	21.09393414633177	21.314799697782128	13.291194409953846	17.6168632026039
4.075515323964382	18.16480441560951	12.511850728323648	21.04904021552782	21.271524551358382	13.224000237838315	17.564862810373736
4.075488959293825	18.09721535434875	12.495739450297783	21.001597167166384	21.227257989145194	13.156441471060997	17.514990528105656
4.074891513533001	18.030363128926812	12.478512573766267	20.950775052259107	21.18140140512473	13.088040489106104	17.468463027225784
4.072314024211425	17.965375045083338	12.460122655895404	20.896587191968166	21.13502515326485	13.018188976148728	17.424189141898985
4.066676659450738	17.90240650987509	12.441335367577013	20.839710260174652	21.088401234330554	12.945900341090757	17.380388613166485
4.057135215534755	17.841672198721493	12.422550300785119	20.781858448613583	21.039656587802423	12.872044787690262	17.337132903677983
4.044869407578524	17.783880989222766	12.403958014784239	20.723803758427483	20.989352463259145	12.795996857045228	17.294705005410577
4.031464227774993	17.728524355391603	12.385244522963655	20.665695847381972	20.936474751501336	12.716788581525789	17.25223690720157
4.0174707014787145	17.67438520065362	12.366463150518712	20.606484279389658	20.8811879638891	12.635931562264563	17.207957581949596
4.002712466390986	17.621679945356593	12.34741634139453	20.5464170460629	20.823696171305436	12.554052295904308	17.16130644300702
3.9860445663452304	17.57171430338927	12.328728925487933	20.48470057247971	20.763009568875297	12.471400258849513	17.114376942792173
3.969115476185326	17.52423922080817	12.310602886937009	20.422002025895186	20.699850791716315	12.387418635271807	17.06667019489855
3.952408226112679	17.478959261860915	12.293097151568999	20.35758836335004	20.634973747855327	12.301264298670306	17.015273164035445
3.936924737632671	17.43497179160028	12.27599710700966	20.293267015884307	20.568053794908256	12.213805974293695	16.961059086750332
3.9233171236930624	17.391735329758333	12.258966840170814	20.22896728057827	20.498916816239625	12.124577853187843	16.904664470475165
3.9130386119317024	17.349128979713317	12.242079175034956	20.163832033594726	20.428561216684695	12.034155998447458	16.84797823109223
3.9045611124960917	17.30709058782073	12.225601000370078	20.09864540786429	20.35627979411358	11.942839497750661	16.79027665197339
3.8975779434928755	17.26524913384408	12.209408115387577	20.033058003328996	20.283029628744625	11.851039871742582	16.731614074693457
3.890333922223804	17.224255833957436	12.193107463341775	19.967050061199128	20.20994535105003	11.758875257070166	16.67184051138937
3.882790303752526	17.183277598353644	12.176537948868006	19.899360093500057	20.137671697425294	11.66547280926789	16.611537588557844
3.874984831724915	17.140604286447186	12.159213497014612	19.83189422149769	20.067579352530736	11.571793145488819	16.550344719684993
3.8661347232126038	17.095841479812805	12.141726748094868	19.764458438265027	19.998162860647422	11.478875144246418	16.48886682464404
3.856092645156381	17.048657728032477	12.124004110517525	19.69842516770302	19.92928490083406	11.387575492824924	16.428695475668817
3.8449296313087236	16.998664939963177	12.10554070791925	19.63263002905642	19.8602466068357	11.29778338982063	16.368698299974664
3.8332076815288727	16.945731592324297	12.086557690183508	19.56743821005517	19.790780508404644	11.21093738401846	16.30949760088041
3.8205531408410724	16.889712852020203	12.067858903451123	19.501964907585865	19.720889731988834	11.126020838738514	16.24970099055333
3.8082592988035207	16.830860627784293	12.049035711730795	19.436402168827254	19.651965046300006	11.042635717037506	16.190051889333535
3.79610167900795	16.770397029985595	12.029827524676886	19.370813440119242	19.58409509923639	10.961462609745238	16.12994857441778
3.7852141551541707	16.708887512712966	12.010473383418441	19.305700217337716	19.51611201149463	10.881214729805949	16.072077412770515
3.7760549035647992	16.647790565657992	11.99119379533162	19.24285128418647	19.447854593571414	10.802643031820478	16.01631142984377
3.7677216493286987	16.58842143908045	11.972008469165383	19.18128686088931	19.379407502558628	10.725546626178105	15.963933994868981
3.761040629290126	16.530737701853337	11.952392197290154	19.120822338644647	19.311778846111263	10.649662243191377	15.914922432340626
3.754993639582221	16.474659431666343	11.932224072298729	19.061478034304788	19.244993744137727	10.57531535833698	15.867951978396265
3.749293293797939	16.41957053440477	11.912412628601052	19.00302468877062	19.180050097178285	10.503179957888833	15.823511171889116
3.7434669011578228	16.36631125371044	11.892388927111966	18.946621632020005	19.116497484958703	10.432949038442722	15.782080266578816
3.736859954079875	16.314729954311794	11.871685260343574	18.89325403625403	19.05460172486245	10.364568421584984	15.744449095885049
3.729614101745528	16.263902242146017	11.8504759700587	18.841979583344905	18.993742324415358	10.298847390789176	15.709391761842333
3.7210163652665	16.212910984139086	11.828778427673626	18.79339159769859	18.933061174157366	10.235012436541526	15.6783176818272
3.7108838256126444	16.166844530818217	11.806334585683675	18.74707003220926	18.872994024786173	10.173559465933621	15.649448989180202
3.697663252120619	16.124900603464276	11.783354149364461	18.70178787455537	18.814031236567644	10.113911255127277	15.62225072068193
3.682882769364508	16.087145720204248	11.760042441610667	18.65746053867852	18.75522622038449	10.055922468458018	15.5945989357925
3.665614265561243	16.053209083272577	11.736533802227576	18.614827526963197	18.698305813637997	10.000149946033076	15.568494367329471
3.6467177607317245	16.02333187757235	11.713099269878239	18.574375656239393	18.642987883699384	9.945817176088376	15.545133924978987
3.6263564575077827	15.998907798540744	11.689742933845782	18.535191264931875	18.58859082199155	9.892196769522325	15.523610952488221
3.6051973181150707	15.979232814103748	11.66700046519637	18.497148242024302	18.53515401715454	9.838114840438461	15.503671713397218
3.5836305095797467	15.965625446891723	11.645057792387174	18.45925152877726	18.481891973440842	9.784372303321883	15.484163846744737
3.560777461255476	15.958613067015849	11.62371285453842	18.422378069607618	18.429940325799482	9.73108146535221	15.465746936302747
3.5370887079658195	15.957600789076396	11.602839390635216	18.38725235058584	18.379464897549216	9.67809825648851	15.447381067577496
3.513197086609339	15.955889536471245	11.582736068642518	18.353893477066414	18.32967547908781	9.625711935441657	15.428365956313543
3.4898956652775546	15.954006077457914	11.562877172370486	18.322467482608708	18.279977089443697	9.575218047281496	15.40829706823612
3.466299650305395	15.950563699731488	11.542995036507234	18.293100234546177	18.23122376874459	9.52684698558751	15.387157743897067
3.4446516515642234	15.944582541913954	11.522850896047018	18.26511869163807	18.181600506517384	9.479798690254444	15.362849449548095
3.425539733984601	15.936278199278016	11.502100479669744	18.237364912485834	18.13142605813102	9.433924494840644	15.335703232578089
3.40888891894097	15.924696554314346	11.4800471158248	18.21043427662229	18.081472316664684	9.389706070869916	15.307135023760035
3.3941618913326805	15.910213390572709	11.455945708201158	18.18273444110597	18.032054446874064	9.348286259511154	15.277249976605553
3.382573018875735	15.891733097003929	11.429077675038506	18.155448880654486	17.98427481488015	9.309982549814405	15.246428732198936
3.3737704770294585	15.869163181307208	11.39984262492658	18.127081708444063	17.93708991303102	9.275004353490978	15.214595063372062
3.3673593325040136	15.84274799850077	11.368368791845674	18.096258994488355	17.891625097763388	9.244071274175383	15.18308345339316
3.3626339189450096	15.814160190718422	11.334478151587525	18.063060912706778	17.848315332317377	9.216649941262997	15.153521119729678
3.3593917725057176	15.783100663857155	11.298916494715355	18.02814320174238	17.807417857195688	9.190770065103699	15.125427191163606
3.3583176606195004	15.75045367174173	11.261880866161855	17.99136814353888	17.76959290846623	9.165998567648801	15.09815108847502
3.3581892412516505	15.716931607671166	11.223281035893233	17.95257457857107	17.734525743223614	9.142534611296965	15.071865420757689
3.3588569015574863	15.681977251380157	11.183061297459783	17.912172866185905	17.702270273386663	9.121620808946789	15.047960810869993
3.360718384297731	15.646108085742554	11.14217057699487	17.86932194467394	17.672109906875	9.102959043554135	15.024525773125209
3.363929120741487	15.610001237802834	11.101318050532026	17.82476689874896	17.643413639480915	9.08573307252939	15.001113094494665
3.367635948631062	15.574017302688992	11.060354075097113	17.779079012864436	17.616257204301217	9.069482134771626	14.97698139946445
3.3724159788684354	15.538751668094267	11.018997657281805	17.7329257319561	17.590499058567115	9.053908530501484	14.952716066228
3.377940928600287	15.50503407275036	10.977615401782309	17.687046542371945	17.56569415542839	9.038980455297825	14.927135254539879
3.3847455742444037	15.473379022493168	10.935964404627958	17.64091170470166	17.54234747771146	9.024939053391009	14.901136686130165
3.3923663098731036	15.443144087763073	10.893214430003614	17.59443029896624	17.519997035518916	9.013620003139666	14.875149111581388
3.4007416101619437	15.415079366990426	10.849848411876607	17.54682488229754	17.497614067835336	9.005128579143136	14.85022500192341
3.4101256618028266	15.3904562704518	10.80544542794953	17.498816910543017	17.475428055046887	8.998525963026045	14.826875866816794
3.4204049326697397	15.369871072431827	10.76066270220561	17.450514556286105	17.452567312746584	8.99243915619237	14.804705341880892
3.4313169837313082	15.353443757772567	10.71525291587671	17.402684834995956	17.429535650265905	8.988152045584826	14.783270505395087
3.442711951487999	15.341121131525464	10.66888150872855	17.355034681017685	17.40582434755358	8.985508413004355	14.763527826278963
3.4547276085699448	15.33328123110033	10.621697241558968	17.307594434168134	17.380929840610243	8.984805387814882	14.745396158580087
3.466323159843061	15.329535679665593	10.574270438810558	17.26026976800853	17.354118480683848	8.985367289061143	14.729014961144582
3.478311461698783	15.329193495969132	10.52638277546319	17.21252525198611	17.325208689948692	8.987537444271764	14.714146160363894
3.4901412865048553	15.331132900423086	10.478514649135132	17.16499172980291	17.29359042104961	8.99136710368773	14.69745872688166
3.50296843115556	15.3350664599826	10.431925842276133	17.116802964655786	17.25945077827847	8.994424924560928	14.680323947505011
3.517858177106963	15.339489491365155	10.3860630528412	17.069291217710916	17.22364722013193	8.996545829208785	14.661743807384097
3.5348470988696707	15.343295464291707	10.341765342704905	17.022495104759503	17.187382663295438	8.99847437654261	14.640461584942674
3.553535043530867	15.346425450424373	10.29872756770998	16.976214065293114	17.150089666677882	9.001046367149048	14.616188884818152
3.572835394290291	15.349476030375552	10.25699158359306	16.931304186827617	17.111292506107507	9.002690882673871	14.590534046783828
3.5923499360767264	15.351208194948184	10.216578129884503	16.887235122763894	17.072881507431486	9.003279427100013	14.562087183890007
3.6122469104173267	15.351087674580407	10.17735989937312	16.843873355939518	17.033401079932066	9.002988559596295	14.531947421055076
3.6328337194680933	15.348732575892608	10.138901106525957	16.801201590134912	16.992870364072616	9.00140366370506	14.500434880235272
3.6553221854496325	15.344857680522306	10.101502630195812	16.759968415727958	16.951173210687482	8.99740824222119	14.467129875282566
3.6804149623946185	15.339291410662314	10.06498904768581	16.71903483998976	16.908795327108663	8.99113344227131	14.433093614980157
3.7076397530031744	15.333359221552238	10.028596008478678	16.678615095234402	16.86519900166212	8.983690821520556	14.397764183224112
3.735596519973876	15.3283425678056	9.992381928660482	16.638444692209305	16.8202880409983	8.975251162618672	14.362012193783656
3.7637529919612382	15.32448949070416	9.956044088315139	16.59832481425668	16.772038934817726	8.965432721774555	14.325436529398724
3.792188646126154	15.321505504831535	9.91930071275688	16.557391138117612	16.722348870875116	8.953839210866057	14.288206824237642
3.8223228474625666	15.318556485070744	9.881863841815312	16.516111462498657	16.671602891424428	8.942306599685942	14.250115724546912
3.854326875902439	15.316504108651902	9.844274873217095	16.47521804433974	16.618830217598124	8.930423368871924	14.211837664222037
3.8876606900331954	15.315071558016928	9.806301930110857	16.434395068745545	16.56607485344584	8.917068847958257	14.172899057607687
3.9228755401628117	15.314208275946866	9.76839185162636	16.39339031722653	16.513088107204382	8.902333776785868	14.132822148705525
3.9587286592129707	15.312957898504775	9.730380046040787	16.351470713089142	16.460385324758796	8.887577074883582	14.09185128240973
3.9931844060604926	15.311792925694418	9.69269007150312	16.30922880898759	16.40808154507022	8.872638359046658	14.050953531943234
4.0251696647412984	15.309319857302611	9.655794038469404	16.26726289558024	16.356221779483832	8.85675841438054	14.009356452628106
4.054403960064229	15.305542647589071	9.619710895783086	16.224633588882824	16.30375879830991	8.839843078530354	13.969403355742264
4.08036755261981	15.300592572968274	9.584928703833157	16.181094024720526	16.251958831160664	8.82278428801888	13.931307456444493
4.103303423649197	15.29455860418822	9.551637545467951	16.13778808348443	16.199952500133783	8.805325885681084	13.892366681735524
4.1229350590972995	15.287752207123066	9.520353369837766	16.09376191016636	16.146627352423643	8.786548547685669	13.852737793788467
4.140060610424939	15.279312243386203	9.49052910617156	16.04974605601516	16.093041772755484	8.767780224448527	13.81440305673977
4.1538688620629385	15.268666311787092	9.463104493887364	16.00441604856996	16.038677772074436	8.749834353343783	13.776646550555938
4.164640598303053	15.256605303658592	9.437796140097042	15.96013117397848	15.984490281214466	8.732141938556275	13.740343038926394
4.173482493717212	15.243871626617642	9.41465192202277	15.917457667762669	15.929313658965325	8.713019622843833	13.7045514448899
4.1817154885192815	15.230615694492133	9.393598094399286	15.876350867029041	15.872672743631076	8.692983273788728	13.667819449669388
4.190574245678853	15.216675620129536	9.37431273761274	15.836752930117887	15.815418916427303	8.673354710138241	13.63141215273595
4.2001470335774584	15.20140835788886	9.356744326240587	15.799796613451953	15.757503596920568	8.653680338962477	13.593671738069624
4.210199897433827	15.184772868234768	9.340441715910586	15.765840534669383	15.699407985222258	8.634298309884372	13.554479193983644
4.220201621660296	15.167443843935535	9.324801034419401	15.734443552931111	15.640632407475328	8.61547868604408	13.515611705653084
4.230422391430978	15.148514720510121	9.309491464231868	15.706282698117771	15.582219248079282	8.597825716682735	13.47693654953448
4.2392469240145205	15.128667762404854	9.294903607534064	15.680803550651168	15.523762037091915	8.580882675230283	13.437788852160496
4.246917098747306	15.108771874219048	9.280640567989241	15.658166908013378	15.465184479654322	8.563429051632207	13.398362426774723
4.253606997215812	15.087651040102244	9.266671651940632	15.636318203903844	15.406679939507871	8.54616077122315	13.358122196826374
4.257914584925138	15.064831504298173	9.253029360496834	15.614869279164763	15.34861142171116	8.529572025990374	13.317585469147366
4.259837848236293	15.039572222566594	9.240038646944132	15.594965315556177	15.290161428196027	8.512653764400163	13.276812635530938
4.259365865816099	15.013093014426795	9.227401097925577	15.576765153960787	15.231794926593176	8.494175593310977	13.235344704873151
4.257315361525357	14.985888634550172	9.214861575681404	15.559686384931027	15.174320235462456	8.475451977692911	13.192075333182988
4.25381504671072	14.957149192840053	9.203473057746324	15.543815181162099	15.117611699277216	8.456215139595635	13.1479260355495
4.248744164377398	14.927013426787429	9.19303205067485	15.529598449946183	15.062060551050976	8.436752516793545	13.102815482190604
4.242502173625069	14.896530582459858	9.183216179086951	15.5156716468374	15.007708623560653	8.415697328647186	13.05676068419951
4.235954446373491	14.865286300045863	9.173793624042919	15.50221575370997	14.954751504284898	8.392765771414675	13.008915666809482
4.230101444241166	14.832651001213348	9.164689300915617	15.490111157441582	14.902861273675397	8.368768393181261	12.959013603307428
4.225535852461273	14.798994640279561	9.155484706788299	15.480337208625082	14.852457914136362	8.3433163479354	12.906712750803809
4.22225992735589	14.764364598176787	9.145570113349114	15.47243533120742	14.80434589603798	8.315953595689505	12.853754439591484
4.220073713672242	14.729549767338197	9.134566424580385	15.463356062974404	14.759299907167762	8.287692597279198	12.800529182073745
4.218115824934533	14.693897901495937	9.122376834972117	15.453862837870574	14.716189061221524	8.259986986554972	12.745965915471992
4.215556942529656	14.657511056017373	9.10937852363545	15.443802070285964	14.674647576308303	8.23246503039579	12.690922594826384
4.2118244038584844	14.621321545110451	9.094217486894618	15.433041713002138	14.633561693289332	8.203958459987334	12.635568339765383
4.208392313373998	14.584182064867068	9.077007143848403	15.420668111284316	14.593099587150899	8.173880686323029	12.580798851358404
4.205257133110395	14.54474228932276	9.058183067643101	15.407487202425829	14.553858173057751	8.143983751701326	12.525087823916053
4.202207688328115	14.50342188147061	9.037929543056562	15.39356121845161	14.515202692827444	8.113333797155692	12.468788298409406
4.198345369470589	14.460443826772613	9.016429880920448	15.377804079686793	14.478213688580938	8.081816348205013	12.410709295942931
4.1931056641341975	14.41673839372737	8.993853885353541	15.360022244483961	14.442299184351112	8.050622005308801	12.352033620513364
4.184833866735794	14.371961760189674	8.971041322840879	15.340672961230087	14.407252663574667	8.02081571182872	12.290729033897621
4.173746364708223	14.326411381969887	8.947606532370589	15.322268605059904	14.372951468218211	7.991684878117271	12.2280013157136
4.160841035193483	14.28000957114239	8.923952340651908	15.303637735825646	14.340969282349084	7.962939904064655	12.165529108247782
4.146881020797776	14.231999018153878	8.900174353562706	15.284694447900504	14.310462445005104	7.934871996881269	12.103192763179473
4.132624431129364	14.1824513609792	8.876775151227713	15.265061323201556	14.28201482919587	7.907552633735623	12.039370794472763
4.117360967965261	14.132165853058046	8.854425964500622	15.24622067284985	14.255958346318538	7.8808230833889805	11.973199627029683
4.099793623766251	14.081310216464002	8.832953837419717	15.226820720487009	14.231539976814098	7.852415915531049	11.906189979702106
4.080144742744438	14.029816264100209	8.811936153837337	15.20628918023338	14.208425227247979	7.824203898619411	11.837643617086645
4.058582270165347	13.97738996512208	8.79175326970284	15.185725967008263	14.184450075432457	7.796279692849813	11.770026955339135
4.034894658649128	13.924032361411353	8.772206830792333	15.165893236123363	14.159919291563723	7.767698083670073	11.702071629646447
4.012244437567271	13.870288486585899	8.753030280693666	15.146250247273086	14.134678573796597	7.73744529046159	11.636857206463848
3.9913359844131353	13.816077045705635	8.734236307539888	15.12633825631077	14.107804970065779	7.705214390834256	11.572795022925561
3.9725217812079907	13.76175245339208	8.715882185735705	15.106720756472885	14.078473154027549	7.670687316566933	11.50953177562921
3.9560771544146855	13.70769752666647	8.698328184295654	15.087197578537898	14.04844027480038	7.633313186061678	11.444503943287119
3.942431781501387	13.654061672518763	8.681110776618835	15.06846964164412	14.017407827262035	7.593627343646695	11.380330008800492
3.930212183745355	13.600623767055732	8.664039980135165	15.049508127643131	13.984194324739615	7.552624882845399	11.318488968050199
3.919590908872667	13.547479529437513	8.647214484028769	15.03206378639749	13.948423990773486	7.510951390913831	11.257404825191077
3.909596434147106	13.494752109669763	8.630845748911916	15.016614242821488	13.910231227473872	7.4672272043333825	11.197223902389341
3.901163410890013	13.443491563264672	8.613973484054725	15.0022483277877	13.87062435741294	7.420716598751434	11.1381398174112
3.893735194747597	13.392610864088084	8.597006169700474	14.987243109790496	13.82910200609091	7.371753737910457	11.079240093716264
3.8852944719917253	13.342261825367913	8.57982218276673	14.971645664694385	13.786478375524096	7.321888825732805	11.019688213116233
3.875778983436441	13.291838191369992	8.562534477343807	14.955406880811465	13.74413122825268	7.2705965537304245	10.959969829807504
3.8641898597570417	13.241326413474422	8.54457450486569	14.937891703825196	13.700515341861184	7.218484425728689	10.900269351714465
3.8497496983308634	13.190985623920339	8.52566412753653	14.919785073312921	13.655224963490895	7.165979940288069	10.843856836038007
3.8326758403035326	13.140589662181853	8.505958979156915	14.90004532246336	13.608163788500816	7.11235010129186	10.789519008176411
3.8145964818848843	13.09027056364079	8.486012390532435	14.878490723662106	13.560478675841157	7.056693509592054	10.736093783653484
3.7966269456364925	13.041173714140474	8.465679380101749	14.854104093797263	13.512050737821417	6.99861438735518	10.684659100737845
3.78060643090725	12.993216448636064	8.444504062740107	14.827983089686278	13.462568308190507	6.938764980230841	10.635288321152093
3.7654578770243807	12.946252960378533	8.423127825031623	14.800897236058347	13.412159042020205	6.878334744569703	10.586003363920058
3.7521964337702363	12.900977277562436	8.401232491643336	14.772932969514226	13.361390839435934	6.816953256584688	10.537958591170195
3.742254153351583	12.856647394630562	8.378199007120623	14.744609556839322	13.30981097520868	6.754339832744051	10.49096088191412
3.7357940707782538	12.813165328855545	8.354027713420766	14.715113559844779	13.256582586384264	6.691818479521116	10.444856816464307
3.7333029365894483	12.770552888134665	8.329472759077813	14.684438690711284	13.201840503292342	6.629640276711201	10.399844928282164
3.7352464070218963	12.728768657133546	8.30410138603023	14.652467866939768	13.145116685793688	6.566678097935841	10.353988097459757
3.742206208817088	12.687662740272845	8.277297235710344	14.619661193410671	13.08695009135353	6.503527793505238	10.306499733848451
3.7539948723783088	12.647509548284425	8.248913400781522	14.586377188180043	13.026418015127414	6.440099662446047	10.257399326479959
3.769256078679367	12.607523806341758	8.219269823725739	14.553501569449152	12.963941311119372	6.377215866920458	10.207349454402657
3.7877857088383804	12.567749244263403	8.189063326661532	14.519219137791845	12.900288753950258	6.3149954543061195	10.156293973609117
3.8085141738633803	12.52773829654203	8.158142892742882	14.48274422734784	12.835459829751409	6.253636845449615	10.10590448094433
3.829957562104507	12.487658494731637	8.126616929829872	14.444467381451265	12.768372663485387	6.193279054889369	10.057197671215935
3.850615275614117	12.448884180996922	8.095295716135796	14.405400200761939	12.698661059332577	6.133723898635501	10.007889990033235
3.8701607180640774	12.410917624185936	8.064403068199123	14.367731390582673	12.627485193036096	6.074368404940275	9.958827965734837
3.8886845226313596	12.37403604772922	8.033809257981053	14.331970483442698	12.555990211185598	6.014657127320103	9.909161805850482
3.9058197120151408	12.337987643270866	8.003969003657701	14.297153700554805	12.484027104351185	5.954682194047696	9.86023123551919
3.921543663061399	12.302886821946059	7.976186816921756	14.26421900880336	12.411825279993256	5.89492670894565	9.812128680605754
3.935088052921078	12.268405294572544	7.950199915424186	14.234501584391275	12.340363053916255	5.836307944513296	9.765209520148815
3.9477321879653067	12.2349942184536	7.925793729150892	14.206659856406212	12.269058592173037	5.77858878728894	9.719416838940713
3.9588796703499645	12.203098585764005	7.902624466939874	14.18134367022382	12.197765173248946	5.7229251894710975	9.675434237875214
3.9706714449082168	12.173973824352828	7.88083031508451	14.15870718129757	12.125866108017869	5.668314343505808	9.632644930967817
3.98378547337346	12.147450976447653	7.860133443720772	14.138059594586826	12.055557031096582	5.613899163515516	9.588553948540833
3.9997892077451844	12.122697231245489	7.839762460648328	14.117674630284588	11.986918605335966	5.560291598022923	9.546059869552025
4.0180728452623455	12.100207159620012	7.82005999357908	14.095608746217842	11.919434097011806	5.507749285318092	9.504250784594639
4.037946888187062	12.079384042684103	7.800724521603354	14.072423371566469	11.85197926155736	5.456080160591524	9.462360701694816
4.059090132777386	12.060985258005704	7.78148941201799	14.04989515363014	11.78587248032504	5.405524853233874	9.42019313210007
4.081034501650962	12.04407904796804	7.761751099105632	14.027119820215537	11.720710187818362	5.356009958097868	9.379200646549215
4.10365887103499	12.028817221573682	7.740909587934026	14.002178684087665	11.654926623070754	5.307893841068315	9.339995935725486
4.127171887821661	12.01501367654036	7.719201070164756	13.975656527572019	11.58890042348675	5.2620462018872916	9.301500666832831
4.151268114655778	12.001131995822515	7.696850424322595	13.94822469992608	11.523421530302116	5.217212054411677	9.263095650004056
4.175725991855933	11.986738056156298	7.673656328575124	13.92112047370604	11.459253480509728	5.173811705179457	9.224252904931092
4.200208525477831	11.97165020539367	7.650150173251568	13.895236134702303	11.394858849129173	5.1320549675141605	9.187382685588888
4.223772546106705	11.95608726250691	7.626593603378746	13.871578063688185	11.330127910376072	5.091240183844295	9.149954120451449
4.246776676739585	11.940255065945443	7.602408906565737	13.849189356824683	11.265653368441654	5.052335491894483	9.112602631391411
4.268758232435651	11.924138905203835	7.577672761793483	13.826307194597254	11.202553631187053	5.01630465718269	9.07642822271322
4.289868666474634	11.907209332914082	7.551815809789778	13.802090151569468	11.138860292902192	4.982882295635461	9.042312565108563
4.309341475066069	11.890263406439255	7.524990728490678	13.776338999946455	11.07503367331686	4.951691076785931	9.0074562733392
4.328842755888062	11.87334923583199	7.497358899651944	13.751117436401609	11.01291447788914	4.922179018605525	8.972498967273685
4.348557818955191	11.856536557845473	7.468565455836203	13.726069137042112	10.952631231141963	4.89362728589379	8.937955203425268
4.369082460641084	11.84126420053718	7.438655884348862	13.700913027509129	10.893033768134414	4.86620562108855	8.903715252547894
4.390471991493302	11.826337592263421	7.407549049328807	13.675240090967321	10.834248516438517	4.839745336972256	8.868730368537623
4.4131649085588105	11.811942185795491	7.375489175541915	13.648050271725674	10.776292973935744	4.814930729931532	8.832612852481589
4.436655108926628	11.798069703186247	7.3423915275390055	13.619697135738178	10.71886236575658	4.792061650783777	8.798033212678137
4.46028256114715	11.78478199396603	7.307963065738016	13.591512213431375	10.660465802654192	4.771050612878328	8.76349630965115
4.484778331777426	11.772264783603134	7.272368664692555	13.5649912757252	10.60094221622674	4.750992216806654	8.727915987742799
4.5107835432637415	11.760306297742437	7.235949532963734	13.539319094369063	10.540706774674833	4.733433383405491	8.690559345812515
4.539034834070927	11.748601232707864	7.199073482998004	13.514762736886176	10.479989799385375	4.718498392722897	8.653517869777449
4.567673817009435	11.735839613593962	7.161923368811701	13.490830932231022	10.417715759022874	4.705906376443966	8.61561614505413
4.595313493480151	11.721947912407979	7.124657060352008	13.467915079189538	10.354030835290596	4.694940708020662	8.57604982290938
4.621539262467728	11.705801925180394	7.087314728989017	13.444606608986104	10.289560681415962	4.685989493779537	8.535998451966735
4.646955328672609	11.68791491877572	7.050411076522534	13.419875284005442	10.223961029447127	4.679140568650247	8.498684205747274
4.670414063441576	11.668136865103184	7.013994212324739	13.395819081840253	10.156343001054996	4.673852138572032	8.46249900703292
4.692585693630107	11.646860097988064	6.978896519470519	13.371827444693883	10.08730071083468	4.669503779995345	8.425364791980929
4.713985775087595	11.62418989166635	6.945160030757122	13.348258212016294	10.017993470026315	4.665345939579887	8.389179992551076
4.733418533556967	11.600002863563251	6.912878095195517	13.325047028355442	9.948935023791405	4.661280291620345	8.354294917813222
4.749949010115652	11.573865823134945	6.882205204249036	13.302698727540761	9.880655798331365	4.655079181271251	8.321737557521631
4.762580843700904	11.546317211435682	6.852669782106823	13.280803543096917	9.812075120069657	4.647645182515352	8.290020560690003
4.77166319566141	11.517821452795387	6.824517114069347	13.258607466089195	9.744686399851295	4.6387667962438375	8.260501294960646
4.7785620012964065	11.488521018045498	6.797778393272212	13.236528977160486	9.678449067820578	4.628834764687073	8.23336705509346
4.782541728458036	11.458730574798905	6.772118623285603	13.21630712114578	9.612871717049742	4.617177863520136	8.207900254130704
4.783955053857632	11.428281373173252	6.747014835773032	13.198688383351154	9.548404454894262	4.603403117233045	8.18099650495047
4.78408580221808	11.397629071285175	6.722605497071362	13.182144725031717	9.487029570918537	4.58933737696802	8.153096890132026
4.783518896025538	11.365329276437794	6.69843773293475	13.165953631299162	9.42813124221663	4.575133786384002	8.12699979777678
4.782742236239782	11.331016961576037	6.6740890874413745	13.15022021303609	9.370711478727122	4.560802724489477	8.10195273314933
4.782521035299721	11.2950348378118	6.649508292433027	13.135091963133291	9.314062070779157	4.545771010762758	8.077757966730331
4.783608506082449	11.257851878530385	6.624730314429877	13.121132069711173	9.258156497541329	4.531623316488611	8.05283199616296
4.787199262091407	11.219279614948528	6.599926212450909	13.107460351911316	9.204049879598992	4.51693009416466	8.029190696277235
4.793432287830441	11.17949443553972	6.574907088539735	13.093676405962963	9.150435644256792	4.5017701915738275	8.005263465215656
4.8019051354866695	11.13824720391734	6.549736612539591	13.079583027554284	9.09775372683573	4.486383683112501	7.980623026562603
4.813417383256125	11.096219815504282	6.5246734579884285	13.06482915377775	9.045288317648655	4.470457572427286	7.954711402307301
4.826132456869377	11.052895954072447	6.499617019936294	13.049565065061536	8.993119294141259	4.454854704938933	7.930538938275465
4.839587646951526	11.007467134851037	6.47476530857791	13.035044020531709	8.939706047195967	4.438686106825993	7.908394946084544
4.853541088127106	10.960699080502469	6.450519894178269	13.022343652426446	8.88587676217935	4.421303586297384	7.885368133176169
4.867940824373897	10.91329698364094	6.427791824399632	13.010663004101232	8.832406899040556	4.401700837908545	7.860895302046931
4.882519425526572	10.864732186680671	6.406631478199648	12.999418796446161	8.779609932643035	4.381148750729191	7.83644204449608
4.897031253237136	10.814796553352995	6.387424278308442	12.987559339277977	8.72656701419459	4.359373496789635	7.8128375722846
4.911092118819575	10.763637200031553	6.370211278410832	12.976661460794285	8.672899486644129	4.337127526354386	7.788155514736997
4.924436919039656	10.710944842188079	6.355239581779352	12.966770597904215	8.619075577849195	4.314192183956608	7.762004062236373
4.936334030204519	10.65679599678316	6.341947447972899	12.957447294536522	8.564863701695058	4.290586028417201	7.737161396438411
4.946703313370926	10.601475216887037	6.330389384002876	12.948218556621391	8.510619693161415	4.266528332677503	7.713191765276936
4.954793429615481	10.545285554526886	6.320387491388925	12.938693306061316	8.457147863727364	4.241362917069149	7.68805849524708
4.9608975235907975	10.489432544864432	6.311273545911746	12.927508528681262	8.405248463840035	4.216533332968196	7.6596379182007635
4.964104720177039	10.43476079117053	6.3028549638961024	12.91414209476519	8.353488476167792	4.192273483285442	7.630498784998843
4.964303725300513	10.380470090626378	6.294675520653628	12.90045089221981	8.302736868811873	4.169687618577823	7.600787433185667
4.962475494491367	10.326998346578824	6.286533222734395	12.886726835162428	8.252850484242087	4.147350592184192	7.568739287437297
4.958497480302875	10.2749881317507	6.2785694978465	12.87390254282799	8.205032937840924	4.1248338941375025	7.534237859492991
4.952141012419452	10.224599439314707	6.270848420061017	12.86167782578407	8.15917508733465	4.10215451054932	7.498726253915052
4.943397770700182	10.17512915423198	6.262993605364447	12.849558257995193	8.115392843215247	4.079290272411651	7.4610695233131965
4.932602362886435	10.126729017240995	6.255581252051046	12.837668400819243	8.074161984592664	4.056515192332202	7.419936290794376
4.920373976114682	10.078847643791235	6.2482422762086545	12.825639772198075	8.036236885980955	4.033729469770199	7.377139581424591
4.907231327571222	10.032407759933585	6.241295183915839	12.81346582008452	8.000065480281027	4.011472561685425	7.332838993815573
4.8930394146557195	9.98677030900087	6.234245218480794	12.803030320245083	7.965830605747612	3.9893461789101767	7.28930191666812
4.87864804326766	9.940780056937385	6.227564009120173	12.793898518901315	7.934175441368916	3.9667458427761915	7.2446082994931285
4.863972332789836	9.894528384560797	6.2217956640121495	12.784615095284039	7.904970556190924	3.9433807793544244	7.199662333969596
4.848526224452148	9.848483450539236	6.2172992471753625	12.775222643421452	7.878615286934938	3.9191830595716612	7.155601019032807
4.832699173912225	9.801998216342849	6.213407223679708	12.765109847593695	7.855125965260627	3.8932681824524353	7.111813016346591
4.816195591720516	9.754571957420419	6.2101513058025315	12.75501192686179	7.83441984592133	3.8657645299018824	7.068427671567464
4.799201205244965	9.708365840117004	6.207884316109444	12.7453243268481	7.816611991290751	3.837059059732128	7.026166439706596
4.78119862997094	9.662796914124424	6.206672867474054	12.736566465501225	7.801194260258038	3.808415792005265	6.985596869552441
4.761494379576409	9.617479867127999	6.207142864304644	12.729308582790658	7.786973795853957	3.7794285344538276	6.94495427574841
4.740778933094111	9.571996735469146	6.208743286043054	12.723847555916578	7.775098462842436	3.748763546787925	6.904587050342888
4.719133230748378	9.526557280748506	6.211669529657643	12.718369913615394	7.765457312611722	3.7163176371685283	6.863484277919469
4.696359945502695	9.48187146203577	6.215070458298518	12.7134333271947	7.758119919948652	3.6829956698335797	6.8233778056331165
4.6723505238049095	9.437615012168687	6.218787853852481	12.708892604074954	7.752278160062684	3.649311531843483	6.783543851034568
4.648462371675126	9.393408824328482	6.222218613847272	12.704776139552207	7.748802772053246	3.6155530497874597	6.7434595021612935
4.6249566520997645	9.35014777853875	6.225974808767259	12.701180462444459	7.746851794869477	3.5840398065380588	6.703202884895797
4.601973278508146	9.307819803489345	6.230232970726203	12.697727782278186	7.7467885454350025	3.5537960214394047	6.662616834080088
4.579402133925341	9.26563934216425	6.2344130833502245	12.694385195958185	7.7470253051263605	3.524901873195181	6.622084463051006
4.556953965939168	9.224011808288495	6.238136917483071	12.69063486656182	7.747899913539455	3.4962842952391564	6.581173159194105
4.53484701124686	9.183285901138747	6.241033202904816	12.686206562170147	7.750550101947927	3.4691565455715963	6.539940455665336
4.512462633738338	9.142846092242385	6.243744146699701	12.680968603648608	7.753820191636961	3.4445813205565115	6.499468762127422
4.489467790070846	9.101999622074704	6.246192127955159	12.675574477465098	7.757528172236687	3.420585578609836	6.460012734248831
4.465258347493802	9.060308306643083	6.248471257305153	12.67019791221169	7.762424770955664	3.39679885732581	6.41978789654123
4.440701355858764	9.018810940631557	6.250974811092249	12.664335918588712	7.768379171331232	3.3728992856225166	6.379478231675139
4.415387445660991	8.976632922345713	6.253787380369142	12.657016477434023	7.774212337508193	3.3495650940543724	6.340494327265292
4.388289692889988	8.933149008419793	6.256151847672501	12.648740669153312	7.779527321724853	3.3259451603007775	6.30265419227626
4.35845226368891	8.888270745461353	6.257131526964174	12.639476944500128	7.783581332841513	3.3026426785999763	6.265361071882529
4.326766458581908	8.842541718338259	6.2571361372505905	12.629521440911887	7.788581490053941	3.279667661379766	6.229456121669222
4.294627102637349	8.795985174497455	6.255893358159683	12.618363134776006	7.793611606370373	3.2569611011305297	6.195154428442742
4.26190157633491	8.748320416806877	6.253718451359424	12.605969274229523	7.798496121029336	3.2341358946925944	6.16363039035315
4.230074197254298	8.700197424006902	6.250464992034354	12.59294447208315	7.804330685559621	3.209789871323099	6.1337985931680254
4.200123414908444	8.651775786469427	6.246633590422881	12.578382547656652	7.810861434771076	3.185101360692987	6.106895086184985
4.17201076241071	8.603354344164607	6.241761526269427	12.5623110207851	7.817155016861568	3.1605395096069033	6.083161213919689
4.145182860869855	8.553926300029216	6.235326666621715	12.545611331425555	7.822367112109768	3.1365533722881547	6.0632677467975835
4.1194643252891145	8.504785303514625	6.227276993058387	12.528858845734636	7.8271309106004665	3.112244255690223	6.044762000777058
4.095535447431445	8.456030340581817	6.217555417182936	12.511497444705176	7.832441083740826	3.0873936305914267	6.027969948097439
4.074872944423406	8.40816797098164	6.206273465381881	12.49339423169288	7.838147379483088	3.0626442930257203	6.013903472860847
4.057447596641905	8.360630480896083	6.1939387633458525	12.474719300079201	7.842996095875495	3.03788668488105	6.002539723683265
4.042741497033733	8.313407532874066	6.180930923918057	12.456427672127099	7.848048162372294	3.0128732930262387	5.99249441318456
4.031263547801121	8.266653219734806	6.1669738717423845	12.43864816085281	7.854045871496284	2.9874510225904536	5.983042427130191
4.02437511318015	8.220211253062649	6.151880529893421	12.420257706180218	7.859683126493677	2.9631747060130333	5.975355324773148
4.022170812587864	8.17358498631514	6.13561448373218	12.40168425923857	7.864535915209936	2.9387806558764744	5.9694542224456075
4.025161198972136	8.126477967206824	6.105622285431804	12.383197094704256	7.870317074707613	2.9139994722296394	5.964462153045143
4.032197327910134	8.079309879670161	6.062370061313442	12.364413954212292	7.8769660697862856	2.8877900460388615	5.959621689936811
4.043129365321668	8.031718911371637	6.005522231361226	12.345795769582152	7.883276075657318	2.8613456137751694	5.956285725198933
4.057486670677364	7.9836351064920805	5.947876032332062	12.327937015502078	7.8892530376699535	2.835925684750032	5.954594376584719
4.075086104248834	7.934542474338404	5.890260125588075	12.310340529868293	7.895148589792319	2.810687522045893	5.953780052158554
4.095279752412943	7.886194426152728	5.833103462817415	12.291794272900953	7.9009030329442735	2.7851734607011265	5.955235174128778
4.117635744226027	7.838653068061548	5.77628044185558	12.27112525716942	7.904862780281008	2.759514237569262	5.958504600947981
4.140725187593301	7.791922712794722	5.719236814099242	12.248337936578846	7.906396352078895	2.733086694934966	5.96304502165683
4.161701066591953	7.7467162330469295	5.661228487730176	12.224102058915724	7.906478290550448	2.705718905555059	5.969878791081567
4.179831043465975	7.704244572575099	5.602091297061527	12.19774686295668	7.905990889366624	2.6779064971081152	5.977241652492791
4.195057514687052	7.665251858226543	5.555210422179964	12.16938002119143	7.903794854777711	2.6499042851544528	5.9849049218973605
4.2085087649467585	7.630093134108651	5.520330018860939	12.139178223923665	7.900127663089404	2.622389188224601	5.992509445029053
4.2196003401870525	7.598847739714179	5.497518351459983	12.106207507713307	7.895348197493564	2.5947668036550584	6.001320321857585
4.227686844970413	7.571641981965294	5.474422246114387	12.069800884509807	7.889474091791103	2.566682166676041	6.011909410513815
4.2330554338742985	7.549578841826773	5.45023462295782	12.030110270644206	7.8830148799682185	2.538340061477014	6.023041306107239
4.236232364007747	7.531061922099763	5.424176950242051	11.988169067909718	7.875408631205444	2.510331851544935	6.033422774974969
4.237890847434194	7.516219482226273	5.396477317369213	11.94435881925414	7.867624237206512	2.48148401815814	6.04436672182667
4.239041198271845	7.505847973674018	5.366699317014879	11.898192214336484	7.860327520214867	2.452448516072763	6.05628906308921
4.239170127911692	7.49910268806046	5.335699257215922	11.849956091070279	7.8522772785439425	2.4245311435201264	6.066393407260468
4.238303658191477	7.496167181942298	5.303667966975154	11.799945556574041	7.8433932526048675	2.3973890149497055	6.0764151605385095
4.236297107664999	7.496380557989135	5.270984804756609	11.747632506520958	7.83378977378642	2.3704472104076366	6.087187353594743
4.233078401216543	7.499675519599048	5.237336569849925	11.692505521529046	7.823970343729091	2.34305328955863	6.098346508274368
4.228373269065342	7.5058704033017785	5.203263835905866	11.634804478727224	7.8132139938104	2.3154334815574122	6.108139249663325
4.222047428466854	7.514267069425229	5.16825652373318	11.57475225629636	7.8013588645001875	2.286968611170062	6.11714995500623
4.2142023203532695	7.524523352234024	5.132483031540804	11.512525917163913	7.788351321782838	2.2570820573374557	6.126650809163621
4.2044271441775365	7.535869960626301	5.096170096836943	11.44761589228429	7.7755494267192455	2.2267459033789723	6.135892369139442
4.192343942332605	7.548328483515214	5.059425171396755	11.380769649244337	7.762334819196104	2.196607458194262	6.144533385956878
4.178239540468941	7.5615248145246525	5.023197307876162	11.31253870482916	7.7480588705052815	2.166257701830322	6.153279335458416
4.163823196239427	7.575779445673161	4.987606882426521	11.243200076806355	7.733834381920932	2.1346506485040098	6.162479493280288
4.149145032960091	7.590212327814233	4.952170194143935	11.1731629958223	7.718801385232751	2.1040573754600813	6.17085348381422
4.1350192342159415	7.60563442130365	4.916488066683325	11.102225737071198	7.702597136803206	2.0747707652283487	6.179414717129136
4.120404728676412	7.621948386288737	4.88057840065713	11.031225131276921	7.68487102988168	2.047110173313932	6.188068270923306
4.104864629404415	7.639634941645323	4.844661034693709	10.96030286018341	7.665991705352718	2.020732215332558	6.197079172645362
4.089965229221338	7.659025141497217	4.808973472931671	10.88948771465969	7.646531541890857	1.9955388540902672	6.206412302020565
4.075857399163446	7.679641448666122	4.7740767415085905	10.818623724928328	7.625728623566156	1.973282489605706	6.214482254823801
4.062033889200868	7.702257223594132	4.740170858843013	10.748776237565957	7.6027170331232465	1.952453436697055	6.221271794544692
4.047990029571498	7.726939412074218	4.707183673110191	10.679969693501912	7.577780114228889	1.9339270377570346	6.227406644829415
4.033906439285242	7.753071836633159	4.674740396016579	10.612001861753223	7.551497669184073	1.9182696518559759	6.231074880572073
4.018887088884304	7.780479226735123	4.6431223933265775	10.543828823605718	7.5227450153435615	1.9062710851956084	6.2322002121527476
4.002124150863096	7.809466075026275	4.612804328308942	10.476639917039439	7.491851931500201	1.896333656460819	6.232718087173282
3.982826178763627	7.838970728274424	4.5838656545730325	10.410034302420845	7.459491946659733	1.8883564741049585	6.231902155823473
3.9621534801110214	7.868272517736875	4.556438590427033	10.343253011991319	7.426776077276798	1.882551961412771	6.230733387904211
3.940822233027932	7.89690297304746	4.530767488623093	10.277391943725448	7.394054043612014	1.879868851469659	6.2288969990308685
3.918245421602979	7.9247780146593545	4.50695410456854	10.21281761589382	7.360913860668284	1.880086507134518	6.226333123962109
3.893895422468308	7.951697650976273	4.4845219065893644	10.149076131253642	7.328476555758094	1.881419366494235	6.222617275586906
3.8687396680193085	7.977596904802738	4.463045517180324	10.085974088539054	7.29715592289698	1.8844080479544476	6.217540755811408
3.8436354654695246	8.002353075386056	4.44225486393626	10.0234735155235	7.2665651894036065	1.8884861739826686	6.210455779935
3.818466500977826	8.026084602136113	4.421859628646367	9.962101829347375	7.235388193965305	1.8935504066267033	6.203452308988557
3.7931121279830298	8.048889794793958	4.401968692709493	9.902103397643682	7.204491156320256	1.8990673909256497	6.196484820631165
3.768134349338289	8.070144366610425	4.382393699850297	9.842576735554434	7.174008676746138	1.9056877381983612	6.188426501380796
3.743333969805635	8.089965131882888	4.375880850624957	9.784155567413979	7.143112470168372	1.9140727105397108	6.180128778490877
3.719377064125808	8.109403383866654	4.381920108329722	9.72683218090223	7.111717439113701	1.9241434526377945	6.170599475780355
3.6970189934827276	8.127952360963606	4.400255764475671	9.669317184389177	7.080958862780668	1.9344338543271864	6.1611596258144505
3.6763988230851856	8.145914131656944	4.418397599740175	9.610848005141394	7.049765206127637	1.9445872838090885	6.150226918183698
3.6579139785361607	8.163511556715113	4.4360011796472945	9.552755823454559	7.017491583151028	1.9553962118302557	6.1388111594742885
3.640866652834323	8.179557587840629	4.451902528961984	9.495572989486556	6.98394479571279	1.9668993885269763	6.126575883699012
3.624964017045857	8.19421308403247	4.465670091451739	9.439372332923242	6.950076835828402	1.9790833144340412	6.114142412246575
3.6103301982081932	8.207791268888968	4.478909923137486	9.383694136768998	6.916208225193361	1.9927789975314474	6.100548532878896
3.598285144309218	8.219265634199884	4.491904228034513	9.329155314639562	6.88142411112361	2.007111970839081	6.086393697632517
3.589049720821447	8.228780285039765	4.504671839158367	9.27667374129274	6.8459229207468555	2.0216743662840195	6.0710649923839055
3.582538217665262	8.236070187265724	4.504057341597776	9.225480362727984	6.810881210581809	2.0358724684237264	6.05494718212187
3.578188825454289	8.240207641458445	4.49049575612657	9.175818715249298	6.775002015910665	2.0498471715873836	6.038642116717174
3.575536908508394	8.241060045934336	4.464037713429269	9.128361636720209	6.737861544891655	2.0646899323333328	6.020024116068416
3.575318624380839	8.238431914561822	4.437363071682677	9.084745733451763	6.700480489891964	2.0802449783011476	5.999058947496534
3.5772577991389247	8.231973776527477	4.410532984752989	9.04318388828218	6.6621283490654015	2.0958962190935564	5.977577524190946
3.581907192495099	8.22243761220341	4.384810809445694	9.00331378524393	6.623962905861487	2.111417080516026	5.955845576435021
3.5890540927455605	8.209412727741869	4.359851481466864	8.964819462219094	6.585295953732174	2.126839937784811	5.932946334724328
3.598374070143563	8.19270035550921	4.335492552693139	8.928185579533695	6.546877384393163	2.1411062977969166	5.909775680200518
3.6095745800870165	8.172779981177545	4.311210561814605	8.892818823877377	6.509515098467614	2.154044416031371	5.88594857571258
3.6227818219777976	8.149441674104988	4.287068082576735	8.858135426226664	6.472971402533177	2.1663693171773395	5.862189679486254
3.6384855469408466	8.123045144035245	4.262457513078614	8.82556764165062	6.4356187774401095	2.1785177424847073	5.837356693024083
3.6562591820167922	8.094062877633277	4.237356083683036	8.794575606810803	6.398554168097634	2.1901904906859686	5.811616877546292
3.6761719582122536	8.062713667762257	4.211442632349363	8.764965614720506	6.360880816880838	2.201353706318246	5.78606592877067
3.6978548171351258	8.029591292615834	4.185243376816633	8.73610028354903	6.322475662722818	2.212583296362304	5.760706520047106
3.7213736250500684	7.994810372576239	4.1587781945941344	8.708937126009555	6.283757193318947	2.224705481817716	5.734504855135805
3.7467685432875837	7.9592292907986	4.131544615183563	8.68407897822184	6.244571017672905	2.2371941422595025	5.708065237821539
3.774283892610655	7.922695405710753	4.104104104360748	8.660355309787857	6.204744518649181	2.2502994588992196	5.681748249922489
3.8038200983617902	7.885123976907044	4.07579100388332	8.637607130574585	6.163575580066188	2.2641466184746544	5.654285802059511
3.834381875683599	7.847435521153701	4.046088756315623	8.614883596286598	6.1209927913241415	2.2789248818728933	5.626557273621069
3.8652401626044397	7.810541623654179	4.015341814082414	8.59184999361794	6.0773032130543925	2.292406246553453	5.598229552295024
3.896299197666274	7.77408431216312	3.9841633200476982	8.568644293942764	6.033951433407472	2.3046666300109666	5.568438343487304
3.928312809758973	7.737871914742745	3.9529756278964867	8.54565938378258	5.990482240734601	2.3162524965744655	5.537912865725665
3.961432760075284	7.70196781938132	3.9213511460516197	8.523047815201558	5.94790830657893	2.327447670139267	5.505966493244797
3.9954851542240797	7.666508177510911	3.8891578928006565	8.499196973219018	5.906042624883992	2.3377852273606305	5.473154299067196
4.029501254342734	7.631703468091066	3.8564402494506766	8.474554092213086	5.866233624624536	2.3463636939136228	5.440349491460956
4.0635632175317635	7.597171398685912	3.8230169455047256	8.447873468035864	5.826788673009156	2.354496021644813	5.406966085154066
4.0967949019750005	7.5627553464246935	3.7894317588536537	8.41990868844155	5.788532215351771	2.360581085524532	5.372778597096974
4.1288102808066185	7.52880161589914	3.755452470424948	8.391011219027352	5.7520747583986624	2.3643607816017482	5.338924479512908
4.159857464873675	7.49509857525997	3.7213401747144994	8.361940886313866	5.718152193075159	2.3659623754209704	5.304614419215395
4.190699091332073	7.461584477921431	3.6860591283049673	8.33278673379285	5.6862056336159865	2.366853068885095	5.267745710423041
4.221142201379206	7.4290359094346785	3.650072179346078	8.303078701044369	5.655155711169745	2.366575741644875	5.230095072358484
4.250338844734477	7.398270562844848	3.6127719669168687	8.273490031189514	5.625008519409524	2.3648925924211652	5.18991044034906
4.278167830824292	7.3690836622760845	3.573950458689886	8.243712198808893	5.595072337981249	2.360638042339739	5.149129502830655
4.304288980197536	7.3410240944421155	3.5332609941504787	8.215001301356411	5.565239714578002	2.3542450566477715	5.106487707195861
4.32925687092176	7.314444835477473	3.4915578190969447	8.187468734531231	5.534750087953206	2.3467367311749316	5.061888669867212
4.352185069659396	7.2888454321009215	3.4490307817443684	8.161907065532173	5.504739935149198	2.3366114923984638	5.0157116772778245
4.373262277209932	7.2647309553173205	3.4056764218258553	8.138381549893458	5.474436799439457	2.3250540604195464	4.968837006250245
4.392131623425655	7.242801395109465	3.362021542501282	8.117292127587309	5.443571855389736	2.312069554261495	4.919106021823273
4.408057649385051	7.222685837304732	3.3181826046982366	8.098389634544933	5.411713462441471	2.2975877296349148	4.867223056220119
4.420897837997374	7.20440174785323	3.274555422844629	8.081351344976488	5.380412514488925	2.2814057763546116	4.816417151445058
4.430978339947389	7.18798178794656	3.231345197606571	8.065440164362872	5.3499751842523855	2.26406816559081	4.765090085127461
4.438730387981093	7.172544491622527	3.1887302233728727	8.050460666105593	5.319098137282094	2.2452353365851923	4.713234159325419
4.442454629759347	7.158266880360922	3.147880157737959	8.03763453013687	5.287203037943449	2.225473392513997	4.660275081936072
4.442282168526097	7.145082974312912	3.1085070740212504	8.026497957524349	5.255175349943364	2.2048685477882786	4.608553449067161
4.4378867114981615	7.132487253544979	3.0698439695378466	8.016357881263035	5.223636696337392	2.1828744707354666	4.557597355122611
4.430275982710549	7.1210328756353976	3.0330479504672696	8.006534220451556	5.192576038362805	2.1603855053410013	4.507776263991408
4.42078105636546	7.110484357170823	2.997714349134708	7.997247885035368	5.162437721401319	2.137329078450561	4.45910523530122
4.409790320309675	7.099854475319618	2.963514228878915	7.987681327107585	5.133424262966616	2.1140831243622977	4.411826391305878
4.397329268628698	7.089685969070983	2.9307526595107944	7.9783479819024885	5.106682248541639	2.090491632346563	4.365043047476056
4.3841686145770735	7.0796394571262296	2.899546951050417	7.969035991002479	5.079482010316623	2.0664117428229423	4.317998134374424
4.369838013248335	7.069348289572092	2.869067352412095	7.960143683325607	5.050961240478708	2.041622372982257	4.27048625788203
4.354653717695652	7.058860883546893	2.8393039138630813	7.951493919924775	5.023414989387438	2.016314053967204	4.223350529810102
4.339914303959509	7.048802015243853	2.8096840501623874	7.942159519632091	4.99711665416467	1.9903741712842515	4.176099401612822
4.324809558292366	7.039671842390339	2.7805072366450396	7.932107561321964	4.970914015111526	1.9632579812766486	4.128174784141019
4.309604896454643	7.0319688261626	2.751928611372175	7.92216145778315	4.944860031901572	1.935524418228196	4.077578620641472
4.293916920497546	7.025774928279968	2.7233496297227116	7.912490041394028	4.918483182864223	1.906522607003883	4.025669434615348
4.277561487143238	7.021468196128138	2.695273967773186	7.903492628898683	4.891759823880739	1.8767704328686934	3.973856345309336
4.260535851011623	7.019197212952404	2.6672583007226227	7.895464423658765	4.8641530684224	1.8470153003894456	3.921575730727991
4.243614242516712	7.018851028578514	2.639341434638419	7.887924228254809	4.834855905928041	1.81708096679546	3.869304475862557
4.2264367460658585	7.02031116433678	2.6113478973869237	7.881294956380733	4.805955320009624	1.7870306627648023	3.817741154939275
4.209318341513912	7.023597600552638	2.584087545874412	7.875333676500475	4.778733263371113	1.7568621573723087	3.7679178112670892
4.191235505371411	7.028793698091402	2.5578784004980317	7.870739481669339	4.752182272742391	1.7266274932296661	3.7189891351027047
4.172413209474304	7.035980214111409	2.5331103527695817	7.8677517091477425	4.726913657579428	1.6961093540288756	3.6714015528162567
4.153502684480954	7.0439339958998595	2.5096451583270105	7.866641395305736	4.704159744217582	1.6656556687862156	3.6245816489602345
4.1344850165859475	7.052510724067738	2.4878533650934056	7.867451569814213	4.683386707927771	1.6350895992049228	3.5811715009809357
4.114625617977383	7.061040343983117	2.467441488205875	7.869283945828322	4.663788727614999	1.6048575428712117	3.538466833449207
4.094629854895216	7.069575872827459	2.448502344620971	7.872584061028552	4.646380757801225	1.5749362476136655	3.4953179295862786
4.07341457302098	7.078004216690538	2.431160053926811	7.8770172650920705	4.631419107761319	1.5444533601636226	3.453632831623163
4.050955412086915	7.085974029227104	2.4153082038693086	7.884001857921623	4.6181221587917	1.5138273655738115	3.4136228069328878
4.026920382136952	7.09341908582074	2.4014456856858324	7.89325549714162	4.605523651691016	1.48357307377545	3.3739592976418504
4.0012453825792536	7.100508993606651	2.388927027641699	7.903885373660988	4.592308080479435	1.453275730805982	3.334305016753484
3.9744475576380682	7.106826185619758	2.3774460141519174	7.915578473329061	4.5790495845328	1.4227759946445335	3.2947188612854226
3.946427911951344	7.111683379851139	2.3667723285847226	7.927941208834938	4.56528476020896	1.3920976116708292	3.2557158899976564
3.916774852742753	7.11528594176187	2.356852534741641	7.9420326325925625	4.550408405648337	1.3612095245265585	3.2165216256088427
3.8863805020082416	7.117865043642106	2.3474127899334047	7.9570774225726195	4.53315706258695	1.3301346090701687	3.176388822669564
3.8552250248454207	7.119675919826704	2.3388130058853496	7.974298484466935	4.515558546825955	1.2980173617853161	3.1364893091112727
3.822737432111262	7.120752584755882	2.3305689874292574	7.992556456416708	4.496781132900523	1.2649392252234986	3.096738676316373
3.7890759056916026	7.121131495400645	2.322917625238392	8.010974779320131	4.477056733177129	1.2314858100879842	3.056455059359416
3.7534052049141247	7.120857294893224	2.3159412842000027	8.028601701322918	4.45635992748349	1.1976693947715065	3.015191813290915
3.7153954980468273	7.119611357819177	2.3095399820214966	8.04594132574753	4.436315823363946	1.1635047694908387	2.9745895428012306
3.6750905427897944	7.116985723942371	2.3035188829914888	8.063307317599039	4.416853398657199	1.1287675223114824	2.933822259850509
3.6317201304259172	7.113156464395583	2.2979730608977715	8.080576492328522	4.3969726591497995	1.0945234381755704	2.8936780563062525
3.585763765017476	7.108788068191916	2.293289027502365	8.096655674227616	4.3762391378307415	1.0609949629385933	2.8532912961115504
3.5373958064126136	7.104732030839888	2.2896847666986635	8.111248597744115	4.3551171251605965	1.0284155809079831	2.813149470991683
3.4856948035726814	7.099643337919233	2.287129567521794	8.124328791889335	4.333874508763111	0.9959710356235716	2.7744339743370783
3.4313502952521966	7.0939773695229	2.2854332352090885	8.135246265578486	4.310425473795207	0.9648376886717148	2.7362465155819664
3.3732957946787696	7.086904645853106	2.284957387588757	8.143507115603521	4.284887191425371	0.9351636400458148	2.697485163540446
3.312891003333147	7.078438698053277	2.2859445092108763	8.149381580572504	4.25722325581853	0.9071271954049034	2.6601287973648087
3.251486913873939	7.068469970575026	2.2877061882905285	8.153114490584164	4.227387117561319	0.8803519340743561	2.624059248175365
3.189027885537225	7.057835156936933	2.2902800883971515	8.15403031505347	4.193607491024029	0.8544531061876358	2.5858512060658665
3.1256007387667717	7.046381626444959	2.293684964868284	8.153532535045825	4.157624579140565	0.8293694924988897	2.5466619230226426
3.0619149093382974	7.034304720022807	2.2983413806004576	8.151251615908453	4.121450267817593	0.8047096274315445	2.507480997772282
2.9982430148008907	7.021371492861006	2.3034634875509488	8.147818581254647	4.085623735385559	0.7807055145647044	2.4682877556044955
2.9349848523673896	7.007459964383046	2.3089423158302482	8.142329124018465	4.049489627382449	0.7567719183505918	2.429196475036241
2.8724469523826635	6.993541479220364	2.3146757192495833	8.134951237012025	4.012331522545147	0.733598662428564	2.3888741428757942
2.8100588390735832	6.979077080173268	2.3201933562295185	8.12676283245221	3.975611745344186	0.7108993973361446	2.3467738817754533
2.747917979153723	6.964938542735176	2.3256320136262123	8.118909225959275	3.939299709428694	0.6878406553761677	2.3044829185391515
2.685826324104234	6.951184253282692	2.3301800097475014	8.112156750781569	3.90240795029522	0.6629278630420536	2.2610161600206484
2.624227230111695	6.9379370214801295	2.334163779714158	8.106005924923778	3.8651563656072954	0.636904473824385	2.215548422459564
2.562730174395437	6.924794441705778	2.337306351030839	8.100187962284235	3.82961099490513	0.6100655218108808	2.1710050809585066
2.5019253356870457	6.91203361609385	2.339690860588686	8.094747629629099	3.7950789123807613	0.5830403668216683	2.127100742910499
2.441112588752571	6.899838087881718	2.3405870355510885	8.089482864469968	3.759710778596175	0.5551415052054083	2.0827031460191683
2.3797579409052525	6.887683100756147	2.3405122381464367	8.084554313921355	3.7236937822179574	0.5262324594051863	2.0375637558881734
2.3184808817185414	6.8751771987272905	2.339286565874873	8.08005210635232	3.6875540241742764	0.49759580745230275	1.991660117542538
2.2560610394688445	6.861591355710355	2.3372147499114018	8.076599489810182	3.6524554521626977	0.468424149668457	1.9469200001007985
2.1927822069264633	6.846890744811966	2.3344623077966546	8.072508920709362	3.6177584863300547	0.4392540421355891	1.9040092968579982
2.1284318382064464	6.830660706728124	2.3306454530403338	8.067125519603254	3.5842391080350002	0.4099808593016958	1.8595767384433786
2.063873048084632	6.8129352273285475	2.32651459171589	8.060538207603535	3.5528590714091273	0.3814221476190013	1.813897178273861
1.9977574238622215	6.794085155586517	2.321633215746074	8.052829556413396	3.5236281844378534	0.3537373050364318	1.7682281368489794
1.9302419879577988	6.7741605922403085	2.3162199227609808	8.044601440356944	3.494480939954108	0.32711373837622504	1.722360454982448
1.8603592104109121	6.753657966958921	2.3102654072749904	8.034647698450586	3.4659640019780706	0.30075740990101957	1.6755180653056299
1.789448023221375	6.732956814330491	2.3040590224327104	8.023194295266084	3.4388312376774692	0.27511204598457334	1.6289396992190046
1.7168693640833765	6.712107631226249	2.297259392536542	8.010044036122677	3.4127270796951734	0.2505091917847643	1.582504512988721
1.642355584494993	6.691528835438932	2.289621646639617	7.994875842758066	3.386942277843879	0.22521305050476695	1.536832398861397
1.5669296153315466	6.67130719226099	2.2810035776601936	7.976670117939704	3.3621178135661776	0.20018954879133324	1.4894100088300157
1.4917680032662366	6.652047694129075	2.271753238046887	7.956594350140953	3.3393202876166357	0.17484109432092268	1.4414195857886885
1.416623560507665	6.6339390755664835	2.2616145565505197	7.9346603556228406	3.3171600265787617	0.14866364244505806	1.3945386810550322
1.3419355984255557	6.61685253413766	2.250618741434912	7.910448266840917	3.2952625732420135	0.1223006497067564	1.348212147652653
1.268533762861317	6.600653197405547	2.2392267801666312	7.883624455978938	3.27475385653975	0.09513320885687071	1.301813891398025
1.1968053949337687	6.58530533757181	2.2268675508680564	7.853924420481615	3.256360548951329	0.06721938503141067	1.2560164750788327
1.127078359589629	6.570458349983786	2.213736653715437	7.8228658111185965	3.2395954955273187	0.03876634098451463	1.2116408642573053
1.0576628370105923	6.556301934278386	2.1997210848057676	7.790011398741101	3.224360861010462	0.009390649031568742	1.1664397083233593
0.9896120238061045	6.543801404280696	2.1853084284648396	7.756319414562381	3.2110487155839174	-0.020843032902452287	1.1220394279748862
0.9219832864126091	6.53240086827661	2.1706101648418525	7.7220551182107	3.200259555233481	-0.05077792041601155	1.0775672631448896
0.8549128847738208	6.52218919613506	2.1555612837860174	7.687488759198328	3.191831555509109	-0.08088954238897897	1.0339321413759193
0.7880146869845204	6.512929920629653	2.140081975336038	7.651823969523221	3.1838943461879894	-0.1109106856057335	0.9902172409418575
0.7224836832677695	6.504661677013904	2.1242932442124816	7.617066875467017	3.1765957093226764	-0.14004095349314521	0.9471831613297533
0.6585087712240885	6.497592057165972	2.1078742047628225	7.583521299306333	3.16977729204425	-0.1691691974523045	0.9047547883456045
0.5964706826340224	6.491076004718357	2.091238554400033	7.551247638126729	3.1629848678020482	-0.19855532081568533	0.8628835287583093
0.5373111938656713	6.48589686174861	2.0747919576822906	7.520300954638613	3.1544233140120284	-0.2290730448383558	0.8199991511521122
0.48178194593621654	6.482371927736053	2.058556863622942	7.490820834487197	3.1448158943413342	-0.25910603808869404	0.7773233950646772
0.43171673444277564	6.47968021186585	2.0423612313671784	7.463540426689014	3.1342960069639947	-0.289457827154863	0.7345636298399002
0.3859717160735488	6.477446693982505	2.025654415687689	7.4382047831809315	3.1228887463308195	-0.3204195280506932	0.6917073125044083
0.3460170986830961	6.475400373439501	2.008829662588234	7.414134758095427	3.1098690256289934	-0.3523442475169541	0.6495550839317962
0.31224263075337944	6.474360372741939	1.9914521829086582	7.392042123942384	3.09521440617108	-0.38468378096838185	0.6071749851887311
0.2836346338298557	6.474197050549718	1.973603708439291	7.3731100541912085	3.0811998529549407	-0.41758694129847945	0.5649988580090308
0.2609204656345939	6.475661988745077	1.955363772624507	7.357153531031681	3.0676040566262412	-0.4516214851927927	0.5232175555496879
0.24291345185316476	6.477868431202117	1.936634513234347	7.34389412767858	3.054222702377767	-0.48655012296044237	0.4819938123691363
0.22889054378890888	6.482073099356099	1.9176486144432037	7.334517793305435	3.040930642752786	-0.5219085603257413	0.4405949920741805
0.21851031190773484	6.487270273642177	1.8980737724142058	7.32972565452543	3.0294350808734	-0.5566023823561406	0.4017739669400109
0.21132174400152992	6.492881450391973	1.8777051664527638	7.327657486752615	3.0181711838265337	-0.5912936792696535	0.363542268233097
0.20638720666601662	6.499286482148425	1.856832648857604	7.328531452992466	3.0063814657063914	-0.6256599674452002	0.32740734870037214
0.20392321734184293	6.50636412617123	1.8355242070192146	7.332158874333274	2.9946147864783375	-0.6588928673433011	0.2913548339171882
0.20299718373962278	6.514166007348457	1.814020128108647	7.339459609590598	2.983540890332326	-0.6906638087131306	0.254376796321523
0.203520165548094	6.522136359788031	1.7926095891350622	7.3497049874574705	2.9743914111866765	-0.7206559615557815	0.21768014406931493
0.20601666417307554	6.530277235899185	1.7713770218735223	7.361823383567567	2.9649248624073983	-0.749065022290319	0.1812858527079283
0.20857514165910768	6.5369265370730165	1.7502153911539307	7.375015536622565	2.955415156549262	-0.7744652711297807	0.14538716458867224
0.2102687774688028	6.542613961227548	1.729665570445617	7.388950873534025	2.9474675624090576	-0.795715807736253	0.11021372119128175
0.2104279667390574	6.546176616764002	1.7093733928112678	7.402873838159511	2.9405843990234173	-0.8126249041150967	0.07691710565739218
0.20895810062246203	6.548618096890169	1.6897304060808482	7.415984254487159	2.9338575776211635	-0.8253692778225863	0.04343396968233458
0.2062450267286463	6.549809855662249	1.6708343454442	7.429465047219457	2.9282653584057927	-0.8343231032985573	0.011367014475514135
0.2032124490322107	6.549838273464266	1.652549617472297	7.442698378686138	2.9255898287560798	-0.840455296068044	-0.020044575322730067
0.2011311781975579	6.548109780337968	1.6350014673530353	7.455837529048834	2.924713703581315	-0.843855901741733	-0.04900629210503987
0.20006625956129576	6.544625451378995	1.6182767502236712	7.468926684111697	2.9260237135577927	-0.8450395802216377	-0.07573589280597494
0.20120584989737952	6.539916848104175	1.6023299044929487	7.481375870575332	2.927456965968027	-0.8439070040518288	-0.10055484980143112
0.20405459985944252	6.533901494512038	1.5866052426840387	7.493980872299884	2.9307939677534267	-0.8404184679816824	-0.12416379195914984
0.20841479058404772	6.527000667195568	1.5712884151408018	7.506314114211418	2.936568563547386	-0.8353797510233859	-0.14621701150083874
0.21440813362885844	6.519797033726318	1.5559572073421064	7.518915693746507	2.9438187789240704	-0.8297538873241037	-0.16651863131229094
0.22321523824058317	6.512173763846069	1.5405539397135448	7.5329050917519105	2.952846121082084	-0.8243458381676741	-0.18493103353597523
0.23438578331879498	6.503087311945557	1.5250466486352086	7.548208001026016	2.9651261738337253	-0.8196998500819991	-0.2026365741447042
0.2474297959172056	6.492285110200401	1.5093501020090352	7.564475591562758	2.979787718237599	-0.8153632598469	-0.2207519031956732
0.26116518230294866	6.479144019540454	1.4934288648091736	7.581471033796819	2.9952331738564104	-0.8103023557514999	-0.238521387242747
0.27520989805754514	6.46436549876241	1.4768751217615166	7.599106791135502	3.0122051605593705	-0.8048302424942027	-0.2553866462165819
0.28891088613711857	6.447923760361245	1.4594280006748568	7.617569209534074	3.029785420990006	-0.7987907165091956	-0.2713853654355287
0.30051428842918204	6.429576492992992	1.441186157059372	7.637421590601072	3.0478614626462126	-0.7934542906328962	-0.2867394879910635
0.31066255998678166	6.409367955265309	1.4223832649038122	7.658062129063386	3.064639814520552	-0.7880474080939806	-0.30130025329160703
0.31997873861425236	6.387231162329373	1.403125832991245	7.679178334394521	3.0805373705323804	-0.7815717582384517	-0.31466146893388847
0.3289011230829097	6.363180446083862	1.383231501532248	7.700464280708717	3.0957518989776123	-0.7745242757615254	-0.32650323329342457
0.3371756612792975	6.33703903283883	1.3631354924281471	7.720516332179318	3.109769906460491	-0.7659501332975681	-0.3390805021374309
0.34481340083060025	6.308927115616045	1.3429232695611788	7.74034719634175	3.1213291914833667	-0.756249282246633	-0.3510301373374245
0.3516804414924083	6.279528732068577	1.3227064447782964	7.759412960432517	3.1318414783827864	-0.7460326561908898	-0.36127529341466125
0.3583035543346943	6.2490295437671355	1.3028052918876594	7.779138717620699	3.1415107464933647	-0.7357137253743872	-0.368428979117987
0.3636885470195016	6.21645385904915	1.2833138956521455	7.798680319786925	3.1497062021179976	-0.7256382882433114	-0.37592110558620595
0.36900880531464125	6.1832287267982435	1.2642164348935956	7.8175130039049545	3.1559665722214656	-0.7157300959338901	-0.3826928391784048
0.37374974566256247	6.149604725070469	1.2456872192819681	7.835889870440239	3.1614278333117514	-0.7057345575250048	-0.38758160659650753
0.3774509131356374	6.115196417835414	1.2277079841379193	7.853968310572548	3.1679294185240026	-0.6959041798804835	-0.39017567847975987
0.37988167381831156	6.08031190545941	1.210221455992633	7.8701542433552065	3.175309516607177	-0.6875732347447606	-0.3914831207396189
0.3818927668132453	6.044834453757745	1.1932953338221128	7.885577445853043	3.1821514177765304	-0.6797013886794472	-0.39284255642300914
0.38356950512450305	6.0097028031981035	1.1758500874352358	7.901703963672895	3.188227452847388	-0.672818549617322	-0.39124215042338084
0.38446116548545134	5.974918934759388	1.1578905919126625	7.9172061462683905	3.1948198104344705	-0.6655902282754773	-0.3874173422005913
0.3842063443139838	5.9404496730558	1.1396274685250771	7.932280221387725	3.2011832095508184	-0.657948754889676	-0.3827927099829387
0.38215239583645716	5.906695919670784	1.1213914604656627	7.945832257895	3.206848745570294	-0.6497097305626326	-0.37740172571284547
0.37831393559647813	5.8739358001627915	1.1031907743147609	7.958973426338289	3.212301388154474	-0.6415322725131796	-0.3700460826273765
0.3720782012059363	5.841313492512611	1.0848473317524077	7.973070180967772	3.2188456114582	-0.6332738634091979	-0.36101222282417733
0.36399755577965204	5.8089096706284105	1.0661269850780273	7.987299757323781	3.2261363261572957	-0.6248955957084726	-0.35148621657533885
0.35493487933363793	5.777017537074049	1.0471647731556393	8.001406987404769	3.231963685182188	-0.6159366657996346	-0.34078464611910975
0.3443429676013447	5.745642542457334	1.0275723611188614	8.015773355041704	3.2369799442323965	-0.6062146965053533	-0.3294512546860321
0.33079693621691936	5.714854344385176	1.0073176302633735	8.029456181458452	3.2428609659382843	-0.5965699335032669	-0.3169449551708313
0.3144672909944793	5.683640430853383	0.9867472150026151	8.040698916203134	3.2502876281535347	-0.5872175919090028	-0.3045222817766875
0.29631518248329236	5.652678330964688	0.9662910882837946	8.05077625821986	3.258139129649029	-0.5791596232530064	-0.29198022993053785
0.27748059824961413	5.62188817373536	0.945956192810516	8.060124141361758	3.2667620838852804	-0.572953361025102	-0.278009211968516
0.25889593253081805	5.591295553325879	0.925112512376529	8.06779874137978	3.2770272140838443	-0.5681103809385752	-0.26396214150418673
0.24173302142088238	5.56139765115317	0.9047864528361302	8.073471614913785	3.288148624144097	-0.5641664040579566	-0.2500220920114591
0.225306299802154	5.5319564378787005	0.8849392750618056	8.076866568802695	3.300295849153329	-0.5620757950848391	-0.23600062248481504
0.2094345615844288	5.502725507108353	0.8656809757563265	8.079275365425765	3.3118901404706564	-0.5627404727323699	-0.22077953704186892
0.19372237235788867	5.473529099899033	0.8471409714778354	8.080744292262045	3.3240681907831786	-0.5664560246006662	-0.20499277133963775
0.18019747736500535	5.445358134930574	0.8294775784124213	8.081333236033764	3.3363614258772234	-0.5734265913561968	-0.18957180773358728
0.17054042342334264	5.417747292484815	0.8127993981255385	8.08182682558758	3.3470116859769776	-0.5840054210410466	-0.17431853172030182
0.1651273935255957	5.391130608849902	0.7973159103051006	8.082246291412423	3.3559097702329237	-0.5981188546568132	-0.15884101245543802
0.1635811933717044	5.364883509081457	0.7824622241355611	8.081946514019569	3.3644217676775345	-0.6159029993373639	-0.14261941647017481
0.1650919151125839	5.339615625941998	0.7683412103995803	8.080664963454938	3.3717627706280093	-0.636554865375832	-0.12669226229339106
0.16849704776191876	5.314739473813348	0.7554544826127273	8.080221164256459	3.376904282312313	-0.6592280554615565	-0.11017413461114933
0.17268744310627224	5.290420235558061	0.7427017983754717	8.08037214533448	3.3804435054465363	-0.6839572231733303	-0.09293925068337928
0.17849524941014835	5.267457138686411	0.7299214261273871	8.080072944776477	3.3807860467492157	-0.7094880576042011	-0.07453334966430561
0.18482590965643048	5.245750008398811	0.7174942247809273	8.07848057369339	3.3793622146092215	-0.7341791552412789	-0.056292278536230964
0.19106940004170803	5.225857739210354	0.7053507033529391	8.076705639780071	3.3758697382977143	-0.7582409692218164	-0.039556399596948934
0.19646886929413634	5.207045197080462	0.6935901418728843	8.07628733244177	3.3688644550231435	-0.7813384208955009	-0.021573574618304184
0.1999716764604228	5.188853840790476	0.6822358675419934	8.076393742637249	3.3594246168210216	-0.8027524964026008	-0.0028142743557956224
0.20053128528166064	5.1716513480941755	0.6716354160434703	8.077251789272657	3.3476945954048483	-0.8222216257040663	0.017005864225812663
0.19866734896924312	5.1562605946968985	0.6621419245891023	8.079170372291596	3.3325506575466672	-0.8394181405921676	0.03613305632638816
0.19369157608568538	5.142004459118816	0.6531051549159931	8.082798359872223	3.314602901424537	-0.8541696404953135	0.05613957803245531
0.18619204597117714	5.129266856863195	0.6444586442521136	8.087455144066606	3.2948224451302806	-0.8670594958881442	0.07617866567944441
0.17570732278258186	5.117387317635115	0.6368934349986071	8.092599290509842	3.272723611398248	-0.8782064520969226	0.09562500512925749
0.16195301221899705	5.10610258980635	0.6305288297787643	8.098491639159866	3.2490963572689084	-0.8874730793415206	0.11266134215279
0.14713841520895027	5.095737276835747	0.6246451130502575	8.10612740179809	3.2238754826650977	-0.8956657202250323	0.13013422459493768
0.1309207945259857	5.085954524979621	0.619017052323582	8.11463465174949	3.197865740628334	-0.9038901066410473	0.15014222307087716
0.11337425736450185	5.076466038055599	0.6134992182764438	8.123752589361576	3.1713017196392372	-0.9120963141620232	0.16878285182899735
0.09452628390757838	5.067715528524228	0.6086288139189331	8.133045616572678	3.144307832345946	-0.9200352865564221	0.1854006903809159
0.07341487782083983	5.0599457228679015	0.603531806664318	8.143860830846439	3.116419797520877	-0.9282082333919096	0.20178713675592055
0.050254554355322785	5.052751965842568	0.5978332414950419	8.155126722149031	3.088692369097293	-0.9359154554261104	0.2191109096514859
0.025560070722758173	5.045898648794027	0.5924447869392655	8.166529885702431	3.061026190264279	-0.9424357868679165	0.23618322257756763
0.0003140107523997328	5.039432599125154	0.586946743756333	8.177186799635525	3.0328402592115333	-0.9473079342994779	0.2517330987705497
-0.024830226108027716	5.033755422464605	0.580908146803311	8.188050961063606	3.0054976592511564	-0.950109495958622	0.2687710636330578
-0.0491425609421868	5.028081087373296	0.5748379962551461	8.198954565233297	2.981000443900799	-0.9519387076467877	0.28906684076408473
-0.07289770257761137	5.022078399688498	0.569029651602982	8.209130522557249	2.9595170409179117	-0.9515303613954276	0.30768971551792446
-0.09572518329007577	5.015689461250974	0.5632958628338329	8.219042848396281	2.940384664067095	-0.9483845868789154	0.3235817973329802
-0.11841410362684579	5.009849986348945	0.5576573255860081	8.228774781876828	2.9237594178080806	-0.9418325113525824	0.33869450195192674
-0.1412549973824988	5.004290612862452	0.5519221664004158	8.237878775085271	2.910886891351188	-0.9321593648281543	0.3551103005018823
-0.16316165144810357	4.9988199616332345	0.5468116221996872	8.244796275483539	2.902851456356582	-0.9184300568409292	0.36977537094647794
-0.18510390555020217	4.993356189596286	0.5423357877338588	8.250987168469525	2.8988673937021114	-0.9009792053503405	0.3839359809340094
-0.20656319428608796	4.987777726745601	0.5379130094993884	8.256325139934713	2.8990907171995257	-0.8813010447198165	0.39691501462580137
-0.2276095997134034	4.9824491756504345	0.533490026283955	8.260679370800498	2.904281369345771	-0.8591614150028131	0.40961969397247977
-0.24711235334283574	4.977205947862033	0.5297163431795934	8.263828764283948	2.913238269096603	-0.8333786421541317	0.4191573852857168
-0.26662267192497124	4.972550052495116	0.5261687782604788	8.265239634969328	2.923877366068469	-0.804030004944652	0.4251178653917109
-0.2866585143798737	4.968158141443807	0.523519371272064	8.264257336688459	2.9365599076744973	-0.7716592410074622	0.430309821736503
-0.3068612734524214	4.964437769555183	0.5218375650425864	8.260081055825712	2.952007060547411	-0.7354941268231331	0.4356406444877673
-0.32625761737239156	4.960765737969969	0.5217081321887004	8.253305143042068	2.9706898727943174	-0.6956571008947849	0.4401069474981453
-0.3441275710830331	4.957349258131142	0.523071964275967	8.244804130561016	2.9913311070683264	-0.6525647560418011	0.44365228783225763
-0.36121876617639814	4.954425587149597	0.525276158937195	8.235531541601793	3.0127492617981915	-0.6057242623683113	0.4480357508436056
-0.37745144848662227	4.952237402697248	0.5279916999211887	8.223889063449894	3.035448763183213	-0.5557833294491591	0.45201658433464975
-0.3940856879204333	4.951467517137858	0.531472947111087	8.209860220081062	3.059589472916356	-0.5019533008988784	0.45521115271360646
-0.41268321302631283	4.9518700587167945	0.5358697225800592	8.194698166131985	3.0840873362046684	-0.4448109903582214	0.4581416728647
-0.4339711418663782	4.953979469947295	0.5400765992628892	8.177887320168091	3.1090794061854794	-0.3853857564043566	0.4628509425087187
-0.45585783465132174	4.957485726803124	0.5445735730594529	8.159720237430577	3.1336518833386044	-0.3226548584262997	0.46970692276883386
-0.4780295733046232	4.9633368044130055	0.5491130611829397	8.14048435700795	3.158918725304738	-0.25756363003515653	0.4754059647019655
-0.5012165826383431	4.971688128624161	0.5537063033755959	8.121128175704875	3.1842274795061374	-0.1915573094552209	0.4813077697032221
-0.5253521728833462	4.981763447681427	0.5584475177489008	8.101359431305642	3.2094513700039187	-0.12547925012624925	0.48909664374500483
-0.5503525118960381	4.9944789875148015	0.563370985474254	8.080407608164526	3.2354022752778557	-0.058335815853473014	0.4967937626271247
-0.576158418411207	5.00980551210209	0.5690594854381366	8.058740840732124	3.2625894347224453	0.008936259292846957	0.5041832571016528
-0.6026851553599658	5.02680094424199	0.5757986074696224	8.037735547396434	3.2898811508176777	0.07617290602684566	0.5106640565960234
-0.6289901591059949	5.044614967871876	0.5831999919970062	8.016924232920566	3.316083811227831	0.14276688709530466	0.5170664730938942
-0.6537395079006804	5.063736629470081	0.5916445179118794	7.99574366091039	3.3420156228577724	0.20914355771004736	0.5220484272335153
-0.6770553267621509	5.08390906232873	0.6020516029821704	7.974874282517511	3.3686704644891456	0.275107680116751	0.5249719239366003
-0.7006837114173318	5.104916328683368	0.6141723172067822	7.955575782314838	3.39686219381016	0.3396136845023111	0.5257397763177976
-0.7231006589037198	5.125155427477992	0.6272298006645118	7.9381731847239685	3.4250554844937904	0.4017271770188849	0.52680219760804
-0.7422712786931389	5.144148875524563	0.6414283739908745	7.921548642248986	3.4524920637081356	0.46255888664410505	0.5273784178927654
-0.7570193932634993	5.16296543615652	0.6562740477621792	7.9044740563585	3.4793851764624337	0.5226156508094697	0.5260799105025681
-0.7669035229638337	5.181227012468048	0.6716240965766993	7.887417207121772	3.5037619301046825	0.5805723784830095	0.5241212844371219
-0.7707156284621336	5.198045364076038	0.6866715298733861	7.868513804217763	3.52412820488705	0.6365664421753158	0.5198849523388922
-0.7690786171831729	5.213825626839612	0.7010794258017864	7.847442173867562	3.5420118900638906	0.6911044638190414	0.5146655183516441
-0.7622788577441905	5.22870565784962	0.7154325496629476	7.824588788267054	3.558850524928778	0.7441253958949018	0.508207630086293
-0.7513807669077875	5.242634470113391	0.7291094931846873	7.800245388899319	3.5737958641689693	0.7947552310838832	0.5003335152488438
-0.7352450419876735	5.255129987408859	0.7415057376940107	7.774264830042215	3.58591674126021	0.8427599778011071	0.4911960681762668
-0.7129130855048368	5.266625898780282	0.7524387493573635	7.7454157607404035	3.5961959382716917	0.8891917886696649	0.4821321389367367
-0.6866954918394498	5.278399162814829	0.7628337014039122	7.712862377981391	3.6047114529843785	0.9359881808678836	0.4711217272199858
-0.6570684163301853	5.290621022117458	0.7728201855001995	7.678132522743225	3.6123793517429976	0.9823154029081483	0.45670020016505863
-0.6264176155441191	5.303360921949385	0.7826655440973973	7.641623638375713	3.6189339055206116	1.0271250548805293	0.4413388006864135
-0.5954834614794495	5.316160719141611	0.7917222614626706	7.604584593810413	3.6259608653763933	1.0707899687178044	0.42484260157522635
-0.5642281413539656	5.329418547707503	0.8008648925928105	7.567671561123849	3.635895233063519	1.1133319126187187	0.4074515648974545
-0.5316207496075215	5.343282925653359	0.8109248747010608	7.530513812713251	3.648089424370848	1.1541961599600568	0.38861166104581846
-0.4976317602500231	5.358402811160647	0.8210560317735894	7.4930782754995295	3.661125762597626	1.1938532583210792	0.36826358210572807
-0.4619922573279095	5.374163097498811	0.8317254000396512	7.455780156337401	3.6762279685641412	1.2320374676943189	0.3476540665644553
-0.425115904080861	5.391509613272091	0.8433604551569903	7.4183637185356135	3.6929654195092723	1.2690461521296408	0.3267274916738947
-0.38795510319251236	5.410435541451484	0.8558415760600054	7.38189572268434	3.7095017325465762	1.304589707961084	0.3035779670956421
-0.350096539537049	5.430830428081128	0.8688375359457768	7.346742004537719	3.725599875582869	1.336710208669102	0.28278944262983174
-0.3120951236359765	5.45239490212853	0.8823933853762034	7.311331305715577	3.7405322954710707	1.3667868672371524	0.26378844792534917
-0.2732663448968428	5.473934677055033	0.8965645274563286	7.276537669216529	3.75480600129041	1.394908034526448	0.24449717182651812
-0.23454118499668955	5.495527425244611	0.9118351385504635	7.2423872913951435	3.7663832581242915	1.4207987655171062	0.22530815402868007
-0.19666657053769845	5.517248624264503	0.9277550355464115	7.20939840089754	3.773369168755768	1.4444956246352088	0.2078766007784247
-0.1593131517168746	5.538442870289183	0.9436223141597541	7.177571314159879	3.775935167819292	1.465611842282121	0.19162281977074902
-0.12213297762051095	5.558988968976417	0.9600902789892207	7.147538063084803	3.77503171465387	1.4839775095966332	0.17682083803779888
-0.08558233161887088	5.578762434171382	0.976701692625152	7.119176820946709	3.7702248295270095	1.499800982075347	0.16375758392272197
-0.05021023442039652	5.59747895527974	0.993426072111784	7.092300153995907	3.7615679511076174	1.5123699931058159	0.1529003206185526
-0.014617047087708538	5.614640954759667	1.0102237529213787	7.066360048174664	3.7508380128581345	1.5223752883544863	0.14285931659279236
0.02083175645659645	5.630664827198192	1.0269017200465707	7.04248003580755	3.738607895196251	1.5304794754381656	0.13233029834962057
0.055862573247750937	5.64563511625404	1.0430641732436021	7.0210561481397225	3.7256234332702896	1.5351318711561723	0.12154248593442465
0.09078717005036875	5.659507223071983	1.0580033954953274	7.002007874082231	3.7112068129978133	1.5357556207714156	0.11258984664300595
0.1259363930309062	5.672350261145498	1.0712386471212552	6.984522965432245	3.696298598212374	1.5333171756108173	0.10457103785803554
0.16221489744151688	5.683481192754778	1.0831188503605969	6.96779164561107	3.6820464563142052	1.5269447868051451	0.09588273343757377
0.19756040806469047	5.692893039400523	1.0942398725030846	6.951991090494807	3.667584006432496	1.5174424835362157	0.08740209535333988
0.23183685890586056	5.700353005231295	1.1041016724911261	6.937025869123513	3.651594838589302	1.504946381763187	0.08041072067790153
0.2663271189137646	5.705389214629043	1.1131579891763392	6.922994189808736	3.634208474933423	1.489331033072091	0.07269507545935577
0.30083357238070035	5.707300361237148	1.1211992229163044	6.9101324312747865	3.6155014788782873	1.471069723169872	0.06471762157815543
0.33317721663564204	5.707026092406362	1.127881215603322	6.898288713489926	3.594536156718941	1.4489972476303863	0.05676818786474259
0.36408361508301007	5.703192458023209	1.133079894341463	6.88585027668691	3.570338413423521	1.4247712796418583	0.04940249354470284
0.39421518059935384	5.695692752094351	1.1367891221311042	6.872244148464568	3.543434399097024	1.40026114613394	0.041839301644713806
0.4222552775506223	5.6853270876606175	1.1390307712833811	6.857269865756318	3.5146696589800324	1.3770148201203434	0.03281838483770312
0.44858281491495794	5.6722761714920145	1.1402885227971393	6.84119481329471	3.484343978676017	1.3541151021050386	0.023602027561634556
0.4728309181159047	5.657185873190803	1.1397527316076173	6.8251395703044615	3.4523985043821463	1.332388450588559	0.013827377492610173
0.4964940681628748	5.640208499680879	1.1372636856378668	6.809427243003042	3.4191858863141533	1.3119852040512285	0.004046377814922636
0.5190850440979321	5.621634494640729	1.1331396024554987	6.793077225473165	3.38669023577562	1.2927805555142107	-0.007135297959265933
0.5389454674688066	5.602030826070565	1.1268230459891333	6.77554737731201	3.3546257290330486	1.2746461320226823	-0.017170107856061288
0.555932443534448	5.581291290899289	1.1180013370152015	6.756963724105536	3.3236754759691562	1.257533886707051	-0.027571523194160015
0.5727706141168227	5.558923625965288	1.106870367641608	6.737011323026383	3.293924568351258	1.2419880739822078	-0.037281976565012094
0.5891428610654199	5.536262898101656	1.0938949362515438	6.716786287090559	3.265742372727959	1.2275629178527474	-0.04742444236665585
0.6039488631382975	5.513390921214912	1.0792063153887759	6.697390774333872	3.2393171813450183	1.212539470187791	-0.05676269799372846
0.617660509794118	5.489903017881331	1.0629374286496212	6.678331934503089	3.213562166170503	1.196618595263409	-0.06599553056697327
0.6297217956163852	5.46483048972898	1.0450652827219848	6.659784609500795	3.189081952538935	1.1807933764757055	-0.07621340396094888
0.639844804778672	5.438664823951066	1.026231585701238	6.642176335458984	3.1675228715253136	1.1655673010681982	-0.08678413229329833
0.6473417479650528	5.411922611981737	1.0064234923237214	6.625394053397486	3.148009709042185	1.1502280386033534	-0.0981643801142339
0.6544107379558727	5.385073451159237	0.9853739334266874	6.609266558849921	3.1290072953438637	1.1349526155847527	-0.10982250813988012
0.663032206352301	5.357693333584558	0.9636668942221945	6.594481114979102	3.1105458271937283	1.1209763431771116	-0.12263317882239372
0.6722879603562818	5.330954169139553	0.9417766525216787	6.580887559542861	3.092601398939585	1.1079585777918568	-0.13579665690456189
0.6807708554440941	5.305411030109271	0.9197103526644489	6.568992174524145	3.0742139513332223	1.0950818064778745	-0.14969044069441723
0.6888927794497367	5.279909670871159	0.8969488963136382	6.558126957699347	3.0555624401100157	1.0812054847734678	-0.1647817523139023
0.6963246328841652	5.253630284871814	0.8738160198192245	6.548030571621555	3.036790912815333	1.0681031038086668	-0.18119384741264724
0.7038702637311804	5.226690100625806	0.8501110957469407	6.540203837358349	3.0179440493630474	1.0560216954207404	-0.19884730810625462
0.7125411797471174	5.200119026501654	0.8261611600202107	6.533513829779411	2.9984167215547335	1.0445008425327391	-0.21740055524915908
0.7226167862359434	5.173374549441674	0.8015950615714206	6.526604747242478	2.9758604185832556	1.032808954417826	-0.236736568920533
0.7340115467174709	5.146815166961299	0.7762462251822136	6.5203879314904105	2.9511145690730785	1.0214100731727365	-0.2581470502642347
0.7454155208803939	5.1199636400797885	0.750256333045994	6.515255307014281	2.924731528211877	1.0094269039665136	-0.2809312303594942
0.7553612411365206	5.093355219458723	0.7234913620852991	6.510116424766209	2.896083814386233	0.9966144818379169	-0.30558704755794563
0.7649504213284517	5.065607332927175	0.6955821099410641	6.505068435841638	2.864972705603496	0.9835166423946433	-0.33316713282529264
0.7745443305432627	5.036410413502647	0.6666669228170861	6.500268745251613	2.83323331248589	0.971209109108884	-0.36357758556673936
0.783856774516845	5.005949930514945	0.6368915423537741	6.496875629346171	2.801134030450184	0.9609603406714615	-0.39825551308227103
0.7930906054017043	4.975759066036407	0.6057054087502199	6.494883420409823	2.7686470536371965	0.9506145075447126	-0.4351204205221987
0.8025834107625673	4.946067533904049	0.5734897081252318	6.493128476488657	2.735942667470397	0.9399223713365595	-0.4739026327193737
0.8124895529468299	4.916895024399869	0.5400557249656598	6.491310545063591	2.7045649287133484	0.9287393469061707	-0.5146303159190776
0.8224483967345018	4.8876420870625354	0.5056685211342096	6.4900647789559	2.675849445183195	0.9176104541018336	-0.5582381325896357
0.8329656831089602	4.85828614475886	0.47112770893313893	6.488756206605775	2.6487080811769252	0.9066957566664872	-0.6044047957948507
0.8433193272625598	4.8284742770462525	0.436064926899535	6.487242943849872	2.6228562666029616	0.8964765797800849	-0.652238302467119
0.8543754360596876	4.797845119242529	0.4007042276301752	6.486678252448819	2.5996899696048	0.8871673027844342	-0.7024318528115582
0.8655070940103151	4.767407791821153	0.365277195055343	6.48731254540137	2.5791836054241846	0.8792803920125835	-0.7542708497528445
0.8760770489792205	4.73775378481615	0.32963432881610816	6.488268428916667	2.559373588226448	0.8715448443510642	-0.8052404152763444
0.8871705537868818	4.709227821889696	0.29386586240066886	6.4886332727709055	2.5388288306592814	0.8633407240935211	-0.8549304117019114
0.8995265319524565	4.680606388235866	0.25840908750518915	6.4888353886738495	2.517894541285778	0.8554410131772304	-0.9047912169063151
0.912132979232447	4.651914674817883	0.2232373102585032	6.489004573156976	2.4982849347928298	0.8490883840852808	-0.9547315595467218
0.924857850731703	4.623235377966546	0.18882922592517515	6.488275829665786	2.478981700374159	0.8435172404185488	-1.0059895721338061
0.9375631104725769	4.595492123052017	0.15526710671255559	6.48719332013377	2.4591382012608975	0.8387982945872451	-1.0562021565932393
0.9507419510654803	4.568327872950062	0.12196720455324345	6.486199498717184	2.440072815177034	0.8346647327566673	-1.1052598594498526
0.96512798568672	4.542157324809604	0.08921186763197875	6.485638724438747	2.4224408051558477	0.8313032129850954	-1.1552565058012625
0.9807063820200808	4.517718394658846	0.05669971095951132	6.484824876766881	2.404397070307238	0.8278862549185899	-1.2042325158868603
0.9975769259879881	4.494830239498489	0.024385166585890163	6.483179854422822	2.3860194667674826	0.8236670450978552	-1.2529857879925383
1.016608136267927	4.472881003414986	-0.007664967488157137	6.481594793677264	2.3696093475554747	0.8200186302054527	-1.3023112241294466
1.0364949149455362	4.452151057223602	-0.039373807686233595	6.481408760236977	2.3573359548458592	0.8169835699531384	-1.3508958183023854
1.0572785458736649	4.433353431888744	-0.0708517711640134	6.4819890340341395	2.3477912052419807	0.8149701593490721	-1.3986323003064216
1.079350759566004	4.416391650494144	-0.10203972280166003	6.483267616539484	2.339558501465128	0.8122995995431673	-1.446348304028046
1.1019807991079038	4.4006400817804465	-0.1333805653630881	6.486684163376113	2.3332411729736835	0.8100141945756036	-1.493012828765555
1.1254425223351279	4.3855403552476355	-0.16485180905595065	6.491786504526189	2.329445598150259	0.8077228812721153	-1.5387317225549138
1.1490174093026762	4.372034933876981	-0.19616919881447772	6.497206908215423	2.3268551107030793	0.8053148745462384	-1.5847906288751308
1.172437294313456	4.360138351853643	-0.22731754274684984	6.502943268019536	2.3240902403754364	0.8029253996016567	-1.6296800551936959
1.195748469848383	4.348830279636206	-0.2580471386154594	6.509102278925891	2.321895540612137	0.801096264485617	-1.6746527366507316
1.2190959194600417	4.33833995938036	-0.2880676431101753	6.515680256455623	2.319311533944935	0.7998071017481871	-1.7187753648663073
1.2414613095475435	4.329019495302215	-0.3172051922757292	6.521089812352332	2.3158696420723124	0.7980104701487293	-1.7628789376474925
1.2623247833071107	4.3209505524122305	-0.34567552459574363	6.524488648456578	2.3116277648933816	0.7952943280616246	-1.8082296244882308
1.2807234455406387	4.313715569087463	-0.3731277425199529	6.526524859396647	2.3069309123326387	0.7922466357882938	-1.8538688491778095
1.2966065923725325	4.3074286051621895	-0.39917091357228335	6.527577331856767	2.3023790000546396	0.7896316707894988	-1.898503313634557
1.3102933970193584	4.303046880642625	-0.42412319901568346	6.526458562054903	2.2976890968836976	0.787005614161172	-1.9422379668428336
1.3211825505712442	4.300958004467642	-0.44775923984128024	6.522671441241122	2.2914458362291636	0.7842061359997766	-1.9850150584538104
1.3301456581262774	4.299991680225109	-0.470348398132216	6.517181483405633	2.2851308433061472	0.7818827041522388	-2.0254106397650333
1.336661248414923	4.299809276545531	-0.49139009758974006	6.510061014740653	2.2801551388237002	0.7789961472300351	-2.0642724690627414
1.3399823320560833	4.3011048089278034	-0.5109906269284954	6.500925685251308	2.276499699072342	0.7747648973623033	-2.100744279421917
1.3412140117323692	4.303314661212637	-0.5293123233647472	6.490410925288812	2.274978488988824	0.7704293620022202	-2.134927940491395
1.3409357887475697	4.305426591539956	-0.5460998232195544	6.480165914152461	2.2758295965789643	0.7670363043278192	-2.1668114996778347
1.340215811123599	4.3074362151703	-0.5610489288042242	6.470337101508203	2.279064999206086	0.7650392659292581	-2.1944579161048465
1.3404030079143527	4.310606575519183	-0.5747599571224405	6.459550142299855	2.2832864257983427	0.7636551333835435	-2.218475815912312
1.3415857484386544	4.315052204303154	-0.5870986577419356	6.447616685970396	2.287983261433045	0.7624037158819716	-2.2396450926850786
1.343140115169946	4.320018912754489	-0.5975589893887973	6.435861486430789	2.29292209943013	0.7609487034023953	-2.2582132597246054
1.3455649001962935	4.325581293403146	-0.6067521995591832	6.424924832125213	2.298238194866061	0.7591981613149851	-2.2741422964918687
1.3483722276916066	4.331748999259213	-0.614729024213678	6.413703567769346	2.3029046788126903	0.7568976099044683	-2.2862615794856738
1.3520501975898704	4.338383999304284	-0.6214647006028499	6.401564252359654	2.3062179776575342	0.7549334309568703	-2.2963737117248897
1.3571926055001622	4.344889362503765	-0.6270382690843253	6.38969262488647	2.3093873760029147	0.7538965386164204	-2.3041544115770196
1.3626600160316915	4.351804192321254	-0.6317494644415593	6.377834061418054	2.3119310890700473	0.7527373448050495	-2.309890779241849
1.3681453581632312	4.359301006548149	-0.6358699451867061	6.364282726959111	2.311498424095769	0.750477707279036	-2.311926531859818
1.373637673600577	4.367238102090124	-0.6394301817774648	6.349093648792152	2.306677684725561	0.746264342344612	-2.3114853251763785
1.3791524235601311	4.374200477446027	-0.6419314912296029	6.333275483171133	2.2990472539654205	0.7406636723142958	-2.3098204849402775
1.3849360906256638	4.380341861298585	-0.6439703529787438	6.316777379059309	2.2889583526906847	0.7332499927391429	-2.3054421431106094
1.3913975156084062	4.385606508295174	-0.645868940937605	6.299892671006834	2.2757302149161136	0.724842646065711	-2.29921909107662
1.3988161024804167	4.390211783681564	-0.6475744392728615	6.282744474865592	2.2595823810309854	0.7150992627410514	-2.2915996165510117
1.4073128575345228	4.394238378601394	-0.6492305910919294	6.265446181773532	2.2425487099771697	0.7036858223678513	-2.283519658824695
1.4171580518770024	4.398462626918684	-0.6510611851672686	6.247619616564335	2.224971097143221	0.6910476123180563	-2.273341902041029
1.4283624104676713	4.403548924589607	-0.6530419861520336	6.227674708796226	2.2045310795774076	0.6761018925203393	-2.2603014304284224
1.4414824031479925	4.408810957365564	-0.6555027049304479	6.205824792979153	2.1823665094677787	0.6580947384920556	-2.244506730413385
1.457566676879598	4.414271177849072	-0.657947653302205	6.183592329709253	2.16091743173314	0.637821169191604	-2.2288474342561493
1.4759210830569158	4.419705734462169	-0.66092832970667	6.16038750401184	2.1412932829492544	0.615965546473003	-2.2128707543084998
1.4952201747418603	4.426219445723021	-0.6648140431636493	6.135752296436955	2.1221797644753178	0.5924784608507273	-2.1961180847540116
1.51564213350034	4.43255362219738	-0.6697653278619105	6.108704402394811	2.1019169188896534	0.567823344243024	-2.179097150216609
1.5376152627463555	4.438826729266732	-0.6758116544577809	6.080268583073715	2.081342494166316	0.5427260480754676	-2.1612877022066854
1.56047312712399	4.4449775990384515	-0.6823054110052754	6.049059505389802	2.0614386013666572	0.5179872092413499	-2.143148438222794
1.584418326422931	4.450947501251078	-0.6891732795400441	6.015817672497525	2.0406636235636815	0.49450563385474444	-2.1251138496057753
1.608345452111656	4.4560501891188204	-0.6962258929860167	5.9808953669152976	2.0193915432984393	0.47181112747308807	-2.1066721454591777
1.631948751054092	4.459538639307777	-0.7035295149976064	5.944473784314324	2.000145245060971	0.450924391043726	-2.0890340634589943
1.6552466208397765	4.462094887256732	-0.710446769443984	5.9064969492943975	1.9826990664100532	0.4321510280667708	-2.0728398174297267
1.6777939981200574	4.463730088231319	-0.7174464219868445	5.86691008462034	1.9651584997450482	0.415166690886072	-2.057566126448623
1.6999654737744072	4.464657209550462	-0.7242464544059981	5.825729849533505	1.9454856120695498	0.40069379613094175	-2.043496926633409
1.7222708506974005	4.463811180860837	-0.7303886841458541	5.78393670281885	1.9246658350099293	0.3874898754429495	-2.030746224770994
1.7447840677201176	4.4621907205745455	-0.7354847698661098	5.742107179424515	1.9035905081661717	0.37672189878451895	-2.0207502841812
1.767533702012959	4.460127846581185	-0.7400539830300186	5.699208543950026	1.8805141975171038	0.3669772437630302	-2.0124374686537294
1.7908103317489903	4.457522572460652	-0.743934984943052	5.655288072403317	1.853259487446293	0.35790200971946445	-2.0055378434141033
1.8139789002918358	4.4544874498534845	-0.74745157135174	5.610342469462117	1.8241106178739477	0.34932551191396577	-1.9998188164464346
1.8384089821754448	4.451174756150435	-0.7504231170981068	5.565216784799537	1.7941682141778466	0.34201409775164554	-1.9957873939391406
1.8636432417238482	4.448405349085898	-0.7533461895738984	5.520961500277352	1.7621610451361138	0.3352635320858069	-1.9936731947375217
1.8897143399674639	4.445820970491243	-0.7561674072975548	5.477813656018962	1.72815700062301	0.33016158905739207	-1.9924768751516202
1.9157832750489343	4.44331916472368	-0.7583156048878396	5.435885367572427	1.6940939940293656	0.32703123526189487	-1.992391550610629
1.9427718159494183	4.440732954575057	-0.7595196812392488	5.395576160570744	1.661039652043982	0.3256160145455988	-1.9929724156615072
1.9713696989111293	4.438925528760052	-0.7604329538855626	5.3556556754739955	1.6290586766281017	0.32609408245591365	-1.9941798071669672
2.0008234558159352	4.437317284144975	-0.7612587319358134	5.31651542075202	1.598333697181706	0.32710587211242625	-1.9957822870954154
2.0314627776919316	4.4358542546543855	-0.7610876039646057	5.278693139661851	1.5695234873679582	0.32882159229551766	-1.9984091579555134
2.0639677071418685	4.433908365663769	-0.7606356734496506	5.243081705137554	1.5446768806668731	0.3309664707002271	-2.002041458278129
2.0982953464147744	4.432223400341898	-0.7597783960419778	5.209187098263924	1.520967751412202	0.33242451047727595	-2.0069225943248896
2.13374157954229	4.431162950841496	-0.7590235681321144	5.177108305492401	1.4967175344049441	0.33302106000516785	-2.013175612090148
2.1714530119756064	4.429576519265461	-0.7582270662606827	5.146587132286224	1.4728906127199846	0.33306836207765816	-2.0209433551545404
2.210743796977669	4.427655066428775	-0.7572066808740013	5.117585158016386	1.4495324821955369	0.3317462686221089	-2.031528095058827
2.252216818632474	4.425658750406005	-0.7565893804777618	5.0895937898652965	1.4261676825820153	0.3285115081855461	-2.0440887020682763
2.294973897823416	4.423815449323449	-0.7562659128621525	5.063547464847955	1.4014515866045407	0.3233428265326613	-2.0596913885113652
2.3380645032372613	4.421028161676246	-0.7558042036178415	5.039194041048026	1.376432391070979	0.3168055397547117	-2.078226472596228
2.3824906263695413	4.4172052998566835	-0.7553571833500806	5.016014983579299	1.3515999243101149	0.3097628242361903	-2.0985911442173757
2.42729552164834	4.412094105192781	-0.755618282380243	4.993849849978371	1.3272626287174463	0.3021169669211966	-2.1215770412583166
2.471712339061006	4.406282785884157	-0.7558558627362486	4.971768295430141	1.3030388219933244	0.2943272972623204	-2.1471935730564233
2.5163160269917157	4.398767000672581	-0.7554090775827117	4.950620575649444	1.280451800409553	0.287895014936528	-2.1754809884056834
2.5611641305489115	4.389364417343305	-0.7545129143048958	4.930479278506588	1.2613410970863104	0.2822813606371101	-2.205942818878038
2.605271716926659	4.378387082498719	-0.7531679138387046	4.910105979789022	1.2442522339712614	0.2774995826183733	-2.238340173541669
2.648568898628938	4.366031431696727	-0.7511804489986735	4.889270559140537	1.2286589397288261	0.2735853801720279	-2.2715908654062806
2.690930384412257	4.351888047021928	-0.7484275496865835	4.867763162623858	1.215377834500758	0.27065232123285066	-2.306570089887
2.732626238443213	4.3356042400565356	-0.7451163276109972	4.844821367372704	1.2066013800311057	0.2689115188377784	-2.3419688659858253
2.7741740672929907	4.317614119439751	-0.741082461676707	4.821214121280559	1.200949640974018	0.26817609863072606	-2.377492827576129
2.814574844155221	4.298065143675708	-0.7362809678920725	4.797536861299921	1.1983879143627822	0.2690590399010837	-2.41473632732138
2.854609143621576	4.27705507215513	-0.7301545566088657	4.773533754950727	1.1993338179651718	0.27146331076259	-2.4522616934871646
2.894423178124196	4.2544287424097	-0.723159059311969	4.749539749129937	1.2045792512734947	0.2752903592575105	-2.489131110884241
2.932516263459959	4.230521659246974	-0.7157929117783017	4.7251452309086055	1.213095796527015	0.2797249573666102	-2.5255592937712574
2.9689222170360345	4.205428931494047	-0.7074619251111208	4.699979436382045	1.2239728277404631	0.28420945889260285	-2.5625120399412653
3.0036406133367444	4.179590820949896	-0.697924016214223	4.675798588444333	1.2389041170323627	0.28910472561235667	-2.600683575494657
3.036962677309311	4.152513183885305	-0.687336717881276	4.651986319753782	1.2582165680194484	0.2945104514095937	-2.6401154691325166
3.0679875860050263	4.124202380690923	-0.6761572689008272	4.629496491498518	1.2803144788568344	0.30077289700450194	-2.67977320992417
3.0963399074829834	4.094191115259231	-0.6637837233536357	4.6088391274117	1.304824218739427	0.307223766399681	-2.7194502445941833
3.12202097628959	4.063081599913006	-0.6505292965076689	4.589893390249402	1.3331492801865217	0.3141100901208053	-2.759311527974597
3.1445577103800617	4.0327216873439555	-0.6361324743571962	4.572204751704985	1.3651408412896755	0.3204895132498106	-2.7985752288564707
3.1637779121151444	4.003027963622818	-0.6210389734426591	4.555332535081884	1.400526872537513	0.3264379370275771	-2.8374544622121083
3.1802010731163515	3.9740087147650502	-0.6057613847383583	4.540677647693297	1.4378884440767328	0.3312181794642421	-2.878186854413864
3.195221358587173	3.9459683506928185	-0.5900737799653294	4.527515649106934	1.4786539495640043	0.33449955099810097	-2.9196792307304062
3.2094670354173407	3.919219480822586	-0.5746563205947284	4.51639766422157	1.5219353032173535	0.3368858855257179	-2.9618448551483
3.222697871007966	3.8939087959307512	-0.5594724223945292	4.50719164674275	1.5663071675489375	0.33779089903706416	-3.004017916161796
3.2350157659257435	3.869970074861434	-0.5447575866308657	4.500372855336485	1.6117237418073995	0.33703742139107984	-3.0461693935551475
3.246824443843422	3.8481421662772077	-0.5304187947613106	4.49512271371771	1.6597223108418713	0.3344645706659881	-3.0863267861628945
3.2581477027519985	3.829393314654012	-0.5172125842884835	4.490744980635028	1.7101302929462179	0.32915416373365475	-3.1248855190153266
3.2686674657793606	3.8133319223278215	-0.5052441661337487	4.487322177188665	1.7621104511102095	0.32117078439968155	-3.163195827368325
3.278977654273184	3.7981852102556304	-0.4945960643906052	4.485265935221482	1.8152270130058974	0.30994779964230046	-3.1992904067915733
3.288733473621264	3.783467701999997	-0.4847846667818994	4.484590743638545	1.8705658397450855	0.2960429100722101	-3.234615157795745
3.297190606397135	3.7691885739020576	-0.47602371909746316	4.484765026513973	1.9299297618813607	0.2797150785731184	-3.2684167269735145
3.3033753764524354	3.754800410112452	-0.46817387269264343	4.486293759000797	1.9908929754546056	0.26101459460002274	-3.3003386900212313
3.3060414963083735	3.7404140715950667	-0.46106778280202576	4.488234271947541	2.0535797590324107	0.23955419479043583	-3.3307388233607633
3.3063969850585444	3.7261571697142735	-0.4542948531155775	4.489931956328988	2.1186613189977086	0.21607497225036154	-3.357520483544577
3.3040730499415507	3.7126955703333455	-0.4478331233600649	4.491403717070171	2.185315390294362	0.19003934335426845	-3.3816413461579637
3.3003248493450767	3.6995444731859823	-0.4421461727633111	4.4935933305692695	2.251520534732767	0.16114787796459226	-3.404234652429367
3.294998154401942	3.6863153093338075	-0.437200703522457	4.495880191267953	2.3171354314207417	0.1297861190930337	-3.4258586312891723
3.2886268492823536	3.6729157908399004	-0.4328810980733373	4.497637061353262	2.3827414112656684	0.09710872192764528	-3.445300157659042
3.2815521544352637	3.6605065528617335	-0.42961664303911673	4.498617624463291	2.44800639258064	0.06332812616005828	-3.463359737284491
3.2742508621822948	3.6495296368631274	-0.4274887930820396	4.499487626337665	2.5125809734554543	0.0279829637864382	-3.4800731205366584
3.2670279511130524	3.639462942642871	-0.42536348685598707	4.499530093198207	2.5749144797936734	-0.007977536485947786	-3.495376648134091
3.260367653685129	3.62963295382796	-0.4233910009004354	4.498950870957813	2.6373253616889993	-0.04405514736641143	-3.509551144715537
3.254740410482987	3.6190672479007744	-0.42150561899946043	4.497962697239204	2.6997645893432414	-0.07963527178902348	-3.522284849678086
3.249769533668391	3.608017958802687	-0.42018017999026636	4.496739232124682	2.7608329682319255	-0.11563549662664999	-3.5347368646965838
3.246021341941478	3.5965902742008886	-0.41904916093974703	4.49472059439978	2.8205372150056016	-0.15122967748691563	-3.5459466252785767
3.2426224584083974	3.5852134621669607	-0.41726582254686373	4.491054509612912	2.879644161234755	-0.18585394286644824	-3.5564604227237333
3.2393523752747155	3.573756053630878	-0.4149852903769957	4.48576879653121	2.938635004464021	-0.2191543163032568	-3.56693912618316
3.2356864381612964	3.562393401658949	-0.4120992403117085	4.480107360180332	2.9961582102545328	-0.25227402653316966	-3.5772090909199137
3.230605807265618	3.5499837162107823	-0.4083854355283344	4.4743164827482325	3.052503299739983	-0.2848357133563892	-3.587779383026748
3.223765113895797	3.5364685323460483	-0.40401803577414164	4.4674262952849695	3.108098132355499	-0.3160089730601688	-3.5970078997674118
3.2150194711706157	3.5216807322262027	-0.3999689014511407	4.460340834609163	3.1633860729986982	-0.34661960556922955	-3.6046164003661865
3.2046257918162087	3.5072701621233606	-0.39658124977038	4.4530086417953845	3.2167529044707805	-0.37760320231802297	-3.611179763604718
3.192143481859495	3.493301621961621	-0.39354190094778957	4.444558533919636	3.2675486827916753	-0.40892189339181945	-3.616845097840853
3.17744912091339	3.4802069056923943	-0.39102452535836735	4.4356045331703555	3.317011716307952	-0.4398397456342823	-3.621760040798021
3.1604898030024517	3.4673314225606733	-0.3896815849860233	4.426663357009888	3.3658749577279186	-0.4704271386348788	-3.6269927204476895
3.140885982595247	3.454882901088651	-0.38978350858666944	4.418719749724023	3.4128681735557675	-0.5008412108306997	-3.6327485537751008
3.1180956514457425	3.4423381764663197	-0.39114663896932234	4.41141782278914	3.4566402345952016	-0.5310049658444397	-3.6380571614385886
3.092178157939455	3.4297366039734674	-0.3939944459857364	4.403983738959246	3.49882561749222	-0.5606886223819463	-3.643170314821256
3.063511304183621	3.4174474060881366	-0.3980769843144668	4.395406259419485	3.5389797497821944	-0.5904496618788442	-3.646764425413907
3.032121946989303	3.405761268362237	-0.4031784219634471	4.386103738558004	3.5753431590844826	-0.6208834035085811	-3.6497653323568295
2.9974909686023445	3.395325764967662	-0.4086587611401713	4.375242111602208	3.6074529528648402	-0.6513613638450098	-3.652749295194122
2.9605756172600515	3.3858028520923713	-0.4146887960953628	4.363374138926707	3.635092798480422	-0.6813254290197215	-3.654852562676559
2.92248967818124	3.3770465750730354	-0.4217343612159992	4.352191897694514	3.6587270834429857	-0.7109912581781789	-3.655438143551501
2.882907417857742	3.368927866372616	-0.4295156075893681	4.34035249070978	3.6772711421116395	-0.7402574414137127	-3.6555684405151294
2.841856032654972	3.361324389147167	-0.4376131426041413	4.328141032850782	3.690744023351025	-0.7686395683675522	-3.6535572766723097
2.800038529583139	3.3540515773486566	-0.44595206982919283	4.313827482905955	3.699990077305541	-0.7964807081735368	-3.649759197230907
2.758670353171248	3.348074422179137	-0.4549737822790593	4.29801068341043	3.705517272192364	-0.8234671310519407	-3.6446715732415167
2.718494373874418	3.3430023237030304	-0.46453393088501516	4.2811370408953024	3.705839335325643	-0.8504741997389381	-3.6378315248195836
2.6812618441577754	3.338076501443661	-0.4750753957262032	4.264027870146944	3.7013173345795396	-0.8766359349364552	-3.6316630454287573
2.6472872581365476	3.33267700711687	-0.4862261336417603	4.2479461579565845	3.693690450692758	-0.9022506265175628	-3.6243965003316916
2.616535695885195	3.3263751957949395	-0.49827594545413395	4.232896003104451	3.683626427375396	-0.9276759958242387	-3.6142682125150545
2.5877357790068527	3.3191499331173246	-0.5110390775242739	4.21880323760632	3.6701314484765435	-0.953044046513353	-3.6031122124190404
[truncated: 1,001 more rows]
