# Supplementary material for: Obesity dysregulates feeding-evoked response dynamics in hypothalamic satiety neurons
Source: Sci Rep. 2025 Oct 14;15:35837. doi: 10.1038/s41598-025-19800-2 (PMC12521569; doi:10.1038/s41598-025-19800-2)
Supplement: Supplementary file 6 — Supplementary Material 6. [file 41598_2025_19800_MOESM6_ESM.zip › Supp Fig 1/Supp Fig 1h/MPK122_NCD_Early.csv]

0	1	2	3	4	5	6
0.15665050345424478	-0.868781363809384	-0.8918061637897093	0.5391834119629905	0.10217780182626601	0.3349780575066238	0.26492005964909476
0.14767198566424297	-0.8565504874143528	-0.8650727176069104	0.5123528395851024	0.07828272262944416	0.3452989727833766	0.23441937291526127
0.1428671999378076	-0.8523476509339779	-0.8662060728025915	0.5107280826690049	0.07341587590054297	0.34554272188891016	0.2035085276264041
0.12529384206483013	-0.8450668305093457	-0.8579329579146725	0.5099340160576414	0.07353223031564027	0.3363818396322925	0.21764857332857518
0.10954277809790391	-0.8313488746966857	-0.8568094080890307	0.517154887172932	0.07587139871414134	0.3217659610930826	0.21191500337679858
0.09040446122330917	-0.82454623409295	-0.8523949056742157	0.5194564762671093	0.08152497540645726	0.30917809121050893	0.2018735528119297
0.07561273862173665	-0.8130542211743792	-0.8465328609556003	0.5217261891412616	0.08795540375904362	0.2968705345665053	0.19758229330806737
0.06456173581190464	-0.7497605666545747	-0.8421332262925859	0.5269473196249843	0.092911344174397	0.2864130921017175	0.19931659716378752
0.05252529962313174	-0.6961989691973495	-0.8358787416134053	0.5310393979503452	0.10145026783411298	0.27800510635514897	0.20261479056306259
0.04102686762922549	-0.6493618101415883	-0.830130850603813	0.5361784330762763	0.11401514023660109	0.2668285306091131	0.2068718712828882
0.029228891119595646	-0.6085542866547787	-0.8263010776401151	0.5428670936072709	0.12942991196022216	0.2523980807614859	0.1965348759255628
0.019855152212142225	-0.5752887733701397	-0.8245002063371435	0.5509801439117854	0.14527243084396074	0.2373330884121035	0.19298378001917793
0.012046090250556252	-0.5464305033821388	-0.8217774056467245	0.5584471202281247	0.15959857426617785	0.2209078092974573	0.19371167881543566
0.00618579467830338	-0.5226267769627677	-0.8216052710104419	0.5616416189922344	0.1735967946805693	0.2044595137226068	0.19052715281556215
-0.0002686276438844896	-0.504759445543962	-0.8215398064975036	0.5638708007749812	0.18882209831082297	0.18988795109340512	0.1957395826272414
-0.0057412514313169415	-0.4886142152726494	-0.8213588189637643	0.5639690977736804	0.20405496445273366	0.17591801047596056	0.20837573732044207
-0.008899705988789072	-0.4742769511970683	-0.8218262628115798	0.561648006794408	0.22005299021668473	0.16243101745523353	0.2167266181209226
-0.013023668627262919	-0.46365606460013636	-0.8236281309002595	0.5589649664098967	0.2364631268888322	0.149581795414039	0.22587801369043942
-0.017086108129725056	-0.45528436623527246	-0.8239029784740399	0.5567655303390935	0.25196248349505823	0.13608574109747829	0.23495136758851215
-0.01914934608946534	-0.4472572446530469	-0.8240822918563717	0.5526819017682194	0.2654277260453191	0.12272588639990241	0.2453168421940891
-0.021058735723895522	-0.44094110731337877	-0.822280125785486	0.5482042346104691	0.278241041636557	0.1106678161817325	0.2619209709813552
-0.02187086810407793	-0.43448386452245497	-0.8211421097218098	0.5434201510338568	0.290395055881117	0.09868842928510059	0.2766257688543049
-0.021604076289640686	-0.4287592574868613	-0.819281811015248	0.5375019862937528	0.3029901974291414	0.08802618740126164	0.2924204159015342
-0.022465082586764724	-0.422869297099576	-0.817632011146156	0.5338266824931003	0.3148242351160163	0.07789342587037437	0.3089183150797314
-0.022796369607497247	-0.4185625674049857	-0.815648961337046	0.5302140271272389	0.32548962893856953	0.06798593446573539	0.32431426843717437
-0.022950272995984296	-0.4151780793609302	-0.8131202499357365	0.5285527083184355	0.3360448289733717	0.05881735951628736	0.3391230175870303
-0.02441797467149718	-0.41169262313025273	-0.8093454454489805	0.5283946763225629	0.34634338527301356	0.05064840791603335	0.3557722543764185
-0.024615499810680636	-0.40762299968619603	-0.8034785888777709	0.5274462620315266	0.3562929571750464	0.04271642081782531	0.3722745488603733
-0.02427726020131234	-0.4032865636091779	-0.797267809272389	0.52615265318642	0.36608065393256667	0.03474724148098182	0.3887399754398041
-0.025038249794873384	-0.3996865755584498	-0.7908455986351293	0.5254304786738943	0.3746943852050394	0.027239471297829353	0.40540795172832955
-0.025491792309158278	-0.39577890985081404	-0.7846579515570254	0.5247477150210542	0.3823444400006368	0.01956322181329976	0.42253018401586184
-0.027159977150053333	-0.39156163009836115	-0.7775504040008037	0.5251218508056348	0.38964477195299796	0.012423294148970948	0.4413886157982018
-0.028919678830490188	-0.38836239768938396	-0.7713897428173523	0.5269881499089027	0.3964511868877538	0.004870565228674413	0.45876320021213574
-0.031617541078214156	-0.38674647357588265	-0.7644670694292461	0.5288465168461953	0.40295828697434954	-0.0024677075139307343	0.47381945028884975
-0.03476479455048713	-0.3847146353020154	-0.7581166631755701	0.5308888641465546	0.40865085651800603	-0.009601796817452938	0.48706171647930563
-0.037919249692385255	-0.3828796899658212	-0.7519259336636448	0.5324607903016739	0.41377308762166287	-0.017024467573771983	0.49851370166922937
-0.04068661969770242	-0.38149410766868824	-0.7459213514032814	0.5341205300975445	0.41722367456702236	-0.025258110686809276	0.5108841263557735
-0.04510035667651644	-0.37993180553080197	-0.7406972403705506	0.5362043001801378	0.4199701451171735	-0.03393101395825747	0.5216350930516633
-0.049923933042623055	-0.3786921380733502	-0.7361077426145697	0.5384675055854249	0.4210712712677955	-0.04255538481431043	0.5333271254706708
-0.05399547383255665	-0.3779216694309301	-0.7320032294328496	0.5406489866182836	0.42121128812702885	-0.05140950290669473	0.5441217756746178
-0.058619381628167114	-0.3770340656662392	-0.7285214557639974	0.5423885930754927	0.42071017529599747	-0.059763905990903844	0.5552878481722738
-0.06300539075941244	-0.3761335755999646	-0.7258296917905146	0.5434019788385591	0.4193670466654912	-0.06819431319475483	0.5642730536454749
-0.06730546976868845	-0.37543096852887425	-0.7230168876756529	0.543589499540465	0.41681571145972784	-0.07612320480307516	0.5712613157454531
-0.07147604844188518	-0.3744639609897378	-0.7207383792374032	0.5429243408817455	0.4130781555709432	-0.0840983587211869	0.5792479649108441
-0.07521135211949989	-0.3733896305285572	-0.7182427303843241	0.5417948028907617	0.40873334117491494	-0.09176518928543523	0.5851457028827869
-0.0782586576829015	-0.3719097727435809	-0.7164960584259715	0.5404043235608343	0.4031057492506096	-0.09959044265780741	0.5906947552290901
-0.08079900317286179	-0.3703614757042372	-0.715001346317871	0.5384688742884352	0.39738259989240715	-0.10713912322294362	0.5962225848896843
-0.082178785156001	-0.3692658003631744	-0.7137959013447209	0.5364650240768652	0.39143937755910096	-0.11491167140761667	0.6033322880918971
-0.08237168597195135	-0.3685718354934878	-0.7123778286883097	0.5336792538841384	0.3854819572556954	-0.1224358680994975	0.6096364365606545
-0.08279054377884573	-0.368149861159293	-0.7109807798919531	0.5309189466432388	0.3803270825814778	-0.1298126720832954	0.6152226177596076
-0.08669624554243399	-0.35860773752421526	-0.7057777889030954	0.5280492080970421	0.380508286338526	-0.14658738548289815	0.6267483926179287
-0.09044630422654693	-0.35039093566562346	-0.7012651335466512	0.5259911683673405	0.3813767105497882	-0.16418528649347403	0.6411290837429381
-0.09384633293417285	-0.3420000509955056	-0.696364257660403	0.5232986506543083	0.3816375091586897	-0.18182133456432892	0.65742606289647
-0.09491123405846083	-0.3342330375867193	-0.6919983862851654	0.5206855332187437	0.382049767929349	-0.19808866714291018	0.6723786809629129
-0.09509912255027991	-0.32781191941993915	-0.686970740705482	0.5170631954607192	0.38190664561274995	-0.21391510535071462	0.6917679633427202
-0.09436692965536816	-0.3212930825467797	-0.6823456021305896	0.513236168788617	0.3811339853069123	-0.22941695321492178	0.7120777016068899
-0.09355752141134102	-0.3156656421608911	-0.6786740936003416	0.5082921058128764	0.3800072491166538	-0.24443068661016765	0.7315557739858941
-0.0923761569073783	-0.318778890852647	-0.6751518363321839	0.502604770468821	0.37852272580646207	-0.2586306989621413	0.7501560582266136
-0.09143052491651613	-0.32274571438876304	-0.6726534066835881	0.49739403900952794	0.37608436329294453	-0.27224958747991423	0.7684563481324689
-0.08984278241405003	-0.3269701086691136	-0.6707235017189382	0.49163753200093785	0.37165172899177706	-0.2845190768032838	0.7864002238965908
-0.08886004170971559	-0.33125826914272344	-0.6688638249144082	0.48477780852084107	0.3650132529354153	-0.295208692612367	0.8071658670606996
-0.08733496511512812	-0.3352041994176514	-0.6669129940137715	0.47710565585894105	0.35694111317373634	-0.30469395916360426	0.8272133908701405
-0.08595285285426787	-0.33886021492124035	-0.6657626947330092	0.46854110388013515	0.3488080591633391	-0.31317765670605846	0.8470774110553712
-0.08541966435891638	-0.3419368113836899	-0.6643080737213584	0.4611970124912628	0.33998780839913456	-0.3214726407565179	0.8683020512239926
-0.08413140496994354	-0.3434417412746824	-0.6635653809188291	0.45392705957784835	0.32987885784334803	-0.32862840470014726	0.8864128600175809
-0.08314231998685373	-0.3451482224209772	-0.6623636380955176	0.44733240183715467	0.3187185181780662	-0.3349613508720565	0.9020793885916392
-0.08230952741741898	-0.3468073007908582	-0.6602685540043316	0.44213342647036213	0.30602018896691563	-0.34024422259341675	0.9185208939807884
-0.08132445768494076	-0.34722727762281214	-0.6568418627617749	0.43678637892406325	0.2923307758859084	-0.3449915464248083	0.9328656634354039
-0.08013668251063358	-0.3467372585884198	-0.6538214015505092	0.4309445589882554	0.27772937312690993	-0.34929389034300934	0.9467970748270373
-0.07881902699152671	-0.34708577451337796	-0.6498056246440564	0.42516114126787113	0.2624447008163596	-0.3530100276301175	0.9587520286970724
-0.07672859394853698	-0.34713606394847907	-0.6458339345025208	0.41986225216085027	0.246888251699504	-0.3569544748168309	0.9674352547473138
-0.07480349058207625	-0.34778536706162816	-0.6407547558617435	0.4145196819824817	0.2304708190835813	-0.3597250365316327	0.9750359918647753
-0.07358741781189024	-0.34903266850370895	-0.6341744582317682	0.40984253357999983	0.21258995717764664	-0.3625083503413903	0.9821479744981774
-0.0714436670916446	-0.35117162522422046	-0.626702165034528	0.40364372348027844	0.19416319718187494	-0.3650647080557159	0.9862991527715289
-0.06919150184462974	-0.3534012269694251	-0.6182897095575599	0.3963293956624397	0.17606565490696433	-0.3679493548368504	0.9903084329538586
-0.06631838511436546	-0.3558583121955863	-0.6093335519044105	0.3880270808448606	0.15773823477432738	-0.3705051824344099	0.9940350797722441
-0.06289199852259074	-0.35899685354867	-0.6003657977586647	0.37838788576538746	0.13892961884867736	-0.3736080789581838	0.9952494329889259
-0.059989713246715454	-0.3628495030277972	-0.5917629342370119	0.36817201661647	0.11941049540275583	-0.37660394031451144	0.9956111049635961
-0.05709272094572545	-0.3673474273413382	-0.5818528865840263	0.3570234672941395	0.0995781807603138	-0.3790765934060997	0.9949846778409215
-0.05439873606545243	-0.37109947275695987	-0.572343110800723	0.34576512032705814	0.08012994458561956	-0.3810842525493407	0.9955647545021058
-0.050975368862733766	-0.3757775279932397	-0.5621764052432353	0.3336351527977862	0.06122191172005353	-0.3825099732442449	0.9937304159566928
-0.04722358335743909	-0.3807298243735738	-0.5526004725070415	0.3208953664125839	0.04307575194890779	-0.3847624403959568	0.9914586442251949
-0.0432587797190095	-0.38523471015202365	-0.5430542730609439	0.3070045250098696	0.02532425175739611	-0.38662491540827054	0.9875955394594155
-0.038064969391377906	-0.3886141468132607	-0.533532389613148	0.2927114398220148	0.0067790813749594135	-0.38811831445942546	0.9828386720721426
-0.032662370716238634	-0.39204713137135033	-0.5233504994503999	0.27908497041642416	-0.011781330563388292	-0.38903431445367587	0.9763807295350573
-0.027305190414887246	-0.39608882930867795	-0.5135850240168509	0.26547264452245256	-0.02962413849913428	-0.3900006326721446	0.9694296723560831
-0.021986681589111094	-0.39977400697981114	-0.5040291567454126	0.25227843113198956	-0.04604439308673066	-0.39031275120685194	0.9605044510019438
-0.014468085240655548	-0.40376072615187686	-0.4944956411669647	0.23944324569976572	-0.062040427649111544	-0.3894622464596781	0.9511749057081352
-0.0060481105890472986	-0.40802392486738626	-0.48433704366919766	0.22701665468773108	-0.07678988616530606	-0.38873202551378727	0.94002653176434
0.0022222485699514346	-0.41278216246582317	-0.4728452061144201	0.21463635187211555	-0.08992844794497779	-0.3874909002416452	0.9254783896942087
0.010240551897671635	-0.4177853948865515	-0.46008673880854484	0.20315218334576762	-0.10231486112350316	-0.3859643870155866	0.9103847453710123
0.01886307156178033	-0.4225804944615922	-0.445610395992072	0.19208996025203107	-0.11419590776375926	-0.38339411622061004	0.894540577099832
0.028288921963476883	-0.42722195343717473	-0.4299772240268951	0.18191470726803904	-0.12487291045707688	-0.38060300805873515	0.8820822055576306
0.03807729406434309	-0.432425287092638	-0.4129843619120154	0.17310966969722008	-0.13346783550119198	-0.3774744779002708	0.8698875786705996
0.04702378107266003	-0.4380498257957501	-0.3953062345486681	0.1648938307477707	-0.14126417487822915	-0.3745254042498505	0.8609413132035256
0.055311231747701785	-0.44349960899456436	-0.3750774106453395	0.15748236721000503	-0.1480335166476218	-0.3707525019179089	0.8513479498504932
0.06301429765864086	-0.4493746730209242	-0.3533006860292467	0.15061129245766242	-0.1543288625119149	-0.3663940213740095	0.8429725549632255
0.06871813121097681	-0.45546964168185466	-0.33002394270108437	0.14387851421758802	-0.15981512826844455	-0.36149707205838205	0.8324650113442998
0.07283566789893334	-0.4607573353911672	-0.3061165222677452	0.13835020480697707	-0.1649869072483401	-0.3558656233514978	0.8227911678735342
0.07755130189550144	-0.46487953760958545	-0.28142193745543514	0.13341982955139914	-0.1709923448153556	-0.3502995554989119	0.8148772358873336
0.08136608444344817	-0.4671538996003001	-0.2567454380620024	0.12845261548030162	-0.1765745519712829	-0.34447766452138445	0.808952801238584
0.08515983680459493	-0.4685489860540976	-0.2327743993263307	0.12460880087443917	-0.1810455949016173	-0.3382213400954972	0.8001857986649923
0.08810888990819626	-0.46946633817982014	-0.20844957420809662	0.12163969083598712	-0.18505096241281693	-0.3311429640343849	0.7882181565466008
0.0886337846761949	-0.4696298047953104	-0.18398888494473142	0.11864453840802976	-0.18982070539642207	-0.32425817719381483	0.7735015186591881
0.0883635772059573	-0.4692751487379568	-0.15905042693027244	0.11584590989212708	-0.19368642878249337	-0.31643652911316783	0.7548573784905681
0.08816800569711866	-0.4691238122289408	-0.13419423873716363	0.1134854166425548	-0.1971302915639756	-0.3083922180215598	0.7364740550104023
0.08845495718094998	-0.4686284246406614	-0.10888151429416777	0.11236777744118438	-0.20053522197985668	-0.3002134162209152	0.7167680300256232
0.08890983411882925	-0.46773128324915486	-0.08378328635682043	0.11180971029014723	-0.20366467104290026	-0.2922262361395357	0.6974579313841234
0.09108067007677517	-0.4669230393458999	-0.058188113702304325	0.11066343253163706	-0.20664684835073222	-0.28447981887938867	0.6757007106633438
0.09294768202807055	-0.4669294416516852	-0.03263542333804863	0.10916082223451794	-0.2086526562421643	-0.2767793594680641	0.6539565212964363
0.09525137803951228	-0.46734321879152757	-0.007690339905984729	0.10820249887445994	-0.2093303261558688	-0.26952832355467854	0.6320830160555937
0.09670362450209341	-0.4681332324039939	0.017797970768038105	0.10681031916871254	-0.20955615637181646	-0.26269771658086594	0.6086621409585997
0.09801340225033503	-0.4698809046766204	0.04345618409325138	0.1052585761384058	-0.2096286229980825	-0.25597900936782964	0.5842415413405974
0.10063281375420977	-0.4728499035443718	0.06941387125852677	0.10290456986905029	-0.20937118162216875	-0.2484654722889631	0.5596666470590684
0.10314083999824913	-0.4765953936746791	0.09533897107651339	0.10055809705178713	-0.20861413098283765	-0.24208910505730008	0.5355449893030481
0.10638401521444221	-0.4797420820163843	0.12020963255979965	0.09810910673916438	-0.2073102461888686	-0.23529079781225704	0.5102739004136397
0.10877742674031818	-0.4825925777613203	0.1443445571924234	0.09459350853567679	-0.2053432218471977	-0.2290980394852014	0.4860511022832068
0.11094942297885399	-0.48580322843358875	0.16762961217055738	0.0913036422177304	-0.20313078293517048	-0.22370152302776136	0.4639096482745742
0.11245802221283296	-0.48951579129343176	0.18995279102611357	0.08835201456112311	-0.1997004158987207	-0.21768358362462775	0.44279098523569604
0.1126878754786364	-0.4921673916979739	0.21080552765307425	0.08622158627104412	-0.19563372012075386	-0.21120563125883668	0.4222937150435147
0.11311214539952288	-0.49415013566937366	0.23149757974336937	0.08432411606722323	-0.19160755161521426	-0.20403007867841322	0.40049126915318517
0.11315898145583772	-0.49572568795263544	0.25162024441896863	0.08245449418201876	-0.18748107478824128	-0.19701360149935593	0.3797563887531351
0.11355809452827831	-0.4961506269851868	0.2699999614909573	0.0808203696805069	-0.18270383283336986	-0.1904065311791669	0.3571269097105887
0.11365016146933377	-0.49505234538408643	0.28777885768318656	0.08008977476572826	-0.1773148891094226	-0.1837870549426296	0.3370984269703296
0.11340664339098888	-0.49268531272237387	0.30411839293372434	0.08006577333858442	-0.17269690486917946	-0.17633157801213845	0.31659664988100833
0.11164614356724628	-0.489260588591306	0.3194098273303931	0.07994976991236145	-0.16865542517282775	-0.17020827791059323	0.2964756412433536
0.1097686891350857	-0.48465004769754344	0.33372603329471745	0.08023436403945744	-0.16440222544870722	-0.16358738910207843	0.27648101803679914
0.10806491078929623	-0.4786773095123889	0.34665320207073397	0.08110376613210023	-0.15947203863163192	-0.15618580728234427	0.2566868154109174
0.10686204802133581	-0.4721169216521763	0.3571709788492342	0.08290254627866192	-0.1553471101790829	-0.14853049337980337	0.2359135968845038
0.10689538187843128	-0.46590061830557733	0.36823739150484286	0.08435058013382668	-0.15080057250811102	-0.14170488315884638	0.21361008329259284
0.10521175463072208	-0.4592908567273235	0.3781681578741918	0.08595547301243293	-0.14756659871403374	-0.13513427734679007	0.19382931598989023
0.10444758481141259	-0.45250312691228123	0.3872885081276678	0.08788328110364246	-0.14544604589392252	-0.12809938382933062	0.17527994600977942
0.1035760137502929	-0.44546821907798984	0.39594790650037837	0.08947005105950802	-0.14390021051715104	-0.12044708526755014	0.15920125823501557
0.10157698366412549	-0.4381455353381001	0.4028238257263365	0.09127253293735073	-0.14151542869757908	-0.11313355283056555	0.14671043324722144
0.1002998036252819	-0.4305635747183693	0.40930082726000216	0.09229616669176084	-0.1386716073296859	-0.10621103020074352	0.13712944002407967
0.10020861714358303	-0.4220791576600416	0.41579788925361594	0.09344125683890665	-0.13622826998221477	-0.09829979954910686	0.12844984339007376
0.10073488366530997	-0.41385154772220234	0.42230401138539236	0.09424568974264817	-0.13415371827105727	-0.09029615425519644	0.12104296055776657
0.10032222076127173	-0.40542335761478876	0.42934675776799774	0.09444056956715079	-0.13201787011735355	-0.08319165781529406	0.11549355474567241
0.09861544503769654	-0.39553140271442133	0.4362672573689987	0.09448675197729424	-0.12922120402537485	-0.07612487133017914	0.11238181227032572
0.09686941182682668	-0.38371986237589073	0.4411631479853593	0.0944989484261675	-0.127617846558183	-0.06897101516956497	0.1138483527834255
0.09606461226319638	-0.3710460537198737	0.44465017222034287	0.09395390747513645	-0.12532475968294737	-0.062130140296946405	0.11582268655413652
0.09461587729319831	-0.358226201763345	0.4467276637252852	0.09338906032426515	-0.12247938297011363	-0.05565321450675455	0.11904319081747902
0.0933441570950394	-0.34439354095442454	0.44778688628663155	0.0929948340215666	-0.11976070824014307	-0.04917681818980589	0.12042495128296897
0.09279994412657425	-0.329176992793202	0.44766902903242073	0.09210566333942978	-0.1182033344825191	-0.04230850367737962	0.11798582167170779
0.09334808179632592	-0.31308810549314925	0.4458823590367044	0.09169732836503765	-0.11685250733106883	-0.034819800223355346	0.11336560249281306
0.09393579051104739	-0.29640679946747023	0.44155132100839156	0.09121708627103124	-0.11557468878958863	-0.02708718164472041	0.10914548092724692
0.09506245107652206	-0.2790845349051085	0.4356431303846424	0.09133791406436557	-0.11435433945097614	-0.01905071334892141	0.10461155341720006
0.09740808186827668	-0.26123534468866494	0.428440240366045	0.09225797121989053	-0.11396721292325762	-0.009671324889754713	0.10055974047902257
0.10081134014799079	-0.24404132714656543	0.42054386167812063	0.09342435396598202	-0.11361773201782333	0.0003522519055542371	0.09729142644152344
0.10338991411975276	-0.22831278871793328	0.41276204944656236	0.09451300694261429	-0.1126344107617423	0.011398025740133051	0.09213558593122544
0.10583613575754128	-0.21339550005127833	0.4048965696247238	0.0968707931363776	-0.11204859195109435	0.02326456489548985	0.08525331984751414
0.10874118606629454	-0.19796164321303925	0.3976466655173023	0.09908684952829812	-0.111941147308153	0.03575431645087096	0.07963482810513886
0.11232115272169241	-0.18368497971237588	0.39008147327120263	0.10093789549733821	-0.11170508956146846	0.04805666718570177	0.0750189704114557
0.11747136872345018	-0.17034628461834103	0.3825051905597962	0.103297286458633	-0.1105971421750174	0.06006763392575927	0.07301795426904445
0.12292372760217932	-0.15755115674266962	0.37460478470034775	0.10602422729284984	-0.10959556860026354	0.07212397922937133	0.07249243031927206
0.1280179578777323	-0.14506184165807356	0.36795904583032774	0.1087944875808947	-0.10830464449711166	0.08516848238909035	0.07284758663132238
0.13222449070460587	-0.13327331986426946	0.36195407257234785	0.11155303858763553	-0.10683952293913007	0.09802997590493358	0.07301710945743636
0.1358974408412033	-0.1219353628558281	0.35684367335061684	0.11393897218951897	-0.10466016024064584	0.11032922182508247	0.0716654758954013
0.13776466665951506	-0.11048083892489319	0.3527456591845643	0.11599796819792847	-0.10216067400376594	0.12227293554096856	0.07016790158479218
0.13957729644592445	-0.09832588722518532	0.3492727301473952	0.11895328611408625	-0.0999243636072639	0.1338464745550631	0.06777183102709054
0.14192323030143272	-0.08645091549523568	0.3464459219273226	0.12205655417818305	-0.09793108505411738	0.1461080239211035	0.06542184844450992
0.14396403950468603	-0.07440111485075165	0.34333116813086484	0.1256483757034319	-0.09571618712327831	0.15856628716054771	0.0634345113630879
0.14540477860122877	-0.06162233367302033	0.340718069775679	0.13041529277813996	-0.0931228536668125	0.17220186986707187	0.06504409950883921
0.14524186134829167	-0.048130310254261115	0.33893801171561866	0.13557614407148116	-0.09131365945767816	0.18642121655792399	0.06581154007182063
0.14354226915645413	-0.03417338898292139	0.338554638647082	0.14066251785145595	-0.09001929423210536	0.20089227844943758	0.06630604727245243
0.14152541776583275	-0.020175580867695893	0.33804136212894764	0.14629764404633527	-0.08904870336466741	0.21430045735617387	0.06765631210682248
0.1393828150017065	-0.005903842034072654	0.3378448441268118	0.15228427832952995	-0.08826155006763284	0.2286482467665203	0.0675179929671384
0.13716611819024666	0.008546075953419833	0.33725485747548695	0.15827754846561976	-0.0875075716309627	0.24436199577208728	0.06589694715784966
0.13529189051310841	0.02330003588853119	0.33694249126704084	0.16462248928099343	-0.08769573502192773	0.26049367354285113	0.061988196756926
0.13365378556526955	0.037687685192972845	0.33711034573441967	0.16999459115661109	-0.08733625202459167	0.27685438513030475	0.05954849304387651
0.13134960326189957	0.05175224100559138	0.33733387441294876	0.17451836701179235	-0.08625935031080015	0.2928599761669536	0.05808411922000205
0.1292133343743228	0.06589990693631964	0.33696921382045797	0.1790604843014953	-0.08472732222972804	0.30866100089121357	0.05619188377109374
0.12702548156612883	0.07980926060431615	0.33596347041630303	0.1829658302254069	-0.08362562144414006	0.3247967932243146	0.05444914896574765
0.12509547568245613	0.09312313328579547	0.3339264020058835	0.18699692810959756	-0.08183644578529031	0.3408753267001482	0.05037901629733912
0.12391517320264678	0.10644513476928197	0.3312505993796457	0.19156322201759524	-0.07926137176342969	0.35715708700278315	0.04524683794455502
0.12424114288993535	0.11949094935829863	0.3282440804513426	0.1959620268482416	-0.0757634536794487	0.3747722043203211	0.03826473700972858
0.12514533146251733	0.1317965759416637	0.32465243847615594	0.20063201912779982	-0.07165152908004724	0.3920000191719198	0.03268520703784549
0.12567812500170567	0.1436128003699241	0.32090797286626593	0.20553416668221086	-0.06789944837658146	0.4084682112114353	0.028679213215879386
0.1255944517151739	0.15555198414980925	0.3167195738967214	0.2107888352759973	-0.06304714505728862	0.423918992545301	0.026827340145342056
0.12463936650552504	0.16766899886068684	0.3106113430398411	0.21676222900570402	-0.05864085709843188	0.43964530292966464	0.024652352754300527
0.12408788535548307	0.1803434407983664	0.3037241647339391	0.22314924484086834	-0.05366067612507831	0.45505478274668715	0.022247492159772474
0.1225551154803455	0.19347167304900403	0.29715434851000816	0.22986908616390872	-0.04821905772046273	0.4709199974361026	0.016407709935610287
0.12002269172105934	0.20707483367587595	0.2908626907645636	0.23707345044100891	-0.042399629910424605	0.48597069252777975	0.007644820894794258
0.11719854721807382	0.22038777660986633	0.28426386262289927	0.24401798389480672	-0.03699457876511812	0.5012933014357318	-0.0024319415749198964
0.11278679104318268	0.23259945485797537	0.27672678934718775	0.2505091341432628	-0.031462735934831856	0.5165869510334866	-0.009943322653268832
0.10532863810700582	0.2440790868265406	0.267883046865982	0.25695543256215453	-0.026404754419193058	0.5320067591371935	-0.016939380450674304
0.09701376216151883	0.2555461542496292	0.2582948145933946	0.2630748763003215	-0.022073344131576647	0.5478622496636129	-0.024377204993708188
0.08905280868647628	0.26693908948055245	0.2475680485259698	0.2687471882015922	-0.018095144594907554	0.5639098758907668	-0.0334592253841047
0.0824645875878453	0.27704727348027947	0.23528299662339286	0.27411317259697826	-0.015022964668396272	0.5800334728472429	-0.04382370834207198
0.07582909636996965	0.2853631214956057	0.22281678186521336	0.27894972500644843	-0.01174216236237432	0.5950931552466727	-0.05607950172732329
0.0686923029754744	0.29229226129442337	0.20980095126065684	0.2840254848898615	-0.009732745763656485	0.6098191027096481	-0.07002183200253667
0.062239410172298955	0.29804161052847206	0.19610532833263922	0.2892307430551694	-0.008414307603815018	0.6236408838372259	-0.08267652940339205
0.054943781368845125	0.30221004548299796	0.1810421851946114	0.2941526861186877	-0.007210267346663557	0.6364821628097582	-0.09481291504788533
0.04737992224976884	0.30477338821102956	0.16552087242201258	0.29937633836135275	-0.005464277755043306	0.648320729623041	-0.10510552517291386
0.03938117959155324	0.30643901023555026	0.15010245205911177	0.3041591197845412	-0.003690322223346077	0.6586890409974732	-0.11576454452606375
0.032170828908134275	0.306791507361604	0.13545536715574508	0.308182074555066	-0.0013664060838903987	0.6670490982665729	-0.12621326795209648
0.02435693533246331	0.3062399172479573	0.12016178607445575	0.31177315003107764	0.0006807555683989303	0.6734534081040809	-0.1374391706316656
0.015471483038178541	0.30496068349781696	0.10447467634216084	0.3145254775164799	0.0032037974642264155	0.6772610136547091	-0.14782423563051833
0.005235541301497896	0.3034391869725731	0.08887127274206416	0.3163669090273107	0.006040913069182342	0.6792763093139067	-0.15905360871372315
-0.004832019628516323	0.3023759882154143	0.07192215756193368	0.3180902875477672	0.008762168808981743	0.6797454394398823	-0.16874152687959287
-0.0149687186068151	0.30100455549536914	0.05414267518719202	0.3182312761028888	0.012394803514421598	0.6784664132159893	-0.17726364822580526
-0.025977105802459887	0.29856891431938726	0.034941285569792056	0.3172289622966796	0.016680202903031877	0.6756123652703201	-0.18615523322972233
-0.03665346693533682	0.29628477851460816	0.015470175893123848	0.31545491424478805	0.02148362654173249	0.671786718577199	-0.19350270621754445
-0.048350883928012386	0.29355842744629845	-0.0043928391074893255	0.3128906793803516	0.025903262640285092	0.666989628598623	-0.20086206721922734
-0.05995076611099538	0.2911619383631245	-0.025270343791333194	0.30954556024919716	0.029927897470284917	0.6612718328419198	-0.2094052367956255
-0.0708301790420735	0.2896157728141563	-0.048146407535326036	0.30652220188643875	0.03425057335811615	0.6532476854881003	-0.21769290254993934
-0.08184582794815326	0.2885957424200251	-0.07103636229589308	0.3025592678096841	0.03944264136267222	0.644208271250995	-0.22507844810749456
-0.09351785646875949	0.28801670153390757	-0.09426180018032891	0.2986153903938554	0.045110002957486954	0.6347091336465637	-0.23208764103911378
-0.1043711869818433	0.28797105760304836	-0.11872949666954351	0.29516769850015406	0.050493122083411245	0.6246796628134723	-0.23713573702926383
-0.11562641596160494	0.2876034329070108	-0.14369681070813378	0.2910965287487211	0.05610524084813582	0.6144646874347004	-0.24072402396805626
-0.12752076068162338	0.28794482273996136	-0.16816122588005444	0.28638233508547833	0.062148401311320704	0.6035736553865411	-0.24256806248187646
-0.13920786589731327	0.28921106364550775	-0.19298673464367594	0.2817446908688837	0.06813255113143615	0.5923594219640427	-0.24229908808089168
-0.15043025337012605	0.29022618952627266	-0.2186800009139584	0.2771811888242775	0.07349480713228279	0.5795109149534885	-0.24184993714858333
-0.16175651443376535	0.29304685078357734	-0.2461723615817708	0.2720796038885762	0.07942660355472361	0.5656045174329655	-0.24069086334228407
-0.17194667183001808	0.29563583004705296	-0.2742819649256848	0.2670824317979463	0.08610771196332873	0.5510861366097135	-0.23712301260950724
-0.18374655860943798	0.2977671959520055	-0.30162723267353153	0.2611835271149411	0.09224656475950035	0.537094358937285	-0.23295427108465117
-0.1956455936839368	0.2990710450371333	-0.33029909047020767	0.2558875209537935	0.09823620158148266	0.522305520172057	-0.22776853721809792
-0.20730896987444766	0.30010809782960324	-0.359068864919978	0.2502155434017291	0.10391556188152692	0.5071370027760624	-0.21997339047471787
-0.2194214576874594	0.30079216603657066	-0.38773094570204447	0.24378855091563006	0.10953297391440636	0.4910169161235551	-0.21040051168328489
-0.23180855487921967	0.3014033717212353	-0.4160659814968502	0.23820481571424884	0.11467956283418798	0.47412460317730604	-0.2028873512212202
-0.24563770204439556	0.30198893038883046	-0.44485707123220375	0.23336554235121304	0.11874590077154853	0.45713019167322794	-0.19587525499309166
-0.2609728048623707	0.30206380061060245	-0.472710735727137	0.22859738343840647	0.1225844815709021	0.43908856296455706	-0.1884655818991544
-0.27688090733869114	0.3026441030860479	-0.4997560857474757	0.22368764791326112	0.12652696906931918	0.4211808393205098	-0.18259318152886433
-0.29292857821559737	0.30253940731808604	-0.5254324717936789	0.21836231183390847	0.12969952526140308	0.4033188635144537	-0.17388201785276802
-0.30990727259930867	0.30195766755564246	-0.5502858458623862	0.2129473317876564	0.13280776271715528	0.3847208282039249	-0.16500863945996774
-0.3275772440812558	0.30057267029406753	-0.5749688071385053	0.20801532697182035	0.1347478760181751	0.3651624121295057	-0.15533600651289553
-0.3451776105880984	0.29932083992044584	-0.5990335664379306	0.20283060272902725	0.13624985777174128	0.345907433452497	-0.14624898953226517
-0.361823296924947	0.2977653284810651	-0.6228944246623201	0.19775325079827583	0.13760076766011772	0.325928090176384	-0.13919119354658
-0.3786989794834345	0.29614675000181534	-0.6460562922928978	0.1930213489850195	0.13874047592812236	0.3066889518484578	-0.13303832690684314
-0.3951478518543892	0.2945799836499719	-0.667995037960693	0.1877927245301112	0.1397840810418472	0.2872829414637354	-0.12741423057932166
-0.4101897090203665	0.29203826005295974	-0.6892989926591326	0.1823691637626133	0.14116748025433437	0.26811051688176546	-0.12205408766896578
-0.4233220847513763	0.28891706835378717	-0.7106307929158233	0.17621070971418423	0.14242424194788414	0.2486994584582558	-0.11752658642348472
-0.4352124473786919	0.2847537635629327	-0.7315088260981951	0.17041860394135444	0.14365735738543603	0.2295121656911302	-0.10933313120416518
-0.4457812738032532	0.2799653726561294	-0.7515926055512298	0.1647008505186951	0.1447022616708812	0.20980472042893827	-0.10141112988352004
-0.45505183014235084	0.2752472241502667	-0.7703306808333718	0.15879111226747267	0.14454152892214064	0.19027326954139245	-0.09713804502037525
-0.4618859580538305	0.2715620862882347	-0.7868806864355006	0.15239575601082644	0.14503847955200166	0.17002968369320842	-0.09277206846225175
-0.46857388285855955	0.2684505584059246	-0.8016129281904086	0.14561289767376756	0.14561391133047102	0.14910617581752256	-0.08786011499532585
-0.47570626138904687	0.2652008115500527	-0.8153190372692599	0.1394778377933273	0.14593647141732735	0.1285627972053182	-0.08283843681688767
-0.48286262762181636	0.26181988694992936	-0.8267284077257705	0.13218716630695287	0.14608771756678007	0.10792990444688592	-0.07797739820202507
-0.4895745716156445	0.25913925939128535	-0.8361362306097472	0.1247268656369057	0.1457259293630124	0.08815493496604083	-0.07091177350902785
-0.49534120943697896	0.2576487498457349	-0.8435667832395278	0.11640195749191469	0.14584940844279756	0.06826095674671637	-0.06218504218851778
-0.5016453439033196	0.25669997416713286	-0.8498127415005198	0.10799802010939576	0.14593712495336442	0.048997573159031624	-0.05255342534856891
-0.5080026053216247	0.2567099410080911	-0.8534518417913612	0.09923354447511921	0.14547664429204074	0.029768451747201115	-0.045040900692263304
-0.5154073672792091	0.25750817405402354	-0.855354431234495	0.08947420536228855	0.14461494531322935	0.011044752410274125	-0.039156897219316894
-0.5225760683701202	0.2594887760268457	-0.8561220228370572	0.07948248149574502	0.14353266526327557	-0.006870180446744499	-0.03097553201467486
-0.5305681140930154	0.2614629202457165	-0.8560010077333032	0.06962297305017272	0.14252955300523	-0.023258361242286616	-0.02372447542137803
-0.5378291885524781	0.2639384567465533	-0.8543642592083668	0.05956125642114843	0.14126843858400037	-0.03914809353185182	-0.017302249109588913
-0.543903920749293	0.2666731159802276	-0.851108869926347	0.04882829241281346	0.1394737314440944	-0.05446726876104313	-0.01114394918658863
-0.5489026051825777	0.2701207587804042	-0.8473536545110882	0.0378542770090681	0.1368297941024721	-0.06958099836466987	-0.005080991918845581
-0.5538929726561307	0.2730954440629583	-0.8429158845829008	0.027099015658134065	0.13394050364766355	-0.08435803045265447	-0.0008519228124698698
-0.5592058490543556	0.27640606531452305	-0.8364886320615913	0.01726843373916577	0.12991064886807827	-0.09832204583989576	0.0017474040525703232
-0.5642851143342505	0.28029524875991807	-0.8282232866169693	0.007264329386684622	0.12432281638576209	-0.11104137711005753	0.004385335646227341
-0.5691843248858097	0.28392175946135334	-0.8191666556240242	-0.002414745828487462	0.11809821909600446	-0.12285843427730957	0.006965740633650045
-0.5723349019905744	0.2886304651030439	-0.8087508253391303	-0.011130342963589304	0.1111596022138687	-0.13383446023350581	0.008206939145860377
-0.5758522492569573	0.29220512540045773	-0.7975670513650795	-0.01904528476751124	0.10441816557375563	-0.14486596975981106	0.009007991711774436
-0.5789740078326867	0.2953463398026104	-0.7852714897195944	-0.027237982238129295	0.0961344848060694	-0.15436907956422863	0.008870098070340894
-0.5809938718921247	0.2984632327481443	-0.7727710702560892	-0.0343102022117303	0.08662133647213399	-0.16203971558753827	0.008045931722050967
-0.5823978433575201	0.3017773217846969	-0.7591926824442112	-0.040770090845061134	0.07646296876819939	-0.1686280535137038	0.005569981522168603
-0.583718873202443	0.3043002173785612	-0.7448023779743699	-0.04607498264226456	0.06611374814803153	-0.1745005183759607	0.0033480959554537428
-0.5838858458517786	0.3069317587425991	-0.729250590471283	-0.051138254553879284	0.05587932819586255	-0.18009098574148047	-0.000903962481524149
-0.5829327063940525	0.308855989738645	-0.7145559777035503	-0.055878396762055534	0.04499255709232188	-0.18540419746501235	-0.0069863939875458424
-0.581201116164901	0.3098242840205918	-0.6988927180512167	-0.060132025365514846	0.03430951920563514	-0.19133576521802592	-0.015128494848614544
-0.5791144095774807	0.31101637418552724	-0.6822090243417847	-0.06478006274067946	0.02358597179357555	-0.19721847890412858	-0.027508564339960066
-0.5761352358945482	0.3100478468515449	-0.6650417907441561	-0.06873095058152864	0.013194817487846983	-0.20309967511940918	-0.038038885679215775
-0.5719106856502864	0.30957430980608097	-0.6468597891765236	-0.0725042991808236	0.0024905162736534488	-0.2082142597027536	-0.05182714179017695
-0.5654742746600067	0.3094656267672569	-0.6282418386276536	-0.07540073468500266	-0.007479565082571063	-0.2144047686908893	-0.0670417893618967
-0.5579091787176984	0.3092706764329242	-0.6090790147436975	-0.07825620297199155	-0.017141453315747096	-0.22147091067064628	-0.08146092065760575
-0.5496953919756488	0.3088497161875348	-0.5901960427974884	-0.08075851836983744	-0.02679681835983364	-0.22893325296555367	-0.09729066954438713
-0.5393839933465077	0.3085541355411834	-0.5706648766314204	-0.08322876824850069	-0.03523442006976494	-0.23611315542809108	-0.11429853962405118
-0.5276491801500471	0.3084385785514687	-0.5506834132287566	-0.08567919427881372	-0.04362128990146614	-0.2427573825734356	-0.12728995637561102
-0.5139752247662535	0.3082093968732146	-0.5299647997482647	-0.08834688969268044	-0.051282874543093625	-0.24973475056738764	-0.13823985454772247
-0.49767464165307423	0.30849976472056445	-0.5101302874847419	-0.09044305840458233	-0.05837307489871192	-0.2563263181040388	-0.1492274953306399
-0.4799691574238575	0.30822628287401654	-0.48981426290629176	-0.09221400303072282	-0.06488328905266828	-0.2632069577419395	-0.15614218658740386
-0.4607734087599212	0.30867544980399597	-0.46964940246996295	-0.09390479664797445	-0.07158726667331447	-0.27024518245740264	-0.16491764314626012
-0.4412951570510076	0.30912295857098343	-0.45002965595315336	-0.09559121743313265	-0.07866793401163184	-0.2764492512762806	-0.1715770464222789
-0.42180632690529324	0.3102803593885521	-0.4299000092559126	-0.09771016418934454	-0.08456380705839395	-0.2816810834513489	-0.1774705439971011
-0.4016916748865392	0.31111007577908945	-0.40852960860896864	-0.10024339572986288	-0.08991868779695844	-0.28667751841331096	-0.18114842167139394
-0.3806678388292504	0.31138777477872237	-0.3859825648488424	-0.10308139787186583	-0.09444226980093187	-0.2906089337507704	-0.1849275578736002
-0.3589504361240663	0.31180690061784694	-0.3624204373485715	-0.10638019884085105	-0.09935593644555077	-0.2948002047616499	-0.18926711158343512
-0.3366136802189111	0.312265087628804	-0.3385436331006316	-0.11055773567935423	-0.10407150501746923	-0.2985677859050114	-0.19639853028334453
-0.3145604343056542	0.3131389052973055	-0.31395801685812597	-0.11438332254731047	-0.10882768702643575	-0.301468941946757	-0.20539210245292921
-0.29396497095789903	0.31366590103135555	-0.2877722396169809	-0.1182796444588057	-0.11378823222875231	-0.3033422325986452	-0.2120663228018837
-0.27353570673460087	0.3142681042936549	-0.2609157410681952	-0.12262634438560926	-0.11883360182166369	-0.3042880212940305	-0.22095260181220622
-0.2540526963732686	0.3152266139122645	-0.23230864220608716	-0.12734152913802008	-0.12338652131144368	-0.30411473974452513	-0.22928488037509215
-0.23385064429419103	0.3163132603207427	-0.20258109339025748	-0.13164748190854136	-0.12692966392428465	-0.3036008518437652	-0.23818864075253715
-0.21338135516445328	0.31578563651796077	-0.1722654657939755	-0.13607830694027867	-0.13131975106637395	-0.3024716352079478	-0.24705128047804298
-0.19359173954865186	0.31489973918853503	-0.14224649676606171	-0.1398719624391414	-0.1360063610524188	-0.30027137081702343	-0.26050329024169444
-0.1748678074955342	0.3141425700723178	-0.11116817731368643	-0.14432420335804796	-0.14086200952659408	-0.2977265605580021	-0.271186602343945
-0.157382409064344	0.3129626618056875	-0.07980028580919704	-0.14810982142728013	-0.14575802336428736	-0.2937052208666147	-0.2811275008385453
-0.14076714014824607	0.3107749340780429	-0.048895173924194	-0.15054473932912463	-0.15082476063970415	-0.2892994642781204	-0.29179714182861977
-0.1249283846120397	0.30779746218349285	-0.01806405971739289	-0.1522186749009079	-0.15638518471691973	-0.2844577987343076	-0.301234794451217
-0.10902851452562956	0.30438434426411975	0.012944361248159227	-0.1538148278057398	-0.1617754353327416	-0.27909257095598333	-0.312238563844503
-0.09242259479796816	0.3000323726693814	0.04270296639813569	-0.1550368615247647	-0.16738391594318547	-0.2730040509613813	-0.3228995611108134
-0.07558759020123942	0.29485519489481654	0.07151304103404832	-0.15551346844975236	-0.1735077175101355	-0.26706196154182715	-0.3316827929027538
-0.060218183743766494	0.2879267737324236	0.0994547549734455	-0.1561197385910928	-0.1797385361359882	-0.2614614097275109	-0.34102432077021766
-0.04604671257204104	0.2808344608805724	0.12580971029997867	-0.1562026772175727	-0.18612799825003626	-0.2562051501795499	-0.3483920421549873
-0.032884148043546835	0.2734468162387255	0.1514736951924085	-0.15658903731705673	-0.19202293431999665	-0.2505926921507039	-0.3543315385091057
-0.020438540902464192	0.26632645319691134	0.1758669580110811	-0.15591263378108852	-0.19779695223034605	-0.24533201057133808	-0.3621178742825888
-0.008345865989463852	0.25869409804627247	0.1992106007001741	-0.15517075162351435	-0.2036216920007464	-0.2404513551674589	-0.36997472949327936
0.003166406838597693	0.25119725471590926	0.22187724800515563	-0.156034774506437	-0.2094449919298049	-0.23584865734083327	-0.3764215708231441
0.014330222294059565	0.243053316993442	0.24316858053771107	-0.15809490973461696	-0.21476614814529274	-0.23139451861680055	-0.38224847881497376
0.024814598173336644	0.2346131883981362	0.26369675654717395	-0.16017498862619978	-0.2199917594872222	-0.22761314996763105	-0.3886819246272219
0.03295948578345885	0.22661785632841752	0.28341110838912503	-0.1621138030686921	-0.22527661171342997	-0.22520066692733348	-0.3935145212838093
0.03916100455151319	0.21802399091773708	0.30214290440350816	-0.16476757408969028	-0.22957054285489684	-0.22360430479908944	-0.39735888474857
0.04567690575270436	0.210891765577166	0.32098064241564783	-0.16811802836285533	-0.23384592688802439	-0.22176034306327735	-0.40165012420855334
0.05196443487856389	0.20441310031933124	0.3400550700811177	-0.17199882156081153	-0.23711371551790084	-0.22079748318277187	-0.4061689769872745
0.05727078162925794	0.19728356567222005	0.3582891038926762	-0.1765192315474623	-0.24036935699643827	-0.22118042273830518	-0.4081791958465883
0.06279433736738493	0.18918908102857737	0.3750105883411952	-0.18192730316278455	-0.2432019361022357	-0.22142785932646525	-0.40848407674201964
0.06738077416786134	0.17370995342512593	0.39075374643266125	-0.18805297639436785	-0.24509380215745782	-0.2218034666897966	-0.4094028474010195
0.07116629859227899	0.15833836527733858	0.4055262062011876	-0.19313215417746787	-0.24658779324749464	-0.22234414992529566	-0.4104196521004957
0.07412949103178484	0.14290244912517924	0.42070564446859066	-0.19807017614334332	-0.2474035722101004	-0.22361018037942804	-0.411429418048561
0.07686271471243286	0.1277963440898649	0.435138348797647	-0.20337464034866837	-0.24806622637000472	-0.2240377073550962	-0.41349722579316495
0.0805487179400673	0.11241816270517271	0.4491034938141846	-0.20920262459000483	-0.24811893754196654	-0.22285628154730003	-0.4172511868708581
0.08409154145084607	0.0980023762647983	0.4627437179953007	-0.215104452511865	-0.24770216539187503	-0.22066663242233053	-0.4236003387429918
0.08609404530119363	0.08288658022359525	0.4751555484098476	-0.22073678798423746	-0.24702698411839025	-0.2186359422594834	-0.42721775684911456
0.08644657656944996	0.0676249970493037	0.48657735599877094	-0.2262435560858762	-0.24633305841434272	-0.2152416275034192	-0.42982832018585587
0.08700781005723318	0.05287089851610237	0.498530506537833	-0.23202946124802842	-0.24493652853225023	-0.21068096586702545	-0.434069858290256
0.08694054949749877	0.03849540020874144	0.5108965001705772	-0.2378550305530655	-0.2430928639951426	-0.2059306547358798	-0.43677092264869166
0.0861849546852104	0.03227880692346046	0.5227034599295666	-0.2433828326391349	-0.2419698878312922	-0.20089218275690301	-0.43900001244292997
0.08492263350015924	0.02586070210008791	0.5335557778122507	-0.24918015803577964	-0.24078521976177564	-0.1958224238265453	-0.44415952802935643
0.08322752147437362	0.019103414365811398	0.543455835290525	-0.25446168755212834	-0.23985689387630235	-0.1900768408294602	-0.44948508389638164
0.08035033231282354	0.011857356108366045	0.5533820465650157	-0.26031374274528923	-0.23881623351838968	-0.18452728126375206	-0.45333889961616974
0.07663998828105614	0.004718834630417355	0.5627518832827756	-0.2652628425369694	-0.23768447439245866	-0.17889064818913858	-0.4573713844945931
0.07250478778805569	-0.0028001340062601687	0.5718482400311595	-0.27043337141405704	-0.2365909589441995	-0.17355808915040444	-0.46075322183241013
0.06920710240448777	-0.010461159615940435	0.5809359442896144	-0.27582638962334804	-0.23571905664872347	-0.1689121009509577	-0.465187770248633
0.06773181599285738	-0.018892440552640458	0.5891830500595558	-0.2805834146539355	-0.2356171773359221	-0.1643532155370513	-0.471211805384856
0.06569802693150634	-0.026970527420523936	0.595708875399767	-0.2844455681832614	-0.2367103725414526	-0.15954910428392993	-0.47882741825255265
0.06298899001761457	-0.035094099294823454	0.6011202831774022	-0.28772226385516864	-0.23829834888678075	-0.1556438321699628	-0.4847361307723056
0.06073978535305979	-0.04362963730738124	0.6057403774841199	-0.2903988423471733	-0.23940128819214163	-0.15179220257402065	-0.48961007406225904
0.05876139410884131	-0.05223012924821239	0.6102207622391075	-0.2919664340229322	-0.24078682386460212	-0.14765972225142357	-0.4911382467638765
0.056934155239765326	-0.06007519497977174	0.6137476279616466	-0.2936549866872487	-0.24229696883452137	-0.14390836407812765	-0.49144207213190094
0.057003378231402176	-0.06781950530968753	0.6151231964783354	-0.29443176445706	-0.2443948234640654	-0.14071581542832176	-0.4906621155868775
0.05764942236367463	-0.07534636197596478	0.615329768978139	-0.29492290126336806	-0.24732010730632756	-0.1384310890405328	-0.48967247706060163
0.05868219042726334	-0.08336444741670607	0.6135891149642825	-0.29390087933498904	-0.25023690555658223	-0.13672356622789433	-0.4895843124126994
0.05890853468143722	-0.09071546311681405	0.6096626955380408	-0.29167834469530285	-0.25334954618763783	-0.13495230521117144	-0.48744989156714597
0.05863703487787084	-0.09682879779220516	0.6039975332014412	-0.28870385234392776	-0.25563080864609716	-0.133792482168775	-0.48474763848398256
0.059952120521632186	-0.10312062226550966	0.5976046444657408	-0.2852148555115714	-0.25723801593531326	-0.13340085306435912	-0.47875925713538403
0.06332974640097686	-0.10911237906474869	0.5899887681719673	-0.28076829955682253	-0.25836739839200723	-0.133386341109758	-0.4772215556221932
0.06714158320711625	-0.11472242322531273	0.5802863757636995	-0.27596079405144225	-0.2590183456357156	-0.13371994828430306	-0.4786512308052727
0.0717949763302475	-0.1192895323485754	0.5693774480471755	-0.2714761830809804	-0.25883247478120547	-0.1345530336028169	-0.48098664984863787
0.07758872919144202	-0.12363531288167123	0.55723396379481	-0.2664256467227784	-0.2582171150046521	-0.13501354070594904	-0.48639359075277644
0.08341944518865874	-0.12725295770644107	0.544443183615105	-0.26066371962201706	-0.25666544839963545	-0.1356153799308304	-0.4924273062485664
0.0889724704291534	-0.130408705029348	0.5318446283500949	-0.25517974389779013	-0.2539011832199899	-0.13621144272181135	-0.4968686648557315
0.09523096907240655	-0.13291551789604938	0.5191051553061306	-0.25030707192651785	-0.2504822576978864	-0.13537861582399846	-0.5003396026019518
0.10327035115002478	-0.13527412462242383	0.5071458351461435	-0.24527805015218762	-0.24653036659530078	-0.13435283456328012	-0.5066239320670188
0.1124345832566524	-0.13771131088066163	0.49539021523410415	-0.24025532926385235	-0.24263019599828364	-0.13304303904381737	-0.5139455390013854
0.1217979768620879	-0.13969943795252363	0.48299225166678206	-0.23537618787528802	-0.23850312046377356	-0.13071245378803417	-0.5223089703056314
0.13006214253179352	-0.141478532948671	0.4698189414018136	-0.23091594798011827	-0.23423441071718065	-0.12655990153378283	-0.5293216849081674
0.13820787950485255	-0.14283840222132638	0.4565378693642272	-0.22598804859227029	-0.2301597869990474	-0.12176104896544088	-0.5333016846473245
0.14584251229879028	-0.14449939663617578	0.4437037978443654	-0.21988651905373757	-0.225862546906463	-0.11599719542482635	-0.5371146698787206
0.1532935239013857	-0.14508180397801967	0.4310919936786768	-0.2137917249500107	-0.22128961532131855	-0.10978825477093444	-0.539628806087169
0.16073683200521655	-0.14530040721210927	0.41831396966223655	-0.20741183272480512	-0.21653546634001347	-0.10292109698605754	-0.5413715330758909
0.16941927717069774	-0.14546425059898668	0.4049729638985608	-0.20137761090087786	-0.21164887683204048	-0.09468380006860574	-0.544372363057382
0.17888063524427103	-0.14462481326098658	0.3910890887747994	-0.19525875996802072	-0.20722994339791231	-0.08589829243853617	-0.5486417527215259
0.18821176814580798	-0.14344703994841562	0.3767416833674748	-0.189378987330878	-0.20313058556894972	-0.07632915829215371	-0.5521561432364643
0.19686065145468906	-0.14208029536490818	0.36186629380052104	-0.1834079542749968	-0.1992076425656547	-0.06618838560648496	-0.5563197996706956
0.20584963095453604	-0.1401617384131055	0.3469399518914213	-0.17757929311652393	-0.1948655849674327	-0.05556888078864218	-0.5616693434214987
0.2156433561734819	-0.13800000245754562	0.3322028655970563	-0.17181878217572916	-0.19127804490241498	-0.04531489396703803	-0.5656977834490065
0.22694281980436773	-0.12789617249506202	0.31812541541885037	-0.167080267321007	-0.18844694263812556	-0.03464794291702013	-0.5691270043387066
0.23944557732466054	-0.11811089920178863	0.3034368783153645	-0.16423728464712817	-0.18680514517541708	-0.023478111535217863	-0.5715335053988784
0.2527652282381031	-0.10816425125372145	0.28872039684563533	-0.16140692369751003	-0.18559140962591295	-0.011709005275107827	-0.5746440935958234
0.266050524312306	-0.09849810048611066	0.2738189051524717	-0.15965033815787755	-0.18440102978370587	7.661934403510595e-05	-0.5762444609741735
0.27835394894958176	-0.0885206680551639	0.25892640246891313	-0.15685664829952195	-0.18347587971283705	0.011198338035102236	-0.5760977445344595
0.2910021184153856	-0.07887179588523544	0.24437950150808085	-0.15467587631699953	-0.18361440951830454	0.021780592987331288	-0.5746765943438569
0.30456622043263226	-0.06899578082518401	0.22938655148147236	-0.1530191469781827	-0.18401485404103876	0.0327090073402919	-0.5743915183476819
0.31885965921120096	-0.059373376794608794	0.21502754320419148	-0.15241789659840838	-0.18461729742728758	0.043445713518128246	-0.5733914607957417
0.3326406117070758	-0.04972876357903675	0.20067558477900266	-0.1529783660208915	-0.18545170146316814	0.053741443039027365	-0.5709919335865707
0.34624407766702514	-0.03994961424997618	0.1870516569831303	-0.15377207812821495	-0.18594089221260235	0.06467704149721255	-0.5712930205854972
0.35832502875325684	-0.03791489905548399	0.17410262010135286	-0.1543562240890648	-0.18555140491761504	0.07535275259919873	-0.5713238872417076
0.37004983394551433	-0.035408769407483644	0.1623385230874489	-0.15492597796585678	-0.1846917319909344	0.08609847693039312	-0.5718017495553932
0.381141721607995	-0.03328597858993353	0.1510988617052986	-0.15681065758704532	-0.1837599504200953	0.09692865716890144	-0.571581156169336
0.3924441705105748	-0.030708954053200573	0.14050575317366867	-0.15825053375753168	-0.18292300070812023	0.1086324883185341	-0.571480296148632
0.4044322344885141	-0.028440336388689723	0.12989168247667587	-0.16130857421873163	-0.1818353211482275	0.1206653228564226	-0.5729472260421811
0.41479005587646073	-0.026384384191597735	0.12035548093047843	-0.1645283621336277	-0.18003616403805564	0.13384406575642332	-0.5736643373622632
0.4237220876304192	-0.02535655499362098	0.11215777032555165	-0.16797209702936872	-0.17744721664189322	0.14800253680262793	-0.574314921701217
0.4310912635110077	-0.023072556378574978	0.10538460491504445	-0.17184703274660296	-0.17443033931084181	0.1627786759277003	-0.5733893608900493
0.4384115297215722	-0.02115574572538246	0.09946548364806822	-0.17520033961149517	-0.17057614857782954	0.1780766967035191	-0.5732822155450852
0.4450118545779531	-0.018893645608404903	0.0948107322379268	-0.17886617665158522	-0.16662172256305924	0.19371497113848346	-0.5736690817425987
0.45126741982656504	-0.017189091562795723	0.09114503779467747	-0.18329945561475686	-0.16293379460471635	0.2096414851003795	-0.5740527482939463
0.4560896756342587	-0.016191199248857632	0.08791161442867158	-0.1881566392765785	-0.15850158638349668	0.2250376359855979	-0.5741059175822263
0.4600558578315573	-0.015699204757180778	0.08523589392039788	-0.1922639810836695	-0.153873830995356	0.24004643500771589	-0.5745488970250275
0.461698426519022	-0.01503776839501797	0.08364879390053381	-0.19777825427110501	-0.14861344356512915	0.2546316589129719	-0.5784888089291516
0.46165348371639925	-0.014514759133485648	0.08268412980840381	-0.2037459062880418	-0.14309393779122576	0.2694210716672756	-0.5804474309547865
0.46186251522082805	-0.013167826187434208	0.08224338671334092	-0.2104824645292958	-0.1374386202525789	0.2832191567633685	-0.5818532545630057
0.4618483083104085	-0.011460089926535473	0.08288257569994832	-0.21811440102137752	-0.1317436628995853	0.2958165076122335	-0.5825233068637675
0.4613314281871909	-0.01023250959938652	0.08433403789868535	-0.22598884756147752	-0.12666439137591803	0.30735966319683794	-0.5838221092486378
0.4594067220095366	-0.009307316664372574	0.08675608557468953	-0.23503287211004986	-0.12203338966326302	0.31793210553702467	-0.5839180333921344
0.4561403212720683	-0.008826481986935628	0.08893425793450589	-0.24472309930965463	-0.11781463072149032	0.32780728968159367	-0.5820416288057743
0.45283242644191957	-0.00820983851858706	0.09215010898389775	-0.2546178492345278	-0.11458098268491371	0.3368903629072899	-0.5772127459984334
0.4486512812207238	-0.007335550367659392	0.09656361053082715	-0.2647301540907708	-0.11214049743987936	0.34500532201146206	-0.5740313333712529
0.44335570339205904	-0.005829563081506721	0.10200883717079061	-0.27672634051807826	-0.10940429004993951	0.3521764986642309	-0.5700687729690018
0.43768456157652613	-0.00434114525797509	0.10888374552920106	-0.28940438828216924	-0.1076507673168178	0.3582172298047778	-0.5631203600181754
0.43218683500187277	-0.0028052648656454113	0.11630609845823393	-0.30158289842531544	-0.10633405162268011	0.36349387084439355	-0.5570976079346316
0.42598824528006046	-0.0010584277894264485	0.12448110281186259	-0.31374502615334143	-0.10579424371226723	0.36714860105519803	-0.5519778995664297
0.41934944866783536	0.0014113050916176317	0.13299347617889376	-0.3258930264583016	-0.10559580212750164	0.37082421510789754	-0.5454451598569375
0.41331963050920645	0.004278687089580211	0.14271530528688633	-0.33841822182380715	-0.10536061782878922	0.374393603941653	-0.5386656553374874
0.4074182067589945	0.007831746117537727	0.15343005842470403	-0.35030538122308513	-0.10518590123898527	0.3767358685132487	-0.5313214337275123
0.4031263788190455	0.011484864384876493	0.16525171815654538	-0.3620942872808704	-0.10448675271561178	0.37752522533152116	-0.5235464748317116
0.39917440558909156	0.015785229970065637	0.17781547330820924	-0.3737795300555122	-0.10263942368992376	0.3776726428637273	-0.5188512498440567
0.39755046647883846	0.021005038442286742	0.1906462846809438	-0.38556397817633165	-0.1005368501615575	0.37751162382337217	-0.5126253681006534
0.39616546158255583	0.02560677813765702	0.20482019235456594	-0.39589275483340053	-0.09901949745180974	0.37637628569743353	-0.5064721155206667
0.3961713911803713	0.030563117162598418	0.21986486436816505	-0.4051679361303344	-0.09717469808264159	0.37462673069122016	-0.5000338350255744
0.3958436944268146	0.03670983895716937	0.2366373652185476	-0.4138180732534338	-0.09553715714240238	0.3720785882042006	-0.494535528258232
0.39615841275800834	0.04239307815257979	0.2545528301541824	-0.4218300029931611	-0.09362809454450799	0.369508978050696	-0.4857786455779965
0.39602465841558765	0.048437110354590834	0.27289684920202184	-0.42874528715309806	-0.0914727286278271	0.3657809489982484	-0.4752843120419869
0.39549097731541527	0.05436568531738688	0.29171537035898965	-0.43451358529944734	-0.0892911331261349	0.36160345783320047	-0.4655572092350556
0.3953458559575743	0.060165501940329616	0.3120902326864882	-0.4394347310196461	-0.0872607109343097	0.35692008227089983	-0.4548163068954018
0.3938085280859744	0.0673022596143798	0.3337072116048868	-0.44366691942458025	-0.08527804106965328	0.3520438134715467	-0.44299585322516777
0.39118793183115114	0.07490541635184851	0.3560001509897775	-0.4474172643437618	-0.08320514039725216	0.34646318534948795	-0.43248270829323554
0.38624358724638125	0.08331880700393797	0.3798124597799676	-0.45025512098496906	-0.08028242540277077	0.3400757664252012	-0.4199523121955416
0.3803667363014503	0.0927918811335039	0.4034236944114614	-0.4535125933343305	-0.07706191451731154	0.3335690730923946	-0.40569894466152123
0.3730202631809409	0.10338986709675838	0.4269458565741395	-0.45621734496611205	-0.0739259934859659	0.32701929606509716	-0.3905301734746318
0.3647234716573916	0.11398341899827519	0.4512259505561455	-0.4597663734769261	-0.07064931889779177	0.31927869117862695	-0.37136411596459606
0.3548019039244741	0.12495391612249365	0.47647203151121104	-0.4631156064423743	-0.06652665396700619	0.3110119154686655	-0.35487703758163974
0.344229662281516	0.13620877364632936	0.5026775439025799	-0.46657211938395116	-0.06274426069004804	0.30204042675792464	-0.33702240742766876
0.33298587453002154	0.14838476538192058	0.5283284830395991	-0.4702138080402245	-0.058622385944925214	0.29207097556047323	-0.31888085794879256
0.3205777827154289	0.16125331786955543	0.5534152259007608	-0.4736825717790547	-0.05482486381405678	0.2820044528474095	-0.3031812679396758
0.30807200406119506	0.1743400030333024	0.5783049101248675	-0.4775161706945437	-0.05116180198855205	0.27090923741727196	-0.2891287080315836
0.2961556099854702	0.18695191950842244	0.6024489263914428	-0.481892546009413	-0.048052544059362386	0.26008901290778363	-0.2755077655514414
0.28374116689827483	0.1996000066464154	0.6250005885759119	-0.48618715923782113	-0.04567081516179123	0.24847517565559862	-0.26148742100138084
0.2714982731263929	0.2128905618093196	0.6468995168794078	-0.4897079176092342	-0.0432707882716489	0.23605692424574037	-0.25012137744742063
0.259585189006002	0.2260281857598782	0.6682403955955428	-0.4937998510860409	-0.040932814276658874	0.222930042751934	-0.23950313278439472
0.2478578050093696	0.23956620146294455	0.6876232961031595	-0.4972238789098178	-0.038804962442027593	0.20946508952498155	-0.2309515214270325
0.2359677044182064	0.2530551716341069	0.7050716811900088	-0.5001517520237525	-0.03675843409368303	0.19544198232965665	-0.22215358236306876
0.22425862637918328	0.26705016767401235	0.7213112142299246	-0.5033902876465255	-0.03366103740561324	0.18066335694921676	-0.21413645486958605
0.21258881635473698	0.280091209648936	0.7358435315782043	-0.5067800389494468	-0.0298031055729258	0.16555553623543418	-0.20662729903972105
0.2002938511670031	0.29375199913880834	0.7496698942218566	-0.5110712321105731	-0.025686022160109425	0.1492261866559934	-0.19661733298249812
0.18704735066133402	0.3067585846961726	0.7616869610852791	-0.5152669516264347	-0.02152656690468194	0.1328528885822558	-0.18589497672542188
0.17244411284249714	0.32056166798171004	0.7723118986649443	-0.5191740033238098	-0.016785026048633266	0.11545819481560281	-0.17253249826028616
0.15887882777425835	0.33415812242348963	0.7822212932038363	-0.5228832356390059	-0.011627943776324296	0.09800315562541927	-0.1599686560761595
0.1452309135928246	0.34753576390410323	0.7915866909225526	-0.5272778318254989	-0.006232140852249372	0.08070468793346619	-0.14756156538791604
0.13159332246811217	0.36043187536809485	0.8008738052376932	-0.5308662514704435	6.022057718119839e-05	0.06317333699439082	-0.13592116765608236
0.11935029131894218	0.3725115486548173	0.8106598341299811	-0.5339139237197594	0.006841460677729463	0.04577242908363478	-0.12671243113584574
0.10749414568833968	0.3847089715798538	0.819358264595259	-0.537303616889088	0.014034719355664915	0.028757335232140753	-0.11814975602589813
0.09579006102766927	0.39664270092804643	0.8268090143160186	-0.5399030403094346	0.021465278146590917	0.01252542807680377	-0.11227051621162998
0.08410664281206282	0.40868997431865045	0.8338965399614899	-0.5419468240016304	0.02959583841246402	-0.0024578299841606158	-0.10680386205831346
0.07297735586296006	0.42029774670278747	0.8396361848717878	-0.5427939645425839	0.038504098354091035	-0.015821186048444732	-0.10166741441286828
0.0628367647929407	0.4314227954141023	0.8451363932457737	-0.5435097004202909	0.0482037256379086	-0.02854973733488775	-0.09607792009101937
0.05378011311345751	0.4424648137430893	0.8506717228993396	-0.543922133495919	0.05863473602791832	-0.04107455695184788	-0.09233072518871338
0.044559040845157716	0.4533754558268278	0.8553210278787585	-0.543971729114242	0.06955488078293187	-0.05190181138213703	-0.08788713996473152
0.035769176928093796	0.4638736514103692	0.858626585578133	-0.5423267807757685	0.08029444649759127	-0.061995959219943005	-0.08090383122687993
0.0274651072091543	0.4742767707727676	0.860143473806277	-0.5404864590640218	0.09137058810981752	-0.0709447227739379	-0.07451753444134837
0.01743966790603765	0.484542257865593	0.8598646660742295	-0.5382759170902198	0.10259888469517423	-0.07888735395576332	-0.0684833136866401
0.007528487054845033	0.49444355465933815	0.859575984458029	-0.5356539528226921	0.11419219854057217	-0.08606915281114672	-0.06178893440072666
-0.003023064621381851	0.5037262559696358	0.8582275277230752	-0.5331801892651805	0.12594513769124563	-0.09347634539324365	-0.05331613960851749
-0.013775876898973038	0.5121701741136161	0.8561175991657622	-0.5306250029011336	0.13728774822789916	-0.10085464581980802	-0.04616775173164656
-0.024461550187863477	0.5198843327690453	0.8529241108151738	-0.5283281373774621	0.14834449458001933	-0.10764138956885154	-0.041093468407387396
-0.03520381638071934	0.5275700287105046	0.8493372295236722	-0.5248897187452727	0.15952719927910916	-0.1127756446432369	-0.0381557451902526
-0.04662876813355207	0.5340437301931419	0.8444717729110325	-0.520822532353819	0.17012733595219312	-0.11710721313156723	-0.03593855836436047
-0.05901439597984842	0.5400331641510159	0.8387588800218369	-0.5164562369923718	0.17970710691087635	-0.12161990093773535	-0.03459219443854056
-0.07098917021306192	0.5447719073563219	0.8308236629512484	-0.5124472653718044	0.18959619392842256	-0.12562604699335655	-0.0359188541287315
-0.08319359754472233	0.5488850569669792	0.8209071811827174	-0.5087493491762078	0.19910258786748947	-0.12940156692502913	-0.03788463624786116
-0.09367711686511712	0.5517071945351355	0.8100143968935641	-0.5052051543731538	0.20910338956337784	-0.13295806812577524	-0.03855802770864892
-0.10480243166852904	0.5538156384481661	0.7972271612861335	-0.5013881165665524	0.2185138104039948	-0.13652681934929614	-0.04230851005515836
-0.11446499835956492	0.5544311330818259	0.7833356155331641	-0.4972675965896462	0.22715837484717297	-0.13908246490816223	-0.048581733107433585
-0.12318261656358631	0.55448214001068	0.767423631300176	-0.4936020935855722	0.23483237878226793	-0.14167286538605153	-0.053565362246652565
-0.13182246419538493	0.5538931314494163	0.7502776146048898	-0.4897612748758296	0.2420343916535938	-0.14400307444094662	-0.057931647024151246
-0.13937345792532418	0.5518285335455159	0.7307894201865555	-0.48552481891213795	0.24860634460871406	-0.14700555964472498	-0.062320661123690065
-0.14566308457003332	0.548862359863784	0.7098454938578875	-0.48122301272332246	0.25462777056511443	-0.14990878623024473	-0.06333531945126646
-0.1499354842856884	0.5446987297498371	0.6871648098730395	-0.47651970252204096	0.2601952534906025	-0.15280269735624938	-0.06783771620301238
-0.15303144912807606	0.5397860465292921	0.6652120300093507	-0.4711149468529154	0.2646869584177927	-0.15574311385701617	-0.07163605546493156
-0.15396939888843494	0.5332850906996083	0.6433390373552953	-0.46510873477114717	0.26848525031341197	-0.15912768033526714	-0.07592913122773812
-0.15419380292197682	0.526911633725142	0.6204329543873848	-0.4584784606527176	0.27071145435460825	-0.1619214443999295	-0.08354218932721075
-0.15174921681166098	0.5197520742429521	0.5964581778971835	-0.45220614164343753	0.2721654708030381	-0.16470401880881552	-0.08899691259825897
-0.14892819722774625	0.51224751510546	0.5725674664887649	-0.44588084485654444	0.2733165704929424	-0.16694560331922947	-0.09593163702177665
-0.1445204559036429	0.5037149455970665	0.549789268270014	-0.4383922367965274	0.2738858866135842	-0.1687366869775988	-0.10364527594840955
-0.13959175788996056	0.4943868025866444	0.5273016743253514	-0.43032204093401644	0.2734503903528984	-0.17096286725680127	-0.11059123934559714
-0.13424919491435802	0.4839699220763643	0.5051346982722899	-0.42223435637441104	0.2717556809396536	-0.17320213963784892	-0.11486954503005625
-0.1288498980368006	0.4732476327902205	0.4836522670761359	-0.41353736375714545	0.26896751900746996	-0.175939537514274	-0.11947686184411173
-0.12349942558708693	0.4618184607033784	0.4632666009090728	-0.4046777202532635	0.2664873172933593	-0.1779829305110271	-0.12118628142704198
-0.11880559404606347	0.45043197992157635	0.44350878798313337	-0.3959775018200624	0.2631655009248295	-0.17982293567648133	-0.12142862018216888
-0.11522793144394936	0.4389006304824396	0.4244468115596372	-0.3866823979967707	0.2590269733446611	-0.18113263302124183	-0.12023337751839805
-0.113200480092333	0.42635736517418904	0.40784501859373945	-0.37726045345302944	0.2542528519930744	-0.18237564046874294	-0.11533871007369884
-0.11158858240208777	0.4136969917433589	0.39261663341556485	-0.3675002273115376	0.24822877415193884	-0.18303215096839304	-0.11039544129235612
-0.10967706807285776	0.4012989606587634	0.3776578087685599	-0.35685547877502566	0.24006417036082967	-0.184091935649779	-0.10173269583878586
-0.10889437301397017	0.3891502864201858	0.3637256384846328	-0.34583486766876154	0.2304970613279318	-0.1859370963972174	-0.09128973686251811
-0.10775618816041221	0.37681138072793213	0.3498541049072297	-0.33442251617461227	0.22013440164948817	-0.18725826669482665	-0.08152959178147616
-0.10634503285398661	0.36500229738163886	0.33682817604758186	-0.32306451011310444	0.2093509091331495	-0.18832780686132305	-0.0735028030517407
-0.1052418420423415	0.35293707836125443	0.32417185366348866	-0.3127791297370885	0.1982503049519778	-0.18834971278459411	-0.0682109877956095
-0.10522526077088692	0.3410097671478344	0.3112277804773698	-0.3028547237817335	0.1851456308329355	-0.1887335383466488	-0.0627812242867726
-0.10489885173205607	0.32907194973626586	0.2987615469637751	-0.29297389427576614	0.17162439486961006	-0.1895398764898965	-0.05865746456879286
-0.10468720693745434	0.31780852249644304	0.28593302823632183	-0.2833296499471604	0.15734579984937186	-0.19026432240853297	-0.052888870070257145
-0.1043738609121494	0.30739404028785416	0.2718575834974908	-0.27408416491329846	0.1425406078399487	-0.19166978913371502	-0.04716598672588566
-0.10481088242074191	0.29676359298022853	0.258617082704678	-0.264499649412405	0.1272930515729284	-0.19349488023439554	-0.04203122841558118
-0.1062521136142118	0.2857563517841932	0.2457713053124969	-0.25608313443043623	0.11232557349588579	-0.1962549709310678	-0.03784999456039967
-0.10775435976063769	0.27475714466621687	0.2332932893235043	-0.24861146815395774	0.09769835379014621	-0.19925481030408204	-0.035306775770035825
-0.1090387833397444	0.26449380301243886	0.22171341352497198	-0.2421320672458851	0.08294917973244667	-0.2033392300851235	-0.03308683043059437
-0.11080012148310675	0.25477207117809236	0.2103802212446081	-0.23554261118693598	0.06752230651011545	-0.20819617090999776	-0.03080863359543097
-0.11257980812925236	0.2453410500220063	0.19919293104888558	-0.22868690977028983	0.051972282342590374	-0.2138385463780753	-0.029149425878482096
-0.11290714953330444	0.2358232070107722	0.18851996721296982	-0.22245982819017518	0.036762648491407875	-0.22040580705503704	-0.024687655676361612
-0.11296697293833582	0.22641700541130907	0.17819328380232446	-0.21683193948122365	0.021352221484227774	-0.22717122858346206	-0.02163530285367597
-0.11332544728454577	0.21683553538236364	0.16811608265010985	-0.2121727199142785	0.006098090134910056	-0.2351386734788803	-0.017108401222184044
-0.11284373322919869	0.20732645251865411	0.1583917737139024	-0.208433236228469	-0.008534802157941413	-0.24330207915460228	-0.011163075241557003
-0.1125561687170673	0.19844588994103385	0.1474109692431918	-0.20555582870418682	-0.022982389608253356	-0.2525659509288987	-0.0036766916225724837
-0.11091335226500412	0.19079630368938263	0.13663578998512171	-0.2026322129561446	-0.03758466301767242	-0.2612916202832615	0.0023840529777597076
-0.10959441292865044	0.18442514957681377	0.12457977730433151	-0.19986814581291074	-0.052234312931597054	-0.27032035525089876	0.009967592587061275
-0.10801383912768114	0.17820888621475162	0.11257522247393446	-0.1973367007899663	-0.06708569561731756	-0.27980162188547625	0.019464748140254725
-0.10685417148634682	0.17236229203300035	0.1000141547343476	-0.19631707459167874	-0.08169671881067375	-0.2902450285788064	0.02945997258111429
-0.10557072341009285	0.16773588796581326	0.0875121744666767	-0.19652548974522055	-0.0961005268150576	-0.30111341409130066	0.04117805749662488
-0.10580415969637688	0.16385364002830818	0.07519678150183362	-0.19687585297313526	-0.10977692105305431	-0.31242354941417216	0.049386460819749636
-0.10767684699838168	0.16073106685298408	0.06360368380572766	-0.19832999093412684	-0.12313300662601098	-0.32398593135520926	0.05981592803671179
-0.11024890369219251	0.15815680907062452	0.05269056618005877	-0.20042755796262163	-0.13646467114305522	-0.33504336582809435	0.06929280199533731
-0.11481072177190854	0.15644053887077042	0.04203869424253492	-0.20253240369305658	-0.150404691319432	-0.3462326400053876	0.07701924316340152
-0.1200209968567702	0.155532866248666	0.032287303876113435	-0.20515583976442225	-0.1635454823512586	-0.35677329415279674	0.08208130604587463
-0.1269203977659158	0.15506582508741684	0.02342194930539126	-0.20874017413942197	-0.17644807091376322	-0.3676578321547861	0.09031753921407856
-0.13405527183065355	0.1551253843384101	0.015974487304719957	-0.2123226396898355	-0.18898680318187067	-0.3784716888601617	0.09732021304181496
-0.14137552384640906	0.15640878296015598	0.008449088835690406	-0.21695439631645247	-0.2005352163326863	-0.38912652622069477	0.10318078910187482
-0.14930714499564463	0.15882723980778174	0.003665179787995569	-0.2230175260784924	-0.2116236334262759	-0.3992127538281247	0.1085478634175449
-0.15812879470336358	0.1617012459870053	-0.00026164586329024964	-0.2289546400113528	-0.2216552758509887	-0.4084987213492825	0.11393588754753646
-0.16644362681354066	0.166184793234817	-0.0014858276547822999	-0.23579071115896438	-0.2304117192469035	-0.41684758741944106	0.12351162579939477
-0.1743980068232243	0.1717143969892911	-0.0022553764166142673	-0.24285808448776658	-0.2373570132294791	-0.4243616315604794	0.13102928396084873
-0.18193785260781273	0.17897667910250967	-0.00010787853551203624	-0.25017028852255513	-0.24243070560274554	-0.43123274025255914	0.13887392658232417
-0.18717299239857627	0.18739869721446667	0.005404650035610942	-0.25775410429825996	-0.2453842648544841	-0.4375191537658921	0.14951057937755902
-0.19153820303914426	0.1985154827343277	0.014446214863559004	-0.26488218195517954	-0.2471095810279991	-0.441986284923304	0.16490025418019977
-0.19434000474007224	0.21134916113613278	0.026634824276887546	-0.27132222378362986	-0.24646547578464675	-0.44529068490125884	0.18225970436117583
-0.1959414178539223	0.22563423584660655	0.041673064854789874	-0.27833032290976717	-0.24314216889852475	-0.44645356838634837	0.20259754698187216
-0.19450802712093263	0.24182011237662	0.06136019473631692	-0.28387863101473265	-0.23707545120226514	-0.44469288424748576	0.22915800515927465
-0.1903005040349411	0.25989995172470826	0.0835640191956441	-0.2869330046690746	-0.2279772268908994	-0.4401538018873575	0.2597950906001818
-0.18252705433598568	0.2798035368576448	0.11019247825596584	-0.2892004948801053	-0.21676901926255984	-0.43318614829224533	0.2949935070747799
-0.17166150178809858	0.30154908842751227	0.140086159835704	-0.28979177601217915	-0.2041404381012203	-0.423956523184995	0.33165974683712574
-0.15658503355071846	0.32526967453336264	0.17326380918155937	-0.2885284352811697	-0.18959223516630314	-0.4120664490115595	0.37245260218824394
-0.1375500448158213	0.3509536691487555	0.20972332658804932	-0.2857948235573601	-0.17260904909726293	-0.397399674561368	0.41596756152971004
-0.11417536775206874	0.3792877632810806	0.24854841707501452	-0.28146433120481085	-0.15369202060116977	-0.37902712962553076	0.4620803719712781
-0.08571892270368178	0.4086834992731756	0.2900968069834312	-0.2753066863469234	-0.13236211001854584	-0.35895925156593905	0.5102542374735266
-0.05395570366521975	0.43972813488594326	0.3346328656130913	-0.2682707656052841	-0.10824318084279883	-0.33589659079987444	0.5582916288675445
-0.018214481238206355	0.4723621472131625	0.38281820167660613	-0.2594084618185737	-0.0819042894684123	-0.3090914577391476	0.6083938867396939
0.0200257843215717	0.5061599869001627	0.4347313569727385	-0.24953815191436945	-0.05388443605010783	-0.2798233909935952	0.6587575066873655
0.0615387498665446	0.5415285479785181	0.4909115101071081	-0.23880241823485798	-0.024389933372793177	-0.24818276848364307	0.7120009644551042
0.10677152126008296	0.5783997768989226	0.5507138626415301	-0.22575200469900103	0.00619736932008982	-0.2144322819222822	0.7655882969270725
0.1560999265230639	0.6174496266625233	0.6135779302195458	-0.21115331706250495	0.039286811804313454	-0.17804657785494932	0.8219559380853022
0.20782704348972422	0.6576871034703851	0.679263522023132	-0.1953819259848163	0.07435398838172269	-0.13902459080894564	0.8816850919427995
0.2630289095520157	0.6981470970954453	0.7480018576248875	-0.17853878443276466	0.11050412663324888	-0.09813113052778431	0.9424791776871704
0.3197873439222553	0.7397246380081786	0.8197586295523362	-0.16024512590311496	0.148505275186894	-0.055346290323146884	1.0052005119918273
0.37783481040270456	0.7824520558983307	0.8941744714856458	-0.1414441820312392	0.18706874241270263	-0.010640115992350267	1.0709878901059389
0.43891056560460784	0.8266107484514609	0.971298684910537	-0.12149855430954648	0.22578090800065764	0.036650862481429014	1.140096827663164
0.5012559963589833	0.8718199794645123	1.0484157126999996	-0.10037696036543704	0.26411856845454124	0.08416674499155079	1.2129095289673875
0.5641087512942017	0.9177243675362502	1.1252148584727244	-0.07845405991331851	0.3032143217104923	0.1329848108048889	1.285099163753469
0.6278429020000165	0.9643295526683925	1.2025593487012214	-0.056188274977670614	0.34347278897050293	0.18296249533698805	1.3578498707173048
0.6916591157490252	1.0120704312356783	1.2794798669357348	-0.033689375113348304	0.38435902901872815	0.2340407194186308	1.433569862506165
0.754821693022287	1.0591613994778832	1.3572812894634232	-0.011025411195997138	0.42463157389837625	0.28575833169318404	1.507585652959513
0.8186201180563605	1.1064301999982364	1.435790316927672	0.012303700662116918	0.46465799294675963	0.33713860557042497	1.5831150843287691
0.8821148048216231	1.1547349458684337	1.5139419012104494	0.03666655861783462	0.5041944966051496	0.39001165914933417	1.6578679923266901
0.9464029195929032	1.2031202115466144	1.5918918093279255	0.06123324474934312	0.5422853244023685	0.44266801420511837	1.733071592333079
1.011305808022795	1.2506839427742305	1.6696437045401589	0.08634695207427488	0.5803391449952545	0.4959776660554041	1.8037775804871041
1.0741895203915761	1.2971416211285824	1.7469138338959656	0.11144634467104846	0.6178069611522455	0.5480240766476021	1.8778321008895646
1.1371242094797578	1.3424660045875991	1.8257844870379651	0.13651407229586948	0.6547116205136451	0.5997319206464014	1.9498846447033755
1.199681641723389	1.3873632730133232	1.9060457018895145	0.161281435840892	0.6907630663907213	0.6512153293895536	2.020618287011218
1.2620722574508345	1.4316795738522134	1.986715375186204	0.18582005132359136	0.7250890411934456	0.7022382015675218	2.092288216580967
1.3245187227750033	1.4740867729369918	2.0675970223290085	0.21021273108840377	0.758761527063718	0.7525865267054545	2.162314772909373
1.3879902584670418	1.5158805121771088	2.147770287122846	0.2337133593556972	0.791615608913636	0.8030339168130569	2.2337912204216472
1.4515452007233802	1.557035864424233	2.226929731529899	0.2568057677321517	0.8230470145686284	0.8534616289612922	2.3021717987401034
1.5157823112595863	1.5967294389681688	2.3059774803360185	0.2788330804143371	0.8534081670317297	0.9016089037136849	2.369394014092478
1.5807607824689185	1.6345181833079028	2.384054586758363	0.2997391252811666	0.8834423743996141	0.9485732025009824	2.4355029069658496
1.6468934121571075	1.6706982121158531	2.4614928598335095	0.3195364855749248	0.9119747681016567	0.9945721585666485	2.504162035058911
1.715106812565127	1.7052428442636691	2.537162117820114	0.33858384356989263	0.9402684189559826	1.0400870208751025	2.567759965726277
1.7842976568264397	1.7385668378263528	2.6103111945801585	0.3560282416573882	0.9682204104938453	1.0851940044983308	2.631677214588642
1.854253873223197	1.769535623599543	2.6806786821707775	0.37283944359241433	0.9943538174356661	1.129190261491234	2.6945821662112044
1.9250851484029887	1.798201904412579	2.746834789033629	0.3894454093406899	1.0195050898383609	1.1719973009735787	2.7548994863344296
1.9963675593919754	1.8249626799551666	2.8097088049531864	0.40503551897552775	1.0434628838117952	1.2133445523078936	2.8114382466573535
2.066834848937805	1.8484078310709564	2.869618825580715	0.4205007786218183	1.0655460292019208	1.252909756804783	2.8638065756229403
2.136609895608387	1.869856336799892	2.9272789513372963	0.4349181574343188	1.0853776980266325	1.290961036611695	2.9158484653689967
2.204463379821467	1.8886573763902943	2.980234000539672	0.44855550802544675	1.1029535347112869	1.3277172921193987	2.965018149170333
2.269899008178883	1.9049949709997402	3.0284201660722316	0.46091389656806786	1.1181072646227879	1.363017833217085	3.009767255889052
2.3323628043072007	1.917954126193515	3.0709567084478127	0.4722258053595806	1.1312346725369653	1.3950863074227964	3.0484515247771604
2.3923719509194674	1.928036624989605	3.1082035197135456	0.48186660432067685	1.141092681586012	1.4240663630540233	3.083266659245418
2.449071773463257	1.93568259874411	3.140995983433868	0.4909806945945996	1.1475583102837728	1.4497123701121337	3.113076301951721
2.5022917460392518	1.9410868508909964	3.1679309198883328	0.4974371463201863	1.1510840548418926	1.471246096953059	3.134299533684121
2.551424997607721	1.9439703742920256	3.1904816393373543	0.5007981735137229	1.15154672717164	1.4891450806663684	3.149350733518984
2.5955900584308	1.9449502456334844	3.2069199457807867	0.5014821964665589	1.1492899609824667	1.5035037576530335	3.157149413112675
2.6360720138307667	1.9437209531055493	3.2163735306343155	0.49924213106176285	1.14418314614169	1.5139033626462246	3.1581350579230585
2.6721246503258	1.9393561142853222	3.2196866193304303	0.49402555890573085	1.1365085502048693	1.5200051283158678	3.1521732909699858
2.7039082116842468	1.9321169915255967	3.217245861592296	0.4863236760084072	1.1261424529326383	1.522679079244123	3.1412030880481403
2.7304148889826743	1.9219067313194047	3.209500403126221	0.47647737203312523	1.1133538317046545	1.5210254114541244	3.1250316535983327
2.7515075720988853	1.9096459464721325	3.1961906318132254	0.4632142236564418	1.0981324665566428	1.515742197534488	3.1041991707526644
2.767605070209776	1.895240469373109	3.1774534222477953	0.44764570159821354	1.0801554787853678	1.5071109373933171	3.0796660301895513
2.778507909181291	1.8780639471986524	3.1524566575182997	0.42852491303410034	1.0597130424989818	1.4944764558729797	3.050996694661809
2.7849921450369566	1.8579478823203153	3.12229176762764	0.4071531276951391	1.0371066099414754	1.4786003508111938	3.0186982709099563
2.787192533201707	1.8354101836946293	3.0856074436791237	0.38376480860773504	1.0125868981734518	1.4597528475407746	2.9813986936710646
2.7850000000009563	1.8102150115093196	3.043950712905837	0.3585199614475247	0.98618384264748	1.4378181126787775	2.944554142858882
2.7775829425246825	1.7821958559598599	2.998353459203266	0.33058983923894075	0.9581184539626925	1.4128646619326484	2.9044004522324154
2.76566026597293	1.752021395883425	2.948775099747569	0.30084940727446813	0.9278859528870963	1.3848918074595093	2.8615856280287737
2.7491383072034883	1.7201934501258973	2.8944683418093775	0.2682801315024082	0.8957709224293191	1.3540419232313627	2.8174190568688835
2.7289365893979034	1.686337712474071	2.8365123866887596	0.23294662161240332	0.8620105533316806	1.3205543328281861	2.7713127074238257
2.705569579001471	1.6505500384701874	2.775770422984745	0.19525444912311013	0.8271068991667352	1.2856854184225073	2.721958243072249
2.678620356641128	1.6122946355554004	2.711650414058332	0.155611853057875	0.7911761894889945	1.248424060600818	2.6704139770528306
2.649875701935205	1.572558340969456	2.6467675898745817	0.11425458356228992	0.7541595372762597	1.210113241387684	2.6142665127369016
2.6187199775596044	1.531172946795201	2.579309092240955	0.07140127937011694	0.715729793434102	1.1697647936112612	2.560593954441863
2.5848582637922317	1.4880335634041728	2.5107638098103413	0.027150837704256706	0.6756647528332367	1.1277141743922838	2.5062820865482234
2.5491010888604717	1.442807398366988	2.4406606322254767	-0.019656391954395194	0.6344681516778068	1.0846477673366715	2.448710141866768
2.511479216889089	1.3973533445015893	2.367703132477166	-0.06779389097228411	0.5931841461686825	1.0409237879148692	2.3897878010726643
2.4717573789003366	1.3503485621223068	2.2925025750772052	-0.11810098545226828	0.5519549466648285	0.9969347711153789	2.3271046555425774
2.4302941062502295	1.3017114058972432	2.2162043607680864	-0.1701219087746912	0.510402957800342	0.9511252345085733	2.2616791410391364
2.3868247826712943	1.251975881471145	2.1390216346597537	-0.2241773507957187	0.4687692838061473	0.9042064678412798	2.1940839440575934
2.34210563404749	1.2007863274263266	2.0606298511417416	-0.27886095647307796	0.4263406198673316	0.8559862931368184	2.127507710823228
2.296703561212914	1.1490209245575218	1.981080230149966	-0.3343971458847807	0.3838504911859731	0.8079011559639439	2.0559134247979984
2.249522567394816	1.0966167044232669	1.8979202371841404	-0.3909340059193126	0.34158392558873685	0.7595990334090627	1.9857897989407667
2.201022637321335	1.04357163912888	1.8125933463100325	-0.44881694053032906	0.29974147992723893	0.7114502562716373	1.915889284850275
2.152473302722806	0.990086950273355	1.7256460531462066	-0.5074831552205047	0.258662665957158	0.6629665152256852	1.8455096759451954
2.1024590348797396	0.9366338612852044	1.6375345439540008	-0.5663823073486423	0.2175169500898093	0.6144295791362663	1.7738493647643445
2.0513171742714453	0.8827313831801084	1.5492228699866526	-0.6259898426153343	0.1761383320042253	0.5651734279372872	1.7033733887290956
1.999457825604493	0.8293193619918139	1.460428770257901	-0.686266292655015	0.1351074025899252	0.5151502117271194	1.637088435084826
1.9462076672166722	0.7758783450511817	1.3701796246195832	-0.7460827901559602	0.09455615884497173	0.465600073406937	1.5716508927774577
1.892364993453156	0.7234840599794855	1.2791350686143803	-0.8059129206404408	0.053212476025501325	0.41729967871852175	1.5088896064459012
1.8368317589361784	0.6720380932459183	1.185775092196034	-0.867062066884168	0.012290654487701079	0.36885703344931303	1.446496879253174
1.7791287724002258	0.6217064107232524	1.0929295207447705	-0.9290440863828029	-0.028985557206901394	0.3195620888605862	1.3862274419045224
1.7194875552267659	0.5715465789098305	1.001207515424626	-0.9907001541766386	-0.07033377763161691	0.2692401664630847	1.324937462142043
1.65803547855574	0.5227894765460672	0.9104235411881226	-1.0522183159340779	-0.11110459178758236	0.21861959014170507	1.2630593026388055
1.5941296373949305	0.47467624610492687	0.8205797939222025	-1.1145889680621388	-0.15203363650290247	0.1681191233050145	1.2021328264371098
1.5292516017468165	0.4275126559006208	0.7321841849966091	-1.1773562917177154	-0.19395415559359352	0.11719885584799868	1.1435699287194108
1.4633116382616942	0.38218051236103684	0.6435389535249816	-1.240948710378564	-0.23647659687274108	0.06673108664173838	1.0867318133769583
1.3976436551194378	0.3370685554102317	0.5550306910688007	-1.3044455030130586	-0.27910051843782513	0.016029541283579703	1.0289967460870404
1.3320285856863885	0.2936086428726754	0.46773260603281197	-1.3685458201414051	-0.32163270247045683	-0.03379294187922782	0.9736620363044125
1.2659893284168082	0.2501131000579241	0.38081616971238685	-1.4325564935290034	-0.3631304711864698	-0.08379638804569786	0.9177187758160222
1.1999544234111255	0.20805659220403389	0.29686266987579946	-1.4957367961893913	-0.4043258395369442	-0.13354049896338227	0.8611589203140679
1.1335469778762177	0.166592156311932	0.21324046933978813	-1.5585263564621346	-0.4446201420572198	-0.18206802884863327	0.807544467569698
1.0680081632215408	0.12523190001071624	0.13017006719995006	-1.6224580817630945	-0.4843650956851131	-0.2296120823514174	0.7563450819584109
1.0026736029179004	0.08327538312434501	0.04816684735393362	-1.686416281984766	-0.5238589336197234	-0.2757875317096428	0.7076996347020585
0.9379582178426367	0.041944433954836456	-0.0326670445519463	-1.7492220521572757	-0.5627241633717365	-0.3216370208475473	0.659452399678152
0.8739285216883058	0.0005665353355280567	-0.11249168730081423	-1.8114064946185666	-0.6004300560078406	-0.367150497019174	0.6115824328730268
0.8105665878826424	-0.04080415070966114	-0.18913420601703784	-1.8728390167344393	-0.6369503987836206	-0.4130171205761983	0.5642690496794598
0.7473631454232689	-0.08219516114833633	-0.26400344695754335	-1.9338285108197844	-0.6720408559393852	-0.45804244315979403	0.5184332187822818
0.6848837505085454	-0.12340370081592622	-0.3370770012212006	-1.9943661443348872	-0.7067694393943987	-0.5037803229006851	0.4707440118219871
0.6235795048124786	-0.16422864665582484	-0.40790140642072936	-2.0548440008967837	-0.7411067003118992	-0.5497443766869898	0.42394100657146533
0.5630195926485501	-0.20524038419031182	-0.4775217499704347	-2.1150524876081085	-0.7750092142909534	-0.5949912387399386	0.3774288859762066
0.5043796134313125	-0.24599900451719917	-0.5445155688515881	-2.1744999729175523	-0.8087274174990648	-0.6406940037100782	0.3308549683589232
0.4472904628756797	-0.2856925585786268	-0.6092006278718158	-2.232859608517199	-0.8418181374179546	-0.686619321044032	0.283171215528133
0.3914348513421757	-0.3244097082795254	-0.6722220392986066	-2.2907703037559664	-0.8743897312704928	-0.7332591695183374	0.23424167908926558
0.3363909516877209	-0.36245871713269473	-0.7340970401239181	-2.3485769822224745	-0.9066124093602977	-0.7799529930663367	0.1865625782958889
0.2822071220043573	-0.3995435700041335	-0.7942487711298023	-2.4066646778790193	-0.9388948694566286	-0.8263450249806142	0.13724812105803735
0.229587022884874	-0.4360022572428984	-0.8533451365816193	-2.4644186723091837	-0.9714037061339021	-0.8723470929995888	0.08864433801135325
0.17809249354679155	-0.47141075139009375	-0.9116119690242496	-2.521520584203462	-1.0046384130242338	-0.9179228785828515	0.0395882414400433
0.12846518224162487	-0.5061220298369972	-0.9688422670873791	-2.5777504266192093	-1.0372319361335283	-0.9628323987255526	-0.008318001738860051
0.08004250312234337	-0.5408697184066068	-1.0246581267081776	-2.63280397159322	-1.0699139163315288	-1.0070677668825327	-0.055914163726766844
0.03394720678715161	-0.5750686204625121	-1.0802475566148058	-2.686137280304274	-1.1023985275431056	-1.0517779654694583	-0.10213275996398133
-0.010681235210214572	-0.60859988446967	-1.1356819053996863	-2.7386836207845873	-1.1348490176695392	-1.0966212017151105	-0.14828580364204552
-0.05395432873288217	-0.6419703134289673	-1.1913101721675698	-2.7896791645659014	-1.1678278745041433	-1.14077009185151	-0.19162356357073573
-0.09494014328963105	-0.6746156689219613	-1.2450398172656316	-2.8390756899172507	-1.2010822952757008	-1.183565245014709	-0.23757320535410265
-0.1334915074609845	-0.7069565174579158	-1.2975426956725904	-2.887982684429305	-1.2340056006040254	-1.225598241634723	-0.283053424142602
-0.17012675322987275	-0.7387108557212609	-1.349231276252617	-2.9345427719839887	-1.266129658698418	-1.267497449679169	-0.3288109196139686
-0.2042823018253211	-0.7704393012536567	-1.3999089939308489	-2.9786527726746987	-1.2980266676880372	-1.308741856556992	-0.3733617123959825
-0.23667919612064142	-0.8020826496958618	-1.4485015052956165	-3.020950838880846	-1.3295119593658342	-1.3496015620754458	-0.41661631809053307
-0.2668108839878211	-0.8336717881422899	-1.4956315759649679	-3.061317255510256	-1.3610973835143034	-1.389319237393997	-0.4598656231597185
-0.29494088457407414	-0.8640442166319969	-1.5415560667142272	-3.098544471666152	-1.3925846832881261	-1.4279378791027444	-0.5028736924628886
-0.3223687721391051	-0.893287146209288	-1.5853276824079623	-3.1332141070270603	-1.423884214415306	-1.4647620794090914	-0.5464433807421754
-0.34774628920405337	-0.9223539741860047	-1.6272189370026264	-3.1664367861066394	-1.4550316869982374	-1.5001531020669179	-0.5903660016936719
-0.37115996595462397	-0.9506698175789434	-1.6663828752982817	-3.198392197986145	-1.4855445062885289	-1.535359938747242	-0.6352417767318617
-0.39322272539871284	-0.9786776551314632	-1.703539496789402	-3.2275084493963733	-1.5154835328584584	-1.5705504084853317	-0.6804665647449313
-0.4141741318679552	-1.006645114691748	-1.7384721054114116	-3.2540551539984754	-1.545248577171228	-1.6047582853847313	-0.7271877391713141
-0.43314649168694147	-1.034368241730698	-1.7711453206111945	-3.2787569411454296	-1.574554173316289	-1.6376542306853914	-0.7726859142409129
-0.4496882083109179	-1.0619850968874296	-1.8015347326766078	-3.301637431619156	-1.6033556105725753	-1.6692174894402307	-0.8230642463606597
-0.4640813728740645	-1.0890116834201977	-1.8301278357367445	-3.321917785633421	-1.6315187334296206	-1.6986545302613674	-0.8745293656181249
-0.4775168349496522	-1.1151988597474958	-1.856013038181002	-3.340286031668395	-1.658655929324312	-1.727000756619361	-0.9271045156806285
-0.49008742361331264	-1.1416977722947816	-1.8803491925716473	-3.3571922770431306	-1.6841123475408413	-1.7554462717038222	-0.9818204850227499
-0.501319555613299	-1.1679233291662017	-1.9008440674785958	-3.3725834244386887	-1.7080367668672614	-1.7832889292187035	-1.0382160645684797
-0.5113279629796018	-1.1939094081858017	-1.9188088756830461	-3.3855484884896607	-1.7304994333763755	-1.8093024972770497	-1.0932963388766133
-0.5206676885359303	-1.2193645055405524	-1.9339742764466938	-3.396750106360797	-1.752145431114291	-1.8328465013917714	-1.1485915821278891
-0.5290789155107193	-1.2448139730394034	-1.94686203987109	-3.40713509922022	-1.7729372621387023	-1.8543256869928604	-1.2021595953263262
-0.5360508123291459	-1.269950811080293	-1.9574687580668197	-3.4151038456057634	-1.7923960455872592	-1.8741080132884784	-1.25585756928963
-0.5424873582958859	-1.294630029139109	-1.9658770848438034	-3.421669308987698	-1.8102807453985588	-1.8925958027289007	-1.3100693940374109
-0.5491937631976685	-1.3189986254177444	-1.9727153439413478	-3.426376074728088	-1.8263133933899738	-1.910380295118258	-1.362052618733109
-0.5565253497693633	-1.3429597299238112	-1.9779787541073794	-3.4296612050724176	-1.841223910075629	-1.9278210279096146	-1.415046590847938
-0.5634034031681345	-1.3674219621596753	-1.981686667572529	-3.4313134965106333	-1.8550379483322732	-1.9446384630878386	-1.4682508253967088
-0.5692357806984657	-1.3909617386498847	-1.9825395054649224	-3.430928038156796	-1.8681309425089963	-1.959709953309439	-1.5187602845809998
-0.5738682508265393	-1.415287287064128	-1.9831673364531737	-3.428946786122963	-1.8806603807757705	-1.973697552719531	-1.5664882324760152
-0.5771584858272968	-1.4391744921830756	-1.9827527558835296	-3.4258015639805266	-1.892730548559557	-1.9874886819871724	-1.615710151082331
-0.5801659956790863	-1.4626645110962366	-1.9813143714082817	-3.4202335024094106	-1.9042243525039046	-2.000813812834084	-1.6651245763081108
-0.5820435049398565	-1.484871879860272	-1.9787284090450652	-3.412121269045233	-1.9148985523713855	-2.013596082056761	-1.7140447321810857
-0.5832926623767158	-1.505900441586783	-1.9753930518604106	-3.4026697149199987	-1.9251324089588877	-2.025406865304287	-1.7608602790797485
-0.5831133893448582	-1.526555023850793	-1.971226587147286	-3.390762349931161	-1.9351945541243862	-2.036171010515685	-1.8046782313104894
-0.5828050480769942	-1.5465828261955068	-1.9658182382975613	-3.3774714508432537	-1.9450983278430531	-2.0452584499451634	-1.8461011270205263
-0.5808073045861155	-1.5652411348054545	-1.9587460079342724	-3.3620782350863223	-1.9549846891281581	-2.0531490273654502	-1.8838317517241279
-0.5779478282790175	-1.582358260519817	-1.950744153502295	-3.3453592055005275	-1.9650662069871396	-2.0600695285478983	-1.9171206056032613
-0.5742300195818248	-1.599355453297651	-1.9417888866278998	-3.3273006015465794	-1.9754409525993777	-2.0659975844815217	-1.9487247045173357
-0.5698347417085409	-1.6148848019774749	-1.9305895645929751	-3.307462584114238	-1.9851609243637314	-2.0710074568908086	-1.977962372883361
-0.5654962302002681	-1.629701784185845	-1.9173434612903724	-3.2851933705215672	-1.9938921428445178	-2.0751241052304934	-2.0064363212437124
-0.560236275806616	-1.64401609900029	-1.9029324669418224	-3.26156613210506	-2.002347709677534	-2.078672290464511	-2.0342297109853504
-0.5538546995363165	-1.6575978398923228	-1.8874363218131516	-3.236433338224753	-2.0104454886415066	-2.081194261661331	-2.0569295960811704
-0.546564712752615	-1.670643082137721	-1.8693849988879454	-3.2094691960701653	-2.0181233474675953	-2.0836989133692763	-2.0769633966531003
-0.5387131788106956	-1.6840190178131824	-1.8495340439094132	-3.1810351677041795	-2.0251989705189994	-2.085528390428511	-2.0957294521504157
-0.5302977785162122	-1.6969122665393253	-1.8275115064727216	-3.150806270772412	-2.0320247516540975	-2.0867875802606544	-2.1127574325575558
-0.5210873164908782	-1.7092820058458478	-1.8032975910469702	-3.1196103586897075	-2.037590156429449	-2.0879689350299575	-2.1282910895989704
-0.5119863867589227	-1.721358784439934	-1.7764024229494606	-3.086331084061634	-2.0424161116798185	-2.088444885114303	-2.1429479878360835
-0.5019034544747517	-1.7316844984465771	-1.747640605512472	-3.0521365811061747	-2.046117873033979	-2.088483628475235	-2.1577718457630666
-0.4913708099173176	-1.7411849818770508	-1.716904365155132	-3.0175095850593867	-2.0494276742933235	-2.0873754924346817	-2.171380079507124
-0.4797988308707223	-1.7496493358318563	-1.6843221525524517	-2.9823981663397046	-2.052277815745594	-2.085469022902761	-2.1817258292253334
-0.4670743498062544	-1.7567486721939187	-1.6490951987201379	-2.94707291350636	-2.053245756036787	-2.083274388420718	-2.1907412048816353
-0.4546598402064948	-1.7628994453196396	-1.61110336537899	-2.9123507825951265	-2.0524605137804586	-2.081356529460388	-2.1997881836428954
-0.4419628946139668	-1.7679160033627286	-1.5718105115692915	-2.876427183312773	-2.050945548759126	-2.0789406465596616	-2.2091486204891995
-0.4285482947826714	-1.7716675166992182	-1.5303189642340507	-2.840091494191366	-2.049478086423314	-2.075937962385392	-2.2156906954798927
-0.4144907217418578	-1.7739343793154607	-1.4867493148412823	-2.803892452347349	-2.0470360368305305	-2.072959480593932	-2.2217935285627695
-0.4005313017388297	-1.7749926911905256	-1.4416435648336066	-2.767867359544597	-2.0442951750624525	-2.069557754993136	-2.2273750852971297
-0.38537965810283414	-1.7753802276185908	-1.3945977840093968	-2.7320640444779016	-2.0407068569099414	-2.0663866351359985	-2.234702961035692
-0.37009511010232465	-1.7747593730000484	-1.3465010943376596	-2.6966907076782825	-2.0361148257694195	-2.062944909187652	-2.2379368283783387
-0.3538038436994327	-1.7729690381280714	-1.2976972046580408	-2.662155678752287	-2.0308572765238417	-2.0598555359727806	-2.2384805732157864
-0.33718681716591575	-1.7696286656562463	-1.2486780374728157	-2.6278843109042613	-2.0247188792442565	-2.056885757815411	-2.236087451059835
-0.32017728639377896	-1.7656015665040479	-1.198199228832028	-2.593081500342662	-2.018381998827254	-2.052762452274358	-2.2302487304900325
-0.30140882876359804	-1.7607930363639663	-1.1482931584179272	-2.5587001795190853	-2.01173950795657	-2.0486571896066135	-2.2232042959049108
-0.2819096780598111	-1.7547182823523533	-1.0982289360327164	-2.525852243965197	-2.0041073211829805	-2.044151202515377	-2.211944898823688
-0.2624626687325227	-1.746278511848436	-1.0489613798546225	-2.4938402306785634	-1.9954728951194622	-2.0399551973100087	-2.19880391670232
-0.24439223137821425	-1.7362080353251146	-1.0018066168759485	-2.4625209302760487	-1.9859879081233784	-2.035437282085773	-2.1818361528592534
-0.224955188050108	-1.7250354657486549	-0.9556760390097541	-2.431530612784321	-1.9761066944049703	-2.0311426631935623	-2.1622348818328523
-0.20473551772552728	-1.7125703435120758	-0.9107266981885014	-2.400980316117649	-1.9660422154208472	-2.026460243634251	-2.1366043901144534
-0.18357102712012355	-1.6985227250839947	-0.8658078975194389	-2.370834394650671	-1.955960129444461	-2.021138600479913	-2.109776604851921
-0.16187988012305513	-1.683637325281695	-0.8219569129769765	-2.339885356497645	-1.9464400910188362	-2.015552547932824	-2.0818143231380235
-0.14014914878516774	-1.668109238611687	-0.7788876801200385	-2.3094548957400023	-1.9376100584195155	-2.0101181590728863	-2.0542935272342775
-0.11770934271880035	-1.6512983225163231	-0.7377640754881473	-2.279812424444757	-1.9288656229670804	-2.005832949557452	-2.0250752323287933
-0.09535783630507175	-1.6332972071394216	-0.6975592369940895	-2.249255231265731	-1.9205665249881152	-2.0017093202359333	-1.9948391250357902
-0.07324464966366515	-1.6140836220184385	-0.6581897823401806	-2.219201955074298	-1.9126833680224988	-1.9980662892436551	-1.963329950180668
-0.05021284179661849	-1.5941504514290357	-0.6187955768769939	-2.1886154036187833	-1.9049665803024487	-1.9942075164439292	-1.93188304681536
-0.02565592144873138	-1.5736163037573359	-0.578784827155346	-2.1584354865056077	-1.8981429160264156	-1.9905114028006192	-1.8992639661684025
-0.0008200129472241439	-1.5525358187963363	-0.5383024075519518	-2.128677976331076	-1.8911844686520627	-1.9859030434198108	-1.8638360527411444
0.024074706908872992	-1.5301444885056923	-0.4981002987499637	-2.099218573495384	-1.88410734657418	-1.9813965899989467	-1.8287950514521985
0.04978630569039501	-1.5074569802304116	-0.4592079232473663	-2.0704864138790096	-1.878097247415241	-1.9778222051482623	-1.7929238830219905
0.07509748310002298	-1.4833892780256912	-0.42078212575625074	-2.042678836039457	-1.8721250068543929	-1.9738582525047272	-1.7571818448446013
0.10103989690137005	-1.4585618616404077	-0.3818990958072714	-2.014871711777075	-1.866143930658148	-1.9693954404906264	-1.7192804827113002
0.1269811565043474	-1.4325809799247213	-0.3439357520690192	-1.9875178612612292	-1.8601997506922943	-1.9645148334916058	-1.6796128811833837
0.15315204689458883	-1.4058390406265875	-0.30671371642184636	-1.9616603511093098	-1.8543992845729367	-1.9597245211950085	-1.6378171450593995
0.17983486264195223	-1.3789959178469258	-0.2691582023876665	-1.9364796216906042	-1.8488474809546571	-1.9551466240885529	-1.5961936492661868
0.20674728827722444	-1.3514776747056592	-0.23172970957995154	-1.9129510303804682	-1.8436652822245228	-1.9506030535020233	-1.5537808042203718
0.2342493550846164	-1.3238401500484795	-0.19493522587723972	-1.8902312708834506	-1.8386501600374212	-1.9465033602332964	-1.511893392799818
0.2609833568137742	-1.2957515109675464	-0.15945420931538917	-1.8690722015518535	-1.833532060762487	-1.9428832274835037	-1.4713574240289713
0.28751609221119445	-1.2676492846105247	-0.12505704491520925	-1.8491053231031218	-1.828253688929046	-1.938805625263123	-1.4325455631369932
0.31337226606428786	-1.2384292186108914	-0.09168317720288356	-1.8297758526249026	-1.8218533920564761	-1.9343672472089155	-1.395216746042932
0.3402555311097605	-1.2088194892745967	-0.05961194309185136	-1.8120556784088293	-1.8157530201378462	-1.9303618856639602	-1.3577061918232571
0.36731023617288316	-1.1779763790058533	-0.028901540038012985	-1.796836697500227	-1.8099740704907927	-1.9258171616004598	-1.319856315920236
0.3952372344198554	-1.1467865979291716	0.0018480211102482255	-1.7821203811211541	-1.803993588856902	-1.9216159639248371	-1.2808543421872656
0.42305997983914184	-1.1150947370557367	0.032164596090746324	-1.7684273078646446	-1.7987615771277847	-1.9175023336830204	-1.246475025643871
0.45139620886221016	-1.0826958423370756	0.06092106023651502	-1.7562137612081785	-1.7935408482205275	-1.9131623411449352	-1.2151422283255018
0.4807991191960902	-1.0491435497016437	0.08763358965256127	-1.7448799113832967	-1.7878396781875692	-1.9088858177258279	-1.182662665143408
0.5116364068633907	-1.015213133415269	0.11230565295951175	-1.734031663647312	-1.7817690382917029	-1.9049335459535073	-1.1532346266161106
0.5434449506970918	-0.9814789258857569	0.1361884480696205	-1.7235858123423065	-1.7757890909484595	-1.9010217010256256	-1.1240904028945828
0.576528576098996	-0.9463821452443839	0.15875506219343333	-1.7142066400105807	-1.7706195057499712	-1.8976017829399776	-1.0945804496381681
0.6106810118347988	-0.9112840630961275	0.1803041412817395	-1.7058325887274894	-1.7658597582313669	-1.894052873153828	-1.0633142454988538
0.6446667696353974	-0.8764985657738247	0.2016255120372899	-1.697330431866644	-1.761285645903325	-1.891338034273593	-1.0338854661853822
0.6783695783034187	-0.8424445291651971	0.22182996427939672	-1.689341093268865	-1.7567810136698172	-1.889416860303009	-1.0069308859659016
0.7103462342997073	-0.808310482177523	0.2403652046401175	-1.6819282415815253	-1.7529191812305955	-1.887657310067972	-0.9809980601522128
0.7428703915957441	-0.7740703127496211	0.25732853352395413	-1.6743727348903175	-1.7493272070134784	-1.885677558160845	-0.9513167676850716
0.7761995332609004	-0.7396460322243075	0.27298758603644	-1.6671371922078575	-1.7460415917449787	-1.883412168240923	-0.9191997759321195
0.8074964220933047	-0.7053116646412492	0.28765665172486565	-1.6608689906016145	-1.7427200356586863	-1.8815541271960103	-0.8883371460557506
0.8376533140682781	-0.6703454917388102	0.3017866434276601	-1.6554456006621314	-1.7399394057640953	-1.8792523933181242	-0.8562291945604591
0.8678148624681221	-0.6343351242226267	0.3148172854249747	-1.650424757141644	-1.7375555441665025	-1.8774198598715663	-0.8246096286030402
0.8974135173397051	-0.5978774241362204	0.3260165030126886	-1.6453141620919765	-1.734478112916496	-1.8752568583342506	-0.7912969128936087
0.92688717795234	-0.561780709752872	0.3364195960677056	-1.6406212326921354	-1.7315858348176931	-1.8737206926367491	-0.7593923930166293
0.9562029819477897	-0.5250544107827462	0.3447278313590775	-1.6368667049709054	-1.7282074972472161	-1.8718301465219667	-0.7284135401922002
0.985352859245671	-0.48841740313881105	0.35270043600057693	-1.6324393648088718	-1.7246676307866373	-1.870498487457637	-0.6967343894185699
1.0151927621191574	-0.4519436151890429	0.3603780630622191	-1.6286364107375613	-1.7207749019040097	-1.868786433985896	-0.6649053797754044
1.0437639052861114	-0.41517016332829776	0.36859766066881705	-1.6247800109012123	-1.7170317234095527	-1.8656457496801608	-0.6344676371107212
1.070451209021147	-0.3782616528249733	0.37697655876032055	-1.6200628948589981	-1.7134483217474659	-1.8631788819643211	-0.6075627729461545
1.0978667414541379	-0.34233420717281954	0.3864503139498776	-1.6151735328362633	-1.710575380311707	-1.860836266069805	-0.5830209456824748
1.1260274824977499	-0.3071208725037871	0.39668303907546687	-1.6097559020218388	-1.7079823950788087	-1.858979927518355	-0.5595962751814866
1.1541501958597196	-0.2729041983474869	0.4072804780177594	-1.6041052942718788	-1.7058701391924862	-1.8577353812831878	-0.5382669464702113
1.1816647879965327	-0.23911123086747713	0.4199024066317666	-1.5985467457372298	-1.704302866669637	-1.856478384416735	-0.5203310501583479
1.207939713174833	-0.2060373883225841	0.43396876539731805	-1.592752217989721	-1.7029644427260404	-1.8553374902645352	-0.5037781657774322
1.2348841318515884	-0.17339321435667462	0.45007298533688267	-1.5867257063991895	-1.7015578793780195	-1.8543632862830386	-0.485224517794642
1.2633735971024005	-0.13960584531339212	0.46554779028179494	-1.5803492392270893	-1.6996226598127668	-1.8532101048613236	-0.4678021780681184
1.2919610390057896	-0.10641074957401014	0.48152217500510164	-1.573252170917931	-1.6975407975512966	-1.8516060006082378	-0.4517429958394114
1.3216182481015768	-0.07387409999956224	0.49855427282445175	-1.5668743276820718	-1.6949317026662987	-1.8507194961257654	-0.4348962673314754
1.3528842411951134	-0.04251712654283001	0.5163123515496844	-1.5607395068912264	-1.6919343351414247	-1.849348411824871	-0.4162726225832594
1.3845220183831153	-0.011892484160654991	0.5333034925379285	-1.5546931320937933	-1.6881633495175927	-1.847511533912574	-0.39475731780296486
1.4168985600685728	0.017809971871118286	0.5497026071302288	-1.5482840365991593	-1.6837801451978158	-1.8452936017320634	-0.3762845495031096
1.4491929098370184	0.047681854321423967	0.5660173485755764	-1.5418431647175692	-1.6787282088245978	-1.8428578650957745	-0.3570070748916999
1.4829352479772968	0.0758216584313663	0.5814974982358141	-1.535227561444208	-1.6737298083346994	-1.8403562178446817	-0.33512710200373047
1.5171913208059131	0.10358112593010849	0.5966360672836696	-1.5278599857226525	-1.6678639095030268	-1.836966124766645	-0.3131182578362632
1.5517624070971354	0.1290919015677658	0.6114645929242171	-1.5195597417326794	-1.6613736517864846	-1.8330898647901617	-0.2915803352393651
1.5857581233785059	0.15306583902912604	0.6268426672623582	-1.5112711451169436	-1.6549819118750018	-1.8288567512479739	-0.2684822413906443
1.6212116072589655	0.17601063331793013	0.6431924081112632	-1.5029688037150464	-1.647935857892249	-1.8244381708673232	-0.24635462407611508
1.6563809638128657	0.19675708909250897	0.6587197281290528	-1.493072212130177	-1.6404890025201881	-1.8193534997279592	-0.2256025058067988
1.6924552784843268	0.21695783925435708	0.6733000527868115	-1.4821871598749117	-1.6322418570241644	-1.8143992791696233	-0.20440834680720094
1.728909426182027	0.2369435755959728	0.6889209185682778	-1.4698850305701674	-1.6237062061442797	-1.8086364078092025	-0.1847274632768816
1.765562662531212	0.2565704997850623	0.7050749295236408	-1.45696471939929	-1.6144091963868459	-1.801771091075944	-0.1621673263152989
1.803337196751785	0.27491653392811344	0.7228782552141368	-1.4430670862133754	-1.604780686572659	-1.7937211722611115	-0.1403802343901015
1.84092695141112	0.29205359086242433	0.7413972629972301	-1.428114887846109	-1.593725860890865	-1.7855162124337862	-0.11771195451959825
1.8794777976224828	0.308041925687301	0.7607826385382077	-1.4124615238012652	-1.582656146959229	-1.777249896787921	-0.09407541239697903
1.9183131192523164	0.3245593974432535	0.7811220224472323	-1.3958373520123035	-1.5710990523094186	-1.7683871806361051	-0.07053342277486178
1.9574829949757955	0.33971311553033695	0.8020065537819759	-1.3779013008923953	-1.5592423789957193	-1.7594787796828308	-0.04820261801298689
1.9963105790041775	0.3548627401755437	0.8233906171996108	-1.3596932010338074	-1.5473539462012722	-1.7499145303758983	-0.024795768944779733
2.0363237679733457	0.36988966813447477	0.8466607513364758	-1.3413031403266313	-1.5338365938377247	-1.7397452716881032	0.0006451277321623218
2.0759292330091506	0.3839936287578601	0.8715406951036361	-1.3216874878975293	-1.5200855140234357	-1.72758307048985	0.02937477489855638
2.115454700412123	0.39719199499441	0.8967033617511353	-1.301540182223018	-1.5055000696007177	-1.7155396469968396	0.05964033462474455
2.1544009528628068	0.4104643154372886	0.9227155509277005	-1.2809482018530611	-1.4902020134615477	-1.702649862675882	0.09038405652474826
2.1939365997355593	0.4238893868333569	0.9486532955950884	-1.2600486053733149	-1.474378691263371	-1.689509896410373	0.12425510134258798
2.2336954235341167	0.4370060009628253	0.9756307298621634	-1.2381032227619928	-1.4578407013126324	-1.675447765445233	0.1552453262866672
2.2731315758034336	0.4507080558667635	1.001786102436313	-1.2159685381616918	-1.440315497049303	-1.6607051308291882	0.18480930951520502
2.3124243522455883	0.4640683045310324	1.0274071391088688	-1.1941852640726138	-1.4217006304357067	-1.644295339575197	0.21549924550936678
2.3513966410822884	0.47682648163465036	1.0540661438984893	-1.1718898984638297	-1.4018805321876673	-1.6263595367733983	0.24601776098171263
2.391151842435792	0.4880031790095617	1.0799367068543524	-1.14909860788072	-1.381028719607565	-1.6074884636913838	0.2751984745959169
2.4302218365480517	0.49871937363565416	1.104793432122697	-1.1258589231278575	-1.3605400883457823	-1.5883023205073907	0.3013686167713756
2.4690483988631704	0.5090843758653207	1.1289339838314478	-1.1031775100817929	-1.3385186445355484	-1.5687230804584886	0.32415547046372484
2.509370338409495	0.5186023324545661	1.1533083027398083	-1.0805541971546355	-1.3155501302320418	-1.5487503257143407	0.3464440208206607
2.549596680934861	0.5267439616088303	1.1780770872403998	-1.0579130641949372	-1.2916599509709916	-1.5293893563360914	0.36941250704877965
2.5895142395938366	0.5335531623368895	1.2023132970005115	-1.0351164548102072	-1.2670602971357852	-1.5091621177523609	0.3933659264336785
2.628888720736651	0.539929839268687	1.2277388645264709	-1.0131909006065756	-1.2424767922129205	-1.4889980711294073	0.41861994944497705
2.6692529882000877	0.5453182921842966	1.2541312589973412	-0.9916686018927146	-1.217781731708929	-1.467704217865306	0.44249047847065465
2.710172295836524	0.5498261690492896	1.2821448189873794	-0.9701150700352924	-1.1934265383733207	-1.4471312369350764	0.46560905627857413
2.752869184128431	0.5545572479199847	1.3103731152000064	-0.9494726561999102	-1.168944338496901	-1.426091718909179	0.4866053855128085
2.7963329993871686	0.5598634335707302	1.3394680947582804	-0.929448760898678	-1.1444354574410505	-1.4053337987284413	0.5060577170317065
2.8412015094413436	0.5650696326050301	1.3692042984047965	-0.9104661888049215	-1.1193530106586806	-1.3853004375960627	0.527134348917594
2.887733787819893	0.5699689076765805	1.3992910453261642	-0.8929790100933153	-1.0951468843526873	-1.3652277708834888	0.5476773550748598
2.934234377739418	0.5748802086183016	1.4298955340810693	-0.8760036063483841	-1.0709644314712856	-1.343861177527879	0.5680782954440244
2.9821715072656376	0.57961122856959	1.4620361940541784	-0.8591556739510853	-1.0469513198112175	-1.3216855532078688	0.5884769958663636
3.030278316953501	0.5846616795166423	1.4957349542138676	-0.8432572894489888	-1.0226585600848377	-1.2990764564364374	0.6063074453164515
3.0796954046611393	0.5896149583268384	1.5284335264320386	-0.8278311098454805	-0.9985789371127699	-1.2750292361887372	0.6238033960527987
3.13040701558049	0.5945651311327689	1.5613511588875753	-0.8124579990211473	-0.9742657506382947	-1.2507371075601244	0.6428428303578179
3.1821132406580483	0.5994430982861708	1.5929332669591603	-0.7979373024940233	-0.9499387671881351	-1.225747649585574	0.6616078295672795
3.2320368051977475	0.6032245792762098	1.6251316408177094	-0.7843049883187277	-0.926116442425827	-1.2001701055591063	0.6813097699991296
3.2817285194245103	0.6074121123225115	1.6579791144833897	-0.771046811218191	-0.902425567104836	-1.1742789854739761	0.7019960967791203
3.3305215154761365	0.6122877876931326	1.6907052993368474	-0.7575752444297775	-0.8792903139286601	-1.1474813972939102	0.7196071205467519
3.378495874785853	0.617799737920764	1.7243027408512552	-0.7438065381637837	-0.8566941885287473	-1.1208150661170966	0.7346914714500418
3.426836473734247	0.6243074987659907	1.7590203422557134	-0.7304617494906486	-0.8352388305845451	-1.094995062630882	0.7475747714340083
3.4742720988364364	0.6316824517563113	1.7940262352423009	-0.7174629957325095	-0.8151581024258582	-1.0691478907000478	0.7592831423909809
3.5229337689307543	0.6394994742299573	1.8287057041018961	-0.7044345020176614	-0.796351046575723	-1.0433479024459287	0.7689807109617547
3.571146717263418	0.6485298626786286	1.864106034229268	-0.6916137934187508	-0.778302556303844	-1.0189290519632888	0.7755107688035332
3.6179766396937896	0.6572932348929222	1.8993869841119995	-0.6792172587975543	-0.7612454026240902	-0.9955269245797853	0.7806164864400852
3.6634445351854783	0.6679514752959738	1.935699468962568	-0.6672723581063472	-0.7452313594308472	-0.9726048133291333	0.7843094209560287
3.708808898057296	0.6800092949972956	1.9713570065646904	-0.6555536462871422	-0.7291814062294456	-0.9512079513086392	0.7852397416784355
3.75305866100475	0.6917836100682638	2.0062288596449975	-0.6443438975775969	-0.7149216124711559	-0.9310849667989443	0.783828728764256
3.7971368750883174	0.7042996606494749	2.042469514718644	-0.6347630879494184	-0.7011778001781528	-0.9117123808273657	0.7803041793443115
3.84016614137197	0.7164354999060787	2.0782509609216393	-0.6260333447222326	-0.6885243289996039	-0.8925904347021527	0.7772371292079853
3.881690648681541	0.7277136133230787	2.111293967376758	-0.6183093470896969	-0.6763404608048741	-0.8751243850834314	0.7741994268845825
3.922569047515754	0.7391655016949676	2.1426249304814524	-0.6113091002492547	-0.6649397359526842	-0.8596132291874171	0.7681990673443717
3.961422428501531	0.7504124190705276	2.1718164447992137	-0.6044013942642672	-0.6544792262370515	-0.8455027900949671	0.7611147213953321
3.9996744776117614	0.762224837246557	2.200319997721777	-0.5980586281339356	-0.6454838465345966	-0.8322186530136484	0.7529842909936303
4.036313327224476	0.774378692361269	2.2275778159485764	-0.5926465720789303	-0.6379568550875104	-0.8198221189318794	0.742977489464552
4.071308109261142	0.7846399258299398	2.2539485394854686	-0.5873376689497211	-0.6318494624645338	-0.8089530923513497	0.7304983337545365
4.106045493392881	0.7940997174863146	2.2790233233200867	-0.5823185667563263	-0.627283058732506	-0.7986936506807762	0.7181211318995354
4.139628946876938	0.8024849435505512	2.3016601996337016	-0.5776872908583877	-0.6232965727898393	-0.7888487601119522	0.7053109983695627
4.172268979565538	0.8093243862631261	2.3212180540319123	-0.5727772961226217	-0.6213513562503298	-0.7804393767640434	0.6926404285519342
4.204283589333625	0.8150163063748052	2.3387090705890867	-0.568547079616883	-0.6205716657309434	-0.7746990325876774	0.677903055064432
4.235787159957171	0.8202302468654737	2.3563924475479054	-0.5643096507675438	-0.6223164789981327	-0.7686208509697834	0.6574897157392261
4.2665372630233165	0.824526518036057	2.372823412794582	-0.5610982301595026	-0.6256285394560664	-0.7630205846827349	0.6375762577708552
4.2951852997899165	0.8275944886546901	2.389081965650308	-0.5587007652002178	-0.6297394715829899	-0.7579069423857376	0.615208953842842
4.322517248258398	0.8288911988923046	2.402795198721875	-0.5576383092886388	-0.6352932400181256	-0.7535200366272448	0.5943128597902079
4.3491058571967125	0.829042532775879	2.416461053407857	-0.5567651586073654	-0.6422409145286154	-0.7500547500226676	0.5727204425501309
4.375979923214016	0.8292336068839133	2.4281180348028113	-0.5565671385884651	-0.6504256906338896	-0.7479265063610173	0.5493913810978592
4.402375368793851	0.8295939219955807	2.4382387017401155	-0.556994274756112	-0.6603003696923404	-0.7472487960285097	0.5272266197703356
4.427991847849218	0.8298347085909665	2.4481339472038672	-0.5580183594425709	-0.6725127639124583	-0.747803177684894	0.5048996298160843
4.452642012644152	0.8304006095804964	2.45727404366584	-0.55975695239817	-0.6853022754982817	-0.7488543934411884	0.48420232101698557
4.475811104045706	0.8317861446093772	2.466634230559109	-0.561678175926262	-0.6996506462656296	-0.7501686682422065	0.4625782181794453
4.497036665163402	0.8329527575949404	2.474626356280603	-0.5635139157842872	-0.7148851552850989	-0.7517796802503204	0.4436479431632538
4.51801940645869	0.83404910970862	2.481857677262284	-0.5648194774987974	-0.7316854968575907	-0.753008784185391	0.42128940903604367
4.539257448071667	0.8349156600220781	2.487870842003339	-0.5659885319453803	-0.750125463411435	-0.7545736969769438	0.3963721733699338
4.560037183227624	0.8355265068696232	2.4930428668479436	-0.5666181228981011	-0.7693997596975228	-0.7557263039543672	0.3693890141901998
4.5792978379210565	0.8359958913587993	2.4964307334916227	-0.566755581036142	-0.7891293584741248	-0.7577061780956423	0.3425053900148869
4.597107705938813	0.836377160600302	2.498896716868204	-0.5665980256013256	-0.8099498039402946	-0.7588088520182049	0.3194756368959325
4.612114757041498	0.835740982513506	2.501759319749389	-0.5656846774408437	-0.8322442535940512	-0.7592493911289554	0.29657901304899414
4.625232643966157	0.8350507494753668	2.5030900175442383	-0.5636425961531166	-0.8551360974315076	-0.7596142780349294	0.27225918362423573
4.636762212300225	0.8333252094489663	2.5033404622014532	-0.5611350769941725	-0.8790855065268319	-0.7597301573836887	0.2482990372600059
4.64759730126452	0.8303959399271328	2.5019170750726536	-0.5567961375957683	-0.9033910069560862	-0.7593110806273116	0.22739615789750395
4.658391518135559	0.8269124745701903	2.4990673182094167	-0.5512574229068635	-0.9281063609465984	-0.7597324639707285	0.20718199365469636
4.666546374212871	0.8219362526741448	2.494151812930289	-0.5453869307700782	-0.9532026535283585	-0.7610143628958758	0.19061988681018266
4.672914689339339	0.8166855090584293	2.488270164195863	-0.5391813812002568	-0.978687121179277	-0.7625609963156605	0.17741608832150352
4.678225506942014	0.8108736495313857	2.4828125407134585	-0.531910711610905	-1.0043068555915464	-0.7660433791645055	0.1649069115300939
4.682473625436638	0.8039151452563765	2.4756855407669685	-0.524037091411365	-1.0307546513084198	-0.7690179335567169	0.1544354011935723
4.684591983477555	0.7955339566573738	2.4687483552744314	-0.515293204856001	-1.0574168569197544	-0.7725193334085917	0.14301661479268274
4.6874420083837975	0.7866376573191287	2.4605098537440955	-0.5056594354065608	-1.083572293275044	-0.7767634593805163	0.1308771258793081
4.690416024525709	0.7765337068574313	2.452354414192781	-0.49591069722039643	-1.109536410044763	-0.7814752460257297	0.11950725160397739
4.6940916156228525	0.7653845365418983	2.443794911872891	-0.4849459799093344	-1.1353093913604606	-0.7865827391780179	0.10894122062713892
4.69763430160048	0.7536931102705604	2.4343435168700256	-0.47425112224058447	-1.160427922857954	-0.7918922586259607	0.09741738826764114
4.6995939532035065	0.7412317115637401	2.4238945788926545	-0.46317268119430055	-1.185021891911114	-0.7967421651607192	0.08681288998597941
4.70247636770853	0.7285031269974067	2.4138439092479493	-0.4518468863133138	-1.2085518844983136	-0.8015390468723649	0.07687103371739436
4.704421140265148	0.714900634562718	2.4037050474560986	-0.44054565193333095	-1.231182660928724	-0.8065159461915731	0.06779725632025756
4.705681417377358	0.7011952523316802	2.3924485583961026	-0.4294232273877564	-1.2527905867887341	-0.8102895523793895	0.06054686121728252
4.708154328459802	0.68875958642484	2.381380271291198	-0.41860978626139683	-1.2735452403765541	-0.8137913786539136	0.05239038831212175
4.712333190719299	0.6755305527362404	2.369306311013502	-0.40772566613967537	-1.2933779090892505	-0.8171074263189796	0.044954944569569895
4.716495799882444	0.6605718695713613	2.357877710912086	-0.3967407430434007	-1.3130929557076223	-0.8199687638322016	0.037624088104986214
4.720222609410251	0.6449028300517083	2.3462129236449227	-0.38593585479658554	-1.3315571570686682	-0.8223094008161737	0.03218444159727746
4.724519271775436	0.628791753318178	2.3343274922697397	-0.3745547471053519	-1.3502267382045523	-0.8249870562320928	0.02809861807795351
4.728798094888933	0.6121604793004025	2.3222989959651716	-0.36325582785177046	-1.369161779218247	-0.8276241681831923	0.025068032465700073
4.7339708679049775	0.5952842395324757	2.31218399183537	-0.3523125011664851	-1.3877177377578227	-0.8295126178523587	0.023720384353131826
4.739681278204044	0.5771331165851549	2.3029433309080076	-0.3411676335862272	-1.4057625079449922	-0.8302640434063796	0.022670338274600233
4.747449251851882	0.5581457605814478	2.294028603497903	-0.32952776411042584	-1.4238370268389964	-0.830811883708084	0.021082456769036594
4.75721133556145	0.5382589366634395	2.2848107800285424	-0.3173248640480644	-1.4419469715904991	-0.8306211233285843	0.02076865622198833
4.768101358944397	0.5171021787353681	2.275565858349109	-0.30423668045072627	-1.459424676985111	-0.8299268881959497	0.020891360260664123
4.780479407228689	0.49653203828598086	2.2663695844404983	-0.29094764058503675	-1.4764264589936136	-0.8281554908439135	0.02291890014154161
4.7932595296182985	0.4770666641013975	2.2567823461948957	-0.2773484213699128	-1.492341665373584	-0.825919889113535	0.027798726648069663
4.807302898376482	0.4575296855859018	2.2486727321061206	-0.26305155638787514	-1.5078374277255389	-0.8233912596117225	0.031554419994381994
4.820286113371867	0.4386915434636479	2.2413370534383548	-0.24874537529037793	-1.5218021841984484	-0.819592052011729	0.03516771011352279
4.834705032940603	0.42115763127710704	2.2353271761251428	-0.23344890662156492	-1.5346798359634377	-0.8146074994416775	0.03748428371937518
4.850605314241312	0.40447335050072014	2.228821688200758	-0.21842287142237543	-1.546446836268361	-0.8102832712443483	0.04079010902237902
4.867102331401304	0.3889206140474962	2.222696268335513	-0.2022949868431047	-1.5576931825850746	-0.8063199477417704	0.04516859359422122
4.885494002162013	0.37543970489071676	2.217161533519143	-0.18603854106545126	-1.5683877288324592	-0.8028412470958509	0.051358104491613626
4.905214535765171	0.36227901788430716	2.214758701461604	-0.16917222210521643	-1.5782995301156293	-0.7996852526990009	0.0573823938274588
4.925835574859129	0.34910108583058924	2.2129058812959714	-0.15174325452006027	-1.5876093391648725	-0.7977169066859416	0.06468546523613328
4.947352588909818	0.33581147403405104	2.2131731768267433	-0.13356770873736457	-1.5972837306433487	-0.7968408394430615	0.0719420873254983
4.969814259995347	0.32250166886353354	2.215107240705122	-0.1148788134573115	-1.6067362619711014	-0.7956541241879371	0.07691396068598606
4.993792532133659	0.3104034893104746	2.2174066050015906	-0.09571488338669126	-1.6148875006599093	-0.7937104854635825	0.08497580227927165
5.02021595250474	0.2978700645165056	2.222280073907039	-0.07630259809636053	-1.6228948307480249	-0.791603988239358	0.09116787268518073
5.047286596459921	0.2839481215341186	2.227898042626514	-0.05733866470697839	-1.6310522541617274	-0.7902439010016201	0.09937044756663956
5.076171381019011	0.2707954038906784	2.2353938718401127	-0.03796944784233453	-1.6397620756004896	-0.7892018303796088	0.10616684597945808
5.105874639550175	0.2578764384233493	2.243093848383288	-0.0188522926777121	-1.648350997276438	-0.7883217793506604	0.1132125956445515
5.135605421467767	0.24451522508781828	2.2517168202086064	0.00016660367943992227	-1.65650654144085	-0.7872357593727961	0.12151225625391167
5.165821781367564	0.23193729392983073	2.2596544760338784	0.019042307238480584	-1.6638477178639648	-0.7871250227131915	0.13025867027487115
5.196568849242132	0.21962028045071458	2.2698136710369266	0.03709717403700406	-1.6713550702816207	-0.7861376655983859	0.13891745556714385
5.227544810840052	0.20772463128707686	2.280997112323705	0.05475785297163194	-1.6773310359954494	-0.7853380340431417	0.14360071244981393
5.25961194911364	0.19680563332584375	2.2920998379387525	0.07182742791152186	-1.682109244363187	-0.7851059872877968	0.1497641384638449
5.292192955047943	0.18603091543086656	2.3044864589892633	0.08822608864769578	-1.6872214473387388	-0.7854692399141873	0.15405361642757903
5.325912529891759	0.17647653662653803	2.31700910534538	0.10463787926427816	-1.6919957327496253	-0.7868120435288991	0.15765188281490794
5.360353237016871	0.16891496709804726	2.3308026560564064	0.12044798338161893	-1.6960519996530696	-0.7887397317614132	0.15839963562831794
5.394760371249089	0.1614432449316149	2.345281069464558	0.13531982467060466	-1.6989751621381286	-0.7905551154204025	0.15844017067025673
5.430906882941366	0.1560045020841331	2.361668009440221	0.14914380346693867	-1.7012394085697176	-0.7928428655517851	0.15609500503803914
5.467634625424387	0.15150434259538392	2.378394891581968	0.16247361162273666	-1.7027137012453737	-0.7952268438545245	0.15163823376689678
5.504475931232173	0.14810175641560844	2.394929527693497	0.17422620659607352	-1.70391756691715	-0.7970642591292155	0.14817096110510886
5.541728840741216	0.14667190791851545	2.4125891158370787	0.18551454677430612	-1.7043905502033665	-0.8001398475725838	0.14359111389236529
5.578892574324061	0.1471440388209989	2.430245669778855	0.19580518636991912	-1.7046683484958818	-0.8034283511897984	0.14071234636331903
5.615882296199888	0.1483581952792083	2.4485669763079447	0.2049096586987536	-1.705200205980597	-0.8079740526265937	0.136555494209251
5.652131828967593	0.1508203588539427	2.465923543724067	0.21305579515317602	-1.705315350769308	-0.813223350130096	0.132043544642439
5.687444387635606	0.1544938630176444	2.4830657752010814	0.2193742925940902	-1.7047265999323664	-0.8194843931290261	0.12669120230110936
5.721404956154225	0.15930367204995002	2.499504327403256	0.22556320653166562	-1.7035224143379102	-0.826396544605977	0.12248772784134122
5.753774611641484	0.16531355008059975	2.5151131133952798	0.23109099995011562	-1.7017966411284662	-0.8340467461185272	0.11803570951152167
5.783581691505654	0.172120389768962	2.529131943619964	0.23654660863437266	-1.6993596512293372	-0.8422552700309839	0.11536579144942584
5.812585727940066	0.17955629873471246	2.544026905634904	0.24243088165824755	-1.6970286245991983	-0.8508745266634177	0.11420739447590779
5.840165773320964	0.1867566998230651	2.5605781272340784	0.24880826302852177	-1.6944490250953486	-0.8598911114152902	0.11004862736641227
5.865534288219168	0.19380524269600555	2.576305002401867	0.2550312357924672	-1.6911861468813683	-0.8686584374266422	0.10570416633470829
5.890414585904162	0.2013558664197712	2.592264908437542	0.26088439313612244	-1.6875767270956672	-0.8785281789496845	0.10125422165102498
5.913878038835134	0.21116776058073736	2.607422781050508	0.2667157967688155	-1.6837534323610872	-0.887898687274971	0.09845029402145641
5.936589973769665	0.22327307495875065	2.6228605215386813	0.2737817661131545	-1.6798400779793146	-0.8970917352974366	0.0958272906068789
5.957211545708802	0.23629649984218112	2.637679478917316	0.2807933352499229	-1.6752589599812169	-0.9058262880411473	0.09382973375685999
5.977361566700355	0.250010524281298	2.6529668919650122	0.28814640290926735	-1.6701094196726916	-0.9141861272747036	0.09190684252658944
5.99673447097017	0.2646964377881708	2.668278426752882	0.29609516753147425	-1.6649134508639378	-0.9231946164545035	0.0879852720343523
6.016256420225486	0.2807512238760359	2.68362495488754	0.30359087245889216	-1.6598137631861645	-0.9321496641542055	0.0829016422604543
6.034101682468012	0.2987285220124753	2.6983810054265964	0.30985518220914254	-1.6534631800193695	-0.941330315041133	0.0779033149243202
6.050888237705849	0.31788216667695035	2.7134197129125552	0.31537218289796876	-1.6468574453585085	-0.951460301098154	0.07426402980399155
6.068060884089121	0.3392922836586208	2.730028892107719	0.32042636818591863	-1.6396795420128027	-0.9623732361373274	0.07098232489438767
6.083186795121569	0.3621433197910634	2.7466823870623975	0.32553314876580686	-1.6315344563127019	-0.9735088715143968	0.06890878170941539
6.098160716905015	0.3849119697282719	2.764437399671851	0.3303936961838083	-1.6227018581998343	-0.9847701019900634	0.06555458891182733
6.112880359960064	0.4085536293670612	2.7823808453231065	0.33403931423144806	-1.6135460724097261	-0.9965333615740322	0.06207741382834196
6.128719618951779	0.4328648118825167	2.8007968738066618	0.337276140559217	-1.6045536478915359	-1.0082241025951344	0.062429917154666004
6.144034209872846	0.457662923618049	2.8188004152246404	0.3390800133966965	-1.5953638532416718	-1.0205677259121264	0.06366109169997819
6.159140679422363	0.48252835858131093	2.8372617132624383	0.3404198859435949	-1.5856037112783596	-1.032969891847717	0.06692491800855839
6.173521371186048	0.507140606899689	2.856771597596585	0.3412445464925284	-1.5752058531610273	-1.045413643641188	0.06941661755830286
6.187391111681928	0.5312717910663566	2.875460687685029	0.3423088771573667	-1.5652687285381046	-1.0567280921209035	0.07042719167230171
6.199870083534566	0.5568871336344253	2.891878862328472	0.34313099450394835	-1.554387374177888	-1.0676007882201692	0.06886035064767806
6.209934101299593	0.5826531166362052	2.906839691563589	0.34354506488626463	-1.5434753159832204	-1.0770535835518078	0.0680474378403256
6.219303854766299	0.6086782995110032	2.9203481583943307	0.3435520413673738	-1.5316332235963892	-1.084990776714824	0.06666579368000816
6.228506450731952	0.6357473725910202	2.932030926396855	0.34301080161334735	-1.5186733287562024	-1.0931132973326338	0.06515847091029393
6.236898643133961	0.6628436787253243	2.943336794412141	0.341717979411764	-1.5049115752971016	-1.1013668471006879	0.06144094465138698
6.244577369830185	0.6913412812847778	2.9522271253879593	0.3401563002163643	-1.4901506358197982	-1.1098557256784851	0.055084949703607784
6.251522123848852	0.7209494254846538	2.960450488717912	0.33942973476323507	-1.4738208724685777	-1.1175844754057214	0.04885644391095177
6.257866315338733	0.7512591217292618	2.966929144726821	0.3383904969480561	-1.4562247484755106	-1.1240883637024106	0.042515722923903335
6.26349525463574	0.7827171418695927	2.971233547173352	0.3374099693142126	-1.4370791650674204	-1.1309326134923134	0.03806753911032332
6.2687218584831195	0.8156579726831886	2.974365011761457	0.33653636799380116	-1.4163793319801021	-1.1377594161882252	0.03285539454982906
6.2747825791904575	0.8489193733596605	2.9771252671245856	0.33599453922445643	-1.3957922873410735	-1.1434859571512102	0.029153072032420305
6.280853445194388	0.8829628374595311	2.9774924490368213	0.3362756753254781	-1.3738994181399038	-1.1496721577108588	0.0238671135575941
6.287034528635654	0.9168222482570082	2.9763607983005405	0.33697634594227927	-1.3520914611352972	-1.1559396098985475	0.018710691003579333
6.293348944058899	0.9508004001261826	2.9740763375357337	0.33782176620175464	-1.3306418929171346	-1.1618391779316473	0.01355898083990616
6.300026181807878	0.9843547210573534	2.969444016106487	0.33929464864109987	-1.308176816187608	-1.167474989059681	0.010699898551542585
6.306088863976	1.0175358831207364	2.9646439544348335	0.3408746872496895	-1.2857775402913398	-1.171653520916728	0.00796148442810325
6.3124062346538645	1.0501046650439643	2.957959264839556	0.34230419261926587	-1.2636226659784597	-1.1756084533474949	0.00753226252965278
6.318040322145371	1.0829119861015315	2.949900216259831	0.3440095936251366	-1.2426125324730448	-1.1796032594917756	0.0061844423895481854
6.322823030092843	1.1150217421954627	2.941426628396912	0.3454720907866822	-1.2221847643429997	-1.1821277487166117	0.004459120020181149
6.3274021643519225	1.1465892630475478	2.932608680945335	0.3473564086137927	-1.2029500854826523	-1.1847525821567095	0.0044473565690290005
6.331271355722806	1.1774724048925207	2.9232589610315185	0.349161097066084	-1.1840117001030839	-1.1873076017347897	0.0037305123816481368
6.335812350005014	1.2074747998343356	2.913042846631335	0.3497730885677923	-1.1655360161602806	-1.1890291653645182	0.0031737391652037674
6.340798913458929	1.2373533104282004	2.9019177469030786	0.3499231592312346	-1.1474522774418767	-1.1897147918814501	7.03783965825865e-05
6.344574665339615	1.2673719073321885	2.8911230765848983	0.35035947341232826	-1.129362860095825	-1.1892831772261652	-0.0008275873567950964
6.3478046296584765	1.2970707910333308	2.880964350675875	0.35113620943418566	-1.112333183172977	-1.187630779799225	-0.001627848248470701
6.350338292276457	1.3255248031331341	2.8711672644086113	0.35165255471039564	-1.0957686859058822	-1.1854620784751497	-0.0025446359892413646
6.352353350450111	1.3528671542620345	2.8624457060989412	0.35171530904143533	-1.0793349642011945	-1.182428675289838	-0.00591757806107036
6.3562541133558	1.3796004856748085	2.8551167544037215	0.3512634210211376	-1.06281285254094	-1.1782554261592357	-0.008775650558586555
6.361332665949138	1.4058758539173932	2.8488046476172904	0.35017316912225216	-1.0467254368170094	-1.1736344880271858	-0.01156903924913637
6.366837124924273	1.4311264559197598	2.84143795183384	0.34755620370168944	-1.0296376491714805	-1.168521671422637	-0.016109218121348926
6.37277788787039	1.456306067701839	2.8333626881641507	0.3445408614923726	-1.012629989096797	-1.1634165818582316	-0.017987445160275475
6.378832676537553	1.4811350518624358	2.8263795780850822	0.34150942658795774	-0.9964019573353846	-1.1584500455106757	-0.01849953592700091
6.383784703730732	1.5058488119206836	2.8195770662507558	0.3374524390205636	-0.9800373912040817	-1.153514072607	-0.016964391020746254
6.389769273369126	1.5291027027796111	2.8136685736695872	0.333029525646712	-0.9635510187112639	-1.149146713947159	-0.01888352523905127
6.396222575917389	1.5517379656495462	2.8076816066555494	0.32698247515694356	-0.9470665465479153	-1.1450011312944979	-0.023337623917921112
6.40405471718039	1.5748580375004324	2.8028163370840153	0.32095673177826656	-0.9301702392328727	-1.1407906702248727	-0.028229749733887307
6.412003523689147	1.5984879942823211	2.798911154073001	0.31419864290787597	-0.9134384565658389	-1.1366832337699135	-0.034078087627421816
6.419525967473914	1.6216448869745574	2.7949732562762755	0.30738024072041326	-0.8962564952612678	-1.1324350665839062	-0.04044053621874285
6.42634883013122	1.6448749670829483	2.7915470998299012	0.30115158411755516	-0.8787857887538657	-1.128318909808595	-0.047653859623131484
6.432720550869583	1.668192718299445	2.7895451896660486	0.29523354638599936	-0.8623497032275305	-1.1241503492068023	-0.054672039153260514
6.438848048783039	1.6913143027382898	2.788999415300118	0.2889846680266756	-0.8453417030342443	-1.1191769117411605	-0.06394955086806524
6.444221170924309	1.7134003951694388	2.789367218998655	0.28257426795310703	-0.8287189408895834	-1.1131880580276217	-0.07344275687074457
6.451144089850138	1.7344366425577251	2.791663890653183	0.2765826504867074	-0.812826179266252	-1.1074202791202905	-0.08540038206325018
6.457764017933977	1.7551964890899696	2.7945704179103616	0.2702616932159259	-0.7967879311937713	-1.100583022004413	-0.09526970647214467
6.46288870675679	1.7749146898017478	2.798483498071949	0.2645646557857007	-0.7806590631711068	-1.092638645887866	-0.10347986206390505
6.466821003740525	1.7945898060872334	2.8027475287277186	0.25897617686606544	-0.7652280655731704	-1.084984474703497	-0.113796620197947
6.470423676110352	1.8134382967566556	2.8081508313399954	0.2540414496015004	-0.7502723712383592	-1.076659855234686	-0.12427492537364696
6.4717970670813205	1.8323566010502161	2.8153216440407025	0.24940488643030606	-0.7357636117233122	-1.0678038901574893	-0.13423887108129873
6.471972152969118	1.8504043163770083	2.823390269519291	0.24488774376932926	-0.721685606713109	-1.0584699395692685	-0.14355953759388224
6.471482447160007	1.8676240505658555	2.83338085045348	0.24073090772366662	-0.7071361421231425	-1.0490512248894301	-0.15360628584301195
6.469926793768302	1.8836922735558181	2.8449768438640306	0.23716265747721638	-0.6933086634389071	-1.0393147538026526	-0.16115025021188362
6.467864850637591	1.8992980322190436	2.8583432798028925	0.2339641465740519	-0.6795810324938869	-1.0295467366291715	-0.17006043972426343
6.463823371184978	1.9146652567277727	2.873556631058357	0.23112466558242223	-0.6663015457386203	-1.0195380448659597	-0.17690832755336267
6.457209652139303	1.9290388427127467	2.890777706809335	0.2289124643876852	-0.6544185703288596	-1.0092960644407099	-0.18397028646362823
6.449889873807356	1.9428042037470168	2.9099056915467103	0.22787212259343076	-0.6436389861658321	-0.999794600914652	-0.19071274347553802
6.440738993899339	1.954438683628075	2.9309559316236307	0.22742743184974995	-0.6337915964538475	-0.989319897983942	-0.1927151356192106
6.4312062676766875	1.965259847457637	2.9526687099844082	0.2275882137485598	-0.6253791637143431	-0.9787426662306756	-0.19328895556798242
6.420465365710248	1.9746011456349322	2.9748648821693253	0.22813264486463697	-0.6178722446559536	-0.9689513683742217	-0.194013246104206
6.409365718695572	1.9827489697042908	2.999521576424713	0.228187452838095	-0.6115992040642825	-0.9586885801315641	-0.19530033343706388
6.396636372936043	1.9898215271499526	3.026395978726217	0.22771911376317516	-0.6067178623712134	-0.9486525293807698	-0.19470053339127263
6.382625230048994	1.9955453159023324	3.0552775087325332	0.22713449235281546	-0.602774112539557	-0.9389222401952987	-0.19291319743954283
6.368475826962978	2.0008752214289043	3.085980398202818	0.22685731842741885	-0.5994761495944945	-0.9294212095009954	-0.18786572843417548
6.353940980656766	2.005423482499219	3.1176591925603896	0.2265568902072232	-0.5964014037392373	-0.9196575942696024	-0.1806653098223588
6.339749994370388	2.008958858446634	3.149564622354799	0.22662728304120255	-0.5924503996675181	-0.9099690977093727	-0.17246380292338043
6.32450192838492	2.012405586892589	3.1831550504142556	0.22655403559535714	-0.5885347430309299	-0.9007296270074767	-0.16187646194865407
6.309151624974374	2.0157967892433306	3.2172173274315923	0.22711791321779323	-0.5838057712113297	-0.8927376638029096	-0.1498697472922656
6.291282239040274	2.018643506290903	3.2538964183115486	0.22776256657985983	-0.5783343410900326	-0.8846012804762451	-0.13907541098251286
6.27447971292127	2.0202283000403494	3.292124215160747	0.22801265434105733	-0.5715925133942868	-0.8759640129094163	-0.12544699803925402
6.257853330304212	2.0210754016917796	3.330315873186455	0.23012815885426285	-0.5630419299074447	-0.8675866904445014	-0.11033026952942042
6.241904013266696	2.0212105013909416	3.368565625487878	0.2330811950319276	-0.5522471249813442	-0.8586615813151682	-0.09503500016804947
6.22572242153375	2.020824953349856	3.407077311892169	0.23673883842858506	-0.5393168079422335	-0.8491409754081122	-0.08110140124908581
6.208741712291586	2.019430560563871	3.4461523637701186	0.24107906583575817	-0.5246474903601381	-0.8395180352124737	-0.0685347999916646
6.190667397824852	2.0167267149163277	3.4864876253728254	0.24649449443912397	-0.5085066861578591	-0.8306567988058084	-0.056083430066892766
6.172283783979912	2.013191732617241	3.5288957136810137	0.2521403182665818	-0.4908179562498044	-0.821782253580945	-0.04383348083349328
6.153603543249113	2.008220417556053	3.572034117633485	0.25757118404254215	-0.4704528876476918	-0.8124534001231135	-0.033921468574364996
6.135683110590387	2.003061656267721	3.616610586399283	0.2633579531976954	-0.4484701026613372	-0.8019566264273059	-0.024517499100046195
6.119285894449599	1.9970334028240309	3.6603181365515414	0.2699740538617154	-0.4254237002295311	-0.7918496422050324	-0.010301956402123849
6.101497010013145	1.990473219840239	3.7047299756728562	0.2772330031751917	-0.4012148455613021	-0.7826994508049595	0.0031140869743430197
6.083370843695765	1.983269607391877	3.7497247411560455	0.2844062581092467	-0.37597843970679434	-0.7736899911066967	0.016864241559052306
6.064445264592673	1.9757212622883475	3.7951988642559633	0.29309371356297215	-0.3507588096135333	-0.7649991399093121	0.029830310629792446
6.046106448090398	1.9677047074808052	3.8400426288334333	0.3025277622681982	-0.32513901108057663	-0.7572267848840559	0.043154654436588065
6.028967349146342	1.9590481509554059	3.8850881025930595	0.31255690983840095	-0.29832926593011816	-0.7498829753416649	0.05677590605500764
6.013233575141023	1.9499479329951936	3.9308723517374276	0.3232546720212236	-0.270459111372881	-0.7422767852273873	0.07142485435644363
5.99749300379721	1.9410162256507935	3.975574590090731	0.33446290896312597	-0.24228399662929415	-0.7344705307001783	0.0865772019172976
5.982814533135438	1.9317129277807639	4.019909361972255	0.34726460815290444	-0.21347453242603237	-0.7268780823296421	0.10500510419946403
5.967670279115993	1.920810281018824	4.062475210154815	0.36066031528920045	-0.18421369304221938	-0.7202022151763978	0.12304070974146926
5.953086845132951	1.9089584386718266	4.103104129624801	0.37472052036104053	-0.15349636602531508	-0.7131471435079009	0.13751477975442405
5.939318556069667	1.896755484700142	4.142178887724494	0.3899546424408438	-0.12283768868667025	-0.7055186859438557	0.1532076701672952
5.9254947356015615	1.8839740867193675	4.179311545385184	0.406279030691272	-0.0920251789014079	-0.6980746753308755	0.17049622809268622
5.912649539791376	1.8704413900346792	4.214971132117529	0.4228709324691001	-0.060465495894409894	-0.6906060045938285	0.19062709166455438
5.8995048449117835	1.8562903097380838	4.2492969296583825	0.4404585873396554	-0.028417976444054766	-0.6830220315574421	0.2094255658993765
5.885460183628595	1.8418479056804693	4.280191099153013	0.45903310177662304	0.00460237554795051	-0.6751580389240661	0.2290109712120338
5.870656066553028	1.826858107057301	4.307123110795364	0.47817721092346566	0.0375931379226062	-0.6666914611244004	0.2479983980863678
5.855693425635645	1.8110532756314672	4.331933198049468	0.49853136142438526	0.07088184268318376	-0.6589478129823187	0.2648123132698457
5.841523268106296	1.7949473172545625	4.3540315970201275	0.5193919445306989	0.1030593085598544	-0.6510490474960317	0.2826397825225249
5.827508264674959	1.778338182122576	4.374131296438153	0.5410475793256012	0.1356202439389025	-0.6434521620029132	0.3004897834973225
5.812993201954605	1.7617109292484285	4.392807326874644	0.5633473259112196	0.16824888066316881	-0.6362492221161505	0.3210054649528643
5.7993630651414305	1.7451501312011335	4.4091019066833965	0.5863979134996588	0.20122216605749363	-0.6290292698443624	0.3415835092972134
5.78677909823051	1.7287558140619281	4.423714982071195	0.6098755155368552	0.23386136238957506	-0.6219416875026909	0.36239629479515095
5.772944459802123	1.7122399230219925	4.4357103568998895	0.6340969394687409	0.2659491693742557	-0.6150586829748513	0.3838080746306742
5.760033808661043	1.6957497508453632	4.446211012212028	0.65812234023265	0.2976152125953431	-0.6082207410651022	0.40679686718521163
5.7479117633983625	1.679488392417314	4.4556004787591394	0.6825600885765918	0.32914929004617915	-0.6020105018391972	0.430724785580526
5.736486069190536	1.6634299365975682	4.463280672041977	0.7078623888477064	0.3614357964765941	-0.5962948494385475	0.454339253266741
5.728053950633073	1.6471402451328436	4.469728464486824	0.7332920757742346	0.39455485892554937	-0.5911008537056957	0.4805874441314276
5.71917951027539	1.6311406709382938	4.474536353935826	0.7587183615534584	0.42874437261592535	-0.585796438111254	0.5043854536208066
5.710742727557848	1.615624404037997	4.478558756814553	0.7841221432648734	0.4630380099711871	-0.5810848186995335	0.527165112835526
5.701886421292656	1.6004506519243074	4.482272850027712	0.8098495522886389	0.49827016927810724	-0.5772208343683987	0.5484942691273729
5.6938096111257055	1.585092845392578	4.485585457730893	0.835724780204188	0.5338338659214096	-0.5731992735314917	0.5698044324309864
5.685307209622758	1.5687772607903625	4.48745478701911	0.8619584065653708	0.5700107348761804	-0.569338850942474	0.5904410893501815
5.678601359765511	1.552340322967758	4.488401328114971	0.88879607294149	0.607146715790434	-0.5657047393619747	0.6126592730310367
5.671795196825417	1.5360497217406228	4.487323125873148	0.9169816446613497	0.6452977966204578	-0.5626193675174135	0.6345910973219009
5.665199329628311	1.519482306487543	4.485808200053534	0.9452877364154593	0.683689595684806	-0.5596846783822912	0.6568067362046383
5.658192389779531	1.502888781283355	4.484223354057773	0.9734544050505414	0.7220067714317285	-0.557101736829468	0.6795195783433445
5.649039093489504	1.48645328233682	4.482278503206656	1.0022312114517196	0.7591777172092404	-0.5546352969834697	0.7005702616787969
5.639419761978213	1.46977189367185	4.479527222377189	1.03180363034084	0.7960881189686954	-0.552423870787016	0.7226004355713161
5.629072062744656	1.4528316493846232	4.47572392001916	1.0611012781455595	0.8329423733248863	-0.5498529200878439	0.7441532162921354
5.619934501016842	1.4357530902021813	4.4694117196612115	1.0903633519650195	0.8688574799363521	-0.5474681530460718	0.7680879172630573
5.608411616732471	1.4193237111611081	4.461541358894254	1.120378353989469	0.904016778294318	-0.5464937614639802	0.7925604572434548
5.595891752453696	1.4040958281968712	4.452334733512209	1.1498253953137423	0.9378422788008042	-0.5466477938788182	0.8181062295800074
5.581786590667299	1.3888597442803776	4.4422463260548035	1.1789591515051405	0.9700741095777183	-0.5475766770667885	0.8423243920047317
5.567272707481159	1.3744821826142264	4.431587372123405	1.207611685321335	1.0005794120497333	-0.549281035243648	0.8688414413392399
5.55163460236632	1.3605811940921166	4.41911270236059	1.2364396874147037	1.028769864340742	-0.551521795493093	0.8953436708581352
5.536478434514833	1.3473122194508367	4.404218656184177	1.2653429062724952	1.0557241498090146	-0.5540189881490781	0.9240725386972589
5.521308242238416	1.3349332293162823	4.386414520528468	1.2939002602870855	1.0810460465672571	-0.5568051370105014	0.9551710668174099
5.506817359706279	1.3227480690713158	4.366474802099054	1.3222000047915787	1.1041994613487356	-0.560355714257027	0.9889098441126268
5.491111824971248	1.3111721240522887	4.344661503161146	1.3510902142041232	1.1256426015875334	-0.5643140069753292	1.0241892906133836
5.474253205467273	1.3006847159139916	4.322333455305239	1.3800355419970969	1.1456779268691477	-0.5685654270881494	1.0567623333647476
5.458167553048786	1.2904702972365851	4.29761620081882	1.408750343444816	1.1638400115438925	-0.5727551022214472	1.089564782925294
5.44189068527503	1.280652815490451	4.2709755064992585	1.437636120110197	1.1811911102223105	-0.5767880072968834	1.1215073336836485
5.4257971322137015	1.2715097671873783	4.242555353588703	1.466138354479754	1.1974772961840976	-0.5808467664016944	1.1547281964227176
5.408735301402349	1.2627252508432574	4.212936309920201	1.4942394278084978	1.2125280887790237	-0.5838346403922274	1.1853256078445547
5.3908492302198745	1.2543028972542587	4.182605116347166	1.52200582122285	1.2271078225484973	-0.5865716407275264	1.2152571046382599
5.371238349877721	1.24592914411234	4.151200653274897	1.5496193870666508	1.2397361161311948	-0.5883048368199623	1.241566635017929
5.3508010696936745	1.2369813376621492	4.119256433761139	1.5769934386707627	1.2518755852970482	-0.5900547557262615	1.2691404683981728
5.328991791444714	1.2284726732787274	4.087311814157532	1.6039288954123914	1.2632383459390288	-0.5912480707982022	1.29371961598283
5.306670099556971	1.2208129897398425	4.054896096532309	1.6296156817677767	1.2731206041455199	-0.5925459152079735	1.3177234474208657
5.283435373420516	1.2141999161510273	4.022680427493463	1.6536386109342076	1.2813713245782157	-0.5942849285625786	1.3427794925154106
5.2581059435488955	1.2075680120863088	3.9903929126375526	1.6760796102251774	1.288960739491254	-0.595917887624288	1.3664429954765098
5.231834100787299	1.200937504475979	3.958327873006462	1.6972594851065375	1.2953313809784783	-0.5973711816448107	1.38886696695095
5.204394537332371	1.195322089901673	3.926459110630369	1.7168449069758098	1.3008938379962622	-0.5982851170765718	1.408069448141978
5.17677945686814	1.1895912744580048	3.8942757391347587	1.7347572283559431	1.3056080204291554	-0.5997631132476146	1.4277127779318728
5.149211040359028	1.1844523969587564	3.86205706647648	1.751031263369852	1.3088102113267106	-0.6016295381388073	1.4465105932572673
5.12093275299553	1.180211464193553	3.8310307379976773	1.7649785182870688	1.3120129193587315	-0.6044191253385747	1.466207577696247
5.091608039000684	1.1776068097639114	3.7999665152272373	1.7772088061017424	1.3139484093591045	-0.6073510032123846	1.4844183163142293
5.060799948545396	1.1769979821950876	3.7693601490000486	1.7876668478056326	1.3161189009355971	-0.6119698440941683	1.4991849567694504
5.029870454393687	1.177123406712757	3.7385241021886415	1.7966311237420967	1.3184351712396831	-0.6162671680660031	1.5147925018706523
4.998049342102713	1.1771911155549337	3.7068174845319883	1.804532925619163	1.3212157839562642	-0.6203974678017348	1.5281639390049735
4.966295897433857	1.1777916735665916	3.6748211049007082	1.811010620430162	1.3240913819540505	-0.6245961566606317	1.5397893077673377
4.933783384946327	1.1785595236043611	3.6414965286518077	1.8161958734122958	1.3275888827731774	-0.6291300688119331	1.5499818248503754
4.901821236038499	1.1797648095611672	3.6083426843517183	1.8204484792962414	1.3317087197340791	-0.6343205824699626	1.5601153558232854
4.868554737910174	1.182134800157298	3.5747710879180423	1.8242660497479914	1.3362653634430766	-0.6400011304258127	1.5693872462398268
4.835168203101981	1.1852111566005534	3.541228791121289	1.8271096689003468	1.3408484124275322	-0.6457978676934067	1.579029585251503
4.8010730497800145	1.1883262789600446	3.5065399552632264	1.829153250675774	1.3442935553475548	-0.6518195050682255	1.5877078103344346
4.765215605388129	1.19201476377815	3.471563610441563	1.8306407135960334	1.3470430608520738	-0.6577922181889975	1.5956857611211681
4.729735349535838	1.1949226912315307	3.436630292582121	1.831357233985096	1.3488834752231973	-0.6634086084187049	1.6055197079582606
4.693785941231668	1.1976293574185026	3.4005912823121975	1.8313935950973468	1.350396942234287	-0.6694010461594355	1.6134966135816085
4.657840907353809	1.199907077453523	3.3637529211580928	1.8308129701765992	1.3508546968419508	-0.6752001734698585	1.6219527081280087
4.6214985228610646	1.202370861060663	3.3269568913958363	1.8298352976507635	1.350682756915295	-0.6814617471894237	1.6306161902702743
4.585404895520278	1.2063530611522213	3.2917663442969416	1.8285547375839453	1.3498548015984784	-0.6882141651897931	1.640092109882788
4.5480031379809756	1.209929664784603	3.2558039479553647	1.827198073811309	1.3477679007706145	-0.6952986989279089	1.6460435363487158
4.51071697885436	1.213561982166629	3.220199534827809	1.8239111933895207	1.3446233012462616	-0.7022291973190181	1.6490333314919399
4.472229792757307	1.2171653665105981	3.1836991558233585	1.819750798404649	1.3412088045996824	-0.7089566196350546	1.6471181049447974
4.4337952101708265	1.221164615919239	3.1472701368036256	1.8154791761654863	1.3381783485146825	-0.7159268205517417	1.6441528660812093
4.3964688780015555	1.2251725364196644	3.110995539929945	1.809911304100038	1.3356588014389927	-0.7234409574609758	1.6406122458387171
4.359856300441892	1.2290057661675238	3.0737070593536675	1.8031146389453034	1.3329365669810642	-0.7301106885988149	1.6346137785295964
4.324140744194895	1.2330346161573986	3.037619309087901	1.7964296431268816	1.3294705526280761	-0.7367539850692669	1.6274234250794888
4.288942586071364	1.2370115179685293	3.002832115222992	1.7891481425569133	1.3259776530668694	-0.7438649670721773	1.6174524847061755
4.255264202485251	1.2410118820898788	2.9678671639469725	1.780590344622373	1.3226295006837343	-0.7504892073701139	1.603785651223212
4.223549271435807	1.243576265629914	2.9324935761715767	1.771308826936523	1.3186684416908996	-0.7566598588110484	1.5872202446731984
4.193523559207742	1.2466862597360961	2.8976876041268063	1.7607660653069572	1.3150788981113377	-0.7618508300029635	1.5698306620186069
4.16601452401798	1.2487345484749395	2.8632928269097944	1.7502142021722003	1.3120436357000245	-0.7672638649716973	1.5496045887159418
4.141095075635766	1.2500555517912708	2.8297983869362437	1.739771768114156	1.3096239823418168	-0.7730500700463085	1.5311628006084521
4.118568254156826	1.2505996629817395	2.7976111256455884	1.728716143416298	1.3071912736890587	-0.7788680038616496	1.5111194637925407
4.099091028118968	1.2495393662356513	2.766153942295872	1.717858229871139	1.305357836065945	-0.7843395398386922	1.4887011399602907
4.080883949181009	1.2486959943941778	2.7359199326117762	1.7074563923287462	1.3037522545915134	-0.7901298730639482	1.4636777244279482
4.065038682058587	1.2469679303528705	2.706259520711916	1.6957361720876543	1.302672723268864	-0.7965833894847191	1.4377417822931347
4.052019286227055	1.2450771709985757	2.6772500937172286	1.683691104866747	1.3019566965098266	-0.8023931654995939	1.411007320434075
4.0410362849798345	1.2424200453905165	2.6501767367820936	1.6716821410846505	1.3018624172944089	-0.807495772771819	1.3832601536084819
4.032139106907745	1.239548206193854	2.624611654837343	1.659631498660017	1.3018540692851464	-0.8124538587186345	1.3539869958931496
4.026325440655187	1.2359809348550763	2.6004763475161545	1.6473980688441623	1.3018857409881759	-0.8177851822834248	1.3245354507074143
4.022264954797096	1.2322434434487815	2.5774855470738967	1.634850861670668	1.302006807499559	-0.8231929803544318	1.2970801929815683
4.019335649403785	1.2284756394313077	2.5549506670787747	1.6215744395125282	1.3022760967692748	-0.8274731126632257	1.2693323256840383
4.017763793224014	1.2251917285168898	2.532220656837458	1.6077907935889846	1.3032557646367902	-0.8324006882117183	1.2417516692270456
4.017447451724836	1.2231211708741658	2.5094263255426608	1.5932109762305915	1.304510364832743	-0.8372091464198207	1.2120097943803956
4.01859446755956	1.2204639389335332	2.4872164174734377	1.5775326856568663	1.3061087285995074	-0.8425508742486753	1.1833972606261165
4.0218883079211745	1.2175676337092434	2.465554720971919	1.5622868748906784	1.308516642558139	-0.8470161839177154	1.1537472784787273
4.026900808122363	1.2142468263733184	2.4449902617236714	1.5475966602454536	1.3114318710187312	-0.8510043531065918	1.1255786046055982
4.033496501584564	1.2118856890116478	2.4248716492123896	1.532919650464437	1.314544967171876	-0.8550361700002379	1.1010762478112677
4.041694943826019	1.2095512428084798	2.4046505746912095	1.517453739987673	1.3185707701241307	-0.8587718479381641	1.0766025087705031
4.050365992017253	1.2067905183804302	2.3848260845027673	1.502457735342671	1.3230725241376937	-0.8621389971153276	1.0520578323335477
4.059186679045472	1.2042459159229362	2.364876000832951	1.487858687209869	1.3278094351727179	-0.8648614525524303	1.028476069125051
4.068803359906277	1.201276416024688	2.3449186852800787	1.473003758541728	1.333118260461312	-0.8680987955132615	1.0038015966337528
4.078651821425798	1.1975792457249597	2.3256531605075152	1.458613433856601	1.338093151533318	-0.8700191720107125	0.9783663762931976
4.08953625146372	1.1923859833973371	2.3065216182152564	1.4438926704043147	1.34299660118778	-0.871744953601873	0.9546581675683574
4.101046997351431	1.1859834511467604	2.285842029310783	1.4299930616956784	1.3485341861617393	-0.8719203374405815	0.9328502646786369
4.111622871970405	1.1790212265891333	2.2656683347519615	1.4158336480461593	1.3535797242351368	-0.8721688688440931	0.9092462850793578
4.121702224087556	1.171750445931785	2.2443782586378527	1.4013509681943335	1.3587751620037158	-0.8722406592655144	0.8845880892221342
4.130642117479961	1.1632964625757285	2.2227999273045747	1.3870269269817679	1.3638254389055384	-0.8725376468891282	0.8599763842507049
4.13845053673138	1.1550683765146588	2.2013943952420845	1.3727771060125482	1.368338977431135	-0.872342195328183	0.83633233258177
4.14588987953522	1.1463744637454814	2.178371311779548	1.3582370169873996	1.372779029102882	-0.8715886559653405	0.8145070350411779
4.152989509181686	1.1365791839339459	2.154056799207994	1.3430925803702138	1.3779297209674495	-0.8702693423370755	0.7933632778121305
4.1587545075806736	1.1263737812425372	2.129192178465176	1.3286379786040425	1.3828791902261126	-0.867426242530519	0.7707312620183194
4.1637432074023515	1.1156515078041	2.1045480768769957	1.3144773782309278	1.3889257341148182	-0.864156381841826	0.7498102826362182
4.16559357769208	1.1044169073808252	2.078820803285507	1.3009167773984565	1.3954739161601661	-0.8595788305046063	0.7256139862994673
4.166214127340808	1.0933615869697397	2.053198547547689	1.287359215669763	1.4022694384993555	-0.8545060441355684	0.7019369405205346
4.165202536553881	1.081798742151228	2.027008537922942	1.2739932739731503	1.4105945566119658	-0.8486348068275846	0.6793921217133132
4.163437206798368	1.0696732837991374	2.000485735798077	1.2603848775268645	1.4199737058114148	-0.8425825076622873	0.6573087374871484
4.159421837560595	1.057045884472045	1.9737235691396258	1.2469246711842943	1.4304997555065482	-0.8353777935381981	0.6336721676027702
4.15345407750429	1.0426318846427998	1.9449007059567083	1.2340107408989036	1.4419098596272144	-0.8275127320134584	0.6110710867427015
4.14665880179287	1.028000221042497	1.9166294758846387	1.2211647391666884	1.4542597018702794	-0.8188442565615748	0.5872895145301571
4.138219955268286	1.0134838190468303	1.888944413280027	1.2097292087035034	1.4673610283153538	-0.8096659669551858	0.5652899518695904
4.1294904359640245	0.9981621278071433	1.8609996388296883	1.1984668897808524	1.4812510516735362	-0.8003750543812959	0.5483645936424656
4.1206725706130936	0.9823483920090403	1.831243040815419	1.187024112280136	1.49500792430285	-0.7904796066680674	0.5298309330373396
4.112046128583003	0.9665886220506879	1.8017897799978033	1.176015281874604	1.509761536616796	-0.7803614927534429	0.5142960774095677
4.102605360386956	0.951078305446346	1.7732896978716708	1.1653299604751288	1.5252931959638145	-0.770716051670959	0.49808641336569426
4.09172282785455	0.9360944971995008	1.7439258523272827	1.1547329292096598	1.5411852668942156	-0.7610416227319688	0.48281126399414304
4.079385070449513	0.9213908889124333	1.7139996810404425	1.1449449759673742	1.5578756224997732	-0.7505195530950977	0.46759265351081347
4.06671338656068	0.9069053835349177	1.6847253728639024	1.1362075353406431	1.5744634310950787	-0.740333209826887	0.4550461687389227
4.052227385559611	0.8939220945753985	1.6568565267679354	1.1273134282819475	1.5922612543409995	-0.7302371852446822	0.44309905253164117
4.036518126876165	0.8813849614889361	1.6279709477838886	1.118724697690769	1.610864414887222	-0.7205486501888076	0.4336953714713274
4.019284199896608	0.8687638894594747	1.598995999381211	1.1101603667921491	1.6293152213079702	-0.7103846200349571	0.4243638713769162
4.00073511575506	0.8566107087357946	1.5708057613138442	1.1022240991255063	1.6486647080270083	-0.7000776295804396	0.41153993258316823
3.9801770859587955	0.8448088986973685	1.5432086303787245	1.0952849018307154	1.6685202920578612	-0.6897863249963366	0.4001574706262235
3.9572411833116887	0.8337913388495449	1.5155076441656201	1.0885707333146488	1.687857103730521	-0.6794812184846469	0.38825443761669276
3.9332099235722366	0.8228390097209695	1.4873994540245519	1.0819559286245855	1.7076994558411203	-0.6692156695202199	0.379251894831715
3.9084278744114895	0.8120064964444348	1.4581939509812707	1.0761732364745362	1.7271218796520011	-0.6580244253610023	0.37111013442336893
3.882630013177856	0.80111865071335	1.428409869172132	1.0703444709285705	1.745625266046847	-0.6473205162790465	0.36359126812323517
3.856292669658641	0.7902168967517479	1.3972540879795794	1.0642928385583263	1.7642781913205114	-0.6370562838020651	0.35523866595627457
3.8291146647898446	0.7786542835227405	1.3651588471822422	1.0591533688239105	1.7830696797126055	-0.6266598313315948	0.346530480743165
3.7999014528299555	0.7672365654199429	1.333132380962062	1.0545695061856313	1.8019800359759095	-0.6160491148885429	0.3375662689347866
3.7701158486649144	0.7558818684735097	1.300317108422002	1.0500170306099632	1.8211906710022232	-0.6058109704409114	0.3293480267373538
3.7394388268984984	0.7443654716094699	1.2663776050777995	1.0455678351665316	1.8395504057451602	-0.5964992908281374	0.320991887568173
3.7084038483864847	0.7332247638695268	1.232847647407571	1.041532579218251	1.8577162282765673	-0.5870777478863562	0.3119882991433475
3.6771160955570594	0.7213406587224708	1.1998477209442011	1.0376736707636478	1.8760062198565544	-0.5778496996436117	0.30447576849808994
3.6453298371258303	0.7097070389835645	1.1665765605936265	1.034643394662764	1.8938616433857611	-0.5676876940765163	0.29593699366246506
3.612400395053055	0.6986117027554659	1.1338031893684983	1.0317672469836454	1.9114864177858564	-0.5583534150885603	0.2883090733035123
3.5778786295343665	0.6874660486388696	1.1006365464594265	1.0293522938806259	1.9290560566714816	-0.5495228021158735	0.280963388446036
3.542861970224895	0.676002741796534	1.068209031747563	1.0275066402080693	1.945929380592476	-0.5408048373180018	0.2719941578297459
3.5073327883442413	0.6645176959613617	1.0371955174102965	1.0259566890313674	1.9623554616420302	-0.5327524608632511	0.2644552981938565
3.471437499940751	0.6528411451169572	1.0068114925828135	1.0248457201753105	1.9781470753622474	-0.5254772030445227	0.25864063618756117
3.4357369067902224	0.6408991621770942	0.9777215312673462	1.0243771093410483	1.9934699811010037	-0.5179287335927473	0.2507673699037774
3.399200416812852	0.6289707297649807	0.9507931846050824	1.0243655959814733	2.008883457222047	-0.5100740267389426	0.24611603464325316
3.3625135147859364	0.6158069397346564	0.9236851238252884	1.0248955919342957	2.024410898485935	-0.5033566209957919	0.24261372744009696
3.324613408853862	0.6027485295853201	0.8978712742644143	1.0260200550152567	2.0394825185137373	-0.49694162176387036	0.23947503619660288
3.2861594705136143	0.5892093141771553	0.8741334945762421	1.0273980920771058	2.0534222609780564	-0.4914445366174491	0.2378449995774265
3.2486825953357905	0.5743783547079147	0.8513578877467316	1.029252619794905	2.0666108387416493	-0.4858363050734024	0.23835903206853598
3.2118796619953494	0.5592055060459943	0.8318096020138026	1.0311559362948288	2.0790239944195466	-0.48058215747000904	0.24204550457576346
3.175134205984729	0.5431965416017007	0.8137551695129528	1.0327493267471441	2.0911881581042406	-0.47537590007142855	0.24683886385483794
3.1391340819289777	0.526558990900451	0.7966092580470159	1.0342480795525149	2.102643546636725	-0.47074593034135276	0.25230139686831177
3.104210345648828	0.5096886110241761	0.7815715333866039	1.0358145473431297	2.113271403819503	-0.4660231407544394	0.25644523944907877
3.069749917575256	0.49336837647203924	0.7679459236342099	1.0375255226227993	2.1229506126918043	-0.4622666467732947	0.2609892554299226
3.0380946101256034	0.47630624357930523	0.7549728487198963	1.0389280659077238	2.1320785476087805	-0.45993087517665704	0.267518928282754
3.0081965928819536	0.45980801827599177	0.7432170905517251	1.0386993675656535	2.1402095556698413	-0.45770018648100097	0.27409483318899397
2.98228230935318	0.44389834874779976	0.7320085043208051	1.0375142527753842	2.1485344661066548	-0.45596853936248055	0.28430003934902176
2.9587801727304313	0.42793952113936023	0.7211852788011813	1.0348612376857895	2.156910535772158	-0.4544654934481409	0.29303855067000784
2.9368218991178785	0.41229916198244454	0.7117388761947296	1.0319068102002464	2.164466618696276	-0.45312806283342544	0.3005644010981737
2.916486997866973	0.3974280589211638	0.702299415294509	1.0281051595910566	2.1707578384562836	-0.4511831989273027	0.3059552471408323
2.8995068602081435	0.38407282134703463	0.693265162717544	1.0240205045446202	2.1764546727106118	-0.44972527516625216	0.3131849466871598
2.885350282391371	0.37133376035248067	0.6852269670804536	1.0193469140898728	2.1818500590746672	-0.4481456099235504	0.31745267209578537
2.8725428940669513	0.35908129762112007	0.6773622142542242	1.0136432872959162	2.1866439437067724	-0.44735652740206056	0.3234674872064952
2.861967641533566	0.3460775190517705	0.669314678544399	1.0058729726644173	2.191048254017539	-0.4471210747833345	0.3291173247466535
2.8521675121771897	0.33373623194483776	0.661321689149049	0.9976079349653237	2.194457786483302	-0.44647221735709625	0.33067501674127975
2.84411400921939	0.3216146375681117	0.6551134247837247	0.9897431357461566	2.1975118917222325	-0.4461429360729862	0.3335660531017485
2.836801391978417	0.30893162922348	0.6488817707820048	0.9812217183487053	2.1990171537328354	-0.44544810786316297	0.33255947199246594
2.8306826442473842	0.2958007559836042	0.6434773978029541	0.9727933710399528	2.1990466123778014	-0.44542098865446705	0.3321906997271628
2.826562329274735	0.28186669752775145	0.6382768559225243	0.9629116997306951	2.198232953885854	-0.44598141886973747	0.33189762791591887
2.8240528450378224	0.2671542207236722	0.6332179025651274	0.9527752389167109	2.1967707535989645	-0.44712011035915783	0.33277642795549905
2.8223775463946104	0.25130820194241305	0.6278007023487147	0.9419941877314711	2.1947089610439474	-0.44783604955130785	0.3320634117992876
2.822571987170791	0.23503192169874762	0.6217451455523911	0.9310606686162463	2.1918921536380345	-0.448112503585705	0.3333661957785312
2.82453036218024	0.21749476240227256	0.6166426985375226	0.920411266062061	2.1882425656294866	-0.4484252535933826	0.3329252891656608
2.82689224238848	0.20054129084618913	0.6109219551151173	0.9101090288576354	2.184004068872948	-0.44921292633327053	0.333352769523474
2.8291023934718003	0.1838246550185366	0.6050975914332362	0.8985438032298506	2.1789082533426867	-0.4504636638620699	0.33620252584273425
2.8314176644336904	0.16695551528085048	0.5987501518226183	0.8863066929933703	2.173225964728821	-0.45148218618284974	0.33826725282506037
2.833656184433682	0.14968189903542406	0.5924543980709824	0.8742468586481418	2.1673256244128547	-0.453700526611525	0.34168802657653125
2.8359983075075776	0.13264722111162228	0.5855404257686543	0.8623384354086444	2.1610182250912566	-0.4557143086376508	0.3436490235453879
2.8380402711785653	0.11706058275182377	0.5796611808408423	0.8512723348861643	2.1556320824482404	-0.4586296798533358	0.3442609120050149
2.8395221855809507	0.10143160975493412	0.574752911908013	0.8405227826454397	2.1509307230230816	-0.4615285806347939	0.34423578723496157
2.83953947629912	0.0867760495113791	0.570784955507447	0.8294183918384005	2.1454710868742497	-0.46455833154607973	0.3444822079540493
2.837715356932221	0.07194155591697275	0.5685910479810348	0.8180538500008049	2.1388329436794375	-0.46862296492643346	0.3450388195884336
2.8354871443046945	0.05757296918777069	0.5663072815685408	0.8061727357998801	2.1319823070322044	-0.47282144044897795	0.3444330960531454
2.8329732984937444	0.04345929576951162	0.5667671216509719	0.794719914336776	2.1250438729318404	-0.47672658294650255	0.3422034029790616
2.8311478846284346	0.029385740185269675	0.5691436284240711	0.7835016787941881	2.117968812478367	-0.48036479866939885	0.3406761299488292
2.8283136301667997	0.01514492396524815	0.5715828227559222	0.7719661173222895	2.1107836837331773	-0.48447238869414044	0.33981100236159884
2.825711201058424	0.001219113154732658	0.5756049873899858	0.7607558505434913	2.10261676699906	-0.48840176176570815	0.33876974604907495
2.8231673321877655	-0.012582377250696275	0.5804785206211351	0.7493464190530933	2.094786069168591	-0.4927363267231065	0.3385399587958091
2.8198633572599374	-0.027491693883986368	0.5861840668840801	0.7375276533987157	2.085984570790937	-0.49626725785712716	0.3401108056311506
2.8166512180027423	-0.04273004055399906	0.5927131347418653	0.7248780486316123	2.077279601140851	-0.5002330033953536	0.34034957219306966
2.814471072057842	-0.05869864671193006	0.5996664041194822	0.7119198201490018	2.069927679394471	-0.5047520011686853	0.34266606497754215
2.812464151369501	-0.0740168951583001	0.6053698222097049	0.6989391774270645	2.062757686107872	-0.5086998808786115	0.34483521322427974
2.810533163580874	-0.08990271145666329	0.6104902131971197	0.6856428391241872	2.0562848292180322	-0.5120108079037705	0.34829091273373614
2.8073577059219215	-0.10550811742502281	0.6149606731285296	0.6718029878223468	2.0496770600652017	-0.5158337417911548	0.3535107417373752
2.804658443914375	-0.12102457568121547	0.618004549276613	0.6580703231761418	2.0433932156387375	-0.5199781493178087	0.3584418148763263
2.8037468925155173	-0.13488345888151018	0.6217500420455523	0.6442938779407826	2.0374814477367953	-0.522963830173745	0.36361713532229456
2.803665917416242	-0.14791932498363816	0.6238950356447998	0.6306933529856507	2.0326543400923494	-0.525897905583651	0.36814775117014553
2.8044511472710814	-0.1600567850854867	0.6258112444208646	0.6162938477182421	2.027998968227011	-0.5282131666565112	0.3720799437199334
2.805711628393763	-0.17036780647009078	0.6277699872945673	0.6021871390248333	2.024169123892165	-0.5306595998438131	0.3743099256199555
2.8080274195559687	-0.1796165018158635	0.6285073991059155	0.5886698938940608	2.0201271070288134	-0.5327248366996554	0.37802242539888614
2.81051618153183	-0.18692286536002978	0.6284197120681996	0.5766193417060029	2.015394600398453	-0.5340234358845899	0.3809328162447681
2.812877439279466	-0.1928644757847715	0.628523020234561	0.5649526241505618	2.010979271728871	-0.5352704402805645	0.3835704110327047
2.814292134239326	-0.19701908423079942	0.628843842133205	0.5532979281408463	2.007126619406777	-0.5370590842812334	0.38776048441124644
2.8176982359185736	-0.20087866406056612	0.6290147054013426	0.5421971210752558	2.0031604651072774	-0.538237342989918	0.3910718898392427
2.8194292383203563	-0.20368998078569822	0.6303593447161853	0.5311307540984956	1.9991781907013073	-0.5385859488874939	0.39103595159273746
2.8202578943190444	-0.2065621840017735	0.6316310748517003	0.5209832945186985	1.995016090218511	-0.5398630245117011	0.39173842197991987
2.820173259076016	-0.20868448880974375	0.6342944823759169	0.5110596001472926	1.9900415505636748	-0.5411387117164705	0.39278702472271587
2.8188431690661613	-0.21002444334995368	0.6362262095934703	0.5031180902545273	1.9849270358067628	-0.543119236439204	0.39465661473474906
2.818212739452152	-0.21049026952601482	0.6376624787681792	0.4953346227455153	1.9795137553502418	-0.5455486470307581	0.397755292982741
2.817060537875454	-0.20968758358113007	0.6397690946273008	0.48815038893917617	1.9743216794620404	-0.5481446588567699	0.40169384184923057
2.8158355048434154	-0.20850717718566228	0.6429230491532385	0.480645571860979	1.9684097724232155	-0.551544226203489	0.4031016215858238
2.8146431588734377	-0.20632231917134447	0.6467730497321263	0.472899584896046	1.9620321217590277	-0.5553086519960535	0.40780090436787514
2.8133642296427404	-0.2032365171732249	0.6504427156254647	0.4663735216469449	1.9552114770846902	-0.5586473201216473	0.4117350891326102
2.8113400054080726	-0.1986326916570482	0.6540390489297324	0.4612796743296209	1.9484838498742802	-0.5618830350456152	0.41661898657938057
2.8098737377242644	-0.1925560910645714	0.6584974690668352	0.4570073480523225	1.9416978414355377	-0.5661201222855962	0.42410710470751234
2.806716724632294	-0.18595021940961842	0.663324370163771	0.45325313471389683	1.9344742358804075	-0.5704924625205718	0.43059639981100556
2.8019323406176544	-0.17831525253166697	0.6687582714696549	0.4503463407102934	1.9271990357955797	-0.5748926398792213	0.43771960373178026
2.7959685374911323	-0.17023071923756022	0.6740401886841696	0.447306637434095	1.9198400213702471	-0.5784007547213352	0.44463665488634346
2.787571184943037	-0.16136748776207369	0.6802413594071904	0.44560061642435045	1.9128821469011383	-0.5814232933097915	0.4523804872723284
2.7773177816455283	-0.15122031142440487	0.6865717668022276	0.44440988013295674	1.9062714263972171	-0.5847080671192728	0.4590645057219863
2.764043778792502	-0.13984583592515326	0.6928544197966021	0.4435289200208879	1.9003828216437257	-0.5880345686973351	0.4696013177605201
2.748496700191172	-0.12904845388363817	0.6997988846537433	0.44353352916652966	1.8949420901338347	-0.5914454666189165	0.47780974299209045
2.7319014074259202	-0.11766189127741095	0.7074375794134907	0.4437808895884679	1.8888084071023954	-0.5954892091595212	0.48550388921623566
2.713617434720354	-0.10599324817498229	0.7162710258532848	0.44423491698491413	1.8822667821616144	-0.5996514459922753	0.49446809831139227
2.6938159772139874	-0.09443389477205427	0.7248207840664198	0.44521339826145123	1.8756399334757197	-0.6030578350880307	0.5035497276188586
2.6729426069297095	-0.0818634526087959	0.7330719271076863	0.44585635977765403	1.869597948381808	-0.6066149744401615	0.5121507868561287
2.6516323228805248	-0.06865407115781297	0.7405758860745005	0.446467812089751	1.8639320714814904	-0.609641156877852	0.5219689141039975
2.629542028986644	-0.05476051070883154	0.7495205239549051	0.4473515892537642	1.8586206883766734	-0.6126864703372457	0.5327004976393052
2.606932330782003	-0.04118953718690855	0.7584412356667729	0.44731956076658164	1.8518963350690603	-0.615722134146898	0.5426805819158912
2.5838623146982913	-0.02755482543612131	0.7674558657892191	0.44705193028599766	1.8443332138744626	-0.6190109453287392	0.5536811297989508
2.561218836266719	-0.014663689094133861	0.7763891626990028	0.4485362846485973	1.8367211350085508	-0.6226529370529252	0.5643432759876724
2.5391391622072303	-0.0004237864410708142	0.7840675587848885	0.45049686496631286	1.8291907601948483	-0.6261356958070983	0.5733838243867289
2.5161890642455975	0.014018596168966627	0.7921852655093956	0.45281295582339415	1.8218329071371444	-0.6294648405802274	0.5844376109289838
2.492929127343677	0.028067684389550974	0.7989476292253197	0.45495813567505045	1.8143778899832583	-0.6329580843799201	0.5948333764802468
2.4681257186123573	0.04300112832113334	0.8049202605258374	0.45733389605972746	1.8072621338098143	-0.6364794315304755	0.6046662120357311
2.4437355818898645	0.05719933429204738	0.8119561906224446	0.4604451481349022	1.7996815278065041	-0.6402298437351491	0.6159131918149342
2.418996467943207	0.07215370651602254	0.8192139029176276	0.4636288356405017	1.7926682697034935	-0.6441444066209278	0.6262596351619218
2.3933824715868957	0.08692497277487168	0.825911331964578	0.466622827791664	1.7851414001830017	-0.6484992885570628	0.6365407365330602
2.3686171464078334	0.10273326977900318	0.831904712794219	0.47018217293311193	1.7782052695205646	-0.6527297155204738	0.6464836808815516
2.344094953340282	0.11894565981039806	0.837693067831156	0.47397001085102053	1.7712037896914867	-0.6558214245849114	0.6553680412816064
2.3194647124832577	0.13653820276729572	0.842918019874701	0.47729581634579554	1.7641614270465948	-0.6582988082198209	0.6606467857559817
2.2947115324357688	0.15447169675723882	0.8488962036940684	0.4804730408690746	1.7575944637366716	-0.6611876440746084	0.6684008760542745
2.2700022616455744	0.1735752194232214	0.8548157319117292	0.48341011870983885	1.7506982913282794	-0.6643295333112629	0.6722913418628268
2.245662378090634	0.19361119838604707	0.8609537263335801	0.4867960525497895	1.7441032732560393	-0.6670523509473254	0.6745901760231398
2.2220400707565497	0.2143332581191626	0.8668417842199233	0.49012008000690577	1.7369871552540697	-0.669860234640053	0.6756872800109954
2.197867997665163	0.23637880888605461	0.8720201644171903	0.4927260300840741	1.7300827913898469	-0.6726265473791674	0.6760849268649415
2.1731559417487434	0.2576914015051524	0.8776164211189152	0.4948120590549455	1.7230514273765218	-0.6757561086393647	0.6767879813899406
2.148376025631561	0.2789806220488549	0.8832076546376516	0.49682561091304167	1.7165125328712478	-0.6792718224271806	0.6754993967078682
2.1229311741460286	0.30042763196439914	0.8887920999004997	0.4977833688667882	1.710548861623033	-0.6829073611085718	0.6743895011194159
2.096055290023759	0.322187173538852	0.8937892363645331	0.49883675862586385	1.704853251323329	-0.6868963615498126	0.6707044135948002
2.06857864552482	0.3431602072893418	0.8996107177688163	0.4982861464299141	1.6998151063070128	-0.691183365877812	0.6662847888511811
2.0415450185685726	0.36399844104416285	0.9051815700014887	0.4976395767527769	1.6946440410507027	-0.6948384813413788	0.6624923845938482
2.015430515522475	0.38408609899128027	0.910532233636257	0.49654896550169325	1.6899711820067151	-0.6978321940089041	0.6565118203095109
1.9884698427396545	0.40391003225926064	0.9164094665627708	0.4937145110555543	1.6857288817443397	-0.701103353594102	0.6508183633537915
1.9617925323358463	0.4232438857951493	0.9211928971057468	0.49023617156569077	1.6823136611664686	-0.7044678496276925	0.6470649342546765
1.9355421639155486	0.442356676559897	0.9250463701895382	0.4867882468238498	1.6787790074148388	-0.7068513268705838	0.6415642079483058
1.9100621380235954	0.46119104750302353	0.9282175335332745	0.4834893915438838	1.6752292359160614	-0.7088608659674569	0.6343087169767474
1.8843129414418869	0.48120256934821104	0.931429077384174	0.47955967404445476	1.672088156170932	-0.7102949453637951	0.6287454677662336
1.8582222848061951	0.5006783705440973	0.9349458695064691	0.4755079903812365	1.669498589796915	-0.7113512521901604	0.6241591574149127
1.8320610705322506	0.5188943700233389	0.9382574169517521	0.47065247921618414	1.6676500342028824	-0.7133499805122117	0.6212353815114366
1.8058453456337686	0.536428412640383	0.9402144648317454	0.46530840512571525	1.666223698828275	-0.7148566558272673	0.6220964005929267
1.7778124753417257	0.5531923786471655	0.9414637241849044	0.45955915892907645	1.6656590306735248	-0.7161725060205089	0.6194183734553127
1.749228134572533	0.5698964211259688	0.9422228163399505	0.4530462748145595	1.6656757301563383	-0.7173589972692437	0.6205801190526667
1.720437124401552	0.5864441835923782	0.9427464365169921	0.4469245930178745	1.6660573009331807	-0.7183986933725405	0.6223144837816547
1.6911823905187857	0.6016914416463757	0.9428399826238085	0.4403052099584833	1.6661722861441581	-0.7189608573686315	0.6239795339654377
1.6625521526520612	0.6167593999682748	0.9432581663469344	0.4327215005592546	1.6670676537309077	-0.7193576119111323	0.6251583362999911
1.6340209495441642	0.6236534820812852	0.9433269130920053	0.42448722001260536	1.6689818906027638	-0.7197843079514561	0.6265856700466281
1.6066163324318385	0.6295023447342357	0.942057573374867	0.4157181941136648	1.671621948514088	-0.7202658633274244	0.6261705038523212
1.5799853257854344	0.6336613863697352	0.9387939943661705	0.406727889576636	1.6742369135574207	-0.7210096515612175	0.6237616616900171
1.5543865750555672	0.6362736100232562	0.9354142095433403	0.39729050174830605	1.6762621788196082	-0.7208447541213838	0.6206592920912628
1.530637380950481	0.6385349502167752	0.9328806762014341	0.3877468925926274	1.6781408020336976	-0.7204924985021722	0.6149581973326737
1.5084122115636776	0.6405885020891995	0.9292861452539659	0.3774830412482235	1.6788473145747622	-0.7203220358457036	0.6106849735919477
1.4859378111926131	0.6418855308548157	0.9241941258160468	0.36688154600582534	1.680038045006188	-0.7201123593327206	0.6062191339513808
1.4645546480194485	0.6419775320238207	0.9168715501600905	0.35494745082799856	1.6819320564327414	-0.7195818365567909	0.5997325839643678
1.4441412404204477	0.64194402472338	0.9094492396759167	0.34221290834214796	1.684625620709147	-0.7188967647974956	0.5907867811764062
1.42381385715294	0.6415069096423794	0.9014668894631532	0.3297653103588306	1.6876162171366005	-0.7181679475224257	0.5842775626952819
1.4036850956536635	0.6481351845156178	0.8932054823680581	0.3161665348269932	1.6904957338430147	-0.7172161403928642	0.5749510442158796
1.3837007274373585	0.6544594503632309	0.8845823281634086	0.3020345209155911	1.6931641142847744	-0.7156911968140244	0.56522082346803
1.363727807641911	0.6607400170451537	0.8756533092227138	0.2874787301059205	1.6962910931157529	-0.7139221092257921	0.5555778639997815
1.3433058051750204	0.6682866047031767	0.865204462300221	0.27195200822632754	1.7006572346131896	-0.7114284446355759	0.5450044543595054
1.322619484982634	0.6766638428366676	0.8529510746563517	0.25446822031944527	1.705408487321371	-0.708402697608068	0.535351980750217
1.301575626162894	0.6848284740552181	0.8408329636688282	0.2356320437774489	1.7115612676304413	-0.7048560716743245	0.5263352487981251
1.2807098948945594	0.6925582388878266	0.8286279270214859	0.2155824582593857	1.7180354163183673	-0.7006623441188138	0.5169509180466111
1.2588087306688567	0.7006161394888047	0.8167209116334686	0.1949043776563597	1.724965459491649	-0.6960799126657355	0.5092966418503008
1.2366729530953868	0.7081213685841803	0.8041907831888278	0.1743581649287092	1.7315532335577666	-0.6918054484045345	0.5032342679575877
1.2148280241910274	0.7157361955798527	0.790227582661734	0.15302224253935115	1.7384474105942618	-0.6869110296062121	0.49524812251885064
1.1927236995364747	0.7233443755601446	0.7759411775524426	0.13185469391888394	1.74544622839256	-0.682105616459172	0.49020047641194286
1.170450262656384	0.7311349005968253	0.7625407929043616	0.11043879854899412	1.752796907653772	-0.6777356774714257	0.48536845605615386
1.1469193609776969	0.7397111214706188	0.7496628066409503	0.08829317558818968	1.760563414652394	-0.6733067964250438	0.47949525600422865
1.123367631990383	0.7489390786482485	0.7367367046669571	0.06629295548949066	1.7684285660487595	-0.67006619289154	0.4763623050586727
1.0984022638649562	0.7574211735067504	0.7254635583666055	0.04521255474248145	1.7762319765150862	-0.6669528743865794	0.47395405917472927
1.0739089305879903	0.7653299044785783	0.7147362334572258	0.02464776770651169	1.7832918727362417	-0.663631988336677	0.4707598158145861
1.0497841820144191	0.7727649759298394	0.704931501549685	0.004799752068375948	1.7905128473972876	-0.660235808691992	0.46774625774832296
1.0268171290447679	0.7794522591303427	0.6963139793320037	-0.0148729366216372	1.7977309813208155	-0.6568657379382037	0.46591256634517475
1.0033706670272575	0.785861857355027	0.6904136544056577	-0.03496765323281948	1.8055728680884935	-0.6535788414836442	0.4640655732869752
0.9793464369250492	0.7912165525494782	0.6858400901314881	-0.054411494376816194	1.8129008253681551	-0.6505689831717039	0.46192187772001486
0.955639172050111	0.7962019660978147	0.6821157539579648	-0.07379509138443231	1.820113604502674	-0.6465173954990426	0.45782108199389465
0.9326858060368892	0.801419789454427	0.6795864646888682	-0.0928336382111686	1.8271244556268702	-0.6415344100449086	0.4542428797047753
0.9112950552408607	0.8054732151915558	0.6784264486026288	-0.1107792505619352	1.833661177535197	-0.6360909520697116	0.45072535087089627
0.8912010564903871	0.80791018396366	0.6796061995883297	-0.12876270705685505	1.8399311768533528	-0.6296332815849349	0.44718818573876035
0.8724560832955374	0.8104099558056991	0.6804097841205327	-0.14604939397890981	1.8462108026013981	-0.6232807884492833	0.4449751224042238
0.8539799345093523	0.8124062051481068	0.6821232743225385	-0.1629611006782672	1.8534647231697388	-0.6173633594953774	0.439879830049592
0.8360229607175511	0.814104557848658	0.6840247205039737	-0.17934242328396716	1.859858698263241	-0.6118513996093172	0.43728007455134515
0.818407722604037	0.8158544185506584	0.6863748339013839	-0.19402014968755338	1.8662015617921222	-0.606016209023674	0.43408935912903474
0.8011842980952324	0.8174300359500933	0.6880750193660552	-0.20771408912805572	1.8718337330913162	-0.5995751886605477	0.4304369193812597
0.7844411278524611	0.8190531800659032	0.6914597757903744	-0.2210006355938719	1.8781628157001444	-0.5933176171374951	0.42843993653868984
0.7683801998280886	0.8204757435401658	0.695256942815609	-0.23437777193655024	1.8849469782810915	-0.5877162955514132	0.4277801227674863
0.7525944808904383	0.8200448741917782	0.6992138171520628	-0.2472993063517322	1.891508922002166	-0.5818377640105589	0.4261686615201094
0.7376948664024814	0.8200556956552635	0.70322059505024	-0.2598706245102967	1.8979368752110564	-0.5756881861523083	0.42597670705270996
0.7225033356799947	0.8203431665816588	0.7076012830717623	-0.27138685229608656	1.9036179050263924	-0.5689638710445175	0.4257875653636977
0.7072564791932091	0.8197954561568008	0.7135075238181053	-0.2818820230156468	1.9095126606967692	-0.5615898853986355	0.4237541843275582
0.6932192617030261	0.8193129194964318	0.7205137074190919	-0.291389212332365	1.9145570213050054	-0.5534930695876183	0.4254548328340365
0.6799791093278449	0.81781289573582	0.7283946500938598	-0.30016080168360737	1.9196950657154	-0.5453804806304816	0.4237150317647389
0.6672717275815788	0.8155889897084311	0.7367131667930931	-0.3095658164159664	1.924615692789525	-0.5367992398061603	0.42185699255909287
0.6548771695417862	0.8133331889921919	0.746001385394796	-0.31873990061792595	1.9302991847830961	-0.5280703796068521	0.42089405829614307
0.6427091461778179	0.8103378875528467	0.7548874707979618	-0.3278514117981508	1.9358239470129626	-0.5196631841839782	0.4206566989819167
0.6307633081812508	0.8150732259954814	0.7638529471718802	-0.3363232526965521	1.9409174930286948	-0.5113860880625325	0.42235879788230607
0.6183151436632504	0.8204325364772133	0.7736307780479529	-0.3444661110978713	1.945949796819573	-0.5040081921335469	0.42688608772068465
0.6062593439988497	0.8259940386881791	0.7835970265248254	-0.35263584028531714	1.9508343391477054	-0.49763365222938005	0.4305855715734047
0.5951803419809879	0.832400913201792	0.7936446436614244	-0.3605172567049281	1.9560578129863107	-0.49165693391491533	0.4329936648648548
0.5845533699661233	0.8393304252882501	0.8028569487147369	-0.36818494403119123	1.9604219306703483	-0.486544566808246	0.4363928756280558
0.5732216498488005	0.8469979951201947	0.8125867294693135	-0.37564767247419284	1.9646435882153332	-0.48172822052769754	0.4396150024387391
0.5611348175147491	0.8555168562289198	0.8235388413246572	-0.38319434339665964	1.9679897219176383	-0.4766091443581216	0.4437277556828942
0.5485387157540423	0.8649430942566285	0.8359816563588309	-0.38998260612463237	1.9706182915801413	-0.47290764231552285	0.44889690815675937
0.5364532051211586	0.8746842862741795	0.8476455433647677	-0.3958813896969799	1.9722967376814924	-0.4706372590985466	0.4550676141662964
0.5250333017601937	0.8842146852157245	0.8594014786541146	-0.4023918074151436	1.9726343182958714	-0.46930670563266264	0.4598208678835307
0.5140386500113953	0.8864726993796075	0.8725702144938579	-0.4078144179030403	1.972044848713717	-0.4682974691769948	0.4650705641005983
0.5030893959465751	0.8880413385416563	0.8855321350651227	-0.4128881117500229	1.9701134789049386	-0.4675319499468668	0.4705621761853332
0.4915264431590692	0.8891470863385262	0.8992121316874595	-0.41758301739782727	1.9674634615036413	-0.4667453787525768	0.4793221059406161
0.4804335392915913	0.8889345725279646	0.9140483093123325	-0.4217780708639675	1.9638669580473653	-0.46662309779494454	0.48992874121718105
0.4688070874588958	0.8872751349517983	0.9309676294599412	-0.42524998145327475	1.95995981353229	-0.46716376075382865	0.4993373102675457
0.45807693055376303	0.8844349786904563	0.9476661410964382	-0.42803885472212316	1.9549151530737081	-0.4690564642138379	0.5107396335968081
0.4480867148577299	0.8814650007004177	0.9632139805859896	-0.4296903434355974	1.9491556793750449	-0.471978209921024	0.5230463343982114
0.44048526569962926	0.8779252885459675	0.9781069587172284	-0.4302085911814922	1.9427674806582294	-0.47540911431606	0.5356131300046967
0.4342155106921952	0.8733436442793221	0.9946135869271424	-0.431117506032637	1.9359575636103528	-0.47845562364122923	0.5476966840290325
0.4275913710719543	0.869011423955444	1.0117306093803198	-0.43085948413321706	1.9282656158193463	-0.4812702206799402	0.5614587187767248
0.42116663032774254	0.8636575892280819	1.028363656618273	-0.430998371635084	1.9198499957148731	-0.48442016472044586	0.5745532245027649
0.41609047290143353	0.8585172068613958	1.0444164445955955	-0.430590410753087	1.9112789654004851	-0.4880480305532076	0.5893277077642007
0.41285053793550663	0.8522037491713869	1.0607215620206782	-0.4292608238819334	1.9020366547929672	-0.4923685710904693	0.6050850799057508
0.4089755939833701	0.8448393027485996	1.0766647417251902	-0.42719107707851073	1.8918159018113772	-0.49634327723649413	0.6203855951507639
0.40721762557506624	0.8373181907947544	1.0906429249644654	-0.4252549815555292	1.8805811167970157	-0.5003598470304974	0.6381880211929488
0.4055221761695074	0.8296725028174327	1.104955586230015	-0.42361065954808436	1.8695008146811984	-0.5047066629797554	0.6549856263035215
0.40492825298190743	0.8216993732720905	1.1203540751456593	-0.4226542130154936	1.858372538842147	-0.5096890331367555	0.673958308724971
0.40351256402569646	0.8135801936695473	1.1343537976137337	-0.4224635083671359	1.847250611869326	-0.5149846396796146	0.693796416774172
0.4023918121221945	0.805639409979812	1.1461673156344514	-0.42151239254918055	1.835714860415966	-0.5196829785492856	0.7150374598398155
0.40201462786329156	0.7967328602293641	1.1570582445923898	-0.420405432619127	1.8250375058830368	-0.5244072448861864	0.7362745171582487
0.4020881207480079	0.7880979062131808	1.1673072989570155	-0.4188454446904656	1.8143131651506688	-0.5297329172106086	0.7616409927198314
0.4016420637754865	0.7786032568851211	1.1763344690369464	-0.41765688067985274	1.8032390771416693	-0.5358517662540182	0.7858108048344654
0.40015059369687256	0.7694202353119275	1.1831733047797746	-0.41651123038780197	1.792923638272555	-0.5427309392101023	0.8073893752126635
0.39955350483841623	0.7615497555518725	1.1879071218875898	-0.4157151662461284	1.783107859330662	-0.5502613752063775	0.8297529542895535
0.3981588158907806	0.7538162979135651	1.1921664980241267	-0.4152158865961116	1.7734826537191026	-0.557912719985005	0.8520582907339311
0.3963250526206351	0.7458215944182713	1.194654251757309	-0.4148151044211143	1.7631447570974514	-0.5646388163914652	0.8763172090948694
0.39337714107740185	0.737702365137668	1.1954871055258138	-0.4143163842468483	1.7528443153664084	-0.5712153868529254	0.8978467732787424
0.3900088924866791	0.7291818677429134	1.1962891902204238	-0.41398968270902425	1.7418616625945786	-0.5773794164380945	0.9181638847787147
0.38709973870561415	0.7205385775290676	1.1976918631451325	-0.41417730409417053	1.73069515268413	-0.584547144524829	0.9386920026222885
0.38389957328093816	0.7121439481564384	1.1983054809785707	-0.41452600882152757	1.7190112111614273	-0.5923552090906672	0.9572428087596605
0.3799773632379606	0.7032165407642087	1.1992259084209826	-0.4141743192993402	1.7072239222036294	-0.6001897462475024	0.9744926762146301
0.37669848067979245	0.6943261601253614	1.2003953181954852	-0.4138786275928795	1.6954959571710115	-0.6078051246262443	0.992531842157609
0.3726994336632244	0.6851728375016599	1.2020724275206998	-0.4138989392201234	1.6828786473826287	-0.615498643914532	1.009852064860368
0.3683066349655308	0.6757674865965113	1.204069396839306	-0.4143222638436848	1.6710122501287163	-0.6235004005280025	1.0272509430299013
0.36395055978731056	0.6664567886056177	1.2050230965874087	-0.41500092522998194	1.659617004685678	-0.6323101040079908	1.0441972948731617
0.35967763967671934	0.6573258913195279	1.205438258479086	-0.41573463006232764	1.648487010508166	-0.6420066667781346	1.0595542810513718
0.354493323734257	0.6484927226661683	1.2060240565800493	-0.4171203136178449	1.6375264369043814	-0.6517897259336187	1.0772156770038948
0.34923622176511415	0.6401977575505692	1.2064317686093344	-0.4187674957221416	1.6264586963481744	-0.6623577151595741	1.0945142915263382
0.34280001111551633	0.6318567921140884	1.206145656001548	-0.4206775101916687	1.6153151334380331	-0.6731833288931307	1.1114461306348555
0.336306339844176	0.6235190603688595	1.2058601206097341	-0.42259094955880017	1.6041066748754484	-0.6834685252371008	1.130077278996832
0.33049241572267973	0.6150957364569057	1.204543804726141	-0.4256374617264718	1.5933476524914951	-0.6933304111878271	1.1455320163293308
0.3244926399302129	0.6068070309554672	1.203627513447198	-0.4284047964111667	1.5829341114377933	-0.7022637412585653	1.1599719857771293
0.3190781386656297	0.5990490958973829	1.2036011365832275	-0.43155863991299165	1.5726139340356393	-0.7097422826156349	1.1757524407639843
0.31308583971890114	0.5906472809828021	1.203415958957959	-0.43463589435548117	1.562039852534915	-0.717431578906138	1.1933759035523206
0.3070540809758147	0.5820598126427732	1.2042322341284966	-0.43750656237723634	1.5521437647082346	-0.7237273935213115	1.2107836549280573
0.30214466729347444	0.5725011732627713	1.2045369403482713	-0.44069527248650686	1.5436206440369682	-0.7296407905165423	1.228384450133252
0.2988685939795742	0.5627146983298652	1.2034765543416805	-0.44323459487743033	1.5357659742884435	-0.7353805183805052	1.2461629532186778
0.2967115691495894	0.5515269141321727	1.2016563208728577	-0.44498637453136075	1.5288482424803609	-0.7396798263432074	1.2616703488226144
0.2946731816404389	0.5395549410055563	1.2008319418540678	-0.4465545523806458	1.5222860393452842	-0.742516462620979	1.2779154225979512
0.2927745175932956	0.5272243486180196	1.2002305494519505	-0.44729562676832285	1.5161847133959565	-0.7447750975451272	1.2946981532362722
0.29081177622970417	0.5143509146278598	1.1990834417406964	-0.4478998850288601	1.510101919668769	-0.7468837235928539	1.3137005753002788
0.2893399849257827	0.5009890911502528	1.1975316296681444	-0.44850827558260387	1.504716966670361	-0.7493774995059397	1.3317118208497907
0.28859015877057964	0.48687544344532857	1.1952559528448057	-0.4484609318104809	1.500596375307793	-0.7520990820771416	1.3492213820103682
0.28916845996311247	0.4720315047615219	1.1930067921885399	-0.44838994139570737	1.496956740405689	-0.7543591108503903	1.366037384730858
0.29026678684692875	0.45736582159757544	1.1906400072282097	-0.4477785233483374	1.4930614695183533	-0.756766647521313	1.3831639087196532
0.2903926237991918	0.44293425016235366	1.1886883441821845	-0.44670909784111396	1.4892860871270623	-0.7581311196316151	1.3984268239152071
0.2903087637837917	0.4279558594031184	1.188089961344217	-0.44538025274545767	1.4853627049213778	-0.7589133824757199	1.4115438110027838
0.28907892338407376	0.41372733690890456	1.1887596833908727	-0.44413482094177265	1.481673268316474	-0.7592520505445002	1.4269030095978628
0.28850896187809383	0.4002256217706608	1.1889082321942281	-0.44272575930140917	1.4783965599630942	-0.7597294839715895	1.4404930401037306
0.2887031129605539	0.38612997848328673	1.189246976665432	-0.4418815000985906	1.475508407789031	-0.7595345816496201	1.452003510948884
0.29008457487159683	0.3723617560287339	1.1894038374137355	-0.4407454086233103	1.4733807153584961	-0.758882225586439	1.4610536867291513
0.2912083192023489	0.3578746411610594	1.1890477797884778	-0.4399283205614154	1.470927175373575	-0.7570789069007953	1.4691439812651952
0.29253961210566304	0.3433506524716545	1.1886174272501806	-0.4384798490348613	1.4679980619570676	-0.7541160146064527	1.4762520646350388
0.2951146437445967	0.3295097131069442	1.1878182601837715	-0.43688000236826835	1.4653273888433733	-0.7508929165410947	1.4814669680037318
0.29722057302463717	0.31554832895696117	1.1873029325493427	-0.4358319330809609	1.46295796274097	-0.746998653799697	1.4839554884051993
0.3000707202674179	0.3015975248009901	1.186383977440516	-0.43393600005091815	1.4599010608212035	-0.7424484300652401	1.4870322192249883
0.30374152632600554	0.28797409838517013	1.184102727105145	-0.43095346178348043	1.456645824933007	-0.7371710720180502	1.4894425361446264
0.30884889194078397	0.27451802589835056	1.1814294531858458	-0.4276183534048063	1.452977975382753	-0.7318371057014171	1.4891562054094398
0.3137475504662938	0.26063401550699994	1.1785303605104065	-0.4240886524113571	1.4491886768217073	-0.7267444994944394	1.4853804253107887
0.3187954038062256	0.2482305549264896	1.1750400229243843	-0.4201141325795235	1.4443147850696763	-0.7225052820285803	1.481875123574113
0.32333872782372114	0.2362051099687181	1.17241942372231	-0.41517315061422805	1.4392408831192067	-0.7180078968935472	1.4736120535663444
0.32853250360832564	0.22524200687810314	1.1701623941982373	-0.4082124509511846	1.4345394079143499	-0.713899109444485	1.4651837074108314
0.33470817272937614	0.21458810666330752	1.1682526517042469	-0.4020405844762449	1.428794942916838	-0.7103512905632974	1.456650507378958
0.33943348665840717	0.20342654962175824	1.1666097120053314	-0.39562272348336985	1.4227701430625992	-0.7073124455596764	1.4469840246496788
0.34502640073568785	0.19193196127957932	1.1649271370475234	-0.387965353655695	1.415942525677532	-0.7046249786278578	1.4364626487816305
0.3520217818507616	0.181482710331602	1.164656259336397	-0.3798271026720071	1.409053161138074	-0.7030774872066199	1.4227341546787142
0.3585747502561175	0.1714753784386894	1.1651582113432994	-0.37226864366797036	1.4024675725379583	-0.7018439781870435	1.407982255605585
0.3653598646069393	0.16171117992654369	1.165370221184204	-0.3642136488372429	1.3959502161752986	-0.7016882589815543	1.3932735508469296
0.37297405195719857	0.152110309053905	1.1650854526157497	-0.3551569409983292	1.3893253798060625	-0.7017377936945921	1.3791916920593426
0.381044658292547	0.14163248529934455	1.1649433611396873	-0.34616943460666716	1.38332411684399	-0.701631392821662	1.3654343346975393
0.389077161404141	0.13143605519951848	1.1633698033331905	-0.3375680239888347	1.3772721384090831	-0.7014235317999209	1.3515956465457346
0.3971018579693168	0.12199577426004779	1.161917239144441	-0.32961141828064283	1.3707638939533866	-0.7017071245572354	1.3366207628123636
0.40563595307254163	0.11339486667399509	1.1596540162395172	-0.3211968330518666	1.365197532933798	-0.702469140752386	1.319767230748314
0.41577831672464155	0.1053192943338023	1.1573649626895197	-0.31200719963682283	1.3584462346895143	-0.7028342452019325	1.300057093905006
0.4251786052239499	0.09862732687484124	1.1548415851913385	-0.302957149853767	1.3508081925285491	-0.7034326584032884	1.2791545042328982
0.4341335965899448	0.09189455251282103	1.1508265523372117	-0.2945907840480707	1.343052856557076	-0.7042893809869488	1.2563537360444037
0.4444586655718138	0.08503285684815323	1.1457275989492632	-0.2855142545810957	1.3345891651423365	-0.7057450474761336	1.2325763941124768
0.4544492982814097	0.0780181026578277	1.1402575639807928	-0.2763635741193678	1.3256583787808551	-0.7068797319942539	1.2080723079129163
0.465062644550823	0.07161863939266658	1.1345920937551095	-0.26745773699495673	1.3162246373717705	-0.7077419375063699	1.1808275118994649
0.47487092626202987	0.06653068058549179	1.1280808971748344	-0.25802193074395324	1.3063091620464546	-0.7087628109620342	1.1509084226241442
0.4848662131567204	0.061613687560671315	1.122634968858084	-0.24759451520197662	1.295470013934362	-0.7107811746202853	1.1232957625365045
0.49502675193512113	0.056701150450963175	1.1165185690031039	-0.2370135021073671	1.2842132075095574	-0.7128527833099338	1.0936132029644938
0.5041290824065842	0.05215254330470255	1.1104582915955457	-0.22580175061548008	1.2724932482850622	-0.7148625824939684	1.0632743844483772
0.5126335486994099	0.04844755782094787	1.1039285897373752	-0.2152109855274098	1.2609057329083635	-0.7171152895382686	1.0319677526296074
0.5210934292355065	0.044749907368624886	1.0967521269118787	-0.20519660484833802	1.2494357959497437	-0.7196284200874292	0.9991468181839549
0.5291980032622043	0.041784859092883625	1.0905948916776338	-0.19488914429380355	1.2370957775000253	-0.7223732743940049	0.9671662209031454
0.5359534035474262	0.039536199873213565	1.0859837136158388	-0.1849653171866376	1.2245394174974065	-0.7248654794232146	0.9352619370946872
0.5425971106520519	0.038468501711484526	1.082107092892192	-0.1752394228819748	1.2121389342538536	-0.7274179015094102	0.9052627374074355
0.5495513961328012	0.03868333648936022	1.0778558152951778	-0.1653995184774813	1.1998457572028247	-0.7302930254004586	0.8764309581129476
0.5572730211915825	0.03940839307312313	1.0734504821346875	-0.1553677140437735	1.1871641874361079	-0.7324665721563974	0.8467819689191527
0.5656398032784097	0.04111836243512556	1.0681915139591658	-0.14545669461234773	1.1751549431874542	-0.7347553835185131	0.81497124159149
0.5740451353298825	0.043933282379674206	1.0624975946035402	-0.13590907918688377	1.163449823590517	-0.7371430788938795	0.7841301613908317
0.5821741624590909	0.04701269754114613	1.0562551392002901	-0.1267529366918817	1.151622298834012	-0.7397372042080151	0.7511839992170734
0.5901668529645102	0.0512572186426143	1.049592138187317	-0.11681894666081666	1.139958082642143	-0.7423857266283138	0.7187326454649334
0.5992962489421672	0.055735958881769604	1.0412054935988522	-0.10663048155474215	1.1285474709045362	-0.7453247008940996	0.6875190248209349
0.60976285116976	0.06053230261278482	1.0312029811314762	-0.0967325732895279	1.11739850733171	-0.7482641423461971	0.6576403338595814
0.6212270056819721	0.06658030114354743	1.0194718039214987	-0.08752507146549596	1.1073859580749308	-0.7510732473608611	0.627766218925768
0.633122091016807	0.07244777223562332	1.0052328243633255	-0.07894576885837046	1.0974374020559614	-0.7543944864674039	0.5941437061507189
0.6445804784386276	0.07797095789536101	0.9906645506907312	-0.07087450801592643	1.0879436236105835	-0.7582592027910516	0.5611669295839452
0.6564555467657435	0.08372662640905018	0.9745809600539836	-0.0633398753063403	1.0793153585403479	-0.7633994147080034	0.5295107685237318
0.6674672207072899	0.08946355491388858	0.95750121251806	-0.05634483185947718	1.0708396370508957	-0.7680582943192709	0.49757410350417197
0.6783227739706297	0.09558621914180704	0.939529518454381	-0.04887333195567109	1.0632444261358183	-0.7726563619152508	0.4664657916433853
0.6890972077629997	0.10204822588863555	0.9197702319327695	-0.042083901086500945	1.0564002852427123	-0.7783172634202374	0.4355757253587992
0.7002393924553681	0.10780932705195978	0.8995211847672283	-0.036407380866082306	1.0502990227814186	-0.7842781620250338	0.40671613398828216
0.7115580501255994	0.11381240166699011	0.8790523200179974	-0.030823739045046213	1.0451158571006915	-0.7904412820535952	0.3779053099690331
0.7220245365110382	0.12000529062801124	0.8580142679606436	-0.02557829835350412	1.0410798434770756	-0.7964854670881036	0.34618132295268644
0.7315189248565882	0.12545270593466737	0.8363568230511259	-0.020638522467722815	1.0371871069028529	-0.8030038095519529	0.3139489706203466
0.7412025629227903	0.13096749528141596	0.8153805404788822	-0.015457099214781764	1.034095268517246	-0.809956916218597	0.28286972195289845
0.7513903671066172	0.1370247276871414	0.793955019451194	-0.010313066464471839	1.0316719062258906	-0.8166238743788534	0.2526278850228062
0.7612688118285469	0.14301264700491115	0.7733352233711648	-0.005865029723419499	1.0303803491386812	-0.8225008006433718	0.22153075484674767
0.7728188323591463	0.1486564590020256	0.7519744667263414	-0.00291544841520075	1.029928855985782	-0.8284967700634344	0.19438180083236772
0.7852814997931236	0.15312675212311608	0.7309387914634398	-0.002039125716812834	1.0301989102273212	-0.8341077864965214	0.16766588313582004
0.7970248517752376	0.15732030394110907	0.7107855636824352	-0.0015117055446125655	1.0312743656031205	-0.8377090271657034	0.1417942862616598
0.8094152468429695	0.16171209025128855	0.6909872042287116	-0.0012249879543267603	1.0331245453034017	-0.8401700525944363	0.11487614024791783
0.8219935728837626	0.16636210274639013	0.6719014088397639	-0.002407343464651865	1.035920286096151	-0.8417407033766598	0.08707154573149992
0.8341516763228167	0.16939425599454472	0.6528512151803646	-0.004874159452105786	1.0396795293309897	-0.8430051708627337	0.06199118030598204
0.846830425373133	0.17083724855843976	0.6340219508853101	-0.007576845236896265	1.0437217684446531	-0.8441355240093686	0.038495201722420005
0.8589836689933096	0.17193215868938555	0.6156223713017438	-0.011609130897619509	1.048165992649578	-0.8440662591247473	0.016552639983307554
0.8701862915573014	0.1715417898969861	0.5980824152012868	-0.016954810711436934	1.0536195116181968	-0.8431318494534102	-0.006157518866641131
0.8814290727698364	0.170593160166183	0.5806405617960007	-0.02283852862722502	1.0592103530268036	-0.8419809063411655	-0.02929607395154144
0.8920058971120616	0.16890309676571127	0.5643660194004748	-0.029002696737171516	1.0645192265892411	-0.8402659967750428	-0.05314927030246342
0.9016481784051769	0.16665710562340735	0.5489488404909099	-0.03530569172663921	1.0696767796837199	-0.8385453653763352	-0.07813256647486205
0.9111490990051254	0.16307114176534043	0.5339796461603034	-0.042258671006739884	1.074608595531206	-0.836896432090964	-0.10255766615488268
0.9201211443708364	0.15832722664196736	0.5184110925878287	-0.050623683388095975	1.0801909237485454	-0.8352688375560873	-0.12656738018364427
0.9289457668846405	0.151948643180894	0.5027022640333015	-0.058505443036209824	1.0855781862869625	-0.833119502589168	-0.1482803109586282
0.9376112655934471	0.1453698677420067	0.4880786274134106	-0.06608085832869037	1.0906193223698746	-0.8309715766098977	-0.169266273187554
0.9459475586813888	0.13926199044821716	0.47430071663275586	-0.0745917704949879	1.095782653214575	-0.8277635102590234	-0.19087011974539253
0.9534424356521649	0.13240548175805522	0.46088046590107545	-0.08338435653531945	1.101119318069299	-0.8245134947316142	-0.21417651435095553
0.9609272005849008	0.12544410123677005	0.4471896558833378	-0.09225376279467089	1.1060246878117619	-0.821536791786288	-0.23735477805890126
0.9675933818569175	0.11743192842939584	0.434032499470581	-0.1019611117310029	1.1115469629648116	-0.8186768774640042	-0.26180059568872277
0.9728800392875128	0.10903644879265659	0.42124783181660996	-0.11194270226419749	1.1175145138559475	-0.8158381357518445	-0.28921348091367965
0.9771499396039734	0.10070816998291118	0.4085387845326255	-0.1219746148810601	1.1234239903893728	-0.8131487619348494	-0.31570102658883165
0.9806617851742313	0.09188152810247095	0.39622138298698834	-0.1316392037267946	1.1296690251022448	-0.8111207989435726	-0.3416602915571258
0.9830858674385502	0.08212139138185043	0.3854505201204453	-0.14060373843627538	1.1358968867886274	-0.8093027871567668	-0.3663776336207486
0.9839463997400336	0.07154285241397482	0.37610424524922365	-0.14955040023413324	1.1419376317435046	-0.8080602340875956	-0.39282469490119015
0.9834816027325369	0.06149243186933169	0.3667623970118018	-0.158828734239655	1.1482534579638648	-0.8060391557043702	-0.41998606865572213
0.9826631780943347	0.0509326360927328	0.357832724415031	-0.16793590754540738	1.1548541878114293	-0.804482810054507	-0.44976656996076525
0.9807803365315894	0.040114866451607195	0.3486520657904844	-0.17692219733821624	1.1608703530768203	-0.8032341284835744	-0.47947699695571644
0.9774533720039229	0.028422812063978363	0.34070559564566527	-0.186571940997588	1.166175748771403	-0.8023338075065755	-0.5098580577399819
0.9725971482021223	0.017041022623625588	0.33420802055455345	-0.19642611536015847	1.1707892124920833	-0.8015182193763419	-0.5388659179360142
0.9664354250995776	0.00510941129288859	0.32841871598722566	-0.2068539459197995	1.1750834048697687	-0.8004338170881001	-0.565217566540304
0.9599480840302071	-0.007414981999962746	0.32319167775883256	-0.21734450118657012	1.1790408425793661	-0.7995684553235427	-0.5918392257299792
0.9544144505639909	-0.019273636226824965	0.31786510131724816	-0.22890337312865727	1.1821143200281605	-0.7990094927276152	-0.6169856610492914
0.9471794859144429	-0.03171826332569284	0.3132134482356529	-0.2406954501932101	1.1840651570383336	-0.7985742553366347	-0.6425796832018713
0.9390676347233831	-0.04314135961140351	0.3088294833428562	-0.25361227978871265	1.1858568932490419	-0.7972923747185463	-0.6685443310546945
0.9293783262468774	-0.055401198371955014	0.30572722465254165	-0.2662676550549903	1.1870108040371514	-0.7966440155187139	-0.6935744480074215
0.9184209822815701	-0.06823195689158279	0.30314766579185587	-0.27870543976880074	1.1861553763294252	-0.7967266019980034	-0.7144510309530995
0.9068747216098861	-0.0815004690123701	0.3021285975689151	-0.2909787155670314	1.1849004231502847	-0.7965988391258899	-0.7332021380874237
0.894394677030819	-0.09403625068914451	0.3004465163624538	-0.3021244128751691	1.1829187292719736	-0.7962378802926476	-0.7511598775777765
0.8810639209236856	-0.10701767994292344	0.2992333785769786	-0.31258689666601097	1.1802935885242312	-0.7962810784995334	-0.7698287502903016
0.867371801872771	-0.12015627656979874	0.29784437697453664	-0.3219566901883316	1.1768885216436418	-0.796325923609882	-0.7861680734165809
0.8532843514293186	-0.13309312889693706	0.2973470008911659	-0.33105880340718047	1.1721902012487309	-0.7963535340200615	-0.8034696762046033
0.8372334370620523	-0.1464423023927046	0.2990334125967399	-0.33971931077663686	1.167147885283626	-0.7958666074394894	-0.8225764933194236
0.819812592762022	-0.1592634123388405	0.30098991518612256	-0.34795786594852285	1.1612676032132856	-0.7951354671382626	-0.8420632333000658
0.800665958475147	-0.17179713877697142	0.30406273964514685	-0.355676453255878	1.1542201853621654	-0.7950660975399001	-0.8604712168633832
0.780894480644025	-0.1843796579808435	0.3076036624975015	-0.3637165314058079	1.146301224580943	-0.795571995252979	-0.8776581801738782
0.7600594923067026	-0.19631578765126004	0.31157020314320377	-0.37226685384310776	1.1386638078416336	-0.796090645540179	-0.8954701388794352
0.7378875244266359	-0.20773461434227072	0.3159234301864765	-0.3805601727689423	1.1306497355170517	-0.7965920099965381	-0.9138406842860421
0.7140274889386011	-0.21970167609383887	0.32131963489416704	-0.3895030109694506	1.122358854488566	-0.7976991671031514	-0.9299631319571195
0.6894546942726054	-0.2319593221664464	0.32628771758667163	-0.39834037868462985	1.1135608805756172	-0.7998811539208979	-0.9439320634566403
0.6639711602141829	-0.24343208035032773	0.332374936114252	-0.4064082858338022	1.1037971453285524	-0.803184748413784	-0.9603002046565388
0.6368151916978176	-0.2547718328408673	0.33827218224236644	-0.41408217023680877	1.094131304974715	-0.8070335638439653	-0.9745188876801875
0.6089687023141768	-0.26613443289138816	0.3440580797592289	-0.42102723790169727	1.0840779797461313	-0.8119155360422629	-0.9845318605773258
0.5809169784601107	-0.2771540937611466	0.350006957251602	-0.42777111653532807	1.0743053831680576	-0.8178947690368102	-0.993874686893389
0.552994757570616	-0.28896653961641205	0.355532895421625	-0.4331484216598433	1.0643364991989699	-0.8248045916774429	-1.0005348937605283
0.5249331534161821	-0.29959870897578256	0.36085601705984005	-0.43798499160683446	1.0540765449502558	-0.8318153224106452	-1.0073012215145136
0.49724203365532205	-0.30954025843812294	0.3665876083601277	-0.441430136941747	1.0436670082539157	-0.8387791095315771	-1.0147940612483932
0.46875710206843324	-0.3199968125237671	0.3712649646616016	-0.4441220980693806	1.0335861578904681	-0.8462760730116906	-1.0227871847530836
0.44055863122123556	-0.329256027672307	0.37593145175737025	-0.4460103746404108	1.0233004252778202	-0.8539145013927393	-1.0288105269638694
0.41183771423214804	-0.3378358652664554	0.38082175790922806	-0.44734274886855296	1.012405007663317	-0.8603190635360258	-1.0337914551196417
0.3830238712451773	-0.3459353954369901	0.3858890277108315	-0.44883571509599857	1.0023946179005678	-0.8668808095472034	-1.0376541212414059
0.3542217003116111	-0.35488594187238853	0.3899647967199671	-0.4497124314237857	0.9924025688374003	-0.8731898232879816	-1.040280783115571
0.3248766330537521	-0.36381864676212067	0.3932889988070423	-0.44988167027602677	0.9818348765094136	-0.8795289353809238	-1.0430791522681226
0.2951984400362349	-0.3721782607874192	0.39692766136864605	-0.449106324527945	0.9705983870691018	-0.8855692279427394	-1.0443322752040995
0.2651369727905073	-0.38003362274204955	0.40105134930188435	-0.44898336060720634	0.9598336003592541	-0.8916216629745516	-1.0456184232593566
0.235301683264615	-0.3886301965641199	0.40462756669648825	-0.4483493305462203	0.949149449579412	-0.8966327587329211	-1.0444415369576379
0.20536385172345178	-0.3969796774828341	0.407932507656256	-0.4475644314408175	0.9388898478822315	-0.9019168746542013	-1.0423797870333504
0.17766665551061359	-0.40459489499266776	0.4116882257133366	-0.446226983925313	0.928432718585609	-0.9068765191069783	-1.0399182788399157
0.15071956318134358	-0.4128827010582494	0.41593511615199213	-0.4439896802584102	0.9180713551158773	-0.9117864450383969	-1.0374111988338066
0.1251769550745697	-0.421077242754261	0.420012604181193	-0.4406993775723195	0.9078277945678601	-0.9162017512799088	-1.0326462453586318
0.10111890862949702	-0.4297110272719774	0.4234080307112202	-0.43648369586645935	0.8973527048615738	-0.919762761278254	-1.0260313270581318
0.07909279352658907	-0.43745855786084853	0.4271963824316099	-0.4322966263336291	0.8870327037660255	-0.922543870458251	-1.01978526148281
0.05895243876138714	-0.4445400091843542	0.4306182207079374	-0.42880860606270005	0.8772917217761472	-0.924454496814309	-1.0156181740896373
0.04173609679724049	-0.4510550949237292	0.433839752351966	-0.4257199611498471	0.8676111429090972	-0.9250376190065738	-1.0101151749410147
0.026951415793276444	-0.45674792746755505	0.43573522456687525	-0.4221611281807214	0.8584523281462499	-0.9250427119768647	-1.0017803780857473
0.01370014935304105	-0.46238402468085593	0.4378420513418085	-0.41770233573171395	0.84943147519928	-0.9252678136985486	-0.9941909836228366
0.001965214569442363	-0.46815200397351225	0.43967903506876194	-0.4132941768233148	0.8409825425119066	-0.9243878202653881	-0.9832146348518302
-0.00886759909653386	-0.4736081353545856	0.4419702774765721	-0.40977272193295755	0.8323325006100001	-0.9225320606623815	-0.9701736218961212
-0.01834359111032076	-0.47806821681114425	0.4437865468444533	-0.4064580419285989	0.8248251126032375	-0.9196793632152341	-0.957156682877152
-0.026789965854559433	-0.48294158263543224	0.4453973526629251	-0.40389967887894446	0.8178380573789933	-0.9170890734717985	-0.9447161480380213
-0.0341604335351168	-0.48684496348071254	0.44780678325736845	-0.4020034666596088	0.8112635085060986	-0.913883733246468	-0.9320733926321673
-0.040593135597113646	-0.49034514076578223	0.45066069513090906	-0.4003562541688572	0.8047353008018757	-0.9100308649565819	-0.9179647165980601
-0.046958727471108005	-0.4936635437398334	0.4538353854330771	-0.3977753811725761	0.7988764873295336	-0.9047918402077897	-0.9012957292759726
-0.05298686249156396	-0.4969078663264453	0.45515482610106994	-0.39576658878002086	0.793790511748812	-0.8995977711087323	-0.8845627013502708
-0.059052266272000525	-0.5006371340055966	0.4572058402422684	-0.39376645276778377	0.7889012592246484	-0.8933795083285998	-0.8681085332396907
-0.06377282863848996	-0.5036897888538349	0.4592199335420219	-0.39318883329697857	0.7845588154056289	-0.8859828738816443	-0.8529602385846549
-0.06769752076608099	-0.5069395031209994	0.4615934557051466	-0.39346867423103815	0.7811658208910175	-0.8780623226045698	-0.8396666734757618
-0.0709027025396054	-0.5097633438889482	0.46415997532330905	-0.39408387473153206	0.7779999177314022	-0.8695732494973553	-0.8273275481913586
-0.07342398448007337	-0.5132015973002456	0.46654242510646143	-0.3962628208757607	0.7748550105394437	-0.8609633244466696	-0.8155036933173779
-0.07464426102844177	-0.5159740392878451	0.468491337959627	-0.39882327228530917	0.7717750541323632	-0.8515236024016878	-0.8018187705676812
-0.07554806756710489	-0.5198011838061618	0.4701170306854757	-0.40227868168587616	0.7685430831166417	-0.8425636018315672	-0.788280135494248
-0.07594783820967971	-0.5235694013237214	0.47136321211807736	-0.40638505620031934	0.7662811278843952	-0.8341274805126535	-0.7740833166345163
-0.07543439475600733	-0.5273062445314824	0.47327877217619874	-0.41197603816231104	0.7640537934590003	-0.8256901560385652	-0.7589391212771305
-0.07413521296640346	-0.5313838136837605	0.47619433052176036	-0.41808365473784537	0.7625024873394837	-0.8171890106074418	-0.7449632239962359
-0.07144383654174574	-0.5359695517677586	0.4787483296759671	-0.42533374283466957	0.7610149058875663	-0.8091298062400626	-0.7307385855902783
-0.0682684097798204	-0.5399702066335657	0.48101587389886136	-0.43259141171503385	0.7597921093661419	-0.8013390361616505	-0.7152785100804752
-0.06435768707353555	-0.5436664140381415	0.4836029115204716	-0.4399215764089286	0.7583681872541606	-0.7935305980975246	-0.6999202607305471
-0.060643736212389505	-0.54759447356983	0.4854412678855026	-0.4477132582155818	0.7570729485903198	-0.7858054195054237	-0.6837223228797445
-0.05562719149079101	-0.5511266820752907	0.48802059135850134	-0.4548421967711446	0.7560667895767479	-0.7774698353563174	-0.6678885860290031
-0.05095207812285691	-0.554585032879326	0.49164943838260855	-0.46238582855189053	0.7550042123085582	-0.7681070214147545	-0.6544923781648994
-0.04661572501696619	-0.5573312281418521	0.49503906142259335	-0.47005395743754963	0.7546244955738705	-0.7583188249326865	-0.6424668039444866
-0.042205055028550514	-0.5596744285350024	0.4984250204180506	-0.47787362472198647	0.7535804402484059	-0.7479251761243951	-0.6329084312566812
-0.03788130392687425	-0.5610192610901478	0.5007942156068788	-0.4857111767254363	0.7526780242369625	-0.7381017157345175	-0.6268955108954027
-0.033083506277757094	-0.5612604953988929	0.5035460388370331	-0.4936749191194329	0.7510859793782193	-0.7282296886106588	-0.6213451541192849
-0.02842642288414046	-0.5601262190648946	0.5070957624465027	-0.5020843253093639	0.7497331930429304	-0.7182046264523156	-0.6160176228756163
-0.023903746155028667	-0.5595986966586587	0.5107386809528572	-0.5104199123509544	0.7480827108701357	-0.7081251016910252	-0.6112237565069446
-0.02008612864166742	-0.5582713381632461	0.5139305108750176	-0.5189930291146055	0.7460577205284024	-0.6988431276722666	-0.6055916817944144
-0.015548872383233867	-0.5560939208106529	0.517025632472328	-0.5269929923740768	0.7436656917948922	-0.6900822767232065	-0.598577427504681
-0.010357846018319817	-0.5532538591903897	0.520109519917338	-0.5351967126289716	0.7410454603208739	-0.6824427278836925	-0.5919184884514871
-0.004755271949171506	-0.5498179465575161	0.5221574842162624	-0.5434015639259392	0.739164197127919	-0.676406224072665	-0.5852525186121607
0.00130488814183145	-0.5461411989798598	0.5241573215611796	-0.5512812949858421	0.736588468559911	-0.6708689145963865	-0.5767385329469701
0.008279929615411012	-0.5408620624513775	0.5270280265537777	-0.5588889842099802	0.734152031910437	-0.666215246833551	-0.566848220372524
0.01691817072351911	-0.5345388350769146	0.5306419874962558	-0.5662337593326126	0.7318212555936391	-0.6620729746591929	-0.5564997785102047
0.025501788780462817	-0.5284192889242119	0.5338973632073437	-0.5727629616735647	0.7299779713568398	-0.6586462809616047	-0.5446075235935807
0.03437060851047059	-0.5210589854652166	0.5358275378293997	-0.5784325436808421	0.728333560628131	-0.6552034504908852	-0.5340923689237786
0.043995968168277444	-0.5121100860777242	0.53859954703639	-0.583822511303669	0.7270500971153888	-0.6531137878032409	-0.523228414868687
0.054132795951138735	-0.5024833272518983	0.5415881277764479	-0.5886311684879062	0.7254334133606074	-0.6511793483559314	-0.5124887780677325
0.06452263664086458	-0.4921828027068352	0.5446985859905933	-0.5939875002289706	0.7240678973555061	-0.6497229676495266	-0.5014901928390078
0.07473097982801355	-0.48125771274729684	0.5475141676348673	-0.5994337132094425	0.7233278834599448	-0.647781462151698	-0.48885446943435173
0.08544613070016413	-0.4693608650295403	0.5517466862763512	-0.605328454422018	0.7223347707351235	-0.6466283236920609	-0.4746186765294555
0.09664025513879607	-0.45540597163410323	0.5557510983049504	-0.6122003988243975	0.721765200181645	-0.6453856926674509	-0.4594795654152629
0.10825017676766555	-0.4416099361191695	0.5594081351686367	-0.6193583379950552	0.7216709721267076	-0.6443994079042158	-0.44387590648500275
0.1199669547852226	-0.42805890284269243	0.562598249427604	-0.626459666945695	0.7214283543268059	-0.6439989324145126	-0.42499559961877037
0.1313221575795825	-0.4132935573778296	0.5657533533253999	-0.6341729475198243	0.7213392347093691	-0.6443652125543415	-0.4072801228059785
0.14306291201740146	-0.39882558720615174	0.569713541215166	-0.6424514980926003	0.7202665403890913	-0.6456769425131815	-0.38971948322563804
0.1542058686062763	-0.3839715118037989	0.5737980176641159	-0.6514355379111824	0.719359266925821	-0.6471644388595227	-0.37192333398967925
0.16553910655344212	-0.3684223636550679	0.5779876662840051	-0.6605567257242634	0.7181144672542911	-0.6493297449434722	-0.3540304378308528
0.17709031230668607	-0.35278930831895705	0.5828776584503079	-0.6693497715928004	0.7177295218781223	-0.6523071978157814	-0.3363614830023849
0.18791514635687903	-0.3363755321654912	0.5877385262534017	-0.6786328053491132	0.7170312296591945	-0.6556516271022641	-0.31845987906688944
0.19894084518391267	-0.3186617089505243	0.5919101674449995	-0.6874599088776115	0.716573521392359	-0.658722318709891	-0.30202438188106023
0.20991101200967294	-0.30165717515611246	0.5967740935903	-0.695011869981395	0.7160442438425044	-0.6628852930716976	-0.2875157299031506
0.21940253488188172	-0.2843494307432073	0.6020463410782517	-0.702083876240368	0.7156200753576635	-0.6672859000705653	-0.27242871257936246
0.2280387005048051	-0.26694179157682224	0.6096580840869261	-0.7097071178408716	0.7154310027652836	-0.6719353521690741	-0.2618264975454644
0.23708554994542447	-0.24871969999775537	0.6193369731361663	-0.7170228225837262	0.7151692628067026	-0.6765729287891453	-0.25086139018356535
0.24583119413041882	-0.23027618578183853	0.6302570774976655	-0.7239588283855498	0.714621480347297	-0.6811387467751949	-0.23905292751686036
0.25412028701171563	-0.21153800982144813	0.6415520160041822	-0.7300110104439209	0.7136436039510644	-0.686437375284348	-0.22707642578778492
0.2616826710015501	-0.19253462732323978	0.6543760698752061	-0.7353396679938756	0.7131000129685809	-0.6918059050723293	-0.21836210654527727
0.26929927763406847	-0.17295501960363394	0.6680953527275606	-0.7401088780600463	0.7123968024860743	-0.6974382239005755	-0.2104608729959353
0.27665780869361345	-0.15354485630663744	0.6825694813976797	-0.7431838986652924	0.7114912988819143	-0.7030498565712086	-0.20422219494193494
0.2835745840689658	-0.13464915870682562	0.6986244737620113	-0.7455072424008597	0.7107677370947031	-0.7088513551411009	-0.199640559873906
0.29028083239771163	-0.11495022139469666	0.7164613643429262	-0.7473673218335758	0.7107116365463939	-0.714235215188589	-0.19733609761018012
0.29651440355225883	-0.0958501791270549	0.735495795076311	-0.7495724373308286	0.7108457712115583	-0.7187862716184206	-0.19770999199435063
0.30257576061643887	-0.07659509097551448	0.75194616330425	-0.7504578478174716	0.7111604839520159	-0.7240008599919044	-0.19661472879691394
0.3079446285433778	-0.05782776807496743	0.7682547213342723	-0.7506787341881657	0.711698128936809	-0.7292832636620096	-0.19612549560987164
0.31323077126908627	-0.03918744582303522	0.7845916409599184	-0.7502983463045675	0.7131999557003139	-0.7343486503860231	-0.19840671942990723
0.3188024536180012	-0.021454509857868898	0.8008598793459492	-0.7498216265910227	0.7148646320277979	-0.7387542826057694	-0.202022965039446
0.32464134704405334	-0.004626615542717337	0.8156418075281922	-0.7488398387928589	0.7166076438671531	-0.7424814596302205	-0.2054264525210699
0.3301409937496542	0.011166324596721244	0.8300553031886745	-0.7475778198419719	0.7187388262343654	-0.746085833653474	-0.2075148234265599
0.33565393979297914	0.026475855981955856	0.8442805298202674	-0.7468765803359816	0.7205497530518674	-0.7503150421537629	-0.20882002988426507
0.34137301211290894	0.040688621549550594	0.8576916978836857	-0.7460376733903282	0.7228638617340046	-0.7547649071739287	-0.20871907704874837
0.3468735023390964	0.05338912656842454	0.8702736586318702	-0.7448802025970944	0.7248029265792331	-0.7585934907481322	-0.2073920929096233
0.3529342616056688	0.06579099070703809	0.8826058618861641	-0.7426676295982625	0.7266764250010201	-0.7630529084887753	-0.2059297122683838
0.35997540214360774	0.07664489052631594	0.8959337336410897	-0.7394270024307957	0.72784163151179	-0.7661391579592929	-0.20581718517183767
0.3670027192856618	0.08597315320815942	0.9078594531425043	-0.7352460526042434	0.728853690690946	-0.7688837207686808	-0.20613522936030204
0.3738813972894358	0.09444891628057653	0.9179000052913544	-0.730339678369709	0.7295449658880319	-0.7709556830797106	-0.2072062015842528
0.38120961224273786	0.10208300392769495	0.9272212837190176	-0.7245717964980638	0.7305822964831243	-0.7720404932797837	-0.20771518561357932
0.389045805925736	0.10864382176535498	0.9369930662746716	-0.7191140068516141	0.7318968903501221	-0.7721343606838124	-0.20835450565469626
0.3963513599183463	0.11457293106072675	0.9467929330454882	-0.7136437584213887	0.7323703421578591	-0.7711600326062195	-0.21274349065217346
0.40298566768648636	0.11977441998430219	0.9553195427627361	-0.7077671256515198	0.7326627064117316	-0.7690023263754874	-0.2206753419064763
0.4095775821041436	0.12492660601638486	0.963764980934152	-0.7016201153131666	0.7316139945934284	-0.765735635744249	-0.2299043810694929
0.41619516654373856	0.130202217191755	0.9708475284704812	-0.6958512193101446	0.7301141607237476	-0.7625170407005112	-0.240009592568591
0.42192700769905656	0.13411297896445046	0.9762820577485433	-0.6901381808182501	0.7283297284868488	-0.7588227317675725	-0.25040537516692224
0.4262291435671405	0.13739704146939294	0.9812110817903589	-0.6855335950224414	0.726362064267374	-0.754206997054446	-0.260489334879252
0.43197087704510545	0.13999707317613277	0.9861105472310107	-0.681911679721439	0.7244433214366178	-0.7495911162618085	-0.2714946344191908
0.4373587968469025	0.1409623627794715	0.9923940298002563	-0.6788400699107799	0.7217302349708982	-0.7450425769872839	-0.2828447072123428
0.4411174394106959	0.14117068753477507	0.9982336289338617	-0.6767987780194452	0.7183841055199045	-0.7402722419105348	-0.297929147818346
0.44325897289006694	0.1403776868618638	1.0034728297672106	-0.6749978761693035	0.7148550814647556	-0.7360249810233288	-0.3125976895457107
0.4442486845516213	0.13862783944794432	1.0079849183745944	-0.6727021911263102	0.7113201943945235	-0.7317825091693633	-0.3268048740998632
0.4446916453507927	0.1361280183855314	1.0131558874671622	-0.6704253746362382	0.7073065108138191	-0.7285941909464974	-0.34170487230557145
0.4443365967004091	0.13231089826467568	1.0171334222084347	-0.6681894178503799	0.7032408025512938	-0.7254728293204789	-0.3584684128660477
0.4423349565934974	0.12617744729466437	1.0210678920133847	-0.6655658951204428	0.6991589564780403	-0.7222957218301517	-0.37781887220907123
0.4390103161182392	0.11977677824171837	1.0254284656039332	-0.6634596546638213	0.6940444555003195	-0.7192021941596108	-0.3968585040567985
0.43431147207409004	0.11317685576263548	1.0303739079378456	-0.6615343880737561	0.68973742614913	-0.7166206176990862	-0.41849155672930693
0.4267735134381645	0.1052419095855214	1.0350708243890452	-0.6595924793783744	0.685029429681312	-0.7137844158918376	-0.4395908456012573
0.4175804668745809	0.0977232449104006	1.0399378346201775	-0.6578465209751848	0.6802833916136644	-0.7106831704940438	-0.4604029448056073
0.4079863290190506	0.08912421690817009	1.0437773752433313	-0.655717233494595	0.6754175305454496	-0.7085534599998097	-0.4814897937725834
0.3979019575929466	0.079322647166747	1.0467895519540082	-0.6533867787528159	0.6701999110440853	-0.7065046602588568	-0.504505567713052
0.38683242042236365	0.06995441410063229	1.0481586901610829	-0.6514807168283789	0.664625239956562	-0.704990269207579	-0.5303868696786334
0.37544158081469753	0.059008622779971404	1.0484978730231245	-0.6487678044736342	0.658524783914262	-0.7029534900624561	-0.5559744888865816
0.3625674346129678	0.04657280037954213	1.0486834129042042	-0.6463712335608317	0.6524387589645342	-0.7012641572929563	-0.5806688949722643
0.34956121948411906	0.03374246232289008	1.04778467529137	-0.6441447944295853	0.6457727190346823	-0.69923946855431	-0.6034014745093338
0.3370263445098326	0.0195851138228949	1.0461804132669845	-0.6416623721640137	0.6393306807998231	-0.6968891121931282	-0.6302435979956125
0.3247278737035799	0.004316679148572956	1.041917286075022	-0.638300997188891	0.6314256666224167	-0.6944814522649281	-0.6533382277881744
0.3115414333940397	-0.011688330837373778	1.0360380668171179	-0.6344759818681454	0.6232333335983208	-0.6918329386214657	-0.6766441056804886
0.29911353755283426	-0.02925892520405566	1.027915849214871	-0.6304199132585563	0.6156711203298384	-0.6897834241893965	-0.6994588768889166
0.28679351809693976	-0.04666628768001358	1.0192899854533979	-0.6261958630041498	0.6077798698968445	-0.6873844868261691	-0.7209422676896166
0.2738974081128772	-0.06397187175314203	1.0090505531696317	-0.6224053880607214	0.5999432016163024	-0.6848603694300336	-0.7392662109170843
0.2598595162346325	-0.0828508357453534	0.9982896092960499	-0.6186083247277788	0.5917558211466388	-0.682000589509788	-0.7541222081308111
0.24503983727358136	-0.1016031160738663	0.9873373891233753	-0.6158867721427519	0.5846445212212833	-0.6792548969016753	-0.7667917735121281
0.23054897863102838	-0.11976203231478946	0.9758150323939817	-0.6132204900222953	0.5769474500145924	-0.6758292066679589	-0.7786383235139024
0.2154636489872806	-0.13704116217573883	0.963217566057174	-0.6112150512938914	0.5695795197999716	-0.6728799024153849	-0.788588228545652
0.20093948633959977	-0.15366678800207081	0.9493360610453035	-0.6087524713316258	0.5618968003813022	-0.6705043048823806	-0.7951097165011248
0.1866141713741649	-0.1703583251685528	0.9355489124853864	-0.6069104696822738	0.5541202449416789	-0.6682620726839686	-0.8020336558708928
0.17220114626347158	-0.18566078065226016	0.9215649835457771	-0.6049836524498924	0.5460160619389918	-0.6658923340781795	-0.8062858667530091
0.15702789860389005	-0.19942703752447413	0.907094619495878	-0.6026809533159638	0.537279669392654	-0.6631837103798865	-0.80859055995909
0.14111625237210979	-0.2124793526021846	0.8923956831693864	-0.6005321803605658	0.5291350060564078	-0.6604360303724713	-0.8089358216918275
0.12478736271142929	-0.22483918328975575	0.8785781225499243	-0.5978979768853724	0.5199413381435593	-0.6582211144589821	-0.8082872765573106
0.10962781788491774	-0.23597532476241104	0.8644186637453589	-0.5956600705572209	0.5108350544782362	-0.6559928450064115	-0.8089281238797916
0.093897988407812	-0.24663260199714318	0.8500503265599795	-0.5927931863251733	0.5018207076916081	-0.6531775595825942	-0.8105704163458836
0.07807894020002479	-0.25638401664653193	0.8346467454878358	-0.5897448047417339	0.49304634767460714	-0.6505381186652269	-0.8101706352252276
0.06150681914343841	-0.26580649240051196	0.8195412879014644	-0.5864616938363808	0.4840923637959665	-0.6476378246961004	-0.8081014013512988
0.04324196552547625	-0.2746288062486415	0.8044188483578112	-0.5830184908057832	0.4755136159665837	-0.6442215558179573	-0.8026871633526296
0.023767371058467622	-0.2820978541671169	0.7896608800695888	-0.5800319379029542	0.4681070299693565	-0.6414223251296832	-0.7952080061566488
0.0029371701268971363	-0.2897066249636163	0.7763583763479892	-0.5771927804333302	0.46064675793167575	-0.6386102849327905	-0.7873081413246061
-0.018789017258356015	-0.298047368982762	0.7644832006080344	-0.5748526405684368	0.45353874231292984	-0.6361165881469716	-0.7791175602314779
-0.04144433168886088	-0.3066457563761916	0.753315199030209	-0.5730582394549966	0.4456621604615928	-0.6341168950999384	-0.7710875175120125
-0.0644263053071521	-0.3147915562119929	0.742140463542671	-0.571451568858348	0.43846678535943195	-0.6318882199465311	-0.7616867710015967
-0.08681142445675089	-0.32294652869514745	0.7311989041096526	-0.5705164485900582	0.4320565140528676	-0.6298282036047456	-0.749236296488142
-0.10915131661627192	-0.331328086722795	0.7197618266145621	-0.5703749608976074	0.42526142451496274	-0.6277809183224571	-0.7332807719397051
-0.13233654310066484	-0.3399844162194023	0.7089935003783573	-0.5704811806393618	0.4190385115013372	-0.6259511621133987	-0.7172896960012344
-0.1547442992597208	-0.34889117621837834	0.6983129777383962	-0.5707605484111445	0.4137701677366293	-0.6238891831190202	-0.7019945661497801
-0.17609216230715638	-0.35722303740044137	0.6877880456821241	-0.5718423918551152	0.4088568585448862	-0.6215469110660565	-0.6880626338947066
-0.1965832279122982	-0.3660077407097863	0.6767834102953733	-0.5725752554964453	0.40373313430551094	-0.6191459748045961	-0.6755494545233678
-0.2172449054786554	-0.3742964145688198	0.6642921486666155	-0.5735331282796122	0.39875931854799296	-0.6167353037740518	-0.6649212553842886
-0.23618127688664192	-0.38153788852634063	0.6510210936085612	-0.5747273145429422	0.39458249602036877	-0.61416593319618	-0.654202350822535
-0.2533905089574124	-0.3885761850988295	0.6373258185530908	-0.5758237061905985	0.3917503190079269	-0.611081268383535	-0.6415980430864363
-0.26883645961659614	-0.3954660634646236	0.6231693781185903	-0.5769485579766923	0.3891402981878327	-0.6075215549667222	-0.629732821992376
-0.28496767384290456	-0.4019597322140004	0.6090996160691652	-0.5777502029502188	0.38646475137341413	-0.6037014652962482	-0.6176120500244195
-0.301532622166926	-0.4072201596557836	0.5952875208343852	-0.5787945175285201	0.3846613974778867	-0.5993773182731159	-0.60507006450978
-0.31771737408532197	-0.41212322352538633	0.5813204409854102	-0.5797282653179996	0.3827184849429863	-0.5948761550995499	-0.5917099181892842
-0.33332484995545003	-0.41613776039539235	0.5677166701567706	-0.5800407292534372	0.3805527029010446	-0.5907104019240228	-0.575915139053367
-0.3489553169315717	-0.42098269995148635	0.5543426168703869	-0.5794855631778317	0.3788360426939671	-0.5868065981879259	-0.5604831246688691
-0.3632333898382119	-0.42561662108512444	0.540537513574202	-0.5780187767558255	0.3770106327899372	-0.5823071303212727	-0.5430971097552116
-0.37538995384851964	-0.429516320838797	0.5268710403391365	-0.5755637118836697	0.37584373140467486	-0.5781338195982647	-0.5268199070890855
-0.38706261078849613	-0.4342086607331121	0.5120994711686649	-0.5722614197239955	0.3751641202586983	-0.5744081146874123	-0.5098230210820557
-0.398927023889121	-0.43884027841991285	0.4973891202916675	-0.5679709069683554	0.3739055235502986	-0.5705883391020204	-0.4947861398767955
-0.4116639043255265	-0.44312195417424016	0.48276825397531853	-0.5636116101356075	0.3734035717853767	-0.5673239864171598	-0.4803997327266238
-0.4230936265514935	-0.4479900222388665	0.4686292334722799	-0.5585034201142179	0.37347085641592986	-0.5636390319867041	-0.46549827739338234
-0.43364490945692513	-0.45302505425189815	0.4534711044228439	-0.5531496994936275	0.37437779764516055	-0.5614579864419816	-0.4522768707421457
-0.4431473801555859	-0.4580085006356	0.43784529463722816	-0.5476921919549586	0.3760618672699136	-0.5602421300660433	-0.44120906303741203
-0.4527124410677302	-0.4631900134974946	0.42142414279135365	-0.5421097986573901	0.37842747169909796	-0.5596069277902206	-0.4360381137914033
-0.46155423898596265	-0.4678450234165477	0.4042752052429267	-0.5369947830663873	0.3808866293626922	-0.5602328246816909	-0.42827094742856536
-0.47032648093762586	-0.47207140744040393	0.3873452687144036	-0.5324579322045234	0.3846565642954004	-0.56224099849051	-0.4229534125985282
-0.4783290894195942	-0.47697896754796815	0.37055986501845545	-0.5293063356567851	0.3887320587218246	-0.5645617483911957	-0.4181094606079073
-0.48731759638646277	-0.48066988293171525	0.3548435431044611	-0.526157011672346	0.39279710568967574	-0.5670254466686736	-0.41504077426495106
-0.49578102337637253	-0.4842196856507827	0.33876084840449516	-0.5237032548838816	0.3979119984926445	-0.5690472976780633	-0.41269871343115955
-0.5034638490749747	-0.48840237459458496	0.3227975891551558	-0.5212682905357152	0.4031886237153957	-0.5714187767005301	-0.41241067963655625
-0.5108883315609128	-0.49200083131937317	0.30574003921767645	-0.5192712696027353	0.40863338391705856	-0.5745744398453801	-0.4161395829492513
-0.5172067132586445	-0.49587162055388306	0.289075418966226	-0.5172601590311523	0.4132812486309553	-0.5777250916794443	-0.41984329613802324
-0.5247198867275098	-0.5001459028580552	0.2718329454581735	-0.515663939977091	0.4187450981748595	-0.5809007024763037	-0.42064573269089656
-0.5318367445224269	-0.5052097236180049	0.25449668703625666	-0.5143856250135312	0.4238712143216318	-0.5836520425079624	-0.4202766165429908
-0.5390374156579384	-0.5105864109020315	0.23724373098160584	-0.512458823158564	0.4295219894911383	-0.5858004001409984	-0.42104667796632617
-0.5471948561322385	-0.515734453664917	0.2205722780430216	-0.5106636752012101	0.43558144225268236	-0.586877789487352	-0.42225659297095347
-0.5554245002808762	-0.5217575403420578	0.20391126470198911	-0.5082215538855069	0.4425855471257883	-0.5879047097424148	-0.4244620856490156
-0.5631618853786153	-0.5290764688132706	0.18615736108499015	-0.5060432060353292	0.4498895530934017	-0.5887386652823371	-0.4260258490882416
-0.570772370089401	-0.5374273170879802	0.16789493148622608	-0.5035065111058794	0.45732607303944056	-0.5901164349676639	-0.4286776858388927
-0.5787335399412973	-0.5460996234484792	0.1488694102399417	-0.5009280600966187	0.4653426050553615	-0.5910270147686625	-0.4308306412490719
-0.5868651610785639	-0.5553713828455986	0.13037535255766228	-0.49804656974321393	0.47354007265843057	-0.5917283926028306	-0.43196545236675804
-0.5947341508104289	-0.565386484786475	0.1111329299794705	-0.49448696724343894	0.48182419938068505	-0.5924068280351137	-0.43501531455338416
-0.601940953361798	-0.5757449437810027	0.09245937688220565	-0.49002015234056473	0.48915776332017463	-0.5925798462348396	-0.44259303497145114
-0.6078207273650788	-0.5861935869834711	0.07373985718208798	-0.4853269754544985	0.4965130870647388	-0.5933741670034587	-0.45053945928184475
-0.6131389488571873	-0.5973591147305556	0.053823759117423195	-0.48108215496533996	0.5035622364836014	-0.5942708846200239	-0.4625373054919918
-0.6175370398681274	-0.6096783117241444	0.03294552502850615	-0.47674500122902946	0.509780023825725	-0.5949858626156449	-0.4758451519448728
-0.6216715864594846	-0.6221831358189986	0.010378886161755883	-0.47242657936021654	0.515465843942645	-0.595508967904107	-0.4873403642868361
-0.6250964295632803	-0.6341406427074222	-0.012197211479576163	-0.4679701035389826	0.5206921547981425	-0.5956426787220734	-0.49986805372016957
-0.6276757222759115	-0.6453313542787307	-0.03515482162289163	-0.4629564607185335	0.5256804106285153	-0.5964169459100638	-0.5122508398004342
-0.6297472835772532	-0.6565644563073536	-0.058076654175160655	-0.4577651021085573	0.5299403787687731	-0.5981298255559706	-0.5249089899943796
-0.6315248058460324	-0.6675593134914107	-0.08102267945848844	-0.4519366991459351	0.5342013134741628	-0.6004182202116676	-0.5393335653437633
-0.6337781867669404	-0.6780735306917114	-0.10228736429914419	-0.44512407873627374	0.5392612164305669	-0.6030646399278885	-0.5541042726044453
-0.6346622744311742	-0.6885660395884153	-0.1223986506022781	-0.4382641261461557	0.5440732210282988	-0.6058279221182784	-0.5673423505406447
-0.63621177693466	-0.699070262786439	-0.14069494682514933	-0.43045271300616617	0.548728128736183	-0.6082844273451806	-0.5805232076972191
-0.6379772684494929	-0.7091372556584851	-0.15656566377800774	-0.42200310576954625	0.553265865588375	-0.611113876469861	-0.5916189508365791
-0.6396160137483776	-0.7181554099876034	-0.17082152149350854	-0.41298095759161746	0.5583632502661847	-0.6148310022498424	-0.6014192295615268
-0.6411639057506221	-0.7262772972895206	-0.18205831314649684	-0.40363598391467215	0.5631009213978162	-0.6185336985545776	-0.6127101455898998
-0.6428379372688889	-0.7352698673198449	-0.19183192069853439	-0.3938523476510195	0.5677952845707553	-0.6229574223690643	-0.6225675259400708
-0.6439731955155206	-0.7444567566875084	-0.19952325243124647	-0.38389729252994004	0.5711433534046477	-0.627103761175139	-0.631710864403484
-0.6447788113508232	-0.7530232660014952	-0.20511095485905434	-0.37348699014342607	0.5743144620804639	-0.6307849404758825	-0.6404564093445975
-0.6444953043769494	-0.7620300501999038	-0.20973371283147046	-0.3629477121654944	0.5764986491383566	-0.6343222980438995	-0.647503008727601
-0.6426177823721638	-0.7718604035809612	-0.21446132047522642	-0.3527375634200049	0.5770486636219305	-0.6376129556488747	-0.6541968285380644
-0.639322788235358	-0.7823830960957073	-0.21921965785958897	-0.34231235957413986	0.5778636705033944	-0.6410490046775557	-0.6616057939127773
-0.6341705372145793	-0.7928633297924867	-0.223288365792004	-0.33330370783411084	0.5777511401401504	-0.6443613213138083	-0.6700405777521943
-0.6275769838719741	-0.8027297291975564	-0.2268741750670002	-0.32489643233212034	0.5772802679792959	-0.6469318670026738	-0.6777930415819908
-0.6196711211473771	-0.8133242575904713	-0.22959236960187568	-0.3173507385221734	0.5753927196579512	-0.6483862890062679	-0.6868843778775915
-0.6102937373442343	-0.8254069760026973	-0.23281225486922563	-0.3106638234187675	0.5727258156849767	-0.6496038711317105	-0.6923132653372581
-0.5993535592964028	-0.836526934522	-0.23534597218426379	-0.3046799149989092	0.5692986956238497	-0.6500767710364347	-0.6987334212051574
-0.5873504610607296	-0.8464371887360378	-0.23763525154169335	-0.30008527191516843	0.5657303181064839	-0.6499786050272779	-0.7029740203236012
-0.572955246868264	-0.8563049192564061	-0.239572362045337	-0.29563956721743484	0.5610138170855944	-0.6490079683433342	-0.7073505961645487
-0.5565682221752902	-0.8661628197511739	-0.24122978320884697	-0.29193093973806855	0.5555478193700337	-0.647843713281281	-0.7116570052947491
-0.5385228054668815	-0.8753603647918344	-0.24060780168980472	-0.28845177177828324	0.5491235514604144	-0.6460510281582731	-0.7150021201981274
-0.5198089542660282	-0.8837880618592843	-0.23894392707555606	-0.28499554266184174	0.5417928718522893	-0.6432137271762345	-0.7159417549801745
-0.499875542044167	-0.8911020162992793	-0.23765647798740702	-0.28189590637618306	0.5343304280985157	-0.6393915027649751	-0.7121984462783567
-0.4791323845516144	-0.8976311705060518	-0.2361551398865842	-0.2785560532488359	0.5268020874022115	-0.6356038998620778	-0.7085078183230384
-0.4580937635383155	-0.9035038926594238	-0.23408843095493653	-0.2751489174770139	0.5187342444487685	-0.6309353985409646	-0.7010847972522392
-0.4361107033415599	-0.9069998943260935	-0.23050255284574184	-0.2709337555603852	0.5098902976116017	-0.6261369621033408	-0.6947229250591199
-0.41308886397685535	-0.9098589946815161	-0.22683742727423561	-0.2666489127698824	0.5003682822962514	-0.621119789052731	-0.6871983914896876
-0.3893302775754524	-0.9134299183885296	-0.22303828968996958	-0.2619475743912375	0.49064735390842157	-0.6159288920112913	-0.6801693157344896
-0.3650196530549245	-0.916311813356881	-0.21897382916802488	-0.2572261355830016	0.4809440020364591	-0.610733608257991	-0.6696778658269249
-0.3397975664981348	-0.9186196267156358	-0.21374821257065968	-0.252529349236214	0.4719707216844624	-0.604807456772159	-0.6560606687591258
-0.313900384887249	-0.9198238405514204	-0.20971716222389758	-0.248097785396593	0.46395706243568313	-0.5984732841351937	-0.6414717237832235
-0.2861877211352582	-0.9196443935610813	-0.20496882318162746	-0.24424198045664935	0.45562780404499553	-0.5921500740688657	-0.628837423846653
-0.2578660371166532	-0.9194697200239206	-0.19992651165727254	-0.24011073556158774	0.44746565473356026	-0.5855774907785658	-0.6167575260668018
-0.22983534729263727	-0.9193372930394266	-0.19347124663537207	-0.23673649093060373	0.4386319991856569	-0.5793674743358529	-0.6049292470782586
-0.20050261140438252	-0.9182894244113932	-0.18727327525797444	-0.23411819534605482	0.4294227114102151	-0.5743984273255052	-0.5918081386058499
-0.1707683280470981	-0.9168426738215307	-0.18146184315503383	-0.23269054397838596	0.41968103894471026	-0.5695165104939717	-0.5779963677190256
-0.14120360847768312	-0.9150524283661673	-0.17453544491582096	-0.23176937525056557	0.40976159768319137	-0.5647576362292833	-0.5631549879388766
-0.11208830255160282	-0.9119950912675736	-0.16650006105928322	-0.23228716073621047	0.3987224144648436	-0.5600349139995894	-0.5477833670832157
-0.08327116174851673	-0.908505748211907	-0.1576392387611123	-0.23428319836683859	0.38771107285172945	-0.5561487694914595	-0.5324882000932841
-0.0558401794849392	-0.9040459030338321	-0.1485796688807619	-0.23712742550142862	0.37564365817044404	-0.5517807359077433	-0.5177771089408524
-0.029319499140509353	-0.898956847016612	-0.13890128026566417	-0.2413468664652494	0.3627705870418315	-0.5474249129098644	-0.5025362257268868
-0.004081318382971004	-0.8933650231268011	-0.1293473288864394	-0.24697709978756638	0.3497683770738754	-0.5433384092632185	-0.4856214357660143
0.019791735056109566	-0.8873971495142975	-0.11922486886421611	-0.2539197197126509	0.33641911497183546	-0.5397823727791244	-0.4702718061723831
0.04365551760799869	-0.8806774698881168	-0.10947590824558924	-0.2619953089509707	0.32251529814146285	-0.5353472496821609	-0.45494704460535434
0.06701713372093038	-0.8738871422658342	-0.1001203672285043	-0.2709878308066184	0.3090055783852777	-0.5306500479636062	-0.44155776075245445
0.09020193010537178	-0.867001708047099	-0.09078776890958908	-0.2805250783639934	0.2958122501693802	-0.5254063091808233	-0.4300377435302075
0.11299320393616355	-0.8598568330772552	-0.08197801765986183	-0.29090162444356127	0.2825000338387303	-0.5201798995973351	-0.4210516216284963
0.13555933427091563	-0.852787732221576	-0.07347716066007906	-0.30170144620820144	0.27034581731890917	-0.5142126543479577	-0.4138323881173329
0.15797592665805124	-0.845112056010553	-0.0663387277755859	-0.31312923369460466	0.25765133206272567	-0.5066596842231074	-0.4095977537187372
0.18079913394689456	-0.8373631835911146	-0.059142167321382555	-0.325134140109801	0.24473017847570977	-0.4991040949741421	-0.4057533827431069
0.20401246406220624	-0.8299141408283388	-0.05226269537293164	-0.3379045226970704	0.23156866029920642	-0.4910876323402923	-0.40416103035975504
0.22668594123094604	-0.8224785561608062	-0.04635081610041461	-0.35079309865493863	0.21923875214008962	-0.4836169512950066	-0.40211775413942885
0.2491948779572874	-0.8146855473457449	-0.04182984035621139	-0.36410337116001185	0.20696139334069608	-0.47591352866543296	-0.40026518195006827
0.2715783556923532	-0.8068440837028013	-0.038011257142236604	-0.3772193846747605	0.19466566568196927	-0.46787715985774947	-0.3986666785019563
0.2934046711972513	-0.7992888406066981	-0.03447298896072222	-0.3902313105955694	0.18187732361237505	-0.4593938387736909	-0.3970733030549691
0.3141742945325469	-0.7922642974729682	-0.032020653679959155	-0.40325563224042765	0.16961018158205135	-0.451358056799977	-0.3947342949058354
0.3346246154512154	-0.7845246037036248	-0.030629952199888205	-0.41682695635681044	0.15795687061787508	-0.44294284498356595	-0.3917332193559198
0.35304269197410226	-0.7755247580608475	-0.030554825870579866	-0.4303736030460364	0.14671746972009733	-0.4355873724053442	-0.38728309791544496
0.37060312182951044	-0.7667208538673841	-0.03140061227315277	-0.44377515753748925	0.13623837532192842	-0.4293938683160234	-0.3822104813743684
0.3863126255173754	-0.7568314095114549	-0.034175098209437565	-0.45750399997638647	0.12702067514037174	-0.423554386615371	-0.3778119308472113
0.400534875990681	-0.7453044646276097	-0.03843099782494405	-0.47115816716607184	0.11877255837820239	-0.41797383228146606	-0.37327109281993914
0.4126705441434946	-0.7320729784714903	-0.04314095868986716	-0.48507808300410904	0.1103862334702645	-0.4118410145217697	-0.37157112364326433
0.4226988773950057	-0.7177880526228325	-0.0491359407525547	-0.49835190940568275	0.10323074961552323	-0.4053246534123579	-0.3695880458047121
0.4301220067191197	-0.7032577596318119	-0.05714259123301833	-0.5120064175122467	0.09746638276570085	-0.39942421321079596	-0.3693822228155631
0.4345401135057459	-0.6873430314874107	-0.0666082648959034	-0.5257310168963837	0.09301434486069951	-0.3944451564283409	-0.3690671899928616
0.43680465664081763	-0.6696403121612328	-0.07631629611149836	-0.5394332608576234	0.0896965997622089	-0.3886785600682859	-0.36832579191304404
0.4365466238868028	-0.6514198346361884	-0.08716529247231943	-0.5524031386163727	0.0874420343113411	-0.38293043610007865	-0.3681170026219494
0.4359749907536281	-0.6339873169542974	-0.09887197305844168	-0.5649150223600983	0.08582446628104332	-0.37661475819387175	-0.3709029304793354
0.43316151764356053	-0.6162175376692602	-0.1114125578906112	-0.5777411745215499	0.08522661545535246	-0.37044847054282565	-0.3734066089062304
0.42812405648928953	-0.5983087148011678	-0.12395376433595011	-0.5907187511793329	0.0856786128185636	-0.36394811022128687	-0.3784200705403767
0.4205178938448188	-0.5807840942886339	-0.13732818448319506	-0.6041539066107272	0.08699955441512655	-0.3576506080999723	-0.38460828877034803
0.41173270767656117	-0.562573558857866	-0.15111857841662335	-0.6174963107544882	0.08929226555408187	-0.3515190034774221	-0.3896408817994238
0.4018370582750713	-0.5448905695390326	-0.16411247709159926	-0.631301747427537	0.09214310037309298	-0.34636820441816346	-0.3948073150277869
0.39112803379936256	-0.5270265470204566	-0.1761406459350296	-0.6452395430024407	0.09464564928029748	-0.34038891905600055	-0.3994318960426978
0.38028393192308235	-0.509350607990604	-0.18796541666900923	-0.6592789089929513	0.09725999008491304	-0.3350158845029924	-0.4086298984555525
0.3694210917504575	-0.4925063250570553	-0.2014849489035686	-0.6738993039081838	0.10043216648667794	-0.3309266877555869	-0.4189899186923558
0.3579373649045966	-0.4761123708744635	-0.21452961080407346	-0.6891776950598413	0.1037764098678701	-0.3274357091473932	-0.42992055485049446
0.3455988012984103	-0.45890957733167753	-0.2271470651147881	-0.704742830493915	0.10720794583915474	-0.32455556779713735	-0.4387675706884696
0.3323899876425435	-0.44115773356383625	-0.23903177487807242	-0.720482106799589	0.11004441397541948	-0.3217448330144552	-0.44991418891308727
0.3192825473376915	-0.4228933309926087	-0.25124486824094067	-0.735831613062741	0.11248470463001903	-0.3198818974799927	-0.4612282122352358
0.3063675315836384	-0.405313104326594	-0.2624252488146753	-0.7505237544455379	0.11440492820201001	-0.3181600792661929	-0.47352790278923934
0.2917344849078906	-0.3896814464199359	-0.27298236290787964	-0.7648136518792249	0.11650375296822035	-0.3171067762730846	-0.48664978968785916
0.27678107177643735	-0.37334391442673565	-0.28240143750134145	-0.7787358561309397	0.11786422383655557	-0.31646170748095614	-0.501289503193057
0.2615271574245323	-0.35700488982402157	-0.2924775730105036	-0.7926542568546756	0.11940927803126886	-0.3160952043654982	-0.5136540661675096
0.2454506061942393	-0.3414136605183195	-0.3009210364759095	-0.8056722497892029	0.12166064057069118	-0.31448721810572466	-0.5249081811538068
0.22922945152474242	-0.326008927403927	-0.30821917589203174	-0.8177221530569163	0.12364260177740571	-0.3122483614675473	-0.5361276723371138
0.21240408962903853	-0.31135610562706706	-0.3147792161158609	-0.8294291649863742	0.12574120339926126	-0.3099655165434677	-0.5490232815555426
0.19504276909580293	-0.29776375550460943	-0.3202354001994923	-0.8401274239491949	0.12837245636351557	-0.30794447090092436	-0.5628723479393838
0.1784749897088472	-0.28431545131342895	-0.3251803659974202	-0.8493016987937657	0.13189790151449313	-0.3054498511499578	-0.5770421231798705
0.16189782246716983	-0.27253744792662177	-0.32980857456232016	-0.8576492565385059	0.1359311616090351	-0.30362442658973693	-0.5892885666154764
0.14532872722229695	-0.2605829197518144	-0.3340423931563741	-0.8654396499873769	0.14064395563046672	-0.302082634492337	-0.6007584572908528
0.12856671676141196	-0.24883515158529737	-0.3381252093336277	-0.8731267532806013	0.1452804130104071	-0.30067657098888045	-0.6100615782794565
0.11287144315356426	-0.23743920033567698	-0.3427654399217308	-0.880174272595535	0.15077765966589535	-0.29827093043181624	-0.6182512720569923
0.09775475243739468	-0.22660903246733546	-0.3456735177066071	-0.886205068802847	0.15709887034470674	-0.296681250901519	-0.6257650083636753
0.0838654621150201	-0.2157083168794859	-0.3480471043442744	-0.8917026341309646	0.1627541574973436	-0.29592040056819197	-0.6300769830187419
0.07013759889328522	-0.20478900734654146	-0.34928782779360795	-0.8970632413350064	0.1685197009258207	-0.2961572790539687	-0.6322640710505032
0.05710829962472184	-0.1934613113754739	-0.350576025287897	-0.9014891024718773	0.17514282782271148	-0.29745465711195035	-0.631595655513857
0.04477764108953629	-0.1818527973494203	-0.3522262257885157	-0.9057373496528708	0.1819376931574165	-0.29951584589473923	-0.6284580068967499
0.03209663213329102	-0.17124082915239122	-0.353238871441797	-0.9099525871735594	0.1890181491755356	-0.30307081896701726	-0.6219023309368087
0.019344737247679517	-0.16013781643248426	-0.3540964097343462	-0.9139079181980525	0.19665449666231968	-0.30701441806904545	-0.6145393835306285
0.005877485847065532	-0.14905683216177978	-0.3542041693110879	-0.9179848924591633	0.2044409634543379	-0.31225120275760637	-0.603704701072596
-0.0065463020594668546	-0.13835980617411958	-0.35400124280828843	-0.922015037027213	0.21235512082162625	-0.31767488525722487	-0.5939357030934737
-0.01824109933829016	-0.12808613336180646	-0.3528305197096773	-0.9259749104858767	0.2202303331731345	-0.3250408220955727	-0.5838261948782907
-0.029362870855646112	-0.11857067370916627	-0.35210347501829725	-0.9303875013129409	0.22876177020694966	-0.33316848877676986	-0.5767702876861258
-0.04054082123591246	-0.10931765609911787	-0.3514400779970928	-0.9357726125597037	0.2383291307675045	-0.34254797800282344	-0.5699514701668039
-0.051201065410061176	-0.10008804326055956	-0.350338127524092	-0.9421030278297126	0.2481564335752745	-0.35215182439808157	-0.5639475511176446
-0.0625012301064243	-0.09119822617582612	-0.3490580603653966	-0.9485657801898831	0.25690497137304497	-0.362599501742112	-0.5590505287750499
-0.07374875153575594	-0.08304839520575782	-0.3471282360412104	-0.9556259833397295	0.2656675429037973	-0.3731081310830799	-0.5554488141248597
-0.08479741812555652	-0.07507758967064831	-0.34493753619053047	-0.9633196057431159	0.2742443548719519	-0.3836249971136729	-0.554241309814611
-0.09491574517885645	-0.06761457036940491	-0.3415438285756691	-0.9720862396856479	0.2829239773772543	-0.3945335429920237	-0.5538219667476554
-0.10382492595327297	-0.061166746807934595	-0.33812344844131215	-0.9806748928057195	0.29186777664478464	-0.4058653234356366	-0.5556912402644126
-0.11189882734624179	-0.055240630762896016	-0.3342392949114534	-0.9895236741864326	0.3007874097506686	-0.4176779587600462	-0.5548977759285507
-0.11944593956316879	-0.04994463209978584	-0.3298640448986546	-0.9988981027465893	0.3096185350055275	-0.43079612504904746	-0.5524343264762032
-0.12634103252173728	-0.04406953014591627	-0.32520948449821435	-1.007660819580858	0.31679523559405065	-0.4446983274747948	-0.5478025191001862
-0.133066636972509	-0.03761458391785232	-0.3201830511290437	-1.0158879747977494	0.323453038675	-0.4587973376639433	-0.5441617381815067
-0.13940689414878013	-0.03111650740982521	-0.3148746414442133	-1.023698601690216	0.3293304104873249	-0.47387596623548073	-0.5462576779616056
-0.14427788955476967	-0.025224752218603944	-0.3077674815118983	-1.0316370915136661	0.3349914709655361	-0.48868917196191797	-0.5492665743290359
-0.1487069262993796	-0.01898348366943612	-0.3002255557650941	-1.0394391861443866	0.3401618073986942	-0.5041628298803181	-0.550625621422258
-0.1530313024654253	-0.012196802761824936	-0.2922524102148392	-1.0474225657425644	0.34435338623682804	-0.5194602929694885	-0.5517803346908796
-0.15709610243275224	-0.0049093746039952715	-0.2854553859251761	-1.054439201944164	0.34704675172762806	-0.5346788678283112	-0.5496783852861724
-0.16081447298555554	0.0029389980446987984	-0.27812884748828526	-1.0612216211351069	0.3489995457959353	-0.5492562831379668	-0.546682442319835
-0.1649829298298682	0.010822413190761906	-0.2705739909565024	-1.0673829281787772	0.34981380519278094	-0.5636675358394639	-0.5467233827217285
-0.1701244175541689	0.019339186984315256	-0.26385411578712165	-1.0726326214931852	0.3495216658918616	-0.5768192154609798	-0.54954974802759
-0.17553150990243058	0.027198764938937622	-0.256931797759977	-1.0775794418809252	0.34956447516515504	-0.5896742547023683	-0.5546241042537546
-0.1800485957127655	0.0348443176135086	-0.25060150817055254	-1.0822698258406462	0.34926705751203796	-0.6011303465182802	-0.5580217937281416
-0.18528884888293057	0.0419926641471198	-0.24418463255183565	-1.086619819772941	0.34947769694119685	-0.6110864376407701	-0.5574315540626813
-0.19038640608401272	0.04944343737047971	-0.23899844796886527	-1.0914678144866017	0.3496202506984359	-0.6208055457296405	-0.5553582754321219
-0.19470334593183983	0.05645887518197914	-0.23425566834026074	-1.0964185197147132	0.34935475311888003	-0.6301813016572946	-0.5564644935755007
-0.1986817319419194	0.06243054554089934	-0.23115933712352754	-1.1008199263271046	0.35007673428959823	-0.6395658529887139	-0.5577249109165402
-0.20383675178203337	0.0675300324251387	-0.22740421939256406	-1.105363104712047	0.3504389713779816	-0.6483610234620458	-0.5629799344819698
-0.20931792621049888	0.07272695722849301	-0.2241540860870126	-1.1101910946236047	0.3506702103972306	-0.6570189554114076	-0.568756053079377
-0.2142790407051796	0.07766801294753486	-0.22228125714185432	-1.1154686583348385	0.35083899036847954	-0.6651482824221969	-0.5736099069850842
-0.2190174672051922	0.08142656345096154	-0.2214108751399418	-1.1212399842960488	0.35166643246680424	-0.6727209229718872	-0.5773155986539563
-0.22370069583818317	0.08561139610207046	-0.22138047431392055	-1.1274427130543407	0.35253260228079575	-0.6793315356990219	-0.5825343938617065
-0.22846462739404771	0.0890681349012788	-0.22321550304808058	-1.1346378546981182	0.3531774841208903	-0.6867931003993689	-0.589579726225135
-0.23405022872878029	0.09226410705411191	-0.22673901765133514	-1.143020413928664	0.35343389242875106	-0.6948059990244561	-0.5989974260962837
-0.2389387017178705	0.09581874542622713	-0.23130417039451123	-1.1512553181907403	0.35375670289714334	-0.7021799309144331	-0.6073946812722225
-0.24327671329537867	0.09943830151189434	-0.2380079050414532	-1.1595906699691634	0.3543313925150759	-0.7088464298468279	-0.61346305291637
-0.2486766212381835	0.10289195461202141	-0.24471433370383067	-1.1688480327678439	0.353861730715357	-0.7155146901907672	-0.618759491081542
-0.2535617343753919	0.10750694213883089	-0.25217173381771224	-1.1792007718054593	0.35419111917692486	-0.7220930883913688	-0.6249037266726589
-0.2577442150829026	0.11184476628344361	-0.26072748041252397	-1.1901570103910664	0.35461297313053897	-0.7286502575127746	-0.6308675657802663
-0.26112867013829577	0.11591815964426169	-0.26897814529489406	-1.2010426823567477	0.3556530430217895	-0.7354961187749919	-0.6389595298763184
-0.2643674583066269	0.12026323931092275	-0.277938006151606	-1.21236182692482	0.3564428393950337	-0.7432527293051203	-0.6482544815621496
-0.26723474622740895	0.12494859796232849	-0.2881874971369386	-1.2241463800631538	0.35689985264204455	-0.7517323476833714	-0.6551088221420824
-0.27126967480884606	0.13017022298164782	-0.29838921760271886	-1.2357406484666056	0.3582180140831863	-0.7600919339567932	-0.6610400848148864
-0.2750620784639821	0.13538036704380518	-0.3089573623349062	-1.2471958745864016	0.35986881235411317	-0.7685128923343966	-0.6663443845623737
-0.2805795274833461	0.1405298614232637	-0.31963543800283795	-1.2593332647845392	0.36085613488117824	-0.776913988688988	-0.670420431652406
-0.28752960763455965	0.1456079858625998	-0.3294185342478669	-1.2722642000345095	0.3609573541284918	-0.7853471031117036	-0.6759736222162319
-0.29400413200312164	0.1510168426849307	-0.33959365718010537	-1.285302404987621	0.3613924101858897	-0.7934227452188548	-0.6841958046546245
-0.3002969630265339	0.1551039388144215	-0.35023923372442084	-1.2978898408920214	0.36141833404928103	-0.801217654330386	-0.6912716695728806
-0.3066131822776233	0.1594762466438701	-0.36246228801915814	-1.310808560671415	0.36144463923992226	-0.8079262748465119	-0.7001556243241475
-0.31353888898910043	0.16459997276209054	-0.37631759100011414	-1.3234910436384084	0.36131138496938475	-0.8137887648955291	-0.7105589886051178
-0.3219866991201323	0.16976605571561923	-0.39153809378122184	-1.3359395321885952	0.3610815357775359	-0.8181342685439452	-0.7201488193955805
-0.33204554393077285	0.17507654296991684	-0.4070320983887467	-1.3482380663847051	0.361346826077707	-0.8215848612899364	-0.7286043470365116
-0.3427378602233014	0.17987997822188329	-0.4234305939037151	-1.3597787058471824	0.361623078905504	-0.8234716756818695	-0.7380816246437029
-0.35315607044270836	0.18506914593648305	-0.44041681809198596	-1.3700678925930414	0.36186421898631815	-0.8240197857745593	-0.7464734143767909
-0.3631227281492179	0.1898112755355701	-0.45705286857206806	-1.3791481568627846	0.36310914627405266	-0.8230525449656565	-0.7565213338929306
-0.372912924976442	0.19430600403391501	-0.4746775988538651	-1.3865101843178833	0.3648666948510128	-0.8216989109913305	-0.7669301356955364
-0.38296284551933735	0.19854393450929486	-0.492041782622429	-1.3925512025269842	0.36718041572959365	-0.8192793939051161	-0.7749567003879079
-0.3928765846701489	0.20244044260983654	-0.5091193986632567	-1.39718387581629	0.3694982622460322	-0.8166160684424241	-0.7836834127035495
-0.4027682813378623	0.20494995228720117	-0.524680932494011	-1.4007887039823939	0.37244984413282545	-0.8137292947369745	-0.791872258619962
-0.41398745588366936	0.20717406283287756	-0.5394038626754029	-1.40412178335042	0.37619028905592505	-0.8112364776284352	-0.8011482176104489
-0.4250740906086968	0.20844899291929578	-0.553027083912755	-1.4064450501200196	0.3808109117170272	-0.8075892932097466	-0.8129039684748226
-0.4355537168604781	0.20843628531224073	-0.5652464700692665	-1.4078057383536846	0.386644615312089	-0.8038118600806666	-0.8271261204366485
-0.44497142117987176	0.20762261114982358	-0.5762371720330297	-1.4086784197667095	0.39264585931097856	-0.7996781313213613	-0.8433263740725038
-0.45425579581958864	0.2049789733019059	-0.5862642052486814	-1.4084057713886993	0.3995772461224231	-0.7954055889518623	-0.8583669427240942
-0.46344593133542894	0.2022172570839638	-0.5971921391546858	-1.4074586505316775	0.40686902052525686	-0.7917628206532322	-0.8736562597712777
-0.4723853241314414	0.1986070919067579	-0.6077427173300248	-1.4059925543542757	0.41521112850836434	-0.7873413999485553	-0.8900902555651385
-0.4799727288269259	0.1939150084373131	-0.6185094640447856	-1.4032282910938456	0.42453232754115355	-0.7839137780335969	-0.9086923799298608
-0.4877912136502913	0.1886342293387483	-0.6275148675992827	-1.399827099840143	0.4354752156602903	-0.7809536216223519	-0.9283930196781991
-0.4957360735504129	0.1829425410678145	-0.6370373471240699	-1.3947079890872356	0.4465818585964644	-0.7780840212581945	-0.9493618230259688
-0.5016359385425383	0.17625468358865354	-0.6461351036410811	-1.3878111519297713	0.4584788349208804	-0.7745235557000215	-0.9674091317359164
-0.5053705839218843	0.16943099185511626	-0.6534458382366473	-1.380236156319046	0.47118715206560147	-0.7715174513816471	-0.9855971319300995
-0.5076065392777669	0.16290761400990153	-0.660541674384252	-1.3722792894092892	0.4836215444437903	-0.7679990755294898	-1.0031970985447478
-0.5088297831264729	0.15612118992040705	-0.6657985442055361	-1.3633263792194463	0.4961381185229295	-0.7660161932286808	-1.0199231805924016
-0.507952607419203	0.15037562745612548	-0.6697690041660513	-1.353508532766959	0.5082207419794587	-0.7644683411805022	-1.0392727141766849
-0.5063516246074561	0.14421563890484582	-0.6719144137318184	-1.3422966383906836	0.5204766825666273	-0.7632468270886488	-1.0604328441922473
-0.5046705300433874	0.13798225321837754	-0.6717071181893254	-1.3301684176569828	0.5332377452171043	-0.7621240667870164	-1.0825867338830306
-0.5020564033561216	0.1323236158654912	-0.669639548867148	-1.3179289572730521	0.5453962117048831	-0.7602686341053538	-1.1029841528518731
-0.49851978232936106	0.12730889648694432	-0.6676736249006245	-1.3057898541905297	0.5573657103722789	-0.7577487593333351	-1.1219359961465274
-0.4945836212854783	0.12290795938518478	-0.6634760146744049	-1.293213503452381	0.5695869562573251	-0.7554250370212701	-1.1399786372660496
-0.49016883174396525	0.11928047399045333	-0.6578992104160218	-1.2807575573121033	0.5817492622105627	-0.7536451258499444	-1.1598388320870785
-0.4859518060793024	0.11567691497819232	-0.6512513134706025	-1.2673918421513728	0.593489797021534	-0.7524947886282038	-1.1787836820723576
-0.48121555016370904	0.11151841686827496	-0.6437030620905927	-1.252841202909261	0.6051892780125935	-0.7519240788158849	-1.1981941989630462
-0.47675897577469734	0.10743277555476713	-0.6349074350516904	-1.2371778218467835	0.6169530667239629	-0.7502082692079877	-1.2165379651154375
-0.47210458084449614	0.10297391114280735	-0.6244046820280839	-1.2208959080955872	0.6286001281710453	-0.7484845610211706	-1.2326451331502482
-0.46740194132557106	0.0986674700493087	-0.6133917398114022	-1.2041570864054196	0.639866754218209	-0.7467321164670774	-1.249949978024532
-0.4625187382059151	0.09517523565097016	-0.6012542108688811	-1.1871337605921173	0.6505065592927882	-0.7451093129682577	-1.2667753293574646
-0.45735161210548536	0.09153535576508981	-0.5895464869382726	-1.1692770692764358	0.660894715627083	-0.743540428160179	-1.2846924430224784
-0.4510776566951938	0.08695355817872924	-0.5771462174760414	-1.1501360847417479	0.6701853935910703	-0.7420344987706659	-1.3017028135247815
-0.44416451199819	0.08172435842341175	-0.564659808989235	-1.1309604898728045	0.6788702494722176	-0.7403525361438233	-1.3170511567689458
-0.4363458896007247	0.07671438270341448	-0.55182633112624	-1.1107149548602921	0.6866552928104502	-0.7382634905908302	-1.33039954002809
-0.4286398464221018	0.0719154145729697	-0.5379135175039879	-1.0905817247863623	0.6938381072449858	-0.7352588472299558	-1.3434809180218936
-0.42066765389858674	0.06672538650568462	-0.5230539426640297	-1.0700270144701682	0.7008548270240854	-0.731543954707628	-1.3586118280481712
-0.4121806457444664	0.0617956003591563	-0.5082574967347459	-1.0496558083372585	0.7072782908429074	-0.7278681251889927	-1.3737631635802627
-0.40326908276827705	0.057307136194440236	-0.49334067705427914	-1.0290117075601348	0.712981314356997	-0.7236240075040231	-1.390381369790772
-0.39385055555434656	0.052496820058203525	-0.47817986943090557	-1.0080716840988888	0.7186006497331279	-0.7191772609765027	-1.40645863940711
-0.38412345491013167	0.047821349957187106	-0.46346939093667344	-0.9867967971840155	0.7241341156568403	-0.7147228222590358	-1.4202452951462134
-0.37508410598301584	0.04370138364932592	-0.44764168365323886	-0.9654865666378225	0.7298935328714297	-0.7099896274566961	-1.4336730545779082
-0.36733749425150225	0.04097570135515745	-0.43066731498504623	-0.9447423945323027	0.7353776268101899	-0.7052091623001402	-1.4495757508679532
-0.35945822545544853	0.03859230780972682	-0.4131286158812046	-0.9229984285692439	0.7400005610035645	-0.7008650343554016	-1.4654934855423343
-0.3532978864010103	0.03620354485179	-0.3940388775509403	-0.9016960305831768	0.7443218451869837	-0.6966772608424648	-1.4806349820511624
-0.3470468282920512	0.03426291119477949	-0.3754802053259548	-0.88054026776164	0.7483964841218934	-0.6929718166940322	-1.4965651035681715
-0.3404002532611606	0.032478730120700065	-0.35718646288249173	-0.8596011836675344	0.7510883732623117	-0.6906822743298423	-1.511543500748364
-0.3343722827141435	0.03143459952104723	-0.33842774779385854	-0.8386910375743307	0.7528268311125436	-0.6891812922068078	-1.527093579293155
-0.3294105996594389	0.030532082045567184	-0.31967286360091857	-0.8184284141787774	0.7543454023526183	-0.6884486466284395	-1.5407306818316322
-0.32427543242169016	0.030029573120884816	-0.3007527427180514	-0.7992185824905452	0.7551462064463194	-0.6884475909940155	-1.5532265018376636
-0.318569778024875	0.030001172266541566	-0.2816684576232184	-0.7813588016027454	0.7551302850945039	-0.6888206885980936	-1.5681557189736448
-0.31298992215085913	0.03050846262601596	-0.2630843131773212	-0.7651496666633055	0.7536089761790971	-0.6899213506615133	-1.5811637297073655
-0.30748364429950653	0.031373286296385444	-0.24502212963726805	-0.7500039379107496	0.7515364441350003	-0.6910250630505667	-1.594296004418437
-0.3025554929114318	0.033954897243022863	-0.22756750284085459	-0.7365385098253404	0.7488463280581154	-0.6922619355077074	-1.6079521534773533
-0.29640799151109387	0.037198962028100295	-0.21125600106334846	-0.7232727875265537	0.7453141630528648	-0.693677759340476	-1.6167154724722574
-0.2899103820985948	0.041107897470633994	-0.19507641452705243	-0.7108268131087471	0.7403539775829842	-0.6955563285200955	-1.6242503525890992
-0.28370941495849655	0.0464447525212046	-0.17952673576670675	-0.6998059801805689	0.7347924052746576	-0.6963267879389425	-1.6293384073762127
-0.27635065497045525	0.05204314906471352	-0.16456438666305417	-0.6900726751249098	0.7288469648492348	-0.6973564150279911	-1.6308265215698083
-0.2690098879775663	0.059222662931454395	-0.15107597158930625	-0.6824446335645418	0.7220207460856863	-0.6988305182668527	-1.6325974406763826
-0.26247411868504367	0.06648212581842142	-0.1382274410970783	-0.6756497040546438	0.7144650010514998	-0.6999968497814418	-1.6335845721555935
-0.2566196464406469	0.07465518144954686	-0.12580394765552905	-0.6693835587157395	0.705888018710634	-0.7012937365516602	-1.6317901316572008
-0.2511244860306225	0.08410249697487068	-0.11398847604932037	-0.663942953934546	0.6967860782918079	-0.7018867733414854	-1.627670576732471
-0.24599260426975703	0.09442456875082963	-0.10368205601521681	-0.659054878414614	0.6870450938447428	-0.702295653824122	-1.6201803119453326
-0.24089668236419393	0.10485826047660593	-0.09338091867820732	-0.6559198248300451	0.6767951342405867	-0.7025560097033408	-1.6102366720609642
-0.23761055358846261	0.11508409412021	-0.08437128222273722	-0.6557354681482652	0.6659859740435262	-0.7029814473859807	-1.6046287341572825
-0.23570810529649985	0.12578862699107968	-0.07668955682932146	-0.6565762336953682	0.6549158068117219	-0.7033644713108433	-1.59643579536771
-0.23574547417260755	0.1366758121235362	-0.0698432167757323	-0.6579054619998708	0.6436931989834077	-0.7041946999442619	-1.586123438678199
-0.23869678276521053	0.14778482288245032	-0.06576803574025075	-0.6606196797305937	0.6323685446019724	-0.7040465112146185	-1.5760441109854646
-0.24390501924370825	0.15806873008423972	-0.06243913996653974	-0.6636190336387802	0.6205664567056118	-0.7035175139022349	-1.562703918134232
-0.2497444388664868	0.16920830778009396	-0.0602039718976831	-0.6668227524228787	0.6083846339973681	-0.7024592874988346	-1.546265100403313
-0.25680619536178884	0.1807321608577386	-0.0602943017742083	-0.6705892623891359	0.5954816686567502	-0.7013038406425274	-1.5280674259895846
-0.26501503456105463	0.1917191819742516	-0.060865612480839715	-0.6743417153176882	0.5815636703658086	-0.7000164724263845	-1.5128048823498275
-0.2731721368243403	0.20239546709223571	-0.06222666265653119	-0.6783597175698003	0.5673781595761673	-0.6990307278782177	-1.496174006049238
-0.28215674628296517	0.21281552769510334	-0.06546921710162092	-0.6817214342265208	0.552901289845514	-0.6981749602263806	-1.4813776944115657
-0.2908058000624287	0.22331687739318523	-0.06987631748214981	-0.6837859052359951	0.5376299099385814	-0.696612122929795	-1.4667047007950895
-0.29937629144102795	0.23423695523378907	-0.07491540618501476	-0.6855963409359969	0.5220957935280659	-0.6942031184853625	-1.4521971185110965
-0.307885464691406	0.24514864076759005	-0.08072510434904878	-0.6879005078931201	0.5056550211557226	-0.6910348469458781	-1.4406363350518212
-0.31524069906016505	0.25612266245203325	-0.0871891298052228	-0.6896306963816567	0.48865523131666116	-0.6872471259248947	-1.431385446367291
-0.32147676464403147	0.26703074477006516	-0.09435877959787702	-0.6911619095030935	0.4712524740728663	-0.6829298086022624	-1.4238040147424085
-0.32722659658628167	0.27777283884704584	-0.1028775862639696	-0.6931997916601024	0.45313694330937776	-0.6779858515645186	-1.4162338976603324
-0.3326628689193202	0.2874338248846119	-0.11191857774793794	-0.6947669180699321	0.4347667337154012	-0.6724733841964264	-1.4103373709466254
-0.3371756864525675	0.2972082381779331	-0.12172850882900595	-0.6965584094891819	0.41644782290782895	-0.6667694220992122	-1.4022368186058154
-0.34244270291736745	0.30702728508838345	-0.13186017168788133	-0.6980966380994258	0.3977851632579973	-0.6603549561893237	-1.395999694051216
-0.3479312492247562	0.3172895155615083	-0.14213307496838107	-0.6993342599802465	0.3787130933044899	-0.652865725264563	-1.3897281101370007
-0.35402118651421116	0.3279924456118387	-0.1528684215087291	-0.7012846872838392	0.3600869961149355	-0.6450836294363321	-1.3831944678771613
-0.36052247418577876	0.3381007212637773	-0.16491371778398056	-0.7028681615933701	0.3412510483502363	-0.6370384748521942	-1.3750028226100022
-0.36744822969632135	0.34833018315471165	-0.17650545248974664	-0.7042549511434344	0.3226540799111199	-0.6291003644368219	-1.3650090239912052
-0.3750768185003809	0.35844685375028673	-0.18788487892399375	-0.7052021707323816	0.3034540412769267	-0.6213503992887258	-1.353897297038876
-0.3826613323529293	0.36835703981637097	-0.19995041978354283	-0.7060079546739789	0.2846569382780247	-0.612720401608585	-1.3432594141555319
-0.38934817595069865	0.37824156244849133	-0.21099529006521545	-0.7070131327089083	0.2661791713819324	-0.6034196457679939	-1.3349472293287088
-0.39580643050151065	0.3884296625369805	-0.22131122676612425	-0.7078574597909685	0.2480987287914359	-0.5930919446135707	-1.3287275492625485
-0.4021615322232011	0.3980154698310643	-0.23074335503404175	-0.708581166355884	0.22949311407658018	-0.5819052944320006	-1.3236302884125228
-0.4083762261158646	0.40700065744877895	-0.2404862654630443	-0.7092780309590301	0.21145815839862972	-0.5698915286808216	-1.3177293249461643
-0.41412484431001756	0.4152760391065752	-0.2494571222297548	-0.7107323518754932	0.19421332762536067	-0.5575855786397707	-1.31146119504369
-0.4190724620804596	0.4229013783053545	-0.25814017424993196	-0.71137034575254	0.1771009442192402	-0.5456143204104821	-1.3049723138163727
-0.42295087547939003	0.43067336859429856	-0.26419857474834013	-0.7121059631822462	0.1603793885604453	-0.5333253839595875	-1.3005199050392962
-0.4258031790190608	0.43889894116364	-0.27023404724328925	-0.713146429289277	0.14404244557664042	-0.5192978407057869	-1.297194551364187
-0.4271004046583286	0.44701207225466105	-0.27517177781441976	-0.7151014128329098	0.1287327146977145	-0.505090147122597	-1.2949055021369518
-0.4279117872989075	0.4547631473773536	-0.27898063218388564	-0.7171300878986425	0.11365946909074195	-0.49091678484230644	-1.2930670062475464
-0.4293598433391936	0.46267893788036224	-0.28298744558449773	-0.7184921213520911	0.09809957641427955	-0.47684734545538676	-1.2893038336434894
-0.43085162968638896	0.4697212092722893	-0.28656125007172056	-0.7197520799424825	0.08297799105358922	-0.46232663770575594	-1.2827850911810217
-0.4323607501143395	0.47640711730671	-0.29123867520858104	-0.7200520600336279	0.06930558238469425	-0.44814054028504774	-1.2789946814797537
-0.43398687654621504	0.483159887653153	-0.29544951111348894	-0.7196060359771466	0.05599822156848095	-0.4340113323710974	-1.273931219818581
-0.4362480860312472	0.48931931125858996	-0.29973202260814	-0.7180711795633467	0.04340102759355905	-0.4191541322727359	-1.2666940243939686
-0.4386391037136111	0.49487381298279826	-0.30289683270818385	-0.716805409617067	0.03086356623711614	-0.40245265540220293	-1.2622307359095077
-0.44229814689096597	0.49964062297845907	-0.3070329113781452	-0.7153376738017009	0.0185820930566597	-0.38564456662535285	-1.257237264275757
-0.4460294815677051	0.5028994076883742	-0.3104335809835235	-0.7130120068581013	0.0074215338031514665	-0.3702795370309125	-1.2515869070373267
-0.4510271912999492	0.5050140679923317	-0.3143370182614856	-0.7094594594855312	-0.0035736159617831033	-0.354825919343149	-1.2456456082854623
-0.45722795627901147	0.5060829765103894	-0.31840606316700226	-0.7047989099831548	-0.014458841936586541	-0.3396391304924874	-1.2365443323666525
-0.46360732248851994	0.5057960172753405	-0.32174979333062736	-0.7005047011438006	-0.023968162333529965	-0.32452570436973555	-1.2278167349096334
[truncated: 1,001 more rows]
