# Supplementary material for: Obesity dysregulates feeding-evoked response dynamics in hypothalamic satiety neurons
Source: Sci Rep. 2025 Oct 14;15:35837. doi: 10.1038/s41598-025-19800-2 (PMC12521569; doi:10.1038/s41598-025-19800-2)
Supplement: Supplementary file 6 — Supplementary Material 6. [file 41598_2025_19800_MOESM6_ESM.zip › Supp Fig 1/Supp Fig 1h/MPK122_NCD_Late.csv]

0	1	2	3	4	5	6
0.015474956601582423	-0.5716987631352103	-0.8772748961260557	-0.23571273096752657	-0.3296178578733477	0.10389651819953785	-0.0004380682821036076
0.016030973767038235	-0.5582377944115372	-0.8629096080133619	-0.23052601439194595	-0.3265779456312105	0.09893624740605404	-0.02915330305009297
0.017696522863634278	-0.5536801749515614	-0.8624268987732088	-0.21757245678978698	-0.3341239647949947	0.08814385920040797	-0.005910752693161268
0.027237802368586195	-0.5466121599759395	-0.8656898028271727	-0.20428560490800898	-0.3321591500078086	0.08239753207775914	0.029224121245707366
0.027068206526425283	-0.5444790294840578	-0.865438006215798	-0.1871605609628464	-0.33370332909196054	0.08263526669661213	0.06442586276596605
0.025093976026743636	-0.5414302449333295	-0.8660503759212828	-0.1799625099201817	-0.333659978022026	0.08182685892738342	0.09233260589119599
0.0226761916675075	-0.5313067614222579	-0.8683552277158106	-0.17017239699559492	-0.32993036606205983	0.08244452358271465	0.12729628736362442
0.02449942923229552	-0.5221772349841585	-0.8716666272761306	-0.15625178783111052	-0.3320530312258294	0.08373584346893595	0.13240215661333618
0.023387884622749704	-0.5099656293471789	-0.8691797133783772	-0.14364862771212852	-0.333146557614321	0.08969472789799007	0.12684215475779093
0.022005756851023683	-0.4991893025430194	-0.8674166942878494	-0.1299947877843457	-0.3341654787932481	0.09362591659962083	0.14350423238367396
0.01952649621104211	-0.4887268380287969	-0.8673382658487303	-0.11675132037729805	-0.3358796593025844	0.09710248376069319	0.1596522168538733
0.018599198422209612	-0.4798093665718551	-0.8697122656720206	-0.10737558930389006	-0.33989392280042763	0.09943105220688783	0.1811585155024947
0.018364686352039604	-0.46821892326582243	-0.8702901343131678	-0.09939543307376303	-0.34605541207166246	0.10258075287586982	0.19133427804316241
0.01424075432335671	-0.4572549305495644	-0.8723685380917878	-0.09204754725010772	-0.35161241681954336	0.10732419833543344	0.19923909494060765
0.008997510351564455	-0.44806029895933386	-0.8751836848977879	-0.08484975781524064	-0.3568359292255245	0.11137565558724755	0.19616403818630304
0.006519730683258683	-0.4412389325871054	-0.8783260294479818	-0.07744503378170971	-0.36233554606862817	0.11746016862752559	0.1954938100709222
0.00613038692662715	-0.4356891313071208	-0.8837046975822272	-0.070802805690558	-0.36883755400725027	0.1246516666715031	0.18423054067100958
0.00737779717338854	-0.4277679860689566	-0.8871400965202072	-0.06566858397412947	-0.3729463673514376	0.13008232955135166	0.17673784138632134
0.009745776577619908	-0.42051494083041246	-0.8943780513938965	-0.06339339192397266	-0.37603456146227976	0.13504502432701118	0.17111232462602177
0.010196732968236404	-0.41205357216441574	-0.8998164966307325	-0.060664699552171755	-0.37935822202604363	0.14192913754811473	0.1568189291703997
0.01120388381638051	-0.4029739201169859	-0.9067908906149791	-0.05658837958614755	-0.3818002787269064	0.14848755498651742	0.14708714577422508
0.011245968890144951	-0.3940378699197366	-0.9126356727748923	-0.051153910873841905	-0.3835334550641131	0.15533969971425016	0.13174769851578882
0.0111961776488329	-0.3863779546568397	-0.919730234046179	-0.04573637406565771	-0.38431377455709753	0.16261491674956263	0.11390635481234831
0.013540867574808692	-0.3786275492777942	-0.9273769366974312	-0.040599122782667384	-0.3854326233373855	0.16969356275328357	0.09867489919921735
0.01728032756542834	-0.3706147013957475	-0.9341991139187908	-0.03660447045911021	-0.3879383222594385	0.17650362334145728	0.08594994980724549
0.020882171320304586	-0.36207202175048825	-0.9416339066889794	-0.032023525537185425	-0.39010713594374796	0.18228207083639053	0.07182989643590543
0.024838502750682903	-0.35369527190273603	-0.9480200807881833	-0.028187401994457077	-0.3912823401511943	0.18778102431282698	0.06320133425137585
0.028524577571193456	-0.3474431676674796	-0.9544111428019102	-0.022656600469179264	-0.3935251997855719	0.19291665439001865	0.057467669469930885
0.03356608198459983	-0.34283141410710943	-0.9605173940314109	-0.01562150688748885	-0.3953849863938067	0.1981780716506289	0.05491120491099653
0.038566633458788496	-0.3395001556924611	-0.9680280135111505	-0.007875948152792953	-0.3965209231416935	0.20133642880214084	0.05225989779339624
0.04558658283588806	-0.3381935377520604	-0.9737219072097292	-0.0007311413967346688	-0.39703549557193607	0.20532102898701268	0.0509449914435923
0.053591353271442946	-0.3376398111218911	-0.9798329132277674	0.0064881821221027605	-0.39733916685642284	0.20910655920178836	0.054444052080533226
0.06421643900372764	-0.33839384161998204	-0.985941801704683	0.013571393906435313	-0.3979777771170747	0.2121363193234803	0.05809245587381408
0.07464691741799853	-0.3397320474242534	-0.9931505235187958	0.02056237435898603	-0.3977764875418117	0.21511116466573085	0.058752859221216314
0.08572543840579987	-0.342261861150342	-1.000191191224993	0.029570803545386673	-0.3970834431666209	0.21774970000820737	0.06029985411582839
0.09763394862542564	-0.3461449398641837	-1.0063450975829538	0.03937668374066131	-0.39609014268741316	0.22037416633605358	0.062299463689187554
0.10922662506932489	-0.3518318035679399	-1.0124379596294735	0.05027314809497034	-0.39553057998446384	0.22173607691123107	0.06320807937406252
0.12086634395152526	-0.3579503190362205	-1.018470994257376	0.06165702043243361	-0.39386332054072426	0.2235211550661647	0.06584164363262945
0.13266797559616894	-0.36440955297678745	-1.0234860533100583	0.0729060106090509	-0.3915734067227866	0.22411597430878538	0.06518496273221348
0.1457416401234993	-0.37167737680199137	-1.0275217167370614	0.0828525789821957	-0.3889462664390408	0.22477357852482593	0.06571289978540125
0.15654558671565957	-0.37884883819102055	-1.0315980360592285	0.09272325241421374	-0.3858006057520622	0.224788226350659	0.06421243313541715
0.16740494262270975	-0.3861100990432323	-1.0354888655956302	0.10211129819794798	-0.3824737886551441	0.22540908190859452	0.06374282244601387
0.1779654982980951	-0.3939385760213219	-1.0383944473533697	0.1120256480959762	-0.3783796919521934	0.22529657693416125	0.06502000146154886
0.1880264206068729	-0.4023743984737011	-1.0391184890369496	0.12197824236271818	-0.37478377722355544	0.22490747006978154	0.06903242595644238
0.19771453612279413	-0.4112024018961634	-1.0398049955203352	0.13104771514475996	-0.37023627722529395	0.22404935972585124	0.07360489358012776
0.20730594853110693	-0.419618988653189	-1.0397670613613548	0.13912094211176826	-0.3649822511967158	0.22206621039651553	0.07596383428763713
0.21716817105202776	-0.4272876203562236	-1.0391656048967117	0.14640741195185664	-0.3589361920189066	0.22070742535963778	0.0778229956602184
0.22722505941346977	-0.43501144906777356	-1.0389727662151305	0.1534166406979699	-0.35349682419313144	0.21918968089027854	0.07864817697557905
0.23660733842550066	-0.4426295407138071	-1.0388489177240527	0.1603099737010306	-0.34807843869700367	0.2176088673587819	0.07995104176062752
0.24435252021134174	-0.4505813627517463	-1.038552129685066	0.16770143976089155	-0.3427856645333141	0.21549942088841018	0.08183239940813758
0.25737966708935434	-0.45731624476876837	-1.0410464209643557	0.18302204573268888	-0.33859401506560993	0.2154789237770044	0.0840546952077144
0.26980715020950735	-0.4652651317053483	-1.0429453622253664	0.19815869311784315	-0.33477615299007507	0.2148178025485256	0.0852484827345395
0.28066075397586093	-0.47315064974087173	-1.0447621646888399	0.2119737284263626	-0.33109355508812055	0.2151011496930398	0.08221656792258625
0.29054646228809583	-0.4818523010475778	-1.046334716319681	0.2250686034338946	-0.3278105807611414	0.21541731363379304	0.07628478643390375
0.2990424335686231	-0.49058592268990203	-1.047389960839313	0.23686440589138563	-0.3251068739063375	0.21530014545868056	0.0696549317261331
0.3061596642599137	-0.5004498095156986	-1.0487857909112228	0.24906466578414588	-0.323293075430098	0.2158475274210842	0.06489434323447299
0.3121400417780753	-0.5116847756203221	-1.0495979227839802	0.26021521053350594	-0.321669452277805	0.21577930060735845	0.05767341900096151
0.3168265369005003	-0.523917292859993	-1.0489962124631342	0.2696533612450221	-0.3192753901362369	0.21561473780706322	0.05240452727041732
0.32168282649503105	-0.5382026233062313	-1.0480332897795102	0.2788561664784141	-0.31781107121506524	0.21432319636464786	0.0483845219591974
0.3269382854366936	-0.5535223792210118	-1.04637948208752	0.2876593737798609	-0.3162293428005646	0.21382075039299192	0.040020607068459266
0.33217412780469935	-0.569313115796524	-1.0435805629594594	0.29652453771643283	-0.31407783948624285	0.2131265021566672	0.03135220235541891
0.337083251838871	-0.5855866195301943	-1.0403703093192342	0.30590614135066835	-0.31084703531957897	0.2124909363924604	0.022131604400034238
0.3412778201311136	-0.6031623172070688	-1.0361100062164217	0.31543047323284157	-0.30684697672343886	0.21174953634616048	0.0177823421215072
0.3466925128318993	-0.6210310712257331	-1.0304681818766486	0.3251967884848797	-0.30277936867353944	0.21003089646771791	0.010182715677529899
0.35297370808647727	-0.6389579132799008	-1.0240437822057915	0.3350403296813654	-0.2985649313886796	0.20878502440051233	0.004310628513277716
0.3592871286080085	-0.656665712338629	-1.0162007566486269	0.34554424575878145	-0.29379884680410356	0.20625799665121183	-0.001688474269397468
0.36546124776735417	-0.6755035538097722	-1.0068178348961103	0.35666570899375144	-0.29017061629861446	0.20287557675943535	-0.0033245407042236863
0.37119639719962116	-0.69541928916224	-0.9978311590641169	0.36769284437164423	-0.28739244356999083	0.1997471795705967	-0.0030951996744703557
0.37643298339348863	-0.7152393057572332	-0.9875351218874826	0.3792622731202778	-0.28430278003479104	0.19734439630066408	-0.003614209211511641
0.382098893975633	-0.7355735799163372	-0.9761941300254691	0.3893932609420478	-0.28186911036895596	0.1939326578886946	-0.0015071697457944284
0.38790161961162434	-0.7562968879933316	-0.9634547894227123	0.3987033469901766	-0.2806449375500726	0.1906965076840938	0.0004543981194693146
0.39460142920825036	-0.7773079587256632	-0.9494322501371577	0.4078153722780877	-0.28012453895055095	0.187795612534858	0.007347331907602428
0.40211494074846305	-0.7987512922069028	-0.93452506853885	0.41709657938862654	-0.2796572311875682	0.18455033488851308	0.015538851201709936
0.4079508145980511	-0.8211460604984038	-0.9193143532132049	0.4261936498843546	-0.27879779197339916	0.18144993365674508	0.025081770483366683
0.41377526913002893	-0.8443255462613494	-0.9032307153654833	0.43558623386718415	-0.2775477789325136	0.17783193948669834	0.034584718205919615
0.4195063444235413	-0.868580438474257	-0.8861671543973847	0.44460633970848396	-0.2765061979894659	0.175468349872183	0.04298178985204096
0.42475388149084314	-0.8929182970944762	-0.8692808898149403	0.4533181270951834	-0.274494976766381	0.17353020558621446	0.04879481247604606
0.4295006046957404	-0.916356785351496	-0.8516605486473421	0.46208273986639237	-0.27171333264001013	0.17210042685921223	0.05085613847190695
0.43320397558699075	-0.9389376147065444	-0.8334805893789252	0.47076053525082107	-0.26897065846873836	0.17019206119078378	0.0530483598501124
0.4366752937632826	-0.960466153263455	-0.8161103086880691	0.47996790816716994	-0.26639077952018725	0.17016389053786818	0.054967004536850106
0.4390569535253074	-0.9810301606689533	-0.8004709542947658	0.4893255240315738	-0.26339139863479544	0.1692406781826014	0.056077698455590366
0.4409237698313613	-1.0009152174109919	-0.7846069772035829	0.4977039199622675	-0.26014151428878785	0.16764168823273634	0.050638510556592534
0.4402180343044824	-1.020231997286949	-0.7677571264217958	0.506436571714039	-0.2563832100499448	0.16632119995229472	0.045087781018827794
0.43929290250032815	-1.0389689713030337	-0.7490828786745246	0.5152096184854227	-0.25374666607129714	0.16419891061477637	0.044153645735751965
0.4377743117168843	-1.057362140090147	-0.7301947242542162	0.5229113593226136	-0.25077840168138804	0.16210174271226946	0.04418053616921197
0.4344792819833748	-1.074478008099154	-0.7111786561261639	0.52932904892927	-0.2479208854133271	0.1593039078534969	0.04485862231024129
0.43142478254151834	-1.0899457394808552	-0.6910357082958103	0.5358767111930248	-0.24528081727743964	0.15800329967285776	0.04587336393197558
0.4288049371222297	-1.1047877673621227	-0.6699637380239287	0.5415173373329963	-0.2429711841342169	0.15541152358964902	0.04679788949735986
0.42613340360866425	-1.118917194832349	-0.6483778314524897	0.5464875921824697	-0.24123499863491624	0.15313425636808134	0.04918127103780692
0.4219649180677402	-1.1326020260070118	-0.6255914892918326	0.5522164234437213	-0.24005391519072142	0.1505367281746289	0.049948422546409854
0.4181465223683062	-1.1457321291973537	-0.6013644321189872	0.5581349966746686	-0.23950750904027798	0.14894594960093643	0.05181873119454655
0.41313529810718147	-1.158719658738743	-0.5763685567656356	0.5637949345678588	-0.238969649761364	0.14693975919528368	0.054428799710456874
0.40863140903450174	-1.169961809520688	-0.5519567103550357	0.5681675472601936	-0.23932892854549023	0.14474216230059053	0.05511363417919507
0.4046818065398116	-1.1799138086057352	-0.5285847605060051	0.5723201732826628	-0.23879114532943993	0.14311615438317804	0.053006027069892214
0.40024991317354197	-1.1886017209170332	-0.5045658564476931	0.5764869567287512	-0.23897702313044974	0.14138885222255004	0.048813503235031946
0.3961143437004605	-1.1967333542996257	-0.4803523380690574	0.5815807922946945	-0.23990877576481237	0.14025043494734898	0.04587251081654964
0.3921758525599858	-1.2049037499007422	-0.45618706694473843	0.5863293192722561	-0.24134027822800322	0.13747425295522145	0.04244547221182761
0.38709632995352733	-1.2126362041710301	-0.4303910429936715	0.5912236492248877	-0.24206390279548926	0.13520223930322137	0.040121786871216966
0.3818995204257948	-1.220229634877958	-0.40394746380923297	0.5959516030335643	-0.24326277689706963	0.13323264624947082	0.037627230015646676
0.378709354856077	-1.2261886716806303	-0.37669305421862215	0.599765777748299	-0.2435910307087372	0.13091698751284683	0.03694721763348517
0.3756246532230887	-1.2302739983128197	-0.3491394045715922	0.6032007100002807	-0.2427683707677438	0.1279579028048243	0.03982091769174241
0.37352672777427287	-1.2333204491390128	-0.3219946148434416	0.6073373354777052	-0.24179698541025077	0.1254950453479202	0.04438542599978834
0.37251136627441	-1.235464858572571	-0.29373807416990083	0.6122908091035114	-0.24004558062058276	0.12185740421304936	0.050865163141126726
0.3709893865094349	-1.2368849239418376	-0.26519877103216416	0.6167561594867053	-0.23857090955723884	0.11813124968915212	0.05624302630345178
0.37146285536807433	-1.2374087092881672	-0.23629887835475832	0.6210690017009537	-0.23636808241335697	0.11417306035438904	0.061879143782807094
0.3732918090743733	-1.2365030090300575	-0.20685852410208566	0.6256061128825746	-0.2336546279927515	0.10915906170146922	0.06448932474487949
0.37480244548478225	-1.2348344820644097	-0.1765755157158258	0.6303754331446215	-0.2314632548746835	0.10464893654568072	0.06788449794366952
0.37743081723637334	-1.2314721007468763	-0.14743284423813577	0.6356622382400023	-0.2292058565479847	0.099586019564142	0.07208931063321125
0.38076167651958176	-1.2258248511636718	-0.12012159925163593	0.6399509389762102	-0.22577952955543637	0.09419254947282038	0.07823539312686281
0.3838524622406572	-1.2197628556065545	-0.0935068932015834	0.6431547753252101	-0.2230610752264735	0.08773756078422022	0.08340669742677968
0.38667069518623215	-1.2133005206103766	-0.06790437337467367	0.6447520540885403	-0.2207710532510103	0.08123839079244963	0.08672048595012348
0.38922900421207557	-1.2057699943593403	-0.041578068449322436	0.6456891490885216	-0.21858142428631133	0.07492536504396922	0.09013702352723144
0.39171786535179726	-1.1985395675699224	-0.016801454537873683	0.6456662182023877	-0.21632850080847005	0.06903701112221924	0.09340602622690863
0.39407823998634	-1.190566820081364	0.007007060749806657	0.6452170514827708	-0.21426836604120988	0.06292382118859767	0.1003781383449143
0.3964357651906333	-1.1822593827630827	0.029715600687515067	0.6442964502087618	-0.21252506494556817	0.056542660656141205	0.10839943281953139
0.3985694360932667	-1.1732928798247437	0.05135344500793703	0.6408458274765998	-0.2113589193885219	0.05176924618509468	0.11920546340303619
0.40075520879410886	-1.1620742445586971	0.07133184935592549	0.6364054808790007	-0.20831020393035724	0.046982526009837516	0.13066765433127378
0.4016466827434112	-1.150735714739214	0.09074165444316667	0.6313047734203144	-0.20582763622502878	0.04262485906010431	0.13831713912052976
0.40301689742463653	-1.1389817469047525	0.11029430743931996	0.6266686331613268	-0.2044226707836714	0.03740220545696951	0.1461078749752356
0.4042509161927262	-1.125455342100397	0.12823777003833706	0.6233054180664934	-0.2021872547197235	0.03231866897226393	0.1563006324800619
0.40574899846257556	-1.111340894890911	0.14588160902771896	0.620663454861448	-0.1992594450841749	0.027001147111331798	0.16279082079116758
0.4066754279448587	-1.0961590521737676	0.16086496029982905	0.6173310056124381	-0.19642957867155147	0.021119702465652878	0.1667233816869351
0.40762315598160637	-1.078104699414286	0.1752866576395753	0.6133173609901633	-0.19434045054644108	0.014928903260388034	0.170485355363879
0.4093652618604978	-1.0580003455955735	0.18893391748478083	0.6089324622921851	-0.1922473178223014	0.009184492379112442	0.17278986730047988
0.40945525470410393	-1.0358517870179864	0.20065960002653566	0.6036629338806934	-0.1898753126410325	0.004073235180705053	0.17329202004122518
0.4091925698931832	-1.0114903403024262	0.21179152757129366	0.5984574477101448	-0.18660126595055726	-0.0023808964085851557	0.17096397856068643
0.4091947076012135	-0.9858976127916779	0.22229659060168225	0.5935637624882258	-0.1844130250328768	-0.009013363655311007	0.17071706216759508
0.41021934347968325	-0.9585394149219447	0.23147208583032297	0.5879659007747023	-0.1819460102265393	-0.01592033599107188	0.1746373598533712
0.4110099541429055	-0.9306919759695763	0.2410798388676478	0.5816838927672311	-0.17877054890612548	-0.021747354463585094	0.17509580089252622
0.41206976525646205	-0.9029919348177233	0.2524253555202878	0.573425270860555	-0.17568778210895986	-0.027523220674667975	0.17460880537051543
0.412368501373127	-0.8736467992450109	0.26445015587170384	0.5649072044660103	-0.17375979023080348	-0.03244353406737555	0.17521422844586326
0.41269532026261796	-0.8431719436496972	0.2759079247101059	0.5565547284582707	-0.17181461482889276	-0.036605134268194145	0.17702500658533
0.4146306217024126	-0.812399664400322	0.2867078335509403	0.5479631937192967	-0.16977345335315513	-0.03977053408269582	0.17888616660987008
0.4171870436191984	-0.7819884810829161	0.2968722730317404	0.5398386562988957	-0.16702647158045786	-0.04200673433159967	0.17586753556680043
0.4207084734098285	-0.749578221449127	0.3080211997627687	0.5322541236365412	-0.16502804166954818	-0.04362025762568429	0.17128680397215432
0.42580475750448776	-0.7164800576806529	0.31798941477411224	0.5265074345699524	-0.1635424392058885	-0.044840664683334704	0.16828406714655297
0.4309461756124479	-0.6832030858537572	0.32766411327596623	0.520281034232164	-0.1622049153439284	-0.04685306745651646	0.16176911216611836
0.4353052742038647	-0.6489480853997499	0.3376951213461934	0.5145052252720644	-0.1621843235090331	-0.0479155697648498	0.15409301628046487
0.4385889711346819	-0.6134805579339218	0.3463540776237316	0.5090910615108002	-0.16271008645739213	-0.04804999173236771	0.14886684848247253
0.4424266866062872	-0.5759934174765121	0.3536027167907945	0.5043414906063152	-0.16328809780976525	-0.047509791861553505	0.145238183828483
0.44752676722136175	-0.5383793815454301	0.359851492819708	0.4998925961154074	-0.1632575594479161	-0.047775975179344524	0.14160212495713173
0.45440785163603914	-0.500300853475722	0.3663655290424003	0.4962417677908849	-0.16359503427803607	-0.04797756499650764	0.134807176852796
0.460029166086114	-0.46304921566104185	0.37308073614978865	0.49410745496582154	-0.16458694719300254	-0.04781360633929499	0.1277949587899075
0.4648445790135651	-0.42501586985017814	0.3796868351721111	0.49205681460469597	-0.16670561241822734	-0.04799185450009586	0.1232809088615738
0.46950470615850504	-0.3872576543973475	0.385666595846918	0.49061391201697135	-0.16892808137677964	-0.04716345004246801	0.11999294617143619
0.47300147310513596	-0.3495776783904521	0.3915172503766332	0.48918082808043173	-0.17148721279537046	-0.04529961751244289	0.11756660618420915
0.4758227963654296	-0.3112898161195549	0.39698422531741595	0.4886477416202625	-0.17471796815779647	-0.04221832899549227	0.11600363965502708
0.4792297012724622	-0.27269887057073816	0.4012620962663928	0.48881930342470814	-0.1781613651410798	-0.03982215677859146	0.11407302626387628
0.48384884413850693	-0.23362481139300742	0.4054786917741094	0.48976459927875904	-0.18082390176677796	-0.03761233636794447	0.11067394164276205
0.4876401822663273	-0.19495492412430435	0.4088205719582664	0.49129387717656026	-0.18454062342457533	-0.035412877684408865	0.10548666710735237
0.4897560469699672	-0.15620418203946423	0.41155151559347936	0.49328573490393834	-0.18892026428774536	-0.03308596984125897	0.10014841319646973
0.4905718013258192	-0.11686672877009233	0.41364197852115697	0.49499647108125533	-0.19327529337871271	-0.03055157914239312	0.098211412791279
0.49150070052371053	-0.07756959809177333	0.41517597180517235	0.496584554649828	-0.1974153176577667	-0.027519781367594767	0.09736974476166597
0.49330652530468155	-0.03844070692323422	0.41644296331164443	0.49919354118387993	-0.201861451886665	-0.024005402584753543	0.09691396676177412
0.4953564645584533	0.0005567646216950192	0.41630288442559504	0.502445593675396	-0.20595992898571291	-0.02043391901126302	0.09649251887146784
0.4982875596393139	0.039314201290017316	0.41568636627361555	0.5051651060489002	-0.20985721575227945	-0.01634610018730666	0.0951827197154143
0.5023225434455627	0.07842959651590874	0.4138014910274707	0.5081344083699129	-0.21327860088844056	-0.011532193487395764	0.09401346105639306
0.505590318125715	0.11589722309174344	0.4118987812873839	0.5104485006554681	-0.21636547656041014	-0.0060887199991915796	0.09069304609266803
0.5073552365505286	0.1518464039763184	0.40987198017261356	0.5136864230194192	-0.22028447537384416	7.345772459060873e-06	0.08449305252026518
0.5079392651264266	0.187692126750935	0.40775256368672885	0.5176263160185727	-0.22304994119164384	0.007269292471902531	0.07881519821562843
0.5086538505541376	0.22347951883233083	0.40597176786638045	0.5224492083680529	-0.2256862986795713	0.01580505282855855	0.0736152745591243
0.5092232426179493	0.2585320207711423	0.4036511790555861	0.5271159681725366	-0.22914866548385093	0.024623420622286927	0.06719689920385534
0.5092882183235665	0.29480607092506794	0.40097266830787953	0.531558069042762	-0.2327222290674269	0.03374584593445849	0.055945530590877354
0.5081398403810355	0.33082679743226956	0.3988003145150297	0.5357254862250765	-0.2348389658175778	0.04378409057846988	0.044528714858556265
0.5058225869891011	0.3661810831605387	0.3968085697848179	0.539612542787662	-0.2365218089473615	0.05368127715382161	0.03130185895287248
0.5008666885742479	0.40106081659412013	0.3953415044780019	0.5444704122808566	-0.23836289646480543	0.06224246048815049	0.01839990327279331
0.4946346797097639	0.43378595833170513	0.3946496426933908	0.5496389503543441	-0.24073228016931172	0.07076130035680471	0.005901801766323463
0.4889838639542056	0.46788428830600354	0.3940908178744417	0.5555139729825184	-0.24265321399063447	0.07955898106301391	-0.002958139745869516
0.4825610039910622	0.5021842336099372	0.3930099786854108	0.5603985702593779	-0.24419848077289227	0.08857870444182697	-0.00869936921528781
0.4771418633160958	0.5354319853136074	0.3922680979561633	0.5642813138170086	-0.24612314195589488	0.09827128821793606	-0.016253999814753207
0.47072103990918424	0.5681280694462302	0.3914968910098063	0.5670174807037826	-0.2480836873767627	0.10751797806486149	-0.020867851641300644
0.46331027766431954	0.5997725444668454	0.39181209814230716	0.569889958793325	-0.24906354766114205	0.11651203860403167	-0.024610616426280412
0.4554418797968231	0.6285863642595959	0.3930875881251325	0.5730998505404629	-0.24995308672798053	0.12537909659859503	-0.02763949120060489
0.4473995835055275	0.6562613331710851	0.3957185867593653	0.5765991027966325	-0.25163232251058326	0.13281380227230752	-0.033611416163415335
0.4402444356543537	0.682686443797919	0.39961734386140196	0.580790051236023	-0.25329561497655884	0.14044824738242653	-0.03745004777330502
0.43390311238647383	0.7072751676239558	0.40338140309367015	0.5848273617745972	-0.25532725225084413	0.14875400203444808	-0.037910394117423515
0.4271172181899928	0.7310756545364158	0.40829885409038263	0.5882152811249566	-0.2584941861127064	0.15734989870726018	-0.040456875492443645
0.4197641312917731	0.752683036711758	0.4147584426157454	0.5916375530630188	-0.26209222442333624	0.16598339546299265	-0.04549985040243411
0.41235646343452276	0.7729685514885982	0.42174524984088396	0.5944095591047028	-0.26703329379218627	0.17384332633670682	-0.04852161273941591
0.40437412014302754	0.7928117121719304	0.4287958661374671	0.5984072167794945	-0.2719810999754422	0.18040628212872267	-0.051615942525059966
0.39670991878507705	0.8111403869341688	0.4359158557293473	0.6025680799227424	-0.27648524378645095	0.18701756080085194	-0.05743247937975919
0.38871739134844463	0.8286029674830725	0.44408036674658635	0.606935529624625	-0.2813576020935212	0.1942309807220842	-0.0619349795347033
0.3791147402106739	0.8470883008295171	0.4531500658236035	0.6107835124709171	-0.2864912637095397	0.20132443850890613	-0.066680699473092
0.3686083792064588	0.8657985942735072	0.46143442495500514	0.6134637239584844	-0.29204159188168843	0.20880901127124046	-0.06829772177496715
0.3559345406450869	0.8835708899589667	0.4689525845068485	0.6141842864423872	-0.2979572960118982	0.21587565825709207	-0.06726690159281608
0.34190594788958745	0.9010863708928852	0.4785534358742399	0.6127239359675865	-0.3038789917419489	0.22273704652492993	-0.0702721150752144
0.32673379559653365	0.9185730865801114	0.48762949367915814	0.6103880889759257	-0.30815562036471217	0.22963911212086344	-0.07044219816546682
0.3100222298512723	0.9347495930710542	0.49592833004618664	0.607330860339469	-0.31138416236479516	0.2362864722557841	-0.06885473911010281
0.2931641400435857	0.950120527538899	0.5049603949062484	0.6041059438756239	-0.3132910499797546	0.24177980400520696	-0.07125371622315213
0.2749623406852822	0.963955085699344	0.5140019373310387	0.5992342761547962	-0.3151242296638564	0.2469111912670958	-0.0726289286193562
0.25656092675143194	0.9777310814461978	0.5236475810852277	0.5937208874470071	-0.3177876387824961	0.2521437535585194	-0.07168429060618524
0.23740222365862532	0.9907814494830177	0.5315158206538037	0.5868807206177361	-0.3203922667779095	0.25659910042468936	-0.072322835522409
0.21834082645596267	1.0034779590970404	0.5382341623590655	0.5787070540351267	-0.32211130563326534	0.2605996366582912	-0.07131055093666776
0.19921106129260377	1.0148065793157852	0.5438898516604773	0.5699448825196411	-0.32260639722023166	0.2642446004776395	-0.06992947424213167
0.18084282757725526	1.0251076417317135	0.5495458966461483	0.5613515665091126	-0.3227185511488186	0.26730382482951137	-0.07068443178193179
0.16305518032759064	1.0344883850868218	0.5531685870131093	0.5518955064616667	-0.3223514447148548	0.2698966303555796	-0.0700570730820473
0.14648806000086115	1.0426975082893206	0.5563241271455271	0.541794531263705	-0.32189643432625936	0.27230134862643207	-0.06855540565317897
0.13054604832006217	1.050940554118177	0.5582498042268372	0.5291125282154361	-0.32141100535096345	0.2749200474738435	-0.06850041869601561
0.11443196838281995	1.0590102313449874	0.5582785139461534	0.5151780019553333	-0.3217483350290068	0.27818824019307536	-0.06658358391063816
0.09858186399149914	1.065731737859606	0.5576393865619325	0.5003606379831056	-0.32159883995913024	0.2824446633259484	-0.06736492656204064
0.08341899348700055	1.0716121523658855	0.5563612176673192	0.4842614909855096	-0.3209970864030565	0.28781760738743983	-0.06964903061156333
0.06845581047764614	1.0774422702759905	0.5555885600824734	0.46826752649557374	-0.31998401697231105	0.29379269097116467	-0.07020492986309634
0.053622075093495154	1.082048568915406	0.55420490118689	0.45152332238720005	-0.318935760753747	0.3005042477261544	-0.07347300790796683
0.038859808107928	1.086686118793067	0.5530108088758778	0.43388311291900855	-0.3177303646166818	0.3063038651754256	-0.07553937539545698
0.023483071284996403	1.0918027601964364	0.5518317679471187	0.4148308381818996	-0.31655944518510637	0.3113769194304652	-0.07869719511295378
0.007136841400378408	1.0977341772670017	0.5508233022293996	0.39583203802443556	-0.3147025054591994	0.3172093398734675	-0.08075275854875158
-0.010208467139263757	1.1031344062180974	0.5489929041785473	0.3761420434060182	-0.3126079664585194	0.3221173616216591	-0.08441594879675277
-0.026604357657912872	1.1100189536164986	0.5474694684324712	0.35735955454787066	-0.31037979872652827	0.32741817833438386	-0.08485090320727172
-0.04200218714800421	1.1169836244201408	0.5464770511356176	0.3374790994710742	-0.3064894031004922	0.3318549923613379	-0.08313699279681616
-0.05549544373057904	1.1251314359235791	0.5451914938857108	0.3175085705203057	-0.3024447487417806	0.33566384170076874	-0.07792939639226186
-0.06911047193600552	1.1340467161979326	0.5441256168215712	0.2976183600922447	-0.2977049727975958	0.33825483955193325	-0.07415247105467672
-0.08244749445972177	1.1420474709880857	0.5428158223764593	0.27748859039636353	-0.29205932143285346	0.34028606380743454	-0.07141887586094073
-0.0940876937266987	1.149372415031106	0.5418487355913295	0.2581583567918499	-0.28567924829922153	0.34055810128943353	-0.06509097268070053
-0.1051646433009854	1.156145460530958	0.5408979399921834	0.23886394075581568	-0.2793321121685691	0.3404294913534994	-0.05950944022919527
-0.11577191082563179	1.1618600493215605	0.5412092980125192	0.22035498870921774	-0.272392700445692	0.3408619481940857	-0.05022086847425693
-0.12350779149144986	1.1668747974535538	0.5414643522578768	0.20224013986662168	-0.2643623162573677	0.3407808958830591	-0.045314673279925305
-0.1310368146620922	1.1726459398655678	0.5434841022109129	0.1833422818349197	-0.2555587405015144	0.3407085397268701	-0.0416913538931713
-0.13818476927600457	1.1758456556044303	0.5463271181052014	0.1645074849850467	-0.24562316479025056	0.3393728160639774	-0.04001377069338323
-0.14549011811353973	1.1787490256754534	0.549948837137513	0.14682172155161333	-0.2351112690146929	0.3379067069973334	-0.04197511003288461
-0.1551436037820119	1.1807678771737251	0.5538033130482974	0.1294749830647019	-0.22412699485384757	0.3349555899847711	-0.04463965773898698
-0.16494728771421874	1.1817047460361167	0.5572456768306249	0.11228303682435944	-0.21227723454442715	0.33181438319532736	-0.044876083780491516
-0.17385021831195008	1.1834654551602348	0.5610580937737533	0.09486804032507469	-0.20018865017484705	0.32865514377556126	-0.046564775014110965
-0.18435561544797863	1.1868736635952495	0.5647499043338959	0.07602717801681329	-0.18775941740416863	0.32642411299511925	-0.047323438718834224
-0.1942830249895761	1.1901921139775802	0.5672042791432536	0.05615122124103329	-0.17462529040771874	0.32481179404434396	-0.04268239424133269
-0.20456321899841662	1.1937585312342072	0.5688882254649698	0.035459925442490436	-0.16170072927022558	0.32217105555639963	-0.041189967957965215
-0.21586137229153	1.1971035804136319	0.5705142124761906	0.01427513370756249	-0.148958804868474	0.3186783138461063	-0.03732172841114663
-0.22604434867469717	1.199745952991844	0.5711516113184154	-0.006123826976642524	-0.13507392074799315	0.315050762075855	-0.03417470241603924
-0.23687815711421178	1.20297957176315	0.5709459607581633	-0.028489166000421055	-0.12144334314315763	0.3111237165887705	-0.029202853452701922
-0.247801719191033	1.2067058313750816	0.5705219652922882	-0.05111222313395576	-0.10731520076213967	0.30759682919935794	-0.024170248303898845
-0.25868719683795627	1.2105170893117565	0.5703459214974052	-0.0744200149140575	-0.09267545643712995	0.3041601257897907	-0.016601400184291373
-0.2700579961579669	1.2151064325854437	0.5700882196681272	-0.09771298469088151	-0.07770266052269738	0.29951824006823113	-0.010464234536851458
-0.2818314998592965	1.2190244429464627	0.5695339446961469	-0.12140995450152421	-0.06276683945628479	0.2938146240986836	-0.006653986598795222
-0.29319125054993994	1.2217502606408053	0.5684097631983392	-0.14397155023272845	-0.0478162724685254	0.28725837502386853	-0.0025208307391733306
-0.30485662510712375	1.2252824118313541	0.5683711935594697	-0.16603060243489143	-0.032760520243857026	0.2803075594778152	-0.0031780280236201946
-0.3154630972670224	1.2295843634220678	0.5684582332499699	-0.18732571487022007	-0.016298408952489525	0.2738238232699454	-0.008163556793394268
-0.32522753421809175	1.234133820079396	0.5683282549799716	-0.2082909875787205	0.0011404814323627468	0.26821637939989723	-0.012969447072420598
-0.3353890814009711	1.2400132578424041	0.5680179904400624	-0.22956317537582516	0.018041954575047092	0.26215406935212693	-0.0154204885765713
-0.3442977995421399	1.2470922325545155	0.5676561584380068	-0.24950106705491173	0.035165516731452864	0.25563796951410084	-0.02256980378321604
-0.3518491798810834	1.2538786810535694	0.5656667242667377	-0.26948459707010264	0.05116887503272648	0.24915269123750464	-0.027995079769937353
-0.3575708322004482	1.260771950919814	0.562734440371985	-0.28959222046377014	0.06687924802400376	0.24286682812438296	-0.036652304732956914
-0.3632911330744951	1.2669754856484439	0.5587586492437353	-0.3106276029397464	0.08283461077701043	0.23721232792457106	-0.044815324138431145
-0.36917150752881306	1.2734614709511223	0.5556379219692391	-0.3306926447967581	0.0991803116155582	0.2320990730428815	-0.04783161686859483
-0.37452986815928024	1.2796137043507767	0.5524324868842098	-0.3514401980377706	0.11588441731739428	0.2276096561152188	-0.050395324612230785
-0.379772915738155	1.2852256189403861	0.5504261733125467	-0.3719134088047396	0.13220460294686345	0.22306096510965567	-0.05611895934671729
-0.38528414157167246	1.290388066305896	0.5477388633586306	-0.39286830130522904	0.1472455789052752	0.2182176233155769	-0.05540498390839259
-0.3912773645292192	1.2952446397980601	0.544420469573418	-0.41382480117083636	0.16176618034563753	0.2128387918687467	-0.05630108284507793
-0.39832992797702255	1.298733269761149	0.5412602391775823	-0.43455906831843266	0.1764085162872042	0.20782833081662042	-0.05809422337619545
-0.4064182922274642	1.302403707574238	0.5396074434049416	-0.45458783426637445	0.19035362482086696	0.20358239112642829	-0.057136519616051235
-0.41499817104411796	1.3055927338485955	0.5404157007093593	-0.4740023739385241	0.20474767514044767	0.19904856651845146	-0.05515060170919793
-0.42381625066899775	1.3091929525719619	0.5417515366083996	-0.49299867752008103	0.21851286411852425	0.19492176934818706	-0.05167856284370384
-0.43223609234493077	1.3129252860733216	0.5439634682927125	-0.5108859052004566	0.23232656997174084	0.19024572097037687	-0.04564813047413108
-0.44091225609341894	1.3156513006575563	0.5453420292037618	-0.5298382566077845	0.24518364274103588	0.18538910886286417	-0.043884878269735764
-0.4493888136049277	1.3179985054343755	0.5472526412449532	-0.548420925102617	0.2577167031480667	0.18016859613141625	-0.04374828578204619
-0.4583994358408599	1.3197243287057387	0.5487842613038034	-0.5664721172441929	0.27075635011560967	0.1756786282866108	-0.04342302062898688
-0.46692119098668466	1.3190698277374033	0.5503889369353423	-0.5833144905552073	0.2838185056881506	0.17241856745710227	-0.04669351935584612
-0.47614676111454957	1.316774394320884	0.553205953638518	-0.5991647293693355	0.2960747013593845	0.16891933210482268	-0.04721564661254063
-0.4846339970093599	1.3133288821480185	0.5561682057379728	-0.6144243743129564	0.3073238914734405	0.16607163674407455	-0.04792723300640246
-0.4935115414143478	1.3060478590225855	0.5572505190589867	-0.6285634921823691	0.3179324384292498	0.16275833769420953	-0.05105091800673742
-0.5033002367013746	1.29725572276916	0.5571770509373005	-0.641468892741411	0.32756239729696063	0.16028903215113102	-0.056623953177285094
-0.5144449231700959	1.2860234122607856	0.5572313289848116	-0.65418684580929	0.33766137254802536	0.15761599095372356	-0.06498041854514203
-0.5253510524234746	1.271718562131269	0.55595962450068	-0.6661473732542569	0.34646925546582974	0.15611389890113422	-0.07306823256789052
-0.5352958728238095	1.2562661296494746	0.5544989836869885	-0.6763901657777518	0.3549836716510909	0.15474211098087043	-0.07958572615385551
-0.5445297026095159	1.2405553521761488	0.5530120345732032	-0.6855157714904656	0.36279963425954836	0.15486713386605672	-0.0870115144008583
-0.5528452675305211	1.2231606796177252	0.549404843383937	-0.6939368214702472	0.3689773900305727	0.15538544360388093	-0.09125628460022152
-0.5605546498486642	1.2071629448689758	0.5446588193348565	-0.7020713997818807	0.3743846738622962	0.15505906673375472	-0.0958377855916741
-0.568478286313323	1.1904284824781604	0.5388967007488756	-0.7100255404588641	0.379581152694559	0.1551251611393603	-0.10145223839446561
-0.5740760255136181	1.1737836216730915	0.5321389325322994	-0.7164756909077502	0.3844743415449854	0.15496318437036588	-0.10843023769356276
-0.5794209012989774	1.1582120239104639	0.5258985890508608	-0.7233915147699849	0.389026670269853	0.15545813231010977	-0.11221313346396639
-0.5842409845655263	1.1416446271816179	0.5193294002374387	-0.7306155369152054	0.39329375407995676	0.15538938931994645	-0.11390876651441822
-0.5864485932723419	1.1248584605919363	0.5126638815518915	-0.7364857591812466	0.39702958657037496	0.15667742146651445	-0.1161328482233158
-0.5872134669434185	1.1079587116347904	0.506030425778147	-0.7421708855808409	0.4005070149572606	0.15795680662067726	-0.12364304431446749
-0.5870784087485197	1.0899233007168205	0.4993607845618088	-0.7469311958660007	0.4039637213352042	0.15911718119240228	-0.13046655830793838
-0.5855195633784278	1.0695009123821297	0.49238935962260033	-0.7502316818611823	0.4072547868088852	0.15838471102766993	-0.13730790776206678
-0.583883539428752	1.0488922428546537	0.48644043659400377	-0.7517352513624898	0.41093111835117185	0.15742887632060906	-0.14699067487168527
-0.5815090311892861	1.0274374402394761	0.4806373720949143	-0.7516512199241377	0.41558251241311334	0.15690302729146452	-0.1567329696785578
-0.5785926008264676	1.0058099028658984	0.47541192472510874	-0.7499951278996317	0.4201544813159438	0.15613381149923863	-0.1680670586391431
-0.5767905295412782	0.9832175168955118	0.47024807612848973	-0.7474133081956622	0.42470822736045055	0.1544132173913078	-0.17793785353061875
-0.573079948873162	0.95948613804757	0.4638882512500359	-0.7419377973673128	0.43004901127189865	0.15237697671447664	-0.1916101606373672
-0.5681861112815818	0.935230969748054	0.45675538405609417	-0.7349269161249838	0.43613764158356316	0.14992161129167944	-0.20773683970299028
-0.563162049064907	0.9107219164662929	0.4489424869987744	-0.7268936528885177	0.44210953938959396	0.14660392049600243	-0.22413397069920238
-0.5577763833668163	0.88626334157454	0.4409726131236211	-0.7174594872672232	0.44750526163429105	0.14327168527688297	-0.2374531683353228
-0.5522677433931311	0.861721677274641	0.43222062930119615	-0.7070318850929437	0.45295500198066535	0.14036246358560567	-0.2472883724159278
-0.5471459322845025	0.8371412814364569	0.4221193605289908	-0.6967352718389453	0.458788292258585	0.13806287112240717	-0.2575664703242717
-0.5420774595844884	0.8107398662886269	0.41229026073007713	-0.6859740044573986	0.4649779372907035	0.1353465710165916	-0.26468465446391226
-0.5368290672762303	0.7820093576939094	0.4018801812079716	-0.6747614726944955	0.4701697971484105	0.13119665520253238	-0.26785831585301634
-0.531259467174706	0.7518810675152192	0.39025879698102706	-0.6630284720089732	0.4746569919332219	0.12716073215879808	-0.269196737338954
-0.5241414713009873	0.7198397887097705	0.3784525712777705	-0.6509189567635842	0.47884142723921436	0.12370150640852579	-0.2721242855711677
-0.5169228177904563	0.6872531338498775	0.367231479562143	-0.6397882659356168	0.4823232083763985	0.12133409043226967	-0.272511399268155
-0.5098748842567399	0.6548542727996064	0.3564892187739798	-0.6279468854353886	0.4856200197180542	0.11991226488368506	-0.26934819902157353
-0.5032334324080594	0.6227106665675014	0.34539642778549917	-0.6150164120166913	0.4889821144091388	0.11799660048254024	-0.26392185786874534
-0.4974407525642432	0.5903410588180747	0.3344914271938392	-0.6008784237721252	0.4931969480244727	0.11528482341560134	-0.2595986112626134
-0.49013035275469335	0.5584690312221229	0.32275109878450725	-0.5864898966707514	0.4970796945939327	0.11224535840264982	-0.25710782656258235
-0.48240077756095645	0.5265217420966892	0.31104820135259303	-0.5705100080825897	0.5004332692829417	0.10883173994224538	-0.2566029626954354
-0.47316324294449885	0.4954530657198737	0.29772652834168833	-0.554195718163124	0.5035103010516926	0.10580236541987184	-0.25465571695622424
-0.46415829974394796	0.46481662165684734	0.28521079203295874	-0.5377497030019321	0.5068052345789992	0.10395320568233535	-0.2570997434199471
-0.4551255351044677	0.4352553829392869	0.2743444030141582	-0.5208512837738559	0.5104513214844204	0.10247569229863082	-0.2588839486084174
-0.44716770071866474	0.40743623368492704	0.2635049495134255	-0.5024449606235262	0.5134897196078643	0.1002039733246203	-0.2585974270634891
-0.43790671959212846	0.3784172170275389	0.2522616151874171	-0.4826726706273457	0.5174318409790133	0.09692405028215646	-0.2575508373121668
-0.4284271607107659	0.34889880442122084	0.23902254720468596	-0.4627995465854423	0.5213840002457619	0.09269382768611843	-0.25899021905273606
-0.41936432841008686	0.3183472506530939	0.22545617304111135	-0.44247208781383596	0.5254875657747615	0.08858570484378618	-0.2597636260254382
-0.4088793445375005	0.287828303165257	0.21156557208017404	-0.42253526312755346	0.5287678995822696	0.08462430880615678	-0.26344742119127174
-0.3983485163263824	0.257122892940254	0.19809013184238927	-0.4023528749280968	0.5321845242902699	0.08035806095656108	-0.26855055971351693
-0.3880233896786088	0.22736584180209382	0.18502909345089308	-0.3824339865843669	0.535581848780087	0.0769777020826153	-0.2688333362471467
-0.3782592384586985	0.1977426460763564	0.17205306393808195	-0.3629530281604964	0.5384714460196189	0.07329370888797404	-0.27031142715614326
-0.3678902448968246	0.17022925271741463	0.1580141998822947	-0.34314219461860845	0.541559004965515	0.06935926002514789	-0.2687906996193651
-0.3561917107419562	0.14297537544287575	0.14285742252381306	-0.32432435983373875	0.5448359534093834	0.0652586937554429	-0.27014639622458203
-0.34315332233756457	0.11626048017363437	0.12705593439993446	-0.30678070109508127	0.5485793566176267	0.06180834828089583	-0.272365922083344
-0.330904649196545	0.09213074575208917	0.11170284104265057	-0.29069025303555285	0.5520014568840464	0.058444754539189236	-0.2733163812764226
-0.3174790405071084	0.06984240285892221	0.09799834883711014	-0.2752097709030436	0.5553586579711973	0.05477717906829882	-0.27151893529285653
-0.30354666128310004	0.0491362458015556	0.0851151812088498	-0.2598109879496776	0.5574581588070293	0.0515946776773205	-0.272074368360489
-0.28944643365820094	0.030475673572540784	0.0733847458655134	-0.24536887321234627	0.5603267501039716	0.04723742165764461	-0.2707364033090203
-0.2749391582053445	0.01363203105802319	0.0617551716550571	-0.2316520007337897	0.5634386294759262	0.043449897218998876	-0.27090393866776386
-0.2611286115204967	-0.003289080999541365	0.049347089683163	-0.218555095126831	0.5657910335891553	0.038915563899227595	-0.27259225231137363
-0.24671520908789185	-0.018859694934342728	0.03811296547716389	-0.20631748669551653	0.5686301445119254	0.03486283936311206	-0.27726017355000443
-0.23222262048787026	-0.034795947850445735	0.02759697509009694	-0.1951881404588417	0.5712512146985008	0.0323964034556706	-0.2811270225823203
-0.21719076709615276	-0.0500018235361029	0.01670850408952379	-0.1841310782878579	0.5726675746153335	0.03033126144425063	-0.28210966336214854
-0.2031859606753272	-0.06556023443651428	0.005662980513045909	-0.17377875926115008	0.5741112746146042	0.028968715735225362	-0.28282978070899856
-0.18872654071868478	-0.08075056748149524	-0.0065038436606089794	-0.16301516426005944	0.5745760302691086	0.028169761785697352	-0.28851842851670517
-0.17362131290524938	-0.09576218366047938	-0.01809465098827885	-0.15156511665323386	0.5742926186801443	0.028696524421094122	-0.2961458101469093
-0.1584806724004887	-0.11020911259574072	-0.029822758722367365	-0.14124470431699096	0.5750300088228688	0.02810392026047064	-0.2989845366848999
-0.14425914599584694	-0.12437171309894435	-0.041752787607073266	-0.13092091092641056	0.5753673812788282	0.029364293593034715	-0.2953514731372651
-0.13182852276539161	-0.1384986063221265	-0.054179691060410845	-0.12130307709864727	0.5748884564761938	0.03179045159163389	-0.29125889743286854
-0.11966570710330673	-0.15116222976700736	-0.0660788879266409	-0.11227584571223229	0.5748655660571373	0.035172883902341745	-0.2877403964010653
-0.1082917089832397	-0.16320192244647658	-0.07812313300835586	-0.10308805098510866	0.5742263851778464	0.03829056185144104	-0.28216242680705467
-0.09737246044499467	-0.17472519178782553	-0.09013295068870528	-0.09415526842603995	0.5733352018494204	0.0402642705046395	-0.27700342377899334
-0.0860230562203051	-0.18579774081857423	-0.10210282924091504	-0.08593603157697793	0.573318735637552	0.0432071201464545	-0.2689548073639185
-0.07493714740032442	-0.1947240193490187	-0.11297255718939067	-0.07766593959957882	0.5733344001174836	0.04595525731084277	-0.26084732564461127
-0.06512625455288906	-0.20258393829749707	-0.12170889528111659	-0.07059428999214565	0.5734146678287915	0.04928517024178748	-0.2515539330752335
-0.05765788547881314	-0.20976073836230727	-0.13146262574040998	-0.06491675113336483	0.5727920949706834	0.05223452089437203	-0.2422580536649153
-0.05025346215773308	-0.21686214378390337	-0.14170241750130122	-0.060141761892006707	0.5711997492359463	0.055920831438550644	-0.23553010061057186
-0.043258086354205395	-0.2244232148509564	-0.15059990823637548	-0.056598941818321376	0.5701076364587772	0.05933854436478678	-0.2321513139933946
-0.03584550294099621	-0.23167286023019754	-0.15821378942573416	-0.05317505347832667	0.5685576899194372	0.06085621262260807	-0.22716923306734177
-0.028183544620157562	-0.23848390841271602	-0.16538732163078546	-0.04987704809244705	0.5669955242469508	0.061492021827449034	-0.22130179129326918
-0.021108544455920232	-0.24422241555175994	-0.17319184162890267	-0.04700484094749618	0.5656682875250092	0.06179280308771817	-0.21443105678654234
-0.01464879347882161	-0.24880760851364608	-0.1801619327579682	-0.045142234241687895	0.5633004622681017	0.06341118196998749	-0.2097429186368427
-0.009598839349225218	-0.2518492641477709	-0.18770379321069458	-0.043392961155521534	0.5603113763203785	0.06378960961820106	-0.20773251334233275
-0.00441511928223816	-0.2553630062111054	-0.19645008979240652	-0.0423315217142882	0.5570861295288702	0.06386122081909806	-0.20456597945252333
6.747074538115093e-05	-0.2591624817077854	-0.20636603461121256	-0.04147999112913796	0.5532711867051844	0.06226941391718843	-0.1985390019698725
0.00389883623837556	-0.26214702471013007	-0.21533376187130432	-0.041295869224611884	0.54986940467625	0.06039739866716985	-0.19567090601800524
0.007377366547722192	-0.2640055633660615	-0.22328529078591797	-0.04122118672701636	0.5469445357205384	0.05876399240136686	-0.194405445088367
0.012458271845148538	-0.2654814492499244	-0.2330307887405385	-0.04131469114231764	0.5427797029255768	0.057230678292718454	-0.19535447022194913
0.015551659216894304	-0.26667281541148946	-0.24228234277930472	-0.041997523002265516	0.5390191941706263	0.05625112858260002	-0.1957210220116463
0.01917526677957754	-0.267253313837457	-0.2507396793403745	-0.04421618060698182	0.5341250293910397	0.05627911936261787	-0.19540120883516002
0.022858036766789915	-0.2679293409511561	-0.25917935804365394	-0.04692125716662905	0.5285553166452865	0.0561751638256907	-0.1969394993440548
0.025851083957884623	-0.2674352733736702	-0.26876291011527215	-0.04886851707453236	0.5238169913284951	0.05436297138752463	-0.19511125093724596
0.028898845892935947	-0.2675197682209796	-0.27799248293893475	-0.051071186557684826	0.5187982986050671	0.052714130756411584	-0.19409026169152724
0.03255560565928549	-0.26676722962550914	-0.2860706366616575	-0.05448211803628215	0.5145258387486875	0.05106041892559718	-0.19776443069462693
0.034355027551843074	-0.2648613544492198	-0.2948060150864013	-0.05864296963414455	0.5097558416199933	0.05057992525639443	-0.20382674943735632
0.035998189786362746	-0.26233479012034644	-0.3031836703046492	-0.06299412524929045	0.5049611586121682	0.05095065765458488	-0.20706450882390695
0.03759199769069828	-0.2585939616154761	-0.3112942006564468	-0.06794210575010548	0.499849772521587	0.05128332277851999	-0.20868820588699907
0.03677327090137026	-0.2540843013054557	-0.31985943965238833	-0.07322540332689952	0.4956522273660499	0.05182000824453249	-0.2086474400745123
0.03646976814047202	-0.24980292711783136	-0.32878367827332006	-0.07843202772558727	0.49148149851990086	0.05290548665944203	-0.2094616993414295
0.03509528521934134	-0.24526334953985235	-0.33865045900045754	-0.08272459193040535	0.487164543561457	0.05304053341118324	-0.21220021653094923
0.033340587271421133	-0.23980790305536176	-0.34752240132141216	-0.08658469932618654	0.48208659691440836	0.05426591400519	-0.212597422630632
0.03142247783437204	-0.23543126288858107	-0.35562106071170135	-0.09050200379563476	0.47572536687954214	0.05645028290372639	-0.21387094325010114
0.0292469209441506	-0.22964570101598591	-0.3632896695770881	-0.09365553145318248	0.4695185211118565	0.05825560909159695	-0.2150744339701037
0.02536952957431091	-0.2229802679613046	-0.370026466176301	-0.09569105370060081	0.4622631185302094	0.05862470765951125	-0.21466449417429273
0.02304530173794991	-0.21515453795985723	-0.3759290398811742	-0.09613576634417985	0.4548984941811379	0.05849920506632561	-0.21294799050109348
0.01994742192199362	-0.20752773169071084	-0.38226492484504904	-0.09589566921131511	0.4466428336539989	0.05799817043845029	-0.21247239413834856
0.016528697842251253	-0.19980582488121482	-0.38899835349303513	-0.09602724497680942	0.4382290812658875	0.05682550689130432	-0.21206398506258356
0.012345347480786046	-0.19254506500317914	-0.39532707946570644	-0.09554637829355864	0.4282456892376428	0.05565621181561811	-0.20908985215948586
0.007056737407373217	-0.18396734511245658	-0.4005792530695821	-0.09446505179406346	0.41680354798595765	0.053467395374268756	-0.20713590938281276
0.001816741430378183	-0.17511759860385914	-0.40456976247078624	-0.09390242273509739	0.40587735837822947	0.05090776990933378	-0.20644219074422226
-0.003568275104551275	-0.16606513646337495	-0.40866643185341467	-0.09272691096045536	0.3942618632843928	0.04654647819540249	-0.20621812404615114
-0.008978624093923583	-0.15598731322479698	-0.4126615977501513	-0.09150984775580304	0.3827653886876133	0.04024594188515383	-0.20617003007597595
-0.015094944144526177	-0.14518287719102926	-0.4165109124998537	-0.08993946870050287	0.37139557343267965	0.03321980934271283	-0.2052844295347175
-0.021515280281334953	-0.13430527858601066	-0.4210826915444844	-0.08770515762467705	0.3596535501785364	0.026046626495726605	-0.20172070311905377
-0.02876165974854148	-0.12499245489868435	-0.42656427690600107	-0.08582730856068695	0.34935113228753706	0.018405697703708142	-0.19726938621121343
-0.03601554288829022	-0.11526926655381567	-0.4314529981250087	-0.08502684315225736	0.33974578336714195	0.0108457609897042	-0.19208967090006168
-0.04465932143463665	-0.10654951645731944	-0.43641779927260105	-0.08358409385881115	0.32964582672940174	0.003243761199067257	-0.1873300121011279
-0.053012510241559334	-0.09706751917410704	-0.44052628031291907	-0.08192134581633637	0.3195979929808649	-0.00668433130064815	-0.18517558345741492
-0.06098023122192555	-0.08833157264119935	-0.44529167242198686	-0.08062054406572458	0.30993613290019456	-0.017782545852924624	-0.17943006044358534
-0.06957159019127353	-0.07983282551236418	-0.45072692444801143	-0.07896473492736898	0.29955648024692283	-0.02922349796238067	-0.17170977758534714
-0.0792346819868633	-0.0719739912944079	-0.4559090523531818	-0.07778731099822266	0.2898584799517344	-0.04045889377057338	-0.16361068906830079
-0.0887721836238063	-0.06490367358226459	-0.4610835003205155	-0.07736231573067458	0.2799012013038299	-0.051558656093566156	-0.15578815652663294
-0.09953242851960295	-0.058768175734860054	-0.4656493279083709	-0.07768813970867164	0.268751821719005	-0.06286350661626146	-0.14803533900237587
-0.11007984849037988	-0.05426802147144341	-0.4707839371397189	-0.07951885206103755	0.25769374282648894	-0.07312613144800344	-0.14088118267587674
-0.12024894332515801	-0.04938112053722172	-0.4754476849489082	-0.08218837916187761	0.24500729351806524	-0.0841595418728368	-0.13251398622312463
-0.1292629080115831	-0.045159075560814374	-0.47985551525245196	-0.08428191373832888	0.2328652940256612	-0.09619887106048994	-0.1207942852008907
-0.13718030747619545	-0.040154035386021726	-0.48323526806932293	-0.08616292987909585	0.22167259825959532	-0.1080052874087561	-0.10774275815012845
-0.1442193131213391	-0.03440285687134686	-0.4882153123760796	-0.08834809248386845	0.2108334106948984	-0.11829527214875141	-0.09510751530085519
-0.15125787010168804	-0.028527032784522666	-0.4927469127277173	-0.09096080429974392	0.2008287487337432	-0.12650785940252582	-0.08542795344118738
-0.15810416691293058	-0.022366063638900008	-0.4959479069802477	-0.09392082647278262	0.19068683896779484	-0.1341571860271291	-0.07753108170574634
-0.16285460359686096	-0.015675214262275406	-0.49862490662162606	-0.09814414739651098	0.18049799380160197	-0.14179304283179608	-0.07209888081731296
-0.16762978924991587	-0.008443794836687335	-0.5006059997603596	-0.10147653083327948	0.170982933953598	-0.1493197249793497	-0.06676370403555404
-0.17114346116352872	-0.0014805209045251147	-0.5014449583544804	-0.10520931646735493	0.1629618492423038	-0.15655191307490526	-0.060095977361067004
-0.17491629383072485	0.007049381417448094	-0.49920460300366687	-0.10829644797981237	0.15520648234595094	-0.1641438808167341	-0.052151173225716274
-0.1781590868116365	0.015114596398760501	-0.4956349572955352	-0.11126766121485707	0.1489807870889658	-0.17019725076101086	-0.046014916912323636
-0.18071271226709987	0.02238666570108921	-0.492524308489369	-0.11507998897316428	0.14298115711289905	-0.17590001181755238	-0.0437244926576507
-0.18318852287371906	0.027149550961720982	-0.48943333405903633	-0.11924203554512484	0.1363270849875915	-0.18196802695418615	-0.04223694424335547
-0.18638009124124924	0.03066431949856115	-0.48347893606023584	-0.12407318263851722	0.12998033961493724	-0.18793095873816157	-0.03680339454555341
-0.18873235713418376	0.034047756046251425	-0.47689461254788534	-0.12967065265555022	0.12275907966754278	-0.19488913284174175	-0.031698191596875924
-0.1918707419890288	0.03644873544076572	-0.4706935176311272	-0.1343865895432934	0.11690442819133255	-0.202036260747725	-0.02280194411422417
-0.19641110528383687	0.03741144667316455	-0.4636675436686054	-0.13836544956498073	0.1117805453188559	-0.20845278361137112	-0.00957867898177937
-0.19900428933337946	0.036971344892271184	-0.45586056607983005	-0.14336455167462842	0.10677493292041865	-0.21373023399861102	0.0027655170911242014
-0.20118870766957744	0.0361735404998065	-0.4483600686366208	-0.14844890702133443	0.10156519675679053	-0.21882691295457327	0.017188326581449025
-0.20367433509638072	0.03383322089208971	-0.44315168300269414	-0.1536677384308711	0.09601248944623625	-0.22287468211341188	0.03199802625482551
-0.20457244245973213	0.030755667736543934	-0.43771641348793344	-0.1587564770464627	0.09034701619044572	-0.2288708937459108	0.047764029998869015
-0.20511699357920476	0.02764038090802179	-0.4306322628270022	-0.16334888465907943	0.08407564149805039	-0.2351483091179797	0.06525379495513699
-0.2049718980546531	0.02462190940670633	-0.42323561580112334	-0.16737768317006937	0.07756363871321602	-0.2419671545882721	0.0821996757749418
-0.20341705345857344	0.0214801843269839	-0.41479785542801695	-0.17111353351964353	0.06963131875990096	-0.2489188066368744	0.09710545773288852
-0.2008694737230856	0.018489368104876173	-0.4067993212734443	-0.1738644269966795	0.06252193789099443	-0.256340451289696	0.11312141488948181
-0.19644121645801008	0.015552415814379536	-0.39807515315227315	-0.17673146456154856	0.05524542432041685	-0.26429063422065474	0.12801028778328188
-0.19018711310869932	0.01301277579484809	-0.3893707785480616	-0.1796339223093471	0.04899177185690226	-0.2737561667160964	0.13907685094748243
-0.18422939416426062	0.01100144302462396	-0.37956835936422556	-0.18294191902164667	0.04311831354099553	-0.28431740466419686	0.15058670214104752
-0.17753849612302267	0.008342094693897621	-0.36900748896562235	-0.18704222423510672	0.03667059905154066	-0.29425221036833143	0.16114656539707164
-0.16952834659690177	0.004565516208969439	-0.3571034303733777	-0.19066795334874673	0.030822427830777273	-0.3041122357243537	0.17160632506732068
-0.16307486060203463	0.0007978600983979504	-0.344326634769066	-0.1957270836114404	0.025755488334347376	-0.3128052313781601	0.18171612129882966
-0.157077561362395	-0.002192111068623441	-0.3310202646748168	-0.20108946976302206	0.02145843688484462	-0.32130871331456495	0.19237452498063906
-0.15065524559593071	-0.004399885140352894	-0.31727346164353565	-0.2061704074872317	0.017384253747582	-0.32940353294280017	0.2051364274052857
-0.14356405514624082	-0.006097826007287862	-0.30389132961171694	-0.21112878265852814	0.014797148689777462	-0.3374912604486588	0.21474622014197559
-0.13765600263629704	-0.00828504592416173	-0.29035652606380563	-0.21730989939548345	0.013290861530603415	-0.344891630305834	0.22639179920769806
-0.13227588075776517	-0.010018880810675443	-0.27707353947524127	-0.22301239789998414	0.01239922841821155	-0.3513449802006339	0.2395930197145869
-0.1279209730428104	-0.011448598643526105	-0.263042792369533	-0.22951173555475282	0.01219436399814385	-0.3571932452608963	0.25532914214508917
-0.12534796144271435	-0.012522386426157961	-0.24887560278364967	-0.23517185243067504	0.012613811525443268	-0.36291321255309567	0.26819115457665943
-0.12397127786670367	-0.01361784108939504	-0.23406191645594837	-0.24071984582097952	0.01378573115357385	-0.36844966101472404	0.27934713647977394
-0.12274289673144426	-0.01307908452914952	-0.21830344839466603	-0.24732497857465716	0.015109012770788348	-0.37417853917447136	0.2902167106851093
-0.12137807366621772	-0.01168905026229469	-0.200532171251585	-0.25183760008004263	0.015672984410026337	-0.38027400057050814	0.3019488573284195
-0.12139098399508974	-0.010788521247699304	-0.182955557464974	-0.25591285539492264	0.01576228864114398	-0.38686802951944815	0.31404219425395985
-0.12206970724722027	-0.008874470711528797	-0.164875224606431	-0.26071614927437853	0.016613525345430435	-0.3926463945241833	0.3229166943388852
-0.12402514905982728	-0.006613279062287437	-0.14757503234412472	-0.26499456252453674	0.018761338874754188	-0.39750318077387875	0.33186815951134935
-0.12629403411526222	-0.002768075645071363	-0.12833632653716795	-0.2682516468643963	0.020179975046409965	-0.4018009933453186	0.3337555101420233
-0.12971250160079992	0.0005992802279558332	-0.10835210759272412	-0.27146090276232965	0.02206062015252345	-0.40629565472681833	0.33450991826577187
-0.13222167653056974	0.0049403204687935055	-0.08877429569698905	-0.2746201018118645	0.022956302139513045	-0.40936610376927735	0.3331422315422611
-0.13445801664687593	0.009429426107054202	-0.06894909310098782	-0.27706263492026145	0.023142176211250025	-0.41149948553039245	0.3334638349324468
-0.13550042418112737	0.015378368891378742	-0.04907501047192325	-0.2792195009436695	0.02365522122230764	-0.41374227948361175	0.32986973375310946
-0.13710702919427506	0.02128694227895081	-0.028830686887148793	-0.2807880987836823	0.023596099550751527	-0.41664662830680715	0.3259574963355571
-0.1389107364870801	0.026897106884619933	-0.010239896271014334	-0.28234833335166176	0.024175795417246765	-0.4190376600450974	0.32133037313541246
-0.13984921536306538	0.033020973289202185	0.0076877314811033826	-0.2840139225885459	0.02469246601235129	-0.42042331766461155	0.31491799968257783
-0.14124903294379915	0.03716320814524767	0.025447139443055045	-0.28546026060394925	0.02428541430228616	-0.42190641949735247	0.30879966784317925
-0.14200838579754135	0.03971550890122146	0.04420955686717211	-0.2876449231971025	0.022603174456004987	-0.4241812583670369	0.30318497143948536
-0.1418340443906062	0.04105356503355938	0.061256833646774804	-0.29006607891923536	0.021249027034529105	-0.42765946229705903	0.3014214267051742
-0.14091758878932398	0.04122515946703074	0.07810786378230092	-0.29331851837839307	0.019138753162041923	-0.4310297057894996	0.29841138570653064
-0.14193263577801837	0.037616098844785555	0.09507331848493998	-0.2950768516219327	0.016315809202522624	-0.4345067864745497	0.2954123537408396
-0.14322100916664302	0.03264363078384759	0.10998854863391612	-0.2970921360609232	0.014350698830202272	-0.43780259800721394	0.2945354362750751
-0.14496220275490457	0.02572249325991982	0.12311454769441353	-0.29854097357626114	0.011775129433890164	-0.4411184069830212	0.29430282099323396
-0.1465872198628539	0.01745470316612967	0.13421010279624745	-0.29982098822836317	0.009508008122917744	-0.4439925517412466	0.29239156078550116
-0.1476866784507739	0.008432536338084117	0.1433084682025012	-0.3012864928248607	0.006959428004104784	-0.44780608062396887	0.289424491063187
-0.14953177630725784	-0.002468119409606459	0.15307674558025292	-0.30176762056993456	0.003714958966961005	-0.4522286238073278	0.2899962736456245
-0.15247678449242544	-0.01261723986866626	0.1630672360822839	-0.30185785613845034	0.0007530784703382604	-0.4562625903692506	0.2907296403078827
-0.15682333212841526	-0.022111045765602973	0.17228044435987472	-0.3005079519840245	-0.0022588893311945666	-0.4602269146331738	0.28886845248586124
-0.16275343457245844	-0.033134427653250455	0.18214266716987362	-0.29793903678391875	-0.005355994081117822	-0.4634759832559344	0.2877099316035602
-0.16813272938554275	-0.04317441740765729	0.1931428348631563	-0.29577858856585626	-0.008522900553012797	-0.46691808025139886	0.2797159838729847
-0.17317592596986206	-0.05075567168542071	0.20436963783896323	-0.2948710186690099	-0.011736019439260037	-0.47106765030910785	0.26924683621111295
-0.17922972737594386	-0.05746236827606913	0.2172328723570025	-0.29411753331964857	-0.015502871080269818	-0.47641622038774356	0.25419491104533254
-0.18663997361540127	-0.0637674188000485	0.23096740738441474	-0.2934042728699882	-0.01870355396820557	-0.4812172683173683	0.23876943077340468
-0.19397910525823192	-0.06976813463202025	0.24630537661304003	-0.2931619761366177	-0.02201079933803085	-0.4863373526263844	0.22400641796311732
-0.20183103416036724	-0.07541352403704106	0.2640255193226688	-0.2927564753123434	-0.02625975507532049	-0.4901404623401943	0.20906825649328745
-0.2094069164767457	-0.08005599538008355	0.281582718502705	-0.2929674347205128	-0.029490924614449472	-0.49426881445076126	0.1919652284659142
-0.21585421482166497	-0.08469645371357286	0.3011110736451051	-0.29388437453339894	-0.03194101677463208	-0.498236212479362	0.17699132784476287
-0.22218472616335416	-0.09135810501050591	0.3213617150647343	-0.2947845727920464	-0.03376838023043596	-0.5023238794142751	0.16387119960001367
-0.22752229314023517	-0.0987042947384661	0.34300240955689454	-0.29698736297430284	-0.035818735855558524	-0.5062911538886313	0.15144974568795735
-0.23346350189431134	-0.10731925835590485	0.3643892065774348	-0.2992591968379852	-0.037776476692980336	-0.509887810847759	0.1430891622389162
-0.23913440556176335	-0.11796961175492696	0.3861490181462369	-0.3013676426917869	-0.0391913644661568	-0.5124305603187058	0.1403325366503146
-0.2436577090367864	-0.1295596383936569	0.40814647323437964	-0.30358128042128557	-0.0397858427881335	-0.514475931405859	0.14050653591788928
-0.24737269966058884	-0.14147941043179998	0.43032296655526386	-0.3057779726051905	-0.03996759862168472	-0.5175009705968043	0.14129427732446154
-0.25021355977559645	-0.15203651613367075	0.45406244999545253	-0.30861786884587106	-0.03926141221133397	-0.5206511949500895	0.14490181153349138
-0.25216958248953103	-0.1637471816146063	0.47793484304320816	-0.3117991404562293	-0.03787033112230762	-0.5238254892293821	0.14793712035530732
-0.2537754898714243	-0.17687917323612504	0.5019445375413598	-0.31493682128274153	-0.03659494375394734	-0.5260718497494316	0.14952584990941245
-0.25596185656443904	-0.18997288865407924	0.5244545396482082	-0.3183714805968498	-0.03522720579561977	-0.5281909368802468	0.1489979966976149
-0.2580170168366977	-0.20224096864059238	0.5458758916935792	-0.3227909617239314	-0.03330302834634974	-0.5304839021560973	0.14810966826314537
-0.2588710107387545	-0.21345201239392955	0.5668315072105323	-0.3269622164275718	-0.030854766005007056	-0.5328318883725813	0.14445998642169977
-0.2594701556699181	-0.22456445077936715	0.5876053518968638	-0.33171583271092	-0.028339584356028992	-0.5349648283046881	0.14130106986085197
-0.26012547957857846	-0.23459703478807267	0.6076334744572756	-0.33629726264078347	-0.026011547860048202	-0.5368318673808186	0.13451348365837995
-0.2598230490748589	-0.24582784218514253	0.626931359661488	-0.34175031089347196	-0.024716478932234387	-0.5383125904018086	0.12737604727037782
-0.2588835067033669	-0.25719566170831115	0.6462410871609392	-0.34739103654546544	-0.02390629708961345	-0.5394324354222987	0.11967111578676554
-0.25812393456745336	-0.2706814885855185	0.6637124460861255	-0.35279934317317707	-0.023373048012044935	-0.5402649474481883	0.10817341030267015
-0.25740988522124264	-0.2837369684522456	0.6792467201541004	-0.35976484332526143	-0.02333783904688405	-0.5410661141540006	0.09535269341502697
-0.25485742410156925	-0.2959499543078587	0.69358261114452	-0.3675039442346921	-0.02288237559369353	-0.5420768847624245	0.08160294567499714
-0.25054934973579984	-0.30900177486885944	0.7068980988293101	-0.37492793229165516	-0.022912485714198405	-0.5433068140141577	0.07044522724030412
-0.24543870832414716	-0.3213502985674419	0.7208070874661735	-0.38272735862933194	-0.024322854125048116	-0.5440576160558505	0.05793736593475814
-0.23862460834774424	-0.33452433977748597	0.7335094196222702	-0.39050991617941605	-0.025648024504181466	-0.5451121972840534	0.049929507753094446
-0.230620387321353	-0.3469421219033678	0.7454575903725993	-0.39746539227592625	-0.027749586491471287	-0.5455095395801065	0.043038533336541895
-0.22192325949063238	-0.36115717666865094	0.7580377605898351	-0.4047235534392849	-0.029561953080083282	-0.5470837389258542	0.03699668197597168
-0.2136403152312228	-0.3745523468835588	0.77054555974693	-0.41143622261369467	-0.030430389814225724	-0.5483472374953984	0.03255751293635653
-0.20573684755800659	-0.3887915823701457	0.7815888387524161	-0.4180581484133637	-0.031114278050945854	-0.5495959373306979	0.029237965903539585
-0.1974657663044502	-0.40240974708989863	0.7921474204664816	-0.4242126175707663	-0.03199123359551045	-0.5494259318995539	0.026813065863582376
-0.18885113769195788	-0.4162805898771498	0.8037534506905809	-0.4291418521931751	-0.03260816490118356	-0.5491999828209582	0.024324849886203075
-0.18039999909250876	-0.43049334040064774	0.8170030479232523	-0.43295064077239004	-0.03391309482644476	-0.5483230570478475	0.021519937764970177
-0.17189530668523265	-0.4434707512996593	0.831573082484101	-0.43651382821146906	-0.03459281708645339	-0.5473470776012271	0.016231173540993286
-0.16311375326354177	-0.45720111318731976	0.8456548311713402	-0.4387576301711719	-0.034507119510135416	-0.5461571185366573	0.014322406386018137
-0.15588155780697982	-0.47008050523265554	0.8600117650046618	-0.44085372722693605	-0.03570288219453983	-0.5430952324879171	0.012677011277530351
-0.14764428874275087	-0.4836550464963233	0.8740279116452218	-0.44234676142884405	-0.03651042271079191	-0.5400957719091061	0.01136170492305742
-0.1382845091266344	-0.4940635892996296	0.8872030509316682	-0.4436779068877602	-0.03720989491295405	-0.5357672321509521	0.013322694504708552
-0.127272016329436	-0.5037553114226703	0.90126629465142	-0.44458328239425104	-0.03831410895426734	-0.5305673268929842	0.012922029573880896
-0.11496836049009088	-0.5129811075528052	0.9174989680496451	-0.44554443924752096	-0.03959325645130137	-0.5239875590074455	0.013561308937103972
-0.10183970634582018	-0.5213813162934143	0.9350840062220148	-0.44664734615378754	-0.04110927564173589	-0.5179898773263594	0.014351716378616864
-0.08781772124064205	-0.5282831364723766	0.9539935095914484	-0.44734126094299637	-0.04324756476574711	-0.5114193400294896	0.018170987649549608
-0.0730820432092863	-0.5331682303456898	0.9722945158540568	-0.44826095167709	-0.04505628242308307	-0.5044309465839254	0.02464097846701263
-0.0569200830813748	-0.5376357483593663	0.989422654269547	-0.4492262205007015	-0.046981236290741434	-0.49710750176196933	0.032113879103178936
-0.03932085158982908	-0.5404721273159363	1.0062831312979492	-0.45126764146265025	-0.04904094064423571	-0.48908274134583946	0.037690981631979203
-0.019972374152536346	-0.541283498261848	1.022449903255509	-0.4530648578675146	-0.05043159596897062	-0.48185125663134526	0.04014721326079547
-0.0018103332113309153	-0.5409517269253132	1.0378933194305144	-0.453629673945417	-0.05155053097525568	-0.474744584307914	0.04640727593838333
0.017411612392203353	-0.5412529321980986	1.051866336982604	-0.4535376014863644	-0.052626832853749056	-0.4679207014253252	0.05086120812181673
0.03824022752212321	-0.541392976450527	1.0645965399932673	-0.45290438151131407	-0.05437241225411596	-0.46141028314485355	0.05705603003740797
0.060740683139266116	-0.540080259956937	1.0763098249325327	-0.45145391655061107	-0.0564833346104574	-0.4561221812681149	0.061024476018633644
0.08385196934518223	-0.5384189206999732	1.087334939259883	-0.44886633389378505	-0.057892655501286736	-0.4509443441389049	0.06537789301195414
0.10660944446053236	-0.53617652645675	1.0962774213555404	-0.44571527587168064	-0.05858303137166049	-0.4450040185192513	0.0678298127921213
0.129133829238347	-0.5342499978856537	1.103536311933908	-0.4416455500023589	-0.06005400101511876	-0.4391037128317368	0.06836845263046287
0.15054139708039402	-0.5319932262618898	1.1091526610697076	-0.4359275594271921	-0.06159811056492315	-0.4338727557494099	0.06568948763905719
0.1721744280493789	-0.5280247282763768	1.113883216998543	-0.4291443308087342	-0.06216455293609008	-0.4286673376578519	0.061987367238686766
0.19226063256615275	-0.5223593207226496	1.118052079562796	-0.4208914163787103	-0.06317481001546953	-0.4231104977626049	0.058635741876492814
0.2123726071521627	-0.5150420022406569	1.122097960789137	-0.41258389954989066	-0.06441628248577667	-0.4166244603336385	0.05369487118120117
0.23172362200487265	-0.5059767927966922	1.1265711197350483	-0.40283449248653025	-0.06574663809916327	-0.40984512716571436	0.04694021379554375
0.24881475650505627	-0.49573800426042103	1.1299347116774754	-0.39211453499073284	-0.06711397739007634	-0.4032010589697901	0.03940756772470515
0.2652113621844349	-0.4861589668776189	1.1323184332031102	-0.37965142199059015	-0.0687464156807944	-0.39534606417984824	0.034059707910693945
0.2811009617707892	-0.4770725536697174	1.1317952710107537	-0.3660344394199569	-0.07122317083400447	-0.38644842483095143	0.02842921207638888
0.29769654939638673	-0.4673055422175647	1.1308555664552564	-0.35112400332586635	-0.0736542364623641	-0.37802624323109785	0.02384001861975972
0.31601880320276654	-0.4565699940969289	1.1303068186035106	-0.3356234472707572	-0.07507467785564355	-0.36867368384723365	0.023804244001479007
0.3360370467484731	-0.4451544907482116	1.1319457650931524	-0.3191844458600406	-0.07656194428234052	-0.3581890136964338	0.02811006454649666
0.35714313308028584	-0.43390507109250304	1.1353558766232061	-0.3008523320417353	-0.07904440111651677	-0.3469532126922958	0.03733661747645195
0.3804336483003441	-0.4233980496879232	1.1396993783992397	-0.28173871387480415	-0.08068035613825762	-0.335129808549811	0.05194853531681544
0.4074795602078451	-0.41268981478788525	1.145870759789337	-0.26086333167059017	-0.08141009727747099	-0.32322691439330875	0.06605378070184548
0.43729247416589573	-0.4021554002025908	1.154296080394711	-0.23885996672444285	-0.08105353552570911	-0.31047816264329803	0.08266995829002183
0.4700999974982502	-0.38900725842742906	1.1644859694006027	-0.21515688464050503	-0.07884990565043468	-0.2960176749678735	0.1011616053804556
0.5053664364142582	-0.3724053144819839	1.1768274676667507	-0.19054477329331834	-0.07513764263872406	-0.28052825632186895	0.12195692667959904
0.543593458827484	-0.3522396034177261	1.1935446934754952	-0.16435112118194228	-0.06938464426975545	-0.26388524470774943	0.14605462722961232
0.5849980873173052	-0.3298807726038182	1.2133817471275372	-0.13615270967446347	-0.06211045002232676	-0.24529237674334253	0.1735614992423853
0.6278035814270567	-0.3050568725554425	1.2363451474601923	-0.10557712847998162	-0.053031352191655154	-0.22440062747522685	0.20391559043770885
0.6730897024297839	-0.2780616546322824	1.2618250306014724	-0.07429309522762503	-0.04284287983019564	-0.20156199290551424	0.2325279691428703
0.7214744362183358	-0.24912075679232962	1.2896039765399732	-0.0417457651832246	-0.03059799485002237	-0.17637700880674306	0.26003032513814417
0.7716521845260838	-0.21736117059048107	1.3203921290735892	-0.008518834656266253	-0.01637064703366054	-0.1492492949473378	0.28787991107949507
0.8235751791494617	-0.18373510251547326	1.3542754164729507	0.025406907275575673	-0.000507874604212059	-0.11981392666165469	0.317164329195621
0.8777226357126242	-0.14624920883954756	1.3903171909156797	0.06030545656968375	0.01695959416157166	-0.08774001360397901	0.3474840966534388
0.9347928607026185	-0.10769748011273922	1.4300766004865444	0.09539492393730374	0.03475441848585116	-0.053188278446424944	0.38147122065932876
0.9947230035210068	-0.06760725372341793	1.472880962108335	0.13007421919504294	0.05406236877458763	-0.01597477755357434	0.4190407310164846
1.0587056621237447	-0.025514947425162686	1.518321997500358	0.16514120472885238	0.07466131130149778	0.022543100602631743	0.4594115841337934
1.1236486625424122	0.018468306904551316	1.566014501331139	0.20002024883195615	0.09652264543203516	0.06342600476137301	0.5029053988311922
1.1918830848076154	0.06451053763257918	1.615440061397655	0.2337484140725144	0.1193510271150523	0.10537041131245364	0.5475499166663416
1.2624681641366118	0.1117878033266699	1.6653216584184645	0.26738201354405927	0.14344700076743902	0.14948476667940588	0.5990481419779934
1.3340177950707777	0.16198772581521922	1.7179632344187845	0.30018715628705944	0.16841495216880778	0.19496392808848895	0.6535334283892484
1.4074742899981	0.21306054507989303	1.7734810201546636	0.33253697569167706	0.1954882750225525	0.24186411530406407	0.707130779298329
1.4815605937770016	0.26698467249035135	1.8299378986081123	0.36385618846058054	0.22337550441070173	0.29021470911527797	0.7647969964099576
1.5561632321537715	0.3208651758906039	1.8874311308516998	0.3943972982128193	0.2525111420476358	0.3396032477187432	0.8234505092052408
1.6312848424934194	0.3763752719394566	1.9454975905487972	0.4242322942860434	0.28265899943502637	0.38845652656875157	0.8823146655131892
1.7056230869954587	0.433887492617531	2.0033572812914633	0.45487949287009144	0.31338155066514717	0.43762082968197985	0.9440009921834803
1.778473560956388	0.49173054987435155	2.0602584250288434	0.48513957707286864	0.34438611067397107	0.4892586517038	1.007039705914495
1.8514120666487086	0.5498255107650023	2.1173566516590583	0.5149662597302608	0.3766993125729665	0.5426768975436077	1.0671830956334656
1.9231706391859578	0.6076919401302153	2.174834491142353	0.5448273833358522	0.4103533392896143	0.5979119654959435	1.125875108524442
1.9933041543394627	0.6665243281948898	2.2344926594851833	0.5743222518723532	0.4451688104172598	0.6540235275676913	1.186808266083813
2.0639774035247553	0.7236788308406894	2.2939183871843127	0.6037137664253633	0.4805243534940959	0.7116935480833239	1.252176299460297
2.133441975784736	0.7801982722299249	2.35223583481683	0.6335613451731187	0.5157900670886149	0.7720547930138242	1.3207843723720458
2.2026153990548156	0.8357617119687092	2.4112167126621555	0.6627299517883717	0.5511900869854929	0.8335985593355523	1.388842450285541
2.2699717331419054	0.8919144537634759	2.4714919932352997	0.6921672944016619	0.5858156468751023	0.8964945724302427	1.4575965355569365
2.335085169448105	0.9477332265039322	2.532061441458776	0.7213745816766785	0.6211238478648042	0.9621948294461955	1.5285533607065813
2.398191978200535	1.002372454475468	2.5934720620834835	0.7497617582238937	0.65653297790996	1.0291461849828996	1.5975057575175908
2.460330375686172	1.057021367742098	2.6555253485814294	0.777303363867302	0.692333374637941	1.096962077840156	1.6674245320825625
2.5215067724044773	1.1096311741951583	2.7177103975229038	0.8030514738850222	0.7282570566710495	1.1636525804834423	1.7403114884105764
2.5805991771258046	1.1608459001628706	2.7815414462795696	0.8274787767985313	0.7644255881543565	1.2311068197368007	1.8133394666612985
2.6382436922928285	1.2109894168396411	2.844885680416861	0.8499542473815519	0.800752153296389	1.2988794317389618	1.8860154242534257
2.693450152980222	1.2596307579707364	2.907824433198652	0.8714374794033396	0.8367631082086705	1.3660142295863138	1.957137095147435
2.7479199554435527	1.3062066578248883	2.970882558501259	0.890828310739989	0.8726335411466065	1.4321054746443604	2.029317341204314
2.8017496053508766	1.3504421616398132	3.033873874190358	0.9097478271019753	0.9092510200104161	1.497391450936076	2.10167372087395
2.855728309789332	1.3924229002909734	3.0958867638238994	0.9265105505824764	0.9470078515109784	1.5615521955568874	2.173684257845641
2.9097274752615796	1.4327614788011909	3.1583700894422027	0.9426300145413822	0.9845883325352968	1.6251099363226595	2.2455554334475876
2.9643977346437205	1.4709469305715013	3.2200791574058263	0.9574156196466871	1.022588477407262	1.6876973887336315	2.3149370295400775
3.0175554789301473	1.5077424813610418	3.282829715339088	0.9713493839077202	1.0601273375785534	1.7487424073719975	2.3808416557677363
3.069566613311395	1.543279113064361	3.3466230277105504	0.9853762078206401	1.0967737578259589	1.8094235196666657	2.444811153329269
3.121520033043908	1.5777444398898806	3.4097756386495552	0.999326125962134	1.1316405561912506	1.8678775615169259	2.502337352484701
3.173940863900951	1.6094764543506477	3.473794571178522	1.0131481189962532	1.1656703259262609	1.9253212393092127	2.5558721196695524
3.2266265940471377	1.6405692710430644	3.5374356409548318	1.0257788997523651	1.2001795383823912	1.982211049578549	2.6045045093254027
3.2788717751254857	1.6709381337615223	3.60069215260543	1.0384640814095065	1.2330265221196914	2.0383872256731284	2.6451567128932973
3.328883178396161	1.6996299839820086	3.66301246553354	1.0496022044461193	1.2638251777763816	2.093721163194846	2.6852427094835356
3.377008524700904	1.7261678792171689	3.723622655247275	1.0602556167247712	1.2925525038459411	2.1484683225595553	2.7254537734611564
3.423759521973849	1.7489715432449615	3.783612871051127	1.0697507570103177	1.3197154255030548	2.2015436841765457	2.765179444685603
3.4688230794878314	1.7684591511820347	3.8441967310278367	1.0780980428110571	1.3457108746475124	2.2528838477951	2.80511172260019
3.5127784395940678	1.7839546540992846	3.903002709502619	1.085632322764275	1.3702387611458962	2.3025416091917648	2.8428878998948806
3.5550105794280342	1.7968892234218432	3.960738072281825	1.0913874557269936	1.39364465807613	2.349685848221278	2.8790234200685365
3.5951011300147746	1.8056088083861817	4.016776409173935	1.0950504218515738	1.415385224988551	2.3942547607301106	2.91389909560249
3.6326141677381436	1.81164679238012	4.070584314451781	1.0985939868814962	1.4354706098607153	2.4364134744925043	2.9503401197640136
3.6666427039307106	1.8129893867750426	4.123620803351895	1.1017515463191914	1.4525671605747508	2.4757838062746482	2.987087419652678
3.6972334975480834	1.809657552057785	4.174692540884336	1.1034848910910777	1.4681270359305425	2.5129670650016114	3.0242988417259187
3.7256391989767583	1.8036974940532162	4.224201385686939	1.1048442841193025	1.48260711966548	2.5479656997072584	3.057836867637972
3.7518542677133153	1.7934924776963894	4.273499947115867	1.1057077403606816	1.4951051021467474	2.5799867618993453	3.0899696801968006
3.77365651165845	1.7808916860596928	4.31975384744674	1.1053476964645759	1.506701459240695	2.609708839601033	3.1178633020523727
3.7914076753018953	1.7660547986913468	4.363652429843852	1.1056600548792588	1.516079234683487	2.637705079954269	3.1412587609524674
3.8040820378124356	1.7479684050979203	4.4058101856389085	1.1043697575510107	1.5233976703006638	2.6638654659931444	3.163061755938453
3.8140186219929753	1.7272978259726934	4.44451018762697	1.1025532707112944	1.5284382862602415	2.6876364259780683	3.180271069987159
3.819293990984241	1.7055909431936398	4.48121949423525	1.1009089280034392	1.531346201620251	2.7099230972537933	3.198694394531563
3.8200379096558215	1.6822061023043857	4.5161140542868505	1.0977735596833147	1.5319210348250982	2.729760177439609	3.2112427871804985
3.817226614066178	1.6574813607608594	4.547807013958432	1.0943750750998982	1.5311763471794104	2.747495035862076	3.220032787229135
3.811879944663282	1.6326375674848577	4.577608244937962	1.0913186870379306	1.527551269488061	2.7620236397171136	3.226082430686363
3.803346476139331	1.6065285427824887	4.606472621560507	1.0884167653377526	1.5225231107939274	2.774332603450452	3.229938104821442
3.792026782592976	1.5809800443226723	4.633214769820893	1.0847470925544371	1.5156142334665192	2.784694754839624	3.2275617757078123
3.7782097794630047	1.5540058362772968	4.660168380002998	1.0802333070634706	1.5063622235102185	2.7920202702802217	3.2231515972743967
3.7627494218823903	1.5258540030860492	4.685534887454718	1.0738657897563604	1.4949502091492677	2.7966089193852524	3.2159387300682063
3.745725632168905	1.4967999025051955	4.709857524341389	1.0681981205286375	1.4826044729548282	2.7983468291797937	3.2055521298384972
3.727624396829648	1.465989288724444	4.734483692515812	1.0626697011670159	1.4686571782787647	2.797632111061773	3.196932197957373
3.70921329581866	1.433825739856648	4.758665779845456	1.0567906458921816	1.4529760438059138	2.793881497242692	3.185630742912735
3.6904161040215686	1.3998554200082227	4.781726899123878	1.051715602178054	1.4361514823525434	2.7883813148004997	3.172438851200592
3.669291914839982	1.3650021125627991	4.805055845945846	1.0465734366077717	1.418129816457231	2.7793846242782423	3.157495766714982
3.646992520027041	1.328615917557219	4.829169578795994	1.040467183775646	1.3995454859084615	2.76744638370611	3.1430521704338386
3.623464280614599	1.2896344162713302	4.851937547782599	1.0344102567480344	1.3791349503517392	2.7533233708012075	3.1277803798505994
3.59921824801489	1.2479639201846466	4.874596900840008	1.0282085620885733	1.358811585331227	2.7372968819240016	3.11311947683694
3.574483396327082	1.2043785886949128	4.895375878743033	1.022175640511057	1.3376864542810747	2.719411267499754	3.098747275733347
3.5499872629231475	1.1590938983608008	4.916151242267596	1.0165024613467106	1.3163029511478697	2.6993877597631712	3.086485449154389
3.5249253624942227	1.1119220017287768	4.936175201717218	1.009930670530227	1.2928431275218086	2.67689346317325	3.0738844653094426
3.498268215842722	1.0651469413737378	4.955078857785835	1.0039193216135858	1.269189749013154	2.6538765010727787	3.0591080533818373
3.4714776473531903	1.0178808611400745	4.972246333861095	0.9981615777014847	1.245070146510329	2.6298925229615437	3.045064847969885
3.4452255589270657	0.9697639026204034	4.989020078094465	0.9924003021199526	1.2203225938523208	2.6049897852356545	3.03041987630013
3.4199265445601017	0.9218098099321757	5.004644698229872	0.9861177028797183	1.1946914526230052	2.580587841113363	3.0161325042597125
3.3949776377374756	0.8735970741761451	5.01857076276375	0.9806954995105222	1.1691081762548172	2.556048548347279	2.9990354896504767
3.3704457439781272	0.8262405980541031	5.031072776725747	0.9745871158705532	1.143562318086516	2.5292748337079476	2.978939087636646
3.3461012119971363	0.7793166723994029	5.041538651586164	0.9681326305001181	1.1161100020976837	2.501358225838192	2.957675303025929
3.3223340439890467	0.7340199975846923	5.050490284836766	0.9613685727658758	1.0885197473484864	2.472479974409988	2.9323282561928643
3.2973460245145296	0.6910206309407398	5.058847126140585	0.9537400457875039	1.0606596202107346	2.442970969969843	2.9078137561053934
3.2734758335116445	0.6503198871335132	5.065686209473608	0.946061798148465	1.0334034036628452	2.4133259379244687	2.884414107094497
3.249844950732991	0.6105205883461909	5.0703624659434094	0.9369092442276826	1.005594525144217	2.3831052109719884	2.8617320046434034
3.2252606125584644	0.5711664325145108	5.073950884010456	0.9271970653973908	0.9789198528101545	2.3517752042230966	2.8414730238435317
3.198994229242777	0.5330832125593393	5.074280396780597	0.9165076911988976	0.9522001941519785	2.3186336734682658	2.8249720944994534
3.172539837944947	0.49522685651293274	5.074105614121271	0.9054467538799513	0.9251259255362854	2.284308325979712	2.8093014227484043
3.1465816867706216	0.45853708570164764	5.072595829545026	0.8932324654547408	0.8967719667623666	2.2486886632007685	2.797729263661828
3.1194626453292376	0.42279234222243617	5.070157053069619	0.8808242547326273	0.8686926969005921	2.2133136272251117	2.7890004116288694
3.09253621947329	0.3887636994895331	5.068095148302853	0.8691238586476818	0.8417855386100012	2.1773157916164876	2.781224940669222
3.0659973298434853	0.355996090073946	5.0653935378578625	0.8569450687585445	0.8153892426820372	2.140912347362571	2.7724202062225825
3.0384987511144717	0.32193736141238943	5.059247597239397	0.8450430938528725	0.7884521456034974	2.104423085646748	2.7587023753705364
3.010479699236918	0.28798760987220673	5.052390889007657	0.8322278857717305	0.7613380132082881	2.0680436592104674	2.7449606073498996
2.9822545590878615	0.2528835143476155	5.044073483515357	0.8199078338346981	0.7339403983810454	2.031365242060364	2.730478243632813
2.9538355789961344	0.21828161050941794	5.035384832542649	0.8083324531818653	0.7057019116876699	1.9946839840498767	2.7108863677033623
2.9257920026671758	0.18478408622081044	5.026152500693711	0.7971310091959931	0.6776516189532158	1.9580068198363125	2.686381147849277
2.8977979514639456	0.1520098593828868	5.014111059019069	0.7855081435372081	0.6506421990817509	1.9209023793653763	2.6603112645022753
2.869027427995214	0.11929366188114522	5.000120065334418	0.7743807387128642	0.6239532648097488	1.8836862331402988	2.633516534287316
2.841430068040418	0.08671142504852537	4.983947253046863	0.7628466093304439	0.5964597318544441	1.8458351197149085	2.6066525144530917
2.812402378089593	0.054808457816319635	4.9640423943252605	0.7510504598762958	0.5686783923615536	1.8080949271202358	2.5780184345048185
2.784480087334453	0.02349068087498169	4.942869936190169	0.7399042872459968	0.54071787710802	1.7692834732619227	2.5510931017147507
2.758030574240152	-0.006535206672863456	4.921333729518335	0.7291927871860828	0.513090715086451	1.7295572196232758	2.526313952050287
2.733045253252949	-0.035416651560423805	4.897761663658709	0.720340862829575	0.485863609540058	1.6883198608157173	2.5011745257602334
2.709522429706822	-0.0642311975052094	4.875139046265836	0.7119471795812115	0.4596480437661242	1.646722782678759	2.4799053720430817
2.6881046637662633	-0.09376232886497428	4.851132576515635	0.7031729575114629	0.4343867940092385	1.6049300077599238	2.459620929445836
2.6688834688583443	-0.12313766828107586	4.826755460941616	0.6955366072479283	0.4096806352944544	1.5631829277266873	2.442384790439421
2.6517257954657927	-0.15318802867833953	4.802818725381959	0.6891104498106484	0.3853319163890622	1.5218746635869393	2.4240775717258196
2.636757312787533	-0.18329252454499306	4.778756889162065	0.6839529072761223	0.36319810433346916	1.4808701776014004	2.4053820258634966
2.6234487330329657	-0.21426907656367522	4.754476202847246	0.6805161198049018	0.34187659392596775	1.4405393433463078	2.384589244869592
2.612762711453712	-0.24712088242615354	4.731836989523437	0.6786007268621823	0.3218434442452013	1.3995310020680762	2.366835678754458
2.6022175868769075	-0.2813743244205176	4.708385279545641	0.6786383129751783	0.30296012370084	1.3609083809544753	2.3528222510249917
2.5926789781256927	-0.3156173283607171	4.685514356754449	0.6800737777806849	0.28520899806127153	1.323205372931372	2.3379007908240643
2.5837615863604366	-0.3496344074378011	4.663642418137921	0.6814169105655888	0.2682414618743326	1.286209700769854	2.324604850663211
2.573601438546797	-0.38210928261515903	4.640617320371483	0.6836035989547184	0.25222881538238906	1.2494789069442485	2.308870680696594
2.5636991030268907	-0.4131263639394119	4.617729753947541	0.6869864174467311	0.23724596414672747	1.2130783704807235	2.295376902951045
2.554729413997978	-0.44338819998318924	4.595160873970812	0.6909973114137338	0.22293987624544542	1.1773424740493386	2.280507306345453
2.5467445358354683	-0.4715341264656506	4.572495421020946	0.6962208921104528	0.20906395278829693	1.1419690016462332	2.2670318415782797
2.5394961264091482	-0.49821143445607785	4.549893487947149	0.7017543469389999	0.19539807271772086	1.1078278448742755	2.2542750628052493
2.5328543670386567	-0.5214223993374665	4.528085706836694	0.7076093338633782	0.183468700792869	1.0735619286780156	2.242389830023331
2.5268617158500084	-0.5417705568034948	4.50632236045514	0.7142931059096235	0.1719720598255668	1.0397694369847597	2.2330475913090884
2.5218326114819023	-0.5591498920306044	4.4851472758949384	0.722262974446885	0.16154270128411485	1.0052124575654282	2.2215257026981137
2.518136325689518	-0.5743301556401995	4.463560236145861	0.7312549178985431	0.152326657862475	0.9713864655265981	2.2100532259355266
2.5163099690687907	-0.5870370902657619	4.442591543740897	0.7426683345653798	0.14522701161406418	0.9389963769829079	2.1977299458804422
2.518630959155964	-0.5975094707623467	4.4234754248838115	0.7562297397874428	0.13821605516860552	0.9069332264910821	2.1831192742275
2.523053961584722	-0.6059699656772403	4.405400321976842	0.7712229313614041	0.1321019765778846	0.8752305755292954	2.1691836577826438
2.5271953053926572	-0.6122592828034629	4.3874917507082944	0.7870449061718408	0.1272563027085292	0.8440620099807528	2.159891708985764
2.5327869577951345	-0.6160945111953724	4.370859571789664	0.8046133913751284	0.12441649782143352	0.8123164506526365	2.151453735959597
2.5387382012833273	-0.6165826832336616	4.356131236623232	0.8237316882387125	0.12257013926809875	0.7810255068950983	2.1452811468816555
2.545593749924438	-0.6152410531380856	4.343043906723276	0.8443440245461675	0.12112357512035997	0.7518082702499288	2.142383115037814
2.5530227132797534	-0.6117639942806505	4.330787182022248	0.8665349853231297	0.12078746873968402	0.7240771029127606	2.137376899104388
2.56209833447616	-0.6073758139356082	4.320815147204772	0.8894507636053823	0.12106954035759317	0.6979803252462156	2.1363473442335947
2.5715233967831157	-0.600973009131233	4.313408789521487	0.9142343273766436	0.12213005530655373	0.6727685663885883	2.136150651414141
2.580738975609676	-0.5943179523090276	4.307608800797855	0.9394194369345416	0.1238633313791027	0.6484003142663808	2.137033232632104
2.589351627103897	-0.5864089631274657	4.302502872255326	0.9653856650706139	0.12764544983921733	0.6254733764043823	2.1420693771769415
2.598738190536945	-0.577043427281396	4.298189318558246	0.9922080862780509	0.13215255287048558	0.604269791014092	2.1494116371909553
2.6096365375680874	-0.5659429199547585	4.296164166781375	1.020461571617159	0.13760750157219265	0.5847548614406226	2.1557367204333016
2.6199827683200674	-0.5545621993852674	4.295075627472691	1.0498026150904984	0.14304508935512136	0.5676147317118138	2.1628629934505756
2.6283427481923516	-0.5438049989863879	4.293657963039973	1.0800875016808205	0.15018384625563846	0.5517193002527022	2.1702332936585695
2.6368295715377825	-0.5321003694083682	4.29316905956986	1.1115103921936424	0.1579045563542585	0.5360126698729218	2.1786864205087446
2.6447907744859664	-0.5195547432785208	4.293212817140126	1.1424339765738405	0.16619817541848772	0.5212568287509978	2.1862514527547465
2.651351649477615	-0.5055945424830149	4.293790478288014	1.1738939062414362	0.17445909373441484	0.5069452688840088	2.1952780714298092
2.6590343838182537	-0.48965755993602095	4.294360437607817	1.2054404184980814	0.18272232097434093	0.493841174884602	2.209433090733188
2.6666320033093043	-0.4712557578783106	4.295233434523621	1.2381946862665791	0.19040895675726907	0.4816728953049838	2.225642879270897
2.6743870564205974	-0.44994545812467096	4.295593886109144	1.2704055920425796	0.19812811344494236	0.4703955996254112	2.2412246303989827
2.68221239296862	-0.4260272833442465	4.29560408329745	1.302830162885613	0.20640196991375837	0.4599279530306834	2.2617030253840724
2.689518375641185	-0.40155744534752497	4.296458576258956	1.3354361808336803	0.21541105755565637	0.4502680445017302	2.2822103167540257
2.6959724478080136	-0.3742957292685295	4.299193856429797	1.367415182927928	0.22449839001401148	0.4406533341323455	2.3058462304209217
2.704268057274471	-0.3431960051211788	4.304049071039308	1.3994499894398025	0.23379734378717737	0.4318173264427455	2.329237475818969
2.71305204636072	-0.31019496996486595	4.310121796837768	1.4317062776286515	0.24432232329617112	0.4245702456306686	2.3493686464663246
2.7229782550495893	-0.27521287718418597	4.3186326021659625	1.4645065318019665	0.25574676881969177	0.4175939171452853	2.3702207172311813
2.733537213665192	-0.23889445208852356	4.329467255500855	1.4982574085366205	0.267536070809395	0.41145134641560227	2.388995851751775
2.7437040579652026	-0.2013758056086095	4.341764851056848	1.531893487728768	0.2807635130821565	0.40556517122723956	2.4087374188306687
2.754103684565878	-0.16228311064046427	4.355707521013198	1.5648463154345365	0.2963352982631496	0.39959855763383983	2.425981737244067
2.7640711483780303	-0.12155216129938663	4.370963455679187	1.5982333622373892	0.3125452195457114	0.39394067814404393	2.444002149986992
2.772994636992584	-0.07982697296718165	4.388175066023061	1.6326581664660234	0.3293482709674854	0.38887859547727244	2.457852071481255
2.781118437086862	-0.036788167973973225	4.4064410721222265	1.6675990071537503	0.3467532881099773	0.38383563170538615	2.4711840783830863
2.788916931659128	0.0066091681878081236	4.425141264229959	1.7031940386195359	0.3645849964494821	0.37972203140062416	2.488601256061313
2.7959215344106196	0.049218134630567394	4.444606177845029	1.7390472629046803	0.38209708500871475	0.3760834106163242	2.5048378709331214
2.800963056710248	0.09180653296016897	4.4648576647083935	1.7736461942086248	0.3995432778653938	0.3724639020330535	2.5250695982943516
2.8061864326520616	0.13536736415566972	4.484621257696148	1.808219850026012	0.41735696353596036	0.3705040381432434	2.549082163849908
2.812518074651076	0.18016101151669695	4.502688892171952	1.842517905969762	0.43561258145711695	0.36837378552475847	2.5728172239908234
2.81911822188552	0.22561398547772998	4.521195350849907	1.8769934794664564	0.454686517637022	0.3670287458595228	2.5948160967909053
2.8260320012348426	0.2710416411555237	4.539903629013867	1.9129149478081462	0.4728888756298992	0.36660309613963277	2.616859766028685
2.8341342195252617	0.315720062243268	4.558803291534808	1.949232786126982	0.49112686467056205	0.3669928956869984	2.6386672904179798
2.8434058177966857	0.3599045051130879	4.57818808827143	1.985419271411405	0.5098774498385653	0.3684021954686387	2.663127607731289
2.853592168659378	0.40543121268849663	4.5964850034696525	2.0210785558535176	0.5287642198771734	0.3704298832172709	2.6902365667854182
2.8659697144028407	0.45181064156255935	4.61424248005279	2.055449247399355	0.5491640816543518	0.3752608749946947	2.7137834336501716
2.8805188935089707	0.49961130933530656	4.631304244201621	2.0895970539054094	0.5700544248936217	0.3809914181730585	2.736569150752418
2.897197461801242	0.548658554443814	4.647517579121688	2.1239084281953726	0.591322460928664	0.38747639364768033	2.7599843069529433
2.914156554865209	0.5982462094733109	4.663728891963941	2.1585718462715655	0.6127820110961734	0.39432314297288684	2.7792130249470137
2.930935573759708	0.648299586264102	4.68040746440409	2.1923305638125115	0.6348260483191174	0.4029885380167575	2.8004842860105685
2.9492834815720483	0.6988886500036637	4.69606466723757	2.225185299271982	0.6563777421607296	0.4125372931113375	2.8211566869787794
2.9681156062977427	0.7501254850997738	4.710267035911244	2.2566416180972295	0.6782524066706012	0.4231597301681775	2.842886207316205
2.986804776448458	0.8026287667748899	4.7234862183077055	2.2873394901858606	0.7008248291198487	0.43431532472438134	2.867063617644063
3.0048796937994595	0.8568964608682428	4.736460755540254	2.316833947498281	0.7231478667731405	0.4457562623480765	2.886654421104411
3.0234743658864405	0.9118851670131916	4.749643244565767	2.34595095474174	0.7450438985961252	0.4573967934817506	2.901180059689586
3.0397551137293792	0.9659753565974233	4.762156971499277	2.3747653137952054	0.7658295859330954	0.4676445182171343	2.9143439758952305
3.0546775490262505	1.01848413587318	4.773937692161832	2.402139562212011	0.7861990187686823	0.4774084376745442	2.9264737201190756
3.068902191420559	1.0709615109547284	4.7851541565191775	2.429732598101741	0.8057894978356693	0.488701320761314	2.9343888686028934
3.082642665744719	1.12315065825043	4.796122138997157	2.45594661649657	0.8247783713163612	0.4996334943726287	2.944915803269756
3.095962548697121	1.1756669871828187	4.8070077549291	2.481580343083586	0.8438424707590664	0.5098935057558089	2.95118817314852
3.107682576946751	1.227089398807075	4.816512185327769	2.5060333702096305	0.8617671538018535	0.5195675524737252	2.9564694860555156
3.119645412561457	1.2782483070480535	4.825303196794735	2.52925737050536	0.8796317258677986	0.5292403648172157	2.961509335302929
3.1313251769191655	1.328280131186065	4.833701995994211	2.5515037963212546	0.8963039679695203	0.5376781640390002	2.9620370328213412
3.142797766168314	1.3777509963283245	4.841494495456447	2.5730457290197988	0.9117516165683694	0.5462070894101789	2.960799407880961
3.1530505680478904	1.425716369259499	4.847879713592102	2.5936987446431536	0.9268154515656567	0.5546415334942209	2.960892157621281
3.163917027954211	1.4738211719595964	4.852681288464228	2.613327464268644	0.9423824214720393	0.5632488780485029	2.960196191889987
3.1753386926419496	1.5222382164718362	4.858206214078794	2.6327765008971116	0.9584088529800465	0.5717988407970144	2.9581954722253476
3.185999194544257	1.5700572940720492	4.862711715511957	2.651725849098809	0.9741402156740921	0.5790342171699566	2.955287368527181
3.1964306789863945	1.616500001553779	4.866250070267363	2.670448902713359	0.9895068980289305	0.5858292622851652	2.952865142568743
3.207262378638996	1.661749831746823	4.867952415216317	2.688579494306139	1.0043711418522903	0.5926496074728651	2.9493132229723855
3.217969117591644	1.705790728055927	4.8704448690647	2.7068663398797232	1.020359601930297	0.6002904192535095	2.9432948132310472
3.2275090287227353	1.7488586992632105	4.872292089065685	2.7247109927303503	1.0367379951444458	0.6077543642944764	2.9387213508457544
3.2367911680734167	1.7907700079128217	4.8747039862669865	2.7422125069211574	1.0532300024336096	0.6159743673492933	2.9357824187388863
3.2459396628422135	1.8295302187114855	4.877014267105987	2.75917821059131	1.0699600589047467	0.6240146878674682	2.93293029593868
3.2555409019924983	1.8671625420361861	4.879412599805839	2.7755177361064574	1.0868845550795052	0.631530291497683	2.9316574153684045
3.2659355328707274	1.9026526821119492	4.8812183949650745	2.7921045276770426	1.1042125960466482	0.6396426415799324	2.9276907306288718
3.2767036627099304	1.9358218962377942	4.8812932565399265	2.808128561925357	1.1217128361215065	0.6484951770232229	2.9227557692428796
3.288416157066822	1.9665171516372857	4.88102417246451	2.8222713093055916	1.1392923035973088	0.6565027188074187	2.9221648831908147
3.299840441479737	1.9955438120372513	4.87986209718832	2.83553734417533	1.1567978233573244	0.6655986986313551	2.919146367671096
3.3108360350902952	2.022761871152455	4.876373285279778	2.8481791388279434	1.1743339953296608	0.675083700928701	2.917212735154325
3.3219174256266077	2.047844506035511	4.870843787410998	2.8603666411777815	1.1907017378264022	0.6839922772496861	2.9137641576741378
3.3335625943943543	2.069877843651138	4.864472995616768	2.872647015170812	1.2053722297776013	0.693989990026674	2.9080915873341855
3.3466174676569658	2.088682983322839	4.85746853177822	2.884498423195811	1.219994629075787	0.7046479003349239	2.9011255663925763
3.360653305084238	2.1058699146787356	4.848919710632708	2.8951825906061877	1.235197110801288	0.7152231125962023	2.897217643324046
3.3759439165535556	2.1206339981985827	4.839841282544236	2.9050853358002557	1.2500926917354107	0.7270736626383617	2.8928420066333373
3.3924883136589097	2.134096568347821	4.831205297538259	2.913671121731329	1.2639393832483956	0.7379414094274548	2.887278342677966
3.408942940492672	2.146388593786275	4.822336287305593	2.9211754288382	1.2773010591144431	0.7486714291184106	2.8841871744916685
3.4265017448727786	2.1582488559819577	4.812371364651835	2.9292994841048854	1.2910867915558386	0.7600449095801673	2.879315878637782
3.444875022818066	2.1697342427242714	4.803087622804296	2.93748612106493	1.3043803661888862	0.7702374398759947	2.8724502538467194
3.4645054674433897	2.1796041295764446	4.796364970902066	2.9448793587296325	1.317819637282148	0.780343256498815	2.865648174982769
3.4850318331275107	2.18878157066322	4.791600663641198	2.951515270338312	1.3312316352463898	0.7901656411172173	2.858990079304951
3.506844645071684	2.1979787836178666	4.788145067323053	2.9564507915712976	1.3455320189602211	0.7990815942691966	2.8505564022464256
3.528850327340917	2.208222823363478	4.785086492515836	2.960289144541294	1.3590391739073207	0.8063941645248321	2.8409108679172923
3.5511433287351366	2.2194068222851855	4.783630814525515	2.9643669227905534	1.3713145758887821	0.8128331925813739	2.8249785941559447
3.5722099678034978	2.230611963279992	4.784422611261938	2.9680943213304984	1.3827931536689697	0.8177383353726158	2.806644668158589
3.591821354348532	2.2413919781244833	4.786006357284632	2.9723627956892082	1.393589801017331	0.8206687245165823	2.788133876304096
3.610582574808501	2.251435967770417	4.790056592379357	2.977030414529319	1.4037148666654977	0.8219636162239008	2.76770945201756
3.628182135094446	2.259517480659715	4.7967901263992845	2.9813375188527202	1.4127191112804587	0.8233382975827788	2.743672611918093
3.6459328327185587	2.265718446626824	4.804138968266024	2.9842437337156658	1.421468225456331	0.8244301499486874	2.71891903424489
3.6635432575443403	2.2699546800438513	4.813714437482042	2.9866230836615064	1.4297335044567256	0.8240194250866845	2.693447396503203
3.678570182321447	2.2720399201556196	4.824130027056005	2.98912353227987	1.438195656271499	0.8227549601647186	2.6718286073304354
3.691343013393502	2.2712376656036706	4.836956238150792	2.9919338323204125	1.4455849036291935	0.8209614039403351	2.652689635311118
3.7019285624046545	2.2668686653631984	4.851597548629018	2.9950884559809663	1.4528802354420909	0.819963857057072	2.6337767627791955
3.7127926602128505	2.257141168324505	4.866895670334013	2.998485425352895	1.460551183299187	0.8191030606947035	2.620328582417337
3.724758829013956	2.245327212951398	4.882713407045216	3.001926996938758	1.4687462042019495	0.8185293419189513	2.608564042077533
3.7379625974751045	2.2311246230593973	4.89991577545289	3.0046864215436244	1.4773554660087254	0.820702246472919	2.5983434502178713
3.7521848467102332	2.2157200612433323	4.917432347693896	3.008002591503982	1.4856076351336316	0.8240911049140538	2.589782726357029
3.7669911130561013	2.198843959459559	4.935556948912656	3.0106480033881584	1.4943770729313186	0.8263853240205594	2.5872966570546945
3.7817762370882697	2.1807755174766026	4.955151358522436	3.014338505898547	1.5032420134512516	0.8301183910496235	2.5866073499276543
3.79557389885033	2.161700812108128	4.973656247923981	3.0187167727504436	1.510974938870564	0.8350274680236984	2.588431699702646
3.81189412706396	2.1422017515344396	4.99310775357274	3.023304014839336	1.5192245396015833	0.8410225884161291	2.590605754752417
3.828853218033858	2.121728348954727	5.012791148071179	3.028795529360189	1.5263832560479687	0.8466741223593804	2.5944894076123033
3.846809467115101	2.1018330435280537	5.033827886304908	3.0346836425771113	1.5340336101440697	0.8525292120285677	2.6034729340196954
3.864311103351881	2.0832826717491693	5.055306565930186	3.040363667281706	1.5421851245592164	0.8587618782104539	2.6107574629793433
3.8822636691359507	2.0645132068834684	5.07802520173848	3.0467600451363865	1.5499405533632253	0.865716851591171	2.6166911272177584
3.899910471854705	2.0457339478314194	5.101762553878788	3.0541513560353897	1.5570657200455136	0.8711872828073125	2.6239057023522534
3.917143968521538	2.0269567846630987	5.126255153555436	3.06169112798014	1.5636461413026408	0.8761281502407803	2.633769251198151
3.934918908215202	2.0082202019411075	5.15098669897764	3.0690839155614027	1.570370493580114	0.8814405049376038	2.6401293047958467
3.953546046253778	1.9906135385397508	5.176801395097113	3.075827439775975	1.5771373711357017	0.8867639263822985	2.6452494138975
3.9725552728684836	1.9741507988458145	5.2044893374889725	3.0830989247156473	1.5842993278356994	0.8920907968655349	2.6515116692620238
3.9912121712005106	1.959022895468438	5.232017631726944	3.0901591602938843	1.5907445600173007	0.8964695542753787	2.6548421288541637
4.011276895774206	1.9461334329666777	5.2596271286997744	3.0972770239342555	1.597919995218084	0.9008708943829371	2.6530488323286
4.030630428224189	1.9332013685119127	5.286850393725689	3.104698177452955	1.6042853757854243	0.9052519892149932	2.6476394231222886
4.049798807127263	1.9221154047927473	5.313749212911621	3.1120914881237884	1.6098658534733699	0.90978135068884	2.6401362480529977
4.069064377884162	1.912245630055569	5.339754709506951	3.118733288222626	1.615112952793247	0.9148421969921924	2.634071916022423
4.090058124431153	1.904411124997973	5.365665654540329	3.1254092911251323	1.6205121085372134	0.9199800101440793	2.630317805312397
4.111481124285343	1.8976795205152759	5.391536421416202	3.132364220383864	1.6253807128337927	0.9249240390597934	2.6246831104780086
4.131974466614392	1.892278391732677	5.416553546476642	3.140590479996164	1.6300591810804228	0.9306502677969252	2.618745284834562
4.152808028158066	1.8869366962083847	5.441005770791885	3.149204241364284	1.6348241870094475	0.9357035214177621	2.6167934965939317
4.173816098538033	1.8829145021851883	5.465689587528661	3.1574926422806	1.6403608947046604	0.9407394479491972	2.6137491415289023
4.195536050525485	1.880128716677231	5.490141372456426	3.165886788307227	1.6457365868091407	0.9468827530669919	2.61476354123769
4.21599640624361	1.8788116973270572	5.514294945196304	3.173222489414129	1.6512722830361541	0.953689037108306	2.619588782755166
4.235462142820847	1.8808364467200236	5.536804350926156	3.180376286432006	1.6561434365824546	0.9598925036619781	2.6226385528341494
4.254879634037683	1.8839879610646053	5.559645909343269	3.1885593256773053	1.6606828565350196	0.9663580395720713	2.6267835662411407
4.273718897392416	1.8896820165286796	5.579977562188276	3.197463102500663	1.6646960963861015	0.97119928880666	2.6284801693772826
4.2901463354137475	1.8970893511222022	5.599157269544616	3.2058595667091736	1.6682448675135733	0.9768421855248226	2.6288073218297843
4.306577809585595	1.9066428643279958	5.61602758485288	3.2144952778091582	1.6718211834817207	0.9831081142139337	2.630231980876415
4.323340694261699	1.9180327659416188	5.632864049136052	3.2233518639071312	1.6748738852674037	0.9888948262964217	2.6310280222890428
4.337913241643934	1.9309492669880488	5.6479333951106465	3.2321222884855825	1.6775381029671543	0.995010851989564	2.631083704241758
4.350850651983737	1.945639811691294	5.6610477480830586	3.2409634824813973	1.6791946562793623	1.001290507321272	2.628178460970798
4.362228605942427	1.9602343279447327	5.672102116062387	3.249918629574591	1.6808565770115453	1.007556679985075	2.625036338257902
4.3731157102367755	1.974164149584754	5.68022037246173	3.2594169125213215	1.6824012804722412	1.0142489678575868	2.6224237346917065
4.383883231283824	1.9863387822665055	5.687283844980897	3.2689321866798697	1.6847244672574244	1.0228033955875	2.624481876539865
4.393092140396615	1.9979620647918102	5.690956673499895	3.277118178221959	1.6871167044097264	1.0322591997557549	2.6288931514114546
4.401423652131408	2.0068211236792632	5.693010799911747	3.284579157075394	1.6898578652208944	1.0437556365181335	2.634953521492364
4.409031566359257	2.0135444886425504	5.693157969945189	3.2922175703403522	1.6932351563788017	1.0556808611882753	2.6415834426115774
4.414619676618726	2.0183001434670813	5.691321117510741	3.298589076941508	1.6973686821583098	1.0679927655984924	2.647302962628968
4.4197443835940255	2.0222038007645056	5.686487035003003	3.303962869534511	1.7022043197951542	1.0809059292029013	2.6571351795434612
4.424413881099948	2.025466353399063	5.680770255263819	3.3091085706387884	1.7074015839614343	1.094903504453976	2.6676140343318915
4.42894583285271	2.0286862181738434	5.672932264526682	3.313438870990005	1.712293618722727	1.1100207630675016	2.678126402355559
4.433019936154021	2.0322880054287014	5.665252648090141	3.317408343097307	1.7163601764932757	1.1273939300408027	2.6843764441702995
4.43754489383326	2.038157769241111	5.656071462913518	3.3207010238139465	1.7204057104268335	1.1450372543859055	2.6864333754295355
4.442556833315626	2.0459252719872802	5.645506017429529	3.3224857551810056	1.7245882044117857	1.1618428127965919	2.687854295979357
4.446420503914036	2.0560160113736305	5.6339894111775894	3.3248019404915463	1.7286336026611293	1.1784046007927063	2.6862869472227846
4.44952436849117	2.066962872289368	5.622289410688569	3.3270124775607473	1.7325105360129014	1.1953305627502657	2.684934235237127
4.4520766384304915	2.080283218141217	5.609864804843438	3.329070051473404	1.7361767945318232	1.2115304825538464	2.6817760589346333
4.455867821342623	2.095586731944351	5.597096071142218	3.3305310218680053	1.740478408270336	1.228619777062058	2.675588807422802
4.4583079116941375	2.1114177273756254	5.583019662574346	3.331755634431554	1.7441177381766226	1.2459368344962538	2.665745197763831
4.460234160573031	2.1272934278093993	5.567249893330209	3.332202539155256	1.7480393663698124	1.262128849461761	2.653422947545056
4.461883501441924	2.1430104097287366	5.5505371943244	3.3316921438855123	1.7528773206874289	1.2776762197296363	2.6416351287464104
4.4624240287336265	2.1594534231530633	5.531429711544553	3.329727856489374	1.7582362960674445	1.2921406233123032	2.631855454648428
4.460771964172689	2.1753503831665393	5.511698781940727	3.326857418698531	1.7648295022465093	1.3067247296655473	2.6217128828369898
4.458694107393824	2.1905599444073975	5.489702790496025	3.323945929449737	1.7711470128329452	1.3225804746291687	2.6076819276956074
4.456289206994019	2.204088844202561	5.4679655288828455	3.3194400619475264	1.7784940598061978	1.3387202089183992	2.5968943953516788
4.452713788954207	2.218776760124966	5.443853150845853	3.313502072048704	1.7868845543301055	1.3538346418955958	2.5867615487720705
4.447927136460887	2.233006936437136	5.418826316304082	3.3059097447600254	1.7958724088404214	1.369997028688358	2.576690559025173
4.4412613988466045	2.245660901931627	5.392313944290804	3.2980197110103613	1.8052813730751753	1.386643381354986	2.567937700602899
4.433917521056916	2.2581900054294417	5.366686318394556	3.2896836773937577	1.8155621928664891	1.4041210489255462	2.560028622803834
4.426582861865686	2.2698385621270654	5.33933720735794	3.282040580998099	1.8263721930872556	1.4213918077705308	2.55235574973318
4.419397614227581	2.280788099171334	5.311142149742427	3.2740765121325186	1.8380122762755402	1.4386711845964708	2.5421980281077317
4.4123710467720585	2.291655018529059	5.28224232538562	3.2660920496161854	1.8509635328930323	1.4555556666692557	2.5365247327394647
4.405577285697014	2.300559463080927	5.252432999325227	3.2575402314614568	1.8637860884763036	1.4723348846925297	2.5336708199347107
4.398791910270908	2.3076148215687717	5.2224014288040905	3.2488860535353705	1.8780927686908422	1.4884677852396535	2.5320701670841625
4.392855238819232	2.313524762126558	5.19214317640972	3.240010471386664	1.8930319665363065	1.5034491172761408	2.529904616091549
4.387337953865209	2.3165321824553935	5.162565813969698	3.231625757376983	1.90822309954359	1.5181645625314093	2.52636913470124
4.382154698734724	2.316160590231678	5.132154591559333	3.2225545449984025	1.9236990529674227	1.5328317946374486	2.5216816904684
4.3779978622357145	2.315376866252823	5.1016771386082365	3.213235571792109	1.939423335632898	1.5461023834183072	2.5197194425682303
4.374221879511293	2.3136330816947726	5.07167104282391	3.2033901805861063	1.9554704685468105	1.5585567392641275	2.5166302999093064
4.370564135139496	2.3114029653023387	5.042291117831236	3.1925575776106925	1.971484464585115	1.5710786481893333	2.5119794081224627
4.3676986876917585	2.307006387073187	5.013052057689951	3.181979480287344	1.9867814306070863	1.5832762065459918	2.5087942710960807
4.364864975492152	2.3002155871154812	4.985373899760359	3.1711560346936554	2.001890692371907	1.5948982328149004	2.500593719367731
4.36335724319642	2.2920883931226936	4.9587850519698	3.1608262664724243	2.0169084303055733	1.6055205581529857	2.4919378689446603
4.362218727095934	2.283334081131632	4.933581564603224	3.14971782127433	2.03259187170391	1.616603856159173	2.4834540357337582
4.360743843212241	2.2745155699706157	4.908086909089544	3.1380446880756634	2.0478933849619105	1.628184027708113	2.472525030476627
4.3597974572573	2.26554605964729	4.88586357845724	3.125524607424325	2.0633616782015776	1.640916963806454	2.4630931858102723
4.360069933134053	2.256996445834362	4.864490219129367	3.113304408955505	2.0795104472635106	1.6532210498910753	2.4542526095959634
4.3600463770421545	2.2460978488132617	4.845145140943196	3.099879318535397	2.09555637470414	1.6658667887493948	2.4417901740395376
4.360421112790916	2.2339657940853663	4.826019840462351	3.084936152998403	2.1111506153376554	1.6784051150058832	2.430574567294566
4.361622332558558	2.220600169002033	4.807474615541242	3.069485790761516	2.1268724132067933	1.6914253395639889	2.4209107907773553
4.362215236463469	2.20677950864178	4.790346038425145	3.053286124839975	2.1424813184162304	1.7042608503103358	2.4114669896997944
4.363741114735481	2.1929979880787442	4.7729477850488085	3.037037954898959	2.156990091026412	1.7172557619227247	2.4040243480563235
4.365676652351803	2.1797154116414235	4.756199530238864	3.020845543664997	2.1707762013100047	1.7310085820470835	2.396003808244499
4.368770841933204	2.1670024995628188	4.739916368118722	3.0049987223777155	2.183463234384397	1.7438121573869998	2.385299401345817
4.372846400091925	2.1535197401401365	4.725433230299501	2.990201471123838	2.196231225976296	1.7557126280732376	2.3745319353987644
4.378501600274719	2.1414578048966195	4.710757122641442	2.9755605137162564	2.208779923338025	1.7666077357362318	2.3608774775087937
4.385651000815407	2.130528474798608	4.697828164194068	2.960763232181921	2.2196412876530487	1.7771886922860536	2.3494070229983963
4.394402169028489	2.1220557501931254	4.684734662757505	2.9468122219132926	2.229392604397459	1.7878986826260408	2.3414380409218327
4.404685875747153	2.1141553715804884	4.672562284780462	2.9342497757052333	2.238411537259324	1.7980436374552369	2.331811696585248
4.414968514015232	2.107904203876123	4.6610882575260835	2.922823118786973	2.246410098741866	1.807242082351897	2.3204072675085716
4.426393078613734	2.1035037031513393	4.648567755908193	2.9122025954503363	2.253814398037359	1.8164936315298894	2.309792310229169
4.440041424657937	2.100387362882552	4.63619039969702	2.9023818373869594	2.26118282476564	1.823779844087012	2.301163860648884
4.455367785333639	2.0974382310043302	4.624786358915329	2.892682371173174	2.2684769636643525	1.8298184107468156	2.2972801630067083
4.471368224733104	2.0946994426311734	4.614044880377199	2.8833334094388885	2.27441571614681	1.835413490274949	2.2945625005912964
4.489382729885024	2.0928935413857443	4.60336179649617	2.8732787776818456	2.279188647731383	1.8408088442502077	2.292157900584391
4.506650044591714	2.090499023909049	4.592358956103209	2.863701532961466	2.282797105646463	1.845546916457671	2.290086394330854
4.524094688691982	2.0877396981029412	4.581918291800303	2.8547660271141053	2.286023971527919	1.849409430482658	2.2865045318964112
4.540923347483251	2.083460867133263	4.572837806310736	2.8470937715346945	2.2886787046272272	1.851881481584896	2.2837131109909765
4.558502709239139	2.0792679961091176	4.564816380119364	2.8401758788583833	2.2912460995756407	1.8535901046631618	2.2807085577852604
4.577256423679365	2.075723478629446	4.5582653735759955	2.8335334671432806	2.29326409944132	1.8553353647821917	2.280909013205051
4.596832498273083	2.072109023046386	4.5536111264374375	2.8277363352813087	2.2949087014253835	1.8561362911519952	2.2800792210767757
4.615997663440888	2.0679242970900726	4.5504038567731415	2.8227736561362113	2.2963772270764933	1.8573087874993615	2.2768923953719207
4.634960477119608	2.064243329621181	4.5476742621054225	2.819492691723165	2.2974191086914284	1.85888914403376	2.2704933142556984
4.654031794219251	2.060818769974423	4.546634445726239	2.8173834954777326	2.298856422232318	1.8595669491943578	2.266339093841564
4.6731569093975045	2.0574980164872936	4.54621775728857	2.81731630284479	2.2993343209538493	1.8601311916938035	2.2620632849036397
4.693823687458229	2.054052370265103	4.547826627108244	2.818252807581265	2.2994732475839217	1.8610931808926976	2.257244622994885
4.714743808817448	2.051162738998705	4.55006979789451	2.820023706051461	2.299449400146766	1.8620887104430064	2.2563370304595662
4.737303674704005	2.0494236499581335	4.553453600128878	2.8221019161806566	2.298911499028506	1.8634059260350955	2.2520256322967662
4.7595557761056195	2.0481513354062093	4.556570327805257	2.8241264323530264	2.29768590179744	1.8647566784639296	2.2497723395968316
4.780167827952188	2.0471243718736853	4.56049742168141	2.8257269272009826	2.2956984467290034	1.8665316117590398	2.2477905904385764
4.799929478995918	2.044299235828465	4.565017021192602	2.8276143408856766	2.292750258471835	1.8682054130298824	2.2500078066902924
4.818749313842042	2.040154758383562	4.571250414008584	2.8290505713062704	2.28880432956606	1.8701255128574095	2.251276654129476
4.836567653479742	2.035988102097974	4.578561211198967	2.8301887489224353	2.2834635633058804	1.8715235436440232	2.252967536136775
4.853341883123727	2.033497307361247	4.587026200881507	2.831166818874272	2.277123081877751	1.8730265649490028	2.2550521987146888
4.868688222970119	2.0327003477617116	4.596158991013989	2.8326101799267747	2.270218521450295	1.874665841690962	2.2599986242518924
4.882427348791358	2.0342586989059472	4.604960571119869	2.834336252907179	2.262233854609759	1.8764017842794798	2.26500916791669
4.89436057696255	2.0371823013041688	4.613821459552651	2.8371913201507355	2.252783759659829	1.877895139616784	2.266775602519484
4.904229795092611	2.039926458234239	4.623030951997128	2.8396064343307432	2.2424035130357955	1.879746625070209	2.270141211438243
4.913390957045389	2.0428856771676034	4.632296481017897	2.842763942564465	2.230706264681336	1.8817126077153585	2.274792648041969
4.923214430203198	2.0461200716315404	4.641408752410953	2.8470448399173764	2.2185922444903725	1.8831638871590675	2.2801405024897607
4.932031405288368	2.0520571932820424	4.650515524016634	2.8507455708215224	2.205978687906286	1.88465804578646	2.2843759387917553
4.939992138688198	2.061004639297492	4.659084148579949	2.855019344376301	2.1930817941886644	1.886007809373596	2.2888455867148085
4.9472923176857515	2.0719911493499876	4.6671314141664135	2.8591677425402904	2.180364130155237	1.8869988843497745	2.2913215495469292
4.954339264086412	2.082908629351618	4.674136011218083	2.8638941753393725	2.166495882573928	1.8865030625576218	2.2932121310767184
4.960564998304879	2.0932972494258872	4.681201077172357	2.868571131532076	2.1526452919867363	1.8849879130813743	2.2941520827583055
4.966345618942596	2.10287802810091	4.687440395307304	2.873692208244672	2.139219654445918	1.8828917123021678	2.2929978507768967
4.97267058881142	2.1126692220447065	4.693433976753805	2.878745373743414	2.1254741114093485	1.88025563476753	2.292856070523151
4.9799159393790875	2.1249970649624856	4.698886237054728	2.8845462184208475	2.1114769546179524	1.8761100218479843	2.29387709179404
4.987187336153348	2.1381760183841805	4.704451576193432	2.8919171836301047	2.097561292232782	1.8709392222993926	2.2918097655878262
4.994362857017405	2.1524805810189407	4.710444052388799	2.899556715675097	2.082886052995796	1.8646635227520414	2.28456818106841
5.002747710086094	2.16744047982622	4.715512018016887	2.9088755702449256	2.0689768863337235	1.858052640340021	2.276782593634247
5.011676899232111	2.1830274844675497	4.720464226726417	2.9188109073090454	2.055227913253755	1.8512425177082	2.2667741531471575
5.020478849768077	2.199351492161208	4.726492765738782	2.9288327399498817	2.0414889892456904	1.8441376637387281	2.259052953376019
5.028111257723201	2.2172801560901125	4.732454030926202	2.938916303307815	2.028539771232554	1.83811630797831	2.25184255737466
5.036739022576989	2.2357026270735867	4.73760572168885	2.948492731433146	2.015629040418927	1.8321551683020458	2.2466230568326986
5.045217519594415	2.254688402150524	4.741958212856008	2.9580933587426204	2.002419374085373	1.82536440019389	2.2453002147798853
5.052844993521997	2.2741278911639458	4.744672436662678	2.9673350170192303	1.9897485362382783	1.8183620636505742	2.2425095506187254
5.059822967962939	2.2916214922556892	4.746630859605034	2.976864159701867	1.977850681048909	1.8120754613335257	2.235225326057913
5.065537368858275	2.309423832046802	4.748118038042957	2.9848148354299373	1.9660839587799237	1.8059690241254462	2.228429154260061
5.072470426017974	2.327020912090206	4.748135559619064	2.9909328360131933	1.955426181179952	1.8003023333605352	2.2277556068071522
5.079088502176749	2.3440185966256766	4.74942437428779	2.9970385773596733	1.9448130427270112	1.7941620710138664	2.2253958152845708
5.08518347297863	2.360418104960253	4.749465538743198	3.001599117880711	1.9342569023541905	1.7880337597823106	2.22445199107501
5.089337985777852	2.3758668856259995	4.747563078113623	3.007001927510557	1.9235968277509208	1.7822658234685675	2.2188118220646693
5.093667177393141	2.390602255013164	4.744307273561953	3.01267637513065	1.9139483059386702	1.7771273301842143	2.2125373404985678
5.0956514386782485	2.404370963670721	4.741469690668344	3.0180129718999322	1.9047584426512545	1.772645169408402	2.2045922862445404
5.098461150628912	2.41851492010614	4.738969177303922	3.023853632610288	1.8956463650528896	1.767538261221461	2.19743488756911
5.101000790509523	2.4321469597741734	4.737114601731059	3.0298871690249203	1.8867919021424904	1.7641326238977368	2.192694683790638
5.102671637352153	2.4475079849203287	4.734304029821613	3.0348606203569926	1.8779469719430955	1.7603730694358544	2.1903019852496604
5.102778094129206	2.4632898123254585	4.731682949840729	3.0401011122220334	1.8691745318704251	1.7573659337562908	2.1865313716210193
5.100408691257901	2.478570244203935	4.728719810488541	3.047441329408713	1.8602846337416503	1.7543258363466525	2.1802602844632855
5.095267081033534	2.4933441348506538	4.724084218209553	3.0547586310555537	1.8505958652120913	1.7518762251115185	2.174167863594734
5.087761273440651	2.507567348383862	4.719204936354558	3.0623425395623873	1.8405155548583862	1.7493085889069802	2.1702779036683877
5.080408104178662	2.520799490520677	4.714807031380732	3.068956349164376	1.8294571234641512	1.7463706334857145	2.170568927816932
5.071679780234881	2.531844051698278	4.711063219713136	3.074668763386655	1.8165267628755657	1.7427890099206893	2.1673578974546674
5.062606417606891	2.5427728365830395	4.706081121949342	3.080525448606959	1.802939050269046	1.7388674167790559	2.161696542933773
5.051120480215659	2.5522356729691147	4.700000761270464	3.0857106034709925	1.789505858749707	1.7361024458428773	2.156624423205362
5.038774964329978	2.5594309987084896	4.692889463173256	3.090724979458447	1.7754190810627404	1.7327033968214476	2.146022063037651
5.026572849637436	2.5641982814246704	4.684549046772068	3.0958114135255355	1.7611662808209656	1.729260607752921	2.1372167259613613
5.015217799092969	2.566715868471809	4.674501801124025	3.100826731961236	1.746661569714937	1.7252564286181529	2.1288268385388784
5.003867996573326	2.5670753501623857	4.663455265251926	3.10521591987389	1.7315133412032113	1.7217580309340836	2.1191503056984904
4.992709670990892	2.5676209547676616	4.651248547183634	3.1089049103653887	1.7165269380822983	1.7190066796453367	2.109047107996374
4.982397245688465	2.5686802267240516	4.637993822480189	3.1130798921766445	1.7008585037804127	1.716839935520042	2.0953172369503665
4.972012857386936	2.5692139379081254	4.622969645310879	3.117137940649429	1.686336964156783	1.716118112737311	2.0797040439454926
4.962074622859345	2.5702777555385663	4.6062657932966475	3.1212511606246762	1.672598335384676	1.716187326858793	2.0672269938647796
4.953127135852841	2.571244020588601	4.587856284221118	3.1246954087103154	1.6590097951955218	1.717284932646754	2.057115821715323
4.944060780048589	2.572220020214559	4.569185499824391	3.1273011300202715	1.6448590631932085	1.7179637358217885	2.0465355328154646
4.935882443180601	2.5735050018068253	4.5500823858567	3.128914858686133	1.6316030686951333	1.7185489754426062	2.0416752391561297
4.926771273806344	2.5756276348806963	4.530148823417285	3.1310684368031656	1.6189863878022088	1.7194207476916399	2.0347677368046693
4.916678196366538	2.5788093180271505	4.510150167475304	3.1330119147735953	1.6070157134745082	1.7207008027934285	2.0292043143573477
4.9062982719615	2.583141947184882	4.489089193987214	3.1346664548187504	1.5953300939598636	1.7214538990248467	2.0260483486339775
4.896438591391015	2.5867373559736877	4.468187151918355	3.1361578692914067	1.5839336402848732	1.722312350544388	2.022732909255901
4.886315934268514	2.5879481219223837	4.446632280873102	3.137535485845624	1.5728291875285951	1.7231118764033773	2.0246664209053495
4.875555893992732	2.588467617439648	4.424499784453587	3.13863712919693	1.5610634834027808	1.7242505389934257	2.0297970601681024
4.864708429428357	2.588698148338599	4.402181270560524	3.139478099425686	1.5491608923806168	1.726582765294249	2.0383443071171916
4.854183945112832	2.5882843907030657	4.3802916673200345	3.1404377818803844	1.5372502025921666	1.7286360042902187	2.0485145918209495
4.84397969791947	2.5879987605706187	4.357496811589588	3.141679930809775	1.5252893522399382	1.7304994561347788	2.061960882907029
4.832461609562276	2.5877067091787618	4.334664113472345	3.143500924389491	1.5127106313238392	1.7322657542628357	2.0717355175585674
4.820180651374673	2.5867071313135073	4.312453147411179	3.1447175489027055	1.4994895105960477	1.7346199935145368	2.0812543266042227
4.807117815630011	2.584954072918322	4.289481365100396	3.1446619261221067	1.4860900135142123	1.7376017020390175	2.0936524427228282
4.792368051219701	2.5824466883263884	4.267111455506463	3.143611955343954	1.473095106217144	1.741098696928741	2.109202692077502
4.777091125794181	2.579594928124969	4.244966225906852	3.1415897844312677	1.4598143454880592	1.7442916578199477	2.1264213473069167
4.761454224616194	2.5772500773530242	4.223668628397407	3.138186378727895	1.4468857814546587	1.7481037665768264	2.14286495354504
4.746204575993319	2.574599525617388	4.201106211644721	3.134352405355288	1.4341361599681959	1.751181950375334	2.1567575540921937
4.731711524301015	2.571358510575364	4.177887534044291	3.1300377535686903	1.4213650065800734	1.7526069538728422	2.168975094293777
4.717221071690075	2.5691443310560884	4.155241887196941	3.1254374168700076	1.4077690159630398	1.7542222140131798	2.1810107548334754
4.702781901439665	2.5662831569324154	4.133540395663296	3.120619383247513	1.3942563886593602	1.7559283712074807	2.1894991282898157
4.688532244678252	2.562905154019096	4.113690207033864	3.116155636101013	1.3813019684417467	1.7572748426290998	2.200964177363093
4.675013513399655	2.560213815023709	4.09467433706596	3.1113121154404033	1.3683184793034306	1.757073584799613	2.2157562729958373
4.66293151639606	2.557769957029272	4.076861741010101	3.106978275197639	1.35504832783859	1.7561885438370664	2.2274650176839637
4.651784675651509	2.5550753977782925	4.059778871155895	3.10338556759132	1.3411851828361356	1.7542462870740576	2.234828668863698
4.641252907022087	2.5518556410146167	4.043073788752229	3.0996537526731704	1.3274211642496776	1.751864365746859	2.240339466194865
4.629969576272221	2.548714839522187	4.026330867628668	3.0967968363320106	1.3132996370713135	1.7482663567465997	2.242570171258233
4.619292502492972	2.5468426558301007	4.011617513782414	3.0937027042923857	1.2990515096796338	1.7433630584218338	2.2473146361345684
4.608113619051889	2.5441794444266272	3.9976039959904544	3.090044936289235	1.2841230443828946	1.7376270967771401	2.249934307187449
4.597837664594569	2.5414179327224335	3.9836450687651173	3.086260440013051	1.269684486323741	1.7308045486245893	2.250536912989024
4.588288245684064	2.5385534304168322	3.969989060395873	3.0816641683800445	1.2550471028407857	1.7243680340042693	2.25038025444056
4.578706987690206	2.5357894883430703	3.954394007977421	3.075462750810067	1.2392258881998632	1.7172779295053069	2.2512466941408373
4.570150956214892	2.531356420348929	3.9379255171240137	3.0688202714913886	1.2230007202329274	1.7106804471516117	2.24890654272977
4.562990982728005	2.5257946669307074	3.9207320478098326	3.0613646210397385	1.206510167318776	1.7033020539013932	2.250628068520645
4.557441149511966	2.520363299875686	3.9036293850204764	3.0518589501692563	1.1894683928152587	1.6961487123448142	2.254605854594905
4.553574500337499	2.516391577197231	3.8860860548858964	3.041458000013251	1.1723219809287362	1.6885656418951092	2.2613575596060613
4.552947100682471	2.5129877025876426	3.8691543230941505	3.030769956420606	1.154887375116344	1.6805876011367227	2.268952070803061
4.5546587723823775	2.509465927915202	3.852855633015629	3.019997247127405	1.1382130313064616	1.673731519743127	2.27589598605159
4.557339778825788	2.508632632010302	3.8363433963873916	3.009426800318475	1.1221863902744145	1.6669170577178491	2.2876938392277593
4.559958109724486	2.508637578811077	3.8208252391463358	2.9979340881818484	1.105559780557766	1.66004228512333	2.302946216411529
4.564138260525799	2.5105502523351513	3.805382687649799	2.9863374602858395	1.088440110721812	1.6514143701584394	2.316325754739436
4.570872060888729	2.5148792045396413	3.7908827528949622	2.974774570911511	1.0721021515329097	1.6417206628770564	2.3270690076005396
4.5774957498417015	2.5227353982294365	3.7772632553822367	2.962846045091083	1.0559116752599877	1.6309659051050664	2.3394023032260085
4.584399802701229	2.533342074377722	3.763944563462024	2.95127803055107	1.0402330053215028	1.6203477344432875	2.350571072002075
4.592170872405185	2.5472902774237602	3.7518245923993963	2.940742304491525	1.0258030086312053	1.6092469086735106	2.360948679573502
4.599931439292024	2.5624984670081576	3.7404768320047097	2.9309823749970416	1.0118379901029297	1.5979395770988947	2.368419106192002
4.607970206842767	2.5788840816310543	3.729769505403758	2.9209850425618558	0.9983247220152224	1.586006047930126	2.3755901885356616
4.614511352866571	2.595523339796327	3.7196810695291003	2.9116607434731425	0.9854243730666336	1.5726416417483626	2.3819291606988062
4.621777638781443	2.6113247016358745	3.7113019191271963	2.9021903458333873	0.9726523898244525	1.5587342541791918	2.38221835290648
4.629443495782772	2.6260062874176304	3.7047795838132203	2.8934808062239825	0.960980794566972	1.5440354282672653	2.380175640415804
4.636424894992456	2.63959820591328	3.698969184657371	2.8853099880872812	0.9506618973095465	1.529973424458311	2.3794808674944137
4.642257515010596	2.652463121156158	3.6943931698164993	2.8773322814240307	0.9400074025037368	1.5164983650558497	2.378276234772116
4.648628095698436	2.663604991762593	3.6914907513233173	2.8695122839696636	0.9299561582560003	1.502976178006493	2.376085461916771
4.655229801107064	2.673494550468111	3.6899987490039354	2.8608782572282263	0.9207648515590302	1.4893845716866634	2.369644494731203
4.660586903186151	2.681244699630068	3.6895409083351494	2.8520016838387	0.9122354704930306	1.4760601889128633	2.363192249818142
4.665213462482272	2.6877207120171906	3.6902802144164504	2.842980018285964	0.9041212719649461	1.461593118161944	2.356764345373221
4.668891504156612	2.69431326509742	3.6919483883360265	2.833420523906542	0.8964151072249373	1.4468619049841152	2.3464966977780937
4.673353195363253	2.7006167958855976	3.6946538089739045	2.8237914828751305	0.8889993388725768	1.4316831930065446	2.33446261748475
4.676917787897138	2.706337070698911	3.697328529541508	2.814251690658038	0.8825814516218913	1.4155157974159969	2.321955808887484
4.6796322410099735	2.7125346598734046	3.6995527300087323	2.803788299353393	0.8770917226056811	1.3995387955123908	2.3065604115617617
4.682054104960518	2.718242566754271	3.7027981724444485	2.7923069300493646	0.8719920323812572	1.383746510322069	2.291898031182962
4.684154562522266	2.7231485687815815	3.7061005270395864	2.7799721999535563	0.8693087438127245	1.3682590326464439	2.2765925099993374
4.685048435123773	2.727428458633425	3.7090101254497476	2.767936797975641	0.8674766941580736	1.3527777422731255	2.261627664955056
4.68522799747677	2.731654211415528	3.712653088739094	2.7573200463471474	0.8660831707424074	1.3372117860637474	2.2475661184327693
4.6860296571099145	2.7359931438067413	3.715891537538673	2.7474325499923404	0.8650953321085961	1.32213801603262	2.230235137769348
4.686016946858198	2.7398816897362672	3.718628764994195	2.737886143988402	0.8640901914913046	1.3079567187825925	2.211496862682672
4.684332701983737	2.7427881569612294	3.7205545032872713	2.729176086922564	0.8640496055785806	1.2932041939010959	2.194771561284846
4.681155001461566	2.7459745183759563	3.7225289112947344	2.7201524956302006	0.8643158382148607	1.2789755277014532	2.1785261997441645
4.676702930583613	2.7487713637378146	3.726032438128094	2.710706120493243	0.8648582295325284	1.266773593569281	2.1615976615845534
4.669375459532426	2.7495496709353406	3.7286775582981946	2.7025507674703997	0.8660957866113218	1.2557993745005536	2.143663386767413
4.661305569649259	2.7491858349797345	3.731471471813842	2.6957895895510333	0.868152532949152	1.2449225377749193	2.1246753864562056
4.652670630810538	2.748098394813043	3.733296750739875	2.6896107325503738	0.8694652028391545	1.2351796174632133	2.101853774612123
4.643547830527804	2.74608504317037	3.735018131129485	2.6838690202144226	0.871301406336496	1.226942278880955	2.077320774158671
4.632625121174523	2.7421383059791076	3.736333586095192	2.6782450627050207	0.873887156769994	1.2192548700153454	2.052296828977357
4.619848176516596	2.7364274971085485	3.7375535933190207	2.6728688377164045	0.8771452735000048	1.2127632664739811	2.0290094661951463
4.605750361430281	2.729415320475266	3.7389270947417748	2.6682863439795512	0.8820746352954675	1.2070144388783957	2.0102717064315714
4.5916509405989565	2.7213396321651477	3.741546187026901	2.663817563935245	0.8883914966689098	1.202909513126418	1.9933361726180583
4.5773916068819265	2.7103008128016643	3.7438268165003876	2.6596242422142913	0.8957555279883598	1.1994863235968116	1.975325720840369
4.562743003202743	2.6987846744714576	3.7462640372555915	2.657246517887593	0.9038690833401972	1.1958275128997413	1.959089785712546
4.548465893844475	2.6884520809002126	3.748785290485465	2.65482912755855	0.9125445925401953	1.19224492313338	1.9478564260041116
4.532646901983943	2.6789695201627297	3.749652682073757	2.652302286390086	0.9228040799358997	1.1886104395781458	1.9366110911490875
4.517172149297242	2.670409476204643	3.751568676913444	2.6510132904032493	0.9347603346615484	1.1847624793545808	1.9281198990862938
4.501725219144372	2.6623030278890445	3.755228630264898	2.6502219722498217	0.9479259364696252	1.1796968298372081	1.9225212406902408
4.4862813310736875	2.6548821678963614	3.759630731552008	2.6494136965201887	0.9621900145605914	1.1742787493122615	1.9169325234996575
4.470293721858263	2.6480972003448753	3.7642824467106424	2.64907626567377	0.977587112409302	1.1680989109177877	1.9086944324883983
4.454848560835648	2.6403740608147146	3.7696115428634	2.649029980389415	0.9939309761101658	1.1618116549151831	1.896251301707757
4.439498125229212	2.63213238975095	3.77475788950788	2.649426403242005	1.0106975752586558	1.15601335676204	1.8787667552111116
4.42332534142739	2.6244136205797495	3.7796310064006224	2.649426003722738	1.0276382553527783	1.1500666825870474	1.8597997587506903
4.408387482061508	2.6159034062592994	3.783808239834771	2.6494795780390974	1.0452911167398369	1.144827915102252	1.8370690151568523
4.394314556621543	2.6064607361732803	3.7878094225684684	2.6501955887888795	1.064075202819736	1.1398205540945205	1.8133886169806144
4.38020696745044	2.5948821932068395	3.793340466952311	2.651275809022796	1.0832299726026589	1.1364782866304717	1.790111029263352
4.363931387372252	2.581015908358605	3.799088124908696	2.6520748381243426	1.1022483814621216	1.1331359797071534	1.7663844638281168
4.346010646538989	2.5655129431600887	3.804287595829252	2.652555709610153	1.1209952048555447	1.1313295479340855	1.740729442746371
4.327784921920757	2.5484381176878106	3.8108002873679006	2.6528393149919083	1.1389418997486478	1.1299113489506483	1.7175084472530375
4.309468222834295	2.5290287840994967	3.816569497599178	2.652974447394618	1.1560867505985566	1.1278565241661267	1.6961668098226563
4.290140040047365	2.508456742757683	3.8223008172032857	2.653026690159143	1.1732654675402578	1.1254543329262918	1.6776609618506428
4.269335230807774	2.485504219866763	3.8278825833303145	2.6537908637804097	1.1911267511255883	1.12272171229347	1.667123915372613
4.247603243136736	2.4624410707418107	3.8338093697611857	2.6556701210831646	1.2081965761219342	1.1205219529932784	1.6594517390359598
4.2230363028478335	2.4384017144418118	3.839751575532678	2.657884988871783	1.225484035090058	1.1185468080890242	1.6577130212360833
4.196375717902978	2.412893985689683	3.845176473646066	2.65937898697324	1.2425795468168799	1.1166226745307049	1.653470895986176
4.170005305748498	2.386865436734483	3.8512042937061723	2.661418176181658	1.2595062049171157	1.1136927030325903	1.6518508267364775
4.142994341583797	2.3607538824931713	3.8582822423988477	2.663758550721847	1.2762520584886101	1.1106973396166515	1.6499305747598547
4.115601686872351	2.33414943591847	3.865639543386826	2.666742444073675	1.2927837961934554	1.1077670577946919	1.6463024672928757
4.086103445614835	2.307508911958614	3.8722521032969173	2.6710265165090914	1.3093040906575204	1.1044567144094966	1.6401639395850824
4.054996863667319	2.2810452024900973	3.879968753045773	2.6756851913001203	1.3257034974749273	1.1014390882177203	1.6309064033534781
4.022350389302485	2.2553388982915794	3.888171487061342	2.681186324928818	1.3416694251299854	1.09974142325417	1.6224752107828655
3.990027696272656	2.230195505213192	3.896180173022384	2.6864835840116226	1.3566035136215553	1.098324316027084	1.6122083733667514
3.95724693689891	2.2040576842563047	3.9038733596386983	2.691935246458347	1.372128711736577	1.097271871106755	1.6017170320716527
3.92541203030306	2.177805926472132	3.9122240557067283	2.6974582310350725	1.3873166166879407	1.097053296275691	1.5878016576220197
3.893876275829018	2.1512703249707417	3.9219344943475134	2.704529742856564	1.401239376648384	1.0964861991770365	1.576919213904068
3.8613255174849312	2.125625076675317	3.931195308763832	2.711850463248058	1.4139754138718676	1.0964817226135932	1.5643783989491464
3.829527175340831	2.099565959907177	3.9407107669124697	2.7202837401140862	1.4264286496706138	1.0963075562244966	1.5561916863028953
3.798802162379778	2.0742174121882284	3.950082727976918	2.7291304349981425	1.4388092309697078	1.0960413645224067	1.5509429248350826
3.7700684450947213	2.04875552428347	3.959647172317509	2.7373905977838637	1.451104236407189	1.0965560525230267	1.5457066493268559
3.7429575107150477	2.0236072806993777	3.969334456089764	2.745591581357024	1.4628010542878156	1.0973795575568213	1.5437522274905724
3.7179196114313173	1.9978998545597817	3.97942662386248	2.7528934426562186	1.4743359166729084	1.0975058775861692	1.5425277006139773
3.6943503536404165	1.9723274302102296	3.9914223193072074	2.760234586104374	1.4860836001385163	1.0978040687822102	1.5439099247467363
3.671946845063943	1.9464538572086183	4.004775397226181	2.767373533827139	1.4982433665558221	1.0979928125534635	1.54818700632636
3.6508546454436557	1.9204704822926475	4.018397564619602	2.7747649933638825	1.5094364131120375	1.096898028815651	1.5532212566836325
3.632484451393585	1.895355663707103	4.032975869801152	2.7809710690053837	1.5211575052707715	1.094953830029457	1.55853638159449
3.614805940412903	1.8705149520417153	4.046865613233351	2.786745044091626	1.5322562082309392	1.0937775159620413	1.5665438234493663
3.5970901600084577	1.84580566967353	4.060788867810331	2.7917996941120795	1.5430376727898887	1.092304661703544	1.5745791499333726
3.5800294984978516	1.8207924408752905	4.074046881487794	2.7967192958115183	1.5537943298884083	1.0901624229332276	1.584444823510058
3.5636524262487104	1.7976159697955085	4.087156836159173	2.80202123124875	1.5638074430445772	1.0877925416716	1.5951720945170664
3.5469257628646504	1.7752717264471503	4.100984780902419	2.807279367764207	1.5742259847014592	1.0848735410057677	1.6051458525310554
3.5302922723178747	1.754574408566308	4.11443891739909	2.81230783399783	1.5833214593779394	1.0825937099501302	1.6118086808627856
3.5139663339510108	1.734090334895244	4.127427698832191	2.8169762576134874	1.5908957244606599	1.0803616998563879	1.61517360707919
3.4979659017860634	1.715342973661367	4.141015636093455	2.821734450425026	1.5965771028785782	1.0781088470481566	1.6176155099526752
3.4813532457620116	1.6969419090220779	4.154121683419566	2.825543011175024	1.6019973006745258	1.0756652732095584	1.6250646410872631
3.463067825392321	1.6779932345628634	4.166467828006709	2.82920968561202	1.6062818711201616	1.0737635446939922	1.6313716882450189
3.445657105710205	1.658756103411604	4.1806894311227465	2.8320471797309086	1.6097329490967907	1.0718630029186207	1.635620360672047
3.428618523162054	1.6390212558743318	4.194193325149265	2.834215745463615	1.6121334514754344	1.0704190869895598	1.6357475585874535
3.4101909378156363	1.6191328223871437	4.207666088337099	2.8358914626654523	1.612952468219979	1.0701772004983858	1.6356032130172535
3.391474377637727	1.5977792371141228	4.220883934016866	2.8372633946540375	1.6131270603462302	1.0706987402376484	1.632028625682174
3.3732978254642685	1.575486393810819	4.234840716805694	2.838267585652981	1.6121804436851408	1.071772187110293	1.6307374597325952
3.3543028191787374	1.5522628702182826	4.250388366473248	2.838919466714044	1.611475385092607	1.0723468315522557	1.6307946638239186
3.3330242085035793	1.5294020054586475	4.265337006439065	2.839333716466968	1.610204022569342	1.0726538929031548	1.6326598334632125
3.311302245956295	1.5059454291659788	4.279319848153363	2.83918589876362	1.6086259945299444	1.072550744400672	1.63261973541229
3.2876294192374664	1.4825933393982849	4.292799958382667	2.838150006427979	1.6067168723419816	1.0720918478610182	1.6278283217163263
3.2636089782714053	1.4589874371299891	4.306810398545219	2.837033487121233	1.604777313203422	1.0708889491039761	1.6207641976781664
3.2389131084587595	1.4354651950893915	4.320471353832231	2.8364766123394984	1.60292408047488	1.0684221104697604	1.6127593730877947
3.21417961062133	1.413625920428482	4.334812599081308	2.8357055231951875	1.6002142779526212	1.0663895182994656	1.6095101901096835
3.191353348977074	1.3923069326631015	4.349961919275302	2.834512403851467	1.5976687852421743	1.0642571089027997	1.605524230364984
3.168352046376134	1.371353592552994	4.364919548432402	2.8335035769490884	1.594836583292093	1.0620022424897033	1.5990197411011449
3.1457033640974936	1.3503367704338558	4.379079520109361	2.8327502813080154	1.5921498098845033	1.0598618373594335	1.5918677236666394
3.123982650694215	1.3299259473695224	4.392435961102269	2.8318634232221855	1.5877516444887738	1.0576324511598671	1.5844543749228797
3.104038741803663	1.3099374793156395	4.40509814083202	2.8303315313097546	1.5821616354717174	1.0558225994297343	1.57380643528218
3.0858428857562776	1.2908889783839348	4.4179934239966885	2.8280595794349725	1.576206576748633	1.053123262611535	1.5650671811914294
3.0711216546387505	1.2722636628811015	4.430961761209434	2.825900413555369	1.569080597594996	1.0504819457321148	1.5554276334879322
3.0580526526686573	1.2557189498001942	4.444060761366254	2.8245297448745164	1.5603893663409558	1.0487480876366626	1.5457610609773498
3.0459156918159267	1.2404913431714308	4.455213211828042	2.8222863001138325	1.5510389231690176	1.0476276237168387	1.5347092441008923
3.0360730128044415	1.2254852129944451	4.464443604040806	2.819899101591783	1.5420791411787909	1.0469758805559475	1.5211010380839372
3.0271039075002952	1.2117314244517279	4.472575085451922	2.8161532780067415	1.5320580102390415	1.0454315810178463	1.509421000157509
3.020768467293825	1.1977511550838098	4.479410121796531	2.8109124963623526	1.5210838248691472	1.0436659940730137	1.503338051355497
3.016073476488621	1.1850042272576016	4.485270504779304	2.803908345827237	1.5089196837593954	1.0422345875165557	1.4967177147361965
3.0140979696034957	1.1721827404253657	4.48945076321394	2.7957107819725864	1.4963614907648608	1.0413693307895324	1.489695910900085
3.0135615959101454	1.1599546641902714	4.494018522819939	2.787045253237106	1.484236652133863	1.040591713609603	1.4838797474159504
3.0131156465179316	1.1485329861340488	4.498082119869213	2.7775423868378994	1.4713393271604356	1.040448091186459	1.4767945948499703
3.011998055325111	1.138143243898576	4.501994372184057	2.7682246068930616	1.4586718788946236	1.0402827004552593	1.4706495990194566
3.0126517423204695	1.1277330977394013	4.504388266700016	2.757431688454591	1.445629105105494	1.040174454720243	1.4645946115780641
3.0145395790849885	1.116138291338642	4.507551460437335	2.7463606939199443	1.4327083091626973	1.0400311066049435	1.4595673918006549
3.0157353610795776	1.1051330661403012	4.510293577628158	2.7343047449739255	1.418419753718234	1.039465225462495	1.453047191653162
3.0167778767168065	1.0938507039592398	4.5122456797323816	2.722452790624507	1.4042178536925012	1.0395811988238928	1.4452066144164486
3.0164796479493847	1.083675713269155	4.51382481298105	2.7093551864796477	1.389450071104509	1.0389169510944563	1.433751248384193
3.0161961305298712	1.0737098317604528	4.5139227016693635	2.6970162447839887	1.3737998507482085	1.0374388448054506	1.4239326843738849
3.0145295805402195	1.0645591617149741	4.512933580038643	2.684801918620159	1.3585126370219525	1.035760143588357	1.4147812713408967
3.0118703896220427	1.0548476999582195	4.509256174272689	2.672288731099935	1.3420945524734484	1.034024288676362	1.4017772169022877
3.0089225305846785	1.0449328622917673	4.503864369713349	2.6597078916267454	1.3253624931516115	1.0322923203731806	1.388039996078523
3.005232083237245	1.0345070773993288	4.495940211134084	2.6462530130424287	1.3083828915719986	1.0308752581693437	1.375807524024299
2.99963724047429	1.0236530535694084	4.486802489439069	2.632627723932633	1.2912311236658447	1.0290520393479492	1.3643984531011308
2.992477570112904	1.0135278399522094	4.47745913175128	2.618133500750678	1.2738300100946536	1.026272194413405	1.3532779157992108
2.984935948277366	1.0038665762370014	4.467779168000165	2.603471998572806	1.2568443180188118	1.0233153105803043	1.3440859587430913
2.975987044106812	0.9951683640184478	4.458698924647773	2.587730532170866	1.2393402536388345	1.02063951445932	1.3331743232777837
2.9669648972454423	0.985432660537791	4.44980342223406	2.5721801307121073	1.2231723875210518	1.0190220874907332	1.3285995774657315
2.9564693456108073	0.9756722691705604	4.441352542872675	2.5560010772550332	1.2069605754739383	1.017934410310786	1.3248086985350662
2.944749307751111	0.965662446878991	4.433848360991116	2.5394718948445347	1.1911164455609784	1.0160251643955138	1.3227594279135553
2.9322473299711085	0.9566395602739094	4.427184404699572	2.52223769451678	1.1769689992323897	1.0137608168997765	1.325049087662621
2.918636636059791	0.9472767392086027	4.421494159866582	2.5044669291616004	1.1637581340138266	1.012660693219264	1.3311586075996678
2.9040814376173323	0.9384059322044718	4.417613338373546	2.485915329709398	1.1504224547437572	1.0127357632416383	1.3332668372373175
2.889401222768859	0.930427115456852	4.414711496278388	2.467165086648064	1.1378842873788	1.0131816179888296	1.335432840247141
2.8744421386462706	0.92238597224263	4.410868396073302	2.4489189595720395	1.1251468155628725	1.0146153306409247	1.3390784085439202
2.8589346852549236	0.912771361259787	4.408171989247197	2.4304590842694673	1.1125511484774766	1.0158078965412785	1.3429832156134776
2.843857145172073	0.9024895961220881	4.405539873631789	2.411613347651538	1.1007102505877135	1.0162642367452226	1.347519128101319
2.827457778274021	0.8926225324200312	4.402947927016253	2.3925195613078842	1.0884688073916362	1.015443476175257	1.3539022375883607
2.8103458453917525	0.8829118123854801	4.399247743993579	2.3726187117754183	1.0763362948504687	1.0142237686442683	1.3576999372442575
2.7929388681027194	0.873614195918563	4.394381402878243	2.3530158123394176	1.0635018678315393	1.0137725807240519	1.3641392976450157
2.7762039196221533	0.8637047686701353	4.390367705330745	2.3337602314163473	1.050189972940169	1.0140070010058415	1.3725588338563928
2.7593169546587086	0.8538515616342548	4.38546402390086	2.3154838873723294	1.0375144477068436	1.0130249446860247	1.3803825982784423
2.743251112515479	0.8435509310265712	4.380209944575793	2.2977671402765525	1.0252423954331242	1.0109884048696536	1.394367725593914
2.726413701467478	0.8323983030173187	4.37428463107039	2.2791502733344435	1.0128877151881306	1.0088373439651253	1.4116783189125361
2.7085692197778743	0.8210625343031129	4.367547942065369	2.2593833309537583	1.0005281085750262	1.0061488021419511	1.4293537234382299
2.691251123340665	0.8094659296072916	4.360425610543903	2.239931708265224	0.9892841735422702	1.0031544711313336	1.4469159977439492
2.6722310585344453	0.7976983088947451	4.352976302392566	2.221637716529552	0.9783093351837316	0.9990413071282371	1.463557775240227
2.652044737544146	0.7869901769897079	4.346114591773333	2.2038434286880753	0.96834039589049	0.9951002043719253	1.4792460504866949
2.6309669969247365	0.7761188189843865	4.341174907837363	2.185961280160386	0.9588034317636048	0.9908129686942748	1.495330083250612
2.609829272296446	0.7646113447663593	4.336957676690061	2.1683383408366383	0.9498149710933556	0.9861314141553157	1.5075747020172392
2.587777614014024	0.753165181340089	4.332144578664195	2.1507591660363077	0.9420961138570041	0.9806897961239935	1.518001574650655
2.5653966337236187	0.7404372741390679	4.32835837049583	2.132244638976304	0.9340711200008343	0.975934221544519	1.5254617582093415
2.542499297469443	0.7278690907977635	4.325128113234773	2.1139146755112757	0.926662719063825	0.9709409890670183	1.5297633800538986
2.5196785276412026	0.7139206369257258	4.322145105991001	2.096137511427417	0.919918003108523	0.9655646407369121	1.5334904445116688
2.49739847659091	0.6992541565557879	4.32142823780111	2.0794937584096043	0.914030513065771	0.9600418015704996	1.5370799334444756
2.473981391922184	0.6852182182679575	4.32129597218268	2.063200974949758	0.9078700244304956	0.9544313749432847	1.5428393390476551
2.450851161470934	0.6704852181671915	4.322639974707328	2.0475471880536587	0.9021942643499568	0.9496824233025095	1.5475816432423355
2.4281700911268143	0.6551904181318112	4.325193556925289	2.03209384763406	0.896156260826138	0.9452431081122894	1.5522814761505632
2.4061761200125518	0.6395938852207174	4.32779809585015	2.0186511948071924	0.8908443392062565	0.9408886802266514	1.5579358600885558
2.3836449127228136	0.6240852732741998	4.33209768236822	2.0055483973374857	0.8865134226028619	0.9360989125960875	1.5660814220074906
2.360045869549875	0.6078334884496436	4.336081422575217	1.9939881497144394	0.8819446145909887	0.9309279528615425	1.5731188797989024
2.3356918299055303	0.5921999180089423	4.3402397887499164	1.9840999886950759	0.8781676604375181	0.9253295838090179	1.5829662919551772
2.311282615754065	0.5758492278032948	4.345238885849632	1.974668600434666	0.8740469866865042	0.9203967919576058	1.5927268444036216
2.2848442981789345	0.559701192340291	4.352125231968692	1.9657312028137346	0.8712037452977343	0.9154586175307252	1.5996501549344995
2.257817226141375	0.5436610490859517	4.359102291672668	1.9570422496934634	0.8692679791985908	0.9097176310238309	1.6049887751272947
2.231574803146649	0.5260239848656239	4.366354531133904	1.9494110800805227	0.8679447740944306	0.9039441450173734	1.6074038074739097
2.2057337582761303	0.5076554747543093	4.373775682208989	1.9411861273837487	0.8666587251232261	0.8978867100643629	1.6127553036097224
2.180335567622583	0.48786594795737714	4.379983107757505	1.9343206210868114	0.8670917896764305	0.8919216281760568	1.618568778140679
2.1548959994717913	0.4665748105525449	4.387459971979636	1.926733004688897	0.8691801718862354	0.8857270563641569	1.6227543046719684
2.129939076403285	0.44478007275330694	4.39557518799474	1.9202521950295264	0.8719474552838328	0.8802174307170212	1.6250168615108374
2.106011653798616	0.4231737146699325	4.405958079246826	1.9131783256936263	0.8757123372834938	0.8755141792977614	1.631381508626344
2.082966201247522	0.40114402362419843	4.417465492960332	1.9058969421370968	0.8794301911718936	0.870574457565159	1.6358861052071638
2.060961795070776	0.37933665239727393	4.429807081616118	1.8988702809269111	0.8835288099382219	0.8649352264317276	1.6408439581379421
2.041714133968287	0.3578870779478818	4.442454778663604	1.8916153945169212	0.8873514594002503	0.8596869277074973	1.645861975983232
2.0248510884581408	0.33696860742042134	4.454680661705041	1.8841686325317721	0.8912507227185319	0.8558738317495989	1.651088368845408
2.009300800728897	0.3158830458736837	4.4665022253837	1.8759536798666048	0.895268929188058	0.852305278160398	1.6578092538176221
1.9954396224638093	0.2951478563744761	4.477526717702958	1.868055468184989	0.8992018904257958	0.8485481112986988	1.6620533827659016
1.9824705105761065	0.2749943656225337	4.488386872774788	1.8594452407060154	0.9018968031112753	0.8451555239271186	1.6634325349559167
1.9717993065790707	0.25618818266952065	4.496506968498716	1.8508813249954021	0.9038288293460416	0.8414463683407136	1.6674875723236544
1.963601034119942	0.23728862339487097	4.502008253067015	1.8414975921150092	0.904579757513092	0.8374594407231449	1.6682536048484629
1.9573856544899686	0.21830632338724712	4.506056015671226	1.832772622626431	0.9031861175923094	0.8331499652969838	1.6631645665351005
1.9533509175164065	0.19931085606983212	4.507907935547401	1.8233270729944926	0.9017487794526818	0.8282697977219432	1.6573728237180725
1.9514263029813497	0.18037853282692673	4.507079830942175	1.8135101773372697	0.9005686464661576	0.8226854610554584	1.6516665494021239
1.9513081756946205	0.16120189859009873	4.505303681190794	1.8042251758915668	0.8982702350808422	0.8166900330056052	1.6446192640410333
1.9519656902309828	0.14137537098669778	4.503112489928745	1.7954041788167823	0.8952739852831684	0.8096018826410829	1.636086921474045
1.9527597393015488	0.12379979552991283	4.49997337391931	1.7870276906341196	0.8929447129017698	0.801756735083767	1.6281409912124898
1.954616664764263	0.1076915637641608	4.495670922121162	1.7799515641832016	0.8900575920827878	0.7940245431117037	1.6192770192370896
1.9586950054105106	0.0926485200547496	4.4904085376754725	1.7726223748694077	0.8867332402199047	0.7867578005593451	1.6087013480521921
1.9637630947107318	0.07720663913036854	4.485408670271802	1.7656541580811629	0.8835817935620959	0.7794911670456754	1.5968407660466681
1.9687818480516455	0.062309185128061426	4.480568674383282	1.7582926213048278	0.8811744011706488	0.7717556880093187	1.585480812789634
1.9739315552193968	0.04864465875816427	4.474087655633124	1.7501051100091087	0.8803119254986674	0.763026461380953	1.5734822785786942
1.9787962117347109	0.03653936013915621	4.467443743418371	1.74187876430713	0.8788151399357099	0.7548011100664643	1.5621399025644918
1.9840180704231232	0.025560340668738045	4.460453215853867	1.7337749138402654	0.8772130781491354	0.7474103744777515	1.551057929256451
1.990031456021633	0.016089862877907472	4.451683994133132	1.7257369990596518	0.8757381242782136	0.73975411328438	1.5398429423867293
1.9973673078563663	0.007840033737729301	4.442488095761287	1.7179745318634625	0.8738091574183393	0.7326179767773447	1.5319181496696903
2.004180059937687	-0.0011505477903937047	4.431801759770202	1.7097926875687806	0.8710266220924561	0.7266521114735499	1.5226988817305054
2.012065468606852	-0.011046807221852133	4.419897421537532	1.7003649984933162	0.8687615137916788	0.7216167368678833	1.5161146002731196
2.0203074455583128	-0.022101388925487683	4.406126952156431	1.6906746698562514	0.8662697099056047	0.7157399964579153	1.5125819847075812
2.0288928294196387	-0.032759759476621235	4.390369452193619	1.6796826469417117	0.8632541076336163	0.7099577492747079	1.5056196515858156
2.038548972117704	-0.043364034054405934	4.372504936933087	1.6685996192994528	0.860575429070253	0.7043939263939426	1.5000934752156256
2.0488865226499438	-0.054302366631288915	4.354882243576948	1.6578245448629592	0.8573014983248266	0.6997411614263417	1.4966209287202044
2.0592080800205443	-0.06543559686390858	4.335570594106688	1.647394108948763	0.8552140551130806	0.695933583623288	1.4931858683520154
2.069193152534699	-0.07653832755388186	4.315266833257274	1.6362298980810326	0.8527148212727519	0.6918950672137439	1.4886899676016074
2.078342807601068	-0.08857108895604583	4.294640114559708	1.6242799155169265	0.850484530813429	0.68835121910345	1.4845589564578456
2.086195344046839	-0.09996834199347596	4.271809830351943	1.6115075223831765	0.8483530584683731	0.6844989666773058	1.4767794794216478
2.0952498368831765	-0.11129483990008045	4.247667626211905	1.5980598147813305	0.8459932589234849	0.6799159737312286	1.4695162128786223
2.1041504562483273	-0.12237840196905451	4.221245384373307	1.5842162991118585	0.843598759978755	0.674335651939342	1.4645437295063584
2.1132790658796425	-0.13245228611582613	4.192983233689104	1.5714011519693518	0.84186115635269	0.6684718182641549	1.458330337188043
2.121635401604942	-0.141969422708442	4.16397397549764	1.5583758310895386	0.8398759991570522	0.6628155726339047	1.4520354917167086
2.1286750668709145	-0.15143795806464475	4.133310697591591	1.5453710878166853	0.8373416192694503	0.6570936458244451	1.4435684370549793
2.1356494265309736	-0.16007648573691585	4.101737414992449	1.5315131357812724	0.8350308173924142	0.6511529505334334	1.4362965248733475
2.1441919890935863	-0.16917263893947496	4.069347804037082	1.5164567453893854	0.8312415501822332	0.6444895812153317	1.4270318982844823
2.1528543467309134	-0.1790623260460715	4.035279150935842	1.5015273986383064	0.8278062577716809	0.6374992385113325	1.4192969167255733
2.161835735578551	-0.1882658727964278	3.9989066124352632	1.4866087843273676	0.8239123516461251	0.6301386560752821	1.4134531168801168
2.1714353296641757	-0.19807463559565144	3.9610864001108324	1.4711728143770877	0.8199322855089626	0.6231768999792701	1.4114740234234482
2.180760644052817	-0.2078233933270373	3.9229263310991733	1.4558361945705995	0.8164174216835423	0.6168423268623465	1.4117002777659649
2.18947593254041	-0.21737624339633543	3.8862714572962735	1.4412486534979754	0.812819447528245	0.6109445908984791	1.4084622341668056
2.1972547210961584	-0.22659227444862376	3.8512529625166705	1.4254811547882607	0.8085845294476173	0.6054083551701589	1.4074099376021392
2.204630920656291	-0.23532010233008105	3.8160857148958334	1.409709639520299	0.8044677590121007	0.5999908319181655	1.4087505631309503
2.212034788472708	-0.24313639356499792	3.782034175987544	1.3936682696551228	0.7995251320462834	0.5943732126420382	1.4134117767551617
2.2182024022782	-0.2516765758244693	3.7460249136911257	1.3789425618038444	0.794032976181632	0.5882081814519956	1.4159535659875548
2.2233462772633414	-0.260692443784429	3.7107948215763686	1.3656525263895696	0.7891097368643315	0.5819769866892791	1.4211800458309396
2.227481129871486	-0.2701750476605061	3.6763163141803856	1.3529460583470427	0.7842971780794391	0.5767559235309921	1.426484195741283
2.231014320566774	-0.27929676670150694	3.64312820258813	1.3418900810118153	0.779673537044419	0.5724725424604835	1.4291576243496311
2.2334731959089313	-0.28904500790043874	3.611649516083049	1.3318968574617334	0.7751550841991617	0.5673659929192285	1.4320008687053876
2.2353782962327737	-0.29868121068641373	3.581582551523402	1.3228262311736914	0.7705341334064305	0.562327273787192	1.4339336584146816
2.236464984513878	-0.3090452734828348	3.552483696420367	1.3139508215595788	0.7659227684354479	0.5569716053636649	1.4363521990684087
2.2363031517879937	-0.31988717548435064	3.5239452634912896	1.305990484236524	0.7606343574435576	0.5510670838110893	1.434707011855999
2.236330822487159	-0.33178056081263313	3.4978796203300746	1.299789368584111	0.7553567319542543	0.5452088217151851	1.4313954807402316
2.2358036190701136	-0.34417143315625426	3.473380605222692	1.2946014999744349	0.7507191135650164	0.5399323580815125	1.4311651035287845
2.2350356696077016	-0.3568285767056082	3.4505941812800787	1.2892698394583435	0.7464517824318452	0.5354806003396971	1.4336184787887432
2.2327388635046694	-0.3690227091938423	3.4281868227695353	1.284639032894751	0.7422624139103488	0.532018325381288	1.4312871755008316
2.229103408544203	-0.38092164219397995	3.407515222110618	1.2806284354219521	0.7378403695452403	0.5290320411224745	1.4312414120795307
2.2246778456637224	-0.39432568105142635	3.3870840043705073	1.2768300989029286	0.7338699237041848	0.5252251188025586	1.4346637835387976
2.2193624477702443	-0.4081913826274792	3.3680505983304396	1.2733519909810938	0.7304231084025177	0.5229462409266298	1.4387594017686376
2.2136453466978105	-0.4229644548814649	3.3498368473497946	1.2701244996152643	0.7258125106238162	0.5213607868001272	1.438537248901981
2.2071196534200133	-0.4386796903229735	3.33190137277154	1.2670475646136434	0.7214910447111957	0.5201184990387449	1.4379172687468544
2.2008906672527626	-0.4548300798912745	3.315217623664706	1.2644723214305904	0.7183696476703179	0.5196409959408265	1.4423632863043532
2.1937858218551223	-0.4714068254060356	3.2986286635962143	1.2621901336672574	0.7150724416768591	0.5197773825705909	1.4491376513211751
2.1880322589069006	-0.4893390282833477	3.2822980743569783	1.260577431101127	0.7106902554564719	0.5201681223985989	1.4519093992550318
2.182242402927123	-0.5092450788226467	3.2672916913429724	1.2598448167460847	0.7064997325506756	0.5206391008659511	1.4580129348464186
2.1774826009231587	-0.5302227900668336	3.2532751217778255	1.2595484645956114	0.7019143088192326	0.520574095212073	1.4670371019946737
2.174152715931696	-0.5535175388686835	3.2407326716001377	1.2596581505353066	0.6969055002520287	0.5199306931881605	1.4733591356175315
2.1710987021071086	-0.5778995626850565	3.230227163842489	1.2600302421204428	0.6921191215690192	0.52017635572306	1.476049910615858
2.1689202724640557	-0.6026530048257267	3.219969149096894	1.2611236022707781	0.6878848621360686	0.5192744683663281	1.4739838808996282
2.1675966850207558	-0.6282269459380652	3.2100406915773245	1.2632307535591398	0.684087664281524	0.5174840460822455	1.473335271800578
2.166964861377387	-0.6543888838460371	3.201535450675525	1.2655944420458103	0.6790851444878907	0.5147304111257646	1.4731644529583252
2.1666287367611266	-0.6819072559993029	3.1937150182500664	1.2678732473069227	0.6740048958807219	0.5116687518878907	1.4705847250319475
2.1665717197891023	-0.7091302778336434	3.1863655142988128	1.271093708798547	0.6687585750276394	0.5091872699223906	1.4689993415046236
2.165808044991239	-0.7357730996263132	3.181589073649741	1.273485543817317	0.6640867027194661	0.506486390289594	1.4673234139045515
2.1655908936226433	-0.7618312984367865	3.178440084040126	1.274875189640315	0.6580188966133427	0.503144622100788	1.4621960451367042
2.1664039184120774	-0.7876255553978283	3.175528049017611	1.276234681240248	0.651456753723231	0.49884746586199125	1.454924138255424
2.1663722096179003	-0.8125996184722604	3.172649746343409	1.277840791216256	0.6442737736466749	0.4942878772864697	1.44744394392621
2.1663850448571425	-0.8358233408701216	3.169566419072207	1.2788920291830377	0.6364315150250124	0.48888936747876166	1.4425215615450073
2.1675855995410234	-0.8591674738449524	3.168498271768615	1.2793745617634538	0.6277337116414864	0.48454049387557707	1.4413756203835717
2.1674510661820796	-0.8825154669327306	3.1689878231199895	1.279346267883402	0.6186358554956864	0.4796196994146429	1.4388231258743365
2.1670913361983692	-0.9045918494486903	3.17025590950956	1.2791534667703066	0.6098337570461541	0.47567328251852536	1.433480568545204
2.16682380961916	-0.926107891575283	3.172996691943011	1.2778961891933098	0.6001892365702526	0.47182555518600694	1.4259896980507367
2.1673190193549274	-0.949040290385857	3.1768834685652783	1.275966592749421	0.5907729289100688	0.46677315052983337	1.4174617862926142
2.1681686830926234	-0.9722023423829513	3.1808869282480847	1.273822813803943	0.580951077553665	0.461495863616174	1.4104216120940132
2.1695063985320435	-0.9959815142222683	3.1850269853295616	1.27137877975004	0.5715932047203036	0.45678785708497727	1.4023569020053028
2.170121703656548	-1.0197341515765976	3.1911995164591467	1.2685117032317534	0.5624257840826158	0.45296354180501186	1.3977698799658125
2.17170965791853	-1.0420866646141074	3.1978850950754234	1.2637161937015753	0.5527577690610779	0.448998812423462	1.3964112543545373
2.1745933370535133	-1.0657529920680806	3.2057734522157153	1.258744256420154	0.5429007704394955	0.4454783287085474	1.3936538914530283
2.176395160245621	-1.0902253235594181	3.2138143152699765	1.2539269514629132	0.5324515603541304	0.4418309147765474	1.3883114862033619
2.178842408367635	-1.1145956124379555	3.2218882579761736	1.248056300818647	0.5212842892262542	0.43849891372778455	1.3836187416344403
2.1813383143993526	-1.139942743595701	3.2296255343463143	1.2420513468205365	0.5097816642440043	0.43462108793740495	1.3785907454814266
2.1838522462685788	-1.1653875478435454	3.2366059354297496	1.2365932205036656	0.49800439807438657	0.4301875505792374	1.3721469066878007
2.1855976547814406	-1.1905994868680112	3.2424107721137156	1.2309532269334786	0.48595690655191676	0.42632018101015395	1.3634404653026329
2.186829244722324	-1.2175340539972284	3.2474659130214683	1.2248813979522517	0.4739016115136797	0.42207824919076486	1.3508954984095853
2.1882782472883706	-1.2445546638415577	3.2528848317812296	1.2180653202836076	0.46102675665986903	0.41768537691032903	1.3378226593016398
2.1895055054316246	-1.2718839054873083	3.2563133719449295	1.2110704677709303	0.44792819204484563	0.4132313916230431	1.3212902214558424
2.189915187408281	-1.299307296964888	3.2595412352437148	1.2042570352683686	0.43637293619341266	0.4084538883597647	1.300839338948972
2.1881768755027746	-1.327512222266394	3.2611930172209576	1.196074980757775	0.42423658721237467	0.4028545176453156	1.2802528660302082
2.1858469904751283	-1.355424842263572	3.2624909034247107	1.1870426618348915	0.412290713977032	0.3966147278249829	1.258623215687597
2.1838321191618877	-1.3830699359928964	3.2636272718668815	1.1772279942306267	0.4011239827491518	0.3902773776931446	1.2348604759406951
2.183015788890147	-1.4096989873210697	3.263991715101808	1.1674224920890193	0.3904422475381708	0.3841221612463739	1.2109402044210182
2.184410738823274	-1.43671150891304	3.264874135991181	1.1567016216077894	0.38079892960364464	0.3780940987609571	1.1929656918221863
2.1861265353560175	-1.4641196967819865	3.2657318571232965	1.1438877503169778	0.3711099664931538	0.37209766654316284	1.1745490554349038
2.1881363505174014	-1.4904582326587006	3.2665971977551784	1.1303879908950094	0.36204150234860677	0.3661547087674658	1.1572493722897477
2.1910330332998273	-1.516699586573422	3.26687736687048	1.1169666921460093	0.35430972563020535	0.36026133884201295	1.1420264051221385
2.1952953768284007	-1.542810450156953	3.2682230596856323	1.102709228651166	0.3463162408774525	0.353809568484415	1.1312175876342867
2.2016406966411397	-1.5700394776547053	3.2694853988780013	1.0880394977396564	0.3382517404790539	0.34763394868283526	1.1184845068934333
2.20968188272416	-1.5955538838093686	3.2717798416343573	1.073510739118877	0.3308848722766688	0.3425604141759567	1.1045166813476777
2.2189184870256256	-1.6183406297682668	3.2723803148411257	1.058977034131348	0.3228624875412517	0.3369965055441003	1.0902096292911965
2.2284698880853475	-1.6415193409214348	3.2718250467339214	1.044309447988651	0.31497321396604544	0.33140202952701353	1.0811593860190798
2.2386989535887123	-1.6655944185687446	3.2713012170882925	1.028751185988872	0.3073915390838729	0.3261527677834534	1.0748128744081795
2.247978464165416	-1.690396741981647	3.269070774812451	1.013797047502084	0.2992245656846631	0.3208582757211263	1.0620803116169304
2.2580620823200213	-1.7148763650077519	3.265507978978789	0.9992217939758663	0.2915320945306515	0.3148247431424739	1.0465004071346196
2.266734586974898	-1.7393103929399754	3.260865766977389	0.984890400291239	0.2842848333497438	0.30955635364727624	1.0306333927886657
2.2744189864067508	-1.7633589205608953	3.255114749375606	0.9705096137775561	0.27603915124143125	0.3046884239313243	1.0107688839968785
2.2815432759974956	-1.787392953175118	3.248718283445049	0.9555662770971088	0.26932254612132855	0.3002208742631221	0.988489525427022
2.286667459599362	-1.8105093750295498	3.2416226642033372	0.940584828915817	0.2625529541797532	0.2963302954597656	0.9676880269970389
2.2910686225225234	-1.8332493842896902	3.2323963980685333	0.9252207360281902	0.2547391241706252	0.29228236245061584	0.9475011042794965
2.294770856983375	-1.8567902930895301	3.2219760068099177	0.909271441061006	0.2476265371821621	0.28959649703116574	0.9264307811503365
2.2987360859983568	-1.8780876626142224	3.210875890780448	0.8931801716690418	0.24054249960743293	0.2869526906389733	0.9043242729558051
2.3010564340518656	-1.89716474872821	3.1978750327646006	0.8774507610711345	0.23449454899322977	0.284927751939387	0.8797837913350277
2.302416960501879	-1.9130823382538993	3.184409586529304	0.8612135620590942	0.22817482853618756	0.28343244778927495	0.8570165489721647
2.3033317935696846	-1.927255799782584	3.1715288419583	0.8452580328888675	0.22222595015178143	0.28183446724449845	0.8383959283617325
2.3040971081405406	-1.9398812457489325	3.156923999658485	0.8300825402945671	0.21593806814311603	0.2806261916909352	0.8199994520993279
2.303137234359676	-1.950024633990697	3.1408470967944666	0.815069975692564	0.2113667575484638	0.27965378512244554	0.8028241123408241
2.3005950266068123	-1.958578621550586	3.124732209831614	0.7993360862570283	0.20585063812300378	0.27920234306614006	0.787560190656056
2.298367799755896	-1.9657187102008942	3.1081596706173773	0.7839542833682026	0.20120237792759135	0.27912305674790094	0.7732164248636363
2.2959941955820127	-1.9723517511887063	3.0908449048138618	0.769490202156733	0.19728869010190903	0.2793482739322899	0.7607258959984674
2.2924118394853994	-1.9782969708065954	3.072589287819069	0.7551661466287173	0.19314076802059868	0.2783319182389419	0.7491340909627667
2.287887388446618	-1.9835774767592578	3.0543928167003855	0.741546386742505	0.1897092817239791	0.27832973669390093	0.735682466199554
2.2828684377684203	-1.987403060294863	3.0364994890188326	0.728073647752755	0.1857061158963448	0.2781808932453132	0.7215408288507446
2.2759137457416996	-1.9904732910067409	3.018929798196413	0.7145282577658022	0.18310296761196043	0.27881920009923106	0.7085103416592773
2.2685630182284755	-1.9916238313938097	3.000850271004503	0.7008557049958634	0.1801532359819382	0.28049307393750195	0.6948241217243581
2.2621839084302366	-1.9909383893192931	2.9835589881560853	0.6872818094339095	0.17762906997834937	0.28165873037838873	0.682158434122753
2.2560452858703806	-1.988381400943052	2.9665981182434766	0.6737538234573599	0.17404014143354998	0.28306310429898757	0.6700853254932758
2.250453982846621	-1.9839832470102408	2.9485290236301527	0.6615932196827087	0.171244597946442	0.2843271351216317	0.6561854804950151
2.244403216013005	-1.9786246629988946	2.9305680522251683	0.6500779602592583	0.16908797895643587	0.28517704635974256	0.6393753375122062
2.2379326349346598	-1.9702148776284403	2.9131472119267725	0.6386326395969683	0.16702651568300525	0.28591631253930344	0.6242087252852286
2.2310081660227965	-1.957550246045061	2.8968259703492425	0.6275747519403164	0.16546152116430357	0.2872104167120807	0.6111225666804576
2.2232367213139574	-1.941849725309375	2.880069824626741	0.6165199646304269	0.16431007157584163	0.28786266898221635	0.6002077421772914
2.2156126039209907	-1.9235416340764115	2.8634131035356765	0.6047772854013117	0.16349890350799523	0.28944074910736056	0.5908030794937346
2.2091423135765367	-1.9044418033990427	2.8470874702369837	0.593647388653705	0.16268195007194924	0.2913902092764063	0.5805474121046574
2.202541327588819	-1.8839799957246597	2.8312253681852084	0.58253010470264	0.16165396113254799	0.29327425939461926	0.5697949516021649
2.196531454949189	-1.8612089699983179	2.8152869363370874	0.5711791323948012	0.16084205511855254	0.29548127657324136	0.5604709470873901
2.1903825872349514	-1.8370877110236357	2.799432045653716	0.560970646000426	0.16074060993914038	0.2970625407229427	0.5508047002335174
2.183602797585474	-1.8117830255025231	2.7838737282741652	0.5506631647151654	0.16054270289571979	0.2980747030810342	0.5412396465717978
2.177357222216955	-1.7847657213920227	2.7681506006625076	0.5400824666698101	0.15857355939863993	0.2990577205526895	0.5352885962206243
2.172057554237649	-1.7563598584278468	2.7532016061192213	0.5295042497110029	0.15712608877212889	0.29954236998572425	0.5289595664533723
2.167977275264738	-1.7273503180232739	2.7379882039853944	0.5191749542138947	0.15526044383314974	0.3011604383235875	0.5205442013242281
2.1634017424370633	-1.6978441935343094	2.7228227699916037	0.5092111622997441	0.15254961171662285	0.303178105433837	0.5098909390872761
2.157408045570727	-1.6682812101192528	2.7071709138123143	0.4994208341232337	0.14938899485002732	0.30439330223576916	0.4992894488997848
2.149277925658283	-1.635435870487856	2.6888925910740964	0.48968351614052685	0.14516603115287213	0.30489265007320004	0.48852679629448326
2.140587197581888	-1.6005546198245908	2.669022968079971	0.4812153848624771	0.14114392989973548	0.3053127667870301	0.4784855913264612
2.130278125861048	-1.564723767763578	2.648993031175661	0.473033870117826	0.13671311006651793	0.3056706127624112	0.46527947848808304
2.118548220795965	-1.5272104889810156	2.6280628198089007	0.4640082961874432	0.13196052789596383	0.3062657356748092	0.45288314417723835
2.1056875271620425	-1.4879357581424548	2.6048237459609407	0.4550970940718832	0.12700236058734368	0.30735539484733887	0.4405721992028798
2.09110266673752	-1.4463364585684682	2.579417780114281	0.44667290270415455	0.12286702093777147	0.30881415252043426	0.42675062488266086
2.0751079340763634	-1.404035611383394	2.5520032326453217	0.4375153708085403	0.11802552373375022	0.3109531035643291	0.41104155988658336
2.0578340148859224	-1.3627500720726915	2.522949841377474	0.42782998723687354	0.11376695617366077	0.3128066504551368	0.39580305075120076
2.0406357095878698	-1.3194963063472829	2.4929965507882272	0.4187075265487796	0.10996918818146023	0.31483447671646747	0.38213731444011295
2.0220443186508015	-1.2749999507933623	2.461962709013126	0.40977589442903484	0.10645448174614267	0.3170793936266273	0.367723608745746
2.003555613275749	-1.2295976130779638	2.432152366509472	0.40017149889917314	0.10400880949920835	0.31951208861706454	0.35535215323889535
1.9832477026389321	-1.183014020489116	2.40236406630874	0.39019062473694527	0.10184958376917036	0.32218425772248516	0.3452506221870835
1.9633911853074277	-1.1356727404490234	2.3716927647473343	0.3801885729432996	0.09965232751513615	0.32460910034810186	0.335648923882941
1.9452124000523052	-1.087303801037132	2.3412055793441073	0.3704433321873853	0.09842535558906991	0.32689378403611435	0.3255262857277178
1.9265689061734572	-1.0384885311173808	2.310519288373979	0.3615817394760849	0.09724823821273136	0.3298889863967599	0.31530501463932314
1.9076207903251268	-0.9889229145199241	2.279496841822607	0.3531927754537826	0.09618566250035131	0.33319731153750726	0.3048496533777312
1.8875280680183606	-0.9399985688012499	2.249003410948781	0.3465246376962314	0.09647883202463883	0.3365558975498792	0.2967250650631292
1.867766648742965	-0.8906019586491011	2.2200149461603598	0.34076054239978953	0.09700175464647336	0.33949568387017864	0.29193463107515794
1.8474932478128745	-0.8424549006095837	2.1912204281780188	0.3347164811806892	0.0986732047849415	0.34236944033465017	0.28585548369351105
1.8295819536785702	-0.794712744014872	2.162849053723333	0.3292006555052508	0.10005465921500038	0.3454332931681599	0.28247647298437434
1.8123306435047464	-0.7482673436796454	2.13384936566976	0.3249836307576334	0.10199026083866944	0.34818266187441776	0.2767967756467412
1.7959619068769632	-0.7035830631932297	2.103724399660683	0.3213895222216971	0.10428566142916634	0.3512250326966155	0.2711418994289909
1.7791491373489485	-0.6601417006058534	2.073624262114851	0.3180249693953828	0.1076437706749529	0.35416879163115	0.2691864993408368
1.76129618711684	-0.6189403834512981	2.042049860130738	0.31614740010931547	0.11026624598337131	0.35784356650814403	0.26912088432000963
1.7446981356422235	-0.5787444038991356	2.0105118113439024	0.3158391621589272	0.11386574009317732	0.3605229677076775	0.2694212485669623
1.7301541009463761	-0.5408579777643544	1.9782738334617638	0.31610810390524446	0.11794486744151654	0.3628947743452558	0.27333937034732536
1.716816810889292	-0.5030235915468847	1.9462761368356951	0.3164106242693357	0.12309354538225092	0.3650993842007043	0.27565372388723997
1.7033845414917848	-0.46545803225854865	1.913086702304632	0.3166865288784763	0.12906083463003093	0.3677201373026329	0.27672012776290983
1.6907033393608757	-0.429295382520968	1.8788931927327441	0.31774773465214357	0.13472593042613956	0.3699145113925689	0.282084630681726
1.678729788489981	-0.3961897316133247	1.8444619051686977	0.3199828185383911	0.1410840367560482	0.3713484844552582	0.2893475147022328
1.6675038351736127	-0.36480600147193903	1.8099283298539526	0.32350430696333426	0.14735883169032246	0.37238750489070094	0.29884335038493004
1.6568951258288656	-0.334753716173568	1.775553167123403	0.3277897667940167	0.15407767279814355	0.37288539414119587	0.3079129474660644
1.6466571421901515	-0.30653994518542504	1.7409102861554464	0.3321390006202633	0.160521410627804	0.3730779108045078	0.3140675070350223
1.6376327553903554	-0.28076689077055905	1.707512010037222	0.33635667717246454	0.16827282590958637	0.3725151826321818	0.31994323728783874
1.6283343341991292	-0.25735703458520853	1.674628991421506	0.3401735790248733	0.17579537699543518	0.3725140006002833	0.32421646856605746
1.6187147983222554	-0.23534512055441556	1.643235031678993	0.34404058503151635	0.1832971637096318	0.3725649900505057	0.326301143267051
1.6092395635826666	-0.21590246848174008	1.6106436598387381	0.34773926052331167	0.1901368582060329	0.3723494474977957	0.3267531550426143
1.6021618274434422	-0.20073718396238172	1.578702818034342	0.3529259108447586	0.1969173312065836	0.37151422859151956	0.32186894142756783
1.596892064820438	-0.18771946534736442	1.5475915329093146	0.35888088516777644	0.2035185947778193	0.3713176742032917	0.3141236827611419
1.5923303220765321	-0.17563390981761945	1.5162949733115436	0.3649733828186889	0.20987298590753495	0.3707070562145462	0.30748415584237204
1.5890106106337645	-0.16456572382582357	1.4853785436589553	0.3707819664271603	0.21479431734305374	0.3700359375120948	0.30193855041131473
1.5871716501739186	-0.15523967885919204	1.4553982495375721	0.3763366071728544	0.2199210986095201	0.36946240785177986	0.2982956125168492
1.5848611912879946	-0.1473082017059267	1.4251714799072115	0.3834509875290764	0.22497998355394885	0.36956923766112026	0.29530829296286615
1.584808936813691	-0.14030768661423226	1.3948693861393209	0.39024851819777234	0.229839226302907	0.36964805595750533	0.29332179165308253
1.5859171930656641	-0.13432760762019977	1.3654489285723228	0.39687874167634035	0.23465582183316927	0.369887447063381	0.29343425568226944
1.5879772721259298	-0.13018144778232035	1.3364653613517228	0.40415674618528225	0.239145629504707	0.36993999773174363	0.29364594417175344
1.5901251217338992	-0.1274625510472194	1.308156245795759	0.41200518203520814	0.243764619096799	0.3704634342695216	0.2960100715276552
1.5928354508873714	-0.12495025648894278	1.2796657598330683	0.41939499011873416	0.24865299586223494	0.37009794416469627	0.30210969996392983
1.596115524541573	-0.12405476900379757	1.2516228702674772	0.4267992838332935	0.2535535309194874	0.3690686845541964	0.3087333584324803
1.5995166560789937	-0.12416405042804564	1.2236662665513152	0.43453052030274875	0.25881958675121225	0.3687461355283022	0.31500572874338145
1.603491602869932	-0.1266150342771061	1.1972751398788755	0.44249078648712453	0.2661007822989426	0.3692682649731728	0.32074006743552597
1.60721587219866	-0.1304324449299662	1.1717709796397464	0.4508638039563303	0.27248573209246985	0.36979386992852775	0.3244085995389528
1.6133482220604864	-0.13634675983899922	1.146994667426843	0.4586818260696165	0.2782208345429134	0.36937933487326263	0.32736011344503013
1.6192315635124432	-0.14379539713671705	1.123967836829059	0.46732151105047554	0.28413849288850584	0.36864926443451995	0.3280689533562283
1.6271701200070214	-0.15402717788455442	1.1024692011434543	0.4756985093450748	0.29036018657721413	0.36748516135163695	0.32459756844475424
1.6359356104497007	-0.16649442216094487	1.08228769721376	0.48391334291278537	0.29632569120973845	0.3661445421628161	0.322434035458679
1.646036974242883	-0.18048435178931915	1.063029965779606	0.4927395994664553	0.3021694016123936	0.3651405896650032	0.3203346014905055
1.6560111958210177	-0.1958576971848318	1.0458321652540399	0.5021234474482342	0.308336603259375	0.3642275994402707	0.319004535484431
1.6657644358336288	-0.2126026196504784	1.0296630534840991	0.5111455238858622	0.31461760973776265	0.3634444275765848	0.3156250886038948
1.6764930475592077	-0.2291562247539516	1.01502846339742	0.5200002910738285	0.3207643406475396	0.36245533480574965	0.30939893499037996
1.6875067970938635	-0.2463015983120144	1.0004787183382344	0.5284449515777027	0.3262470288250713	0.36016595811339874	0.30095666877610483
1.699606769803393	-0.26410503388320633	0.9871539512942121	0.5364132845240989	0.33219449631375	0.35774691649880913	0.29356835751982263
1.711680972047386	-0.28162392925114094	0.975224047705241	0.5444712838423968	0.33855027975696894	0.3563308834576043	0.290329477210289
1.7232599308331555	-0.29874501120778696	0.9637469549191974	0.5525440511628247	0.343150464792189	0.3551772812340316	0.29008718905829056
1.7345604743620313	-0.31539660972384276	0.952837410065218	0.5604718811277246	0.34632934812282146	0.3542572828283883	0.290781752224299
1.7460021615221946	-0.3322298297789744	0.942553569811356	0.5669050024705334	0.34927565582481035	0.35301493470367545	0.28901286156192835
1.7583349918980808	-0.3491715743783823	0.9335218929290519	0.572357002732989	0.3512108989330961	0.3506661833237163	0.2891129728318364
1.7700568634605818	-0.36540562785757313	0.9247069030320685	0.5768711396474103	0.3508900189291726	0.3490636897490308	0.2910732897834241
1.7820977616098088	-0.3807915343738648	0.9166010799975601	0.5806732365644319	0.34911865892858834	0.347351600446199	0.29441501615981286
1.7927692374173783	-0.3980840980039478	0.9104205420625751	0.584226584067109	0.3464753224573793	0.34585862794866873	0.29453013894229363
1.803060100922576	-0.4150199726452489	0.9048800910110306	0.5870943900434072	0.34253676872631583	0.345092497676452	0.2956546986596122
1.8133804040113373	-0.431757244630487	0.9006694398707281	0.5890886246243296	0.3368585921905875	0.3441287759961368	0.2945760467152842
1.8232919881204377	-0.44842842855134357	0.8974796011008374	0.5897580122885533	0.32983856673531675	0.34340691036848964	0.28741446013744504
1.8345200249769296	-0.46511823410997316	0.8952159323675484	0.5878644455849007	0.3229574352585322	0.341873080637751	0.27946825333839914
1.8451384478825885	-0.48186086485363366	0.8935230673990087	0.5851339642797513	0.3156525056047077	0.34094240446993795	0.2739032845125809
1.8539429379964785	-0.4978295889428638	0.8929832298589481	0.5812868324213424	0.30764305755184346	0.3405089127527438	0.2671304830233423
1.8618756877606875	-0.5138411785471413	0.8932506941767404	0.5769331902584974	0.2984247651509941	0.34072692975020274	0.25808748230776696
1.86987339017702	-0.5300562498233132	0.8944816272882377	0.5717447643473478	0.2887480664438649	0.3412729228964523	0.2474861889407001
1.877814648177455	-0.5463738027746003	0.8972316273852262	0.5657512287052563	0.2784513573232341	0.34166060222594824	0.2374170544732954
1.8855675474867548	-0.5613715043795127	0.8995274248568444	0.5585537813777507	0.2676528464405832	0.34190623939201803	0.23158246998025855
1.8932849647114087	-0.5759158143194419	0.903122018792644	0.5501531998598017	0.25592857366140137	0.34270442136861756	0.22413830036613352
1.8995209916967513	-0.5898491107935355	0.9071551876049819	0.540749878597831	0.24449742000020905	0.34385482430424635	0.21758258977639702
1.9047937041887923	-0.6037334655620804	0.9110334066275162	0.5315994775775028	0.23270559232880852	0.34499820461210845	0.21176747343429425
1.908767185338112	-0.6174991615652792	0.9150869940808626	0.5225513679599767	0.22035910436544073	0.34697840742939434	0.20682912346986596
1.9122447830219116	-0.6309985942072711	0.9192396165003319	0.5127412122709065	0.20826343492197297	0.34730614077091654	0.2024339651979828
1.9156161383453592	-0.6441189736323515	0.9224916994683762	0.5033210280373069	0.1952333240118575	0.34737241291998056	0.19916800885407399
1.9181737012778521	-0.6569044230537252	0.9265958149222081	0.4933606133170497	0.18285798978460407	0.3473644053996476	0.1950396917691821
1.9198168102230444	-0.6686805535769333	0.9306663446147714	0.48323164797120327	0.1707878768681433	0.3471465102625718	0.19472298682083652
1.9194921981648394	-0.6811139214956764	0.9344349292081299	0.47300852743960864	0.15903167711136457	0.347776970511292	0.19297832069748236
1.9183415641492378	-0.6939755534261763	0.9390817779934484	0.4625391398829908	0.14714723547266104	0.34851779878472916	0.18834751980256925
1.9157145923751169	-0.7063893486839815	0.9432781191100313	0.45158908965076106	0.13662586509441263	0.3489277886787153	0.1850220008016106
1.91308716820971	-0.7188230124742717	0.9468380979811527	0.4407701841144766	0.1261538824155751	0.34944672497410173	0.18479613298829817
1.9109831038163867	-0.7314912974833434	0.9505658502362618	0.4287980076333882	0.1160081430983703	0.3498653173170407	0.18555953002649495
1.9067600315144204	-0.7433673512141432	0.9548485221384596	0.4167684693637746	0.10585719432171285	0.3503985769850558	0.18482085509406743
1.9021020597659628	-0.7552694902178048	0.9595867030413285	0.40419229217423186	0.09546717028465544	0.3522758803792634	0.1840303080305582
1.8968514213730845	-0.7669061322520785	0.9647812686358096	0.3906116104932669	0.0867146281417367	0.3541126271627796	0.1850503876854455
1.8922162568825696	-0.7773102848722029	0.969793275738548	0.37633116758776697	0.07781253038008812	0.35657151761139205	0.18637064837712525
1.8868345010234608	-0.789015282931081	0.9749089783395355	0.3619282669999468	0.06912158205651497	0.3594218793382602	0.1858343816957935
1.8812043137661008	-0.7987200817473827	0.9806313657901211	0.3464896199044587	0.06077391127956438	0.36171321068249945	0.1892795178330319
1.875419462194626	-0.8088463712494974	0.9873496954254101	0.3305089211833109	0.052363066745607	0.36409419551036537	0.19603476120569208
1.8692854919284763	-0.819728688724578	0.9942836923160424	0.3144511384004337	0.0430232487284492	0.3658538941288777	0.20116887474970405
1.8620332926818983	-0.8312304085989372	1.0024264311722269	0.2976587735948414	0.034499268160770195	0.367298006937713	0.20405348737044313
1.8535585384067972	-0.8421990214676088	1.0109218299475975	0.28128651358668727	0.026582901345683328	0.36842598751968186	0.21012810984825073
1.8454816359521438	-0.8543463261259052	1.0186898024903936	0.26511644834905285	0.01830285531355835	0.37005102482541513	0.21790308532407307
1.836687899977151	-0.8649816233858756	1.0267004824851913	0.24976441850206593	0.010625656555354315	0.3718333898528062	0.23161113210754097
1.827382826257256	-0.874364818789195	1.0359731822975564	0.23498330915594756	0.0021894994580130746	0.37445057616340643	0.24594288090430735
1.816847065424765	-0.8842728490321162	1.0468284924701095	0.22016440460518036	-0.00537215349888044	0.37525372673429785	0.2646302357582592
1.806446715818499	-0.8924405342098581	1.0586283722719139	0.20453383780929973	-0.012694423107371488	0.3762669916319813	0.28331139700204555
1.79686890652182	-0.9005476763666245	1.0709828784624604	0.18855907029531344	-0.020099630507740454	0.37733781684022116	0.301874462402656
1.7879595369576349	-0.9075726341321094	1.0834958092376294	0.17280436864283122	-0.027447857934693856	0.37797373174520366	0.32112691388189085
1.7794040424840807	-0.913025554778501	1.0974784000362048	0.15819521350852372	-0.03497875650393597	0.37966590823052104	0.34238461533218256
1.7710750165194655	-0.9176092396188703	1.1119873490890897	0.14413054135933015	-0.04347483443216189	0.3825728357454928	0.36201397189137996
1.7630443554073523	-0.9219390946729528	1.1277658404383781	0.12978534941867562	-0.05231416261878058	0.3852032065494591	0.3824127797368503
1.7548728363335258	-0.9266940880395239	1.1446251369586162	0.11482908220228297	-0.06041568947723312	0.38760863605801793	0.40148778502894245
1.747113914233224	-0.9316926218671724	1.16212670728419	0.09960156941851156	-0.06896918032940877	0.38937446766932426	0.4166073839464019
1.740447239266605	-0.9366215854672404	1.1791583910067165	0.08458898541875974	-0.07703532530529059	0.39038954752045746	0.4333219832747867
1.7343949354633148	-0.9412245348065573	1.1962175569754774	0.06969042207284423	-0.08529814317889879	0.3933670227649707	0.44661176938360303
1.729259967856564	-0.9465008874379766	1.2136006973355562	0.055082758162175074	-0.09311967806460839	0.395910616374336	0.45783750328907863
1.724040923040915	-0.9534200812699899	1.2307943933811982	0.04149342647590718	-0.10115811540741271	0.3989362481418951	0.467537100827315
1.7190318515515675	-0.9603442304209425	1.2480570139105864	0.028284173618576616	-0.10894245341549237	0.4014819342951217	0.47860148448130435
1.7156338151597392	-0.9693409227750903	1.2655578830757785	0.014896007028617094	-0.11593738068703344	0.4030746945250883	0.4877860348651704
1.7125280692838336	-0.9786097287699419	1.2825774761486046	0.0019552877783587316	-0.12181150730904938	0.4033269811071751	0.4999854678518521
1.7107473245473936	-0.9877119886340748	1.2991328317331938	-0.010336704875093453	-0.1273936966558406	0.4033155943838772	0.5121346131026447
1.7092179844932474	-0.996231307316859	1.317389138774503	-0.021594690599413546	-0.13260434884860378	0.4032664870558373	0.5228559989170691
1.7081950158038641	-1.0052391333075097	1.3352190006374802	-0.03315769874540726	-0.13750187295662872	0.4025047236956998	0.5322687000863474
1.7071346445584983	-1.0147631689462062	1.3535971294600484	-0.04433978250302761	-0.14284880784282342	0.40084609019723194	0.5384433144958736
1.7059927929698466	-1.0235731913657315	1.3707917500572009	-0.055517621695453934	-0.14849259128190062	0.39702905446917786	0.5453618893230405
1.7042350139005595	-1.0316161870445175	1.3885277913940668	-0.06512280099021835	-0.1537216103562555	0.3924342540897802	0.55178625787258
1.702175745748493	-1.0383521639112627	1.4054974080440983	-0.07427031409111208	-0.15787230543906902	0.38757719503452964	0.5543815245414098
1.6994193426095032	-1.0442946488575695	1.4221021336372854	-0.08346626960635269	-0.16212237074934682	0.38365008328384015	0.5525270880023415
1.696157417677071	-1.048853945072629	1.4372450010459181	-0.09329815365249598	-0.16598672934652417	0.379367030706199	0.5505921221760164
1.6927539167346672	-1.0535328847626821	1.4512349813906003	-0.10249403260552657	-0.17078029499321956	0.37443489575019046	0.5491441729641053
1.68775141120052	-1.0584271831397363	1.4648479490722082	-0.11133695424729297	-0.1751308048248754	0.3698138813572796	0.5469645932950753
1.6826876279410794	-1.0616986054728206	1.4764739682278463	-0.11997615759736462	-0.1793659010515621	0.3646608765548522	0.5449733407685386
1.6769666645695058	-1.0643359294043333	1.4873919582970354	-0.12751742961846457	-0.1832339912164934	0.36078931841277323	0.5440224116329215
1.671274505629758	-1.0662890519896147	1.496821524986507	-0.13509819763415648	-0.18637264645151824	0.3581526536499957	0.5441665638226014
1.6650040789220393	-1.068262491146865	1.5059172277214339	-0.14169326269915092	-0.18955388043818014	0.3566739966988556	0.5460078145764987
1.6574602071500961	-1.069778563049109	1.5128227373399223	-0.1499264127325327	-0.19379426110726275	0.35497542417403066	0.5480157532284977
1.6487638178646118	-1.0701240752344794	1.5190392138914355	-0.15896525759527427	-0.19817270418216065	0.35251400488672957	0.5557178935646395
1.638799190791402	-1.0706156546898629	1.5238373797984008	-0.16738065244446282	-0.20204281367743626	0.34909341010520817	0.5656668394853475
1.6275216271993083	-1.0712436585774068	1.527552975549915	-0.17464914818878316	-0.20685268401498574	0.3458716830344639	0.5778464000067861
1.6148619481431483	-1.0706631681581735	1.530901035800138	-0.18162410189036693	-0.21178284553177848	0.34256495302861073	0.5834294433049707
1.601733776201282	-1.0689950942380597	1.5342266384358707	-0.18896816364950278	-0.21727483845597112	0.3385660120096677	0.5875668026869716
1.5885922330799487	-1.0679948358027953	1.537112490414708	-0.1965789765820654	-0.22317179191968955	0.33538245656380344	0.5909750670449014
1.5753552765515344	-1.065756097830048	1.538954851437067	-0.20398889286299496	-0.2292099895478168	0.33172599073654235	0.5927408547873989
1.5603570220728282	-1.063416627708087	1.5402322459774898	-0.2103370688687765	-0.23587245169122698	0.3272823569101387	0.5934630375784272
1.54469689319567	-1.0619691609214987	1.541012811922617	-0.21653496273424563	-0.2425093656335278	0.32209109273878117	0.5976002789031047
1.529135696813971	-1.0594110238326397	1.541008550840008	-0.22154249458243427	-0.2486470391603022	0.3179989947527598	0.6014053030984308
1.514797356351999	-1.0580232733973511	1.5393497044137048	-0.22456284214261774	-0.25525574734107026	0.31476029977251563	0.5999082375171063
1.501426031132907	-1.0561778062209894	1.536892948207719	-0.2268800977668491	-0.26165525614543	0.311770562465388	0.5960088893444174
1.4890180825471415	-1.0539722411626358	1.5332533857020998	-0.2289129438876024	-0.26753500411695236	0.3091479082982126	0.5912363752182773
1.4786808522481514	-1.0522973932771857	1.5285067483740165	-0.2302902588682311	-0.2727639131086989	0.3074762559368149	0.5918498950132871
1.4692666972835127	-1.0515228103323517	1.5220717115728903	-0.2302843745771036	-0.2771531726464607	0.30701999536991237	0.5913585362581787
1.4603921188425715	-1.050805588396361	1.5141712824195446	-0.22955167690212938	-0.28154504289596155	0.3049658078742275	0.591131908784987
1.4514215507835977	-1.0513125448232568	1.5052686691119697	-0.22786548021861044	-0.28585101780335137	0.30286815581234	0.5896154477757514
1.4444996721388872	-1.0525777913369956	1.4950511449797685	-0.22569395062625672	-0.28971622988530515	0.3004644908418417	0.5849581773179267
1.4387105556414257	-1.0530660604296882	1.482741805671437	-0.22261420252669742	-0.29407354243134803	0.29853345686359595	0.5736901807474439
1.434151039871372	-1.0551832070863412	1.4699774878491918	-0.21887117826774857	-0.2987881272574655	0.29604336386254354	0.5604326134373969
1.429881323182318	-1.057095442818957	1.4563532570088258	-0.21494957970901485	-0.3032280716265583	0.2927400614744245	0.5470851453675147
1.4261018078079497	-1.059914294673877	1.4421126519916188	-0.2111009276013177	-0.30682047592788714	0.2902460459450014	0.5336423654220182
1.421892256607159	-1.0636311089143182	1.4267146639991293	-0.20758653653285483	-0.3100089778151423	0.28793913845053715	0.5198958611833676
1.4181402567572512	-1.0675474307614612	1.4108278475636036	-0.20444647950683362	-0.3127293288096348	0.2850470274720243	0.5070257915052979
1.415115690983061	-1.070628992463014	1.394895258894142	-0.2013285952931631	-0.31529565750816585	0.2817960824139572	0.4899142315042421
1.4124803743100152	-1.074044600459441	1.3792729459467432	-0.19813017481329417	-0.3171817903626576	0.27957202015741695	0.4720398386579032
1.4105824444719586	-1.0776825478170629	1.363801411643413	-0.1953917105710085	-0.3182434715564357	0.27720113470337443	0.45713900296038473
1.408870653579671	-1.0811958753804378	1.350451808042187	-0.19258481549626852	-0.31928173181658354	0.27577945387537534	0.44155561976484947
1.4077074433473953	-1.0841059746039523	1.3374032477906441	-0.18938197859140715	-0.31943339500276247	0.27360480078482396	0.4226504641895981
1.4057298925544632	-1.0863597011457897	1.3254181925007043	-0.1861573320811853	-0.3188453893217111	0.2713933631764481	0.4063719490544937
1.4032522570591135	-1.0880260269220645	1.315180032452853	-0.18338697220073472	-0.3181713756115983	0.2691765550378885	0.3909132095100947
1.4005122663231362	-1.088830114379331	1.3053882474455616	-0.1804437019674113	-0.3176874841723038	0.26708685615181493	0.3740323461068365
1.39771656084296	-1.0880333906541613	1.2979361963700307	-0.17749164402817996	-0.3166252808936737	0.2657511942486654	0.3593582596158318
1.3945696617275054	-1.087390324938788	1.2911654471310874	-0.17448550534024346	-0.315636448340361	0.2657351015420609	0.3391045111641244
1.3898156463470188	-1.0873321491431471	1.2851849134694595	-0.171706986128429	-0.31522191134375954	0.26589808559673356	0.32376030417335744
1.384956502605949	-1.0874024667127076	1.2795333681013799	-0.16808543512077528	-0.3148457844468976	0.26652726565480467	0.3084486197229238
1.3783208121041934	-1.086857622025201	1.2752321450416686	-0.1639701074220519	-0.31451793594239974	0.2681574194256474	0.2907098797614666
1.371370059617475	-1.0865800045708431	1.2700932464180459	-0.15927425567241274	-0.3137964566171407	0.26997371622695737	0.277066199995204
1.3642414546779442	-1.0876287393373059	1.2672629045553927	-0.15513305878593464	-0.31304405841931954	0.2733334701946187	0.2635443416942267
1.3584468876747924	-1.0899788084154727	1.2631468454868333	-0.15115238404376827	-0.31263328284041475	0.2767142606309492	0.2495012620095133
1.3538122351634256	-1.0931311084138013	1.2590164418976393	-0.14718060771089114	-0.31221843397574245	0.2806318432254608	0.23557154903770886
1.3501093267263973	-1.0970915398366012	1.255985838114893	-0.14329715451499586	-0.3124608299088309	0.28383350496283477	0.22440687120467834
1.347494578688121	-1.1030579346561182	1.2526351981468806	-0.1379403762419198	-0.31356272575994154	0.28607956098036313	0.21347790041387507
1.3449430147146095	-1.1096668753937589	1.2500509528222326	-0.13248895355542434	-0.31538489218886584	0.28885314788067046	0.20557291961437624
1.3447853569277481	-1.1171793401697059	1.2474128240092068	-0.12685749182378736	-0.317512741990696	0.29177917633700134	0.19669063377818763
1.344825086025118	-1.1263110102176195	1.2446685626611704	-0.12156107394905215	-0.3205081634968523	0.2941856947087766	0.18668715301601527
1.3466634303523484	-1.1361848317100902	1.2417798287572286	-0.11663916310828372	-0.3246501239574495	0.2959604584500439	0.17615999364404156
1.3482661727611862	-1.147778920030319	1.2404340128556532	-0.11169245069818726	-0.3287990428792222	0.2965278362794704	0.16518370355465042
1.3503497118190728	-1.1591960305994713	1.2389471626803934	-0.10727293196309554	-0.33308659052612793	0.2964946566249952	0.1533064081553192
1.353596704233605	-1.170972858843451	1.239679138348366	-0.10257850092886482	-0.3376061932438048	0.29698220847789525	0.13789792098965364
1.3586542195867173	-1.18351339760513	1.2414399930646611	-0.09775820868801927	-0.34306328205970144	0.2970917203322762	0.11796948527060427
1.3656465331551741	-1.196483798670642	1.242695288362901	-0.09379224072719212	-0.3483062864116774	0.2973296295398441	0.09462907497431546
1.3732083823548995	-1.209665360295675	1.2449894549080656	-0.09097174449755703	-0.35302594634663526	0.29729693548963626	0.06739117188953588
1.3818638931421214	-1.2233524398720883	1.2482469085000498	-0.08869921582444645	-0.35682220406438264	0.29558702558440403	0.04127089837531536
1.3907302623712	-1.2369882406168013	1.2518329318479022	-0.08627625575883738	-0.36076592294744847	0.29338286703650834	0.014127056581457777
1.3995350593921427	-1.2494329204650156	1.2566496924309862	-0.08437717671924634	-0.3643451677512372	0.29062745473251334	-0.012073571850536681
1.40914671547368	-1.262952004541374	1.2623090472113405	-0.082555884308207	-0.36785763842425684	0.2869088105593399	-0.03768488481503417
1.4204220962410723	-1.275902827769404	1.2676514386678115	-0.08176521076427372	-0.3715217587623956	0.2833558935117161	-0.06442181316671423
1.431257657704344	-1.2892224448284986	1.2728068925356484	-0.08066606461778794	-0.3756558370625928	0.27967042586567153	-0.09228825033390568
1.441274709635332	-1.3028376146832672	1.2775869797177497	-0.07998760143712584	-0.3799261552458632	0.27462303867016785	-0.11736343597646252
1.44948132873465	-1.3161702458309306	1.2836843768432202	-0.07964688726882138	-0.38345778940507685	0.2691232766370213	-0.13753064704842294
1.4554939113171013	-1.3294500150722208	1.291196219933866	-0.07887639726841075	-0.3877645386623135	0.2634298726274527	-0.15465442939322654
1.4607451208837143	-1.3423527402980007	1.2996285533084841	-0.07722045185509313	-0.39229818034606107	0.25721133370678	-0.1718760837268922
1.4661895205251165	-1.3546617833913375	1.3079687442367756	-0.07622057382787664	-0.39847523064225454	0.2503383481947875	-0.19230909154070375
1.4706820008973096	-1.366563368938419	1.3178049922445738	-0.07659049118831664	-0.4044257729740381	0.2424286380317444	-0.2114865400345193
1.475148293807866	-1.3786856976311632	1.327587420376248	-0.07787681123241147	-0.4100629333847394	0.23507147942462622	-0.2299706323659454
1.4786352549966475	-1.3894758752183738	1.3376906280012366	-0.08064063040464724	-0.4156686678521069	0.22707676857936457	-0.24898245142714479
1.480696632948636	-1.4008752142966827	1.3475271015331012	-0.084130063487432	-0.4213302891928431	0.218625749044819	-0.26785501722125543
1.482408110390774	-1.4133337547082874	1.358090769607005	-0.0885269010200509	-0.42614238710773106	0.20963520552220324	-0.28194935381990904
1.4838913830120486	-1.425952424726501	1.368759878786985	-0.09341520914455961	-0.4305102090130671	0.20107942614586696	-0.29292223899227054
1.485466221370934	-1.4402029426226413	1.3791223389514862	-0.09865199400530826	-0.4349073071053248	0.1922773158377501	-0.3018299075557567
1.4866963686120866	-1.4556267029841141	1.3892440241766344	-0.10471768626542383	-0.4399101423924421	0.1828118532388652	-0.311283564986797
1.4881140147002516	-1.4721854882364	1.3983890019068748	-0.11184087799230531	-0.4459764464074684	0.17330202658077024	-0.3197873395718945
1.487787367455995	-1.4899149934418474	1.4064426731289426	-0.11844661255487292	-0.4511921875680392	0.1632945903969857	-0.3272967864587658
1.4875114467745065	-1.509150633391054	1.4129826013386566	-0.12513293703822448	-0.4562644178362381	0.15335537363233073	-0.3351938617290941
1.486579967836041	-1.5275864099254033	1.4186887473232073	-0.13147323924166093	-0.461898677969491	0.14246942773069168	-0.343881237488597
1.4848340503949709	-1.5466148739792285	1.4241194632251317	-0.13678842854692172	-0.46740352545492975	0.13207354651763045	-0.35159658116913467
1.4828573507985865	-1.5652705607121136	1.4279165291640141	-0.14176264467734828	-0.4740986494257921	0.12132872668397188	-0.356702184165345
1.4805478328204018	-1.583441645057096	1.4319554463142266	-0.1474752261452663	-0.481257194425749	0.1106980418396814	-0.358458711749122
1.4772703695005098	-1.6024451399447	1.4349634756963865	-0.15331353226665503	-0.48907120765091844	0.10009756496821677	-0.36114869472935524
1.4731141569524713	-1.6199048354009422	1.4371649299177047	-0.15964927206907753	-0.4967200356361747	0.08944400279552531	-0.36675973030431264
1.4695966553292186	-1.6370038818762607	1.4390187336862612	-0.16623665105162097	-0.5040532915792753	0.07828200840036391	-0.3691399678441041
1.464824694693594	-1.6533176835404932	1.4394758764998328	-0.1728066584390395	-0.5113919304170158	0.0668268947154821	-0.37267310098864465
1.4594368469503671	-1.6686839159381293	1.4410624407120225	-0.180092205782841	-0.5190346549553848	0.05522729253160506	-0.37210068541259306
1.453577563491857	-1.6847656000591051	1.443149565605634	-0.18678707786015133	-0.5263449194675742	0.043782169382968986	-0.37213986391936327
1.4472911460984592	-1.7024408758306988	1.4454779765023469	-0.1945879227980005	-0.5338134274942036	0.031991812819760046	-0.37071743973825816
1.4426281961410998	-1.7215710376888074	1.4471761001224714	-0.20332627148510643	-0.5413864611777615	0.019974379199386844	-0.36844933523184814
1.437990200185214	-1.7404279442043946	1.450114900769171	-0.21326260532521568	-0.5483009431043093	0.008623293781144226	-0.3685816287077288
1.4341583109050509	-1.7594130466848963	1.4516504574009128	-0.22293405900595484	-0.5551416753711845	-0.003301276302073105	-0.3692770245200462
1.4307289239459235	-1.7782627301839973	1.453992325563576	-0.23283580794536618	-0.5626071906099079	-0.014982288803884079	-0.3686541887049601
1.4271523578350167	-1.7975035043844638	1.4570853831184587	-0.24299815685919102	-0.570247466382305	-0.026787803849002506	-0.3657344592249286
1.4226043158180046	-1.816246254223395	1.4600675092955369	-0.25298177393015786	-0.5767931037875365	-0.038152816244157464	-0.3641187397668393
1.4168164209728995	-1.8344809566938887	1.4638110090540868	-0.26365109418273025	-0.5823581091772397	-0.04899779731610415	-0.362409228559505
1.41182282214523	-1.8514590531507173	1.4674965527315458	-0.27367157546113674	-0.5867444778324716	-0.05989034703354028	-0.3625928507818202
1.4058818315060604	-1.8663865136142863	1.4711891026048425	-0.28460553252180276	-0.5911482094686226	-0.0715838188179505	-0.36127128579432993
1.4000690672269598	-1.8793090982805907	1.4748234002618836	-0.2950442126481952	-0.59502125416988	-0.0829274419027879	-0.3569574112255926
1.3934147706310054	-1.8915588990911105	1.4788750836230278	-0.3052167509208579	-0.5976969594272864	-0.09471612797228907	-0.35226374329527527
1.3877924265192154	-1.9028520091500112	1.4827035829699393	-0.3150456438817127	-0.599794094702374	-0.1061309907715515	-0.3478199382126296
1.381585916306482	-1.9131498561352538	1.4870087194370696	-0.324187621988858	-0.6019406287456638	-0.11645899772338762	-0.3431268420418916
1.3742565251310699	-1.9230684981165438	1.4907615991152035	-0.33332524533194874	-0.6024020211063223	-0.12731470488124444	-0.3379736614360277
1.3669766268540755	-1.932385088294806	1.4935670945080197	-0.3413588338570488	-0.6020280374726708	-0.13834182590266808	-0.33006205046919246
1.3588012957380897	-1.9419064337509908	1.4970964762120622	-0.34810987096768303	-0.6014964439840448	-0.14924566565296662	-0.32288711476504917
1.3521384612755298	-1.950489466842772	1.5004699687314496	-0.35462001086121886	-0.6000220553948572	-0.15992772026075153	-0.3133162500336109
1.3452898961234003	-1.9603545658313324	1.5027218515346752	-0.3609379476892485	-0.5996401075332156	-0.1692267099486636	-0.30300592355744205
1.3381737039159114	-1.9704939080799744	1.505560027838733	-0.36691596175666275	-0.5984763598463225	-0.1775779142608145	-0.2887036696704843
1.3316046435384061	-1.9815850470565464	1.5080938829746633	-0.3725074841336073	-0.5968711237577244	-0.18596950837141152	-0.27601859846593657
1.3244355717854899	-1.9909987604125163	1.5106577271732575	-0.3777335380696864	-0.5956965527895536	-0.19306425932472981	-0.26446762060434265
1.3165677440427581	-2.0004702560871164	1.513637408577573	-0.38203925601239397	-0.5950205936577838	-0.19974881212695486	-0.2504868785686588
1.30956503880143	-2.0105311282706584	1.5166771414290006	-0.3862482811991886	-0.5929778588050618	-0.20634968408311896	-0.23924615026983312
1.3030979096805353	-2.0198911344969455	1.520849575089446	-0.38966853666247175	-0.5909462259459588	-0.2118012147372614	-0.2298065587425896
1.2969489008244648	-2.0295855833856096	1.5250216409152713	-0.3936799367603516	-0.5896643821646439	-0.21645707177386714	-0.22331416743565757
1.2929669777617254	-2.0386685456802085	1.5285417840881228	-0.3986736507188582	-0.588329767530858	-0.2199657382883733	-0.21642157393492054
1.2884740675868838	-2.0483354695789746	1.5321229724160172	-0.403787726307021	-0.5876687980023356	-0.22317682222557833	-0.21046948913945962
1.2824152182977633	-2.0569290786594308	1.5372040696485425	-0.40830436595681135	-0.5858854673297351	-0.22615603893191838	-0.2045576310511491
1.2768808499664475	-2.0645052068362193	1.5405722571835765	-0.4116555681112956	-0.5849819154054854	-0.228707231921452	-0.2030135065993857
1.271100872483685	-2.07060800445374	1.5452020148956966	-0.4141694051529832	-0.5845947255066248	-0.23072664439083101	-0.20433525481499903
1.263974470583127	-2.077668925237811	1.5500965214034956	-0.41546019023355274	-0.5846724429063702	-0.2323502310291887	-0.20550523577298763
1.2567383155719076	-2.0841434477581564	1.556093474955146	-0.4165326963175434	-0.5844857396947427	-0.23409537621075976	-0.2044534164351304
1.2476084782638799	-2.0893657804372334	1.5628257631523215	-0.41742648007004474	-0.5859768716247974	-0.23558589163526314	-0.20226189448195897
1.2383030059432987	-2.0950188312195457	1.568523008135804	-0.4176360349508062	-0.5877711274349172	-0.23805022100141815	-0.20249856746354866
1.2271685386959588	-2.10077364711859	1.574523003702083	-0.41683972975899825	-0.5902691430149043	-0.24000146269585376	-0.20734152012273005
1.2142934851517935	-2.10679414961196	1.5802002098539591	-0.41456129392814856	-0.5931050694364874	-0.24317350554277162	-0.21178738870949787
1.2015867522629957	-2.1128946556241486	1.5861708293101664	-0.41100117298572986	-0.5956941859539381	-0.24623536012596922	-0.21563639132901607
1.190320681646932	-2.119695207584384	1.5920394313225579	-0.4071151591112018	-0.5991389664897565	-0.24919636139893703	-0.21982752582033122
1.1781916174119325	-2.126476087149637	1.5986981900600536	-0.40401216302285897	-0.6031485336501259	-0.2519545986048532	-0.22138272584178195
1.1659825557432142	-2.13553723960895	1.6042461031935995	-0.4011220494291473	-0.6068560249005847	-0.2548469111940706	-0.22097956959891188
1.1561353528082619	-2.1448965013384202	1.6088637966005244	-0.399510192798835	-0.6109523626354371	-0.2580096033873301	-0.2230955006919055
1.145128549136174	-2.155485885280743	1.6124807639379273	-0.3977049783693876	-0.6141388510168779	-0.2610721439377268	-0.22885986807962339
1.1355324527770065	-2.1673209043641255	1.6135852935060044	-0.39569772884987936	-0.6171618884845069	-0.2652197430942937	-0.23588365192558208
1.1262441285183589	-2.1780560999942944	1.6133826992598876	-0.3939814998061036	-0.6203951503888702	-0.2692758912778371	-0.2444264185616871
1.1180936432213906	-2.1889972231889074	1.6118281920133841	-0.391702296734622	-0.6229356027964319	-0.2733832526880352	-0.2461898877362828
1.11008060792651	-2.199329346872563	1.6083938237873687	-0.38997981858462044	-0.6248841756869761	-0.2769960280505599	-0.24822779163855388
1.1027482071842165	-2.2108264832889213	1.6037881219729915	-0.3890880920330516	-0.6274329688217241	-0.2807118235513645	-0.24721892577334395
1.0948870504471486	-2.2231267889862374	1.5968704241810567	-0.3887021490486088	-0.6297612783318378	-0.284438182240701	-0.2484881892645166
1.0880248471471647	-2.2354158853838406	1.5885144785521503	-0.38746741005745533	-0.6314773272966415	-0.28922820222279727	-0.25180949400528485
1.0812613722587558	-2.2457806746079214	1.5782309338561438	-0.38474102817664996	-0.633260956074691	-0.2935313497110768	-0.2549453010685908
1.0724648497139604	-2.255350767351821	1.5665553411796989	-0.3804889708283376	-0.6346036240831153	-0.2988422975165046	-0.25483566545182557
1.0634952597027902	-2.2640769125527687	1.5527286770274498	-0.375843712233322	-0.6361311553451281	-0.304052312762156	-0.25251044894247615
1.0522959453457124	-2.2719211351362127	1.5391398948165596	-0.37051282813181186	-0.637529593156597	-0.30805206699483123	-0.2485806671196717
1.0399094814699172	-2.2797579764110867	1.5255078594090885	-0.3650959615410253	-0.638089268514757	-0.3122651097378404	-0.24442155335922797
1.026679223129445	-2.287247458415709	1.5110269457053849	-0.3598353062225172	-0.6390715522554676	-0.3163537926756575	-0.24148856870942367
1.0131413297017606	-2.2963341962331265	1.4967794999866042	-0.35457944657856666	-0.6409131016518365	-0.3201109665720292	-0.24076033660491672
0.9998558871150911	-2.304872989648369	1.482185922026167	-0.348668924022608	-0.6428292851643391	-0.3239566516981162	-0.24163965238316346
0.986336186776641	-2.3132360959762974	1.4679392540589666	-0.34331715814792324	-0.6445449844568797	-0.3279484265820872	-0.24250745117131275
0.9725327613742423	-2.3211122406343887	1.4525864492846914	-0.3379535405293751	-0.6467436922419054	-0.32960559965227026	-0.24299403216385518
0.9576836180346646	-2.3294781457359157	1.4377491423675595	-0.33370968920716565	-0.6491746948670898	-0.3301704390552693	-0.2467013314479768
0.942439358800135	-2.33726258144889	1.4224917940866928	-0.3302010725123251	-0.6521326006082676	-0.32948459395197904	-0.2511865200585477
0.9260974273946576	-2.3450345027613952	1.4074766384590451	-0.32645538801448754	-0.6561308067903258	-0.32922353450013064	-0.2587378487588707
0.9099146166409264	-2.353498303211976	1.3917736060379737	-0.3228100641441961	-0.6605077888889345	-0.3304797681496332	-0.26650653536704955
0.8944449612001484	-2.3614517255137177	1.3755543081716122	-0.31813873835452144	-0.6660150296043313	-0.3309370795759357	-0.27257085003363934
0.8786039408605991	-2.3687418483701483	1.3594759462018078	-0.31395142655151864	-0.6714141488244424	-0.33113187991480114	-0.28338348848887607
0.8633921161233258	-2.3744509084694836	1.342607969393616	-0.3100618049564103	-0.6776273152905227	-0.3307216116995898	-0.29164651084709864
0.8459405129829787	-2.379588463666204	1.3252412068930408	-0.30527671066339557	-0.6849475921638983	-0.3299107077872482	-0.3007708626059941
0.8280695155114263	-2.3832470466571807	1.3082878447725006	-0.29882245429296067	-0.692362984514792	-0.3296841191383566	-0.3117582154781457
0.80982339166371	-2.3879841094567777	1.2905956427213454	-0.291851085395425	-0.6996586705072632	-0.3308112786937714	-0.32199344570633276
0.791134413926497	-2.393722998114917	1.2725587241117247	-0.28430296580811304	-0.7067234424776524	-0.332403625131091	-0.327898722797739
0.7722454512111759	-2.400080500960591	1.254569379735731	-0.2763149870590529	-0.7130538994298861	-0.33435257519388123	-0.33314893443499416
0.7536318852677802	-2.406297426173303	1.2359743939458538	-0.2684775657708809	-0.7182493063222364	-0.3355326577973107	-0.33945750727563634
0.7352592198594575	-2.411647625557012	1.2169484190131699	-0.2606436989703163	-0.7239144784530921	-0.33621272296426286	-0.34575532904679174
0.7160535233127374	-2.4174307682062723	1.198762975118542	-0.25395576441939566	-0.7290514780991781	-0.3370118600861818	-0.35279056148057886
0.696623239287052	-2.4228353176593678	1.1791914642256627	-0.24680047880904984	-0.7338428844530444	-0.3377730536979133	-0.3564191702408315
0.6752257333208799	-2.4284681343433006	1.1606840919474433	-0.23883091001101212	-0.7378891715524154	-0.3397760100924531	-0.3624255670992367
0.6549313721151401	-2.434001584859093	1.1433723764890371	-0.23150049028263633	-0.7409161764295513	-0.3420882737186759	-0.3658296711637569
0.635677038474012	-2.44077145476702	1.1247643976535662	-0.22534616829686088	-0.7438673958287517	-0.343806317093846	-0.3703140181062556
0.6154339102125215	-2.4478635014217685	1.1084544615854084	-0.2205064758254192	-0.7467321547411914	-0.3444411340954912	-0.3745112811660322
0.5954704255959872	-2.4544307423818914	1.091626345454261	-0.2162280014316563	-0.7500523752615177	-0.34518557349374557	-0.37902473358582495
0.5769765770393542	-2.460202524570111	1.0747448832599127	-0.2126472061200926	-0.7539463410544353	-0.3464631893980608	-0.38210242561698465
0.5583117962065699	-2.4665157204279056	1.0574193502435025	-0.209589782884837	-0.7585517927253207	-0.34837189908161453	-0.38455125349443436
0.5403943849046954	-2.4730253830803313	1.040257883748097	-0.2069326938076	-0.7624800694314857	-0.3496319576797877	-0.3894826272834328
0.5231027478349533	-2.478575024763051	1.0236992341861937	-0.20466613211200832	-0.7671125925692552	-0.35051906485769174	-0.392294559819988
0.5071731840397675	-2.4827029505992684	1.0080651193691548	-0.20294065906753042	-0.7709157933100501	-0.3517296995220444	-0.3942515137059682
0.4925574950924207	-2.4852199107519453	0.9921419780982103	-0.20229649775438244	-0.7747637292417032	-0.35161883467864297	-0.3963023363973414
0.4766585689706641	-2.4862838198476624	0.975860063577115	-0.20219847538617225	-0.7785200051248116	-0.35129413090585865	-0.3990516038105732
0.45984628339567307	-2.485009109882394	0.960097895267529	-0.2026592779667106	-0.782877366507901	-0.35092351489264345	-0.40011223584748284
0.44348552366289534	-2.4832131273093268	0.9436685918457715	-0.2017479985201638	-0.787097931353975	-0.35017335206716044	-0.40238921617705964
0.4269953816986808	-2.4788365126490306	0.9285365774045733	-0.2009328405617726	-0.7911749796754144	-0.34933674370380186	-0.4077435473072811
0.40912710059314966	-2.4740132203388305	0.9147006162670638	-0.19966546651648162	-0.7946205840158599	-0.34754295827107945	-0.41531012752029545
0.39348420318582505	-2.4684915975949977	0.9018361014632128	-0.1983204780924326	-0.7989403695119393	-0.34514620658401457	-0.4215901656053356
0.37665565488643643	-2.462033656797596	0.8894188170857364	-0.19648592091154882	-0.8030981552110876	-0.3422694042030115	-0.42598010901602773
0.36068065356805895	-2.45608490603865	0.8769702949917865	-0.19426410360741325	-0.805996900377605	-0.337714279450394	-0.4304452887397656
0.34452737303184433	-2.450516391598787	0.8659363753079647	-0.19203519838177394	-0.8097807418331262	-0.33267874984577106	-0.43831195480531593
0.3281151751399352	-2.4449182176504505	0.8558407919805959	-0.18951956109657295	-0.8140043019545473	-0.32722859675547455	-0.44819289179419824
0.31229693109726503	-2.4396798803221467	0.8469354978704035	-0.18614811506354834	-0.8180349980546074	-0.3216950130501334	-0.4615316126407898
0.2974943532594232	-2.4344955953792184	0.8388869266358977	-0.18157213387775753	-0.821377456399989	-0.31522602683611645	-0.47414891061905057
0.28389256144740715	-2.4279246637427403	0.8310200841304206	-0.17772013225406702	-0.8250775302490858	-0.30884208030365073	-0.48443843241501316
0.2717191425403205	-2.4224691282267234	0.8238459577527046	-0.17449581426757688	-0.8290407459528993	-0.3030688853103074	-0.4939624081806758
0.2620886599695357	-2.4168961134052735	0.8169515901050004	-0.1714981427177161	-0.8330908065866474	-0.29632628891985346	-0.5033345050460659
0.25285489590431365	-2.4107022297118887	0.8121867142975393	-0.16832158713759768	-0.8368628535650556	-0.2891709714803924	-0.5106425635392426
0.2464160766282932	-2.4049564809568427	0.8084449838624611	-0.16501975985115774	-0.8405779847783292	-0.2821901076630898	-0.5184749302367387
0.24122410307278308	-2.3984949388390513	0.8048971236023058	-0.1616311895418791	-0.8455782945618933	-0.2753973751074058	-0.524454904214374
0.23773797082071085	-2.392269005373594	0.8018667696198994	-0.15810842738321068	-0.8503141832074571	-0.2677582195792846	-0.5298706821616774
0.2357639764626435	-2.386222948513943	0.7996180468497894	-0.15409270307336967	-0.8546845702008974	-0.2602180089600762	-0.5326210077571321
0.2351911920962567	-2.379799778222515	0.7965740226166365	-0.14988174775481508	-0.8588764146214685	-0.25220751348896964	-0.5331048068970046
0.23526460515742995	-2.374313925393568	0.7928477685580245	-0.14584890258474575	-0.8634275681991528	-0.24472442709105266	-0.5325252947004026
0.23687491998832041	-2.370057134798386	0.7900324668735973	-0.14151962199314447	-0.8674560060896559	-0.23804997824228383	-0.5354135023426934
0.23930249662272163	-2.365787144514344	0.7872353743444234	-0.1360967372994158	-0.871276040628848	-0.23141206574572795	-0.5386952358859682
0.24203375202175462	-2.3630422012936796	0.7843662545008975	-0.13059087205615288	-0.8756640209614599	-0.22509205966252224	-0.542764508253822
0.24600553458532864	-2.361180843484817	0.7796876801651713	-0.12507109618465723	-0.8795714215097816	-0.2194291786774269	-0.5454395823019921
0.25033883090993253	-2.3598023008581444	0.7749328468160077	-0.12067910517396233	-0.8824660863278713	-0.21315007716375586	-0.5501098716689312
0.2548177031443387	-2.358832839799642	0.7701043485003093	-0.11684060626762603	-0.884412785124435	-0.20744804705212525	-0.5553193519575673
0.25960913426862514	-2.3587473071238767	0.7646807048614466	-0.11325962889709314	-0.8866884083503368	-0.20252784240175425	-0.5590094569862128
0.26467166115244567	-2.3594745315301857	0.7597395414121941	-0.10976550389647309	-0.8893866301046911	-0.198588385511905	-0.561938008890967
0.2717224224952714	-2.3616820777289553	0.7551694652541576	-0.10661296257547992	-0.8911850479926573	-0.1953008222384575	-0.5656814003768339
0.27988998869858955	-2.3642309148848604	0.7503732371386973	-0.10434107038080004	-0.8928061465048405	-0.19138801931214883	-0.5669783863151142
0.288296626752904	-2.366388865017107	0.7452777411392951	-0.10257875038102633	-0.8944615454705436	-0.18659358449327845	-0.5694594138565068
0.2978725547438991	-2.3677979045425137	0.73939340557229	-0.10063281477858024	-0.8959833205994203	-0.18176888895958246	-0.5710674877035123
0.307579850841313	-2.3687679439260965	0.7329973482193275	-0.0991058278436253	-0.8973213893954753	-0.1777961361657157	-0.5692408416201589
0.31749284924813925	-2.3692952873369157	0.7270999749263202	-0.09704042717628694	-0.8991711876292123	-0.1740777323019729	-0.5707699390953722
0.3271684921745771	-2.3689965348809703	0.7222174920527344	-0.09441091725026143	-0.901762453589786	-0.17128507771025173	-0.5717600298063458
0.33809440123838347	-2.3687987919719466	0.7156503019624438	-0.09081656938425971	-0.9050321985290958	-0.16978082577900527	-0.5723041547604855
0.3489378071328815	-2.367963632630426	0.7094953571460272	-0.08674964357135694	-0.9082941817186577	-0.1688612785274068	-0.5733089490232656
0.3618099949372139	-2.366053934286379	0.7018263195052683	-0.08318458176957785	-0.9114096418618299	-0.16778851171353384	-0.5740878066492265
0.3741323215394462	-2.361968878418643	0.6923069712982025	-0.0801014251631632	-0.9163713416799615	-0.16644992663227667	-0.5787955850470967
0.3855197133993161	-2.3560533454866466	0.6816832166159605	-0.07602508723738262	-0.9218218782825942	-0.16644172768914922	-0.5828328427102657
0.396709918941108	-2.349061164769223	0.6692148667658042	-0.07089875993214026	-0.9273950381398285	-0.16809256380449134	-0.5843132445873298
0.4066899972676737	-2.3418518029317723	0.6567017575048548	-0.06601281296864263	-0.9322265243530958	-0.17011537817759256	-0.5829332062961139
0.4169535019510182	-2.3345050842157122	0.6439154741720408	-0.060905807079160275	-0.936430342358841	-0.17181365754487354	-0.5854702359687333
0.4268589074928003	-2.3255275998740226	0.6312362885935235	-0.05584177497546425	-0.9401177770856092	-0.173038700803904	-0.5879207672976662
0.4372636233799821	-2.3163978679638726	0.6170044656459366	-0.0507682871614816	-0.9433749049958929	-0.1747026468875223	-0.5894475776706967
0.44655744971955413	-2.306458784576224	0.6027876427441003	-0.045919818524419814	-0.9461674782365472	-0.17568085012681503	-0.590380486307477
0.4553303839387049	-2.295928552366616	0.5874558078640781	-0.04172357818909934	-0.9493088064824449	-0.17683543222053894	-0.5920316167375549
0.46311821851660984	-2.285566266819006	0.5721212804125211	-0.037321292207468486	-0.9517232757770574	-0.1784252188767243	-0.5924161373911815
0.47191131024565963	-2.2756554702199576	0.5571578630374276	-0.03288380184936296	-0.9530765535721635	-0.18101261561216017	-0.5886378709771521
0.4816684109054297	-2.2663093197616107	0.5433302833957022	-0.028837380914494185	-0.9537900336301482	-0.18350758288217975	-0.5884499549212918
0.49162868194121007	-2.2575110946834873	0.5301878693313744	-0.025736839052721533	-0.9541683792901199	-0.1867417691776921	-0.590688880456931
0.5019534821123774	-2.249684244752886	0.5166958509036899	-0.022442403194696252	-0.9547774684823795	-0.18977500409032172	-0.5922266026244352
0.5121152637255939	-2.2403597310980667	0.5025492247315086	-0.019016800161997784	-0.9556745778587799	-0.19361299230853446	-0.5910287379070567
0.5208294907506621	-2.231135747784214	0.4875140098163644	-0.01604470135016734	-0.955821159184498	-0.19763399714635196	-0.5905512616715829
0.5290364786389029	-2.221529432627192	0.47298672731065994	-0.01356358172111219	-0.9562062614693948	-0.20110902578772583	-0.5912233348372334
0.5363788461740134	-2.2127067749440745	0.45867857325930483	-0.011024392309898889	-0.9570544082165428	-0.2070165048364897	-0.5940703781219506
0.5439515292985795	-2.2044583801186413	0.4438665606447875	-0.007399547462502495	-0.9564559087863894	-0.2122758053490769	-0.5953639536459268
0.5509615719321432	-2.1974620329288	0.429520223526132	-0.0030308799078195506	-0.9555235354113022	-0.21736649579706746	-0.5973002460328422
0.5562293525705984	-2.190749315646055	0.4144942022195704	0.0013387050773631635	-0.9540673724060114	-0.22184683265748362	-0.6000611867623888
0.5613828038014911	-2.184185190571496	0.39889664232595096	0.005440481811956534	-0.9528235520717211	-0.22623054973579898	-0.5996800216305151
0.5660971676108204	-2.1782078843794483	0.38370719930217856	0.009398006998759766	-0.9505199556511497	-0.2295780988950325	-0.5992643932158587
0.5701596380228169	-2.172334405481999	0.3680439077587371	0.012702273360255239	-0.9478528921254697	-0.23332846989312256	-0.6006327428111703
0.5722433226690624	-2.1669668069155756	0.3528273601082562	0.015662939936803493	-0.9446350529897647	-0.23729680421233423	-0.6023722423900268
0.5747311744118506	-2.1637882204127163	0.3371145330047829	0.01832290088850872	-0.9407979089255778	-0.24284005461937144	-0.6049797971281465
0.5755318757670408	-2.160669224691666	0.32009237591509376	0.020200627923538536	-0.9363560374876836	-0.24900411785051246	-0.6058860975835711
0.5761865870344426	-2.157765981854645	0.3029468187713651	0.022059370857331367	-0.9307273135336387	-0.25445044978703096	-0.6079447852992539
0.5765789553187655	-2.1550397692992695	0.2843497055305557	0.02320878099430438	-0.9252744206204003	-0.26192694904412117	-0.6099019230802842
0.5758475952378441	-2.1516559372550734	0.263856283337878	0.023164981390953444	-0.9196043169543825	-0.27025470753779973	-0.6108886641647301
0.5739370253688438	-2.148923025045716	0.24354306871152173	0.022189176092122592	-0.9139259185506965	-0.2784926874070173	-0.6122283742039789
0.5710988653644445	-2.1469090226201626	0.22275010168606785	0.021328922768925077	-0.907742584568144	-0.28698749281781133	-0.616605265305334
0.5662126439281076	-2.1448674238287637	0.20143944297717725	0.02053080705173329	-0.9010921766339468	-0.2958731247429996	-0.617458106344495
0.5616663528012128	-2.143050511161155	0.17962574248929397	0.020011292195228597	-0.8932612721289517	-0.30435188754825143	-0.6207654684722735
0.5578274955779309	-2.1405526420529597	0.1569688012754367	0.020156155103535488	-0.8841731424630054	-0.31271990815444056	-0.6236141130154275
0.5522928076930166	-2.136799459224703	0.13397505182756836	0.019433337423965455	-0.8746355519698047	-0.319694736204834	-0.6265282710657322
0.5470257558856813	-2.1327147870183585	0.11113797178305718	0.020469811589655433	-0.8656052535129158	-0.3273258055639484	-0.6236313864068739
0.5411306015281547	-2.1287835359323566	0.08753182611532673	0.0206767396996064	-0.8558587413829447	-0.3341811394314083	-0.6182545178064461
0.5347380076952878	-2.124350252473875	0.06489489876329244	0.02052513907262217	-0.8457283913120008	-0.34024401598087833	-0.6128060661739456
0.5276445194352019	-2.119132994471339	0.041679099824905065	0.02018730501711142	-0.8343505388591048	-0.34508894252263733	-0.609750734838748
0.5201059302380112	-2.1135179510187854	0.0178658885891929	0.019479889734943766	-0.8228965174515885	-0.34948764603062715	-0.6056554096665228
0.5113430101314231	-2.107056546350162	-0.005673518586779322	0.018077335527821987	-0.810961513383389	-0.3536160019459945	-0.6001177144165668
0.5022168540646057	-2.0998927236199423	-0.0287520135495124	0.015924856842612956	-0.7998609920356738	-0.3575156072853645	-0.5973803739113784
0.49183275325268727	-2.0919203325056173	-0.05230134839427325	0.012607584201459545	-0.789939723955848	-0.36124416611847115	-0.5946081061776357
0.48153380491006625	-2.0843275539493122	-0.07562666292841905	0.008440283607043984	-0.7811699640386242	-0.36485041867055146	-0.5953558054483515
0.472009255807498	-2.077346189439204	-0.09811736434733201	0.003549532897207209	-0.7732918073372583	-0.36884723214217263	-0.5929931145550847
0.46314969871419037	-2.0712405597266628	-0.12121348665652626	-0.0028398628848276108	-0.7647588854604486	-0.3715340719266339	-0.5938724278348396
0.453426806326959	-2.0646326828392674	-0.1430884470694534	-0.009890370964009547	-0.7567488126567659	-0.37390691661329917	-0.5950186615830722
0.4434517947320209	-2.059198496986466	-0.16477255962658788	-0.01734425107457088	-0.7478884384711249	-0.37611293893160097	-0.5969699984551514
0.43289151682802945	-2.055440961636399	-0.18577044213534522	-0.024293845363093706	-0.7395398211853753	-0.37896477869526124	-0.5986384334268536
0.42220322044418723	-2.0530604664411247	-0.20524788954376805	-0.030253219395920888	-0.7303785613084136	-0.3817303165548361	-0.597821617310093
0.4115934140416561	-2.0518349784132006	-0.2237389393404175	-0.03658467792388918	-0.720860838846519	-0.38433002367718944	-0.5956626541501693
0.40219565695931814	-2.0521460307142356	-0.24180221490461035	-0.04311347262999368	-0.7114249059887189	-0.38614899904875266	-0.5898155556597706
0.39280686470176385	-2.0541882493048793	-0.25747121556377506	-0.04940808633702621	-0.7016645289863065	-0.38726174995950247	-0.5857596270754786
0.382599165290725	-2.0572918665395243	-0.2725218339483793	-0.056337388942976026	-0.6914454928396624	-0.38792985937088764	-0.5785715621675456
0.37234358264313494	-2.0613509922036632	-0.2876908913814602	-0.06225247779893793	-0.6806097256372278	-0.38940160540007956	-0.5713836731797868
0.3605438370629612	-2.065517947203122	-0.30125213015823193	-0.06761685946596543	-0.6699682811241393	-0.39097720385256945	-0.5638917825051788
0.349103456181824	-2.0701457707447304	-0.3144121762844726	-0.07241051325165543	-0.6592418650378535	-0.3925557848621468	-0.5562653736043716
0.33765398308159256	-2.0749732983396356	-0.325875731163573	-0.07623151890372118	-0.6487241704259685	-0.39329658997255484	-0.544013099442028
0.3261278027912132	-2.07976576000477	-0.33625583899937017	-0.08048654721707939	-0.6394576314870809	-0.3934169105767017	-0.5322977814557923
0.3141368807897537	-2.0848293385268986	-0.34515783085806334	-0.08475111060271721	-0.6306763971290722	-0.3940728178683055	-0.5237783374986472
0.3014933312977474	-2.0897315737766444	-0.353276248449195	-0.08845128614807941	-0.6221252002856977	-0.39464505599429833	-0.5157199803605992
0.2883368761263904	-2.09371670312246	-0.3614472576592148	-0.09166609961204575	-0.613249412995911	-0.3961074136438365	-0.5063667963537888
0.2746924286067955	-2.096927075367127	-0.36984782416075984	-0.09449409280096942	-0.6044756096037722	-0.3986256543513715	-0.4948574042188451
0.26136319180182715	-2.100328176655948	-0.377637074047299	-0.09659826949558349	-0.5960126540809264	-0.40121968781753387	-0.4802973767697419
0.24814242085079988	-2.102601650282564	-0.38394807955436117	-0.09834073796335732	-0.5877269922201132	-0.4026498145739277	-0.4656532284446494
0.23568894500984822	-2.1048791917557117	-0.3894073270904124	-0.1001948879398669	-0.5794815172562165	-0.4043982870378626	-0.4516110972221128
0.22400627177549395	-2.1066091563096094	-0.3937102413828527	-0.10230145357464124	-0.5714240674139912	-0.4062775718744359	-0.43789311105518586
0.2118813673832686	-2.1071978985363273	-0.3980374339193748	-0.10541670861741427	-0.5648534569463056	-0.4097628646679508	-0.4290530533497464
0.20128487839353035	-2.106371214514467	-0.40325077873991577	-0.10932067263834779	-0.558009965702086	-0.41356442621571776	-0.41890395427393073
0.1914436907504192	-2.103712999190518	-0.40894825978734395	-0.11395698319830316	-0.5520961335316024	-0.4172918663056812	-0.4054755599287857
0.18170861733022467	-2.1004193285095725	-0.4138218455745317	-0.11887126714765595	-0.5462834709833283	-0.4220409188391366	-0.39395454452645806
0.17081511315137285	-2.096070177630548	-0.41876626835453334	-0.12383454439358278	-0.5426963167348974	-0.4260988026960143	-0.3832842967253825
0.16020515360129117	-2.0909511179956675	-0.4230654841051221	-0.12814623779993706	-0.5395498547732943	-0.4282024902069897	-0.37278866972875097
0.15033958038968237	-2.0846816341331933	-0.42675883857047203	-0.13345388563390914	-0.5375201140965025	-0.4305349767804517	-0.3672396286948238
0.1393600500614139	-2.0765781699487262	-0.43054642715737046	-0.13917650300949197	-0.5369384242195154	-0.4325804264550102	-0.36339514598790584
0.12908474975586998	-2.0669007206938725	-0.4342914812666342	-0.14469394934756613	-0.5375016776767645	-0.43470771177319006	-0.36036408579693163
0.11836171753195064	-2.056316110687401	-0.43811680990658186	-0.15026861927233223	-0.5387692558157391	-0.4359507213395542	-0.3555328425234679
0.10663345404009679	-2.044726859828582	-0.44136109374670984	-0.15544252172658332	-0.5405432079533143	-0.4352919775073637	-0.34866319905748533
0.09501236265467825	-2.032748338360519	-0.4426178371233519	-0.1598657210330328	-0.5421415214933122	-0.4337733962768253	-0.34499231423074833
0.08436732055818419	-2.021070501428976	-0.4429690172250068	-0.1633893626239821	-0.5440285266311263	-0.4323134473089328	-0.3468602740909986
0.07466349440226129	-2.0092202313995093	-0.4434815772564008	-0.1678511841017579	-0.5472542283603475	-0.4287682968792451	-0.3465689382004725
0.06684483700855237	-1.9983741284175933	-0.4423630295221166	-0.172580462119208	-0.5504436925653733	-0.42609738439512507	-0.35175257026466045
0.05925423889795291	-1.987931255711227	-0.4404358799543253	-0.17720593325249487	-0.5546128156733152	-0.4251451283154708	-0.35295654873838606
0.05122308650518462	-1.977586299001699	-0.4384623545256219	-0.18126613077474774	-0.5594557422868282	-0.42416494553222717	-0.35462664985429326
0.04471145397235026	-1.9688134214645485	-0.4357062845444025	-0.18465664901430492	-0.5644818340335184	-0.4235260447379705	-0.3525884845044885
0.03972837506479569	-1.961077025181056	-0.4329111526480499	-0.18837062591789133	-0.5695347959906363	-0.4212205351767778	-0.3529143538607543
0.03546012056096168	-1.9537183848051074	-0.4288751264772849	-0.19150270653234477	-0.5759185932857506	-0.41938970361547206	-0.3552981404278619
0.03253383160087108	-1.9476817217036406	-0.425883666768485	-0.19408960952337298	-0.5823081162560922	-0.4171119521697383	-0.35621509170731464
0.03024753564300419	-1.9425307671204382	-0.42336454745675633	-0.195588071170198	-0.5895751490042644	-0.416086134633257	-0.3549098267048202
0.027348409640162934	-1.9372697494477091	-0.4211408776365594	-0.19710375586846782	-0.5975205191488194	-0.41523004349936904	-0.351647403267265
0.024676462674056203	-1.9324771549661293	-0.41934435566080375	-0.19691082790414685	-0.6053878908284167	-0.4157137155338707	-0.34969059592268886
0.02211226847538207	-1.9273913058436218	-0.41868121375034895	-0.19602212009108236	-0.6123204401195319	-0.4153717277470779	-0.3441367652700208
0.019420639257658016	-1.922688066436021	-0.41817033266297543	-0.19549626039688278	-0.618592325124003	-0.4146952667189335	-0.34087447995175524
0.01691683684547967	-1.918595066271168	-0.417199422909986	-0.19527474384700305	-0.6238052010034352	-0.4123188350571614	-0.336464696369833
0.014258383809647678	-1.9143451579159676	-0.4171528493965114	-0.1950587611791391	-0.6283762802849656	-0.4098714519922324	-0.3362152296771285
0.009208071182647347	-1.9091555383407768	-0.4169514723777842	-0.19433130714917587	-0.6325959361705014	-0.40866187794417935	-0.3339471310523162
0.004082626067701125	-1.903975519027784	-0.41803637645483793	-0.19331821457991213	-0.6359881928517863	-0.4068898449211379	-0.33180215100595845
-0.0015244234157947602	-1.8976807856504523	-0.4191671806932493	-0.19227233079125608	-0.6394748819515489	-0.40590438416627245	-0.33311554651100694
-0.00759829918440612	-1.8907467855263382	-0.42016558485464905	-0.19224258684097772	-0.6426022518138892	-0.40368770113557156	-0.33360527589627864
-0.014315749544175473	-1.8841929886162296	-0.42141295220876085	-0.1926923189477007	-0.6445668428640131	-0.4013886083889347	-0.3330288843372167
-0.021261888692621543	-1.8771195870066224	-0.42193737038288326	-0.19382221595217572	-0.6461654684521078	-0.39843561562150753	-0.33435895370805646
-0.029726744590777475	-1.8699850718848634	-0.42185145691863424	-0.19498006923796804	-0.6472233715817282	-0.39512868747465074	-0.33767897845915285
-0.03901790602986048	-1.8619254163630348	-0.4226069306609287	-0.1959427307907259	-0.6480360242367524	-0.39190209826861133	-0.33993262305815775
-0.049537172211486936	-1.8533386817532291	-0.42438328441272866	-0.19528607559365246	-0.6493796854747442	-0.3892555337839642	-0.3432575142931965
-0.06096377884523312	-1.8448358315227724	-0.42614644227292575	-0.19458235227369175	-0.6515376023889066	-0.3852111042715268	-0.343344954626676
-0.07204905731250119	-1.8378613854683739	-0.4291799405821054	-0.1940701157440738	-0.6543828551655081	-0.38008548081119964	-0.34288399109755635
-0.08482803813968331	-1.8320587774581045	-0.4322003748415507	-0.19395410845637653	-0.6572982963816871	-0.37538182230441575	-0.34378952653685285
-0.09736487465715736	-1.8272142613054017	-0.4361267977279273	-0.194523975717267	-0.6597787882318238	-0.37021660998192196	-0.3464528890912122
-0.1108170671640608	-1.8231083807117847	-0.4406097186258874	-0.19464535289457927	-0.662000692500047	-0.36562446338941795	-0.34975892727452246
-0.12506023118659199	-1.8181652268096495	-0.446016132391735	-0.1946633458910342	-0.6647575631372035	-0.35956152997499957	-0.35134907346919597
-0.14022739121837197	-1.814163153820042	-0.45264526771688307	-0.19420904306181974	-0.6680118338257649	-0.3527557112073206	-0.3499895814890951
-0.15384486986342563	-1.8105377552735307	-0.45873074385689705	-0.194172072275029	-0.6722477659256509	-0.3458155248988832	-0.3480230074971485
-0.16582586203376695	-1.8083706828332842	-0.46445086433990856	-0.19492816972189592	-0.6767358186139156	-0.3376062665694992	-0.34984273146671035
-0.17866257050099435	-1.8075057565987782	-0.46967490562148206	-0.19652157061000575	-0.6809834658399753	-0.3293676006960385	-0.35231094610782504
-0.19140986837918414	-1.8080624785443524	-0.4752986523634223	-0.19892845466752174	-0.6844584325342572	-0.32256267963899643	-0.35811127895015415
-0.20489318557552644	-1.8077219482487983	-0.48096433441421627	-0.2012339136686108	-0.687689178140791	-0.3162291521590942	-0.36348257807157147
-0.21746553967017032	-1.807340533284429	-0.48691438798316866	-0.2025388047518381	-0.6898240004752532	-0.30890726624859965	-0.3675117577394049
-0.23024329353791811	-1.8076615288033993	-0.4918494283133723	-0.2034176453615621	-0.6920756270347457	-0.3008323052468569	-0.3682119523930919
-0.24353804128064	-1.8078494930734037	-0.4951087525815041	-0.2040547597389571	-0.6941427191810299	-0.29225280281795113	-0.36917570868251615
-0.2548179240250311	-1.8090541690543476	-0.49741076523761596	-0.20361391508356705	-0.6957139572566529	-0.2841026464676786	-0.3761270048729555
-0.26453059774604154	-1.809784867681334	-0.5001804440247954	-0.2029429306067306	-0.6975251879316958	-0.27579752166559723	-0.38362936974052503
-0.27400701237050207	-1.8107561495032505	-0.5025405930114294	-0.20138786982674386	-0.6986087192317281	-0.26724156513669156	-0.38963848785300065
-0.28426694441305095	-1.810427590140663	-0.5052580604743289	-0.19936295606437177	-0.6992059747480882	-0.2600828829662655	-0.39562763743915536
-0.2925461987539736	-1.8091599783378507	-0.5081328266338357	-0.1967339035362313	-0.7000273204212762	-0.25273662213800313	-0.39907320071642605
-0.29976275426929233	-1.807069462174604	-0.5113137613188558	-0.19314374294932743	-0.7005057733457698	-0.2443838562339239	-0.39973133041345793
-0.3063072963339109	-1.8071322358773951	-0.5138223785931438	-0.18970842655396722	-0.700248270079514	-0.23626585931074356	-0.4049358147548131
-0.31229201445077814	-1.8071992598586084	-0.5163424711119182	-0.18733120843515136	-0.7002031945949675	-0.22916827657782451	-0.41233850727080906
-0.3171426454798336	-1.8071661759065953	-0.5182742669745621	-0.185033600992035	-0.6991939361696416	-0.2236764747038871	-0.4226157356005863
-0.3206847095649621	-1.807126045914381	-0.5211672780733436	-0.18295268870808043	-0.6984546463063059	-0.21872515931497072	-0.43062331881848437
-0.3246958336076545	-1.8066685824267845	-0.525116188101652	-0.18149422356554895	-0.6979645660617391	-0.21475429400170537	-0.4323676032606615
-0.32936841810009104	-1.8051656276344799	-0.5281185530752922	-0.17868660934370387	-0.6959765872094098	-0.21245416177936052	-0.4347779026938252
-0.3344389556947951	-1.8020291014258472	-0.5324110509457587	-0.17548223383621325	-0.6933250217188869	-0.20962964807754741	-0.4331825545120961
-0.33868837691717685	-1.7988696828913846	-0.5365796913654453	-0.17255960117119334	-0.6906500260247921	-0.20685425030437254	-0.4287708547627504
-0.3423398927305429	-1.7951120584727938	-0.5390025902441192	-0.17012890298440395	-0.6868244768740391	-0.20474349948272183	-0.42351947274393914
-0.34442515599304635	-1.7910493458393666	-0.5400449184775173	-0.16795440036963535	-0.6831320471401531	-0.203041349734126	-0.42021414362537557
-0.346013956385541	-1.7843366405071797	-0.5407853217702077	-0.16624992824225096	-0.6793503650110085	-0.2019869077954005	-0.4139129173832933
-0.34681751629336033	-1.7765971652626489	-0.5406628259637879	-0.16488196927443718	-0.675308242795124	-0.20139720189741908	-0.40757776498218107
-0.34749422403971475	-1.7679673648541612	-0.5391458731861118	-0.16357562058582248	-0.6713585319407496	-0.20094430086993068	-0.39889619317611985
-0.34787800212884223	-1.758222259553012	-0.5364414909630488	-0.16266164389737223	-0.6670299770269589	-0.1999338567867943	-0.3936677006595437
-0.3469521795629503	-1.7475761159911778	-0.5318682519481279	-0.16148732825889303	-0.6617397365778754	-0.19892049807908818	-0.390662243631059
-0.34501120441587585	-1.7370782072545639	-0.5258541995783325	-0.16256052940668222	-0.6561607518017389	-0.19740846033399584	-0.38872472334010577
-0.3407443135383998	-1.726446238026989	-0.5183553665338405	-0.16457939414931816	-0.650954355453093	-0.19726757682104187	-0.3898060796316121
-0.335297741558789	-1.7150030622410806	-0.5095494182266638	-0.16624419876576077	-0.645993614915916	-0.19668611238372818	-0.3910690677558782
-0.3296588131420137	-1.703408575317855	-0.5012827276194574	-0.1668819068813282	-0.6413900154593143	-0.19737961197585063	-0.39305395583735625
-0.3252074596507807	-1.6900198212256228	-0.4928497586995769	-0.16692087121205437	-0.6370757002063393	-0.1986323318326646	-0.3947132467164695
-0.3206643654959527	-1.6772703496784855	-0.48384174145503933	-0.16642275290519432	-0.6330839814670675	-0.19987054669933743	-0.39839712358898977
-0.31598778057491794	-1.664666207165262	-0.47439660723241595	-0.16571066337617774	-0.6285893447472717	-0.20087297738748583	-0.40132319295857327
-0.3103667488402323	-1.6512680449647523	-0.4652992675233333	-0.16515554375251967	-0.624713418576231	-0.20158979708464211	-0.4041137938542857
-0.3045578761699539	-1.6377328130891573	-0.45623516823557675	-0.16437237935432625	-0.6218971816401722	-0.20293434753642964	-0.40645176070871797
-0.29786213701527836	-1.6241042960499763	-0.447558973472289	-0.16354684061582073	-0.6205662883633993	-0.20476869036361578	-0.41005454605950586
-0.2906551991824255	-1.6100490407580246	-0.4395030550485074	-0.1612380199364764	-0.6203649814203451	-0.20734920725267728	-0.4124015570059842
-0.2827571551371425	-1.595933742464093	-0.43312754994440794	-0.15910009009984377	-0.6208484084222469	-0.21053024103823742	-0.4177283569840954
-0.27413353710548954	-1.5819925062748392	-0.42785242626019704	-0.15727741336890907	-0.6221880101429377	-0.21436680506045205	-0.42391889595642235
-0.2627428656679846	-1.5670838024097413	-0.422618796060779	-0.15644135280388285	-0.6240775568478806	-0.2176229829145689	-0.430468462354165
-0.25025081212444994	-1.5520957685490067	-0.41689690870255247	-0.1567321611138022	-0.6260593264585824	-0.22115019909792819	-0.4401741596980606
-0.23532695378858903	-1.5361783579746588	-0.41195925441265246	-0.15707831487003532	-0.6273316750453508	-0.22572153145532142	-0.4511120639608092
-0.21852115449927792	-1.5188513420263146	-0.40813064965234513	-0.15712277354803056	-0.6293495338560882	-0.23084291397263249	-0.46318507104857826
-0.20115134111084695	-1.500975733553496	-0.4047224717768628	-0.1571546317965657	-0.6322503706832008	-0.23642690855488047	-0.47204133939086507
-0.18164215245990797	-1.482449065730954	-0.40157993042636264	-0.15703326538536497	-0.6341741712505301	-0.2419236132126504	-0.48101008629762126
-0.16029091262484232	-1.4637222333263291	-0.3996541625783753	-0.1572528522181164	-0.6357947439874156	-0.24752364956509576	-0.4916757786716568
-0.13614357019220028	-1.4447578170981557	-0.39937522097670236	-0.15830712603673422	-0.637218206291	-0.25343894330181443	-0.5023476702069429
-0.11284820278196694	-1.4255529508762428	-0.3995605416373218	-0.15861420791828762	-0.6383490613561059	-0.2590732115770607	-0.51092695735956
-0.08931255722171598	-1.4055455043254645	-0.4014425120405929	-0.15869073889434468	-0.6393696335090409	-0.2649516742607954	-0.518968895364784
-0.06549783558410965	-1.3860225446937136	-0.4047349428529329	-0.15905630300042933	-0.6402120186687861	-0.2708709238626927	-0.5286710237116972
-0.0413472732856822	-1.366833432860648	-0.4093747938414194	-0.1585506599517462	-0.6410628186154095	-0.2770640816783766	-0.5331168489721998
-0.01704876420214025	-1.3482408400515402	-0.415473316501798	-0.1585996933750641	-0.6426824257014727	-0.2822589279040804	-0.5369462580863167
0.006363812637963638	-1.3296807750767137	-0.4224911208212919	-0.15974925156526534	-0.6451087109491993	-0.28767378331558374	-0.5375619295343016
0.029880469274530162	-1.3114970492156433	-0.43093613008819176	-0.1608933633679147	-0.6468233447624999	-0.2937369776022149	-0.5422528144548492
0.05175375366214255	-1.2944283207303477	-0.44123845780435034	-0.1624474658550787	-0.6491568895587873	-0.3011749767462234	-0.5465846169854893
0.07079016286740386	-1.278107190242543	-0.45094448655302055	-0.16453207781692988	-0.6516975968126164	-0.30909196343578343	-0.5447627459325091
0.08693410485349012	-1.2624283269141603	-0.46048914356331627	-0.16726071268729678	-0.6540756381348468	-0.31759111115429256	-0.5446620233064318
0.10196504361191716	-1.2476849344878238	-0.4706981555491697	-0.17134829632481105	-0.6554223981006377	-0.32736475231549017	-0.5471495541015408
0.11598292528957271	-1.234102794795829	-0.4811885647914892	-0.17592366099612705	-0.6564337099990929	-0.3371061214393141	-0.546777527687225
0.12655718326686205	-1.221516353559901	-0.49167920672382137	-0.18068365824537377	-0.6571385870043139	-0.3472001415991599	-0.5456346334840737
0.13718089421966861	-1.209490736771484	-0.5018712066727181	-0.1864550002885211	-0.6580922812973533	-0.3579178147953645	-0.5489076458337574
0.14654408958584197	-1.1972652774676866	-0.5114266702505483	-0.19176608646972018	-0.6587945088737841	-0.3687495247545638	-0.5487674051385584
0.15568599256598611	-1.1859939631586487	-0.519760740067919	-0.19708904469812058	-0.6589481239131622	-0.3794892199519083	-0.5495911423822883
0.16336532095092793	-1.175204977926229	-0.5283083998591629	-0.20309534750596167	-0.6584443160026656	-0.38985220532956266	-0.5498528138304939
0.16951602890394812	-1.1644653209954203	-0.5368194019579474	-0.21057345618746676	-0.6577169380723884	-0.39962624922328355	-0.5495120364750915
0.17572764889144912	-1.1526446068105953	-0.5452123568983439	-0.21794443445913161	-0.6561543505295288	-0.4089012174024481	-0.5516178986383944
0.1819695063234778	-1.1408412254463816	-0.5539583437417328	-0.22580551345416638	-0.6547332226098069	-0.4175851521433814	-0.5528598289996058
0.18727407724160633	-1.1290007874564358	-0.5618468891529056	-0.2342771842490549	-0.6540031392715611	-0.4265210498466767	-0.5516538850637269
0.1910839317623182	-1.116681763829641	-0.5689438803895033	-0.242912742585344	-0.6525546992384469	-0.43577759292731894	-0.5528054856816602
0.1946208887014066	-1.103762798974464	-0.5767298673470606	-0.2524681362952799	-0.6512324831140845	-0.4444034753917015	-0.5507015191064576
0.19601060144557544	-1.0908893437296978	-0.5852045149431868	-0.2627141049636704	-0.649507130981722	-0.452718284404571	-0.549750457312927
0.1952323080153027	-1.0789191209960816	-0.5935254747920563	-0.27332806777991475	-0.647078759422761	-0.4614326779594705	-0.5532817086568367
0.19213524339202737	-1.0674481488702525	-0.603643702413247	-0.2833980817849262	-0.6443359320600354	-0.4695022177637889	-0.5554527561389188
0.18777209062566705	-1.0557918351596776	-0.6139322903122805	-0.29369639033861933	-0.6419874592205095	-0.47766323141614114	-0.5584790951752604
0.18369080246918143	-1.0445147489002784	-0.624774712881962	-0.3038174991056814	-0.6394026686146776	-0.48521286036374384	-0.5593574039909736
0.1781149337672655	-1.034071405302405	-0.6365599393989005	-0.31467843568533355	-0.6370684927104602	-0.492666113043796	-0.5579785763887327
0.17178661321139446	-1.0239710435021987	-0.6487986429918999	-0.32528416475291433	-0.6352324183411737	-0.4994405204679379	-0.5574021436786197
0.1643497107107562	-1.0153933881752424	-0.6618936176403545	-0.3352321846368895	-0.632821573707826	-0.505618300216699	-0.558231227319365
0.15708532362757185	-1.0084234702317771	-0.6743795549466002	-0.34581389443888705	-0.6297913653237699	-0.5105223283573592	-0.5621578386610656
0.14911234801200657	-1.0020068909762732	-0.6869371704896553	-0.3568092392373236	-0.6267548318289414	-0.5157845206982722	-0.5686570479982769
0.14105372807267624	-0.9965939642394733	-0.6995157123872211	-0.3681893761066854	-0.6226425779639786	-0.5200492453443476	-0.5690514840156583
0.13425286479439755	-0.9915779926146657	-0.7131850152221803	-0.3796072164476862	-0.6189801257666564	-0.5237381641510034	-0.5636962104618227
0.128288136900063	-0.9867484441561213	-0.7260212493923099	-0.3919207917420012	-0.61603059091158	-0.5284692606646889	-0.5586821044496569
0.12289514114160605	-0.9834821372694756	-0.7385759027048195	-0.40462453604197773	-0.6127213261931558	-0.532725819029918	-0.5536095329422284
0.11845906149746133	-0.981303868990529	-0.7513706959845531	-0.41791798721384676	-0.6088345212132258	-0.5376413243681527	-0.5512721435769709
0.11463238037296193	-0.9807447656499886	-0.76479776155704	-0.43137233949388126	-0.6044699007948553	-0.5421650524723711	-0.5531027596897106
0.1103658002059946	-0.9815454265552466	-0.7782108316690787	-0.4452825181725742	-0.5988729951864845	-0.5465798365740552	-0.5548138420276776
0.10652696425921171	-0.9819754218789345	-0.7906138489149802	-0.4592671311806348	-0.5933720029456769	-0.5502992966580089	-0.556611378701221
0.10264382982030067	-0.9826129498750021	-0.8043423986413967	-0.47288907101211536	-0.5879444167879788	-0.5544814717387737	-0.5569984200506807
0.09847076470823257	-0.984443172220876	-0.8183423310508529	-0.48625977280088367	-0.5813151719449431	-0.5585774701824876	-0.5589737035323641
0.09420623899354215	-0.9872703625477656	-0.8336189409302204	-0.49974440455976527	-0.5748963550702891	-0.563687413826676	-0.561324414925402
0.08865691447391079	-0.9897295644206023	-0.8480468628114215	-0.5133444360804956	-0.5688272216060348	-0.5685318718789446	-0.5641618284066041
0.08230535040182667	-0.9923902380001819	-0.863529526847988	-0.5266804300185752	-0.5617428207283615	-0.5721882476352128	-0.5649498817848303
0.07494124617336322	-0.9951949922477938	-0.8787642353698204	-0.5399283404407277	-0.5541556720822874	-0.5761528295635086	-0.568315820786473
0.06519021972853295	-0.9984443791981912	-0.8943289277673822	-0.5519913497737888	-0.5466514150753056	-0.57942087089751	-0.5709417756230747
0.05458480043389929	-1.0017906150455638	-0.9085959371448074	-0.5636507214563429	-0.5393440480319573	-0.5830657793681193	-0.5720476201447404
0.04243754448804339	-1.004379540495059	-0.9225729973884118	-0.5754932712019865	-0.5323429307143973	-0.5866491230396403	-0.5747012179509967
0.02909089536001431	-1.0076307986115127	-0.9368499341692722	-0.5880550047353021	-0.5254003414413733	-0.5897709927575695	-0.575518197962388
0.014304803102255575	-1.0111976333869164	-0.950094935166818	-0.6008986359492768	-0.519265859581912	-0.5929449419225633	-0.5735558085307907
-0.002150955348743072	-1.0143856850959685	-0.9623868955615182	-0.6138542346253354	-0.5140502191629286	-0.5958073566128287	-0.5694843496881123
-0.01888625198173409	-1.016821664284071	-0.9729622949487877	-0.6268688811988508	-0.5098751548363112	-0.5977507004247276	-0.565879721027952
-0.03543638724080438	-1.0209962044881569	-0.9824826852451594	-0.6395025378981815	-0.5048392003316069	-0.6000681088811481	-0.5642027114354082
-0.0522148996679278	-1.0263437130455322	-0.9910140343693483	-0.6518661924337565	-0.5000364437450511	-0.6024180155779554	-0.56717373848373
-0.06944485498662836	-1.0319589087528092	-0.9988392276838054	-0.6639734620279756	-0.49506551401728466	-0.6039419749415865	-0.5651835574991554
-0.08583356408437999	-1.0375591506802118	-1.0049475941046695	-0.6765181775989909	-0.4902673334357382	-0.6051758095456624	-0.5637163067910872
-0.10104146382792158	-1.0427518478618136	-1.011922860515589	-0.6891509797055116	-0.4856326566722833	-0.6060866517590261	-0.5635378269834156
-0.11619543050654221	-1.0489780035575942	-1.018606049335511	-0.7006652989709738	-0.4809580960729884	-0.6066925996174997	-0.5597568117459615
-0.13028783967912536	-1.0555844510806456	-1.0241795574678925	-0.7119503298444647	-0.47740136224792085	-0.6076961865575441	-0.5565056697208426
-0.14332872460304832	-1.0630962922268161	-1.0278439664386079	-0.7232019675896643	-0.4738247363584097	-0.6087845716375535	-0.5567475914474027
-0.1539386222921333	-1.0713551913189876	-1.0324171681694807	-0.7334635604273732	-0.4697568461866043	-0.6098238961026757	-0.559582698036316
-0.166107940069977	-1.0811276854737002	-1.0373492357382124	-0.7418994037081497	-0.46506090438175934	-0.6111474953395696	-0.5624016718115206
-0.17882772867735228	-1.090317428459391	-1.0427798005318996	-0.7504674970254916	-0.4604185572750957	-0.6122139162392403	-0.564823157377341
-0.192128160363858	-1.0994654407860471	-1.0473525972336541	-0.7576987010878977	-0.4561529682195247	-0.6135353177323376	-0.5648977242979588
-0.20492954676515637	-1.109265098090713	-1.0513979235294508	-0.7633259566966905	-0.45284832039031353	-0.6142225210292951	-0.5653081177477371
-0.2174545407463584	-1.1194053612314059	-1.055543278375216	-0.7663833759952944	-0.4499510212560088	-0.6149348364497109	-0.5676995067311231
-0.23116462300615812	-1.1318027711465255	-1.0584115880874427	-0.7687506811415328	-0.44717724784867774	-0.6150818740311932	-0.5689512917031075
-0.24440899191415094	-1.1444857364739947	-1.0600914008695135	-0.770644360455589	-0.44515288866133246	-0.6156854380119893	-0.5705544488949228
-0.257057181253038	-1.157263338086676	-1.061325230751177	-0.771158858390344	-0.4429063051864299	-0.6155222562165722	-0.5749206876296052
-0.26972982799044243	-1.1705121596449644	-1.063110532529626	-0.7701990499952754	-0.44109973091253823	-0.6144464782490325	-0.5810576442923384
-0.28308614305550067	-1.1844377672697064	-1.0642249973479796	-0.7675194442268212	-0.4400845645257222	-0.613605499259145	-0.5882466276832168
-0.29694489400973423	-1.1975354090399155	-1.064618641613906	-0.7635995367648418	-0.43979638817917105	-0.6124732079302012	-0.5953652783173355
-0.3109902984393052	-1.2105319600030522	-1.0642616844298038	-0.7581955084302269	-0.44171963935882497	-0.6112087304183323	-0.6012188426034484
-0.32413841247653946	-1.2227723602562919	-1.0631364431889112	-0.7525969379226946	-0.44389534664159735	-0.6102738791099802	-0.6082272206094421
-0.3365489001927816	-1.234528198202054	-1.0615193434664167	-0.7462706016216157	-0.4464680907507406	-0.609588359213721	-0.6151350603348782
-0.349616482047289	-1.2460279664859364	-1.058737399034069	-0.7395812894591445	-0.44959375168975696	-0.610103407330113	-0.6197856265420134
-0.3627963084740812	-1.2568955117274283	-1.0542932452205322	-0.7311104198766186	-0.45353507202305593	-0.6113007117634872	-0.6255561167564067
-0.3760179139804311	-1.2673657931067024	-1.049370041442041	-0.721101799782932	-0.45755861457104774	-0.6125389063726806	-0.6330055844246002
-0.3899547869700455	-1.2769499387539394	-1.0437244124047467	-0.7101544771467841	-0.46205870773498	-0.6139337951720721	-0.6358796699331917
-0.4044204491323391	-1.2850091867126103	-1.0384521420938284	-0.6983042998434492	-0.4675512916630305	-0.6172286773525615	-0.6335617527226759
-0.4183721032987789	-1.2918712434327182	-1.0309824529393308	-0.6859175344802405	-0.47350877114493833	-0.6203921140125747	-0.629521320892733
-0.43001790219215325	-1.2983328914922185	-1.0229542726434617	-0.6732238487275654	-0.4802835558839368	-0.6241384343519099	-0.6297027637617391
-0.4411524458810127	-1.304034765014898	-1.014867864037118	-0.6605399576381469	-0.4861857799355839	-0.628130558575806	-0.6292864957313099
-0.4521861727249823	-1.309575227630159	-1.0064351202864923	-0.6472924964900465	-0.4925835970202251	-0.6318946154155186	-0.6287244425396854
-0.46319469416734876	-1.3141559267900045	-0.9982344011439808	-0.6343193238083571	-0.49943661996816385	-0.6356800875407653	-0.6265507070261069
-0.47371704414522836	-1.3172808599403822	-0.9901025698610675	-0.6205912205470547	-0.5060401955042538	-0.6380785463320363	-0.6218975318564675
-0.48395960070098415	-1.3171783007946862	-0.9827814259961083	-0.6068798111926347	-0.5123637214334251	-0.6403493239750976	-0.6119015535053602
-0.49264250374000856	-1.3161053368658626	-0.9752337498837655	-0.5934115827641389	-0.5198348109433995	-0.6415588913124605	-0.600016992813023
-0.4999697428523801	-1.3140619028537441	-0.9671924038429311	-0.5797946057975584	-0.5279272700791465	-0.6425693611360666	-0.589279866328621
-0.5056198103242406	-1.3111229483766018	-0.958048552990556	-0.5664608877631808	-0.5356690080071771	-0.6424170582120564	-0.5781446345984285
-0.5109608733116309	-1.3078527145668575	-0.9480671633320621	-0.5534542629357484	-0.5439533420254632	-0.6419555076424489	-0.5645993076591341
-0.515273766631581	-1.304447523233485	-0.9364731830027404	-0.5404447533094383	-0.5516442406624703	-0.6401552521391928	-0.5498990055333091
-0.5180833860917247	-1.300761035233138	-0.9236169952061304	-0.5274266849171695	-0.5590541308513202	-0.6376399978313129	-0.5394207007717199
-0.5191316647149463	-1.2973135824956366	-0.9091990630048108	-0.5146755757822251	-0.5670071917749027	-0.634635438435247	-0.5312349791490875
-0.5189536807080939	-1.294727118894343	-0.8928856603756967	-0.5011305996137473	-0.5750639402742079	-0.631625683755403	-0.5265633731857109
-0.5156035976678187	-1.2926823883882779	-0.874088109973444	-0.4896502141843724	-0.5840181460919892	-0.6289404941865725	-0.5228617370555754
-0.5122185694976966	-1.29237434283771	-0.8528721440253063	-0.4792083695436826	-0.5931208420293408	-0.6253222274380998	-0.5235554834846862
-0.5072810049504397	-1.2933867725369974	-0.8303105626166141	-0.46868861896402064	-0.6014662922810123	-0.6224043491222473	-0.5217260277398315
-0.5011700024858257	-1.295363952521172	-0.8055617594885952	-0.4584170955776422	-0.6090446134747473	-0.6193970003636247	-0.5230840625788495
-0.49444831018646135	-1.2973988007503214	-0.7781984289682781	-0.44807493047886365	-0.6154545520028868	-0.6160343503132929	-0.5274122264398478
-0.48589966549264485	-1.2989515646058676	-0.7499901316909725	-0.437367492592217	-0.6208832689472228	-0.6125604465491636	-0.5325535786151702
-0.4775317930675501	-1.3004126189508984	-0.7218398163332853	-0.42687932131634093	-0.625702005815124	-0.6096263048597412	-0.5396449500173526
-0.4689404119280425	-1.301065880743498	-0.6919396840682163	-0.4167848622168499	-0.630904046689071	-0.6064782866714423	-0.5455352991677385
-0.460820209674695	-1.3010753576003087	-0.6610832299195069	-0.40734793731200014	-0.6358635722447181	-0.603049372818055	-0.5478309852125187
-0.451263452615143	-1.29996012009902	-0.6300517195764218	-0.3986640673994785	-0.6413371775966905	-0.5992459847822099	-0.5480663208725913
-0.4420856930735654	-1.2987563841491552	-0.5995160321095003	-0.3892752380244933	-0.6465122898031062	-0.5938195298196833	-0.549587113134068
-0.4313462764622277	-1.2976793078112168	-0.5688898806911241	-0.37972938316132127	-0.6510532270360874	-0.5873903492913163	-0.5501076924990066
-0.41957398298265786	-1.2952885395762916	-0.5366842645164956	-0.3700421922100059	-0.6554507458180346	-0.579902376487627	-0.5545286250655003
-0.407149828743297	-1.2916055663182726	-0.5058050177552175	-0.36012093671866163	-0.6593148593029802	-0.5710138969134683	-0.5542689103171067
-0.39447970488858375	-1.2876372878464835	-0.4761971245480028	-0.34973278136896624	-0.6635612860255349	-0.5618014420046373	-0.551828505168783
-0.3816890961993115	-1.283710114478782	-0.4455623177631919	-0.3402817689188696	-0.6684724477148409	-0.5522905662436566	-0.5492999689724345
-0.3670140847633763	-1.278772332044783	-0.41379101380303396	-0.33172048682579625	-0.6737158239384314	-0.541314590129792	-0.544963674578165
-0.3510026080366041	-1.2738449573237192	-0.3822600354046427	-0.3224768232758434	-0.6794410809178754	-0.5302546098598614	-0.5396541809613576
-0.3338288525503674	-1.2683079727742028	-0.3519496550654536	-0.31278539765620056	-0.683859388113886	-0.5191093580303285	-0.5362889740375878
-0.31623282749613485	-1.2619464265925326	-0.32223112036508034	-0.303921643343117	-0.6881751695936068	-0.5080194636698021	-0.5315304134267792
-0.2980401357709981	-1.2544199614716252	-0.2927106016513699	-0.2951722768191845	-0.6924856789488781	-0.49768099325542253	-0.5231635179664937
-0.2791293580478597	-1.2440317007035215	-0.26505958875964325	-0.286599278886836	-0.697298128411664	-0.48862383691269107	-0.5152820692096941
-0.2612362280849806	-1.2330898372985513	-0.23917201820947553	-0.27895631769887	-0.7015491418543531	-0.4795714874176557	-0.5048851781837207
-0.24376888187353163	-1.222220175197933	-0.21447773365301354	-0.2725462883734679	-0.7059033479737797	-0.4707036000197226	-0.49629080419410326
-0.22679290966657317	-1.2108081559150756	-0.1904417649234873	-0.2678248861148421	-0.7105156296231898	-0.46138288171294417	-0.48570462493581945
-0.2098574180092835	-1.1987707538603645	-0.16816167572406937	-0.2634579554812778	-0.715389808312493	-0.45177650513914375	-0.47624732762323496
-0.19271405909897102	-1.186801145427317	-0.1480344064316418	-0.259319101711194	-0.7205011997467091	-0.44259929120347363	-0.46574696117701536
-0.17586634386597438	-1.176651496788836	-0.1302704791311286	-0.2561279073015875	-0.7237847350246384	-0.43333743943656833	-0.45446819298895114
-0.15955248802816668	-1.1673077641863046	-0.11345929116561851	-0.2532550441448375	-0.7278201938029675	-0.42310923548102913	-0.44263413028683757
-0.14525321546460884	-1.1583058745976065	-0.09860148515499775	-0.2507175231722646	-0.7305525025942681	-0.4122051190748622	-0.4308302501552002
-0.1318250825973211	-1.1493483925262071	-0.08496794493637433	-0.24937755273839474	-0.7324544594468907	-0.3999772353703091	-0.42478756148972324
-0.1179993355189464	-1.1410981285254296	-0.07311956004148615	-0.24947464933171137	-0.7341808636396064	-0.38656513489699096	-0.42037558791324936
-0.10493280200551303	-1.1323076360468431	-0.06228858859214334	-0.25110754456942364	-0.7358938174031097	-0.37275291134220556	-0.4129691118945172
-0.0917166655273367	-1.1238330233113163	-0.05259425862954001	-0.25321719261502057	-0.7382074906666714	-0.3593151704275902	-0.4087833991006258
-0.07829093685242947	-1.1162277526676556	-0.044064071937499644	-0.2553107043785222	-0.7403674509370777	-0.34501762345989234	-0.4060230265353631
-0.06556396839358465	-1.109325571427674	-0.0378779610431684	-0.25877817049459984	-0.7417430498635199	-0.32973730075393126	-0.40018792418830285
-0.054340123275374484	-1.1042000949440147	-0.03194153339838343	-0.26340207122447784	-0.7431625301523639	-0.31374972987405936	-0.3932218028870874
-0.04311394577259285	-1.0997691275500614	-0.025621226314552714	-0.269458661757202	-0.7458020335458346	-0.2972098777532549	-0.38725569974244944
-0.032208382377510336	-1.0967030596787495	-0.020115926009638976	-0.2761574482722627	-0.7482062773782585	-0.2806244006968255	-0.38273112286132854
-0.02150916241044927	-1.0952306878077442	-0.013489947105098307	-0.28239650869835853	-0.7512677266193224	-0.26501545235881274	-0.3788980213471497
-0.01266699454062043	-1.095058921330642	-0.005757515255672682	-0.28856888852175067	-0.7547540711802057	-0.25106737975974414	-0.372497451783394
-0.006331479630035405	-1.09739495864778	0.004361432577959137	-0.294687732825946	-0.7578199469240635	-0.2367815918635061	-0.3650275507340329
-0.001157970713623722	-1.1011932148051018	0.014925603810560004	-0.30041486282131175	-0.7602542744034554	-0.22338887567243518	-0.36314455302393256
0.0017242333493513503	-1.1061523471314434	0.026900482212566454	-0.3064049042755497	-0.7616666581636022	-0.21106684323258043	-0.35920800454379403
0.0036113584878655694	-1.111340505220588	0.039966275739384736	-0.3126980092149804	-0.7630514036823107	-0.19987056793061708	-0.3558766818516771
0.00446917008135991	-1.116615141422197	0.054105835551167124	-0.3193728882465995	-0.76430389802255	-0.18997978332082957	-0.35538960800207736
0.00469340721010581	-1.1208062001877577	0.06886650952662021	-0.32544735846452766	-0.7648485931253046	-0.1815258870969856	-0.35528760397265274
0.0023773754002356807	-1.1239161008877057	0.08459282910373267	-0.3307549182352865	-0.7653627394954761	-0.1745062457917051	-0.35159283207046255
-0.0021925071626482957	-1.1262026432787262	0.10212361865930507	-0.3363827708345279	-0.7652314233291638	-0.16844256234554217	-0.3468307273782885
-0.00692298962155175	-1.1269257227232596	0.11887673034511773	-0.34307864064950977	-0.7641793472416849	-0.16193025561788163	-0.3412429958448031
-0.012280963293893552	-1.126736354238002	0.1340124748943003	-0.3489755632870984	-0.7627705792662278	-0.15513987572882737	-0.33682936321861806
-0.015975999500891874	-1.1252814243233826	0.14720548691968843	-0.35444364770944936	-0.761536267152081	-0.14933029307748863	-0.3311809157769836
-0.020005391889975944	-1.1227435320297854	0.16047896226046635	-0.35990633312057874	-0.7605770210630451	-0.14401795536054954	-0.3263358953729942
-0.02396975497512388	-1.1182772299461026	0.17134496925612333	-0.3649762006142056	-0.7602402758813104	-0.13874926207023755	-0.322624993248845
-0.028866178405484444	-1.1133133608717583	0.18018517364633257	-0.3695183581111754	-0.7600801994778833	-0.13338465165106278	-0.31849201645862735
-0.03425202760866257	-1.1079286423670618	0.18831089740293605	-0.3737199638330238	-0.7597897678930186	-0.1284660751822906	-0.3143529541372719
-0.0395756723166385	-1.1017470053495355	0.19654797324570517	-0.37845231249837413	-0.7602455649013816	-0.12425180533838905	-0.30940710144693895
-0.04434550258735846	-1.0958161038614593	0.20361130709352226	-0.38287147536018823	-0.760281651613604	-0.12001332748554723	-0.3061716119117751
-0.047618110428096626	-1.0889608869121867	0.20870791653630352	-0.3871828020464153	-0.760381935830645	-0.1169425435313602	-0.3055177740601677
-0.05176112350567642	-1.0830864025385363	0.21387660750374543	-0.3915329735522697	-0.7597607576631078	-0.11512880692408585	-0.30741040336555253
-0.055867846950155196	-1.0768534749281622	0.218129854494362	-0.3969099224907931	-0.7592387995952129	-0.1151107999832427	-0.3083143100238185
-0.062110734838328664	-1.0706194728396217	0.22217027696060387	-0.4022669166748335	-0.7594055510472812	-0.11612093758149782	-0.31106983108760206
-0.06841305592857205	-1.0645613895831958	0.2243544192887999	-0.40818466343244425	-0.7600014380938811	-0.11784124266204837	-0.3109701116604521
-0.07495595096599887	-1.0591186113469266	0.22769520144217142	-0.4145467293997599	-0.7607306511640732	-0.1209816539623685	-0.3148136831061973
-0.0812733036191433	-1.0535712461754903	0.23208133276115692	-0.4220520357231809	-0.761582879537362	-0.1254092386791533	-0.317928759994665
-0.08811731233943425	-1.0477220757376875	0.2357908645323502	-0.4291153207673812	-0.7623805962167326	-0.13014616744181107	-0.3209459627260692
-0.09484264313645176	-1.042136266459114	0.23742345375137144	-0.4363009002739521	-0.76217487722862	-0.1356085826651165	-0.3227077576636165
-0.1018690145026869	-1.0361256164437953	0.23810144049861542	-0.44427309969178913	-0.7614639388250561	-0.14132513092989435	-0.32449497775363323
-0.10906796730398988	-1.0299390582801655	0.2388630215043987	-0.4523384373849595	-0.7614653442231673	-0.14652571312281737	-0.3246305315786117
-0.11650047491250826	-1.0231596978473307	0.23928242446695344	-0.4592984387717307	-0.762410346530914	-0.1523912888088632	-0.32483960875703183
-0.12307350972416709	-1.0171202050225778	0.24153110940406053	-0.46647281901499454	-0.762659792336957	-0.15791923032054783	-0.3271535213496795
-0.12859755183754618	-1.011125538169889	0.2448545820937679	-0.47397595838886747	-0.762301450313783	-0.1633406631333775	-0.32901558792765756
-0.133075907596905	-1.004852607993058	0.24891471225156442	-0.48039660290936914	-0.7616102388995293	-0.16911975509531252	-0.33448293655188804
-0.13645487755841937	-0.9990965114238535	0.2532504372870482	-0.4865217900309375	-0.760161240706852	-0.1749385269984297	-0.3346910489589615
-0.1382823765949961	-0.9924664409309083	0.2575159425534398	-0.4915698659700967	-0.758270187548912	-0.18054716704737958	-0.3372121328650921
-0.13848567982982893	-0.9866073033141298	0.2627134983533174	-0.49646194336436095	-0.7564800744262824	-0.18691370838660804	-0.34006662681534
-0.1383977603102901	-0.9806809218061682	0.27005038828310574	-0.500751940501341	-0.754637879100498	-0.19365457206203232	-0.34579259618956565
-0.13695610046085493	-0.9735768711091527	0.2791105570281224	-0.504432209463834	-0.7531792845992001	-0.20089509159677293	-0.35249768531469156
-0.1347279751036751	-0.9672276773578413	0.28832815505186266	-0.5079758291479836	-0.750842379893361	-0.20903851228507248	-0.3591557597895264
-0.130355683067024	-0.9613462902141761	0.298734896991024	-0.5121795015636761	-0.748252505261453	-0.21796025884664222	-0.3682375664907261
-0.12576501291975062	-0.9562946702256838	0.3091507804270619	-0.5157568823423595	-0.7453366823639122	-0.22834286459656794	-0.37055215663861274
-0.12165071944674322	-0.9509483695577355	0.32017903059549907	-0.5185576209746703	-0.7417395828569534	-0.23969534544498136	-0.3729814776160475
-0.11807173131838711	-0.9461739632536428	0.3312428556851483	-0.5214427044951148	-0.7377773813322912	-0.25191069125548743	-0.3748573629868419
-0.11398897586979298	-0.9410086643893893	0.34216053474213426	-0.523719063594003	-0.7339991304571984	-0.26444694288033005	-0.3755606894119534
-0.1104870087677724	-0.9362110829872472	0.3530818925872141	-0.5261947964760577	-0.7293851614371922	-0.2774082905742756	-0.3755865638983394
-0.10656304839626793	-0.9317205911226957	0.36439601750815914	-0.5280027375171391	-0.7242891006588594	-0.2910749073218418	-0.3766404677134303
-0.10216176379402683	-0.9272071356327456	0.37553159588964746	-0.5292882207726475	-0.7184299633913364	-0.30495617890105997	-0.37528365102323386
-0.09885892972715325	-0.9219755700565234	0.3869704760843293	-0.5297037004566634	-0.7120957028091534	-0.31900838760197153	-0.3766788385523471
-0.09556206661831379	-0.9152383003749658	0.3985112977337524	-0.5294483466378744	-0.7058531032221655	-0.33247109759202564	-0.3787151692481179
-0.09255504358189895	-0.9079990152549339	0.40965138293019593	-0.528915858829498	-0.6993876558787999	-0.34468239131750616	-0.3796220528042041
-0.08818522475767206	-0.8997577590987584	0.41901221524076926	-0.5285217984805483	-0.6927731809371713	-0.3557814583364282	-0.3870733280781452
-0.08096580303826958	-0.89089937898607	0.4263267409689266	-0.528410804969204	-0.6867025302680811	-0.36647059027588524	-0.39448461427408354
-0.07307778155505516	-0.8819296947920398	0.4327922552257402	-0.5282227012383294	-0.6810736242517502	-0.37678836780790326	-0.39699741960644525
-0.06544342141155414	-0.87274973115686	0.43767617790265373	-0.5280534995427894	-0.6748046267169413	-0.3858173507101169	-0.4028399461349525
-0.05789497733393165	-0.8640232765557392	0.44196825203947615	-0.5275136112475879	-0.6696910976973341	-0.39570081690196135	-0.40938915323476516
-0.05003214199611821	-0.855694095351773	0.4458075248948121	-0.5261626182892674	-0.665257502388853	-0.4047379948784428	-0.4133664965644747
-0.043164523332580425	-0.8482277416080566	0.4477106459424301	-0.524617531787051	-0.662417501599985	-0.41226589220039545	-0.4182909411766001
-0.03494839196300672	-0.8422762401573113	0.4469206036107676	-0.5229433452642765	-0.6589901909146909	-0.41913406340695925	-0.42019354611262677
[truncated: 1,001 more rows]
