# Supplementary material for: Obesity dysregulates feeding-evoked response dynamics in hypothalamic satiety neurons
Source: Sci Rep. 2025 Oct 14;15:35837. doi: 10.1038/s41598-025-19800-2 (PMC12521569; doi:10.1038/s41598-025-19800-2)
Supplement: Supplementary file 6 — Supplementary Material 6. [file 41598_2025_19800_MOESM6_ESM.zip › Supp Fig 1/Supp Fig 1h/MPK133_NCD_Early.csv]

0	1	2	3	4	5	6
1.3263001712012576	0.8728551137934241	-0.15186111404556046	0.5406796527697997	1.6676655246963934	2.172955270705823	-0.04073916812870257
1.3037604874758109	0.8772418260500602	-0.12731199112964225	0.5750799852860822	1.6880867978020353	2.1282123666030808	-0.062413826372107156
1.2892350402537285	0.876555080565321	-0.09854142453489757	0.6131276093386846	1.7393245196418217	2.09498963481433	-0.07938314803775444
1.2753627932842515	0.8754142214926494	-0.07390896313180553	0.6483045817441564	1.7639170112848943	2.0571455794157822	-0.100064711901863
1.2544356238168948	0.8733142475942215	-0.05987946853952691	0.6805188632850527	1.7922115581895177	2.026656206650938	-0.11141647272295686
1.2355707080236982	0.8700341640909401	-0.04019924001807629	0.7132006767322883	1.804334589652462	1.9991706597185872	-0.11682792212046003
1.2217101468857041	0.8690033229065782	-0.019325281648052847	0.7458060353696812	1.8234887703531553	1.973029971826589	-0.12253897251091703
1.213365192495138	0.8701363531821109	-0.004913032888656327	0.7729949944487744	1.844426384896599	1.9497316791589618	-0.13386908005701115
1.207301265923666	0.8772470790510789	0.006021148877002086	0.7985643779534337	1.8603440861438882	1.9279253282567725	-0.14769549900691645
1.1990818681370583	0.8900612184980936	0.015707365166917384	0.82102302738618	1.8708070452366259	1.9090164765954123	-0.16148975088877726
1.1889478058761005	0.9033437282306861	0.024622422422632337	0.8436260260849897	1.8809092612655098	1.8905264332421305	-0.17452095345104068
1.178985770127279	0.9134001264272592	0.03654105357315572	0.863883125782168	1.8940635700816295	1.8742023980789373	-0.18344091083405004
1.1722816878995146	0.919890334376114	0.04916195014690515	0.8836800932279634	1.907123261919378	1.8597420127620627	-0.18944277623836625
1.171168170908611	0.9245291720397397	0.0617777726712125	0.9040518980058236	1.92337818516387	1.8487772508546043	-0.1905091173501652
1.1749068804427063	0.9292554706939455	0.07358114075594287	0.9269708846944322	1.9421061100386603	1.8391847401963415	-0.19048870032921641
1.1799718400174888	0.9333577040026597	0.08026884180192002	0.9524694195883192	1.9656588487968163	1.8292090471823748	-0.19327221156167584
1.1847068549594304	0.9381067649255754	0.08100489473158161	0.9787321981652906	1.9886758921328829	1.8183524516018301	-0.19822429955418536
1.1883303953117845	0.9450319563230309	0.07740553616703684	1.0083066697194916	2.0106887801697075	1.8066721612626622	-0.2036790439154162
1.1926527166236973	0.9540125259571333	0.07057003182626452	1.0394115300798157	2.031220187889691	1.7940116445223506	-0.2100688954612606
1.1983919609237847	0.9655809510216935	0.06011562341257577	1.0708187009145151	2.0518010671302878	1.7804246390902558	-0.21511113972546023
1.2058054678747678	0.9792434063359845	0.04676506732525258	1.1019627200599342	2.068456931635318	1.7660141521979844	-0.2191396070149161
1.2135252148949158	0.9939793220137381	0.03077955393027379	1.133797107201937	2.079752688083046	1.7519275162336492	-0.22338648754527
1.2202317749105156	1.0085753587736261	0.012198154787334228	1.1648397304623281	2.0879013051314668	1.7374423672076438	-0.22952648915304882
1.2241831252325575	1.0233890873054465	-0.00810578252039823	1.1943755269513443	2.092880978191666	1.7231588756713636	-0.23944569613630687
1.2251981737456583	1.037963042279111	-0.028992637568831768	1.2211892340325492	2.094867547778114	1.7090207289455142	-0.25082669343344705
1.2246834631916104	1.0524028164852117	-0.049010696470764004	1.2452649457566984	2.093021984678713	1.6958558660132692	-0.262226973859833
1.223141543266975	1.0658575285475436	-0.06806691300508735	1.2672633046879083	2.0875166478241947	1.6834876817926174	-0.2730397969390676
1.2208554160876248	1.0764760318121074	-0.08718027610569347	1.2866581628297244	2.081695997206386	1.6716037992921802	-0.28357906993277365
1.2174586176904834	1.083530346052618	-0.10664574622261147	1.3032262418000413	2.0744480657688467	1.6608721224397394	-0.29304353396063354
1.2129153495061784	1.0864236475292948	-0.12641361325221867	1.317423499683031	2.066486870777736	1.6510722905862645	-0.30367024637642154
1.2064668789879827	1.0869867961917448	-0.14633792442479315	1.329687480607121	2.0582089117083893	1.642649807888977	-0.3147106745241623
1.1983378328815588	1.0872466800007219	-0.16706683536773426	1.3406530139302402	2.0502511889747503	1.6342711380439159	-0.32594861144928816
1.189272536400841	1.0884673735329753	-0.18738914505393842	1.3499290791971779	2.0406404971270833	1.6273567597953007	-0.335647054717484
1.1800303089471593	1.0891048174584557	-0.20665137857718768	1.3580337008399646	2.031651951341861	1.619796601388147	-0.3424010237165893
1.1719143044458606	1.089350994207885	-0.2252890758946698	1.3650393490467236	2.022964491225473	1.6122245513660176	-0.3470980423421668
1.1639081447624102	1.0903516867653016	-0.2432136626388937	1.3713333466382787	2.0144476657229173	1.6039645564181146	-0.35067667067406416
1.1550080878406919	1.0917563396576737	-0.2603676017868696	1.3771562218569113	2.006627310266434	1.5956540345558858	-0.3535335481320354
1.1449361609296618	1.0943593954809352	-0.2764245694302447	1.382596042968881	1.9985419974677514	1.5871526230003352	-0.3558194970574132
1.1340914811826805	1.0976939628104052	-0.2912188209241585	1.3881459259618236	1.9913333074701507	1.5782270862125507	-0.35828830314050436
1.1230186720477626	1.1021414169059776	-0.3049642886855654	1.3940937643320999	1.9852041272616914	1.568766007614285	-0.35941886838039194
1.111690158491832	1.1067468131703881	-0.3176800009685747	1.3998632427044009	1.9799181824365788	1.559328150423086	-0.35997519744713014
1.0999357341030507	1.1103520519709777	-0.32909095238646024	1.4054204128562888	1.9752859557535403	1.5496581851490208	-0.3607716749630173
1.0876306976556014	1.1136388243214215	-0.33866027024949236	1.4116351604403772	1.9718823019255733	1.5393893856139187	-0.36171537942580023
1.0743837719167462	1.116882537267749	-0.34723940652755475	1.4181633069021993	1.9693094478363742	1.5289634129953646	-0.3627329500816613
1.0595687315738882	1.1196610820658983	-0.35496803061326127	1.4250835591626736	1.9673886293018565	1.5185315132504602	-0.3631645752735069
1.0433848067254439	1.120944493738323	-0.3614627850311445	1.4320409464158839	1.967488300754408	1.5078549973087194	-0.3625054392763818
1.0269022612625478	1.1210020087294519	-0.3676765870641512	1.4392495501169507	1.9691412337734366	1.4965119466351016	-0.3604470417389824
1.0104297060546354	1.1193306302890467	-0.3739213827483862	1.446288231853423	1.9714777920524722	1.484993159861057	-0.3559989554201468
0.9931189154660899	1.1161620759157946	-0.37953159503154976	1.4531435646747621	1.9749337652220702	1.473374617933226	-0.3490203536029202
0.9748380921503651	1.111162695445638	-0.3843073357519438	1.4596894276772372	1.9784629656563437	1.4621134128006978	-0.34120199743556257
0.9479855994936796	1.1096499870446217	-0.39397597484772856	1.4842427503468467	1.988650957021569	1.4360644678256413	-0.3381010064390592
0.9209386927242135	1.1075655063748093	-0.40478908048626144	1.5070093113345293	1.99932987014023	1.4115321098935447	-0.33160894383332096
0.8939993946898911	1.1051603444574638	-0.4168730860919852	1.5279375256541308	2.008412399334802	1.3874391571650975	-0.32244625915947056
0.8670230230698216	1.102299825462005	-0.4291326364575636	1.5473213187667127	2.018474435045975	1.364515427941859	-0.3109035132719462
0.8412608729509278	1.099060475086643	-0.44075202828515214	1.565444778787132	2.0277271130291523	1.3418912166918948	-0.29814600124876567
0.81641784441562	1.0955109133486063	-0.4535097956148508	1.5819540816417441	2.0374089486742144	1.3198120717171968	-0.28368005795440976
0.7918055167131351	1.0909797721719652	-0.46613431477736517	1.5964681193116241	2.0446883392370965	1.2986656255216176	-0.26722316629137616
0.766694014132829	1.085470377685741	-0.47691840061881907	1.6098983002294913	2.0506128499406584	1.277841298643152	-0.24967710305991697
0.7416594638917134	1.078220070151535	-0.4873067517032531	1.6217447373529208	2.0561876109091966	1.2571960752902198	-0.2306043163146289
0.7167548445832636	1.0696772509641854	-0.4977878554588561	1.6325854746920025	2.062481468579293	1.2361601417625405	-0.2094635723526014
0.6930560018997677	1.0601068220965562	-0.5078126307528683	1.6423072214675936	2.0683884049776964	1.2155337799742651	-0.1869958397144138
0.6698680072013378	1.0496113274865115	-0.5180569662388503	1.6514963358016894	2.0716190575832654	1.195296514452421	-0.16440606354488932
0.6460364090779476	1.0382997996341568	-0.5286602616722998	1.6596104906062406	2.0735063887096192	1.176287611277807	-0.1416980537633133
0.6213519399765967	1.0261067459842705	-0.5398364210173071	1.6664580069296173	2.071969617329598	1.1573091291408548	-0.1192222847483981
0.5959565490424669	1.0129094696240393	-0.550497773461043	1.6712653298882971	2.0678094834671445	1.1383012648345574	-0.0968472387089016
0.5707755938120759	0.9991190640961458	-0.5599707063375695	1.6740278639594683	2.059482280841833	1.1202677154951812	-0.07421267258853048
0.5465503559647182	0.9848047731085541	-0.5676408307018216	1.6754135034730138	2.0501922768627496	1.1026439554260143	-0.05129209201221019
0.5236168348516023	0.9695913158890264	-0.5741344648816027	1.675168207918361	2.039906064458385	1.0857369896394462	-0.027276859067615747
0.5010383946559069	0.9531436256309263	-0.5790257635999927	1.6733329844621698	2.028449979732012	1.0697488185970598	-0.002838403913049424
0.4788811130310922	0.9347713415713006	-0.5807572764304032	1.6703275247375573	2.014682291808248	1.054617325437176	0.021434006306480825
0.456683915854277	0.9146639379005701	-0.5794280579755464	1.6662140799215208	2.0010549743701294	1.040317145008387	0.045626323442109325
0.43506310348092575	0.8931369727980173	-0.5752587176678295	1.6609430251943218	1.99037366664409	1.0259524709612367	0.07055391098314065
0.4143986093042645	0.8703230383558306	-0.5687841226508994	1.6551999028038251	1.9810808099689008	1.011648963308968	0.0972456142554548
0.39538504151386006	0.8457704326893835	-0.5604312189647248	1.6497845677703804	1.9739790063652896	0.9978150282407295	0.1262675620874144
0.37802207929374415	0.8205599702119073	-0.5510488569035834	1.6452415100368767	1.9696551219703213	0.9842232915010366	0.15752630442134047
0.3618023722483692	0.7940124040923165	-0.5410334722100624	1.6416687402277959	1.9694763653073464	0.9701444413753973	0.19040745823530203
0.34584006631625175	0.7664722038026454	-0.5302607400372554	1.638645588967625	1.9735232683882247	0.9561986319338008	0.2245373905608491
0.33053455262935616	0.7392931628304812	-0.5180054124047714	1.6359474866185106	1.9806702235083593	0.9428623533393586	0.25929428073333055
0.3167389906572736	0.713083957539523	-0.5047077180796425	1.6342226701125828	1.9907374715322055	0.9294095472917371	0.2944270266925384
0.30528706046656395	0.6880262577537862	-0.49096392710144127	1.633111310641844	2.0031399365158893	0.9158597167409405	0.33101252308747076
0.297151892599978	0.6635543562970029	-0.4765340082901667	1.6327278128861697	2.0176110990190796	0.9024744141888784	0.36936703008137767
0.29205142230123976	0.638623668956387	-0.46153506794459176	1.6319244138881894	2.032775360200166	0.8897078558306942	0.4091420937458342
0.2895375113903979	0.6131497213681937	-0.4464037009631476	1.6312299152452412	2.050681496613657	0.8754530432931019	0.44967260552402927
0.2889167736426398	0.5881049488677064	-0.4318231515484809	1.6302568263636303	2.069610819006074	0.8609540753298396	0.4903117361539752
0.2893090216232046	0.5627584162341491	-0.41706545638898385	1.6291325997837367	2.088942836504289	0.8463995683947868	0.5314618822035867
0.29084350077232396	0.5368594950436035	-0.40220404249526703	1.6280318319098823	2.108308203643402	0.8323582410673597	0.5732402041797608
0.2951145527484188	0.5101749561827917	-0.3877362274639264	1.626844805515994	2.1257142398578948	0.8185339059171342	0.6158749285425946
0.30280495732533275	0.4813879186055089	-0.3737692109653483	1.6255868967367342	2.141372416661968	0.8041787618351428	0.6598255370586905
0.31321327020681033	0.4511515012989511	-0.3607305943559653	1.624574183982974	2.1551221474940006	0.7900004803920967	0.7049604018303053
0.32570545730076483	0.4197445310903972	-0.3492332024041391	1.6242733688983861	2.1659813093706726	0.7757616900314444	0.7505190211816555
0.3393751080690712	0.3883194202097687	-0.33980821725904004	1.6247318165704683	2.175427561966779	0.7602161987185366	0.796248492146882
0.35442959115923744	0.3586826515310481	-0.3317800057942905	1.6261123413728278	2.182248971943146	0.7436470675595114	0.8425132720328733
0.3712597270696808	0.3294771255125703	-0.3250675866157484	1.6281100209353778	2.185083907726188	0.7278365886963418	0.8888174434451254
0.38998213253122643	0.3003565839686397	-0.3186149366857772	1.6306191256025804	2.1850826656049405	0.7119909500341856	0.9352652278978552
0.41041120219205923	0.27126438827123456	-0.31295493399513086	1.6340697204977994	2.1819819486519023	0.6961579193228257	0.9809344324035786
0.43246165540243725	0.24317716060432565	-0.30846660672660525	1.6382327549263904	2.1744591428020277	0.6810603100839647	1.025055467530979
0.4552108652794557	0.21598537251995992	-0.30443971372352907	1.6428821503138757	2.1631919279253946	0.6665147192336098	1.0671998828753948
0.478361784257011	0.19115203301692663	-0.3002414587073559	1.6482206198447062	2.1498261263666736	0.6524990695404969	1.106208897555787
0.5032292039539973	0.16891900543927446	-0.29600063229138135	1.6545243060588748	2.1337798181535286	0.638335558807273	1.1425120656267418
0.5305595348149053	0.14901338944451464	-0.29080678710307967	1.6616964402944772	2.1168821382261687	0.6238137462383372	1.1768389240933967
0.5619055588684215	0.13040618418110267	-0.28370570839889064	1.670721503258312	2.096910617162938	0.6098395198545289	1.2104047738095554
0.5958152027268537	0.11105033452563097	-0.27546408044794995	1.6820334979016187	2.072983462145707	0.5960297481151882	1.2409750064199012
0.6313208526584644	0.0911704259055308	-0.2670757343580033	1.6946813258733902	2.0464862085753195	0.5820284571197973	1.2685000624681022
0.6685939476415619	0.0712514046382637	-0.2591133160140423	1.7084175459869515	2.0173564206309242	0.5683254804555875	1.2940329178550027
0.7075931997266269	0.051596601502586506	-0.2507978454994196	1.7226434074995471	1.9859274121877246	0.5550565407126635	1.3176053140847184
0.7483388497035669	0.03253494053701682	-0.24172180581584823	1.7378173049446441	1.9544396240006807	0.5411559576979463	1.3396371405491097
0.7899874448130213	0.014423859877880543	-0.23210458734814093	1.7545393487196603	1.9237183013917756	0.526753548762997	1.3599621454912303
0.8325058598460651	-0.0037572978239987925	-0.2228310502914932	1.7728563776472515	1.8917920845909815	0.5124483570472124	1.3803337196642265
0.8753763880276348	-0.022596442966683082	-0.2123616563198471	1.7925104078666985	1.8583906958048095	0.4989131560315979	1.399947630133865
0.9189281989236798	-0.04242550946554283	-0.2014728491682172	1.8121354950459863	1.823917903065965	0.4866621692917126	1.4183246503580904
0.9615924255155585	-0.06288166245043106	-0.19047876341650996	1.8311926865125843	1.7888950385387334	0.47501191752635663	1.4351200785212868
1.003572307587894	-0.08246688005776222	-0.18009599396957995	1.8495984044463816	1.7557208179941086	0.46388809005274223	1.4511830510570138
1.0452202311861194	-0.1008170821236056	-0.1698405031062886	1.8677590831602036	1.7233330048465132	0.452479105416111	1.467190854241942
1.0856569761225623	-0.11880981945940261	-0.15930777707007793	1.885760179118138	1.6921962047713004	0.44125393088524856	1.4824745153588683
1.1252015709118217	-0.1369894177032081	-0.14974201745773463	1.9034341787435638	1.6619476790037921	0.4303478601421208	1.4979342960948099
1.1630522515844368	-0.1556573765816975	-0.13952545977735634	1.9204917930934324	1.6317233573740733	0.4196458702010539	1.5141735797207267
1.1992561784833036	-0.1754511427152584	-0.12898035206669503	1.9365229726249558	1.6007234259448282	0.40953507505925457	1.5317351844456346
1.2336231046798483	-0.1964505796494167	-0.11846162922610734	1.950951158531578	1.5692761744127088	0.3999773716216739	1.54941889783843
1.2661058430427237	-0.21848790892614178	-0.10883215608274464	1.9637268423653205	1.5378527438233671	0.3910586495282449	1.5678294017893115
1.2957351461486304	-0.24144802145886962	-0.1009717372955055	1.9758183383940344	1.5061440140048552	0.383104686271994	1.5865000742183786
1.322224673519105	-0.2649314203265652	-0.09456712903987545	1.9869679027940537	1.4731706469661783	0.37605490686041376	1.6047560514542312
1.34636936243452	-0.2898229605435386	-0.08883557566731953	1.9967873386785895	1.4370891640402108	0.36991614173068244	1.623515723009564
1.3687803723681065	-0.3156379366133676	-0.08231600601337398	2.0049967806105253	1.3982687565946201	0.36475337284954223	1.642510652607035
1.390311714656329	-0.341769924311477	-0.07562803277260112	2.011385545752045	1.3581304803448428	0.35956081531937367	1.6626107860529855
1.410434242467598	-0.36882393368246325	-0.06916331924832822	2.0166263869654824	1.3161483175762039	0.35486051969807475	1.682772971450306
1.4298420269154841	-0.3959951269294025	-0.06461715813383939	2.020569550015858	1.2717167633974553	0.3510302766822826	1.7024618850137905
1.449011409997629	-0.423059097069067	-0.0619370996581048	2.0237664441909917	1.2237442303983068	0.34814641295757653	1.721661795656005
1.4676301243316534	-0.44990081062234705	-0.06056530299932085	2.026949181148921	1.1720906054637632	0.34505847031727577	1.741223273752399
1.4848494838879132	-0.4766430968484089	-0.059812023288792426	2.0296553069906045	1.1178127738125818	0.3413417782922308	1.7607831830996392
1.4994636894185502	-0.502967163165716	-0.05899766780154419	2.0322655782179577	1.061045621163339	0.33681680871238184	1.7805395256367822
1.5112022327508388	-0.5288763334444173	-0.05925555994974283	2.0344136874262793	1.0022052001090387	0.3310685963427832	1.8001429944010543
1.5203233963591702	-0.5538986741416942	-0.060307238249920965	2.0371900130383827	0.9419314401389474	0.32446614899563175	1.8191980762338313
1.526109711080034	-0.5783307733742958	-0.06280881576090144	2.0403593843262056	0.8805724968950973	0.31812277649956433	1.8370181829544177
1.5289777955407386	-0.6019195050361802	-0.0660729123288593	2.043745746679433	0.8160048604222306	0.3128847841812823	1.8527098743513368
1.5291190479764432	-0.6239688010514978	-0.06977073643409513	2.047331601964654	0.749514562964562	0.3077718212746926	1.866094336885372
1.5275482223989003	-0.6459845052381522	-0.07392146413314377	2.0507603202680142	0.6819933189317737	0.30255624114500157	1.8781856302874798
1.523055491282911	-0.6676068112251954	-0.07867750745618547	2.0541689280258333	0.6156689430258097	0.2966818617761535	1.8883803067636284
1.5141907539734225	-0.6882066684809107	-0.08398248327898306	2.057493656039311	0.5513117977546468	0.2909984848168927	1.895933456571724
1.50186770415429	-0.7080277185726763	-0.0893331763952721	2.0608382095711346	0.48789800204827194	0.28571379552057075	1.9028149062310773
1.487060704073748	-0.7279415199080699	-0.09416790832575545	2.063027773505257	0.42714046220351054	0.2807616261476651	1.909673516209066
1.4711012111283237	-0.7493351277551155	-0.09752420424499472	2.0648465510285963	0.36748474194725367	0.2769308288083878	1.9168434612466454
1.453760011295429	-0.7727173350974342	-0.09972438635784038	2.0657344407014233	0.3102141653566772	0.27408562218201615	1.924487732236403
1.4348151156438167	-0.7973692671810039	-0.101364131217929	2.0651149017335513	0.2561971776718791	0.27061463247843276	1.9329061705567143
1.4142655937467536	-0.8235290231114197	-0.1035831003601537	2.063529116793137	0.20622190151951675	0.26657195782340315	1.9419689646992684
1.3927850428243298	-0.8515024549309499	-0.10629321063452547	2.0604476900687225	0.1599192856295329	0.2619990080297876	1.951989738889807
1.369703516144993	-0.8801677877414613	-0.10932626252702406	2.056592041954315	0.11782083172307659	0.2565949260017687	1.962696643941907
1.3457727902841834	-0.9089814583645198	-0.11285459616585629	2.0512450232759636	0.07836160211841428	0.2508620085321971	1.9742874632172398
1.3219795774593364	-0.9391068453837954	-0.11792573544936773	2.044607137309127	0.04012591715591565	0.24463113137013245	1.987208013120403
1.2977182731324632	-0.9714815948458625	-0.12491582283824229	2.0357217962006353	0.003141440719205052	0.23835048359155495	2.0010554883154135
1.2734920586433256	-1.0036235214073497	-0.13455531758259023	2.0247544706235607	-0.034151675522988964	0.23222327989457445	2.0155659475146033
1.2480621822083287	-1.0343677006354794	-0.14718984777178953	2.010625594149801	-0.06870073467346156	0.22663358461860064	2.0297773966675634
1.2219683817385059	-1.0628083728422746	-0.16227404916010155	1.9937301044196367	-0.10111015409450481	0.22181912234537834	2.044182852078995
1.1960153472144108	-1.089791808438605	-0.1789899384451865	1.9749874770685723	-0.13244387774369717	0.21844502074394648	2.059231588774289
1.1706635774398753	-1.1152267426625218	-0.19663544691781382	1.9542174413767919	-0.16401885071912642	0.21618178796455825	2.074286275709936
1.146119546230444	-1.1386632654277196	-0.2156751035125073	1.9317353449741668	-0.1946275660859565	0.21448906026821554	2.0893744640560374
1.1227019839897718	-1.1609163554461908	-0.23561719848091767	1.9073877854995498	-0.2255148981788628	0.21420301265545752	2.1038381981874723
1.1012375184487229	-1.18314926420048	-0.25663323721103326	1.8807212773740503	-0.2566800296880567	0.21497143667950977	2.1185089409936935
1.0819274392476013	-1.203073157239779	-0.27734822093648565	1.851935550982589	-0.2871461164997977	0.21632158367411555	2.133496728429552
1.0646742274818752	-1.2195318543930496	-0.2982652616769084	1.8210497657115365	-0.3154217838243141	0.21756103437788513	2.1475822845028816
1.0484610784540502	-1.2348281593446222	-0.3189118953908852	1.790010525000402	-0.3428075091983567	0.2181823396983599	2.160166661823643
1.0334609569224906	-1.2492378915599949	-0.33935969599891197	1.7587449381011684	-0.36974686877199464	0.21838762839573397	2.171307520822564
1.0193729732577976	-1.2631893027439782	-0.3592871320170439	1.7270953218391125	-0.39664731435376044	0.21702916362138816	2.1802056587336116
1.0057145034406092	-1.275945691462466	-0.37849755633159976	1.6948059504823694	-0.423401122178943	0.2139002944991765	2.186549726621701
0.9920455739826658	-1.2879711871220962	-0.39635721099623433	1.662217078574749	-0.44890428418348605	0.20881934181895948	2.190778348700822
0.9775637624324366	-1.2995240899169003	-0.41264630405086355	1.6295034613876132	-0.47517524352497664	0.2025561662406329	2.1935038115094456
0.9623014475894526	-1.3104029114834974	-0.4287194437092383	1.5968129832520168	-0.5014220323235484	0.19462751923930596	2.1946279959869357
0.9459362617094674	-1.3192527162560097	-0.44507118650769795	1.5649951436121206	-0.5288099702119466	0.18564041068419576	2.193914257847747
0.929205548063664	-1.327269756304403	-0.4614351611976754	1.5339816741056502	-0.5556741562642078	0.17503073308401776	2.1904680136553414
0.9134085179936039	-1.335098707811719	-0.47766032468623765	1.5045840364173857	-0.5826035137431531	0.16306965495470568	2.1844820410168007
0.8988426082810786	-1.341754224716104	-0.49297193190229466	1.4748271488515803	-0.608652613530388	0.14931371868094775	2.1767510214950545
0.8857029750400104	-1.3475068134285548	-0.5076824299734032	1.4460099859688789	-0.633977905535154	0.13382143169517183	2.168525748149379
0.8731771616692259	-1.3529598115608454	-0.5222491625754339	1.4181187837739475	-0.6587061627484777	0.11747415381223217	2.159140159273101
0.8612270533414188	-1.3590217576245023	-0.5367501952264456	1.3912052003155593	-0.6825560573860744	0.10071654393755933	2.148689366626527
0.8499530927696076	-1.365018772622248	-0.5505579291802493	1.3649238375046586	-0.7065796776009544	0.08436172738971306	2.136256038931662
0.8392909314860264	-1.3706699139623597	-0.5628485099804407	1.3389048055722006	-0.7315834637646795	0.06765739650486094	2.1215755100023306
0.8280052653064603	-1.3756631063877158	-0.5715707717175605	1.3127382814450088	-0.7564460974842586	0.05062464764019506	2.1059945136135956
0.8162556426762686	-1.3809684280847228	-0.5764571549294195	1.2858970662476366	-0.7798516452350744	0.03278662517910558	2.0881883713822034
0.8034667865577481	-1.3867765268004115	-0.578585865170635	1.2577549173727378	-0.8022366255034125	0.014815475547600071	2.068872768087064
0.7894642759174305	-1.3923576171286132	-0.5781976811950259	1.2291544455079872	-0.8242432004312278	-0.0032774290052152155	2.048091382101052
0.7750166058993362	-1.3978590525493158	-0.5762960481223743	1.2006457771349668	-0.84648107956696	-0.021191221795090975	2.0251844042521894
0.7603495032672214	-1.4036124308826758	-0.5717370822329603	1.1718140569594826	-0.8680638063921611	-0.03891643492600963	1.9998222971584052
0.7455138262444008	-1.408458974778321	-0.5640732419265118	1.142170461989136	-0.8877381287098771	-0.05639890469008885	1.973928178439259
0.7311966777192905	-1.4130115791150786	-0.5544654296238185	1.1121767166823824	-0.9066391151738412	-0.07364358500548931	1.948708797376298
0.717667163417142	-1.4181656299038428	-0.5444503384650671	1.0825809483432178	-0.9230192893934935	-0.09160798408524577	1.9256330818833354
0.7056062337061633	-1.4242785244506913	-0.5343707679489269	1.0533280498114153	-0.9358965989376123	-0.10944184887252094	1.903846054152084
0.6953036990357169	-1.4300578134539186	-0.5240722053076946	1.0244440432310495	-0.9469539215866116	-0.1271411891716863	1.8809781858209604
0.6872147199281722	-1.4353538388087126	-0.5135884189543625	0.9956844964081644	-0.9564364915242768	-0.14440949071492482	1.8587162019135934
0.6822818657775619	-1.4399771550602039	-0.5032564641845967	0.9669406712468669	-0.9656161078028866	-0.1606260120588057	1.8368338266250974
0.679911500349228	-1.444308010163652	-0.49288176513350906	0.9366105157141398	-0.9731058330987691	-0.17619103421345605	1.8146661147866099
0.6794366714122679	-1.447501589130427	-0.48243683158225664	0.9047314256060113	-0.9786435809175431	-0.19062599567276806	1.7921281046830169
0.6801674651364716	-1.4486731870229148	-0.4732266384714773	0.8710962421439661	-0.983019417376308	-0.20463788914983197	1.7698826365002427
0.6823407494052717	-1.4490720926606102	-0.46603418845118366	0.836161532962002	-0.9874813032557241	-0.21796158910845276	1.7476834946170454
0.68560930061207	-1.4481934641693484	-0.4595333204398816	0.799901086840028	-0.9926465439392993	-0.23044828722914046	1.724786692198364
0.6895360667873462	-1.4448083692825393	-0.4522796623684743	0.7618829923967279	-1.000797851964308	-0.24221470107837476	1.6999985577468564
0.6937365557623343	-1.438085242468901	-0.444383645361914	0.7224987816020612	-1.010920864424674	-0.2534680984612789	1.6743919097328441
0.698811722829358	-1.4299902211926638	-0.43639217736120084	0.6815615040360603	-1.0218395525977844	-0.263772988038959	1.6493480112497783
0.7038620359758688	-1.420282120703525	-0.4270641760460577	0.6401044466700843	-1.0329388500755032	-0.2733219510678484	1.6246588667025854
0.7076035465272856	-1.4086763542447864	-0.41621019764711964	0.5984201335736787	-1.0425878839649876	-0.2823275400099458	1.5997218660169403
0.7102998859885953	-1.3946807525667366	-0.4038837650142878	0.5575102111403225	-1.051490706170528	-0.2906757542468832	1.5736821329111212
0.711600590481945	-1.3807501979749877	-0.3904017987566659	0.5174741937438718	-1.0603694059018896	-0.2986924109365539	1.5467360346469217
0.7115437387645278	-1.3676598437712004	-0.3747845590549234	0.47838414951861424	-1.0696277699744265	-0.3064075283711745	1.5181242092814493
0.7104689360108637	-1.3548008987547702	-0.35615217837633784	0.4397870360210287	-1.0789734849246924	-0.3141530810985522	1.4883982232993558
0.7082480508401486	-1.3410282046469149	-0.3350810150084821	0.4017370541910977	-1.0869702890540869	-0.32184944738529403	1.4573627675505514
0.7045289686859667	-1.3272803761748524	-0.31240439499260264	0.364378858675602	-1.091954907579853	-0.32962388929616615	1.4255696900951564
0.6989692703375123	-1.3147212965149262	-0.28821133981741426	0.32740023458571843	-1.0958294197279603	-0.33711880418598406	1.3926291155337691
0.6912160854179124	-1.3026877668711077	-0.2631687035582677	0.290923955818801	-1.0987265099384589	-0.344524227858363	1.3586316294813585
0.6815577107499089	-1.2904511169162982	-0.23817982853295216	0.2557478342123816	-1.1010281905397914	-0.3517889580629985	1.3233591205098836
0.6699961379453405	-1.2795668460440435	-0.21389579920809187	0.22188815748367624	-1.103023672282169	-0.359040727536852	1.287317587917724
0.6569404779400059	-1.2702853710394095	-0.1896905398313496	0.18939008737964985	-1.10633938741317	-0.36550706743042516	1.2521484812007573
0.6429119503203853	-1.2599028991796783	-0.1649111592476042	0.1576942265206387	-1.1092791612996669	-0.3711224815085844	1.2188015748405094
0.6284995453287479	-1.247734719489344	-0.13962373417135585	0.12662358018353698	-1.1123698951817098	-0.37611829106531025	1.1879007417853393
0.6141999764913576	-1.2350018820093434	-0.1144719151102426	0.09687140856631848	-1.11480647547817	-0.380025359043105	1.1595529568746137
0.6002593489365039	-1.2221871376254896	-0.08855909809179961	0.06852684782452215	-1.1179185108564356	-0.38250787383921103	1.1332036712666913
0.5875052869862756	-1.2083129428553072	-0.06300634098716171	0.04195997959336081	-1.1212036000915988	-0.3832428237032926	1.1086862550367027
0.5765895175294898	-1.1924768915953867	-0.03785928766452717	0.016984870337648866	-1.1229442142227297	-0.3828432594554536	1.0861374006218172
0.5675368064249537	-1.1746721039222379	-0.012236040347092803	-0.006694679924826141	-1.1226214633957996	-0.38122542830686046	1.0657280629743713
0.5608590064902508	-1.156541567309275	0.014221487384682	-0.03035634028775877	-1.119521846620404	-0.3791126859981371	1.0469015771098402
0.5564521577762412	-1.136710162399738	0.04201612089111277	-0.05457500807970381	-1.116408330286035	-0.37613686720664463	1.0297939537204264
0.553171037750912	-1.1149428313846454	0.07083612046494835	-0.07935870916346238	-1.1119122090649858	-0.37285874133502556	1.0142988317787318
0.5515028544968321	-1.092585812433987	0.09912574666709963	-0.10418236460771974	-1.1072243254246104	-0.36879111151336086	0.9989893254455035
0.5521204443425696	-1.0700366408253064	0.1272415505170058	-0.12956712981317428	-1.100999625016453	-0.363766586775078	0.9834811179537589
0.5546355113255459	-1.0453551845737103	0.1548132664654019	-0.15597917520878626	-1.0942073507825993	-0.3578955182672666	0.9675537341674251
0.5586915230084183	-1.0184537566188623	0.17978053094931945	-0.1834206572702346	-1.0860259067470106	-0.3517077977505668	0.9509086149828233
0.5625959627093045	-0.9899504224733925	0.20251887397339968	-0.21259062293926476	-1.0774950294508003	-0.3450807501193953	0.9350462025704682
0.5664753194086292	-0.9603237631424288	0.2239188983396041	-0.243191805279813	-1.0674044298359306	-0.3380416080033506	0.9194560204008957
0.5708259785704586	-0.9298838655535165	0.24322226656382534	-0.2741050888089296	-1.0579530309685525	-0.33046335340814226	0.9034451187735895
0.5755452464174652	-0.8980955205723101	0.2603427132186202	-0.3045840591517309	-1.0494473455834523	-0.32214202595609326	0.8891809388253626
0.5809301158738874	-0.8656172312477566	0.2756703190912946	-0.3339349305585926	-1.0411772398617174	-0.31233157753134544	0.8768986890186543
0.5876147582893013	-0.8324059175582029	0.2885156443401769	-0.3627418672052567	-1.0330214924476144	-0.30064365159119816	0.8657998122396707
0.5959452005411473	-0.7973920536302606	0.29944748539676913	-0.3911739606486688	-1.0241783087207401	-0.2874885156856886	0.8570662908118886
0.6053504092234762	-0.7600988884284618	0.308808790341848	-0.4181704478371991	-1.0161593560856037	-0.27317870430313956	0.8506732195054316
0.6160756723806101	-0.7219704514499296	0.3167910211343429	-0.44345463960885023	-1.009847098929487	-0.2581056676934972	0.844177796348024
0.6286979882116941	-0.6830460559138036	0.3261830253144592	-0.4675053319405576	-1.00585946657703	-0.24165997629440356	0.8366116359188421
0.6438710992692739	-0.6425968616940259	0.33881299772100143	-0.4903555325450588	-1.0043503226452417	-0.22438011028620714	0.826271712653034
0.6605628871048714	-0.6006783661870475	0.3537643449191151	-0.512375911730619	-1.006225204440284	-0.20658469611875097	0.8147519867513008
0.6776106990337789	-0.5580553020606848	0.37010856787998053	-0.533386346479369	-1.010252935729235	-0.1884114468820926	0.8035392296143582
0.6949357380483764	-0.5145651175613188	0.3880168779429808	-0.554343855990491	-1.0164393276254589	-0.16922985775190014	0.7904780758461023
0.71277204127949	-0.46981294760556225	0.4074494298923026	-0.5751315257899681	-1.02348199022062	-0.14983049507436916	0.776315517982219
0.730518170139778	-0.4232431788352283	0.42874067711046276	-0.5947417833223649	-1.0326625294953922	-0.13088811929511987	0.7614117267433576
0.7474998321789256	-0.3763920205498569	0.45266405938005555	-0.6129347256043612	-1.044532765338828	-0.11235367415679612	0.7444603163814328
0.7638608907186891	-0.3297178616600585	0.47946466708744456	-0.6302424129925709	-1.0593100609472728	-0.09366831366901385	0.7252015677929097
0.7791743123799664	-0.2825388081659418	0.5093702204914746	-0.6467357061885205	-1.0743648578389522	-0.07454840560997232	0.7044968160607645
0.7931826362115816	-0.2347348646384798	0.540043126566792	-0.6619272744175853	-1.0871827139786823	-0.055837730214196094	0.6835970809652655
0.8057388478461546	-0.187291632351857	0.5701813557034202	-0.6763707856032342	-1.0967664822698557	-0.036653346330845965	0.6637284657749105
0.817769675539683	-0.14045203597679795	0.6002229738402816	-0.6895781498751286	-1.103902727528997	-0.01686412031183218	0.6434438098341492
0.8298685627858239	-0.09346920265945789	0.6315411776499452	-0.701977132406846	-1.109822760054372	0.0034094440793314973	0.6220317383191702
0.841777676603456	-0.047460700931396524	0.6634851482257116	-0.7131491702579138	-1.1143703427322966	0.023459535251933172	0.59983430524426
0.8539970334319615	-0.0022700726860882814	0.697114583480058	-0.7236249966746957	-1.1197371948093073	0.042467465359572215	0.5761952482233841
0.8664622313892154	0.041741394105512475	0.7321785719417111	-0.7345657330660453	-1.1242906573499452	0.06126157647544689	0.5514534031233062
0.8783953814114949	0.08544151589028508	0.7690370222751056	-0.745667728289682	-1.1268368696472093	0.07976903216114517	0.5265522714424674
0.8893835447351549	0.1295934222411692	0.8068923778233199	-0.7568147809425612	-1.127261002729841	0.09746356749008386	0.5020533985353421
0.8987661472128697	0.17338460367918201	0.8450877799720149	-0.7680465502632026	-1.1264934261447255	0.11458357375691916	0.4782274885332632
0.9059842510726307	0.21595622075049375	0.8846406215918187	-0.7802676128964952	-1.126748553572767	0.13121265495647225	0.4553211275726597
0.9111007124901404	0.25752098175718824	0.925188000620707	-0.7927376868869958	-1.1283991063659282	0.14732192201234953	0.43345821470360274
0.9129383016954234	0.2989379722113739	0.9660157622386846	-0.8055299407917134	-1.1318258183734242	0.16279795312458714	0.41269505480816
0.9109509009164337	0.3410295254380354	1.0069902042687617	-0.8189077458464997	-1.1359961859755952	0.17715630632007742	0.3920434594353757
0.9048222366913675	0.3839142994764407	1.0480306728933313	-0.8336327822726064	-1.1406600235628706	0.19031108077958778	0.37215498438989203
0.8947791870657581	0.4271358341236554	1.0878327816391646	-0.8495495100566068	-1.143968137377109	0.20305662422533302	0.3523199976694623
0.8807310702231005	0.4697873466764516	1.1264287174299976	-0.8661322259026885	-1.1456508894117639	0.21466767747726292	0.33197990238720976
0.8635179583832583	0.5110735123561397	1.1639002004115953	-0.8836789848181146	-1.148537690636673	0.2252346703539029	0.30972300717097717
0.8432833015877037	0.549918447308064	1.1996474170486973	-0.9017791341523598	-1.151449128913777	0.23448271379662153	0.2860337259105345
0.8201919785185913	0.5875000296304728	1.233920152099324	-0.9207075223374748	-1.1548383320548188	0.24192132091890886	0.26155166702928795
0.795130412572617	0.6235148011229824	1.265413328658936	-0.9403750766698225	-1.1577957705320825	0.2479197518739543	0.2362392735680245
0.7682135456613177	0.6587903671902634	1.2951972516285635	-0.9611298049685482	-1.1614313311558964	0.25227659144615433	0.20922226306858188
0.7403719116810682	0.6925021668089145	1.3240615192368301	-0.9829904304356611	-1.1654471586922424	0.25502341897947245	0.18027444896118605
0.7125438685344857	0.724404791116079	1.351216068558153	-1.0054891110820705	-1.1703769681168414	0.2564534750104154	0.15030370900703685
0.6845291033716738	0.7551345158166369	1.377395983557852	-1.027255495541283	-1.1765917888909414	0.25774986458740745	0.11820258863991767
0.6551547081666331	0.7847827368057477	1.4025804738361165	-1.0478095628816408	-1.1834435970532335	0.2588110535140361	0.085391245145063
0.6254946941531095	0.8142946580941042	1.426981799847466	-1.0672238572181594	-1.191277644155131	0.2599395425273414	0.05236752194637775
0.5953119491682388	0.8441853908009603	1.4503925038835364	-1.0845740473783003	-1.1972141336529545	0.26066828333262937	0.021138778303866866
0.563868737601824	0.8750031524387343	1.4731782413045755	-1.1001524350752288	-1.2030715803043313	0.26135097754972636	-0.009064576698115077
0.5317620783872782	0.906277080970211	1.495687615020967	-1.1138175260655234	-1.208184581657749	0.2621374597972249	-0.03970482999528066
0.49804284568946916	0.9382874970376569	1.5189635279988527	-1.1251653835684603	-1.2134045767565909	0.26259544717841365	-0.07002374620560205
0.46398927710891275	0.9698640439856454	1.5422366471744753	-1.1333874700761584	-1.2187219456234322	0.262092549374384	-0.10057724250767927
0.42995391623892437	1.0007959159198874	1.5644717913146964	-1.1383388629349973	-1.2231691781313316	0.2617448908424218	-0.13096285173910624
0.39644788648489954	1.0312332056115137	1.5865259459041805	-1.1401578095489786	-1.2264156297851356	0.26088245159329104	-0.1619000973128705
0.3633246880013273	1.061882152896807	1.6073482803635593	-1.1399020906171202	-1.2276276847913432	0.25908820456005943	-0.19337970441697475
0.3305287222386303	1.0929571417288864	1.6274600532066368	-1.1380697174533454	-1.2276975830171548	0.2556974345849353	-0.22604148706165048
0.29771729815644593	1.1241301938277388	1.6476291842241577	-1.1347684577908548	-1.2267495918432358	0.2503903893027941	-0.25974007901370993
0.2646045190419286	1.1541862869999002	1.6680761248264155	-1.1309991206639574	-1.2249163657127449	0.24397821534113653	-0.29552481943160286
0.23200132179102706	1.1825552529508279	1.6879051378363974	-1.1278804681869057	-1.222109253939648	0.23673255291070863	-0.3330317649443016
0.20054328582609787	1.2086188114702237	1.7071609470497713	-1.1252981705327265	-1.2174614376487856	0.22863579807633247	-0.3706692885289194
0.17019697849906984	1.232650819181922	1.7250375951814034	-1.1230294746354832	-1.2096845465757833	0.21937670515296623	-0.40834370313672685
0.13918711447748994	1.2549831790546502	1.74100436005252	-1.1216022167298612	-1.1970202798793688	0.2099817726631711	-0.4450469314327387
0.10710087701060018	1.2760352839489135	1.7554280382519478	-1.1213445226661247	-1.181839148764611	0.20013399237941368	-0.4809406636116236
0.07390554579630125	1.2957951208344558	1.768755631314267	-1.1230747291775107	-1.1637329370862353	0.19019386450342293	-0.5154974281548254
0.04067195061433092	1.3140021797100496	1.782474567441166	-1.1257293339587702	-1.1443583622340092	0.17946943925635742	-0.5483482308577693
0.00751174601275835	1.3303717400626818	1.7956779863855055	-1.1288684305191479	-1.1242063190909297	0.16862015297502012	-0.5801408178018655
-0.024766496869402965	1.3442713255876937	1.8074752421286018	-1.13241200587877	-1.1020876351720663	0.158204676335608	-0.6106371558510366
-0.05577655770824748	1.3559827216919977	1.8177893886282972	-1.136397899118234	-1.0805389253033313	0.14823730857055242	-0.6392901077173662
-0.08632789181228367	1.3663886746783422	1.827355424238456	-1.1401939904263454	-1.0580432400142943	0.13923785926283863	-0.6669746733747418
-0.11631564387490323	1.3762124520018224	1.8362749948662542	-1.1442462214396734	-1.0357819929501821	0.13055106555472365	-0.6937757898034996
-0.1459379031790868	1.385125586911926	1.8453867713099803	-1.1491337462739348	-1.0166111947630405	0.12336296350934525	-0.7197077194678516
-0.17394426177364503	1.3930359846463152	1.855190517597619	-1.1543220927187823	-1.001259298478142	0.11733753828588464	-0.7451850242846056
-0.19983424474484318	1.4002070257091568	1.86624458771468	-1.1598320402230227	-0.9892176154312279	0.11183876683595753	-0.7697496540334953
-0.22464245776797925	1.4066089257637442	1.8769434179177749	-1.1651636705669821	-0.9803768343295745	0.10659356960766195	-0.793161198156124
-0.2487767863439998	1.4117648726001177	1.8862300894633748	-1.1710360059312095	-0.9735944721203073	0.10253745852068616	-0.8150290596669737
-0.27269833649694825	1.414602101707787	1.8943684297108403	-1.1770399564440643	-0.9684838012842627	0.1002735741505014	-0.8344146189660328
-0.297090451586337	1.41586157694836	1.9015619832658905	-1.1823626079028127	-0.9662169541234872	0.09909791317645314	-0.8518110773320428
-0.3219704235874754	1.4164392275078215	1.907026496636035	-1.186758603148538	-0.9649750214357637	0.09818799866697994	-0.8677683493886839
-0.34625733009383114	1.4158447529994298	1.9110246051305175	-1.1898809539997728	-0.9650804622063307	0.0975321986864425	-0.8817488298578929
-0.370001849035565	1.41375431103246	1.913275045695309	-1.1909884053492616	-0.9667612124451644	0.09604758769476393	-0.8934862486562946
-0.39300001404601004	1.4103419198059857	1.9129172183991936	-1.1892862557296318	-0.9681536044991037	0.09365729143975862	-0.9037687299705344
-0.4156868353355373	1.4065607563466582	1.9101321407142526	-1.1853127235532392	-0.9681447979837263	0.09033203960080569	-0.912915328652043
-0.43807347025889926	1.4015543517468931	1.904726092755619	-1.1788019905215725	-0.9657364458094563	0.08666087220496207	-0.9202712587752986
-0.45967122515737313	1.3946529402911982	1.8980335127688128	-1.170036165423133	-0.9629491449905889	0.08320765078799672	-0.926775923634599
-0.480124491826744	1.3872112747248497	1.8907206783250898	-1.1586113672311047	-0.960268349983492	0.07921406958238872	-0.9335502161574767
-0.4994423689657125	1.3801902167537914	1.8841530079560704	-1.1457982382606782	-0.9574275927774809	0.07412632052129109	-0.9406634503565441
-0.5174257517166141	1.3736352113218648	1.87799853301569	-1.131982677499855	-0.9537137595364328	0.06832763553483276	-0.9471497400187088
-0.5342254061577286	1.3669971731056072	1.8712415982872657	-1.1179272099542688	-0.9495008889768687	0.062105374972726335	-0.9516750840211269
-0.5502504590445336	1.3608401813898139	1.8639368785677843	-1.1032711513300937	-0.9452839141827725	0.05588252584481179	-0.9545805862262808
-0.5655438956836907	1.3559356629073782	1.8560099177222942	-1.0888346164382812	-0.9416524536865255	0.051270456319355256	-0.955448435940403
-0.5803197760915304	1.3522165101778139	1.8473166855008822	-1.0749041238352985	-0.9384967893176271	0.04758566763712921	-0.954294698597168
-0.594946592537747	1.34895690750828	1.8374532810119213	-1.0617639331590174	-0.9356528237734723	0.04449987338547565	-0.9507879049419958
-0.6109205194555525	1.3466112324797328	1.82693898327957	-1.04939512332914	-0.933112292467216	0.04185894302917181	-0.945708157427931
-0.6292054586108272	1.3450392991332303	1.8160665356208832	-1.037817246482729	-0.9296481810791339	0.03941389358684025	-0.9388528580232766
-0.6498202345606908	1.3435046583594508	1.8041781039925395	-1.0282314860464354	-0.9250644103927731	0.037210059066127954	-0.929116608144382
-0.6720352893740018	1.3412527360820732	1.7904540034776546	-1.0203693699287133	-0.9187777583358134	0.035498265700026704	-0.9169892731314573
-0.696904961970042	1.3378789285452197	1.7744235931622006	-1.0142710409827194	-0.9123179332393102	0.03379405647287742	-0.9027162615225272
-0.7240599259526285	1.3333030176623242	1.7573454828894006	-1.0101358319661093	-0.9056638666346789	0.03257106340186222	-0.887955080878035
-0.7525728004486333	1.3266561032812367	1.7383200862104928	-1.0088297949017	-0.898722684109332	0.03123034932518684	-0.8722483964809719
-0.7831574059059945	1.3175205535724004	1.7178764910290043	-1.009521014892859	-0.8906933233399281	0.029407057674540188	-0.8567789143043065
-0.815213242283331	1.3059869217683733	1.697122081423983	-1.01231324213371	-0.881804200802975	0.02728106490329346	-0.8414545120329748
-0.848521797574848	1.2929066178685265	1.6758442240865137	-1.0172053632403215	-0.8717150917017504	0.02548630229650825	-0.8260016716344927
-0.8825193133157805	1.2782082931675203	1.6540832314897747	-1.0245608828372426	-0.8632369238212761	0.024025468310848203	-0.8094011621290186
-0.9166305134428936	1.2612590403492028	1.6307568565932664	-1.0346518470000765	-0.8546147900895562	0.02321434606130407	-0.7919578427743673
-0.9509492423499909	1.2416206965934404	1.6070371556648402	-1.046370186637353	-0.8458799538191865	0.022885906614895424	-0.774450776010097
-0.9851093303672324	1.2201994851667708	1.5827540692169024	-1.0590086802041416	-0.8388266453124885	0.022134754944803464	-0.7565699172989673
-1.018839404220965	1.1973994108253927	1.5582750601184008	-1.0729965266794548	-0.8329013127930569	0.021980646518154012	-0.7380189566243618
-1.052368139683384	1.1734774922003532	1.5335970156793937	-1.0878100084805762	-0.8282519204195218	0.021732551719853194	-0.7182111258978294
-1.086929950199503	1.1483225403327888	1.5088496525680095	-1.1023504864928708	-0.8248484749801179	0.021288094350228076	-0.697819955781522
-1.123146322763182	1.12143941186398	1.4832258009327604	-1.1170561544149828	-0.8233769530324285	0.021003775045376677	-0.6765692687221899
-1.161406873435623	1.0932648143251584	1.4558744659925742	-1.1323900138849825	-0.8248926007547067	0.020622545159983824	-0.654667646459418
-1.2010675808457254	1.0630624330721443	1.4277323378279065	-1.1481076147738107	-0.8304733871782013	0.01939592787080402	-0.6326958781306504
-1.2406718371193681	1.0316128664261057	1.3993369037181036	-1.1631739441789066	-0.8372834417659499	0.01723303612249713	-0.611439183816678
-1.2798611734674408	0.9996432939456246	1.3711132034727935	-1.176874209327485	-0.8461330042364092	0.01375192889688287	-0.5897489884119548
-1.3191897602288518	0.9668057433050015	1.3417607015381738	-1.1896938434589324	-0.856279222214083	0.0096207919466888	-0.5663470135673992
-1.3588268099773562	0.9329817210060061	1.3122926596605127	-1.202323236186576	-0.8666333994553609	0.005181520669750278	-0.5410457623028219
-1.399223410475393	0.8982597793034186	1.2829454824851847	-1.2143850998755032	-0.8781131990223136	-0.0002692767325291334	-0.5151405117226879
-1.4401523201842854	0.8634278979863478	1.2537960183843486	-1.2257208580550456	-0.8899731172280885	-0.006811641349424052	-0.48899184658256084
-1.4804541787192274	0.8281946512563626	1.2245626233276568	-1.2369013797154955	-0.9014792318642125	-0.015103768766872777	-0.4617939865089611
-1.520735668245785	0.7928771149958699	1.1948028550226406	-1.2471326977219113	-0.9134363620993996	-0.02569410074652237	-0.4341720530317934
-1.5602805558474921	0.7564919143239163	1.165006483282413	-1.255791838201754	-0.9243453112744581	-0.03834156820510931	-0.40722584974869674
-1.5990988873661796	0.7194758126956693	1.1347888049120718	-1.2628934078498315	-0.9335989732570865	-0.0527356894136182	-0.3806077190735481
-1.6382976992454672	0.6814560866279143	1.1030957541417756	-1.2701930844005254	-0.9399546615751384	-0.06864777927893546	-0.35468950357937434
-1.6778821628409135	0.6429708997466698	1.070228546673753	-1.2778235106161488	-0.9447108047627069	-0.08533961409751906	-0.33043905975666266
-1.7178319600247545	0.6053763570294105	1.037175912724693	-1.2853471634048297	-0.9490492891277966	-0.10355694242559867	-0.3084042391950659
-1.757700914825879	0.5685280065575485	1.0032076897350417	-1.293149173608457	-0.9519012606193787	-0.1232543141606634	-0.2892307860744237
-1.7962696653351193	0.5321802725068718	0.9681677661730582	-1.301291910686334	-0.9523560743267713	-0.14422721340664282	-0.27207709875816094
-1.8337918964382385	0.49521441213882855	0.931931301645811	-1.3103682552676368	-0.9508867588983559	-0.16574752670160414	-0.25606667267762745
-1.8711136209833221	0.45852291322651884	0.8946562523752748	-1.3204709765660827	-0.9487597917233956	-0.18769400818129664	-0.24210402382270252
-1.9067578692623655	0.4223699725097452	0.8569453902044197	-1.332549993808451	-0.9447361717677224	-0.20850406257618637	-0.23063837721488342
-1.9403979542320344	0.3877613705287237	0.8193337568044812	-1.346502146706307	-0.9401153421377391	-0.22846441892854696	-0.21991427756356502
-1.9717761919089658	0.3534591882650521	0.782567893818085	-1.36240543439092	-0.9361632861006977	-0.24790302018191265	-0.21050304340593803
-2.0009189229854294	0.3187199890841269	0.7469536062971147	-1.3787596915735085	-0.9334805148549729	-0.2671340359350059	-0.20297365059243977
-2.0271439693893276	0.28284375861415695	0.7117647721636889	-1.3956411342710109	-0.9316434958390524	-0.28664630739130936	-0.1953721276109785
-2.0490749595219135	0.24529324359995042	0.6769940940015026	-1.4135209218276599	-0.9292420573110526	-0.3051821623502664	-0.1887135685131025
-2.067293288925535	0.20658250684141172	0.6423994678044868	-1.4311440256490076	-0.9272565201082889	-0.3228959766079239	-0.18277662903407835
-2.082330583931284	0.16715098309955256	0.60735833192319	-1.4483114124240546	-0.9273501764167992	-0.3400079504766256	-0.17853304043941368
-2.0935770891865078	0.12758949145839343	0.5724583051937501	-1.4639414951104277	-0.9283152252254313	-0.356740238583938	-0.17764955916372352
-2.1007073515792585	0.08756665388468189	0.5377753954666503	-1.478168053911476	-0.9297086337000354	-0.3730791355379507	-0.17934938720488267
-2.103716811471242	0.0467478596097005	0.5042171350230449	-1.4903751247233519	-0.9307417087107946	-0.3894641161722816	-0.18450200519137053
-2.1028267312245053	0.005111525975033546	0.47257796506978617	-1.4999062824784761	-0.9314265604541483	-0.40562178605279725	-0.19266463423047642
-2.099083119130601	-0.03719245029597504	0.4427492643581152	-1.5065482458400028	-0.9308868124490239	-0.42085387551344966	-0.20247632933505433
-2.0927436127084382	-0.07989833843716236	0.41383336840549445	-1.5103701238757483	-0.9296262017525809	-0.43513465720587985	-0.21392559895982757
-2.0837962165027477	-0.12252150309387046	0.38568781466914503	-1.511373694596418	-0.9274018571883099	-0.4485999857609173	-0.22915311816990303
-2.0737939207486806	-0.1658898188787934	0.357982821303548	-1.5082979799458895	-0.9252213649558562	-0.4619333486946642	-0.24813741050876406
-2.0623968174666514	-0.2096588889999872	0.3308974958443165	-1.5023399242744264	-0.9241547557841046	-0.4751450508777728	-0.27109501240043815
-2.0488167158983157	-0.2538927889773728	0.3054594230378456	-1.4940055030445096	-0.9217506791743254	-0.48778821101747494	-0.2971671644062503
-2.0331918264054964	-0.2979742507908781	0.2820998512152248	-1.4833780163326038	-0.9207339162415535	-0.500476755324141	-0.3246787591405643
-2.01611508593219	-0.34159906861302025	0.2612992481561552	-1.4700832848519216	-0.9198962026950418	-0.5130898378163327	-0.3540869184781099
-1.9973481362997936	-0.3849374747620186	0.24185307512012877	-1.4546162111783598	-0.9197597122116186	-0.5264415867583502	-0.3830650658233254
-1.977295320618739	-0.4279921605866017	0.22219196531790286	-1.4373758761825757	-0.9196354550675513	-0.5406950997116688	-0.41237256300701675
-1.956252043957711	-0.47068920366125533	0.2020003749369928	-1.4184855730128696	-0.9206484927602179	-0.5564566764761614	-0.44280697877173575
-1.9334657846360568	-0.5124598958634813	0.18171317201850545	-1.3983976832500236	-0.9218403331895506	-0.572910917191953	-0.47418190387518233
-1.9098074734481836	-0.5529211887594622	0.1619610413373191	-1.3773785214759366	-0.9245056162030996	-0.5905560989172314	-0.5052865707986939
-1.8841060830224559	-0.5906495442468864	0.14210990273507018	-1.3570297107600322	-0.9279059745540512	-0.6101323645612106	-0.5352716116477911
-1.8565033645044249	-0.6266777415595696	0.12151200675896677	-1.3368284638797787	-0.9311972587849902	-0.6301959278804926	-0.5642968165548726
-1.8281671524573988	-0.6615522797630469	0.09987093104038448	-1.316345285200531	-0.9354064442125295	-0.651499629657708	-0.5933337527273514
-1.800501707370419	-0.6957340843541285	0.07655378343899129	-1.2961589139903322	-0.9391324890345366	-0.6735525815684321	-0.622619768118261
-1.773434843585812	-0.7286634450819732	0.05191433745437539	-1.2764342442793248	-0.9424725225343108	-0.6963602744148796	-0.651741752995507
-1.7465918537833152	-0.7593387095346632	0.02657715600309711	-1.256583063746435	-0.9458501034329598	-0.7202944248613343	-0.6809716953204489
-1.7197140492599887	-0.7885194559379646	0.0016267248801923317	-1.2365905540656978	-0.9485040451072374	-0.7440740775999696	-0.7110986632956707
-1.6922643626666067	-0.8157384722752299	-0.023316933649726944	-1.2167578657123177	-0.9506543438220978	-0.7672314895790034	-0.7417806497626952
-1.6654509328032676	-0.8414263262863501	-0.049362658349916363	-1.197393763709327	-0.9518875783778289	-0.7908216962022974	-0.7728861626407934
-1.6399920873233742	-0.8665884421638034	-0.07631625061835418	-1.1780631050661101	-0.9522207511833346	-0.8139485410213985	-0.8050337185180254
-1.6171973234141919	-0.890749148645991	-0.10402690106585503	-1.1577566605943965	-0.9524427876957355	-0.8363833657197923	-0.8391729200156318
-1.5967969394946926	-0.9135981605629911	-0.1317275667196685	-1.1365697201529568	-0.9505952117488928	-0.8598607460295825	-0.8752755965312025
-1.577765093785542	-0.9346689468664906	-0.15925271621334583	-1.1155345154278438	-0.9457057850192511	-0.8835662480221399	-0.9119454059718332
-1.5588255970173837	-0.9538963518015844	-0.18739372230136048	-1.0939763716982893	-0.937417733683341	-0.9072399581365803	-0.9501039411447014
-1.5400211896106326	-0.9719514985666294	-0.21633483008006005	-1.0718167520148365	-0.9277368641227888	-0.9300831535648919	-0.9902317319290598
-1.52128060221885	-0.9894237329330228	-0.24599546117285176	-1.050213523467492	-0.9157455307342334	-0.9502992009372073	-1.0320092850774882
-1.502540364531205	-1.0045060865329942	-0.27715243964730796	-1.0289075684428879	-0.9011595148000713	-0.9695406267799611	-1.0737657665940128
-1.4853860790669329	-1.0171099747708545	-0.3095902226914685	-1.0069518577687766	-0.8834936073131648	-0.9886039774916513	-1.1160176259595442
-1.4691521218192036	-1.0267586503166823	-0.3414803902756159	-0.9838482631309395	-0.8648304983695785	-1.0068928235319994	-1.1582729081408416
-1.4529427610595098	-1.0334860358014673	-0.3728306381219245	-0.9598830129435598	-0.8444820585099113	-1.0254277888725405	-1.2002980196264816
-1.4357209995270415	-1.0383795640646882	-0.40401220898160217	-0.9359329304816209	-0.8222581163956822	-1.0434463574173278	-1.2415738422720635
-1.4177157261714803	-1.0412789348511742	-0.4355179316344266	-0.9110696107884306	-0.8013275041642866	-1.0603427376210688	-1.2815077964726795
-1.3995432041236033	-1.04250208464184	-0.4671399303535475	-0.8848262067673349	-0.7813342929855183	-1.0761457725416739	-1.320508725075956
-1.3811829863982623	-1.041532166370594	-0.49757648969740614	-0.8576991407064034	-0.7622946621180752	-1.0910217341558694	-1.3580685981834746
-1.3628481353148443	-1.0390213109309934	-0.526951347562777	-0.8301140973952537	-0.7429751541787801	-1.1055790914727353	-1.3936512818777276
-1.345163864228633	-1.034226473563046	-0.5559608448333405	-0.8019890414791337	-0.7224603560271139	-1.1209315107445983	-1.4274979278057076
-1.3280591588992077	-1.0290045833063346	-0.584076763321112	-0.773817110257889	-0.7028189092381935	-1.1362182303981738	-1.4607642285387579
-1.3098271356770175	-1.0225989092580297	-0.6120661819854261	-0.7461548188090743	-0.6838678279418554	-1.151210638634527	-1.4920234456389967
-1.2897548520726265	-1.0140622818025384	-0.6397862812923506	-0.7194711292852631	-0.6656276326133679	-1.1661311453110976	-1.5211205982776148
-1.2697427376432564	-1.0033420541107163	-0.6676072298407172	-0.6936031669867968	-0.6470285000888492	-1.1801367127766698	-1.5489798298457416
-1.2518836535329259	-0.9911769293432552	-0.6952773227806927	-0.6682173627971373	-0.6271369805107004	-1.1933168917593762	-1.5747852388492922
-1.2357088613129776	-0.9772251546968261	-0.7225309078460811	-0.6447706873612853	-0.6061764513869323	-1.2053995605278711	-1.5981314021958974
-1.2206918389270924	-0.9615494906137251	-0.7484448624887091	-0.6234566148106262	-0.5853624135381948	-1.2165006951592678	-1.6193158143713207
-1.2069390160748064	-0.9447555152661113	-0.7727097789408907	-0.6041002033024128	-0.5636748101642155	-1.2264893709563387	-1.6375175290085313
-1.194488508563276	-0.926887874117481	-0.795695521095208	-0.5864436260214523	-0.5420755517705288	-1.2356741743541126	-1.6532616251464434
-1.184666661384669	-0.9079500591716224	-0.8169842344999251	-0.5697426659306735	-0.522079061351302	-1.2448244947598774	-1.6662319731135151
-1.178468373260739	-0.8878231822477702	-0.8378110185029432	-0.5550302969634748	-0.5028797117176946	-1.2537692023811386	-1.6760401956479323
-1.1760291256806061	-0.8671452568187856	-0.8583722748738472	-0.5427299728873287	-0.48484209824223595	-1.2624212431425361	-1.6844850760181105
-1.1763276643573732	-0.8467115597879395	-0.8793462509198784	-0.5333062730770004	-0.4668838458797291	-1.2700268910137662	-1.6920168977711612
-1.1779237233644726	-0.8264176456208049	-0.9004259000815368	-0.5261943510690656	-0.4504123385197654	-1.2770479577185987	-1.6970236974074342
-1.1788232693186058	-0.8049791926783888	-0.9209104526081794	-0.5218421813304923	-0.43608730503394644	-1.2835406824322233	-1.6989010735402135
-1.1799555323799387	-0.7831428739164867	-0.9405738117036477	-0.5187625321162628	-0.42262040695334463	-1.2896750578279872	-1.698301764024597
-1.182384129889203	-0.7606427918957837	-0.9596426687041872	-0.5163960475566165	-0.40925649908090533	-1.2958783753183738	-1.6962840128271135
-1.1864178529724145	-0.7380493156763206	-0.9793123175347991	-0.5156163547896768	-0.3963996591594982	-1.3027052991834691	-1.694159693348321
-1.1918219416352467	-0.7145028544180442	-0.9987267205977379	-0.5170528384807278	-0.38403313104426007	-1.3090929016499024	-1.6910358025692964
-1.19767917073561	-0.6907226981247863	-1.0180316316020868	-0.5210100908481561	-0.37190808612736215	-1.3140867718822629	-1.6871054329388713
-1.2023374536405322	-0.6659731690874446	-1.036640797937707	-0.5265576932886958	-0.36024573151057904	-1.3173835826447144	-1.6820987430096184
-1.2053909354541055	-0.6405294794945419	-1.053385595848439	-0.5333556014022133	-0.3489739527826243	-1.3189594546877508	-1.6753582448971347
-1.2081375788097148	-0.6149286603701327	-1.0686654906921753	-0.5410633071444827	-0.3386630872862527	-1.320433501377458	-1.6671224484936202
-1.211402481960511	-0.589167661832634	-1.0824678622666732	-0.5497499466654608	-0.32806563626903473	-1.3207507394617126	-1.6581586098103518
-1.215647693459299	-0.5638502758393491	-1.0949554066814615	-0.5588398530676992	-0.3184373622081596	-1.3193297321866457	-1.6500969819730218
-1.220252956190646	-0.5385768149895008	-1.105381719526662	-0.5696538266760043	-0.30806911536279036	-1.3161540466183277	-1.643733940273739
-1.224000011093915	-0.5139700634434107	-1.1143714288505338	-0.5827533045241254	-0.29667565417754216	-1.3102872080114527	-1.6374013648051673
-1.2256373944154104	-0.48918538846019355	-1.1220918326772065	-0.5967982113157588	-0.28481966519162116	-1.3015528640737843	-1.6309008508727358
-1.2243116034526609	-0.46481085711386566	-1.1292990890265937	-0.6113020524359971	-0.27279665640963724	-1.290324688482089	-1.6244688784016923
-1.2205973148924647	-0.44053158754991967	-1.1348356120091045	-0.6269757995994556	-0.26112237294903917	-1.2767164121558545	-1.6188218358576425
-1.216058519636285	-0.41708496062348516	-1.1388115667579803	-0.6438971303527394	-0.2487263923662421	-1.2628006000170124	-1.6137554983761737
-1.2109382531524129	-0.3944533685356191	-1.141943610574076	-0.6617862476281905	-0.23510651821288894	-1.2487244455363886	-1.6090783959517794
-1.204873209578651	-0.3722856530485428	-1.1435266049170827	-0.6800004271060267	-0.2210279715698403	-1.2334121068588577	-1.604830295879424
-1.1961383308082676	-0.34978030100829505	-1.1439889408149164	-0.6992233528432981	-0.20668264292942967	-1.2175526014788778	-1.601435188493942
-1.184880208407889	-0.3274329052987129	-1.142883957652493	-0.7193280785172522	-0.1904010671846323	-1.2016318993484902	-1.5983697367171874
-1.1722449174032088	-0.3054786256848452	-1.1413962031052949	-0.7400040438753135	-0.17585062359203008	-1.1855017951777447	-1.594657907726696
-1.158397282163568	-0.2836858125879965	-1.1396164973988636	-0.7605951703622014	-0.1651845937921192	-1.1700763073360125	-1.5911954543698645
-1.1441791609660759	-0.2626424747416869	-1.1367114893929797	-0.7818696589198586	-0.1569721656448808	-1.1549044135716364	-1.586705309280786
-1.1301239237821272	-0.24190681650478119	-1.132578960017568	-0.8033428373558726	-0.14940622259113112	-1.1411820225682845	-1.580571029576338
-1.116367137994874	-0.22146487802983528	-1.1279030528304679	-0.823281361539657	-0.14296421955324334	-1.1300390770545095	-1.572819274133182
-1.101832760637737	-0.2017689655385566	-1.1218264079515514	-0.8426915033679447	-0.13921615740051607	-1.1193488275701495	-1.5644496572503805
-1.0856939264380148	-0.18327065822431507	-1.114264152941141	-0.8625934364164329	-0.1385480404354451	-1.108594594880735	-1.5558756896803367
-1.068613464288137	-0.16648376279620938	-1.1070289198461467	-0.8833863216450626	-0.14012449451290826	-1.0976926029234904	-1.5472863852135914
-1.0513821204539897	-0.15174376808942805	-1.1001788269851887	-0.9047261469314851	-0.1438698513906242	-1.0862804984803505	-1.5386019317206796
-1.0335802122931257	-0.13843041629309866	-1.0936637616223432	-0.9267380711534345	-0.1506374301731088	-1.0749286779588132	-1.5294966113448043
-1.0153567956883178	-0.1263341472067833	-1.086397458982771	-0.9495437283321966	-0.15504093823161763	-1.0638763142680188	-1.520379510562848
-0.9974114510726644	-0.11546616759184247	-1.0788351095437907	-0.973739622189209	-0.15838501417159795	-1.0536105214349922	-1.5116620077672025
-0.9801102967097725	-0.10565148322415341	-1.0725124029740547	-0.9987492642773061	-0.16307432570850633	-1.0449363836689205	-1.503998175216692
-0.9632231563945446	-0.09716279704327418	-1.067195277090445	-1.0242591035665987	-0.16962891526522467	-1.0367321388775483	-1.4980730754749412
-0.9461014686624836	-0.09095869260593	-1.0629753466108949	-1.0512062128117865	-0.177765674232855	-1.0281462363317762	-1.4942151948576177
-0.9299526966627146	-0.08565986190165457	-1.0610769170373253	-1.0787068100585153	-0.18375913000421767	-1.0208099878082506	-1.49241732905163
-0.9165853294681893	-0.08150503159010314	-1.0614401930893855	-1.1057395401023755	-0.18816515136562012	-1.0146357058811517	-1.4926381034032263
-0.9053621444177103	-0.07833627299512416	-1.0631391750042052	-1.1328640190543848	-0.19112186146462296	-1.010438261714316	-1.4938823538197898
-0.8957052036346774	-0.07608844134393764	-1.0663933391972096	-1.1603583316601331	-0.1935801372744662	-1.0082668217064312	-1.4952111899462237
-0.8870461666454619	-0.0744232487035172	-1.0715971854157758	-1.1881468001678577	-0.19542064219170902	-1.0083560384762493	-1.4970555184944194
-0.8785733745984518	-0.073716901368995	-1.0794367886253677	-1.215378366068246	-0.19899999783400024	-1.0109255733753122	-1.5001116445603173
-0.8706931470934066	-0.07406884580826453	-1.0896729364366629	-1.2416292600726917	-0.201611823057619	-1.0152666467046523	-1.502909508684566
-0.8636226951238103	-0.07560129904722228	-1.1016567434006153	-1.2674014564047138	-0.2019213019155273	-1.0207703289736858	-1.5054736289296435
-0.8575940232032637	-0.0780757731359441	-1.114979980837402	-1.2938331235850098	-0.19998946507567794	-1.0275222399989972	-1.5083925323739305
-0.8522331854121319	-0.08160672039235567	-1.1299469332416392	-1.3210424726829204	-0.1959998698643272	-1.035282702888155	-1.5113899251874066
-0.845812010397879	-0.08650645590013313	-1.1457088918971792	-1.3489566218104996	-0.19121205262260937	-1.0436701932392103	-1.5151962532541
-0.8371835629012077	-0.09202515401268199	-1.161435954601019	-1.3773888600890463	-0.18523331341292099	-1.0531225524907701	-1.5198680375767328
-0.826948602856376	-0.09768475803279887	-1.1761663512613623	-1.405069524317954	-0.17841696743286378	-1.0634849482784894	-1.5251257519681733
-0.8154839465247392	-0.10422217462160005	-1.1894982414393573	-1.4328197835580867	-0.16922134936518168	-1.0749894226390542	-1.5308304599557705
-0.8040405417667759	-0.11194985597222182	-1.201974273936536	-1.4604910576694643	-0.1583968368238437	-1.0873101130554044	-1.53724428466515
-0.792804241733208	-0.12033541285985144	-1.21300695579023	-1.4893333829732178	-0.14612491914700207	-1.1002303981256947	-1.544223320255199
-0.7810450845176364	-0.12937144866152317	-1.2232445800152398	-1.519330520136761	-0.13438511226218963	-1.1138936443490086	-1.5518993103396213
-0.7695995178997133	-0.13875907340859386	-1.23328311492792	-1.5499942929199186	-0.12360902120206087	-1.1276771009669637	-1.5602459610060069
-0.758610759634687	-0.1495895206833303	-1.2439689238078302	-1.5797763298630105	-0.11406393963294537	-1.141883809932367	-1.568190666443857
-0.747463354909677	-0.15996166193847755	-1.2542517038301826	-1.6086993840038684	-0.10597007682781463	-1.156804183227746	-1.5754918371767328
-0.7383102942247386	-0.1701557101143223	-1.2633185920811407	-1.637000294355684	-0.099117297221974	-1.1724682902363408	-1.5823544230182618
-0.7309427009723217	-0.180819987400224	-1.271698823247884	-1.6649534603505314	-0.09346154055407971	-1.188594548570221	-1.5887663548826025
-0.7260199598696939	-0.1919320081560001	-1.280186807235537	-1.6929985223157484	-0.08794088356283905	-1.2053877981743082	-1.595422469445585
-0.7229500507685828	-0.20342227729788456	-1.2899993282692532	-1.7206330990030303	-0.08370658095898327	-1.222296883792395	-1.6021299844386907
-0.7217083731240669	-0.21557681646522153	-1.3007158009078998	-1.7475759169440694	-0.08052588660885629	-1.2397713402178097	-1.6081713472587864
-0.722546853206047	-0.2283797685458066	-1.3139348465631129	-1.772112917610592	-0.07887566059361151	-1.2584595948116484	-1.6120765040130707
-0.7260424927333221	-0.24214665913775457	-1.3281247044816251	-1.7939241703595534	-0.07787323321213027	-1.2784304948515242	-1.613747841761001
-0.7315051732359055	-0.25681074100325113	-1.3419779250846178	-1.8135551607806946	-0.07713577571439015	-1.2995979806521298	-1.6140671555192319
-0.737877362696213	-0.27155552622142426	-1.355205674777198	-1.8325200783481779	-0.07598875193670021	-1.3217814970139452	-1.6146492169461837
-0.7466951757160684	-0.2872300259599832	-1.3694356701407677	-1.849727275735486	-0.07413529272874128	-1.344321507284424	-1.615500203056871
-0.7565010774097543	-0.3030158436794796	-1.3853456654742018	-1.8659542884420612	-0.07241617453513323	-1.3664958910194869	-1.6153513416640979
-0.7683636124497597	-0.318282207805645	-1.4026104767718985	-1.8811874601842755	-0.07095482241263058	-1.3879086187925005	-1.6144770811887525
-0.7815570820885478	-0.3329371214465923	-1.421251979290125	-1.8960156488527355	-0.06922831334957016	-1.40816303257152	-1.6122398154486828
-0.7970875537144413	-0.3475966823778524	-1.4405148666542251	-1.9101497418382485	-0.06765480535741514	-1.4276970678824776	-1.6095404016556762
-0.8144875176693508	-0.36235744014680654	-1.4604946628668944	-1.9242193364774873	-0.06532996475356753	-1.4462290546627532	-1.6063909352384087
-0.8322843146331268	-0.3771467111664113	-1.4799698638995578	-1.9392019019287325	-0.06266842443921139	-1.4628867144977507	-1.6044842307290947
-0.8502889163850469	-0.39167687777072624	-1.4992754998503888	-1.9555220350159217	-0.05829804537368431	-1.4771372988270608	-1.6048596235504262
-0.8691049136091151	-0.4055614335311542	-1.5189925288784838	-1.9726808482658358	-0.05310395141258842	-1.4902141550793047	-1.6061118311510647
-0.8895593248928941	-0.418822750929928	-1.5388906453073607	-1.9906887849063533	-0.04736327458947958	-1.5016686840960174	-1.6065782142747211
-0.909294980208445	-0.43238853900593466	-1.5577442629084308	-2.011217867457676	-0.03889899868303887	-1.5118654165116128	-1.6064253379908073
-0.9288529514090127	-0.4466871388553329	-1.5767651717981832	-2.0330649098064315	-0.028462841223677357	-1.5212905596325088	-1.6059406723361458
-0.9478299134068013	-0.46180706734689303	-1.5955835228047426	-2.055652632436912	-0.015695337225215225	-1.530161262398589	-1.604176521645888
-0.9664013591404818	-0.47738746287697825	-1.6134731280672734	-2.078097465490773	-0.0014575967967185577	-1.5388518236127908	-1.6005696581505613
-0.9836562182360538	-0.4927124071535632	-1.6301800250460017	-2.1002593371272495	0.014347058388025538	-1.5479792572540063	-1.5947249824818763
-1.0005383279219302	-0.5069365875230027	-1.6461440674376566	-2.122166947427021	0.03169561058806683	-1.556677218041214	-1.587707960145411
-1.0175603312525383	-0.5195989685005924	-1.6617589995367148	-2.1440796778663413	0.04855246893838186	-1.5654887547520724	-1.5794001649545628
-1.0343886313205208	-0.5314221444286545	-1.6770834039894877	-2.1660402826328147	0.0647525005230776	-1.5748204235755847	-1.569176252187924
-1.0493661614270997	-0.5430138272859313	-1.691557501546496	-2.1883086397209204	0.08169886140257926	-1.5836310493210604	-1.5586150365294487
-1.0621017277588223	-0.5547933160949866	-1.7057466947404318	-2.211174423648607	0.0990416246451834	-1.5925814646217853	-1.5488266683750538
-1.0747324476831306	-0.5653157296986543	-1.7196562864235865	-2.2330369076736862	0.11429712674450787	-1.6019106896073203	-1.5388479825024735
-1.0863551963455573	-0.5753066655592989	-1.7315235001010076	-2.2544567999260074	0.1270148258540377	-1.6104494056959495	-1.5282740390735932
-1.0966806315133568	-0.5844762049060278	-1.7422107070970503	-2.2756190368212015	0.13624496175781312	-1.618453447646708	-1.5184369930560255
-1.1065974047897131	-0.5932393721876045	-1.7522703106697088	-2.296798581628708	0.1435173098514311	-1.6261910859459834	-1.51183834001642
-1.1164871500797573	-0.6016932785927664	-1.7611070623552072	-2.31824935402987	0.14971953728485318	-1.6335762378826153	-1.5083132992048691
-1.1250594232444426	-0.6109618184509773	-1.7685450622121388	-2.3397821998746924	0.15289797092156837	-1.6399932157437291	-1.5068767888579324
-1.1327539301748082	-0.6219434973498014	-1.7754783484138947	-2.361789481598647	0.15562497880297071	-1.6454245421898517	-1.5063530659587212
-1.139370026515392	-0.633857497412475	-1.7827587889521774	-2.3842105834849576	0.15801075784388796	-1.649701329863614	-1.5076555400700946
-1.146758924059688	-0.6465078866373182	-1.791741823881346	-2.407042928736851	0.15745452620797332	-1.6546389547657125	-1.5102922225816096
-1.1559541663329338	-0.6592496197497788	-1.8020066456322823	-2.4290769723799417	0.15396680831345794	-1.659833009715039	-1.5139072382932728
-1.1666813719463587	-0.6735667542326319	-1.8145417005476014	-2.4513318318979382	0.14868697396799943	-1.6649027387430082	-1.519029409071786
-1.1809027133779195	-0.6891341676553754	-1.829907253280561	-2.4731851782125673	0.14140969277975524	-1.6704026051986496	-1.5255573583409838
-1.198526064287978	-0.7067569159491517	-1.8481940582330998	-2.496053937391449	0.13184863724087822	-1.6762844791516818	-1.5315603993033717
-1.219639211008872	-0.7268115245887605	-1.8701463248737014	-2.5201647932130737	0.11972258093171478	-1.6822809072936686	-1.536112365724316
-1.2445863284170544	-0.7488397087792079	-1.8965639342634206	-2.545300930240332	0.10435040400196491	-1.6877476817222836	-1.5404439304011668
-1.2743834915266512	-0.7720252264934999	-1.926939558916023	-2.5716894041392373	0.08745905620596856	-1.6946061156618113	-1.5450356294141259
-1.3082147616503008	-0.7964100848333967	-1.9609958976822475	-2.5978916248716706	0.06893724711255214	-1.7027070957095054	-1.549521733089086
-1.3464856251280595	-0.8218850798746448	-1.9985929735805572	-2.624145522194562	0.04795992462577514	-1.711999425051019	-1.553475674880173
-1.3872879554647228	-0.8482194476161105	-2.03827774109049	-2.6503436839402403	0.02701722453006132	-1.7205152636214904	-1.5569202598348202
-1.430423308651156	-0.8751694267415246	-2.0805230693777634	-2.6766921224981806	0.005679517826875938	-1.729172542315233	-1.5610746199727927
-1.47633707285436	-0.9024370601549948	-2.125084110797969	-2.7029300859470764	-0.015197667828556638	-1.7383536766734138	-1.566122056969015
-1.5241156390062667	-0.9305716471459654	-2.1732395165304594	-2.729795067579388	-0.035400263515232594	-1.748242729981039	-1.5719925472994698
-1.5752246766705655	-0.9582920549884374	-2.2251510267252272	-2.755971229079499	-0.05296714341290358	-1.7587264061370658	-1.580045092204034
-1.6281749483617205	-0.9846331475710652	-2.279662720948692	-2.7814880311220964	-0.06949708333959956	-1.769323930750546	-1.589959798750084
-1.6826817468083766	-1.01013216503247	-2.3354620949732574	-2.8062277132279396	-0.08390183150318688	-1.7805727245883898	-1.6013351983585056
-1.737791648428646	-1.0356177953564147	-2.3934678852526954	-2.8298352866477625	-0.09671576943915375	-1.7907419949768137	-1.6136018313092697
-1.7943231453399155	-1.061052437736717	-2.4518698390987987	-2.854330315907008	-0.10859646316320404	-1.7995663748593211	-1.6288671678302231
-1.8521446292201	-1.0858837005296416	-2.51104462191865	-2.8787864384268564	-0.11964354862455835	-1.8080834662032896	-1.6476826765472417
-1.9114631476134563	-1.1106393982898124	-2.5715953949998123	-2.90333474802271	-0.13106850648630108	-1.8168483781441929	-1.669274869344393
-1.9733978374522747	-1.1355031351116922	-2.6330713320997985	-2.9277691565652466	-0.14222097696001318	-1.8255072713978662	-1.6912832426993765
-2.0378379793148627	-1.1607415215518777	-2.6953098941788647	-2.9523407373245143	-0.15339543825405116	-1.8334577025584444	-1.7135131158909382
-2.1033837217983224	-1.185204549925867	-2.7577175248749435	-2.9757773017684435	-0.16514521012408326	-1.8404976019629187	-1.7365333582766733
-2.168754979329996	-1.2105000030040218	-2.8204843334847407	-2.9984942138814126	-0.17809991634208694	-1.8474756724298296	-1.7600956524509361
-2.2347925409411413	-1.2378035836783656	-2.8835657664623837	-3.0208544704876514	-0.1921406115932245	-1.8538518009640264	-1.784409380763767
-2.301204919489144	-1.2658621088721829	-2.9475561342996963	-3.0425465270940975	-0.20719440727596045	-1.8591822630718895	-1.8096900901536148
-2.3684676310451493	-1.2938001761232543	-3.011977124492783	-3.064098687755415	-0.22399546960335695	-1.8641752479362776	-1.8365276680890834
-2.4368394831675384	-1.3220498764625517	-3.078231528711813	-3.0839098599508645	-0.24050565756936665	-1.868779287635901	-1.862894455723177
-2.506725374434986	-1.3509392853890563	-3.1462531492614194	-3.1019679060744934	-0.2579100243580785	-1.8720550507685643	-1.887985838907443
-2.578730130046371	-1.3800496114543845	-3.2158224943332145	-3.1185981618488032	-0.27597866680832084	-1.8745634546930336	-1.9129292209233688
-2.6512092690754394	-1.409534073755023	-3.2866504001097825	-3.1340430749416135	-0.294730004910409	-1.8758066028886422	-1.9396458063805018
-2.725114039973451	-1.4386934072074093	-3.3589673524190493	-3.1469059970364235	-0.3169080208473067	-1.8760651586644288	-1.9684163181215963
-2.801400554159177	-1.467594683102272	-3.431794406472068	-3.158144729601923	-0.3400721498749838	-1.8758857813464125	-1.9987927748605467
-2.880067196627542	-1.4958554909188806	-3.5050953319782447	-3.1678426479361215	-0.3652416827341148	-1.8748788414038704	-2.031120117400635
-2.960063713452486	-1.5235261905162707	-3.57892450804034	-3.1756367866630453	-0.39244874576881617	-1.8736880946684134	-2.065455979884484
-3.042352532401439	-1.5517397659316705	-3.6532244052308473	-3.1816854076716954	-0.4216846535431138	-1.8717248362602632	-2.1013857418061304
-3.126159943920434	-1.5813862514424164	-3.727289653641415	-3.1852586861373857	-0.4526933609450253	-1.8693888832861838	-2.138932367149128
-3.2113343608117164	-1.6114872415210082	-3.8007761156920883	-3.186579569518027	-0.48619175749683924	-1.8667329909040358	-2.177943365160042
-3.2977000067940128	-1.6417196368947014	-3.873624957001932	-3.185404447605433	-0.5213685457394999	-1.862656994007566	-2.2183799387155334
-3.385614329036538	-1.6721441313062964	-3.945818663067811	-3.181963698179255	-0.5578306061895728	-1.8572916330625238	-2.259116494847278
-3.4755814475739726	-1.7023643814107723	-4.0171154968823375	-3.1760415707289633	-0.5957952011654892	-1.8509211303934072	-2.2989565742963447
-3.5662834509799546	-1.7333390109347249	-4.087213953874864	-3.168795346987194	-0.6330179541926069	-1.843748658750201	-2.3377293892783966
-3.6581751107978606	-1.7644875943323108	-4.157740401814291	-3.1592268620327544	-0.6712631518495784	-1.8360858392148742	-2.3763650006564525
-3.7509841800963324	-1.7960488421581196	-4.227303132042924	-3.147685893054424	-0.7095581854432896	-1.827249123877788	-2.413922103604959
-3.845526138665996	-1.8277834488402995	-4.2966483043002555	-3.1339483972092217	-0.7473180722485153	-1.815856018306545	-2.4494930979537144
-3.940834492007014	-1.8586282073275642	-4.366099236932723	-3.1177106465957265	-0.7865093932438486	-1.802740695366361	-2.483882495643866
-4.038315400556736	-1.8883811211160861	-4.436447282026876	-3.0995349264142074	-0.8261370465109525	-1.7889664684922746	-2.516507680185396
-4.137856087772803	-1.9175363235482856	-4.506764192321984	-3.0790253729253783	-0.8667086029271763	-1.7744370279639432	-2.5489140110480117
-4.2398244531082625	-1.9467481978113974	-4.576471845599636	-3.05593327941285	-0.9083714613077712	-1.7603523725888142	-2.580966118729623
-4.342756885267202	-1.9756502673185832	-4.644637946515407	-3.0299049733255083	-0.9515671793692106	-1.7457805396054227	-2.613613708857604
-4.445529136535135	-2.004573030278756	-4.711539611266542	-3.0010222094058556	-0.9946045713959109	-1.7301872102350107	-2.647355355063182
-4.547907791635007	-2.0326961315779246	-4.777070953461942	-2.9694348205292993	-1.0387328106731457	-1.7135820788455247	-2.6824607994786267
-4.649233764031968	-2.0606563069053925	-4.840263323764751	-2.936134256728497	-1.0822550717597945	-1.6963288146551434	-2.7187170528883935
-4.74956391873901	-2.0883650372249867	-4.902222692923179	-2.899809926286817	-1.1249859321042583	-1.6788872775836186	-2.75735813304381
-4.848210121825117	-2.1156792464759375	-4.96235765790673	-2.8609665676529237	-1.1690450879131986	-1.6625738395823373	-2.7993185064473574
-4.944922347358344	-2.14348565782521	-5.020341720332838	-2.820686032432092	-1.2133085474460177	-1.6471450956437261	-2.843790713334564
-5.0382565569101825	-2.171805402632714	-5.0761393616630635	-2.7785614520299546	-1.257687939166831	-1.6307853998441502	-2.8908410409283847
-5.128658084052702	-2.2001661084961697	-5.130188484304419	-2.7353797742922645	-1.3012904048601925	-1.6140353209216427	-2.940329996745361
-5.214893291200958	-2.2290850996564195	-5.181686592776059	-2.692112975835815	-1.3444247569311882	-1.5963828377766696	-2.9924329010307202
-5.298582883998532	-2.2588175237230845	-5.2320657891665805	-2.6487027005476684	-1.3867204973780962	-1.578969294968579	-3.0469015874313614
-5.380263165916435	-2.289419271737195	-5.281403755641957	-2.6059103309769407	-1.4293383111818927	-1.5624762168832902	-3.1038513241842294
-5.460046335311847	-2.3219917251141897	-5.330499119787428	-2.5634591700012233	-1.4717088078093559	-1.546985243508143	-3.1633433323871496
-5.53747883844355	-2.3562881440020678	-5.378405038871944	-2.521379932610921	-1.515456214044552	-1.5317044392976105	-3.2251881641763247
-5.611722139159915	-2.391855626490361	-5.424479032963846	-2.481259594582352	-1.5621446106935308	-1.5164629140451342	-3.288591266731905
-5.6843127642317	-2.42964822990445	-5.468852760631089	-2.4425878675583936	-1.609518261620505	-1.5014259493078688	-3.3536735150610038
-5.755310873620793	-2.4693950681744425	-5.512122018730529	-2.4055101853382155	-1.6581102924995141	-1.4867087008202142	-3.4210727695966505
-5.82580483511142	-2.510845121920715	-5.553251123877059	-2.3710547458707865	-1.7085513679613686	-1.4734304387522925	-3.4914349039976043
-5.895370810511621	-2.5541913067613935	-5.593734676793822	-2.338406280523924	-1.761096854695822	-1.4616510476404554	-3.563466979913616
-5.96434709358338	-2.5988692903939405	-5.634228227358137	-2.308265204034272	-1.8143318877029047	-1.4517641532603827	-3.6371333765447735
-6.032718151949185	-2.6448240079176735	-5.674344004256977	-2.2809669718436307	-1.8683111621880883	-1.4436245375552428	-3.7128194636282816
-6.1003224243693595	-2.6929178590311116	-5.7141253731267305	-2.2560961608090806	-1.923590065849646	-1.4375630093622975	-3.790745343395022
-6.167036134962026	-2.742636335809463	-5.753032147015386	-2.234250402869497	-1.9808262616470709	-1.4335732317383736	-3.870664002990594
-6.2348667503161606	-2.795003229340874	-5.7919443534751744	-2.215573041635947	-2.0397179987506875	-1.4317596560329142	-3.9528469116588845
-6.304713696636751	-2.850305697097628	-5.830677290538211	-2.199709282375143	-2.0992357666880315	-1.4320281302989213	-4.037232650653301
-6.375735095252667	-2.907672378997388	-5.86956536704934	-2.1871442998993875	-2.1610129177043644	-1.4346532048436607	-4.12353233488302
-6.448519201501419	-2.9671831935710027	-5.908971169504576	-2.1779677612328427	-2.2242844159975963	-1.4400298951786434	-4.2111085307089215
-6.522433485165482	-3.029824142089947	-5.950048353280938	-2.171345272102599	-2.2889803099213193	-1.4476836687148382	-4.298753528043531
-6.597019167756012	-3.095479325457261	-5.991456061953568	-2.1681936624664297	-2.355914834666176	-1.458031047177802	-4.387642448247441
-6.673121699321782	-3.1648988080502263	-6.033159145977549	-2.1680908922280864	-2.4252130320793217	-1.47078531525287	-4.478012108478477
-6.749801660113679	-3.2388025665436286	-6.07588122301549	-2.171483320197123	-2.4977304967729754	-1.4851764182608966	-4.569962075241217
-6.827763367621219	-3.3161786500479815	-6.119835576023568	-2.178419243972428	-2.573198973979442	-1.501402976161071	-4.663174470129531
-6.906706336311509	-3.3969017022153767	-6.165471117024846	-2.1895535594506663	-2.649792202420426	-1.5189126947382252	-4.757214964772076
-6.985605562240589	-3.4811065612098746	-6.213163467187878	-2.204620961569015	-2.7289278402058286	-1.5379211316593444	-4.8515349046242475
-7.064412986206335	-3.5682089204190466	-6.263872161902633	-2.2235494971357705	-2.8100415363097326	-1.558181519737248	-4.946465934426331
-7.144014354338643	-3.657994482699758	-6.317141966301983	-2.2462981948634613	-2.8920405857601788	-1.5793165756508913	-5.042154719591973
-7.224241193443531	-3.7505697961341617	-6.372695179103351	-2.2729152173271716	-2.9756008121778783	-1.6014043991122033	-5.138575319281304
-7.305471631797988	-3.845680300919384	-6.430532322286392	-2.30398624429578	-3.0588687673422097	-1.6242974639254601	-5.236501262178864
-7.387404191670638	-3.944271775477592	-6.491565183039356	-2.33924000158833	-3.1421511718021153	-1.6475783930215722	-5.335187245647938
-7.469298928446189	-4.045611338620553	-6.5556224004502965	-2.379305751393815	-3.224983285030432	-1.6722315016353533	-5.434604643081209
-7.551699779998375	-4.149637225322274	-6.622321616254487	-2.423763902512973	-3.3074172308652035	-1.6978234072605585	-5.533940094009083
-7.633941916772191	-4.256203033211782	-6.691922335443719	-2.47240412221503	-3.3895550154584617	-1.7236881854295134	-5.633679137221977
-7.716145128441454	-4.364983954683007	-6.764364179149912	-2.524527426366672	-3.4722551199253577	-1.7502944895384076	-5.73430276917402
-7.798033856183815	-4.475605944835917	-6.838786797346308	-2.5811063152858185	-3.5535966165535555	-1.7774832055240921	-5.835110488124568
-7.88005552142115	-4.588297534018459	-6.915254033229947	-2.6422306751353113	-3.6336851956502945	-1.806214539341405	-5.936237494032857
-7.960081432348027	-4.703217743767342	-6.9934827723614985	-2.707919868097777	-3.7134776084861087	-1.8363949989590271	-6.036976038741403
-8.038177500025355	-4.820800056142396	-7.073277402463241	-2.7778126135400947	-3.7904029713255856	-1.867540946616276	-6.137301656979375
-8.114007728618763	-4.939806264745111	-7.153529470372946	-2.851149297917168	-3.867068054835224	-1.899549869292243	-6.237747726075198
-8.188329853772574	-5.059236145252432	-7.234532297534262	-2.9285068077508867	-3.9425278142159845	-1.9321460954864074	-6.337745981017584
-8.26058979083778	-5.178779843494411	-7.316355039368361	-3.0102541109318075	-4.01716501329885	-1.9649338155980194	-6.437173688543284
-8.330443446001476	-5.298181373562866	-7.39898919761049	-3.095901908252851	-4.088855756453129	-1.9979740101021592	-6.5357130210157415
-8.39774557233417	-5.417611417650278	-7.482066770169846	-3.186222727763045	-4.159397834682937	-2.0315460785213024	-6.632511798904958
-8.461980479950984	-5.5365588304186035	-7.56450474106982	-3.2807809353243473	-4.226895534774953	-2.0656886599125968	-6.7269894728554345
-8.522741235545894	-5.654249165430883	-7.647004306759805	-3.3783980412574652	-4.292755150663107	-2.1005121483806977	-6.819575670469741
-8.579030785913124	-5.770486041383907	-7.728954528241039	-3.4792732760709746	-4.357362391100742	-2.135178805717286	-6.909102853538251
-8.632144742443478	-5.884448692663035	-7.8102316127876845	-3.5828438455210705	-4.418791777210201	-2.170114618121229	-6.995225196344977
-8.682236176286498	-5.994818862169881	-7.89078967889135	-3.6881123543269303	-4.478147453192873	-2.204938563384274	-7.078147108516944
-8.728918301236916	-6.102768886298075	-7.970930206113626	-3.7961803472863025	-4.534152144032587	-2.240354903059299	-7.157212492700093
-8.771651266417042	-6.207911395741858	-8.049783752299064	-3.906103609772967	-4.588029843887376	-2.276050584184084	-7.232818415710677
-8.810983648065678	-6.310213873468721	-8.127971061590939	-4.0167809889154436	-4.639026653508477	-2.311721359700437	-7.304540169167399
-8.846334649064808	-6.409562743526548	-8.204736460005119	-4.128420863066645	-4.688905845856812	-2.3481039036291596	-7.372285361476366
-8.87779557551231	-6.505709740495876	-8.279706208741532	-4.240102133760729	-4.735166624175049	-2.384691240695115	-7.436271070197067
-8.906282405539747	-6.598839296615158	-8.35262685566678	-4.352115291972372	-4.78090096770838	-2.420735821522106	-7.4960832958240315
-8.931907709712643	-6.688789548672636	-8.423674803346643	-4.464051105093308	-4.8245401376190085	-2.456228747775447	-7.552017068041491
-8.955467219783056	-6.775968255478501	-8.493028005880504	-4.575418520996244	-4.865369343269951	-2.4920401908014935	-7.605211661612092
-8.975234438073443	-6.860579116595263	-8.56074679720633	-4.686082674939523	-4.903774961016752	-2.5278566280668042	-7.655206047588915
-8.991516070904972	-6.9426626373559115	-8.626716661190235	-4.79613007953341	-4.941168722213727	-2.564463414325343	-7.701120161833995
-9.0046334799275	-7.021462234267709	-8.6908518322817	-4.904411333249071	-4.976815832129753	-2.6011864411797165	-7.742654469661095
-9.014901071277105	-7.097339855617747	-8.75303538009376	-5.011357269727039	-5.010017374793226	-2.637827425386833	-7.7802092877320375
-9.02144465527028	-7.170167953005632	-8.812714412074833	-5.116508796851428	-5.042023759619135	-2.673669812554399	-7.81412010420522
-9.024135364159477	-7.239853881738621	-8.869877690301589	-5.219423888477922	-5.072300553342606	-2.7086566603356736	-7.843626525504335
-9.023618784108605	-7.305908184731318	-8.924688163747211	-5.320072584964007	-5.101090708938519	-2.742934364279282	-7.869192782616199
-9.01861911224604	-7.367833963691554	-8.977458620344676	-5.417621676640713	-5.126106925817598	-2.7772252414119203	-7.8911966597105465
-9.009026059896613	-7.4261714459341	-9.02756676487181	-5.511734813124299	-5.1477875263906965	-2.811626695630261	-7.909233499228393
-8.994190135068722	-7.479401751295849	-9.074857088012836	-5.602273171355145	-5.166724247203979	-2.8444846545997713	-7.922979132201363
-8.975361469509005	-7.527956541818814	-9.119608891676057	-5.689145402887456	-5.181452020408101	-2.8763606340776517	-7.933033112618461
-8.952011114981593	-7.572196235127954	-9.16102519903667	-5.772246534232621	-5.192436918222662	-2.90658811029804	-7.939825474960545
-8.923016742557513	-7.611404925769748	-9.198965290857739	-5.851557277667152	-5.199871728298958	-2.9350116415440084	-7.9443777203014125
-8.888612137878038	-7.645414456104339	-9.233939428710187	-5.926391179244016	-5.203314718602527	-2.9624552587633093	-7.946057629736473
-8.848692128287187	-7.673852098171445	-9.266062744582435	-5.997601424066557	-5.202902672018087	-2.990042680555127	-7.944567601897086
-8.804310405896125	-7.696480645759752	-9.294599890379763	-6.064774972630567	-5.1968573057359135	-3.017228906386623	-7.940476264997908
-8.754530165360332	-7.713529755687322	-9.319595737683393	-6.1277591788573735	-5.1863433156890535	-3.043569443770883	-7.933633899723989
-8.700214457405032	-7.725477328929169	-9.340826100854576	-6.186737789911616	-5.173055692675808	-3.0687903316597303	-7.9243327302551245
-8.640980443801855	-7.731733452540024	-9.357840839965831	-6.242095433763287	-5.155309787997935	-3.0932539376526536	-7.912778978054063
-8.577369929569176	-7.733212601308994	-9.370249783083016	-6.293676291592121	-5.133638287795257	-3.11802193848712	-7.898939513816952
-8.508293680880348	-7.729927634157285	-9.378529582228376	-6.341109618813818	-5.1102507438969225	-3.1424527539978904	-7.88279689096077
-8.434065169508317	-7.721423942574115	-9.382106335457157	-6.385153515678917	-5.083275926391742	-3.1665137666392154	-7.864423538448192
-8.355076525642868	-7.708169048941687	-9.381359174195477	-6.425911259742211	-5.054216718308018	-3.1902143192233194	-7.842647998670025
-8.27077075811069	-7.6895323058412375	-9.375889059096162	-6.463692363488132	-5.022682756466752	-3.2129127636816754	-7.818009367699787
-8.180784037657567	-7.665992181441467	-9.365689923293301	-6.496991056994626	-4.9890815443646215	-3.2343069011401298	-7.790836902237899
-8.084450704470347	-7.637475322634033	-9.351193101921591	-6.5254958486385775	-4.954592545851728	-3.255228798983995	-7.762159830212
-7.982730460853989	-7.604480455365479	-9.332484354417014	-6.549715957350283	-4.918601187079296	-3.275603863259398	-7.731528044275578
-7.875837059862353	-7.567088606045277	-9.30904066987167	-6.569499066028681	-4.880439486219804	-3.2956176747034975	-7.6988585417090185
-7.764483264997354	-7.52586695643444	-9.281712979173978	-6.585375884387171	-4.841818462870883	-3.3143263253304314	-7.664248010583791
-7.647254687252777	-7.480570030211228	-9.250437843435892	-6.596999900929803	-4.802286434069213	-3.331976747234922	-7.627768806845392
-7.52592502096726	-7.4311182099734845	-9.214237281945133	-6.605044379886991	-4.761662124880527	-3.3484169391157375	-7.590134201450761
-7.4001130447735886	-7.3777837188764135	-9.174412820914464	-6.608530301399695	-4.720858809980329	-3.3641947612597924	-7.551255351802374
-7.2702334163784785	-7.321175155424156	-9.131646737429955	-6.607410750810655	-4.678815216946168	-3.379463668186001	-7.5120403605050425
-7.1368816863126145	-7.262057224888121	-9.08479299578926	-6.601231996296666	-4.636515196307395	-3.394179775799385	-7.472453630204206
-7.001152135035736	-7.200520602693872	-9.03376194848467	-6.590566706879308	-4.593443011516998	-3.407685570437554	-7.432010952946075
-6.863075141536162	-7.136953575315743	-8.978914775265054	-6.576297822876927	-4.550104340298667	-3.419904420861314	-7.389774425258373
-6.722282524092314	-7.071304145617665	-8.920216912104296	-6.557956384331654	-4.505488695633356	-3.4310776670823544	-7.3461615878478135
-6.578310126475809	-7.003575444382394	-8.858670421122621	-6.535221679117325	-4.461603510846039	-3.4410263890267974	-7.301364308777885
-6.430820908158083	-6.934604702877845	-8.793617305351923	-6.5080020446373394	-4.4169916126428905	-3.4491841011797675	-7.255824444069391
-6.281555882485286	-6.864058233251704	-8.725426534056124	-6.475780590785666	-4.372084678238398	-3.4553570907292444	-7.210102312385899
-6.129696080115573	-6.792925582191724	-8.654515651295698	-6.438825698689007	-4.325721226326292	-3.4594870356282823	-7.164181236469681
-5.975777185004177	-6.721570362553185	-8.580622812221561	-6.3980410570508335	-4.278844564146133	-3.4613412767960705	-7.118895199876641
-5.820551080911539	-6.649590384624071	-8.50320243612935	-6.352580930315003	-4.232397998494782	-3.4604097941729735	-7.073798889408025
-5.663256662953846	-6.577316215454838	-8.423993370873085	-6.303053869723056	-4.18616912807053	-3.4567761775087633	-7.028781032554674
-5.504032120569646	-6.504227618103922	-8.342536431544513	-6.249791715474173	-4.140216945684238	-3.451295099927712	-6.9848844673805655
-5.343306096448985	-6.430435125876901	-8.259073830199835	-6.192624296972037	-4.093031612480578	-3.443633195851294	-6.942834349752623
-5.181206044886448	-6.3558281829720285	-8.173196730761505	-6.132171704813153	-4.046370863577483	-3.433864036290502	-6.902087574447615
-5.018084739244303	-6.280365495579817	-8.084678094390092	-6.068658420539677	-3.997863268246655	-3.4218976545128865	-6.863445233773115
-4.854618999537158	-6.203387398946705	-7.9940163261651085	-6.00208989036432	-3.9487574837616246	-3.408472424806959	-6.826633964574777
-4.689790016794787	-6.125546914462308	-7.901014518493164	-5.93312286513893	-3.8984043421659127	-3.393626154179988	-6.790923458057659
-4.524168219531576	-6.046158765812327	-7.806270963822919	-5.861520877580684	-3.848553825395226	-3.3769701208782235	-6.757026219725618
-4.356474063621358	-5.9651827012944505	-7.7095982020706835	-5.787076617650215	-3.797576538370466	-3.358687949926134	-6.725134146744582
-4.186303072019641	-5.88266686863271	-7.611069967003905	-5.710839768845659	-3.745022859349134	-3.339513377675941	-6.69557655265714
-4.014291863756563	-5.798599669194866	-7.509899860716467	-5.633559244633521	-3.6900092934890307	-3.31924693667996	-6.668383996927478
-3.8408264471024176	-5.713839143246315	-7.4068915158446265	-5.5549973821847445	-3.6324536145353568	-3.298216037251783	-6.64328344408595
-3.665914859618247	-5.628611194738749	-7.302375412147385	-5.474779114217268	-3.573900403127922	-3.276069906327555	-6.620541564626417
-3.4891933393612655	-5.542674588690187	-7.197266523742185	-5.392989103368381	-3.514808557391443	-3.2523539165098136	-6.60078494179993
-3.3107262166805396	-5.456870731715304	-7.092066698517406	-5.310278019677198	-3.4552503087394424	-3.2278135336722356	-6.583695762673671
-3.1301461536980555	-5.3708496934805625	-6.9868690844706665	-5.227132707673199	-3.3942861525007286	-3.2024377470132577	-6.569759924649527
-2.948120254990777	-5.285069051784049	-6.882084866867189	-5.143649431787164	-3.3329771915727076	-3.1772922356207496	-6.559455741110279
-2.764347885906585	-5.199859006266441	-6.777078684337359	-5.059798750720706	-3.2726159062159654	-3.1521170233789664	-6.551860117625859
-2.579086850073507	-5.11591742223769	-6.672401284795767	-4.976074059755629	-3.2126887384429867	-3.1269937805178096	-6.54692944265423
-2.392919807628575	-5.033473381326997	-6.56889160265245	-4.892365836827149	-3.1536747204871705	-3.102118381646209	-6.544166742043714
-2.205670379914111	-4.951891289760934	-6.466924194166611	-4.808321742220224	-3.096795664548441	-3.0769924749090256	-6.544357596955722
-2.0171301476494805	-4.871613593722495	-6.366276181868674	-4.7237882381374	-3.0414479839676942	-3.051160900340622	-6.547831680380499
-1.8263965641402773	-4.792794193148355	-6.266963851029692	-4.639778531318938	-2.9881353885183826	-3.025974229809162	-6.553840182897709
-1.6336625230725201	-4.716310781176364	-6.168892682453327	-4.5555977935841705	-2.934250975104342	-3.001582906185537	-6.562159735466607
-1.4388106735999175	-4.641450398121184	-6.071567211701814	-4.470603752453109	-2.8803157143228533	-2.978019618897906	-6.572721802689911
-1.2427668327833556	-4.5683317163774335	-5.97557232704926	-4.384180620190055	-2.8291472913841513	-2.9541012943353047	-6.585373072419393
-1.044421367772303	-4.4970198333561875	-5.880905440566588	-4.296707970459571	-2.7793940382417497	-2.9291942874440604	-6.599413378906994
-0.8446434961536908	-4.4275638207717405	-5.787068278254676	-4.20837789395047	-2.728341762224453	-2.9045065994492885	-6.615635363810554
-0.6429741132567276	-4.359720525709408	-5.695078832795257	-4.118587076283522	-2.676994889458683	-2.880097848112179	-6.634073663936483
-0.43967952166449387	-4.293475271519066	-5.604055551110229	-4.027160794281083	-2.6255418043209415	-2.8556096558519957	-6.655027133499711
-0.23514415783274645	-4.229973973639252	-5.513840547852336	-3.9338605156931856	-2.5735462905131055	-2.832155175081652	-6.678585721314651
-0.029648746233294387	-4.168649976345336	-5.424138550034599	-3.8396916797564304	-2.5208730311170435	-2.8095289816631994	-6.703967578094489
0.17619382494444724	-4.10928939252324	-5.335192206447885	-3.7440821413291046	-2.467877758298429	-2.786594358533643	-6.731647435808212
0.3821756207764991	-4.051433469847294	-5.246488808255895	-3.647645133157227	-2.415109150387185	-2.7634531449586732	-6.761537639219816
0.5882457009580742	-3.995661159249993	-5.158864643776122	-3.5509072082330673	-2.362382737894668	-2.7396304681513675	-6.793284442406756
0.7957975416776797	-3.9425302497362393	-5.071261035722221	-3.454058803496918	-2.3086758053377077	-2.717018649496326	-6.8271241506922316
1.0032716732693754	-3.8915661788348195	-4.984090346455798	-3.3575094441002165	-2.253251133474619	-2.6946957378370007	-6.863708548452937
1.2114559185661988	-3.842767840767131	-4.8975892271316415	-3.260702361804969	-2.1982550471416187	-2.6724409738917267	-6.9016848297402
1.4193501224602962	-3.795627655574327	-4.8108127996422345	-3.164228032042837	-2.144322977755776	-2.649817512792944	-6.941039258643484
1.6275222302776615	-3.750531762193183	-4.723981974525733	-3.068030449806744	-2.0902074003821776	-2.6269629420094565	-6.981064056333241
1.8365898266338836	-3.7066678083243523	-4.637338068506494	-2.9720441387516225	-2.036339469348292	-2.603451714850274	-7.021061177064932
2.0469799012700376	-3.6648047687287133	-4.551261553722388	-2.8763382362313665	-1.983030268898289	-2.5798785792244106	-7.062509416739969
2.2581964818416473	-3.6249640262029508	-4.4649917315224865	-2.78088530497165	-1.9298624143688707	-2.556236583124705	-7.105532929169893
2.4702856524397134	-3.58691573232047	-4.379180852624901	-2.6854277229571673	-1.877796670036412	-2.5332467327557677	-7.14992384566188
2.6827235573650015	-3.5505863335801853	-4.293169584136035	-2.590207999310512	-1.826233062546552	-2.5108895914654257	-7.195602788592422
2.8944330508017675	-3.514954518251196	-4.2080162334289835	-2.4953379921660748	-1.7749061522337408	-2.4891115572545806	-7.241601441117955
3.1058162048586597	-3.4806631566686472	-4.123280434298856	-2.401021228678748	-1.7247814847771856	-2.4685416548906733	-7.287802699584822
3.316882767370663	-3.447121304127703	-4.039358088322011	-2.307911101599842	-1.6750947367026192	-2.448693026608211	-7.334519269802422
3.528043506592778	-3.4147468283697826	-3.955910165218717	-2.2152206798381555	-1.6255413470910949	-2.4297459331772537	-7.380795499846403
3.739582975190129	-3.382950795220395	-3.8731866507645094	-2.123799728179852	-1.576204114967711	-2.4117544482446047	-7.42764901837016
3.950550241361352	-3.3524766226796467	-3.7905262625490064	-2.0338410701265532	-1.527094180881366	-2.3953272335962765	-7.474568277459651
4.160516450277898	-3.322532496382617	-3.7083867298200035	-1.9445724833415665	-1.4770710765932453	-2.379944082777059	-7.520428735672371
4.369567603724119	-3.292783097869509	-3.627262534922067	-1.8566658545773258	-1.42718700459093	-2.365604339311399	-7.564487876670267
4.5773801547349855	-3.2635708169308577	-3.5466364862202635	-1.7698623909566586	-1.3766827535342878	-2.3514641092578596	-7.606960478894705
4.784068057987589	-3.234519201752506	-3.466799338527264	-1.6841205230118788	-1.3266934490778133	-2.3383827647025326	-7.647639402793633
4.990580110001558	-3.206466936036439	-3.386686975247376	-1.5995548282956293	-1.2755820985123776	-2.3253118668364166	-7.686551917884347
5.1965202239594595	-3.1787056880937925	-3.306063872090158	-1.5158448791965127	-1.2246109940616345	-2.311813747500787	-7.723825258346415
5.401761730872507	-3.1515421074313665	-3.225189054974835	-1.4327694134527642	-1.173057632117038	-2.2989642593433626	-7.759170961717485
5.605207606160455	-3.124075571468677	-3.1446054799004264	-1.3509247874919716	-1.122084163658377	-2.2863272051401355	-7.7918520220956795
5.806316220395304	-3.097238557546011	-3.0642780449485505	-1.2697547627643666	-1.0717540648045019	-2.2735154973975202	-7.821635758828078
6.005869443064846	-3.070523588952334	-2.9841989819621144	-1.1881996366366563	-1.0228804679950927	-2.260565972078803	-7.8490087112883025
6.204031260783051	-3.0437006756179157	-2.9039454749599463	-1.1077230469191497	-0.9771582474649283	-2.2466517863486164	-7.873228031209414
6.400454726241274	-3.0172291505748206	-2.822708109785334	-1.0281517770416064	-0.9328234650137261	-2.2331877315501796	-7.894753459422845
6.595351079028506	-2.9907506692139005	-2.739760088062036	-0.9496464476097368	-0.889491726736689	-2.219495313555013	-7.912552511999486
6.788455446845957	-2.9638077109786365	-2.655806484207094	-0.8722487755425132	-0.8470459345445055	-2.2050247572458943	-7.927051876003803
6.979434254057742	-2.936383088676344	-2.5708866793742713	-0.7954040374396179	-0.8080151660327635	-2.1903091478936085	-7.936750293192595
7.16863474242806	-2.9086669446209625	-2.4853985535837824	-0.7194693783303896	-0.7709109764212203	-2.175611578530844	-7.941700037050012
7.356408807455578	-2.880837300296301	-2.398685391550089	-0.6444010168070694	-0.7353584028143144	-2.1602744150535442	-7.942436162814553
7.542234454488962	-2.852725097963568	-2.310895800539441	-0.570051418920192	-0.7006323481850157	-2.1446000731676333	-7.939177930497543
7.7264090687752764	-2.823847835045052	-2.2203937799729183	-0.49685656552150287	-0.6665410761762419	-2.1290809183647044	-7.931642375282013
7.908010616290417	-2.794862674445844	-2.128241662705647	-0.42549588810660893	-0.631988094833519	-2.113455891651156	-7.919899900190055
8.0872213082181	-2.765909292097777	-2.0342698499942373	-0.35540453212235057	-0.5957477698860204	-2.0984808972066573	-7.9038298760707875
8.263620495779762	-2.736798973373227	-1.9389958836164267	-0.2855123788347056	-0.5592733735075475	-2.082381555352559	-7.883319030681741
8.43705185577447	-2.7070623693257256	-1.8429463544634874	-0.2162897771727077	-0.5246113135766464	-2.0669685135817306	-7.859261238720528
8.608244597567856	-2.6775817337710137	-1.745473348537297	-0.14827930826798613	-0.490340336296985	-2.051741793541072	-7.830878235155102
8.77680267280324	-2.648674630503092	-1.646897118530099	-0.08196220979808559	-0.454619682365118	-2.0368556096383568	-7.7996172812432025
8.942258757202708	-2.6200184305089294	-1.546798342926192	-0.016651975910502548	-0.4180091948616831	-2.022472131113322	-7.765124031808336
9.10526120370798	-2.5913633779860628	-1.446424638962019	0.04695760590033618	-0.3815684620181507	-2.007903226969752	-7.727624341249078
9.26577426084969	-2.563482330009702	-1.3450677368691004	0.10937830059390541	-0.3447225124875276	-1.9932214733447784	-7.687075106836675
9.424455327567463	-2.5364733659320295	-1.243885270707797	0.17136712097404344	-0.3079483381087887	-1.9786709990339388	-7.643411203415613
9.582172635100202	-2.509832777849265	-1.1422343403480695	0.2324394378831845	-0.27159732155845795	-1.964012844857438	-7.596483405419666
9.738338847136076	-2.483119033898452	-1.0400568141486533	0.29295298224497257	-0.2358906815238812	-1.949000981451098	-7.547541287932392
9.892716252389523	-2.4564667335968053	-0.9370827617188899	0.3523814197090765	-0.19957651584912822	-1.9344308098230927	-7.495435769815881
10.046346345381817	-2.4301036690771896	-0.8340657372342859	0.4110886574554837	-0.16149541356822938	-1.9198703836924857	-7.440297570425872
10.199604312160318	-2.4031813888396876	-0.7307266498058839	0.46985067818867526	-0.12309498201976976	-1.9057997811658414	-7.383344871791459
10.351215394973758	-2.3750465932606075	-0.6269015746036789	0.5288117084164774	-0.08427127589885676	-1.891286525180178	-7.323916195873137
10.50081174605693	-2.346516617560268	-0.5226962036135617	0.5884242765592698	-0.04618115858659825	-1.8759772227509532	-7.2613995178157165
10.647404772752665	-2.3173205958988983	-0.4184968512321838	0.6488688512187859	-0.006672263526857167	-1.8608644483137753	-7.19617132431239
10.792588454284196	-2.2876269596422367	-0.31427517387522846	0.709515384182873	0.03380893776068687	-1.8459719591524901	-7.128852474135753
10.935149621587579	-2.2565669958160317	-0.20948526474781698	0.7696945120926275	0.07578042587141554	-1.8308860079267137	-7.059382947076208
11.074874803034652	-2.224527929108645	-0.10558458055485012	0.829804122257539	0.11972038885004127	-1.816089608507184	-6.987783235209704
11.211884634537217	-2.1911224037625927	-0.003301502171251261	0.8903976498925104	0.16436235701898927	-1.8020023189952836	-6.913230113331473
11.347191212998892	-2.155864331283219	0.09704901229846956	0.9507177198593626	0.2093862470141301	-1.78808574645358	-6.836438272832679
11.479438893043731	-2.1190084459545773	0.1964648822045142	1.0103919938460248	0.25565922550188463	-1.77388500670865	-6.757373724561937
11.607724409512034	-2.0806766853149044	0.2943968826788373	1.069625772073807	0.3037875650291547	-1.7591752997996166	-6.675945487518234
11.733303722837356	-2.0416106803308685	0.3905237080950406	1.1285300982658446	0.3515777274926454	-1.7442706985750545	-6.592815752807451
11.857024437322801	-2.000341984718297	0.4847110516980015	1.18665869668735	0.4012154179266509	-1.7298240058705288	-6.508818285028296
11.979257708794782	-1.9577975939001637	0.5773753611890847	1.245185457275409	0.4507698794386571	-1.7154980712518881	-6.4234992521306715
12.099258913061647	-1.9132816691741048	0.6679090820708635	1.3039593028386467	0.501121332598577	-1.701367279652781	-6.336188460760057
12.217196463589012	-1.8671056230363974	0.7561347668715301	1.3634277703980218	0.5515911343601319	-1.6874206047580442	-6.2469973784749655
12.333001397901413	-1.8183943202031152	0.8437058142768876	1.4233059763788338	0.6018322623336628	-1.6736414259302639	-6.15639212197154
12.447204734596696	-1.7677172910377574	0.9310072661054157	1.4829003819557747	0.6528516981388854	-1.6598870820802265	-6.064480395725086
12.559895605173754	-1.7159396568029424	1.0177634997556322	1.5434039193045308	0.7032677758138066	-1.6460819161721696	-5.971521258049408
12.672113074521008	-1.6624588720404423	1.1027094170905216	1.6047132168230347	0.7528782717415566	-1.6325795880455094	-5.877960485238457
12.784287233395045	-1.6076875824918042	1.186293609082866	1.666491723639167	0.8025392246285091	-1.6195561407610308	-5.782745223173309
12.8964657564521	-1.5515181198806458	1.2681544994199316	1.7288962406418882	0.8519780463519562	-1.6075276063213308	-5.68651633128825
13.00805306854681	-1.4945277354928441	1.3478469030680515	1.7920400509858236	0.9008997743357287	-1.5957696766592617	-5.588565696519723
13.118515907078331	-1.4366226031904532	1.4267297228638705	1.854694915382301	0.9497782186097281	-1.583842087600473	-5.489345388311934
13.228359190137422	-1.378539825008962	1.5051487696389392	1.9171995004556837	0.9985078364764317	-1.5720392275289115	-5.389809746481453
13.338767868699115	-1.3201375101233639	1.5824589529956192	1.979526987707187	1.0483475546318615	-1.560356651147942	-5.289679014684997
13.449654894163277	-1.2621542418458693	1.65774438638175	2.0416850875210972	1.0980906790266873	-1.5484941986404954	-5.18883286035192
13.55982288411523	-1.2045617788989347	1.7314543028301685	2.103819393305361	1.1481564986265405	-1.5369513850789809	-5.088185929440549
13.66981448679552	-1.1469666844103725	1.8033700751118305	2.164778670169098	1.1996847581622196	-1.5253304916706032	-4.9875598102878
13.778556525425776	-1.089986383618454	1.8738009645657416	2.225237782365797	1.2514488087033677	-1.514334931122418	-4.886913571966794
13.886011582083393	-1.033799394021189	1.943555042307684	2.2851105208739617	1.3022598131370102	-1.50322522694188	-4.787404670525231
13.992286952945523	-0.9776729718081149	2.0127252228256656	2.3439750702522413	1.3539958125445692	-1.4921035243482672	-4.689182738584407
14.098357642886171	-0.9222072725164194	2.0812935175050207	2.401934713998922	1.4071233645065828	-1.4811029101280742	-4.592656460475724
14.203572435381057	-0.8666984880897458	2.14821482036424	2.459642848922684	1.460980737034839	-1.4702022270812507	-4.497140207452742
14.308514349161909	-0.8112683990423708	2.2138466480398664	2.516746753682812	1.5153973658514412	-1.4592715676988453	-4.402664458894388
14.41195283533345	-0.7565300884216019	2.277500472844499	2.5730723430293105	1.5696987651426535	-1.4483035243460856	-4.309972542661609
14.514134831349905	-0.7024772862873382	2.341201439285931	2.6293693695166924	1.6241976872413773	-1.4371748007889757	-4.218422203858153
14.615328137633936	-0.6486868662031418	2.4041971454864344	2.685908937379685	1.6788001527922256	-1.4247954394994515	-4.127964158503014
14.715256209823254	-0.5946209516478356	2.466712825979633	2.7424640464120573	1.734164543638786	-1.4119107621661802	-4.039205016991013
14.814048234519973	-0.541050789737844	2.52898636914787	2.7983706875074916	1.7910418649943252	-1.3975917213040672	-3.9517169980157023
14.910853315430185	-0.4870906670645071	2.590011146814522	2.854259537033815	1.8483844897823762	-1.382357164499986	-3.865474325079522
15.006399098220557	-0.4332404196787482	2.6502898272390127	2.910205823039481	1.906556752492699	-1.3660978041113117	-3.7798320012711124
15.100080320506802	-0.37930533922285065	2.7106094753673924	2.966318705758912	1.9635028098222622	-1.3487372891071774	-3.695245165488757
15.191637065678538	-0.3260487288862406	2.7718429293649867	3.0226594176752557	2.0204504243991774	-1.3311372423104526	-3.611665960047476
15.280293117533255	-0.2727720571835534	2.8333032737854342	3.0796590108218784	2.076646634925778	-1.3124649952857144	-3.5292483994007435
15.366586124206599	-0.2188082290207043	2.895750221212281	3.1369956752043433	2.1329355625518485	-1.2925566427244712	-3.4481376493869282
15.44966705136838	-0.16443240336771708	2.957779295216966	3.193892222282797	2.1896356606071192	-1.2714836880168485	-3.3680026829569667
15.530022171052746	-0.11010202546043464	3.0189848040891065	3.250194898364967	2.2448988013228868	-1.2507074170905212	-3.287858336011895
15.608016341145822	-0.05653603767687784	3.0791850509414576	3.3064023557683506	2.2999522679492017	-1.2297528858730227	-3.208130262254779
15.683152003618178	-0.003151372508038583	3.139200173363813	3.3633556127546638	2.354399969998125	-1.208850685188671	-3.1286717392149943
15.755850711847097	0.04941145185870292	3.1988486445445927	3.4201135570935124	2.4087680357059935	-1.1877032893923831	-3.0486717466149056
15.825999422901395	0.10120908812189917	3.257445811426776	3.476988977788934	2.4620353873728154	-1.1663691207409344	-2.9686608588160595
15.894181541421366	0.15294776481394917	3.314643761439281	3.5331127808199287	2.514998322689065	-1.1452063345241652	-2.8891159335886907
15.961193297807364	0.2046784815684633	3.37015101154902	3.5886358721515026	2.567548027751286	-1.1238465117241272	-2.810088631063109
16.02618813029558	0.25585985642927417	3.4244206895892955	3.643196783920066	2.620291968586296	-1.1028094875044672	-2.730760965258537
16.089777681328652	0.3066001773069382	3.4766667160634817	3.6969480011200258	2.671578755250512	-1.082152768949872	-2.6520283180682056
16.152289215994458	0.3568891647931608	3.528005366760428	3.750502711034063	2.721907918965164	-1.061531654895653	-2.574535003982898
16.21385669789813	0.4071185853137082	3.579167512168032	3.803706802902997	2.7731336445059744	-1.0402154326685116	-2.497882130391515
16.27398214032305	0.45706478397525363	3.6300362555646206	3.856755009219801	2.823199036769968	-1.0187377578356067	-2.421525496104841
16.333292917382288	0.5066929107698039	3.6794631946661625	3.909730432445565	2.871846618290027	-0.9970097851467921	-2.3458395018040537
16.39197114754798	0.5557280414046332	3.7280854220099258	3.962374597303516	2.9182342094865183	-0.9750069578554	-2.2711431996718616
16.449610178793403	0.6040987699257572	3.7766158917133863	4.013856589191683	2.9649008750131007	-0.9528429462077742	-2.1964869072192195
16.50567911014713	0.6506644370449921	3.8252618143986705	4.064544913542289	3.0126883930369206	-0.9302329972692488	-2.121463929479172
16.560393494118053	0.6962471840783327	3.873899062424876	4.113447963314591	3.0599905026548027	-0.9070213671977518	-2.0468568802635714
16.614491581361804	0.7407042352743173	3.922319417193234	4.161338691622596	3.1058845855221673	-0.8833411952745881	-1.9736868481910235
16.667631298394973	0.783712491315444	3.9712157061657787	4.207765954551171	3.1505058427226507	-0.8593398212348575	-1.9009780124455085
16.7193479714262	0.8248416659144308	4.018860978155515	4.252352787051859	3.1945873260865256	-0.8352840458794594	-1.8291982015255899
16.769411604278016	0.8634842664110066	4.065462044324846	4.29569277838861	3.236284774727979	-0.8110537322168507	-1.7595400822320955
16.81822058970583	0.9000349471199208	4.1123559425501615	4.338064589099506	3.2779687731316014	-0.7869817196613867	-1.691493540383054
16.8654248488817	0.9340344491037154	4.1595784688262984	4.378730445401913	3.318873696115281	-0.7632185484140035	-1.624700233710146
16.911285770794837	0.9661632620616112	4.206894929984864	4.41863062522653	3.359614662273819	-0.7396279047195035	-1.5596637513085245
16.955283353765463	0.9966918353337944	4.254356947167599	4.458425123102475	3.398580522453415	-0.7158851927811423	-1.49686254843674
16.99812234791662	1.0257142416518399	4.30175845947307	4.498009516253433	3.435572769985573	-0.692441058136665	-1.4360474786598416
17.039779960571607	1.0529044701546624	4.3493617126998965	4.5376721334042625	3.471859827903351	-0.6689131406571435	-1.376633705971961
17.080155329452943	1.077866335303262	4.396975010798476	4.577057486537824	3.5082305419228534	-0.6455220065826779	-1.318167495591916
17.118414986723156	1.1008986887417875	4.444795638461088	4.617052729425354	3.5440481645353694	-0.6218407259711217	-1.2613929902183652
17.15572203073814	1.1227839079573088	4.493983402197974	4.657811814305935	3.579673892472365	-0.5983490408662826	-1.2052851725968812
17.193029273504422	1.143435066358916	4.544024708238145	4.699913724610052	3.6154586144997976	-0.5748376417403274	-1.1493474480504084
17.229294651312593	1.1635548535201898	4.59448178819168	4.742728877016704	3.65008409936866	-0.550904125534366	-1.0946724010839202
17.26554515628839	1.183039192298396	4.6455694670170455	4.787266180165291	3.684996919598159	-0.5264238475529842	-1.0413640736550172
17.301792226829008	1.2021463375620332	4.6974933031351505	4.833069917869572	3.721670578299525	-0.5019108875583246	-0.9886104397600697
17.338449993708767	1.22022395586619	4.749642033715005	4.8802727967065405	3.7594584883200297	-0.47677542261862116	-0.9367436005252621
17.374482755763772	1.2383375006663262	4.8023852822068624	4.9291240564012435	3.797493525109378	-0.45078529600964035	-0.8858215844361546
17.411116492732678	1.2564959984254502	4.855802348273571	4.980503232509315	3.8359278325435544	-0.4251692761106055	-0.8365464274146595
17.44815341343641	1.275430043433534	4.909604452139067	5.035052907547314	3.8741789730025626	-0.39947407414941183	-0.7882703106517333
17.486178490766527	1.295125230546834	4.964253263105642	5.092163768525139	3.912501489933942	-0.37414933460842753	-0.7411355896793497
17.52505115938248	1.3158482405452148	5.0187365562028035	5.150938889081094	3.9505560682349854	-0.34891194350517113	-0.6956404142270889
17.564751812746653	1.337923462155299	5.07356620555726	5.210746195635582	3.9881921261499977	-0.3246891176467888	-0.6519265661837761
17.605698573266785	1.3605827362374883	5.128355730660588	5.271968062047921	4.025701873268504	-0.3011544362539229	-0.609783269971494
17.647784098226584	1.3847061745711144	5.183081509262784	5.333947136648698	4.062513516750449	-0.2781640481393914	-0.5695521760297741
17.69162544125809	1.4098425402777535	5.237773490803801	5.396482916615997	4.097967784289759	-0.2555622046841389	-0.5318771531845152
17.736105934245767	1.4371396202338678	5.293068564725377	5.45953010770243	4.1310052057955975	-0.23422939624467845	-0.49641391435025467
17.78145743547011	1.4664869895395896	5.347450474217546	5.522322167977388	4.1635415343422375	-0.21409366223662668	-0.46294012159037207
17.826334708047092	1.497924858939941	5.400495506280397	5.583963126561005	4.194448928756224	-0.1941716457763344	-0.4309870636967341
17.871951633040812	1.5312686080053897	5.45309858375699	5.643430990044641	4.223503323524017	-0.17454994208903737	-0.40125572308132956
17.917226465923832	1.566329875741886	5.505094448142306	5.700976017107469	4.2512522628300315	-0.15603222960312646	-0.3728373737468088
17.962799638466272	1.603068024807336	5.556632222189356	5.7573499274931725	4.277101651473689	-0.13807049878680352	-0.3465037086729469
18.008502277074133	1.6415162280255897	5.607699140033167	5.812640351079101	4.303932048219362	-0.11941774182032608	-0.32248638721660516
18.054291309095177	1.682701263725023	5.658590212234958	5.8657583216141065	4.329639905984684	-0.10042468569394825	-0.30044317974538237
18.099767651467644	1.725957590296853	5.709322617246024	5.91677155801297	4.353894837097431	-0.08175146669041808	-0.2799176438768894
18.143479698147395	1.771597145713152	5.7589593944491915	5.966048346004858	4.3775056949585425	-0.0632389461947285	-0.26157565173097025
18.186538592074687	1.8187851969793727	5.807782964926039	6.013321701774497	4.401372147233323	-0.04448047637666204	-0.24560213440860615
18.228645167610665	1.866672554060583	5.8568370175315945	6.059522058034091	4.4247250646476495	-0.025733438853603546	-0.23115512943179542
18.270285904412003	1.9155055445546683	5.9062964852727955	6.104800797056086	4.447976855528307	-0.007176429287652469	-0.21797395836740735
18.310514658614416	1.9651654124724867	5.955645219588832	6.149309962324397	4.47186409930084	0.011108957892015131	-0.20644648594038917
18.350169753322092	2.0152346626841795	6.004595455349051	6.193097705018317	4.4974834283889	0.02984848518379521	-0.1957245025129204
18.388772913544525	2.065761669622556	6.053317136217425	6.2353694197126845	4.522803423407844	0.04821497134759778	-0.18556137218032745
18.425936530560218	2.1167424243013553	6.10145585728181	6.27593847420907	4.546951067752013	0.06592785188905215	-0.17619175269923149
18.46117935503428	2.167949726203598	6.148926498878928	6.316307406211894	4.571084282621569	0.08291484163729948	-0.16789609754243162
18.49551563474552	2.219654581635816	6.196160259086229	6.355703824151589	4.595649062056158	0.10006924515604124	-0.16086978280383932
18.529873943858785	2.2717740196167826	6.2437876510851105	6.393930745924286	4.621292733113213	0.11624409835447433	-0.1541656085248414
18.563494631374898	2.324825701142796	6.29116913333817	6.432108085596335	4.646974038999061	0.13133334494860524	-0.14748175037439404
18.597001317873428	2.379498066459723	6.338002986822866	6.470783305943112	4.670053649894791	0.14614460161299117	-0.141466739312728
18.629587744598464	2.435590775565702	6.384339046617372	6.509906462246962	4.69186848662166	0.16072853904307546	-0.13581105497130594
18.661876962959656	2.492778991445575	6.429861189034117	6.549089844180818	4.713561868017254	0.17469743913480604	-0.12961257881038954
18.693657577702034	2.5517879988163585	6.4738925845802235	6.588752892510797	4.735435289599692	0.1881313594437332	-0.12286372420782296
18.725450777330625	2.6126054072968206	6.516518436182929	6.629907501682227	4.758980069638283	0.20245408253454553	-0.11520867517220154
18.757085889743298	2.674895055532574	6.5584405113872135	6.672357671674146	4.782727492887894	0.2174082176396094	-0.10597773804212032
18.789478840827943	2.738884307564657	6.599228518228627	6.714957675788315	4.806178741904143	0.23306256192341376	-0.09483211438865005
18.821490574545763	2.8045389642168512	6.639256437630893	6.758866640901616	4.830593782285122	0.2494108170199628	-0.08170162945533643
18.8527625912971	2.8714100574940185	6.677825455255068	6.80373694372027	4.853304439756493	0.26727861090927385	-0.06747480125411463
18.88397997491929	2.938458699077472	6.714861146643854	6.84803474937221	4.876348699425406	0.28661335920019404	-0.052039156221929575
18.914972322373135	3.0052080021601375	6.7506573515246595	6.891744363633707	4.901471192092685	0.30640330899125945	-0.035444785430100226
18.946105296016075	3.0721018310965884	6.784314374325512	6.935650123298726	4.92750653735196	0.3262989434625637	-0.017456597045478188
18.97650905069418	3.1397752583752156	6.816260900903438	6.980532901478785	4.953749475892708	0.3476980415675598	0.001122970694127652
19.00664213390648	3.2084189089147914	6.847719125873721	7.025144342826731	4.978911096702085	0.36986142207660344	0.019895610102507975
19.035518804941287	3.278147003459501	6.878744706833461	7.06973127542759	5.004429663386775	0.3915282684223197	0.03884599473719139
19.062407408042958	3.3484168352945094	6.908821616871721	7.114094860181839	5.030250520256052	0.4125432229776711	0.05801292931235854
19.08780054472364	3.4187685250857607	6.937971079765785	7.159119649658522	5.056270936198207	0.43335716043635586	0.07782440276697825
19.111565245833255	3.489363910667116	6.965439176649626	7.203412506801869	5.081520277838084	0.45346525849602415	0.09781318304912423
19.134171081335264	3.5604158798238648	6.991871606675854	7.247891085712201	5.106493160964625	0.4724600028670295	0.11947679470781217
19.155686687271263	3.632552176516613	7.017970267751348	7.292765555385302	5.130662385927767	0.4905125948122615	0.1429146093288146
19.175408654935477	3.705278587446331	7.043857552171975	7.337573977488136	5.154763191034508	0.5082232661477295	0.16795478776039852
19.193629583858385	3.778910974388049	7.070457556071543	7.381148604957116	5.17886526609279	0.525906016211073	0.19366665362093932
19.210409697598564	3.8524760910793554	7.098358166503895	7.422921520840097	5.203942343343453	0.5429763366893904	0.22090590375365315
19.225240011239148	3.9256766038256363	7.126566905254738	7.463628376925393	5.229226039801054	0.5601703305054722	0.250195128818804
19.238417756796864	3.9978139444996583	7.155218478749599	7.50310050270269	5.253268470011803	0.5779804624032856	0.2814630034475541
19.250236272829405	4.069300180775155	7.184065495567075	7.541357468059926	5.277841569558984	0.5961761003850868	0.3141587439477369
19.259661433079284	4.140338887978477	7.213453811118315	7.5784352903020284	5.302430430127528	0.6144203382055167	0.3481983190013899
19.266447983587305	4.210333700798176	7.2435309462021324	7.615711634879179	5.326905184362154	0.6331283583781587	0.38420154301449655
19.269995770180053	4.279314350740352	7.274116192519368	7.653009056095288	5.35269840659029	0.652346474287562	0.4212514841716002
19.271135311282162	4.346629976968839	7.30516975277525	7.690044953663596	5.381411968511482	0.6717212166846069	0.4588823231890215
19.27011991781779	4.41231778026312	7.337242692005773	7.727074632395392	5.411675010077344	0.6915970417461448	0.4972205665562814
19.267436671129598	4.475784292283313	7.370066028479261	7.764384359161304	5.444257734081629	0.7121143247658962	0.536953446445952
19.26260663393817	4.537440321236061	7.402705730027034	7.802227731038214	5.47811091683862	0.7325028870492031	0.5781284405928018
19.257237675991053	4.5965637157508255	7.435052359439738	7.840905118100601	5.51401370491864	0.7531272476037137	0.6196064648940051
19.250923253695824	4.6540671669486535	7.467136844967491	7.880515499252882	5.551842565865162	0.7735592359571133	0.6620002765559498
19.243503195208678	4.709792750050389	7.4996167755583425	7.92117051934828	5.590196503532888	0.7943950304362083	0.7059734962748915
19.235489380774627	4.762742670199813	7.533010427343845	7.962947185971963	5.631052618056406	0.8156192018532744	0.7511520435861586
19.227952583811252	4.8129978790339	7.566798019581121	8.00530886454867	5.674452537169086	0.8372759650837308	0.7973285357186216
19.22068395992223	4.860320193759856	7.601880053687274	8.047879042812312	5.719499696261206	0.8591361836001336	0.8456257519629856
19.212493100967738	4.905702350510724	7.6375400465960155	8.09114609239985	5.7637314729304086	0.8820383777267408	0.8958221268257075
19.204859703008246	4.949951033134341	7.672911034678123	8.134953292604024	5.808898485744587	0.9052978878658323	0.9471164512456226
19.198179529257672	4.992765933973238	7.7081230092058295	8.179190929439152	5.854477104828994	0.9294798908174561	0.9989116917251851
19.193579830270085	5.034009154561008	7.7433418353791765	8.224407111889603	5.899719755057457	0.9548716276312555	1.0513945256960606
19.189572911132906	5.074081069983759	7.779346808008114	8.270399688492684	5.94409905612741	0.9813855775660637	1.1050196756713702
19.186025768843578	5.11288788741359	7.816215191047308	8.316702963648693	5.990506931216422	1.0091112030628542	1.1597242993661905
19.183386855613534	5.149994200278852	7.853917151705841	8.363646805407361	6.037512091298397	1.0378411474047078	1.2157109700452935
19.1819253731508	5.1861187518867675	7.89173243626082	8.410998442971227	6.0859813140896195	1.067707656635985	1.2729832787311295
19.180533007041664	5.221316781342276	7.92982333209339	8.459085330305149	6.135381850522024	1.0980293595448396	1.3321360867502137
19.18000624664567	5.255919767503003	7.967338340908746	8.508191771753793	6.185543947885693	1.130046290001826	1.3917875578503058
19.181356266641348	5.289434291909426	8.005028911741446	8.55814560560534	6.237064055435831	1.1628915487867082	1.4523660576605795
19.183713830664807	5.321278249751867	8.043608995115852	8.60819465231808	6.290122905653106	1.1966721588445284	1.5147160320647455
19.185972096252893	5.3523914800647026	8.083190734556485	8.658807958623404	6.344445908697569	1.2308649745875562	1.5792865796057522
19.18724265875843	5.382922671475974	8.124211122604912	8.709853984104027	6.399910237975658	1.2654378691875956	1.645247281438265
19.188193148664926	5.4127099466529245	8.166674315227343	8.761201801570829	6.4566318463541625	1.3002942315372645	1.7121013801919407
19.18927905640212	5.441865848328522	8.209957628493768	8.812832689814522	6.511963834542975	1.3350133076448725	1.7801336353090764
19.190565955361837	5.470974685843892	8.253420910708781	8.864547050415696	6.5695182399345455	1.3693924538990794	1.849268039118419
19.190971451452086	5.499905326822016	8.29724195743194	8.916261154554178	6.627551115479768	1.4035335230295936	1.9181320001530524
19.192018557673315	5.529011239187489	8.341623125534674	8.968006641581798	6.686587110083484	1.4378982971013594	1.9871808998305107
19.193699396773848	5.558285552281051	8.387404338331736	9.01988108564591	6.747482731463852	1.4718344272020603	2.057515113917522
19.195623897474743	5.588222977912613	8.434226874462613	9.072374375397684	6.810413784151773	1.5048893252069988	2.1291606345263654
19.19703598284186	5.619601938357682	8.481634320176699	9.126121935314352	6.874091328018291	1.5377834733653468	2.2012113799365083
19.19886090521096	5.651631644503401	8.529336334352259	9.18071348201688	6.9379995115662405	1.5705882235259452	2.2736038333050224
19.202001120814785	5.684523835086124	8.577642242652239	9.23541496689224	7.003089832148795	1.6031394177431735	2.347169024796576
19.20581545931306	5.718346466558056	8.625767057086808	9.291343943782545	7.069858063101315	1.6349548485018055	2.422921032392369
19.210370652782252	5.751899969080453	8.673291013812364	9.3477470365316	7.137579816055495	1.667428289818313	2.499431688322987
19.217397276155502	5.786181842763368	8.72066166975264	9.405011756128262	7.20547032023692	1.7014829362229	2.576673569195523
19.2264243953891	5.82076707697752	8.767884960397023	9.46357290019757	7.273324085165696	1.7361818030744574	2.656738761354377
19.237513657083177	5.856100290236393	8.815717429224987	9.523122672838724	7.342436306534374	1.770967683164895	2.738607466504021
19.249577657003353	5.891849736257129	8.863407501213116	9.583808043411574	7.4112042297607035	1.8067491472912305	2.8210900768605462
19.26218964060822	5.92800233071265	8.910694587311653	9.645547397559755	7.479580819613596	1.8438054974455063	2.9042553306463934
19.277076838961268	5.964455720829143	8.957201903408114	9.708099695680936	7.548244533571986	1.881661126199829	2.9894289324548424
19.292834415534944	6.001013418273995	9.00269181569687	9.77157603010331	7.617519950634262	1.9195391329319706	3.076958279341573
19.308459276556498	6.038120102624402	9.046066598194171	9.836577863151602	7.68649395311971	1.957633974939363	3.1657147880867273
19.32539885965586	6.075836773612666	9.088230759897012	9.9026886814482	7.756259746812167	1.9966884282073352	3.255114083859334
19.343043939346686	6.115182672648873	9.12945253144788	9.970473867306755	7.827662950773606	2.0354265764601207	3.345838798463974
19.36075497598097	6.155114445285945	9.170074367653896	10.040088873410435	7.898098880045409	2.0736658135934576	3.4380407866664617
19.380348524663074	6.196330202964604	9.209752999475157	10.111046787719943	7.968774021565743	2.111804348496351	3.530751233253245
19.400799351767525	6.238416629985284	9.248071067213406	10.183133474614536	8.03868948410553	2.150591765710684	3.624743029741051
19.422617288955802	6.281763032803327	9.285179183932652	10.255448147893036	8.108292853735257	2.189397993634735	3.7219630160059882
19.445397931973886	6.326413450592343	9.32089154374224	10.328328012857694	8.176182123190666	2.2286768670100976	3.821755956366089
19.469333380867546	6.372042306154902	9.35540899560667	10.4016313206034	8.242323146154579	2.2678515231099023	3.9235352954867637
19.49598527572866	6.419428876797109	9.388947194937348	10.476115731239336	8.306541702527548	2.306756271280468	4.027198118561082
19.52625701606584	6.467818104518374	9.421943946804088	10.550913872595508	8.368977165236984	2.3456887938418047	4.133052344555578
19.55845925507906	6.5182234854580985	9.454153210684476	10.62548444791619	8.427802199432149	2.3842787832811547	4.241089391914579
19.592017246124183	6.5706483640243105	9.486587074200324	10.700663131225232	8.484296069891224	2.4233442208542875	4.351710474879783
19.62641190574237	6.62516395273187	9.518569470703675	10.775777443663689	8.539046276110444	2.4619598378520258	4.46484814775581
19.66072950889836	6.681884924151404	9.549736335804921	10.850781343930548	8.59048570245792	2.5002981478688904	4.580041807608122
19.69470437316317	6.7413831631088135	9.58011357925964	10.925629819469751	8.63901239302157	2.5379211582227863	4.696763528107831
19.72955528578623	6.804031549395026	9.609767831580454	11.001308865570595	8.684434962712306	2.5748886999904133	4.813762870288671
19.766435267495197	6.869311915241897	9.63884769030315	11.07781350401738	8.729334682169974	2.6102883215445565	4.932042751007147
19.804222426845758	6.937091529849398	9.668384403423227	11.154645557228884	8.771849581136161	2.644861861239693	5.051763926104161
19.841122810436826	7.006731125613949	9.698003503104129	11.23156948115242	8.811965728397674	2.6787160071641427	5.172778972190209
19.87613570822993	7.078724744351274	9.727813241233314	11.30879222082301	8.851344505992662	2.7116032978209748	5.2950339804288085
19.910292400800213	7.1527831016455625	9.757841143687504	11.386065061374124	8.88921353352131	2.743392142549993	5.419118232568153
19.945034169342808	7.229246458929682	9.787054443236022	11.463082310825154	8.924051414901209	2.7739289295879512	5.543552875128006
19.980404068177194	7.308372807356734	9.815800404138788	11.539838110679897	8.957952543529439	2.804005391240106	5.667949823457397
20.01674565852447	7.38981210485663	9.84529528647513	11.616380751727688	8.991217682316451	2.8330775294482646	5.793239769604587
20.054410784468065	7.473202596777056	9.876101261342479	11.692670451686775	9.022239460245382	2.861266243675523	5.91920786907555
20.091631832362992	7.558205812893745	9.907740683135428	11.768284432411207	9.052400274408178	2.888300063588011	6.046274734547087
20.12796273595583	7.645630785314569	9.940460174818321	11.842822864945862	9.080682098247065	2.9154506922388572	6.172846521955603
20.163741416067502	7.735259161807579	9.973480891040232	11.916602165812593	9.108887372716543	2.942118807762961	6.29890637082994
20.201136472190882	7.8274546860774725	10.00742909009988	11.989150558300794	9.136070969394458	2.968257000510187	6.424324139919313
20.24054516994174	7.92268482416575	10.042323554881621	12.060474583952717	9.161772098392142	2.9946380187231214	6.549692085413839
20.281553080060263	8.020383697481018	10.078504289571182	12.131066731046923	9.187435192880372	3.0208731105808093	6.6744685706279725
20.322899684556337	8.12060142182336	10.116809487265757	12.200615662879287	9.214210465240452	3.046236849411939	6.799019973331171
20.365598882105655	8.223181522839552	10.157055490790675	12.26869833576832	9.239562346551764	3.0707964708812945	6.923527228321515
20.409337099307066	8.32844045739341	10.199997435808903	12.335232234768291	9.265857130193957	3.095312121974382	7.048005576081913
20.45502219456663	8.435980657978389	10.245833983576256	12.399903330148943	9.292886102955363	3.1193497154364738	7.17208487801937
20.503550042854233	8.545788030302836	10.295146642392176	12.462698694213982	9.321221257535893	3.1425041203715365	7.295205285217896
20.553748074821847	8.658074080937729	10.347104502275203	12.523700812776571	9.349368831994386	3.1651347000650802	7.418552291265298
20.606150047699472	8.773113960385007	10.40126524277505	12.583556841425548	9.377721726995892	3.1872146106372177	7.542395938960516
20.658785206401443	8.890975520763787	10.458539687850296	12.642361313004168	9.408504428544013	3.209083631910089	7.666534160200194
20.71186004041717	9.011224098918749	10.519698897642478	12.700316494026666	9.440558277180523	3.229465565027046	7.789997102749715
20.766572792219584	9.133560249816487	10.583990354528554	12.756486569818625	9.472610032288143	3.2496088224149773	7.912688493020304
20.8241478727236	9.258142208466976	10.651209067619494	12.811194616899256	9.50552671277806	3.269095801479197	8.03570679138888
20.88301298832561	9.384756319050378	10.720787459313655	12.864814169794684	9.541241221820123	3.2865909407693543	8.15891677062724
20.943133824142393	9.513806117504064	10.791341073413177	12.916690956877305	9.57773609072601	3.3021644196450852	8.281055228047284
21.0025449799418	9.644787308681115	10.861872381597623	12.96792343300481	9.614632739189764	3.3172704690193586	8.402948431355268
21.061832663321134	9.777656065221851	10.932614991273569	13.018477382152229	9.651852479930328	3.331521707607924	8.525218779146963
21.122393737236028	9.912269301865146	11.004180849522307	13.068257894935863	9.691588167958676	3.343584910839536	8.646480593538822
21.182627988688647	10.048240091516977	11.077031458661095	13.11702230701701	9.73180314878735	3.353180073944109	8.766662175299974
21.242796239170747	10.185052017126676	11.149452039769683	13.164736765688573	9.771525768089086	3.3616888186114	8.886078386561653
21.30280105496392	10.323160923871887	11.221215867459856	13.211433479132848	9.811127745580398	3.3693483719846737	9.004943791477169
21.360939083837987	10.462533998920776	11.292161783008188	13.257610533859488	9.851473536865276	3.3751805870414233	9.123982207061436
21.41716511879124	10.60239321722586	11.362561662966144	13.302934168322661	9.892302806443285	3.3805726165339864	9.242774699496415
21.472113848550613	10.743187347341593	11.432793217969433	13.346973538836277	9.932842024533056	3.386041137881617	9.36178588615192
21.5251068431901	10.884129992770587	11.503586020244718	13.391100548834345	9.974835169464805	3.3913360757108992	9.481406302273525
21.57706197499869	11.026577679072687	11.574942317365823	13.434265776314316	10.019118064355029	3.3952101211883643	9.600351250860546
21.627529637708133	11.170399332212943	11.645914886640874	13.476782907248076	10.065218445503007	3.3986796453486097	9.717179165482003
21.676917014887074	11.3155572560856	11.716974903446202	13.51872280131523	10.111727681644984	3.4022297922183786	9.833985584595553
21.725486925028253	11.46195131062933	11.788029737903972	13.560210303610964	10.160617105458584	3.40692143034049	9.950370920658635
21.772689738522878	11.610070834809335	11.860070838352435	13.601469366873495	10.212060874605173	3.4124758990181734	10.065354041318404
21.81889035079884	11.760090096276286	11.932143879457294	13.642769855388673	10.266167720591795	3.4186737498104973	10.179442528927492
21.864721522710973	11.911799292698335	12.004623676581001	13.684200776022132	10.324478162504102	3.4257801689827345	10.29306522733658
21.911841470807907	12.065120759345545	12.076577826401953	13.725254556404884	10.384654923727778	3.4329552900361153	10.405357814850936
21.959315816143093	12.220178067784335	12.148177703063498	13.76640454699023	10.446481163091574	3.4404231980995243	10.515785158284812
22.007662291791814	12.376724556178916	12.218611965222108	13.807433490553349	10.509897788023492	3.4484894278911598	10.625426278894487
22.05773776260953	12.533962237788813	12.288715538721604	13.849002869588164	10.575376143244938	3.4574827041218144	10.735553093847912
22.11010906628148	12.691810802558253	12.358842971277069	13.890446009131544	10.6432522961656	3.466973314077765	10.84737446196408
22.162703564429798	12.850612420711458	12.428357827945243	13.931466061327296	10.713982159235822	3.4769313138382953	10.959662299784545
22.21511104014722	13.01021638622023	12.497029318451775	13.971759096098944	10.787536315567632	3.487183673827509	11.072588146346275
22.26916214883006	13.170703001953427	12.56516153858803	14.011351948718318	10.864281845835514	3.4968696780371613	11.187340527236966
22.32421428297079	13.331572781160066	12.63369043564078	14.049865810626434	10.943965130199764	3.5068037827628578	11.30370841992646
22.378771859669037	13.492266541604362	12.701555632478259	14.088056363025164	11.026188173331878	3.5169540778794737	11.420316261401428
22.43115104645588	13.652742250831224	12.7689272075194	14.126306593178366	11.111723914971664	3.5281383263246537	11.538168899097773
22.481325952702644	13.812974367703344	12.836117276164796	14.164838644265958	11.20049982617076	3.539729224153533	11.657521361766294
22.528518630218084	13.973795744854332	12.902981750348316	14.202809162640165	11.29000872199235	3.551972295345535	11.778485500499182
22.57173777861225	14.13460599249168	12.968078786000117	14.240310108871494	11.382774950151639	3.564843444041791	11.90049174688096
22.610912461066096	14.2950612220688	13.031703440137662	14.27785384009713	11.477537959861488	3.578072416591103	12.023304041075857
22.648478632598696	14.453819243831735	13.093917779544286	14.315474129646724	11.575580849017229	3.5914612772324244	12.146718820798572
22.68505411793096	14.611208692748885	13.153928754228307	14.353025895112843	11.675506512111845	3.6051014728193365	12.270982891696598
22.71863400792861	14.766775773405644	13.210778633650097	14.390873488738963	11.77705732375311	3.619260419651688	12.39572557677486
22.7496866737302	14.919910590543433	13.264523274420897	14.429275821561195	11.879888456035424	3.6335535369041	12.520460869305667
22.779972574734856	15.072202708364392	13.316736684359572	14.468001155890983	11.983503008116855	3.6479669913421344	12.645222395916335
22.81095349399831	15.223097413556244	13.367724759723417	14.507516492142019	12.087009124891537	3.662653466276755	12.769464176742018
22.84175671722944	15.372273785963948	13.417644030581428	14.548207169619397	12.19158562003745	3.6779356482574883	12.8935354728044
22.873429152983807	15.518817112238198	13.465466694346581	14.590433289791322	12.296602256180822	3.6932689162017622	13.017722485954161
22.904985115819628	15.663157733605908	13.511574536525668	14.633860183804087	12.4009074188838	3.708914899673392	13.141317250239823
22.934999769977292	15.805012305258716	13.555665896125104	14.678541533418262	12.50443401071832	3.725846400176057	13.265842293932302
22.963185544874882	15.944946352324502	13.598807828967743	14.725224234284969	12.606323581603707	3.7439942264863917	13.390434392272589
22.988911886141622	16.082772254566205	13.642543140042122	14.7735927112458	12.705960660368513	3.7626840479725066	13.514455733780247
23.013797023123868	16.21962726106382	13.686629426949924	14.823325502874429	12.803250245985401	3.7815018165427476	13.637951503711793
23.037149848882486	16.356094194744696	13.7289946626943	14.87485922358808	12.899954459543752	3.8003742824406084	13.761825549330085
23.05733331977529	16.491243205931628	13.769204389302658	14.928687334725211	12.996994730056798	3.819264841644003	13.886831487220809
23.072117156560985	16.625985048932357	13.808315429186289	14.984484473467344	13.09286770025956	3.8383706044614265	14.013474876167074
23.083145216823098	16.759903713074078	13.846604385574576	15.041275117154836	13.186476908025472	3.8585726819311215	14.140016594493947
23.091380967767336	16.893005471714584	13.885137723977207	15.099475134808824	13.279752263683395	3.8803312082192014	14.265566306387674
23.09987562870509	17.025825201997996	13.923527058773344	15.158972195712165	13.371277858642825	3.9025056588989258	14.391717096423138
23.10839593255704	17.15926669551191	13.961340737186326	15.219305825750771	13.462039089523996	3.9248359648194007	14.517064597100351
23.116161807293302	17.293532585415008	13.997977578534883	15.280009825021892	13.551243782175394	3.9480471700488757	14.642508357525527
23.123930109734186	17.429020830822104	14.033199291272087	15.341942840571322	13.64120056075995	3.9728179903776994	14.767818334716381
23.1317835991071	17.564279541789126	14.068320586484697	15.405668511084448	13.731314204593067	3.9984768989271386	14.893312624582272
23.142023540528026	17.698257331448133	14.104199169838038	15.470617261643245	13.821067735993676	4.0252332336167775	15.018790664467627
23.156050689329522	17.83194488004899	14.140372111714644	15.535992880393486	13.908635744911843	4.053122004713907	15.14353906407377
23.173662965556282	17.965348863710158	14.175938559705274	15.602076622276913	13.996465309176784	4.081691348427518	15.266386007722122
23.19299233682868	18.098322624419623	14.210149188826385	15.669763182040363	14.084928618039664	4.109771022684801	15.388792722984197
23.21327224796191	18.231526158909393	14.24278067792853	15.737986326951928	14.172645333120697	4.1375903059832195	15.510946874744786
23.233645822286498	18.364928204056344	14.274542332553645	15.807320946127616	14.260559712888577	4.1662576173026595	15.632777615483905
23.2551540355645	18.498098711287575	14.306756558044146	15.878321916208241	14.346345322460078	4.195080575023673	15.755768486107836
23.27803174455804	18.630418182019017	14.338789639068901	15.950881938916437	14.43191760848024	4.223703281574335	15.879759044710786
23.302455124219172	18.761881313074316	14.370174094273436	16.024548517222783	14.516182684698112	4.251297681687231	16.00583806770666
23.32767991005732	18.89266683248031	14.401078239774316	16.09823503814923	14.599070354134545	4.278096582800064	16.132908590146215
23.351502374352368	19.02302059901951	14.432603529364187	16.172251482187715	14.680358126270475	4.3040919619126425	16.259725949636984
23.3733787684707	19.15237786726967	14.464756489870396	16.246081942430735	14.759876411001974	4.329745714856497	16.38659729537256
23.393501016714605	19.28098375040532	14.49802239383575	16.319788165887232	14.838659000775518	4.354881744128673	16.51351115084598
23.41478160556167	19.4084977519135	14.532936361889304	16.393125182890156	14.916733172416597	4.380201502710469	16.64106627325533
23.43682789187285	19.535450040422933	14.570001789999052	16.466686135775397	14.994727483913872	4.404516774597972	16.7702447885608
23.457100207922366	19.66179785524185	14.60909033419443	16.540298110985024	15.071925095182394	4.427855644134145	16.899781598448293
23.473617638756508	19.787261917744825	14.649502862144628	16.614345067840308	15.149457554180419	4.451464501638741	17.027176094659502
23.487238120905232	19.911192600047233	14.691020433388003	16.68875993678627	15.224202028698219	4.4755165188381065	17.152796363890417
23.498782643892294	20.033625646640164	14.73394060065588	16.764378417083606	15.296542002219049	4.499814469198734	17.276092136053144
23.508086290805288	20.155285357796345	14.776555264897944	16.8410818658654	15.365517696712896	4.524535525548809	17.39699732741471
23.51714457867294	20.27682194251255	14.817361716209797	16.919009648063426	15.430887463823291	4.550124861806742	17.51621988070394
23.527538834830825	20.398601268516828	14.858743675424664	16.99791786990179	15.494052791504723	4.575871894120447	17.63428700146492
23.53961712504243	20.520236632867274	14.90162704843118	17.07732082722192	15.554620008210927	4.601523194697156	17.751984108730174
23.551895959274553	20.642745877040152	14.94509422542363	17.156942975353758	15.613026556901733	4.62719735115215	17.867813839007873
23.564615673734345	20.765231296919083	14.98842683416719	17.237243241718037	15.669310128233281	4.653515621047977	17.979607352453975
23.58002903945052	20.88725084795807	15.031479647698918	17.317889894776194	15.72254274572133	4.680411654428413	18.08772946324086
23.59960193607664	21.008175138308467	15.074347087076571	17.39805698903227	15.774004473593342	4.707400481132789	18.192883882158018
23.62074394677769	21.12963777380827	15.117544713096763	17.477787530557606	15.825478797991511	4.734542379726772	18.29536654076102
23.642484224772836	21.251143666694766	15.161961607301745	17.556793863407258	15.876337683768542	4.763018113104002	18.39417924692405
23.666686379833525	21.37138594152919	15.20848693383256	17.635224307769253	15.927676630921273	4.792429744591042	18.490405072208738
23.692349348375433	21.491156959738014	15.257098566496008	17.712897605254422	15.979745741185202	4.821022952030364	18.584405377351008
23.717971783068577	21.60933915152433	15.304404342922801	17.78997409082842	16.031193764175732	4.8495578720579005	18.67692858888251
23.743028254870207	21.726238017769372	15.349207882591745	17.86608162328652	16.08173548010353	4.878177711412147	18.768573863424326
23.76824711431231	21.840661398958478	15.391920571749884	17.941237466389882	16.13102641623809	4.906807136100322	18.858459245443232
23.79379027569969	21.952674551079596	15.433200928089835	18.015894289164073	16.18043279201813	4.9358930667854635	18.947209462540172
23.818685787340858	22.063047293659437	15.471932153524225	18.090405098511482	16.229792827772474	4.964847330662704	19.03480757230647
23.84367432384668	22.173249966408953	15.506694705393032	18.164968845869545	16.27791849121979	4.993389950977014	19.120995592700957
23.870863287282162	22.281957457696624	15.537720584462534	18.238928345193965	16.32375861252328	5.02098760626658	19.20575806789035
23.90093006929572	22.388820534037663	15.564013965955908	18.311047995963236	16.368804696930212	5.047097152349612	19.289054967049502
23.932635403047	22.494128556433534	15.5851955890714	18.38159602044284	16.413370271731605	5.072558919453297	19.370607428338694
23.966419242162555	22.596689742681253	15.602699881728507	18.450312628819756	16.455951870851656	5.099159550649728	19.449749042632913
24.00233523723828	22.69668251412748	15.617726588183132	18.517212781048343	16.496392552078085	5.125751768409	19.524761283027303
24.0406064907546	22.793780824513853	15.629430454952983	18.58253250423085	16.537182962998823	5.152325268802566	19.59510997098677
24.079911415314523	22.889346701546994	15.637583377728705	18.64696938679038	16.57838538181699	5.178060287943077	19.6642339092897
24.119070047537587	22.983276113607765	15.642937017771857	18.709926491077592	16.618908497734907	5.202115529256127	19.732446593615432
24.157129065386997	23.07457689120807	15.647366985488587	18.77108540328975	16.660405828351536	5.225375102925095	19.79789457342719
24.194615058726292	23.162230515901292	15.652172138708998	18.829795039719606	16.703297380131534	5.247564567245221	19.861075470046572
24.23030098051405	23.246308058617608	15.657606058520395	18.8869162531528	16.747839813258235	5.268830378655536	19.92254800418187
24.26388585014567	23.32750947808565	15.663787894578958	18.94278852163612	16.79217564422578	5.289299949344339	19.983806393866033
24.295429271133436	23.406377799239326	15.670114264229277	18.99633070207435	16.838131175636853	5.309274945272609	20.044393580193635
24.323418849607748	23.483632326552385	15.676508745527682	19.04711477980448	16.885670080570247	5.3285527499506955	20.10506624675312
24.347942811601655	23.559758919861377	15.683815427926948	19.096049045301328	16.935233591671306	5.347750098083584	20.16708449755477
24.36955489019802	23.63525485112549	15.692612360607502	19.143050816403036	16.984342109294932	5.365764346668249	20.230680623038623
24.389881094614523	23.709355924650037	15.7030446717799	19.186746032398226	17.033043359645436	5.384113456104868	20.293114143311108
24.410922520563005	23.78152235029886	15.714765689801602	19.227104114977003	17.080582448533146	5.402579695144348	20.354585992353144
24.433738691586434	23.85110149884378	15.727793143215788	19.265187583978143	17.12625540862155	5.420471603542491	20.416214341743594
24.45725020687434	23.91776139149981	15.742276543159269	19.3014982931554	17.172165005594536	5.43831158753911	20.4765324784204
24.480377140852145	23.98230352491083	15.757334485189952	19.33605699347311	17.218653633542758	5.455917772723626	20.534450618901875
24.50137148722469	24.0452282992133	15.77310256820168	19.368891238077747	17.26574821222481	5.4729757270133055	20.589020451517666
24.519297301351823	24.10698267017939	15.789723637977307	19.401141105280185	17.31132852596559	5.4897574158610345	20.64200584534347
24.535321124684607	24.16742086455135	15.808114226830744	19.43378966481711	17.357739877039233	5.505253880286025	20.693707869872185
24.548981415501764	24.225941069207536	15.828134131457572	19.467467988307877	17.40559859683583	5.519800090229642	20.743152090653297
24.55931641619645	24.282166854968928	15.849545161902933	19.502079634756875	17.454551861522983	5.534053170669013	20.79149059582987
24.564508466523744	24.33715461719947	15.872288072625766	19.539550455346923	17.503828705009866	5.547093980510902	20.8381384331544
24.563477949760017	24.391674095141934	15.89667556955582	19.579233456631517	17.554788928251927	5.559568573066341	20.88199480047703
24.558036950732053	24.447085099024573	15.921890313992867	19.6198884599422	17.60838470527904	5.571557922874781	20.922648717212176
24.54872591297344	24.50424851203878	15.947702530211275	19.661061530546178	17.66264478995835	5.581912109907035	20.962195419565784
24.536983171187703	24.563168922007232	15.976121501802082	19.703254014635057	17.719788077151026	5.591036958677742	21.001255156378722
24.52355135188079	24.6237608899092	16.00639187370375	19.747011707404532	17.780181311330434	5.59926412672347	21.04078645707479
24.508405102589254	24.684885610204038	16.04062564126845	19.79275873753002	17.84453190947405	5.606588898690396	21.079559728251667
24.490290245148962	24.74688818874762	16.077862452664863	19.840323663823494	17.911895007712346	5.613066488503229	21.11717650797481
24.468972478785055	24.809579219420396	16.11683411798507	19.889184061082435	17.981940931283507	5.618564573255223	21.152833570590943
24.44546335978342	24.872457155952592	16.15840757770121	19.940681770984632	18.054534751195682	5.6232950442848315	21.186087923939354
24.421603612022516	24.934341605789836	16.203007234243447	19.993599486300887	18.13027139261162	5.627321012212323	21.218774339842753
24.397394819435604	24.99504371547744	16.24970844951649	20.047433799650758	18.208698756409436	5.630310136884233	21.251415905064658
24.371154885095866	25.056556080083205	16.29962052657391	20.10270759336047	18.287850143854804	5.632163757415449	21.284988307359374
24.34241368720055	25.119939332260774	16.353070567219596	20.16111092682209	18.367471023716757	5.63402480386184	21.320130913591537
24.311226739410177	25.18422028676561	16.409000502832797	20.222098413610844	18.444718533106563	5.635821480494135	21.35669673515095
24.27782175149994	25.249406317673575	16.46739116080824	20.285722384985345	18.51997053295777	5.636258109451501	21.39449005602538
24.242304408601157	25.3153471183831	16.52655684935111	20.35125596397007	18.593649467835426	5.635648065761923	21.433564454155
24.205294611367353	25.38139553300046	16.58675195615515	20.418410897873382	18.66557043722789	5.636052743168179	21.474779272527762
24.16743498387535	25.44746693131003	16.649376032404543	20.48687059091492	18.735285001846414	5.636818299807122	21.51838231007522
24.128795767040142	25.51393740633205	16.714145820082734	20.55555734394042	18.803168984360067	5.63806018268588	21.562980645012942
24.088166734202613	25.582189291029426	16.780994425387178	20.62415465793172	18.86902308016147	5.6396895022695945	21.608742165311746
24.04514228859978	25.65261634488884	16.84919316605676	20.693323417250284	18.931616168544426	5.641134686957732	21.656709150903946
23.999561912719752	25.722613970377164	16.919120373691023	20.763156342644553	18.993119707597362	5.642738580196462	21.707229500652186
23.95211813691383	25.79019868881942	16.99208505577688	20.832259848870763	19.05433189996088	5.643762732654381	21.757926348958076
23.90196539422576	25.85616377447046	17.067491315513564	20.900610571570706	19.116935328345196	5.64503352333553	21.810057086034742
23.84850768249986	25.920450638017027	17.1448360732812	20.968983680421296	19.18031453044919	5.64791364572966	21.86512532708515
23.792137314705872	25.982879332398184	17.22450414806046	21.037647190112857	19.243091540555984	5.651327039346293	21.922608284449677
23.733002484794575	26.043948963107233	17.306024671140285	21.105039826525747	19.304205504337624	5.653507923632964	21.980607076237582
23.671141187274618	26.10452326197012	17.3883159062434	21.170755375051055	19.364972664334942	5.65620522093933	22.039555276964922
23.607085626211084	26.164809060790535	17.471035126453284	21.235789879885925	19.424915072282367	5.658570532086696	22.0997012431929
23.541539004369653	26.223470663524097	17.55557415570875	21.30027713011051	19.483255798050234	5.661303922377165	22.158687715967492
23.474857975218704	26.279807068478096	17.641496016575076	21.36463773846276	19.54145996432683	5.6651283612418615	22.2157141470726
23.408005181301856	26.334290784260375	17.727076611524215	21.428160843081976	19.598577021588802	5.670568536545385	22.271666846277075
23.34070983485431	26.387432244306282	17.80981424079097	21.49187599854823	19.652934110107758	5.677986386479932	22.328653661372662
23.2735264826603	26.439217277846772	17.88925615238052	21.554642934952167	19.704110600572537	5.6870300425436255	22.385090498687234
23.207384902067385	26.48955725747631	17.965756744426013	21.61550494349656	19.751027251461398	5.697504142702081	22.43799988465552
23.142373279567362	26.5390881201318	18.039808090863293	21.67542423746426	19.79521023282453	5.709067665574798	22.487900006268156
23.07846851764464	26.587778312140337	18.11147394868524	21.73639210370141	19.836841165372565	5.721595374273114	22.536325947446937
23.01541882613706	26.635481275293497	18.180945148145906	21.79872852504865	19.8775162502466	5.733470576483381	22.583082484872797
22.953044850898785	26.681269929135578	18.24775547871963	21.861790760998254	19.916335082722416	5.746205872028001	22.629008887532347
22.891775439574225	26.725928507256892	18.31056557607963	21.92622606610989	19.953747034497543	5.7588337743138345	22.675419502847888
22.83056636873228	26.769600253401794	18.369875457744886	21.991959323135752	19.988995205961462	5.771119005612386	22.722439972352646
22.768451172431973	26.812120582798784	18.42562622706951	22.0582237950764	20.022528911709966	5.782618055333965	22.768552750630196
22.7048646117023	26.85428354379055	18.479005633093358	22.124521612259457	20.05519759988509	5.7937613928419935	22.813190601717395
22.64084063382687	26.895877237134762	18.531422162589493	22.191624657553774	20.08643338494703	5.804154800336446	22.85697599021832
22.57703631965665	26.937210472430504	18.583257311044726	22.260546806787488	20.11773797099412	5.813104763779232	22.90139193050714
22.513715166128033	26.97781031470044	18.63367593238142	22.330311500555364	20.148802775667306	5.82145916519058	22.945669671323873
22.450577541510434	27.01740978957342	18.681004115169628	22.400015336737333	20.179639804918985	5.830045244820377	22.988590380098067
22.387609698011456	27.055795535384586	18.725548574714235	22.468873690904207	20.207698630573134	5.839146511866668	23.030627646161925
22.324447125166238	27.092568300134246	18.76739786983268	22.537045140147985	20.23522965679067	5.848262132127968	23.07102228431054
22.260492420169278	27.127090044851354	18.806670366555934	22.603325029920924	20.263561353710827	5.85769426341734	23.1103405028519
22.197338395849922	27.15879036095769	18.843344149483567	22.66839228670574	20.291061410322275	5.868097392861884	23.148767523192483
22.135357217257162	27.1875892137699	18.877690546745004	22.732900258261004	20.31690968847306	5.879217449830483	23.187340365095093
22.074946373758145	27.212769192486842	18.909118168405637	22.79713120995208	20.342764872942496	5.89097987893599	23.22584603142954
22.015526266336327	27.23455073761053	18.9362703047621	22.86051693993045	20.368236773439634	5.903597340128501	23.263367914182897
21.95671530906167	27.25128345242796	18.959860105613576	22.921907239889702	20.394608225409197	5.917752552619207	23.298120302589776
21.898435599781667	27.263919637805134	18.978923357725193	22.980711051234486	20.420060713646613	5.932867853292129	23.3319001320136
21.842618151530527	27.27217895320249	18.995511497245364	23.03708463715826	20.445292033057605	5.949088032216745	23.365855535286286
21.790579211357635	27.276265165043124	19.009833876607043	23.091479560504652	20.47008878159961	5.96641312849961	23.40024039519051
21.740977921270236	27.27710379091277	19.021112868486124	23.14235964203804	20.49442001403619	5.9849346876118155	23.435611936514437
21.693181507832062	27.27589904841235	19.0292137302719	23.191122048370868	20.51682126072737	6.004385726590896	23.471113279136382
21.647591314011034	27.273803287764323	19.035835653851287	23.23746333158787	20.540461624855542	6.024336401127239	23.50663692994229
21.603590240226165	27.26943573442289	19.04032907693362	23.282056481509073	20.565204486232616	6.045096888130157	23.541811385359498
21.560866321675867	27.262783676677095	19.04260552289121	23.32313731819384	20.58905251171937	6.0659141292117305	23.5757603521164
21.519997909635602	27.254739861177903	19.04265442956519	23.360972649751435	20.61234840570358	6.086466457926528	23.609308539068394
21.480528772311594	27.2479829970677	19.040636624726403	23.395899189292713	20.634077021118447	6.106975756672408	23.64492954457363
21.44136987230005	27.242966174226318	19.038109392650483	23.428537623964296	20.655535872761572	6.127911685639874	23.68073940350301
21.401784997846683	27.238263485285874	19.034799567275353	23.458790445321668	20.676520666818593	6.147352237172699	23.715025373573454
21.3617335055613	27.234380435448468	19.030653702793668	23.486537103322952	20.6988871226349	6.16543045683393	23.746133692412187
21.321710072390825	27.231845690658663	19.026371628211027	23.51334721484482	20.722565929347308	6.18207218164784	23.77448577681623
21.28315004089024	27.230023670081685	19.02087476025291	23.5391035798598	20.74759852727961	6.198421150030343	23.80025004766524
21.24523605607684	27.228515754515083	19.01378368058263	23.56310160080471	20.772023880836322	6.214475456475246	23.82403984144073
21.208677144452643	27.22926400054988	19.005047248181768	23.584505886614004	20.795535930201567	6.230366845075951	23.845996890874872
21.173441548902854	27.233822477998462	18.994315129195616	23.604507394036638	20.819354310758207	6.24651949619183	23.867348104041582
21.139934089587832	27.241824033423935	18.98197512282896	23.623299611537956	20.8441346111486	6.262175889779121	23.887153655239917
21.10907932115666	27.251842525068984	18.968371845086214	23.640668075369973	20.869530073154	6.27673935179138	23.9031388708647
21.081967313959208	27.263500239753515	18.9532054543127	23.656220393880858	20.896145335774644	6.290475646574421	23.91543186448996
21.05648667972395	27.278668364986473	18.93592187353801	23.671537711243214	20.924815897344562	6.305176828546602	23.926372124257185
21.03147078437359	27.29688692589647	18.916919075692434	23.687484434306434	20.95418598721493	6.320659394581888	23.937478730573297
21.006914866388392	27.31741149936534	18.897128876995104	23.702961585974798	20.98160568745523	6.336910215450649	23.94870360509594
20.9819202873414	27.3396723033627	18.87529055270316	23.717181051200864	21.00879745552776	6.353219584113475	23.961359575454807
20.957143881312746	27.36421700370225	18.850943158889105	23.7304719706586	21.03702294973362	6.369631193363196	23.975703140722924
20.93183608111135	27.39143520427424	18.8256765771422	23.74431799997053	21.065871369163123	6.385194714739661	23.991391566265204
20.905641256410124	27.420371831693057	18.80124590231691	23.75810456483896	21.095918835176803	6.399576747091469	24.006801532933135
20.877747152921742	27.450402624589664	18.778689516236216	23.773073032162344	21.127930752988863	6.414046456950063	24.02259640527476
20.847853867575708	27.481471856331876	18.75674937267616	23.789234650348934	21.16279168938875	6.428479314099112	24.04006264473659
20.816070743250307	27.513319615878416	18.735532549965864	23.806692053997956	21.198392746563304	6.442299706261951	24.058841436503982
20.783807961472167	27.545418548440214	18.71570634645353	23.823836919371278	21.23528763886934	6.455506366187689	24.076807831268006
20.75116751093124	27.577371175434564	18.696751607895166	23.839681882414176	21.272582900681822	6.4684795146245815	24.093942852461545
20.7191882412568	27.61092328138038	18.67818388460003	23.854811875066616	21.312466902113126	6.4809633138321905	24.11084691803069
20.68653361383109	27.646723390988633	18.662425297724837	23.86969121935584	21.35486635516905	6.492939798067749	24.126386576322872
20.65320830855963	27.684182257095664	18.64972040189039	23.883520564857754	21.399764791742594	6.504965363695835	24.140884761619567
20.6203833266187	27.723116995636516	18.639720589509558	23.89541624347838	21.447982635299734	6.517240467218457	24.15464102155256
20.58865261855465	27.763420312498248	18.630566130564876	23.90594570327106	21.498255069516954	6.529870775628166	24.168350118733034
20.55727224143897	27.80418380474853	18.620386441171497	23.91432786357357	21.550060195382677	6.543053233959488	24.182534510434845
20.526540381321965	27.844311526848433	18.61028303264334	23.920477422711702	21.60306634440274	6.557693400028309	24.19681383198293
20.497156278515455	27.883442424350342	18.600478935183478	23.92504629455741	21.659848749053122	6.5731315665454195	24.212300494771736
20.46847045896966	27.923069293570112	18.591444373004435	23.928706844688843	21.71860574546704	6.588735451822559	24.230170959393174
20.441234206758203	27.96431266869794	18.582764502387338	23.932352533267863	21.78103337086624	6.604454360813737	24.249057461699383
20.414019757979137	28.005990682828422	18.574746614456206	23.935203406371105	21.84575844136355	6.620244445683088	24.26843000230028
20.38740835231485	28.04735423949969	18.56673082891121	23.936690653984716	21.912497131969648	6.63599947046502	24.28829928052452
20.360349243477746	28.08764949217708	18.55898903972266	23.9369553922015	21.981125752948724	6.651206276372867	24.308019055613624
20.332189288903194	28.125910770561617	18.55200234809855	23.936751693890315	22.050993565663614	6.66665179548754	24.32782157782864
20.304392854876124	28.161856233889768	18.547140666193883	23.936094630071437	22.121252637668036	6.682522563731545	24.34795348182964
20.277593454307997	28.1970047815842	18.545667356440877	23.935092647743588	22.191642929448783	6.6976638017776455	24.36936242427886
20.251028410987796	28.233619819479493	18.546751654786817	23.93376012512853	22.260340297876386	6.711355500306829	24.393140239737136
20.22399452133845	28.271583495522965	18.550343324284572	23.93219373292211	22.32744990379103	6.724948595892346	24.417760703359846
20.195609102398702	28.309324392098535	18.554735077236437	23.929993402270263	22.393825701541804	6.737661531769839	24.442758866745418
20.164109230703847	28.346811396411706	18.55952494887913	23.926748585193568	22.458402586932305	6.749852147530253	24.469449074107555
20.131170355503663	28.38339499454792	18.564064894265595	23.924332027662707	22.521765026366865	6.7615004260871165	24.497302564383205
20.097219557960305	28.418009346180167	18.56889173726386	23.922902170618332	22.582863939560955	6.7732559546939	24.526267897332666
20.062713338683228	28.450663294234243	18.57321182264746	23.92300068419989	22.64113649014796	6.784886028720959	24.55708298048331
20.028833367804943	28.482032900607578	18.57675764360948	23.922779185184393	22.698073086065396	6.795827215516884	24.588757523630292
19.99443468071326	28.512230644637523	18.579628227042573	23.922805752238144	22.754851289312555	6.806514624939569	24.621095159418086
19.958397944097072	28.53949315950135	18.582023504309813	23.923103920105945	22.811637102118212	6.817452749648413	24.652862317020706
19.92079088703403	28.562109353448303	18.583063876483592	23.92393959795014	22.8701719497411	6.828776406556098	24.68232167811607
19.88215069772439	28.58024733644375	18.58204597423224	23.92540347961605	22.929489410830698	6.838758555706562	24.710943402953482
19.84265473571739	28.594998865995006	18.57981316219849	23.92792545257116	22.988763527223945	6.849515940676769	24.738776631335536
19.802526354764282	28.60518130759925	18.576841201409724	23.931523714094386	23.04807817364398	6.860847463603277	24.767348128532277
19.761068650877426	28.610662587164768	18.573462260676962	23.934779921786784	23.106968052449165	6.872875092356395	24.796858044341064
19.71752221399764	28.61284393167692	18.570087866930947	23.937842683747924	23.164918585719153	6.884033952520834	24.82782315626899
19.67217700935176	28.61217132936822	18.567880109776723	23.9410241038654	23.223193350701646	6.895239824668136	24.857753968497875
19.624834904571657	28.608197228498586	18.567644357095727	23.94590135825954	23.281862264732855	6.906549964477173	24.887150163481692
19.574463961209595	28.600588172374646	18.568088235106657	23.95242518542408	23.340063149329506	6.917842649557873	24.916197683861416
19.522223819209607	28.590734482151756	18.568395034129825	23.960569576859946	23.39653976951882	6.9292658922826975	24.94447101914952
19.468100412834442	28.579890233734673	18.56952478278931	23.970297952746673	23.45152349379427	6.941250043778573	24.97360670485333
19.410752701552795	28.568141387805824	18.57159395528764	23.981378585213907	23.504662658708657	6.954626058859547	25.003553893672635
19.352287395938482	28.554098267330378	18.57510623554255	23.993365964001068	23.556604779983612	6.968188671764978	25.033980324284933
19.295315748189658	28.537817436060735	18.580675101979153	24.0050901009104	23.60734584093284	6.9806418393052665	25.06264345197789
19.23996310944636	28.519791390140405	18.587837317851445	24.01742085682974	23.65922879111145	6.99257007179894	25.089782989279783
19.187077729070598	28.501383894733426	18.596361889746795	24.030716245780415	23.711861269094374	7.004283571273854	25.114786770250326
19.13658543871991	28.483135200001477	18.605933840336707	24.044604596916546	23.76277704949569	7.014779615419416	25.139620550910422
19.086980230167253	28.46450219903864	18.615701227037125	24.057167249661003	23.812377975335483	7.024500098902488	25.164175667916002
19.038997462988178	28.445804148479077	18.62602222434658	24.068645164788762	23.86207342941113	7.034166275971847	25.188324907846365
18.991615234340813	28.42635308898471	18.636961945661927	24.078099236397286	23.91243184703716	7.042961457991986	25.21198188883562
18.945267488756947	28.405425834835153	18.649239431560357	24.085584682914682	23.96392260839172	7.050754321310863	25.23518213754353
18.90002135060522	28.383484523017117	18.66291573405664	24.090474224190476	24.016930001549927	7.057889830609158	25.258995915466468
18.855145287543568	28.361502026884402	18.677042926520762	24.092582562652577	24.07017124923142	7.064649881310125	25.28412388965608
18.80983671526057	28.339790886173418	18.69082964811074	24.092880055593078	24.122391898780347	7.07199814973212	25.30981773340916
18.76333615774472	28.316851413226438	18.705013379266592	24.091044313394306	24.173032605413553	7.079690643920379	25.334387074490355
18.71680101177675	28.291816990121188	18.71917500162303	24.087089435342275	24.224892908471165	7.0886231336398575	25.358475365879464
18.668962161987647	28.265409856643352	18.73285131700939	24.08224654810744	24.27871512278601	7.098479463759233	25.38107547126728
18.620880994249504	28.237691051508087	18.74561601859796	24.078048366453302	24.332317364831358	7.108270752542807	25.403295906586973
18.57372435969012	28.208292289403612	18.757723298232584	24.073753522182415	24.38556560284871	7.1168096253040805	25.425138072559808
18.528803312850822	28.17850307175477	18.770129509417508	24.069375165149417	24.437890773421483	7.12516207022204	25.446860032556625
18.485213724018415	28.14833575728148	18.78172574644828	24.06475500239526	24.488353728322693	7.133228020416712	25.466957698679277
18.44314217170375	28.118133171920757	18.792258212994383	24.059749078840238	24.53519610938662	7.140709031149115	25.4842622735067
18.40220038596589	28.0872496569693	18.802380134415337	24.05399879478564	24.57985172922099	7.147671412479037	25.499821606189737
18.361499834095877	28.055547840727	18.81288347525969	24.046715043645154	24.623258952460024	7.153891721444938	25.514943150003504
18.32283838061326	28.025114752715236	18.82362980049533	24.038712465121048	24.663944405487754	7.159207860682665	25.530565841079945
18.286201866655876	27.995960359589215	18.834773277530505	24.030056100114567	24.698931403243517	7.163935993637868	25.547037957736414
18.2520188512183	27.96788898673317	18.84584113248018	24.02077126648219	24.729789160734516	7.1683176696576165	25.564652783638117
18.221097808790862	27.941057344004534	18.85612842051219	24.010710054622457	24.756942309176473	7.1723812833072245	25.58188930849323
18.192064066394597	27.916296604116617	18.865456134871085	23.99933210279242	24.780474796858336	7.176764791285394	25.598692897504105
18.164193887649265	27.891965736067434	18.871999854293954	23.987440345080465	24.799518498628203	7.1809218130180374	25.61444600197885
18.138102790122364	27.86819976639161	18.87590281102935	23.975380444750087	24.815632181012706	7.185228024279947	25.62925651300901
18.115239471688874	27.843514813920006	18.878044828156717	23.963563840704953	24.830964376477077	7.1891965262905275	25.64407888621668
18.09569515770354	27.818875236039744	18.878600649134682	23.9523189317962	24.84389604218633	7.192611648333872	25.65739423399914
18.080274810769613	27.793518143040203	18.87742224204329	23.943051225911212	24.855468869045676	7.195011271300544	25.669124738432078
18.06913902686667	27.76787353172356	18.874325131230382	23.93497400289721	24.866078369355805	7.196399615043352	25.679141014424683
18.063055889232963	27.742725037894925	18.86906302133873	23.927969738845192	24.876398573324195	7.19612874572262	25.68694418277601
18.062063302379762	27.717048872778722	18.86132930251961	23.921028551012167	24.885033113077235	7.194825828712947	25.691936184338733
18.063767676999795	27.691246368401867	18.8525632846904	23.915080522790774	24.892474658944565	7.193276168203038	25.695302461860784
18.067614054156557	27.6646765203957	18.842253518021096	23.9106673096263	24.898900197184687	7.190455586395969	25.697176449839557
18.074366316404618	27.638225523030396	18.83084003921571	23.907474893685933	24.90553727388672	7.186475120757969	25.6985726604542
18.085022134864754	27.611343818241924	18.818985128961298	23.90580452038402	24.91106564939253	7.181357150623234	25.700162103286054
18.097182542916393	27.58519820619199	18.8069487572717	23.905700293184946	24.914568324026664	7.176884474075551	25.701491975698648
18.111427962154114	27.56009452894348	18.793082128455563	23.906698150661278	24.91716552382847	7.172817477318124	25.70340111563773
18.126977041779487	27.537461648410034	18.777013401906753	23.90768005263285	24.91843046826849	7.1690217819682465	25.70506432449789
18.142894640561025	27.51608416555412	18.759118776147258	23.909506509250008	24.917891062126937	7.164828118300993	25.70659267581983
18.156797236580505	27.495208277589644	18.73914050324776	23.911570576901152	24.916949620658794	7.160593506399731	25.708290336392235
18.169043279351257	27.475068741883792	18.716478374063357	23.9136822044569	24.915458940421328	7.155204143109319	25.71092742841462
18.180295109683662	27.455405563053652	18.688819705275932	23.91481683325666	24.912262270051396	7.14901827373615	25.71388027187669
18.19140826585407	27.436074888872795	18.657835514376195	23.915264258180983	24.90643104931325	7.142342999601532	25.71623172857672
18.20165919254251	27.41658079720245	18.625213411799486	23.915287047799605	24.899471031394512	7.13555437524488	25.717615159015462
18.21046860077148	27.39717557170688	18.59009265662024	23.913607963237958	24.890156382523983	7.128749636842027	25.717943635442715
18.219510624244318	27.376696058955158	18.55159619343665	23.90974351138069	24.87917708499313	7.120325237004625	25.717675538976234
18.227066227320577	27.354878486084665	18.51062545103831	23.904638064084327	24.86595639096666	7.110213806833458	25.71710528934869
18.231573723874693	27.333036317096287	18.466228875290735	23.8996775726071	24.851427249430557	7.099993646494507	25.71744142834614
18.232332624515017	27.31156939628875	18.418068613894317	23.893899026473132	24.835780985233452	7.089783008185864	25.71841452256268
18.230264735833227	27.289445335155655	18.366699381416073	23.887835466387223	24.817398675664965	7.079652721056088	25.719540060131617
18.225148566474903	27.266190613192602	18.313624844678746	23.881979468073233	24.798033063172017	7.071160572753386	25.719896585969448
18.217958789969853	27.242417447543644	18.25953092329385	23.87646479751777	24.77919034465458	7.062845510524061	25.719284014862396
18.209273307215632	27.218568003751432	18.203782300263953	23.87049065501745	24.75968338084277	7.054374291131111	25.71883403670665
18.20133398552626	27.194775024991657	18.145071538770747	23.863818435652398	24.73693497458673	7.0459844667925635	25.719552293647098
18.192897822824218	27.17223249436147	18.083599677429234	23.857233937780382	24.711311263092547	7.036895397293935	25.720748221041354
18.183593903160087	27.151884950027554	18.01922587893163	23.851381584097986	24.682953356199256	7.02793026495014	25.720529430723126
18.174054764039404	27.133218400566246	17.95221652453364	23.846551485198457	24.652166750209496	7.018892963517477	25.71783880949705
18.165396600986433	27.114280909279675	17.88385084118464	23.842423839281572	24.61828332700224	7.008804347729169	25.713617365599486
18.157947522605166	27.095272032805546	17.814928710343732	23.838369285348207	24.583105032866527	6.998113602813791	25.70871421081194
18.15097514552727	27.076985216669325	17.744684842405753	23.83432853510636	24.54465066578365	6.986408623222657	25.702726839085265
18.144759643931394	27.05952041519267	17.673376107796866	23.830051724455704	24.503214144874555	6.972889003374644	25.696093888322395
18.13812101128286	27.043022837261287	17.602241567647937	23.824433878308493	24.45884015239709	6.959269886605051	25.688787448765815
18.12916161300509	27.027417368726685	17.531114652248664	23.818222433226154	24.41224318546125	6.946852307069884	25.681016354213305
18.116744218523372	27.013162407983156	17.459835650857013	23.811803948125007	24.364371209405434	6.934150152156187	25.670991730481905
18.1013864076592	27.00003885631593	17.388265668853926	23.80500934413592	24.315183260852038	6.9219246234975484	25.65987214843657
18.08220809303471	26.987600968922894	17.316500824701595	23.797943890920294	24.264771026267777	6.9097808411163655	25.64954686378857
18.060484328711972	26.974422208233975	17.244445685241	23.790712732569343	24.21378824784196	6.898376373728714	25.640091879237197
18.0370151285474	26.96081405009882	17.171661253423174	23.783678499844886	24.1624760504214	6.887394546012391	25.63141966279003
18.011849996669227	26.946036843413754	17.096747938806125	23.776633903329888	24.109340335642575	6.877350390730799	25.623278751226874
17.985822452683404	26.929805471697897	17.019830467513195	23.76896742642431	24.057912229446362	6.868074873766905	25.616442551378334
17.96050573246432	26.912599813173788	16.940709559898213	23.759522699440737	24.00653180620571	6.859666432561501	25.610851269505787
17.9348475692698	26.89440970699164	16.85901133987593	23.7491231980345	23.955388132679136	6.85161121945994	25.60689825668629
17.909339672924215	26.875576974156278	16.775182244080565	23.73748154541863	23.904473532756064	6.84273155792123	25.604597678946575
17.883422298121722	26.855570026529886	16.690225618723673	23.724236508133497	23.854898137472347	6.834311334998124	25.605322037525166
17.85770438755048	26.833481897499492	16.604940793116214	23.70910380694147	23.80653901308409	6.825419074577155	25.609370774644308
17.83217270777892	26.810407958779972	16.51952454847631	23.69130802753933	23.75899603064931	6.816718661069118	25.615568299654118
17.80520323228096	26.787010623834615	16.434375230173632	23.670832585159385	23.712199379297854	6.808054212462995	25.624361062917483
17.776686290864525	26.764588097632267	16.349746942952947	23.646147833501384	23.66632312461273	6.800078751694521	25.634334219744492
17.74515841795681	26.742852976782576	16.26613878067051	23.617693899318887	23.621652758930306	6.7915119025433714	25.64511277497284
17.7083007846037	26.72224527613163	16.184407377704304	23.585211780684606	23.578001971506072	6.7829060930897604	25.656477311376054
17.664849885724887	26.703350165137625	16.10474670356991	23.550412827981866	23.53454931261823	6.774368013073311	25.668633101310853
17.618122740021064	26.685315955068308	16.027249209320967	23.51356286029039	23.491705758966297	6.765621946206399	25.682312509847673
17.570508229906608	26.667985152395104	15.952674026166596	23.475021935028213	23.449863268115404	6.757855666960014	25.69674380224345
17.52228747552068	26.651921703487087	15.881004608390258	23.434760545385743	23.40805493521234	6.750850952032652	25.71080332767015
17.472086448592133	26.636366867818456	15.811402950209352	23.391770895738926	23.365998530582374	6.744067437740255	25.72315310809667
17.422076027369837	26.620494414644092	15.74366267424862	23.34596625977124	23.324071934453055	6.736755090127891	25.734331279427597
17.37305423566125	26.604348109781842	15.679362206592543	23.297533896152064	23.28309117588489	6.728880666710888	25.74373081204207
17.32533712350193	26.58645319869053	15.619037458332436	23.2479324277016	23.241971641525108	6.72073269019542	25.752916405867538
17.280509145516184	26.567055799464402	15.562446243367333	23.197060032643513	23.200472698199064	6.713993148300647	25.762257615169293
17.2410248350947	26.545617567391055	15.508867898701496	23.145841230490802	23.159051084052486	6.708430883634721	25.770792130637695
17.205575218260083	26.52172700417945	15.458432996576818	23.09321875490804	23.119344234396852	6.703745487363786	25.77922773497862
17.172738325845437	26.496275508942997	15.412140010753047	23.038471765112032	23.081021257327674	6.699960242274674	25.786499501295253
17.14055696323733	26.469282903779064	15.368785351453822	22.980649517202806	23.043314470658046	6.696640689965403	25.79380939218401
17.1080291016124	26.43947963145117	15.328002989056655	22.919768010615403	23.006590953430848	6.693256576786245	25.80231573017222
17.075595458538547	26.407702560092403	15.289984922490259	22.857464214865733	22.973589843292036	6.690056475663904	25.812495300955423
17.041423683291512	26.374352724809178	15.255752377222237	22.79502282059343	22.942672002688564	6.687826595059867	25.823039246980386
17.006613567293915	26.339131498540745	15.223299817816272	22.731904416616725	22.913738942038314	6.686292906773719	25.83402587102868
16.97124559986956	26.300988924794343	15.193696502620542	22.6673260181986	22.88715028189051	6.684180102531343	25.84376841317643
16.93584434426859	26.261312232584608	15.167060634672968	22.601144113669033	22.86217465236646	6.681700370343868	25.85272513303501
16.899618186827702	26.220600422262418	15.143830718255328	22.5327105571562	22.837102153665892	6.6790007080244065	25.861368510357806
16.86348446296491	26.17803467255613	15.1237466404034	22.46213907707932	22.811877136129265	6.676245765894596	25.869440003118275
16.827614966827728	26.13298213444624	15.106282708872232	22.390314666833547	22.785828998069857	6.6736439749200684	25.877961444156227
16.791830881989718	26.085193179640594	15.091363355636044	22.318429877271655	22.759742372957366	6.671512677233229	25.886608498232036
16.755369114334602	26.03648883247886	15.078827422905979	22.247523467979498	22.73335186834379	6.66906796764413	25.894283247847113
16.719229470641384	25.986312691987724	15.068600763458877	22.177044640030967	22.705490577740807	6.667288030523319	25.900781837360316
16.68418403926549	25.935155806089387	15.059976416076307	22.10597511995909	22.676169467752047	6.66602288295616	25.907201245210533
16.64933580520161	25.882849562171565	15.053677269302735	22.03423539838554	22.645804429110335	6.666165157994586	25.914685333926364
16.61323594557882	25.830765087787643	15.048031661715079	21.96139495231582	22.6143745373263	6.668276872272922	25.923164795327775
16.575759625243116	25.7775726543159	15.04264505574865	21.889145255169396	22.58204473433211	6.671297426535213	25.932208055689337
16.536585252312562	25.72249443058502	15.03892428616455	21.81762609530057	22.549923985331837	6.675448908723405	25.9431152349857
16.49613082396304	25.66600229299328	15.036734983085562	21.74663675549635	22.516346833880032	6.681253277823314	25.955775890673873
16.45427609617117	25.60864294571925	15.034950729088528	21.676705762073357	22.481369597038885	6.688324422634939	25.968569544023886
16.412114477309494	25.550669446627516	15.032785073939877	21.606953646817228	22.44483508259405	6.695000619286519	25.98074136228477
16.370542153582104	25.49194137926119	15.030574276101476	21.53664279062381	22.40759981779705	6.70295335986282	25.993580450597896
16.329623979792668	25.433292885699814	15.028834445544955	21.4655951764022	22.368805373503804	6.711987817028145	26.00799873376513
16.289518281974768	25.373745911991456	15.02793816761527	21.3935979720285	22.330597987474807	6.721767362097227	26.023743696997236
16.25102700355207	25.314341713828007	15.02759882721234	21.320195471963018	22.290733376378068	6.73186454110192	26.03973103545935
16.216259349617467	25.255165472037486	15.02721909440193	21.246199519157692	22.249094175579586	6.74301551788609	26.055629964040772
16.18364063024342	25.196881521277415	15.02761092341597	21.171112632590535	22.20701992292336	6.755030406929309	26.071521961917988
16.15260912955177	25.14122176620674	15.027938039128239	21.09532041836366	22.16348660308538	6.767374990569102	26.08515462312419
16.122573365737587	25.088685822322244	15.02781734872744	21.020193662643905	22.120301344397205	6.779357711907065	26.09676209492063
16.093501415153092	25.03880071463299	15.027893221077065	20.94507470450779	22.077662026468204	6.791451444669734	26.107676604074705
16.064671553822226	24.991680052108244	15.029053921147737	20.87080081751381	22.036426334127494	6.804935675357818	26.117780451943766
16.037560200777413	24.94700655350924	15.031756542696948	20.797418674758003	21.99699174344755	6.81871663528197	26.124456514204493
16.010813691846856	24.904795928077995	15.035186101192322	20.725529688104537	21.959443404096163	6.832811302074305	26.126962179921478
15.984206308586506	24.8658865461916	15.038472158733995	20.65546739703277	21.9218551191123	6.846251818333686	26.125480521505423
15.957945023148104	24.83073177145109	15.040972456322878	20.587527337121323	21.885279238555693	6.8590879824098785	26.120502915920362
15.930357561405097	24.798243109671027	15.043253504481259	20.52210629268225	21.850437542945517	6.871013564226265	26.112666377278472
15.902456329148725	24.767721625911875	15.04516231966214	20.45885455111278	21.815612280290882	6.882820585686303	26.101905864554542
15.875974626977268	24.73737912455819	15.045042432936267	20.39794446763724	21.781850234447774	6.8943999855374924	26.08918200894035
15.85104153957918	24.706542475831622	15.043729274413739	20.338454456726165	21.749782749624362	6.90592904595395	26.075097891033504
15.825875074478398	24.675306256682294	15.040593944636838	20.2798973467262	21.72047930904736	6.91676741175248	26.058392917686486
15.800273320032609	24.643643641534442	15.034496444380391	20.221983551537544	21.692359276397543	6.926570875382171	26.039988836000507
15.77272132824077	24.61139243567455	15.024759988197774	20.16466212899371	21.66454446405239	6.935606854416216	26.021336299598257
15.743876408878617	24.579100437307766	15.011954996774392	20.10821595223298	21.63713195508063	6.944641305523658	26.002537668074197
15.713283375372058	24.545919836725922	14.996755812628146	20.053094195431726	21.61248121913657	6.9540943691679855	25.982343894880337
15.679609828657787	24.51178025006817	14.979317679391677	19.999642693211232	21.590547777244215	6.963528515916166	25.961831353979573
15.642155878258915	24.477692242999105	14.959575752072599	19.94745404940376	21.571131984918818	6.972660554689136	25.940796774360873
15.601476923427471	24.444490297560105	14.937325237565975	19.896276519486175	21.55525039326545	6.98039568691162	25.91972969322964
15.55708038337576	24.41287741355005	14.913441725597282	19.846140654202696	21.53990484682561	6.9874662567270205	25.89989393470081
15.510248747783296	24.382736203436558	14.887100175710428	19.798097810603405	21.525536210880297	6.993835912002541	25.879235959742516
15.462689756990347	24.3527198517943	14.858871460591752	19.753677836411793	21.510023919373076	6.999030751530544	25.858387526558815
15.41559863813655	24.322935674723944	14.829166209741926	19.71249027459926	21.49692325603352	7.003551411477453	25.836879775480238
15.369384376615987	24.29432145606554	14.797432969428836	19.674206620308414	21.485309340971618	7.007655148301638	25.815203628148833
15.323803001665059	24.265895010227133	14.764141895182503	19.639147584274923	21.474794929115266	7.010925502846285	25.793281862295395
15.27892436598632	24.238583959439083	14.728316454617778	19.607524800857576	21.46266548851238	7.013527398349805	25.773385445247555
15.235147057029652	24.212331488196337	14.691350435310339	19.578594207810504	21.449390707426474	7.016535660742182	25.754479333893727
15.193987663656273	24.187254050834664	14.652556237394064	19.55318462860572	21.43390524647975	7.019788997751981	25.7373795070622
15.15553900576157	24.16231872360991	14.612597670832484	19.531706044477207	21.41786449545662	7.0228863911296795	25.720296471381708
15.120016860894362	24.1362768900169	14.571700819913534	19.514492845922444	21.404374038349694	7.024995595828535	25.702749421580243
15.085894762616288	24.109671163697676	14.529281874587134	19.500405611584497	21.39353077351706	7.026122973348166	25.684687489316442
15.052458299092384	24.083869615863602	14.484759003990945	19.4889777004315	21.385506714967715	7.0275240175214595	25.665756980719568
15.01838290689435	24.05862688834458	14.438862244503017	19.481213265130275	21.376647790603442	7.02844187829172	25.645650891811282
14.984251353988697	24.032543020987667	14.391716294849648	19.476965930007093	21.368225231683702	7.029648389575149	25.624697176907972
14.95018914882483	24.005420638682597	14.342919231786247	19.47548353113315	21.361153944461403	7.030612570572863	25.603690640880764
14.916033501493702	23.975715969643336	14.293633207965	19.476144608368525	21.356801024427845	7.030938085667932	25.581093303657667
14.881788354512032	23.943596368633287	14.243421761961853	19.479238406900134	21.35420316349351	7.028549256306939	25.555970031752445
14.848337777219157	23.908227333204533	14.19326843484695	19.48410861787039	21.35454006503274	7.024429621834035	25.527316498053395
14.814952982648599	23.87050809954248	14.142703118857254	19.489625037687368	21.35581862783086	7.019194328688359	25.4972256693496
14.78115989432868	23.83208707907873	14.090747984446626	19.49525900284378	21.357490182383934	7.01255702816558	25.465053080304443
14.746807083704592	23.792645220128353	14.037561792562606	19.501184509690596	21.35868360659463	7.004565621798948	25.432259373766588
14.712980607038766	23.751797075601928	13.984215296031728	19.506932407834928	21.361102294996588	6.994910404790701	25.400311615465007
14.680754535305551	23.710030279110892	13.931481894013757	19.51170632628029	21.365651992997503	6.984090364315169	25.369568550340958
14.649660761894257	23.666457175599078	13.879582513372855	19.515909457975386	21.37189770761947	6.972008321977734	25.339115389550095
14.62063322968217	23.62095755133066	13.828700966716493	19.519659224424153	21.38079785745259	6.957704089551602	25.30846993662027
14.594935131343277	23.57462774440844	13.777683038000353	19.524340805137314	21.39026997954919	6.942539571970786	25.277095398589715
14.571301500668534	23.52728499428291	13.725794180613827	19.5302721097379	21.401793207262525	6.928052360382161	25.245076870816778
14.546753907319314	23.478652562358565	13.673361824652236	19.536242060976008	21.413399700514685	6.912798206003889	25.21371165609948
14.522299190566759	23.42828989290331	13.620371416141827	19.54289398422808	21.4267794771007	6.896283897270683	25.182367344193885
14.497918952710661	23.375323117836533	13.567059998008915	19.550430985786807	21.44149549022992	6.880333739888846	25.151917139724674
14.473636272276087	23.3202516173177	13.514588623515408	19.558539793436346	21.455199641130225	6.865094155942526	25.121435981135466
14.448242424932054	23.263312806903276	13.462441470472596	19.566853783898942	21.468266972594083	6.849798582386467	25.090024485384255
14.421176998106708	23.20284767824672	13.408712432829574	19.574835065463482	21.47953883093237	6.834431131390325	25.058111384187114
14.39112875000944	23.14045406126673	13.353434886483756	19.582194228617176	21.488321748416272	6.819068021984368	25.027689299036812
14.358091449875882	23.076730309425837	13.295674527136809	19.58912062238879	21.49303537358885	6.805280641843338	24.99885501017104
14.320607687074222	23.011518362448843	13.23715355523881	19.594339290314977	21.49662048763128	6.792377539651362	24.97261414862314
14.279509905879214	22.944431623417252	13.179533773162394	19.59760935273633	21.49797103597867	6.779852257820308	24.94992880273289
14.236672997487759	22.877114789320668	13.122168648521328	19.599336139924887	21.496896303632063	6.768208390969027	24.930554046992427
14.192233030222466	22.809752262273282	13.064635388614947	19.600378692520977	21.492368347998777	6.75781719758469	24.914549161457415
14.146683377188264	22.742284888699782	13.007609320373838	19.600286670782168	21.485667524915172	6.747932616804663	24.901430022080635
14.100091762042055	22.674050645994036	12.95035521176523	19.59902625323558	21.47891249033521	6.738651279162821	24.89172203620489
14.052925900519908	22.606427630028215	12.893021997207754	19.597157208606866	21.469152546222528	6.731042106025584	24.884529524694813
14.00470466305399	22.54056794786946	12.836948348516799	19.5950189742378	21.458630574835357	6.72495973765678	24.87876486330159
13.956989760115963	22.476350482249778	12.782042376854758	19.593198785104708	21.448161539291867	6.719311769733664	24.87368157548562
13.909853984443396	22.41315227354734	12.729098246377553	19.591552943893692	21.437845639409435	6.7135211658242655	24.870468962836984
13.864857866823137	22.35136776187964	12.676315636487832	19.590382529837782	21.426275743107237	6.7076672203220165	24.86914115725529
13.822401216438498	22.290300073837773	12.621641929346278	19.58973010906343	21.412673295123625	6.702132140520138	24.868161814526356
13.783027522675724	22.229354474835628	12.565069770208993	19.58948390667869	21.39884169746702	6.69829613332172	24.866300053780986
13.745507064405059	22.168260228486027	12.50781311417837	19.589284232944586	21.385206761722188	6.695945136185446	24.86192534797772
13.709682188481128	22.107819818155424	12.450250963348068	19.589194143791453	21.370640817169715	6.694123895702887	24.854140565046993
13.676537209634143	22.048203183724983	12.392907144185791	19.589145128548566	21.353792124436904	6.692516651792488	24.843315311267336
13.646781621745287	21.989294038702216	12.335813244382289	19.588750900529387	21.337185845794615	6.691009945258932	24.83173785927717
13.62053972961174	21.930469673690336	12.279144252074216	19.588591096844667	21.3190512840881	6.690010074864131	24.81983652597677
13.596987845775613	21.8711571738531	12.222774177546864	19.588429947117092	21.300294966594087	6.690086617942977	24.80644704368073
13.576321450718424	21.8120555719505	12.166223236725248	19.587011531333815	21.280190148871483	6.691249977138152	24.790719644877473
13.557836415923301	21.752623890296736	12.110249674254684	19.58343052143601	21.26190787286829	6.6936186835511196	24.772210077520338
13.541676652809224	21.693981794843378	12.054973654380776	19.578200339369413	21.244985375575745	6.696380566075016	24.752475630987096
13.526606268639574	21.63610754547949	12.000403044874178	19.571091941581958	21.22949812655652	6.699005549675634	24.73176552474994
13.512682534947556	21.578958018526958	11.94543680080524	19.56194362222908	21.214397062610814	6.702575220825497	24.711952018339538
13.499511176708587	21.522322523040263	11.889922292322893	19.55040683571995	21.20062653708821	6.707550131232444	24.693809158888993
13.487297828494741	21.46722650213616	11.833937775636958	19.53661951745728	21.186425025297062	6.713461877898448	24.67762593080132
13.475794675275921	21.412443384887435	11.777997245251	19.520438966953854	21.171638328499895	6.719690580502203	24.66169306581881
13.46596168490079	21.358633259314676	11.721527016191724	19.50055882467592	21.159801619965258	6.726397656452084	24.64659598461885
13.458433899034809	21.306778982978653	11.66510619288504	19.476180450851793	21.15015403474424	6.733573558422826	24.632836777367693
13.452235887841042	21.256967484944735	11.60915272467697	19.44844757030482	21.142928974060958	6.74170432771	24.620262355591162
13.447605010324693	21.20858403854458	11.553438213853722	19.418765252110685	21.13506814158428	6.750482634477209	24.610120376093125
13.444637708692406	21.16105157187713	11.497716596449289	19.387092755202023	21.129286277044873	6.760801517336925	24.60244363913013
13.442582990422165	21.114904044650054	11.442624116408334	19.35410770416158	21.125592982785204	6.77210210416473	24.59827766146661
13.440956683018932	21.070920710321325	11.388573703415858	19.31995046283969	21.123849044867427	6.784004671983431	24.59614474521938
13.440139298040844	21.028810582154094	11.335804447839534	19.28527318503755	21.124432365612737	6.797814377695213	24.59734109021442
13.440172431185411	20.98803608144416	11.283908852830239	19.249708421320864	21.130156864965535	6.8137539673387835	24.601042654994444
13.440311992325064	20.948239379400768	11.231600203668137	19.21376452385379	21.13890478103875	6.8316164882583195	24.60711154539678
13.438640675761267	20.909421333151556	11.178947556735817	19.178920752989992	21.147981880470105	6.851237776671079	24.615951571636828
13.434998111153256	20.871598882185683	11.126126976027875	19.14579316682391	21.158191027280623	6.871500627511246	24.62663979963746
13.4292223770962	20.83437425237485	11.072786184715518	19.114384869015375	21.16952148457327	6.893041327966392	24.638754950210974
13.419967741513442	20.79827049144155	11.018922007668971	19.083457502367903	21.18272082744143	6.915735832884982	24.65286510923308
13.407546410962215	20.763217918281363	10.964907474882422	19.052638369101924	21.195164949507774	6.939131108340052	24.669038101616852
13.393261367023316	20.728301948902182	10.910604500783576	19.021803790643695	21.20728997416541	6.963197524664161	24.686826490484773
13.377431253345533	20.69291683991739	10.856182942951191	18.991791033592108	21.21925843114612	6.988597934885841	24.706637691133626
13.360542060157593	20.656674579275247	10.801437089484805	18.962297768203918	21.230723009216288	7.013220318511048	24.727045018273063
13.341702610913941	20.61940904206754	10.746550331395216	18.933163283863447	21.243164819888232	7.037538773156698	24.747037686743262
13.32183037906238	20.581825219763946	10.691866749969407	18.904704068902706	21.256161550624963	7.061943239808729	24.766257691715907
13.302505623002736	20.54395582539464	10.637740247273912	18.876823830541138	21.27182635233071	7.08652913471518	24.783654224716624
13.283641485692351	20.505214568558053	10.5836979906523	18.84986806523265	21.288188818734714	7.1115196109143906	24.799299759600558
13.265382784926501	20.464657286006652	10.53080931288063	18.823502143186214	21.305441091632034	7.135380843482433	24.813644445658124
13.248798885276894	20.422500564724974	10.47832155051708	18.79886043275193	21.322806602972463	7.158321793733253	24.824000953727776
13.233749118869092	20.379179827088432	10.425184726606611	18.7759221006856	21.34111666630695	7.1811689526871705	24.829913616751895
13.220080314072348	20.33397257448922	10.371214067290056	18.75464162839726	21.360573620950476	7.203368620435336	24.831298925882184
13.207449032130413	20.287632852029965	10.317165455224531	18.73298538761092	21.381976610226644	7.224387145895216	24.827146334602052
13.19518481251733	20.241215220473816	10.262841778249044	18.71112884149543	21.402971146487644	7.244597968358885	24.818877918274858
13.184432447922246	20.195752112510338	10.208015372127145	18.689635511031323	21.42153362028007	7.2634201776462435	24.807603866935068
13.176007119946851	20.150324521019613	10.152916983807636	18.668342055076867	21.44017026355025	7.2807709680187855	24.7944738340347
13.170690316677957	20.10417792244098	10.09765413975486	18.64688609018205	21.456230296826647	7.296490397741331	24.780234143969846
13.168669138117261	20.056899974227168	10.04175560767239	18.624237544488906	21.469840149980012	7.3116937222276475	24.764990943232434
13.16951424091618	20.010360129564454	9.984153500379463	18.600399515117225	21.48226507348621	7.326694663877961	24.7477828009699
13.171130768702122	19.964983294908052	9.926482373516015	18.57467199867613	21.492457453917687	7.341979085470027	24.729789100788462
13.17329972762627	19.921100164620288	9.870151268636725	18.546679913344683	21.502176137724458	7.357088590170574	24.712342576893445
13.17584623822062	19.880007638211495	9.814869169553996	18.516369756554337	21.51019491257419	7.371612466274261	24.69562370706427
13.178834105253134	19.841259628126288	9.75988456871347	18.484447300820012	21.51632207022586	7.385371334808278	24.68133526960977
13.181686437527864	19.803479575967298	9.705242273449503	18.450764224918803	21.523129139035483	7.399155607223195	24.668316158081954
13.183314440387612	19.766038457542415	9.650746686879604	18.41546937422586	21.530805796756134	7.413480211718213	24.656122839348065
13.182309088226265	19.729965744849157	9.5958445942752	18.37789616390881	21.539026084407432	7.428075419936277	24.642913568689632
13.177822618744623	19.69624277601853	9.539986501715818	18.33832707916686	21.54854274873159	7.442801271531453	24.627694290713446
13.169947685703555	19.66539513930436	9.483798064803036	18.29755472296959	21.55899391917426	7.457062256574855	24.61109157019613
13.158461786488889	19.636446145354178	9.427413590832815	18.25551087440032	21.569029439240936	7.470493658186224	24.59410539088211
13.146313507462652	19.609020838929155	9.370760802290405	18.21216586479986	21.579169919499716	7.483151648090927	24.576665923749868
13.133554014179408	19.582593954923404	9.31407276026063	18.16763666021313	21.588633886923933	7.495270348273815	24.55674309244966
13.120672926324382	19.556991841892927	9.257762542014795	18.12168843042445	21.597725985531472	7.50787122106398	24.53476300076154
13.107335345371826	19.53165118974999	9.201405429902138	18.07491438801992	21.60565596979819	7.520326129738504	24.510546933805493
13.093254288379466	19.50811179224549	9.14485067441609	18.02738737540661	21.611438808696104	7.532395443026791	24.484466287198046
13.078509285302916	19.486317824710273	9.088594136246826	17.979051724493473	21.61637801763372	7.5446593896647745	24.456667573418716
13.06259516932615	19.466542971106726	9.032773332963313	17.929971144824663	21.61941517100472	7.557481010639867	24.428749973434748
13.044178914310264	19.449027829269262	8.97672825256491	17.87980624350191	21.619411767429398	7.570175569952739	24.400757269761076
13.022918517783493	19.433395143291673	8.920466476826107	17.829527970296	21.61725923041183	7.582728176944061	24.371996501125246
13.00003863107108	19.419288321166146	8.864132010727173	17.77939319725173	21.612626585256898	7.595536622048216	24.341494774389826
12.974410805069741	19.407386847479692	8.807223525381756	17.729155122046286	21.606203111460673	7.608917132385487	24.308950271309847
12.946044076681686	19.39732716247704	8.749350322000726	17.678632220664323	21.595541858160033	7.622128038169373	24.27574919446623
12.914335466701079	19.388672882095342	8.690030205142765	17.627997088220187	21.58097233556878	7.634664810008669	24.243017220726454
12.880799072136522	19.382513069609267	8.629586503996912	17.577063883254347	21.562870833517966	7.64670797135205	24.210619799191583
12.846185768964338	19.378409551266273	8.567675309529497	17.525627442677557	21.53896060387372	7.657610730419034	24.176307161307484
12.811363725162442	19.375560629013954	8.50422271183143	17.474389058220563	21.508238048128412	7.666743765740865	24.13952329862075
12.777507695291575	19.373254211621745	8.439717418786424	17.423416129826144	21.472314117936058	7.674234495326156	24.100859102994225
12.746034552151121	19.370731984204422	8.3751857228123	17.372453746304473	21.43213268815722	7.680547391688928	24.05971195397105
12.716250175533748	19.368122720723914	8.310163980886896	17.31983447600852	21.386849231619955	7.686361130168032	24.017105058968195
12.686387470078117	19.36634685385967	8.244956744429176	17.26488917769327	21.33704478755378	7.691137467620651	23.9734567204826
12.656312125324297	19.364738036973286	8.180586602955401	17.207922409779417	21.2842688667768	7.693642026356978	23.927622685708805
12.626641502031601	19.36349056021918	8.11716995335624	17.149097788803324	21.23038445484848	7.693343154155075	23.879463061916095
12.599229285184284	19.363201614398502	8.055012990577037	17.088607189151052	21.175692287772534	7.6908202335319915	23.82777178584883
12.574103396396536	19.362533320199336	7.994143340589385	17.02507287297181	21.11933754990417	7.685918917841017	23.772150999334162
12.551026658870185	19.360979720087172	7.9348657465698	16.959094708893033	21.063113207561095	7.679344960423654	23.714798316230496
12.529490011828798	19.359087742510887	7.876407098860087	16.890847960096234	21.00513975295883	7.671372671188691	23.657750159891716
12.508490875184714	19.35700319270396	7.81935017388743	16.81949670406873	20.9445858118656	7.662190568892087	23.600005377081036
12.487456700554981	19.3556031280551	7.763802887040025	16.745302011255955	20.88007234098907	7.651391336075097	23.542265036400355
12.467961711813947	19.354293495869204	7.70990541395365	16.668800682784447	20.814443140704423	7.638724752546302	23.48503427436023
12.450910086418606	19.353436846601717	7.6567672495359265	16.591147815926636	20.746482138887796	7.624744610251447	23.429251234702516
12.435574485834753	19.352812686116476	7.603566629444112	16.5121952396621	20.67490452160565	7.609672700472918	23.3784078122304
12.420564315636973	19.352177594842974	7.550942544690404	16.432172258418674	20.600103855877222	7.594488887628628	23.331135127269754
12.404310669588074	19.351457682838586	7.499170663513859	16.351700235588666	20.521283322701695	7.579504623219164	23.285912553963453
12.385875228420854	19.35205122509258	7.447730149662074	16.2721467287611	20.43843599756274	7.564907147890311	23.243836568620704
12.365219381999175	19.354439444587847	7.39694307107484	16.19275982582437	20.352377708063006	7.551051482899254	23.203890757791253
12.34223669008984	19.357148039686255	7.347121671142365	16.11317080453108	20.2642749640987	7.53740015762228	23.16377268972441
12.316884185500944	19.360044914307316	7.297703979444446	16.03425111507063	20.174068474108022	7.523976184809418	23.12338366479918
12.287946938180118	19.36199316685504	7.247402136959763	15.956046232851369	20.08343552309463	7.510880792059547	23.082781708633455
12.25430511487278	19.363824492588883	7.197670981736944	15.879067737995674	19.9920058181803	7.497563903039486	23.04101156089754
12.216498817071628	19.364699444626474	7.149231007597782	15.802575054385837	19.90082975996316	7.483930759575318	22.99708245399893
12.175652716336893	19.36494526975725	7.10188136167567	15.726469740148607	19.80951968480254	7.469759623889498	22.949173970740706
12.132724459520691	19.365255803422293	7.055438081482571	15.651043834945002	19.716099342514045	7.454103606298684	22.89760914138764
12.087415221409023	19.36470483156062	7.009800222127185	15.576123629717353	19.620806282169994	7.43742123181655	22.84303992906918
12.039880106393984	19.362237040668262	6.965037271961903	15.501422742775427	19.52591267266294	7.420651345781145	22.78447446843463
11.991170075478454	19.357651362026434	6.920579024934133	15.42812607180425	19.430754320926084	7.4030894968268965	22.72281835810139
11.940797176029749	19.35274827381392	6.877354810202205	15.355711292916357	19.33549106625829	7.384510115164752	22.6602197391631
11.888672578269544	19.347688980299875	6.835680468791631	15.284602458141787	19.239236319896516	7.365469090522728	22.59709308353568
11.83571411359966	19.342488322981193	6.796809696351542	15.21484125722823	19.141388716333424	7.346330804883294	22.53455713465003
11.782391217169373	19.337037822343962	6.759571345734076	15.145728469880387	19.040968207368202	7.327291365556063	22.473003742614992
11.729108579870015	19.331630799947245	6.724508742705682	15.078077418587334	18.939613854040115	7.309070331494252	22.4109424066012
11.674951446209302	19.32681544810867	6.69134905651347	15.012434135056987	18.83714150280986	7.291266298792617	22.34809441420527
11.619116294821662	19.32223901294143	6.659263759736477	14.948644804819613	18.734704248483027	7.2749095226740765	22.285166966839707
11.561727572500923	19.31858712350591	6.627897592380613	14.88664032408747	18.632411291584678	7.258738954288391	22.222408373514682
11.50305208610342	19.31775750071516	6.598044754954434	14.825730213631264	18.528599967685388	7.242314524415724	22.160348632019637
11.443215590435397	19.320312631897355	6.569965485256884	14.765678041495175	18.424268787417713	7.226127687907487	22.098642078415693
11.382630533662084	19.325235259272496	6.543131663477479	14.707151224298086	18.319429431309544	7.210542385497169	22.036502577441908
11.323282998423828	19.3321905775149	6.517083679594298	14.650761829771941	18.216116485588582	7.194627713465874	21.972883163693353
11.266628914837113	19.340485825131946	6.49288758336745	14.595893147907699	18.113861733836405	7.17884038272438	21.906823710615917
11.21231718308886	19.349716650584533	6.470413178086882	14.542351044818576	18.012539426943533	7.163404812057563	21.839343712841384
11.158728403554816	19.3603877670482	6.4485998537501485	14.490017332765863	17.91139635231132	7.14762354269343	21.772228338019545
11.10545885894643	19.371889796437834	6.42707333508635	14.438608753038649	17.81149432771585	7.131711017119713	21.706249975681168
11.052476367800883	19.384696194760927	6.40603448705016	14.38814493846842	17.7142007117947	7.116453369103801	21.6406785958152
11.001444802756515	19.398838829251527	6.3854626199367885	14.338652623492708	17.61869318495359	7.102465882774969	21.573832219374832
10.952488197268655	19.411933569491193	6.365118980170438	14.291105706885359	17.52483573861217	7.089679262869429	21.50525950390298
10.905754186499584	19.422538496512352	6.345230980768901	14.244850273820067	17.43327342142964	7.077421161547315	21.43623071539373
10.860990327033857	19.431582850006485	6.325986610565443	14.1994738047323	17.345332134266236	7.06490232898901	21.366968664274534
10.81557325660616	19.440110666676325	6.30735416294501	14.153826409834439	17.25842895222824	7.052775132034528	21.29768184574004
10.76889247382513	19.448627913790496	6.2873816715970685	14.10873496930381	17.17381939191594	7.040818883657083	21.228961529280564
10.722150586600485	19.457250277013028	6.266153793610821	14.065542794131987	17.09212253498175	7.027969600492178	21.160327647529286
10.677715731638433	19.465704448742027	6.243181695177213	14.024302331455441	17.01302600046729	7.015044364425989	21.09139563404353
10.636854196478197	19.473625634895658	6.2189373320901495	13.984898882559614	16.93476859269659	7.002261607146702	21.02311616852642
10.597732690326401	19.48098728875119	6.193406414273407	13.948158999298942	16.855952928788835	6.988986780625847	20.955840520320205
10.557905644343577	19.488021684442018	6.1662659013969785	13.914889918292081	16.777229968483383	6.97493918159885	20.890325546946876
10.517196673763477	19.49719143912507	6.137037828104365	13.884762845412517	16.699040522010772	6.960041928404235	20.827242618856083
10.474787205738917	19.509487179277983	6.105675456140845	13.857120432447983	16.619994829785377	6.944956550348552	20.765257060056438
10.430978340999701	19.52343988863179	6.071636370184913	13.831626317349473	16.54046263836995	6.930221796104571	20.70373331400965
10.38849550703721	19.538081770177843	6.0352681553219005	13.80914303201736	16.462188558189794	6.915375597637961	20.643399109655974
10.346892783433363	19.55377037520883	5.996626816455186	13.789737155165916	16.384605572617968	6.900555426986528	20.584338916084292
10.304524593263643	19.572156665111113	5.9555698159714066	13.77212939384391	16.306470868341417	6.886466506206352	20.525587948978416
10.25967041896244	19.59273100351981	5.913408449832365	13.755994206440906	16.229425959396607	6.872718110745071	20.46676342132175
10.212574796115922	19.615347501607154	5.86999504784855	13.741657074544541	16.154911196971565	6.859918624211261	20.405220343819227
10.166095704054726	19.639105075885244	5.825666085283591	13.728162418322407	16.08302578431287	6.8470938599780675	20.34168137745334
10.121405686352606	19.664023498662345	5.780649425920019	13.714206518168622	16.013926785225333	6.834583866730465	20.27840404339379
10.078418261684261	19.688162897571846	5.735332888185245	13.699715334208443	15.948723680293359	6.822205401191451	20.215702565864675
10.036513736163615	19.71038263058419	5.6897246291426145	13.686222654768907	15.88744674356552	6.809238722953682	20.152808059086972
9.994991984523278	19.731979880636377	5.64418250941369	13.67374536633756	15.828859012374073	6.796583261649924	20.09087250178645
9.952597835950428	19.75278018997585	5.598570240812855	13.662131125396849	15.773167651992495	6.783358692971523	20.030085210886778
9.910565988900602	19.773035323159238	5.5542442746566465	13.650030297900138	15.720444888626233	6.768880641195624	19.970150986069306
9.869457948741251	19.791239353186782	5.510953283908325	13.638290040785643	15.670183606515495	6.754178639546327	19.91190185276071
9.829723654297663	19.807117880173053	5.46837803112084	13.626731175434752	15.619999307883473	6.739133405551542	19.85656510612838
9.791054899226456	19.819753063908987	5.426632786273924	13.61554986363976	15.570417662181207	6.7236060435270755	19.806354731231433
9.752192281585543	19.829905669690927	5.3853807034031	13.604810149668683	15.523435405769431	6.708486889217952	19.760757198337835
9.712850345846173	19.836975749224692	5.3446081989497	13.595211370680683	15.47813623300446	6.692653493013983	19.718688197947426
9.674202043161419	19.84139980933047	5.304396482485685	13.587051881796235	15.433675939497029	6.676061950179561	19.679201669938887
9.637613295652223	19.84420660341401	5.26545291914446	13.579032603951385	15.389645269184939	6.65902213484798	19.64276823128445
9.604051641291923	19.844224371852118	5.227393641119285	13.57143275287843	15.346824453659028	6.6418690927993325	19.606830305476528
9.573333740011895	19.841625203266776	5.189167302502657	13.56379139920835	15.30579293425868	6.625110883316612	19.57085137007241
9.544306680653605	19.836254802179422	5.150070174967748	13.556984238149692	15.265980295018633	6.608732970675917	19.534994602459015
9.517492712041	19.82771835760955	5.110762002462161	13.551600828142538	15.228273835456985	6.592318885951249	19.49922110753457
9.492234308840109	19.8160482572647	5.070902763267747	13.547707981909362	15.192785318417867	6.575797763365093	19.464163146342155
9.468250252006731	19.80130251819764	5.030417947367376	13.54424999431571	15.159309659863808	6.558308965950781	19.429680252383598
9.44620994123832	19.78206645194397	4.989365453873079	13.5410813999074	15.12689875787607	6.539401115226122	19.39554050426873
9.426214869853338	19.757672121034066	4.948035489454375	13.537185576477302	15.096897347328879	6.519557429755887	19.361234681895528
9.408462613922906	19.727179676279402	4.905922119778033	13.533035659599529	15.069062443345882	6.49923316704446	19.326449185803597
9.391265698454943	19.690359186099514	4.862053802110887	13.528695790274769	15.043951898560099	6.4788877489355885	19.29121567386811
9.373616593512187	19.647937548209313	4.816718151597853	13.524388797614861	15.020476198507131	6.457272782350524	19.257350187034724
9.356373792208359	19.599351895440865	4.771220695335842	13.519520036092802	14.997470857625183	6.43525900176935	19.22568900332365
9.339387611533265	19.544548834298148	4.724411119651538	13.515287008976351	14.975521300306893	6.413089654731114	19.19554743496432
9.322312874958914	19.484524080388535	4.676076823716693	13.511078685584286	14.9534440134312	6.389467077364744	19.165536081569222
9.306887702555205	19.418467650320757	4.626758490341567	13.506266845266387	14.933039467714051	6.36438585553338	19.134695596783985
9.293920265150147	19.34766462747571	4.578123628838701	13.50172682024469	14.912498261675827	6.339010168047114	19.101673713631925
9.283156733485816	19.273819572399116	4.530898039330276	13.497652606113073	14.891299036961732	6.313371430393906	19.066029030795224
9.273526854352633	19.197635635545915	4.484767643439291	13.494137630533784	14.870796059154461	6.2876187800594465	19.02845019706001
9.264153506165576	19.11986680866396	4.439466204073933	13.49059518595383	14.852918237927183	6.261047338930291	18.989836077686235
9.255287000296297	19.041118149702662	4.394768895818549	13.488031797462185	14.836617254184677	6.233708105696813	18.950298627041587
9.2473352717972	18.961777784618064	4.3497619029633325	13.486342646844097	14.819412435928774	6.207114462562153	18.909580777799835
9.240389217515958	18.88239075904883	4.304466260617749	13.4864384247281	14.800982878247492	6.180836881663888	18.86737269519277
9.235104016870414	18.803170782764376	4.260193759790892	13.486610191160853	14.781681117093433	6.154610355707041	18.824142870114898
9.231537247768767	18.723658758707995	4.2171984577862185	13.486060030766453	14.76263489350065	6.130207257103682	18.78052165397203
9.228011338816327	18.644957870512325	4.17588081993125	13.485131958891506	14.741495526707494	6.107316949260879	18.73632694113244
9.22400453051935	18.567216925680704	4.1350150266575865	13.48315228539166	14.720254173324081	6.085275368126076	18.691478883486624
9.221501088639581	18.490521646014724	4.094015126786361	13.479379505954547	14.69969241023699	6.064669319290092	18.647085834517913
9.221814570142278	18.415084390070533	4.053134318545972	13.473654218809957	14.676875123793316	6.0461949558404235	18.60309065507303
9.223167398506668	18.340247994276922	4.013227901400441	13.46652770616428	14.652033915101267	6.0305784013831385	18.558457501230595
9.226331816938785	18.265378424145194	3.9747616060305586	13.45791531030456	14.625483395982805	6.017549856924537	18.513121199559798
9.231610968040396	18.190647888915468	3.9393980039463385	13.447613867575754	14.601063051612245	6.005170029143109	18.467314482671068
9.236899400132677	18.116519517575465	3.906604391189824	13.435264343865382	14.577846563640374	5.993811560871224	18.420301423109933
9.241667802588605	18.04252749899977	3.87678413245191	13.421518754720687	14.555208859977563	5.983677958406127	18.37191996123778
9.24555872874273	17.967592464271455	3.8493235485862303	13.406981918694802	14.532997481677706	5.9740174593912645	18.32283611507178
9.249570084881777	17.891458852351175	3.8232358276224403	13.391116476427563	14.51146677164742	5.965409771912626	18.271743364479065
9.25347432951267	17.814197241210486	3.7991599452167506	13.374867321672689	14.48921965854959	5.958541462632278	18.21929669716093
9.255668999991476	17.73636237712658	3.7771196999116086	13.35890202695609	14.466223729688485	5.95336599038681	18.165149306061544
9.255750342437338	17.657667090096815	3.7572421391969058	13.343372345088595	14.443796031173589	5.948833262881443	18.10899066980691
9.25597857067953	17.577845749923714	3.7394928555338534	13.327547991960685	14.420011448387893	5.944458331693328	18.051544336568213
9.257035411048395	17.49795328924491	3.7238961808939997	13.310972279517886	14.393713710537678	5.940518293392046	17.994743151337236
9.259178036986123	17.417610155565683	3.7101130975109458	13.293930430280756	14.3645614346627	5.937262331302678	17.937967911532304
9.264167672507227	17.33671410218187	3.697993148353427	13.275773967020767	14.333452046838435	5.935182328402576	17.881789244125304
9.271158002548898	17.255538793733777	3.6868772118852586	13.256481795572807	14.30061400185983	5.935086274911152	17.82579652468906
9.280419381468374	17.17568268960937	3.676755017347679	13.235641506575858	14.26624623953782	5.935932125246555	17.769160692385704
9.291716149309398	17.09806585289772	3.6677523074579854	13.214879138324402	14.23088266133108	5.937544120815374	17.71278411285558
9.306120233036728	17.022984789171865	3.6593179071803084	13.193025855603631	14.194556067525651	5.93983974033199	17.6561939685241
9.323524953439984	16.948400421030225	3.651828995560533	13.170237570602806	14.155149970609461	5.943198239488638	17.599393490119564
9.34403873262674	16.87497713905602	3.645910603008285	13.146829631383106	14.113181972641781	5.947794629506331	17.542313456458437
9.366556324909	16.804359073705456	3.64128433221596	13.12276465876944	14.068431385419661	5.953560408591809	17.486464888811508
9.389443595932207	16.73554810236142	3.637111702266682	13.0982652823341	14.02338442023618	5.960376063550466	17.429850078038736
9.412955978934544	16.66819266982846	3.6328884056711748	13.07275811068649	13.97588990457245	5.968882342762237	17.374440962819236
9.437022309933308	16.602396946044017	3.6294501599855105	13.04636558050482	13.92546764567415	5.977806662318092	17.320609305509493
9.46261868128329	16.538625512457568	3.6266986786580664	13.018997062859427	13.871535287058135	5.98668315753394	17.268214982781707
9.488369073451643	16.476908156245	3.625049675040731	12.990698237234566	13.814496784016741	5.9963113847347875	17.217116843396006
9.514663089229414	16.416341017899004	3.6248818259025395	12.960382430670125	13.754265223329147	6.006224577082655	17.167886935255865
9.539953688941416	16.356392849797327	3.626299074249439	12.928546115273521	13.691133101567697	6.016759594937213	17.120334100847966
9.564453775560999	16.299288102937815	3.6288413555281718	12.89557505667312	13.626954879665247	6.026913897364654	17.074646577957832
9.587842979100849	16.24483056604033	3.6315553256617443	12.861946379946119	13.558778491635854	6.037576020615014	17.0316594203053
9.609565563418824	16.19178401047966	3.634963708387484	12.8276799526566	13.487980145231045	6.048953092174643	16.98957768221953
9.630599630957457	16.139609006429357	3.6397256821698254	12.792228405720174	13.413060419697752	6.06050947375976	16.948994435054978
9.65094887520728	16.0887060963853	3.645217188675971	12.75523680783403	13.33538865793111	6.071797644406747	16.90904812724255
9.668800475694521	16.039644599189234	3.650437468216309	12.717849866386494	13.255520902520317	6.082079624024068	16.870148367773854
9.685184635739713	15.99296589044763	3.6558630868958595	12.679859287987746	13.174479635405145	6.091313681559323	16.833048104913487
9.701814206846516	15.947589524602977	3.6614562903617727	12.641303903383616	13.093696809445925	6.100761182004704	16.798549741155384
9.717958572043052	15.904943035524205	3.6674543751011153	12.602824189895621	13.011592407377329	6.110721364071228	16.765586114003263
9.734108478063767	15.864378190354158	3.6735425450471344	12.564297203076997	12.92969991029722	6.119912035713333	16.735594007411006
9.750501946602897	15.824428030677334	3.679172058136929	12.525317116845507	12.847241987491572	6.128803666982314	16.70785113208772
9.767839810509724	15.78473826738977	3.6853519061258897	12.48541005629575	12.765846656090014	6.136054821401195	16.681631763801274
9.78609707104142	15.745613586513468	3.6912363920310947	12.44429701189635	12.683625481666127	6.1418687731897315	16.6570411360694
9.805862715082103	15.70829110261023	3.6967453298094854	12.40218561356724	12.602277807920663	6.146596002960796	16.63400844894955
9.826526507904537	15.672942227668388	3.7031251109409977	12.359724373895792	12.5227821945021	6.150188706851883	16.613059758907085
9.849339848992237	15.63848902273913	3.710722857754089	12.316606481226799	12.446862616711956	6.153424376769645	16.59261756559666
9.872443108917263	15.603917984895135	3.7188392231567415	12.272678617255405	12.373542862837397	6.156323914212524	16.571554839598097
9.895056819453908	15.570397841699128	3.7270660792716086	12.228050801780832	12.301273328103166	6.157242161228715	16.549414541971178
9.918140899017432	15.53621729520788	3.7347716468115455	12.18217210156545	12.231832648235121	6.156373297039799	16.52712135816845
9.942062009533762	15.501697723901252	3.7413867072305145	12.135646592381203	12.164447984099162	6.155199926168724	16.504141388209934
9.965901603161106	15.467238824910037	3.7474790482664835	12.088627653049448	12.100144712239693	6.152705166499106	16.479832111957986
9.989631492843126	15.432531360517123	3.752947072550376	12.04137807650148	12.039940064910628	6.148254668475625	16.45398843208367
10.014506026677962	15.397419305417118	3.7583843470147986	11.993782739753538	11.982293951577262	6.141709067962918	16.427629622866984
10.038811697051278	15.36249233867633	3.7638185676711005	11.946363560384215	11.927291473161096	6.132810072189442	16.400776578909568
10.062080241328013	15.327732348481327	3.768654749211665	11.89890897459818	11.872419754109815	6.122073254272836	16.372311081790908
10.08470584645409	15.292563510426266	3.7727010679463224	11.851453847599911	11.818461069267622	6.1096521825697705	16.343856986942082
10.107765820954066	15.25714559392925	3.775644403348166	11.804185204166345	11.766380793960439	6.0951767600469315	16.315976254793494
10.13200864488538	15.220274454896154	3.7780822953293742	11.757309489347941	11.717043303283404	6.080064141818213	16.28884790033775
10.155620461167791	15.182698041121176	3.7805121681189267	11.711189039697077	11.67040105820206	6.06360820455544	16.263216395682274
10.178252388409806	15.144375999889984	3.783174192197092	11.664640594277616	11.626189092067937	6.04475796083644	16.239166322203005
10.200479333397515	15.104261260315177	3.7860914911115775	11.61732133521024	11.583262359135071	6.023623138254413	16.21782295915728
10.222294961115258	15.062489998098854	3.78884009916628	11.569366921478123	11.540184623911967	6.002090357522868	16.199695204338887
10.242089961429599	15.0203255316201	3.7911421982427305	11.521660646642179	11.499596270864899	5.980181980520157	16.183540713045286
10.260136458446935	14.976299388731828	3.7930971807373286	11.47383101228735	11.461604701826793	5.957539185516894	16.168021655996437
10.276362180194127	14.931034505790127	3.7943832339841284	11.426011255784813	11.42792922171049	5.934408502747271	16.154257863153088
10.289639032201816	14.885958598737002	3.7956299243592198	11.37794220971551	11.39644631053595	5.909611460581654	16.141612732320446
10.299951165412077	14.841713183143138	3.79642560917448	11.330478231783388	11.366346812749109	5.883753674504823	16.130348847506163
10.306585817164617	14.798202834523382	3.7966943923062653	11.283559924333119	11.336194504474552	5.856655460088677	16.119983385122755
10.31028551400117	14.754960281234483	3.7967372165574145	11.236594975383522	11.307657484996122	5.828729251873803	16.109343909545576
10.310464524877805	14.712117362724353	3.7971921086087472	11.19108161888228	11.28131077179305	5.799939785440035	16.097796102551506
10.30622914228637	14.671101423184743	3.7973070706537295	11.14700027262779	11.257322826087755	5.770578806700837	16.08374315127462
10.298029940399804	14.632467832887261	3.796399513107252	11.103552498473992	11.235628382212875	5.740481474586362	16.06734854855019
10.286390544166572	14.595112566577871	3.794116471007014	11.060684792676309	11.215474654094681	5.709359635877404	16.048867037919777
10.271581395268367	14.559784631089649	3.790671692428093	11.018119103187901	11.196541150361083	5.677366077538001	16.029951505564803
10.253052644647045	14.526377868037024	3.7867156893702387	10.976367677009224	11.178316805419257	5.643884098513222	16.009067137799114
10.231506611167516	14.49434149710753	3.7827341602212017	10.935402748744487	11.161181982144319	5.609796559079842	15.985607244832204
10.206481002954044	14.46291911210211	3.7800106511841856	10.894930549718644	11.146694490422254	5.574502205417201	15.959629981581005
10.17972366839463	14.432752518351696	3.7782136592342708	10.854446825620046	11.135724197798716	5.53752933298771	15.931974624075147
10.151142032248995	14.404468132608315	3.7764536995425257	10.814354836552669	11.125664210851687	5.4994765494703595	15.902730929593494
10.122548891698882	14.378409108503885	3.7737700680937265	10.774765356888127	11.11490383385273	5.460879552229846	15.872427726992816
10.094112402994252	14.353824851399912	3.770348688449365	10.735501784722201	11.103784061629554	5.42196893764065	15.84244478115777
10.06456896586557	14.330956892997767	3.7673032869447654	10.696343116666238	11.094478289739456	5.382043172007342	15.812249772554972
10.03458048674581	14.309200861325625	3.764666001721855	10.656920450453983	11.086641665215106	5.341046306444741	15.781991353931273
10.006111383956227	14.288941839919149	3.7625231229907192	10.61826765353816	11.079528563544315	5.299502372262159	15.751461730168895
9.979747875949368	14.269706905672287	3.761201703850926	10.580069718156984	11.0737553593025	5.258216750293794	15.721356273030874
9.955618372098806	14.25157510438167	3.760016811479482	10.541445482771744	11.06886249069805	5.217796086844541	15.69189126268993
9.93227142578959	14.234319069143176	3.758601252101825	10.501460208341827	11.063345527907632	5.1791184761511095	15.662978907576566
9.906653381188487	14.218388258678953	3.7565371130925116	10.460260339691882	11.055640539857713	5.1412268350045025	15.634022813109917
9.879231344597557	14.203473839834595	3.754329516430627	10.418331568187051	11.048131173813399	5.103707998502699	15.606177529745553
9.848274127020913	14.189294365024473	3.7518400644026446	10.3751250924898	11.040568207229764	5.066588341492628	15.57831659236732
9.813572005617436	14.176402036882061	3.7496631668366316	10.330804611278504	11.033684083347923	5.029324553001296	15.551097906633082
9.775470421678614	14.164396435690318	3.7470597517374107	10.286205695459465	11.024943586393533	4.993246461736921	15.524420528499682
9.734097856383874	14.154604525517057	3.744679961712405	10.241751479422287	11.01496555956803	4.958761922319699	15.499509459694062
9.687384226650515	14.14548300621375	3.7421239979966274	10.19641928007576	11.003479331384083	4.925829338651905	15.476250332502072
9.635145340019534	14.136198753042274	3.7387826699712603	10.14952408046345	10.989346590044176	4.893970573654164	15.45335295997922
9.578082645276664	14.12823069723473	3.7346711830350796	10.101818492948366	10.973528600324418	4.862686267927557	15.430279721435607
9.518498340565202	14.12180821362853	3.72994007106846	10.054631452881832	10.95583992125524	4.83160686450886	15.40756934628927
9.457318119484531	14.115784596827726	3.7256854890718043	10.008542651377889	10.936903448522258	4.801646736569029	15.385827947684774
9.393044412243933	14.11044455861024	3.7215156335485133	9.963605132774044	10.915863095257187	4.772849831444718	15.364453490021367
9.325893999245014	14.105098183517963	3.7184273351061248	9.919333809903117	10.892141009660252	4.744169942768783	15.344547981746922
9.256778987961699	14.098689479714164	3.7161757096540984	9.87536513279325	10.865098769446666	4.71644939270002	15.32584213203717
9.184305434522592	14.091294610107177	3.714164511615141	9.831117356386626	10.836489662496215	4.690007655526872	15.308169770749137
9.109001838772446	14.082960081739373	3.71223720711174	9.786701524877893	10.808146511264011	4.66448276042824	15.28998526422561
9.032167345050949	14.073192691531816	3.7105987001210576	9.742284390808882	10.779372870265513	4.639908310576307	15.271076129589094
8.95430400983643	14.062344989187945	3.70905097250466	9.698955683011302	10.750627494236019	4.616210454500861	15.25273445134729
8.874863330859206	14.049799004102663	3.707937138352965	9.656850153922546	10.721560314268531	4.593866955790966	15.235938936335115
8.793099042006933	14.03519531139195	3.70715706659834	9.614620032126576	10.69153362004751	4.572887537658653	15.220231659811855
8.710895462948384	14.020155410360791	3.705762942810676	9.572314655679167	10.660058785229946	4.552411501613888	15.205192858553268
8.632106460468382	14.004398194600954	3.7036526966098293	9.529378006928177	10.627167619766508	4.533039920618015	15.19001974202632
8.557521159528113	13.988469576193332	3.7004707204910683	9.486139417184798	10.594390361096448	4.515269584518534	15.173776202466186
8.48604862075614	13.97391131943948	3.6955751531417067	9.44350493441402	10.561871229104517	4.499000640374556	15.15551091855277
8.419258584312411	13.960793688249097	3.6892581529730535	9.401824210238196	10.52802593546059	4.482748485120895	15.135399113455739
8.358064726947767	13.947819065181774	3.681397878794922	9.360528591734957	10.491872261808636	4.467854515705352	15.114464671011028
8.301732146826943	13.936203291352447	3.6725594117362412	9.320154375423545	10.453973566207068	4.454520846679053	15.092301463602519
8.24972475239679	13.9255209585514	3.662986944775397	9.279698391138531	10.414514783275196	4.441937171297471	15.068081336900487
8.201686602574128	13.914538486992283	3.65177359135093	9.238811899422338	10.373470245527903	4.430022715616525	15.041310491147941
8.156931631408305	13.903678743558464	3.639057031943842	9.19840366320914	10.331671113528033	4.41836918633057	15.012052026454345
8.114526176861384	13.892220780968104	3.6252360533043917	9.158396307257476	10.29224657301702	4.407737655531568	14.981250137840084
8.072446129543655	13.880033313514513	3.6096724709672623	9.118640592087601	10.254114207709693	4.397456323405222	14.94975502055635
8.030954088155903	13.867721264440728	3.5926071632570995	9.078586222372477	10.21620039001637	4.387523469837463	14.918688894757237
7.9922392748065345	13.854462036328055	3.575035269326138	9.038153774444863	10.179666506232545	4.378060909218981	14.889065546223609
7.955375534526775	13.839959833541045	3.5573618596383447	8.997791666826341	10.14530769040646	4.3691598948210135	14.86010472975804
7.918604276015822	13.824972490832106	3.538932921689806	8.957526797480037	10.113093593283235	4.360274089668064	14.83119001297804
7.88216629994109	13.809447796557787	3.5186230052964667	8.917056802403863	10.081153350279996	4.351252005870819	14.802747278779263
7.846358271753594	13.79383929425083	3.4967256593341314	8.876701084964576	10.050776417868104	4.342501317149857	14.775206653699756
7.8110794638953465	13.777948187823732	3.4736480875683524	8.836915268276119	10.022452520026276	4.333950198326628	14.74939351629067
7.777480137764719	13.761529795176921	3.4488428454979556	8.796637237847623	9.996137806044242	4.325704451787131	14.725985676192252
7.744970670474619	13.744687169463527	3.4222229518271297	8.756033417279934	9.970362223570172	4.317571864018805	14.704141736215858
7.7134769423866265	13.727861837038947	3.394372296223681	8.715733413434757	9.947026595868463	4.309244295113639	14.682392815477204
7.682158313085295	13.710365714354767	3.365983030245525	8.676245038394804	9.927479578635197	4.300534206920529	14.660055097445772
7.650123357229948	13.692337290030997	3.3378516593144782	8.636696727942764	9.909708314463456	4.291476081660047	14.636745425132158
7.6195124171223645	13.672938639112653	3.309072478804195	8.597826126492675	9.892470864805833	4.282224029671141	14.612537790524515
7.590806244055667	13.652992269665848	3.279768483573344	8.559756565558416	9.877060582705285	4.271955990213005	14.58757128609247
7.562232314809185	13.632923882619115	3.249894995487536	8.522378266648332	9.865877925383568	4.260074515894422	14.561112769114361
7.534195602128395	13.612540388226865	3.2190618799819863	8.48523859216986	9.856381161654346	4.247243497138566	14.533555340174201
7.506891727876842	13.592360722077743	3.188268257297274	8.449312284801419	9.848490240083905	4.234026969414008	14.503356730051868
7.4807627755067605	13.572298716661825	3.158443372954567	8.41580814757366	9.842039813365192	4.220119663067768	14.469736475117337
7.457604102142398	13.552502252554799	3.130882818279864	8.384021023078564	9.837529135704019	4.205531760416563	14.432888383294713
7.436614615497732	13.531534140488061	3.1054182192892488	8.352863207132298	9.831031432534122	4.190495499686826	14.393653386930962
7.418584717119423	13.509789717086553	3.08140607645056	8.322214710753936	9.823890155033324	4.175202985742625	14.35267749226274
7.403467405798536	13.486671668747377	3.0580219642537667	8.292414132178541	9.81610188817519	4.15902458640664	14.309477804473469
7.39076571145347	13.463745677997718	3.0357660038607563	8.262201724207447	9.808832120281517	4.1416435292188085	14.265179733332943
7.380814680422257	13.439897436346204	3.0152187275187123	8.231589469841337	9.800300001715263	4.123696210801348	14.21911001014264
7.375644825896	13.41477332159703	2.996813654683739	8.200775831608329	9.789501214932313	4.105680514537888	14.17151377704115
7.375167302786078	13.389161450916315	2.9806244854186486	8.170543437979637	9.778800572007652	4.0874241246569145	14.122481786759405
7.378875386700591	13.362043585509793	2.9659475785334877	8.140064991540227	9.768045687561818	4.068594573364558	14.073953087395214
7.385429790666969	13.334125830371248	2.9524790822089613	8.108776940726061	9.75743347503971	4.049858353241438	14.026781475445302
7.393870170989058	13.304558696672617	2.938574871054626	8.07654748905242	9.745942648088715	4.031532055543956	13.981028686140913
7.4054865861851455	13.274085782411674	2.924715046758248	8.044030443636231	9.736583427636218	4.013138256118247	13.93657976948719
7.420094550732855	13.24369563958312	2.9116741261996437	8.011681528471609	9.72756913506461	3.995036892681395	13.892429402281305
7.436448368363591	13.214098932882004	2.899547539856952	7.98000752948151	9.719862213656285	3.978015746186054	13.848488937371988
7.454157968414084	13.184908081922655	2.888586112157478	7.949516646881049	9.712520619829894	3.9620530313641615	13.805023111043207
7.471703306917551	13.156230039293128	2.87847054828611	7.920244251506933	9.705700587082113	3.946903457191055	13.76249725885759
7.4888007483929	13.128826280292317	2.869257783241473	7.8918699086132165	9.700487113728126	3.93218038536622	13.720913991578541
7.50494075385756	13.10254275836943	2.8607432075661654	7.863742186559961	9.695206980733456	3.9188130939885926	13.680089863280859
7.521565437543487	13.077841597393213	2.85202669607156	7.8350774260839335	9.688225664979942	3.906122077206424	13.639130940780246
7.539459029813758	13.05497626657248	2.8430516516417774	7.806269237919659	9.680229922115672	3.8937829825784323	13.597870400009189
7.557133021886585	13.034525255434438	2.834496601130231	7.7775216663863835	9.671629534585072	3.881633238656208	13.55665212922607
7.572066498059151	13.017427047291205	2.826330534954419	7.74952618213563	9.661138431148279	3.8697812407210406	13.516098162916052
7.583371359058522	13.003569904497807	2.817786622061257	7.722615830704387	9.649070351881768	3.85784902283801	13.476861448738665
7.591777619879925	12.99205233643439	2.8094615367369538	7.696644668539004	9.634526612973145	3.8460903768598658	13.439669892350548
7.596224837897885	12.982722397312509	2.801356502569893	7.6710231430633575	9.619797644406225	3.834917790442233	13.403219738775292
7.596888195659077	12.975818707456746	2.792889106511373	7.6456018543079285	9.604158118055683	3.8234877814595882	13.367404888431695
7.594288903357399	12.970619195208114	2.7834391625985235	7.62010145881339	9.586940060364018	3.811693746516279	13.333712698226936
7.590444198582507	12.967117396473279	2.7729547049741683	7.595202733236549	9.56779702345972	3.799428470141555	13.30160713576692
7.584376233870124	12.965894659406073	2.7621127238192464	7.571595337275157	9.54871065488722	3.7877843456209055	13.271016060661784
7.575836872751412	12.966949167674725	2.7511726064279016	7.549033454614954	9.530054305437123	3.7766695472378573	13.241464916999364
7.566046669281313	12.970402508877113	2.7398089128722476	7.527225097430397	9.509529118504002	3.765977667907467	13.212146688531446
7.556555790833716	12.975850515748645	2.727773151798216	7.505730048363117	9.48777030377974	3.7562427982530364	13.18282517796009
7.546366330689096	12.982097259203407	2.714603842183448	7.484311770526167	9.464072265242157	3.7469210452746893	13.153230477184167
7.5354466762795305	12.990251473878603	2.699855473381907	7.4625000363467695	9.439617724537898	3.73698966740308	13.123628480161145
7.526054270317144	13.000023345770442	2.683404152748086	7.440302547185788	9.411646637617592	3.7267242004732535	13.096427027608582
7.518967141956885	13.011015178191357	2.666480437367198	7.418136595239006	9.381302459836794	3.7167642907739644	13.071613706283737
7.513423012094763	13.022581798073338	2.650492985095759	7.396430410253857	9.350572474932472	3.707968342457522	13.048704019733574
7.50905764650034	13.034706381754114	2.635107188617846	7.3746187742364775	9.319919631511732	3.6989099580109417	13.028143747567233
7.506414349392661	13.047319933672947	2.61998711783302	7.352964738251284	9.28803172165095	3.6894185874314878	13.009737442442795
7.505945926468994	13.060161432560921	2.6044033699961813	7.331386163462088	9.25327337012325	3.68032078317268	12.992313938990595
7.507241698117306	13.07265279029977	2.587899170927974	7.309871317007136	9.217706864985411	3.671494896718813	12.976326242386957
7.510103308627737	13.083873070274235	2.57140180982819	7.288112720699576	9.180225039437365	3.6630387517755962	12.96261951193344
7.515582857567686	13.094570047946643	2.55560294270593	7.265601690031705	9.140649870729181	3.655635489448145	12.951524825568852
7.523414087404567	13.103708752596981	2.5397266127726095	7.243181846462521	9.099345814391272	3.649768347810658	12.941863689325041
7.53217266095005	13.112433625620062	2.524368475766437	7.220555201676963	9.058038714305077	3.6450405998166864	12.932493076066395
7.541251240186113	13.121240072023127	2.5089096067425634	7.1975117057611335	9.016407722215023	3.6419649388182673	12.923876586693908
7.550105717208549	13.130454309449826	2.492609137968213	7.174116160386411	8.97216275439403	3.63997510029564	12.916611430446647
7.557047690323681	13.140067314661417	2.475814628589991	7.151451787172387	8.9268648291061	3.639495752402156	12.909164947930588
7.561307284443672	13.149417688676918	2.459024755221056	7.128041916358186	8.880238929995304	3.6398723453431643	12.902398317646975
7.562120973147741	13.1568817819091	2.442010426098936	7.104214039909533	8.831999186905225	3.640359672656592	12.897444888832679
7.559039014690667	13.161150219995044	2.4251138108136696	7.080261070005335	8.781087167565882	3.6415966121945123	12.893763409298305
7.553462665372667	13.164101124686228	2.407571775025692	7.056613845984492	8.730778829061437	3.642937936079683	12.889619228487188
7.546057926156188	13.16602515881664	2.388869913972246	7.03391385272283	8.680317848569775	3.6440420821735593	12.885353182337985
7.53713914766802	13.167399927501222	2.369696724586047	7.011601588944001	8.629776483008932	3.6453665279920244	12.882369155358242
7.525181669715202	13.166718857185892	2.3497421369241893	6.990279330357046	8.578049484827298	3.647929267152587	12.880056765468929
7.50963796965006	13.16304962535024	2.3290956646694223	6.970652521388524	8.524992014442649	3.650856073893039	12.878140040863453
7.4896309269863135	13.15670606573145	2.3087076564386897	6.952586186358525	8.472734164977291	3.6539440533226086	12.875786788291364
7.466663319806767	13.147017977878669	2.2892474430200367	6.935592230358987	8.41920943311754	3.6573067778378023	12.8740542745501
7.441909237756589	13.134948305958083	2.270802076475469	6.920127820468649	8.364222848556798	3.6609296827686233	12.872212297991661
7.415737051419193	13.122294542481201	2.2535985803734118	6.906455739698685	8.309981101016472	3.6649553562899486	12.868834269684257
7.388513735397114	13.110387449669833	2.2382136729559274	6.8949026187108515	8.25714664426062	3.6689782221887883	12.86370918321455
7.358910902735763	13.098407147566446	2.225138046211514	6.884964642811176	8.203591594878363	3.673759841066323	12.857080591478685
7.325304248390313	13.085298560361549	2.2141142838653916	6.876415071969619	8.15059588739578	3.679751801435755	12.848237967234477
7.288651877690043	13.070433931680189	2.204523011100763	6.869327329831105	8.096683297675762	3.6857244569130803	12.837669076551062
7.25096280038277	13.054179440980873	2.1968148252022437	6.863803123493133	8.043487474978265	3.6914058459426498	12.825166948122805
7.214144370045035	13.03759620825866	2.190895620840752	6.859478679917047	7.99039113654249	3.6976080560124456	12.811101626577308
7.17938960024081	13.0208485847949	2.1853617997018193	6.856545745759021	7.935804601717029	3.7043781025827105	12.796402299563015
7.146003960560841	13.004777775630615	2.1795865349393653	6.85454481565414	7.88140015058064	3.7108519574154193	12.780644226428981
7.112143763935539	12.98972088899338	2.1740010112307964	6.854523016357083	7.8274835797791	3.717128204015621	12.764095527967706
7.077339089587998	12.97474298568931	2.1695697680390666	6.856376563858917	7.773367540179659	3.7232287028587043	12.747783523732725
7.041976046007909	12.958758546456846	2.165421117957044	6.859976042281354	7.720624661726655	3.729564941388347	12.731760533173485
7.006385585336004	12.941652465850803	2.161249088409109	6.864802940664395	7.670231462865591	3.7357156399181104	12.716620609034734
6.9720309980330235	12.923303761913978	2.157043142729388	6.87037745752634	7.621529003394733	3.741742551102902	12.70345195614059
6.938223304416685	12.904560066610454	2.152907716257329	6.8771325156123515	7.5760440926884245	3.7477817941957188	12.691297220652553
6.905486609187814	12.885864299620682	2.14836852168883	6.884660872536079	7.531478072617926	3.7531306517742347	12.680211577722266
6.871781832160707	12.867222167740467	2.1444711650752155	6.893540012626146	7.487871830910375	3.757870342274545	12.66953324663792
6.837238771864317	12.848565562039223	2.141681057956987	6.903394099460937	7.44612698654543	3.763823809506491	12.657757385475362
6.800985053188571	12.829198303080776	2.140850139761379	6.914462992096813	7.407096573438186	3.7713455429555065	12.645685358459296
6.764365434989192	12.808052978333347	2.1413690245064676	6.926778411829049	7.370474594605985	3.780221940153307	12.63332107143931
6.7282692134958815	12.785561988461799	2.142444777105898	6.939355570603282	7.335653344271172	3.789720029209649	12.621373341162267
6.692737863524313	12.76329391931105	2.144661775896304	6.952360935448744	7.301849174706087	3.7999933662634993	12.610155276547895
6.657775871220522	12.74098629572756	2.1487910340029774	6.967188219468641	7.268224222733825	3.8112286465458314	12.600016785463689
6.623417555796464	12.719124017679935	2.155359185152484	6.9838255498278174	7.235698427091682	3.823634334811478	12.589976278803295
6.588942508788241	12.695767680390643	2.16421495757825	7.001738151080088	7.201764903736096	3.8374985671764983	12.579381381850308
6.5521301130343925	12.6701515453788	2.1761148588983015	7.021276266793854	7.169424372132514	3.8525635297841814	12.567999879218101
6.514052526842234	12.642447335754703	2.189801282273212	7.041467647050033	7.138874958009172	3.8685488854597856	12.556179546605684
6.475224724784617	12.613118556819417	2.2046709858093876	7.062642914466061	7.108482361311404	3.8835705421768085	12.544808060466757
6.436030564855662	12.583003366001472	2.220556766269206	7.0844767115816945	7.076655948638099	3.8994585805619146	12.53385532398928
6.396808449382407	12.552612432707202	2.238196573930548	7.106239517906659	7.045206803114126	3.916067365034586	12.523827123797222
6.3568584269601995	12.521733495952837	2.2577662078400045	7.129065143000748	7.014239622509994	3.9336049560377044	12.513479730837057
6.31613600116794	12.489844996052692	2.279678760734519	7.1524433389232245	6.981719512365693	3.9511439993846493	12.501480890863942
6.273784354805855	12.457824512131676	2.3030741269782378	7.175668483279061	6.948158648663681	3.968377343595017	12.48809802838026
6.229057337462508	12.42539190963628	2.3272958100084593	7.199471515651858	6.914419788462544	3.9852227168731136	12.473547090043756
6.182565341579394	12.394365102166557	2.3524942982375836	7.224011382627907	6.880533853096263	4.001107595756821	12.458867496078044
6.135554078217062	12.364838782078989	2.377991134053897	7.249106192492485	6.846279920326895	4.016855151050526	12.44508161904393
6.088186843635416	12.33644669516611	2.404618971397028	7.274934302046745	6.8097166474653585	4.032007124608035	12.4327804394645
6.040785386586816	12.308425830886993	2.4330536595654317	7.30071960467404	6.772356021604073	4.04825671034809	12.420809814980455
5.994337467012951	12.280036813096256	2.463103656352232	7.326774359014873	6.734037566851454	4.063718368497405	12.409180545010248
5.949087692246098	12.250854742858186	2.492666931704033	7.3536161751303215	6.6944169811480005	4.077838761325486	12.397690508351408
5.905056087886096	12.22228665466188	2.5217454778347204	7.380416778484276	6.6539667565961444	4.091214316240748	12.38703178100139
5.862380721226619	12.195030740304968	2.5495371284750528	7.408425398009552	6.614993716184982	4.104101043827769	12.378128345761976
5.820669529002916	12.16802411179253	2.575714291135097	7.437569493501405	6.577111244874661	4.11700162772405	12.371395024590932
5.7797870053313165	12.141355235265616	2.600780289172016	7.467271382740796	6.539390263498671	4.130365695572488	12.365862246472563
5.740527217458628	12.115264989462423	2.6243434488856963	7.497426384805687	6.50226809224875	4.144825627370729	12.361650940896793
5.7040081310844135	12.09054422245518	2.646588546251745	7.528678636728593	6.466178611464721	4.159367392456756	12.357314964582953
5.670857941710235	12.067728765386624	2.6671830599636728	7.560223703212461	6.433015340112187	4.1744072534804815	12.351384638735293
5.64113677112185	12.04767642844656	2.6848617132179804	7.592879862177244	6.40182641220653	4.1884649935418015	12.344079646259047
5.613626633749211	12.031002579118041	2.6994875664300086	7.626789499790294	6.373300182621428	4.202700568449948	12.33593157870989
5.5863728511009185	12.017472357904735	2.7118160586417033	7.66225538089416	6.34781752058156	4.217754500881748	12.326618104309816
5.559094061447396	12.005333241025777	2.7220322545666287	7.699387131352312	6.324694916125569	4.233101712501659	12.316402754413938
5.531609576134573	11.994749920069408	2.72965485732894	7.737532965213011	6.301843536385534	4.249278377356332	12.306073539312042
5.505517639660088	11.986182736120053	2.734831272984067	7.776512245838405	6.279255449971185	4.265339225797513	12.29523243646873
5.482319028398731	11.98039249157133	2.7371591168814766	7.8155568732619765	6.257605023142047	4.2805573085884445	12.28496016193211
5.4616627299504295	11.978169321471958	2.737277830141273	7.855271882642141	6.23924848902346	4.295796043256012	12.274232052067656
5.442646099821121	11.97901126895324	2.7347190600504567	7.895580531197064	6.222441392471655	4.311065177666111	12.264700486183859
5.424247804082515	11.981230754760004	2.729608326621858	7.936257769463868	6.2079644068130575	4.325951324455451	12.25639203791175
5.4054507773384595	11.983688773369582	2.7234705612532726	7.976752892859192	6.19642334286907	4.340455462781386	12.248707144367883
5.387566444607	11.985395910970146	2.7166916460567134	8.017051906053469	6.186402227924086	4.354221616335019	12.241960535549055
5.372041663634365	11.986282422560858	2.709318750840511	8.056169214523207	6.177655751919805	4.36747447135857	12.23564467087171
5.359371754633919	11.986891399315336	2.7003299215670467	8.094132561614032	6.169647427795581	4.380718623067519	12.229153064129456
5.349086369217445	11.988073920188642	2.6914184781916246	8.13032230759544	6.162408977059091	4.3933550946839475	12.221340182978391
5.341122026473183	11.988901512930603	2.6823327609407457	8.1650393274208	6.156301161611389	4.406565388152294	12.2116571952806
5.334299258477616	11.98769107941519	2.673736755418236	8.198236703699601	6.151607240014066	4.4199617356591805	12.199806712423234
5.327871568494522	11.98363696438784	2.6653032557803367	8.228686179458196	6.146521255878823	4.433032659895738	12.186235377232219
5.321075106017587	11.97682295983554	2.6573278052764198	8.256593850887791	6.14277842286413	4.446081858463505	12.17010960835462
5.315375287854347	11.968653763950055	2.648931753563672	8.282441043586964	6.1399025085437735	4.458932151020491	12.15216329900486
5.310664106542029	11.959396711714886	2.6398874658587053	8.306276530679032	6.137564458558317	4.470514788377075	12.133830090398845
5.306287551988492	11.949399220176971	2.629819414089039	8.327389957905394	6.135247319115789	4.480878390862647	12.11435392757383
5.301335925736687	11.939348309810734	2.6198054176118775	8.34627529076241	6.131418942191197	4.490219245586866	12.094547485662115
5.295599920076374	11.929021532343375	2.610526623754054	8.363409379441334	6.126635991591884	4.498840650006929	12.074889741380344
5.289191703053466	11.916114760555521	2.601603286533792	8.378716626029467	6.122419246853786	4.5065680293022075	12.056659576031064
5.2813249274210605	11.901097695593302	2.5933376783826323	8.391134242919415	6.118324670823107	4.5127069857830415	12.03844493946771
5.272614712034263	11.884322234105053	2.585252746578	8.401251229868336	6.114379787168496	4.517957889429004	12.020116870905179
5.263748040241503	11.86616918719649	2.5781207852482027	8.409387413477074	6.1120501620735395	4.522295029598645	12.003062792208576
5.25626980299095	11.846794511471977	2.570705712880834	8.414872394918092	6.109914243259386	4.526085338680205	11.987406075006001
5.248250670740422	11.826068243750328	2.5638998070290353	8.418154959780532	6.107555238722622	4.52992550073275	11.973485590862763
5.239065883851706	11.804695274438009	2.557401241484575	8.419232582161415	6.105056527000434	4.534772831414766	11.959819688617914
5.2278172183304195	11.782658668895573	2.550470064074673	8.419342750832865	6.104120118667712	4.540007300019086	11.945795400469743
5.214441026853055	11.759576202419295	2.5421855090768863	8.418133521568384	6.104776375995815	4.54517761153954	11.92903866796315
5.198089938769107	11.734804161619257	2.5325561390691926	8.415369681338698	6.1074369793099015	4.5495071128906615	11.910121873031398
5.179072870475532	11.70971039814422	2.5212688369045164	8.411349519606064	6.111569123528034	4.55372717506758	11.889116518309987
5.159197122556549	11.684166659740331	2.5075984139037435	8.407569017589775	6.117726258647012	4.55782600254643	11.867170213757316
5.138768296672226	11.65865721418268	2.4914415777417536	8.403362160012918	6.125440817651231	4.560994398022708	11.844354360478981
5.117090552497707	11.632074767446671	2.4721478891091953	8.39882578219788	6.133977613169902	4.563615456776988	11.819253310757551
5.0925442361287505	11.604615804964679	2.450822788752721	8.393596329701632	6.143224880929604	4.566211464364738	11.79116568754106
5.065697693395912	11.57616786398939	2.427332153136995	8.387737287930454	6.15393082821854	4.568810324495188	11.758762657790324
5.0372783298369415	11.5455644334219	2.4025088222462405	8.382397758032742	6.165771050444061	4.570231393947022	11.723230272843994
5.008168913593985	11.513057415570252	2.3769234778036594	8.376532064178964	6.179070959764096	4.570513175981071	11.685911385140143
4.978720774071971	11.480010551946894	2.351648744602218	8.369856272943721	6.1935411864329915	4.570071678203807	11.648905519507514
4.950353756930925	11.44752870533512	2.3263403200504604	8.36242255920742	6.210141294434137	4.56883482220167	11.611372840897225
4.923506028681024	11.414974897781834	2.300711633628401	8.353382537957215	6.228097987229705	4.566421907664477	11.572854016678129
4.896328138295972	11.38221755216147	2.2761390881267802	8.342990396869958	6.246709195273416	4.563265593745053	11.532557672377228
4.868720569225211	11.349025363830966	2.2533935699961636	8.33127651824726	6.265277132182865	4.559391056033495	11.491014687771264
4.840371335808964	11.315900492530185	2.2321979044914135	8.318678418128469	6.2833838576138055	4.555189654944815	11.447313274284978
4.812138860765473	11.282210741149958	2.212587178227495	8.305525242541508	6.301214474579662	4.549013278207228	11.402028059004454
4.783806891557647	11.247588455539015	2.1945837071839276	8.29137840379677	6.317941578022107	4.540890666460925	11.356035267769684
4.755749902594842	11.21204190561213	2.177867111180614	8.27546826584118	6.334115342151195	4.532346408424336	11.308738476799537
4.727723764474079	11.17537883792964	2.161614532025249	8.257665060321544	6.349285665988222	4.523236149389526	11.25849090967673
4.699219913617741	11.136040175083389	2.1454977376324575	8.238078881149054	6.363512800514278	4.513449121552191	11.2054932360026
4.669591248368433	11.093933334149797	2.1295797298861587	8.215964155929578	6.3757545462555605	4.50297766938107	11.15028706938864
4.638471572417933	11.048983943505426	2.1140625848741794	8.191856046485464	6.387625535489707	4.4912456982018885	11.092593477073661
4.606029562930688	11.001826445079923	2.0981405799201185	8.16521090771153	6.399839877767346	4.47861121557289	11.033507233641561
4.571296552198695	10.951933928027257	2.0817116291009055	8.137686425055263	6.412765983005847	4.465503978773551	10.972609259194915
4.5338967990843875	10.898650393558176	2.0652523891116203	8.10857026415468	6.424390830316011	4.45045398830381	10.910440849496068
4.493568592348789	10.842946883331138	2.049393501139186	8.07693757225074	6.434743230931158	4.434705592294471	10.846765249644413
4.45134730855351	10.786154287371595	2.0333717676981107	8.043507315797397	6.442990378742229	4.41845290606483	10.782314686462028
4.407196170751906	10.729073741267896	2.0168200612039135	8.008320981769966	6.449601837741833	4.4022307332951796	10.717833421866791
4.361469169171315	10.67192052052816	1.9997999078007958	7.971586127157265	6.455117944441167	4.386368234281308	10.653869444340216
4.3146885910907065	10.61546052154873	1.9824448116329374	7.9333924781461285	6.461368233320972	4.3706156143121655	10.589609865470283
4.267276728593321	10.55944221602392	1.9655059755588922	7.893900721359598	6.468527931904738	4.355161341307807	10.524960142785943
4.218986260167895	10.503635618390337	1.9484495492030298	7.853646250921727	6.47618754315403	4.340132200490866	10.460436744961171
4.169484617654759	10.447785115503686	1.9320652149676683	7.812611152301362	6.4837498982955015	4.3249555656305265	10.395861338312146
4.120231049997529	10.393852892954	1.9157938515304163	7.770810329418708	6.490310768144373	4.310203773220395	10.331293452878066
4.072577916700273	10.342464265508175	1.8994748506185426	7.728787795679536	6.497071918601135	4.296589042054737	10.266824527100756
4.0268588381748875	10.292514641054439	1.882598158449903	7.687743815982114	6.504003024171157	4.2830064881961	10.203241239132248
3.9824754584232513	10.24269802403479	1.8655579179251556	7.64679033805651	6.512334661972082	4.269549651922666	10.139142204101926
3.938785621291805	10.192987686527168	1.848239881066148	7.606269828606194	6.520821527981922	4.25536141685205	10.07363291855462
3.895912702088922	10.143474572963434	1.8306249607428435	7.566730017500293	6.528982730575361	4.240573322112504	10.006491438927565
3.8549262641181214	10.094288323975142	1.8121312511252485	7.528180458986539	6.537124262085748	4.225056000997779	9.937173671935987
3.8156472306443567	10.045280614427817	1.7925423934901692	7.4907652513079634	6.544707784375155	4.209085522859942	9.865030007650468
3.778328188752046	9.997431134165138	1.7716175605597495	7.454696089325191	6.551465542509423	4.193273815530811	9.789968518948927
3.7430805437519044	9.951003055558402	1.7491302649177178	7.4200465057860665	6.55749597472206	4.177209770594905	9.712388242857685
3.70886481295261	9.905589511296968	1.7250246518671675	7.38664719188007	6.562665494304883	4.160427445471938	9.631805261282466
3.6753995082863136	9.861618174461023	1.6988578905423433	7.3543529382682555	6.567097494999701	4.14276954306721	9.548299456930378
3.642474850147457	9.819477659930719	1.6708470494752923	7.322882382362238	6.571158799403879	4.1254494270076805	9.461265874742294
3.61080707768733	9.77870383442665	1.64161289471534	7.292849186447218	6.574209222832702	4.107434973717513	9.371345943832267
3.5808733029463786	9.738844884089321	1.6117697808860454	7.264410598334582	6.578616384023522	4.089447762327149	9.280611591342415
3.552212605234275	9.699435448432514	1.5820344122205154	7.237123724006286	6.584073460080245	4.071284690682858	9.190320215532937
3.523645689006264	9.660116403450152	1.552178990898067	7.21215109455633	6.587948602344258	4.053110444007448	9.102470627335695
3.495384677924554	9.622078799723578	1.5223428276092246	7.1898835930079645	6.5909197705348594	4.034743922089237	9.018156182005848
3.4671264872330263	9.584493775798823	1.49290134890235	7.1702815872501775	6.593439272673491	4.016036497848457	8.937300532644896
3.4312773546450535	9.547384315522851	1.4640716723926803	7.152807676788173	6.596470587237085	3.9976986273253714	8.860522124352682
3.3964308067957645	9.510201493436968	1.4368097137872688	7.1368627658669945	6.599391103724615	3.9801983090042516	8.788219056885444
3.3628450313168297	9.472990568126187	1.4119887526091797	7.122679580241853	6.603049966835259	3.9634653333494785	8.72154106248722
3.330685555866274	9.434944055841546	1.3891690593171273	7.111379306105073	6.606556590487814	3.946362279038747	8.660409690048755
3.2996769878008467	9.397204450520459	1.367550966613674	7.1020335670677825	6.610683154220066	3.92969006864741	8.604415801406663
3.270512576278404	9.360898461525974	1.3464231861971874	7.093832652512156	6.613901452256934	3.913757193129356	8.551045015060232
3.243198901391638	9.326927741867175	1.3255399436480049	7.087465609876565	6.615410440723728	3.8990159313153048	8.499388901202677
3.2175875982988122	9.295073876427354	1.304983886454838	7.082692994250013	6.617572963971756	3.8863962605517988	8.447806565579539
3.193848434597174	9.264500979057148	1.284891364221527	7.078805488547513	6.619653119220434	3.8760842331543635	8.396549775957286
3.1715019524806483	9.235690399337708	1.265043037851457	7.075823616488664	6.619889872750456	3.868069649128398	8.346200621194706
3.1590614163674777	9.210163886945452	1.245029267981326	7.073909316709992	6.617449388744694	3.862170566218875	8.297674532444056
3.147893148297478	9.187398651738498	1.2237465350033054	7.073519223535659	6.614662118525286	3.858224262796695	8.251237194112164
3.1376905461073856	9.166589462227641	1.2018862251414784	7.074280255608154	6.612326020885398	3.8556110734271924	8.205681050950826
3.127952872963938	9.149019525848884	1.1794972737568565	7.074384683535628	6.609681232576284	3.8551441217461693	8.161914225579268
3.1174351885742753	9.135385624305888	1.1566677970566424	7.074651003238714	6.606753117932297	3.856883568561885	8.120856993092417
3.105117015863191	9.125379183123474	1.1342359030307667	7.075261275665993	6.603070182972751	3.8605501502125077	8.084191196101077
3.091380918678264	9.117982900598586	1.1124054680593607	7.075352575145107	6.598906765227015	3.8658067517755836	8.052789193323427
3.076937842331894	9.112846800350841	1.0912917866465914	7.074079751673297	6.592902422811787	3.8717836701345028	8.027236453922324
3.06179517132432	9.109985522052646	1.071091584345385	7.071864239021234	6.587075317202114	3.8785269560314695	8.007120472759663
3.0474801328566348	9.109497258026204	1.052444542030016	7.069081960483958	6.582340044193995	3.8861797215939755	7.9910372310449596
3.033778629254282	9.10919710293998	1.0356799936499776	7.066462589505762	6.579070348647014	3.8941012311519425	7.97709054217181
3.0214520323513403	9.110028723025428	1.0204161689767992	7.062838094750073	6.5762681442036826	3.9023117943959362	7.96433471308913
3.0107663712775863	9.1130082609985	1.0064647674162608	7.058450576714879	6.5726820040398435	3.9111953144212115	7.954047540244211
3.001177053305535	9.117356384031632	0.9930817528946064	7.053439136731356	6.56902120312147	3.920514302141308	7.945301103724626
2.993488088358867	9.12110311846096	0.9809982926901432	7.047651610851371	6.565024836410249	3.9294356131817856	7.937718976943249
2.987914300147084	9.123430068705995	0.9701410409516608	7.041873024752297	6.560583468556606	3.937273933616978	7.93114615661927
2.983767990529	9.124975797071729	0.9611056286345533	7.036257418525238	6.556827138329727	3.943611752465378	7.925561984946839
2.980617602453254	9.126543053439296	0.9537427695849395	7.031261128721353	6.553351994095059	3.948610328349655	7.920193257665505
2.977998322302662	9.127896054800686	0.9474047323221216	7.027561119125124	6.548585748430994	3.952311705685115	7.9141349774858565
2.9754285231509687	9.127900155667149	0.9422142287464853	7.024853350407412	6.5423465185430425	3.954358345668131	7.908090554815713
2.9732071362625505	9.127561983941934	0.9378272178038775	7.022237034502064	6.535630415745768	3.9540609068682593	7.903214552608156
2.9705510498505516	9.126317074124383	0.9358870735971628	7.020386208986731	6.527934562427227	3.951703055561705	7.899882186173839
2.9672441791055895	9.122616850457861	0.9359481724736934	7.0188984611245955	6.51922825451005	3.9479193119394	7.8973463954479435
2.9623717756474504	9.117647354742129	0.9390466689776441	7.017498534833538	6.510043968729441	3.9430495701475103	7.8965862512138365
2.9561454060711965	9.111781520845295	0.9449502408304024	7.016106499557023	6.50068108284416	3.937240675459217	7.898769679599565
2.9487369318721135	9.105231287741823	0.9529460371204409	7.014148965478444	6.492099420960897	3.931146072816411	7.904505230427596
2.9400744915903094	9.09795652967926	0.9625017790535156	7.01155325136528	6.484241202010647	3.9255406701748865	7.9131189579989725
2.9298981022517494	9.08933332597893	0.9737147152534836	7.007562851240526	6.477092497739049	3.9201792628939462	7.925353013568151
2.9184283104311204	9.07973086120526	0.9860161499768364	7.002208622884774	6.471465655016859	3.914548055045571	7.942249337997172
2.9055245100218414	9.070076725134978	0.9988120160593951	6.99484186467529	6.46619759787625	3.908228568184722	7.962904064147379
2.891906029230905	9.059845404416938	1.0125482065472773	6.985906614102072	6.460505398294309	3.90323022696348	7.9869094910095075
2.8775302023799196	9.048560038129759	1.0258309048827083	6.975315705815081	6.45632881869452	3.898390736836983	8.01579221936469
2.8616962495356075	9.037439242599362	1.0385564608936606	6.9641827073651905	6.454280636206962	3.8931388896463814	8.04796890994263
2.8450004776764364	9.025982896104843	1.0502588373849966	6.953484990053005	6.454046715144163	3.886837797507368	8.083395939179557
2.8277681446065133	9.014593539185622	1.0607958053981554	6.943080457400661	6.4553578965130365	3.880290241535095	8.120099970218973
2.8102943409960006	9.00429929401678	1.0704287813400333	6.932024185810003	6.456896372036335	3.8726385435294044	8.155398265608333
2.7938865180074366	8.99576957000894	1.079227600330871	6.920299577542147	6.457926048015376	3.8639793508102405	8.189692927999427
2.779255326399512	8.99023420519254	1.0871617745558364	6.907123329034857	6.460409637843116	3.855423298821561	8.222802478576899
2.7669043157019546	8.986751646722835	1.0946802363448411	6.892339854447888	6.464130661317546	3.847050135145278	8.254003757244769
2.755692332211915	8.985212233183843	1.10260559133746	6.876365971122968	6.469730953999478	3.8391776988462465	8.284528392271906
2.7524008022798108	8.986130071103554	1.1105629994806194	6.858314863423647	6.4758381890004575	3.8304327991373843	8.312628622262102
2.7490705535455437	8.990432040504126	1.1188204889148377	6.838397673831988	6.482790458140331	3.821971286784554	8.336031485888235
2.7462141003270193	8.997668465684425	1.127703128692206	6.8157250005068235	6.489458927439504	3.8141637203349448	8.354863033967936
2.743461074249228	9.008293596359506	1.137703952180783	6.789706704606839	6.497071289447432	3.8073520782854438	8.369464011234847
2.740331735007884	9.021399355588532	1.1493588525613019	6.761013317491449	6.506254178855069	3.8009803441952354	8.380990193047904
2.735858902901701	9.03547025527736	1.1619648661361366	6.730211555951407	6.516774281837132	3.7956725642987323	8.391849770368799
2.729342776393005	9.04940903057028	1.1755632428677762	6.697070468773917	6.528824379271123	3.7912728404539706	8.401512964240865
2.7209324770114587	9.062154908054401	1.1897460668583195	6.662856967250372	6.540424965914058	3.7858839030620826	8.409909392750237
2.7103628529878785	9.074848109271253	1.2046225265348298	6.6283454372236585	6.551511498767533	3.779261378314998	8.417250022873827
2.6986309410519245	9.088000252036164	1.2202984532140273	6.592987165409325	6.563320139298027	3.7716936346570615	8.421977883360992
2.676923590935904	9.099577470664995	1.2373511033814608	6.556868672121705	6.577363543476211	3.763298128240008	8.424375569022587
2.652839402355435	9.110054609529028	1.2558814996523686	6.5200778889260205	6.591525130634577	3.7530330270062104	8.42509008220377
2.62627282623114	9.1193689879329	1.2745286640473246	6.483209280835311	6.605316685054511	3.740694747079387	8.42568918603224
2.5987314477995227	9.126481474782146	1.2923416254649605	6.447378974547828	6.61991439597336	3.726991479904051	8.425148123884023
2.5711120393263602	9.131566888140641	1.3085265250388058	6.41225412810165	6.63337996758849	3.712243682159922	8.42216104305292
2.543403841701848	9.135103359318279	1.3228732780345291	6.378319408343282	6.646077328249512	3.6954384146450012	8.416238472458382
2.515785845561297	9.139086078173397	1.3358985052261707	6.345926245992992	6.6585880135937545	3.676568597460516	8.407461269042614
2.488209609973448	9.144296894018092	1.3483713613084483	6.315341041869295	6.674142418787857	3.6569765932462293	8.395722067211913
2.460998395162662	9.149636734111105	1.360140296023491	6.285978181303198	6.690612867646969	3.6377236989844848	8.380320381163452
2.432873678755082	9.154817438734971	1.3705480402246897	6.257788828088296	6.707556457698527	3.6181917482615775	8.3628387895209
2.4043696558983627	9.161408633942322	1.378654858132233	6.230576671048802	6.723152502487972	3.599428986675218	8.344432498188977
2.376967425517816	9.16907748931724	1.3850315339131898	6.204397673240001	6.736987571633775	3.5821111201381304	8.325926201845862
2.3512227612613135	9.17719169762256	1.3899945388343193	6.1786967464744835	6.7510023712739455	3.5667719132634415	8.306451767798723
2.3273036751651404	9.185888836487113	1.3942488515856206	6.154156297336729	6.763888206654923	3.5529325018912905	8.285782365870244
2.30352128641089	9.196796028392447	1.3970114878762048	6.130130603133673	6.777468585841162	3.540121861397434	8.264606809652983
2.2802996616295577	9.210777361446526	1.3979450574290364	6.105979956644091	6.791568531965471	3.528675271763311	8.241999836306647
[truncated: 1,001 more rows]
