# Supplementary material for: Obesity dysregulates feeding-evoked response dynamics in hypothalamic satiety neurons
Source: Sci Rep. 2025 Oct 14;15:35837. doi: 10.1038/s41598-025-19800-2 (PMC12521569; doi:10.1038/s41598-025-19800-2)
Supplement: Supplementary file 6 — Supplementary Material 6. [file 41598_2025_19800_MOESM6_ESM.zip › Supp Fig 1/Supp Fig 1h/MPK133_NCD_Late.csv]

0	1	2	3	4	5	6
-0.5084184881974998	2.0477846011904077	1.9980424976186335	-3.2400704922190253	0.6240034583353402	0.18027125594464302	0.5805179524234243
-0.47520804824500684	2.0341524573635255	2.013316133015615	-3.248437161994771	0.6344686418163208	0.18323898715626719	0.5617619403269329
-0.4526885433444111	2.02255073088895	2.0302846666979306	-3.2563118043733272	0.649920337721737	0.18292675166605424	0.5557025543122031
-0.43966960251939546	2.0158558067162433	2.052109019311499	-3.266463059521495	0.6613007392657471	0.19387342732164542	0.5640699676191367
-0.42560549867307107	1.9998558964604942	2.078180801597746	-3.269824976061491	0.6566331314475491	0.1974176465737425	0.5692111502593914
-0.42110703657326787	1.9870071324988985	2.0968715103697866	-3.269733655817126	0.6656420652417206	0.194117732387789	0.58264541013039
-0.4151869486485035	1.971498781868273	2.1172227940135855	-3.2708779134307804	0.6768326650725829	0.18500896492082997	0.5998351166064204
-0.411437782936831	1.9547051406682054	2.1357377706588636	-3.2733283338029544	0.6808453128829323	0.17389402986914226	0.6140148504425528
-0.41007507127440057	1.9350885955059403	2.153154515730269	-3.277025723024423	0.682074835302505	0.1611231340642966	0.6227888895426309
-0.41241805974362933	1.9145804932166683	2.173664292267139	-3.277084151040431	0.6746396236258686	0.1474131083887934	0.6297193813247619
-0.41674297063313415	1.8938099422460282	2.195951787714871	-3.2743295746058045	0.665313380471348	0.13292739690852165	0.640807746045668
-0.42437739905272354	1.872352310343026	2.2207672984783766	-3.269513790251758	0.6575221729304493	0.11451873374960164	0.6517040802392959
-0.4313741471444207	1.8484354101614928	2.246517627217697	-3.2629934114981154	0.6557323461748642	0.09383942523358074	0.6623045886429086
-0.437857746719548	1.8196886655484061	2.2708301755548703	-3.2548429271711914	0.6526237435022776	0.07191038012488116	0.6686086405999899
-0.4449669163093226	1.7889600977777715	2.292477379330247	-3.245821949003167	0.6503726781195722	0.04989841885339773	0.6702932114375112
-0.4508815969720714	1.7554038346687553	2.315450840141639	-3.235933983839612	0.645678555234837	0.028731377780048084	0.6674709701749144
-0.45712835099428517	1.7202766688042677	2.3392449327986675	-3.2233238105289543	0.6428586761578376	0.007183515841641199	0.6570756048736963
-0.46301463853203895	1.6836523737193188	2.363427216392169	-3.208767791412184	0.6398622298051482	-0.013427995217187488	0.6423576695615936
-0.4679615578616464	1.6474826427092166	2.387209486980608	-3.1918400295263694	0.6424360946216802	-0.03208716683181448	0.627180816739081
-0.47264613958024726	1.611398156243624	2.410315335494335	-3.172937135874157	0.6452435214160176	-0.051728748048952215	0.6112629623277822
-0.4788652990542548	1.5747143626557951	2.4316543033561278	-3.1526673403098604	0.6492554318690521	-0.07193726138856232	0.5914723361984437
-0.4861370628371193	1.538140535349202	2.450461643559154	-3.131576434844047	0.651056098925512	-0.09268037121992678	0.5680440090654479
-0.4952851581112181	1.5009279181267576	2.467938104974012	-3.108785291635875	0.6464726181218934	-0.11275388288464452	0.5401573681277545
-0.5054957582630584	1.4631832561526013	2.4844253540458245	-3.0845080400378397	0.6414156984879176	-0.1320332304729102	0.509621688230753
-0.5166347175518814	1.4243205305813689	2.500119892866527	-3.059008593803048	0.6346887368313496	-0.15018024005100117	0.476930270167256
-0.528593250644499	1.3859045293693368	2.514139977424831	-3.033482280958394	0.6261756461171679	-0.16856346472979172	0.4412261658543427
-0.5405173051400288	1.3480987273828609	2.52598016795676	-3.007334030711648	0.6156653056665193	-0.18612530580707126	0.40483710425143926
-0.5528260628048673	1.3103287611906846	2.5362549251343935	-2.980799422232358	0.6034395517276617	-0.20438068561204595	0.36969258625693485
-0.5658628344115016	1.2718776784426926	2.544291104215823	-2.953958397319004	0.5894253221157099	-0.22250253714570917	0.33441867131858233
-0.5780794168402359	1.233937434770557	2.55051663885416	-2.927711229599177	0.5759298300609773	-0.2407414238920669	0.30014968923083823
-0.5891578970198696	1.1956998390656859	2.556204168788293	-2.9021592243346586	0.5607243113011835	-0.25941864996400404	0.2653359628180447
-0.5997321285529974	1.1564408231674157	2.562366934730856	-2.8774298490242023	0.546223119503029	-0.27719643838620517	0.23147848867749726
-0.6098039543270464	1.118645129830669	2.5676077686765524	-2.8520393973234173	0.5328348250812306	-0.2952655901321196	0.19817764660925064
-0.6193803408027546	1.0825065952490418	2.571504508709168	-2.825857811870838	0.5204843871231841	-0.3138820863725236	0.1655709720417658
-0.6287232020328387	1.0484513821649368	2.5742074375374964	-2.79934668336701	0.50890683883316	-0.33181306190978715	0.1331936701827997
-0.6384299859955636	1.0160748303502447	2.5769446966380958	-2.7724663067453807	0.4977965488562105	-0.349495978172601	0.10148926902744962
-0.6477836126206453	0.9848851392426448	2.579719577643015	-2.7459944233457123	0.48609604006778645	-0.3671205451359104	0.07022630868984489
-0.6572928329739103	0.9556924999142875	2.582314800354064	-2.7198294242774086	0.47370766677386994	-0.38339710869849125	0.039860667786815164
-0.6659579912449646	0.9291822612942544	2.585187264195193	-2.6946189618224508	0.4585535213869178	-0.39902998017336233	0.010808912199383722
-0.6742975262916375	0.9043993572501662	2.58890015878481	-2.669314642741989	0.44360040578324	-0.4139507489106825	-0.01796564925185859
-0.681828198698837	0.8823294824696333	2.59168954560021	-2.644270310649407	0.4292638079484505	-0.4281937457943026	-0.04444289165321816
-0.687921514028638	0.863492745326783	2.592858512282638	-2.6191817035483007	0.4147165325743602	-0.44182089166926336	-0.0686264780241785
-0.6927063595240573	0.8463815224952441	2.5931356063054807	-2.5960490414930106	0.40113594383031426	-0.4550829621583638	-0.09066046959599187
-0.6966241111320381	0.831055580560254	2.593358668730329	-2.5751481631237576	0.38865643526059757	-0.46803566804942703	-0.11135890631415522
-0.7000017651155049	0.8170589187823684	2.593393129026646	-2.5560364407699394	0.37558742881681834	-0.481674226868017	-0.12937981871372284
-0.702214871843593	0.8044954393851549	2.592097298136485	-2.537517427750741	0.36379747264954543	-0.4952830933422473	-0.1443945997980537
-0.7047070929612896	0.7934696328470349	2.5899074163743006	-2.5197829834743595	0.3539600433648152	-0.5091121656581186	-0.15656806366761677
-0.7072574157382149	0.7839943710822059	2.58660203418487	-2.5028330499593343	0.34526524208820963	-0.5228465622991844	-0.16706378402055277
-0.7106701798826699	0.7745700659960787	2.5819996562245455	-2.48621408635233	0.33824647546374065	-0.5368948809423562	-0.17589594294381
-0.7151055001916191	0.76534247866541	2.5752792408448757	-2.469890328373515	0.3316060394061753	-0.5510575642058351	-0.18270133152556578
-0.7246421210573433	0.730945137707139	2.5784168103792826	-2.437675452730826	0.31942805935801266	-0.580127379976407	-0.2033499179679628
-0.7366323816750462	0.6978755054195216	2.579627470503304	-2.404619984840118	0.3069379819285159	-0.6103197015381723	-0.22294260359474094
-0.750306706861301	0.6662823861072515	2.57888844026665	-2.370076320672035	0.2938450490292755	-0.6404747543012578	-0.24168138802042588
-0.7649172818321709	0.6349144964293555	2.5749757675074694	-2.333458862193621	0.2789856196043487	-0.6719174610346118	-0.25947233198080144
-0.7804695206758139	0.6051629709252491	2.567436437778368	-2.2961241576819083	0.26682387288140036	-0.7037520128333709	-0.2765512661572544
-0.7961346798077011	0.5761792087655532	2.557909889711846	-2.258383155176254	0.2515621511539446	-0.7347591662666165	-0.29486603298632313
-0.8123087575261891	0.548231360840882	2.545544696834992	-2.2200872217887486	0.2344324397079883	-0.7647045989560619	-0.31386972470690067
-0.8286297378414713	0.5209940833270236	2.531758151516115	-2.180487819250507	0.21752754119569712	-0.7945029601232956	-0.3330056964897331
-0.8442855231320665	0.49496427362531514	2.516741936830563	-2.139495596707329	0.20041444300772301	-0.8236726540569722	-0.3515602760342054
-0.8586491698666824	0.47034896228004863	2.500331160774384	-2.0986307518077387	0.18314365671490837	-0.8512780347030616	-0.37016202135704684
-0.8723370360593263	0.44703942412486586	2.4833633326350864	-2.058309205478288	0.16516190376467865	-0.8777912399915164	-0.38955978244625267
-0.8850316916475036	0.4235990725191806	2.46544478234342	-2.0186114120672003	0.14716357728636606	-0.9027865977025272	-0.40956690891285463
-0.8982210405367259	0.4001967020647683	2.4468305257454617	-1.9796499095574795	0.12693457006574657	-0.9265126660701893	-0.43054346580713526
-0.9119561518794488	0.3782396780773903	2.4281268258970297	-1.9417379096024574	0.10644989498831939	-0.9481043738696447	-0.4521222276611477
-0.9264560101834255	0.3570881285742503	2.4106572490911278	-1.9043605678909297	0.0836959288127773	-0.9674334090858765	-0.4735496244483504
-0.9419463475962739	0.3374721628906766	2.3933413360906606	-1.8681371571624228	0.06050201244212741	-0.9860564589537602	-0.493870921558026
-0.9577997883182936	0.3196226471419205	2.3763268744916237	-1.8327118422850694	0.03564807613515613	-1.003054406897763	-0.5122964928881427
-0.9739967968700912	0.30304586281404006	2.3591473622999635	-1.7983376594244957	0.008110301542095608	-1.0186031362789998	-0.5297207047895685
-0.9909757170961949	0.2875771778031555	2.3425157522368627	-1.7654213799026441	-0.021738631771153812	-1.0329882052561548	-0.5475197674184455
-1.008324033593656	0.2731826604886513	2.3269671072219795	-1.7333562727096643	-0.05275389955190024	-1.0459046165054127	-0.5655404461907665
-1.0253908869485029	0.25891091356421947	2.312810692823544	-1.7020603254875153	-0.08496839546435311	-1.0566847376925526	-0.5829349270618687
-1.042501544990696	0.2453488104634326	2.3004422459976537	-1.671348165362919	-0.11866205763312018	-1.0645375272438762	-0.5978017067455459
-1.0581611196797656	0.23295737094573882	2.289628094129461	-1.6410594276106407	-0.15101437004903354	-1.07000392519715	-0.6095255514345862
-1.072522193054822	0.22214481381681322	2.279891104648292	-1.6107280942507314	-0.18362288135123117	-1.0736606143730012	-0.6191443414709965
-1.0852815482456875	0.21331397835571708	2.271147406921549	-1.5800992851574849	-0.21496468265576985	-1.0760834475938728	-0.6269066819725924
-1.0965531202641927	0.20491821526461312	2.2639143093022476	-1.5488563764319205	-0.24518792993667451	-1.076446265943967	-0.6319587408587359
-1.1071585676946039	0.19612544074718674	2.2587978793590047	-1.5174487772104432	-0.27523044776672134	-1.0749894260641266	-0.6356007148630409
-1.1168741703265257	0.18814720127210693	2.255699594437351	-1.4853186024873677	-0.3032650642631918	-1.0713119001753018	-0.6386028209201221
-1.1260698628131645	0.18170634177089148	2.2541692469237224	-1.453146731511659	-0.329212046160089	-1.0658784267652177	-0.6407050352505252
-1.135915075936995	0.17581413406929222	2.2538692513863827	-1.4208714543251941	-0.3546985926057304	-1.0584312843654913	-0.6426577146389221
-1.1460855533025822	0.17111239059480468	2.2543106329745495	-1.3878604528270808	-0.379143592652127	-1.0489174925131508	-0.6437160392891563
-1.155527272151293	0.16851646823066854	2.2546337736746516	-1.3540303761795607	-0.40165318753199203	-1.0384954793597154	-0.6458308665863169
-1.1645074688655672	0.16694724872743033	2.255113980946817	-1.3211948616508096	-0.4232523021920943	-1.026693561650593	-0.6487646319365186
-1.1732066855300036	0.1654899042610664	2.2576521095056794	-1.289479846078578	-0.4449480883229343	-1.0134252708157931	-0.6515336760974579
-1.181305540027021	0.1633816788977385	2.2618295501454826	-1.2585079194143693	-0.4686390264899257	-0.9990225904811958	-0.6533330496674374
-1.188516274941681	0.16096386904793972	2.2668908504566208	-1.228002719613442	-0.4916471187788123	-0.983082435408883	-0.6544344692918471
-1.1953530213088341	0.15874298367971268	2.271605151982093	-1.1985085503320247	-0.5116579251186617	-0.9666091271419945	-0.6543171227555831
-1.2015210378586119	0.15588935899679537	2.27591449307877	-1.170123672776604	-0.5300558248269109	-0.9502853050477518	-0.6526409200745397
-1.207071457251917	0.151177446368873	2.2795385412501705	-1.1416642780727313	-0.5466232260397325	-0.9335659471683967	-0.6493386869981356
-1.2110917965347927	0.14495807002541156	2.2818773453162535	-1.1136080809872413	-0.5618534187459662	-0.9163195889625528	-0.644185384549232
-1.2145202565625697	0.1371580316496864	2.283719741307368	-1.0858155239171627	-0.5757967514537455	-0.8982928168577727	-0.6387778623197293
-1.218673581172825	0.1267733751712413	2.2865764206986396	-1.0580399698519187	-0.5884281575498677	-0.8804865815378083	-0.6333926562782455
-1.2237687983237782	0.11412537775790935	2.2901266331878425	-1.0283659765963058	-0.6004845457595872	-0.8626932029455057	-0.628035212813582
-1.2293306695062776	0.0991879729264413	2.292642986258323	-0.9970613468378289	-0.6123975688158729	-0.844235396895289	-0.6228190117893225
-1.2355151646038822	0.08209242369239472	2.2936239924382757	-0.9647987092525503	-0.6221411740576084	-0.8244907186564521	-0.6193910753327078
-1.2428817360859152	0.06333358975523917	2.2938833664978073	-0.9325054653686959	-0.6324336012151783	-0.8039814231496452	-0.6180481567293883
-1.249116057571136	0.04259119335930947	2.2946261894289446	-0.8994045138390102	-0.6433448499131563	-0.7825324341195193	-0.6188406194129369
-1.2544448205373486	0.01987067528932089	2.2959110103377522	-0.8661550817149303	-0.6535472287892372	-0.7603950320061182	-0.6210690448217691
-1.2583256134095469	-0.0030903102125994994	2.2984852549256383	-0.8331463766543233	-0.6639581709084721	-0.7363969969379841	-0.6250757206592267
-1.260428877823948	-0.026247316957034687	2.3022998997574904	-0.8004147549392494	-0.6735029682301007	-0.7115627820978326	-0.6308361930030524
-1.2607391727427049	-0.050677415646779064	2.3072560546608845	-0.7682816872613191	-0.6819344304610743	-0.6864654925931423	-0.6382560142051606
-1.2590333672131104	-0.07714385354544062	2.3123978667901834	-0.7373550245977355	-0.68988406862394	-0.6596475691988866	-0.6458642571501455
-1.254686314508917	-0.10504382442495787	2.317066459876826	-0.7078289961014208	-0.6976574179013677	-0.6317772003960198	-0.6542125235639576
-1.2478769061579333	-0.13286228761692853	2.3223197936070843	-0.6803048773869523	-0.7021345173753526	-0.6029800524901161	-0.6642013900324337
-1.23798568009675	-0.16043559539219338	2.3285478004713607	-0.6538616678324068	-0.7051617840145323	-0.5731844931674015	-0.674912454657413
-1.2252402478849274	-0.1885541328222835	2.3352413895726585	-0.6282029750480755	-0.704568719279878	-0.5437863608494767	-0.68682679258172
-1.2108910851206647	-0.21696498030564698	2.3414745862544812	-0.6026426713305341	-0.7026700011835245	-0.5131181908135044	-0.7001313043162763
-1.1946087598819184	-0.24481961184345688	2.347170875539799	-0.5778865825948686	-0.7001953617936628	-0.48059889635820874	-0.7145448778622293
-1.1774392645303777	-0.272883547093696	2.3516380797683745	-0.5534650633678981	-0.6973260130463593	-0.4480212589409958	-0.7299895794621558
-1.159738245255331	-0.30134567968211773	2.3549309614846567	-0.5292329504645373	-0.6918412244130488	-0.4156277592651289	-0.7458131197840617
-1.141082873758702	-0.33006472347506766	2.3564331100883917	-0.5052024374773647	-0.6843080158462079	-0.38327887720116044	-0.7628886914288531
-1.1209362649880619	-0.35727011114746327	2.3548445060691776	-0.48055549483977555	-0.6759329143887719	-0.3502295307163125	-0.7807961956463354
-1.0992148474564774	-0.3832868510167366	2.351044563907899	-0.45519538400037385	-0.6643036546589409	-0.3163781615639141	-0.7998783461367276
-1.0759194867878707	-0.4091757155896361	2.344955821159899	-0.42880580569924487	-0.6529348025749053	-0.2834156058356442	-0.819279192913071
-1.0510447578563138	-0.4348575420033301	2.3362176822645795	-0.40200055638584586	-0.6387068220542808	-0.2515711508525282	-0.8378925814795588
-1.0243270031030476	-0.4605025759317963	2.325016957280096	-0.37423351821318995	-0.6212051012831404	-0.2191176026827513	-0.8561129687643979
-0.9962169982016834	-0.48590314594450346	2.312037043654094	-0.346314847507864	-0.6011399456678728	-0.18689318228446647	-0.8737099090539329
-0.9670742571235328	-0.5116740219637426	2.2970602781331024	-0.3178190921599906	-0.5777720846965215	-0.15643964789624165	-0.891136721921079
-0.9361445238932701	-0.5376271679294327	2.2801413234375802	-0.28907332779191897	-0.5513438655955203	-0.12734241203054833	-0.9078271499230496
-0.9036548560542194	-0.5631067055445296	2.2602102447938677	-0.2601899031806437	-0.5237546992091048	-0.09901443601892113	-0.9246163476957475
-0.8700266746194563	-0.5867774049244082	2.2371045929638314	-0.2307255648698451	-0.4956865561980156	-0.07147717027357764	-0.9400511148551675
-0.8348249793722248	-0.6099069673211039	2.212437722718911	-0.19992802501060594	-0.46576796142814114	-0.046266094721064584	-0.9557084844658014
-0.7995271732057353	-0.6324511418158301	2.1861055813976797	-0.1689838206094091	-0.435130642779867	-0.02334969210892309	-0.9703959963091514
-0.7643784434383541	-0.655077556577093	2.1580093548065724	-0.13831668182266457	-0.4011041027478229	-0.0019344197771483836	-0.9832704396347812
-0.7300512811773132	-0.6786346049848175	2.1277700860264472	-0.10762332763967	-0.3669275727394873	0.018397875705304555	-0.996264147233555
-0.6966146762617942	-0.7023064585775248	2.095306946590865	-0.07683968465821542	-0.33323245421688985	0.037650570601813454	-1.0093216976507526
-0.6636271173450585	-0.7254432208448597	2.0596236976522944	-0.04595522051430992	-0.29777138826970284	0.054753490255364884	-1.0224008156686615
-0.631220036290744	-0.7485255569978284	2.0205926165110224	-0.015160025893674586	-0.2617626403810214	0.07137101601233566	-1.035310485351451
-0.598785654167189	-0.7720495706401975	1.9788903150852153	0.016450781757298763	-0.2262334571976489	0.08725008383303631	-1.0481848303421653
-0.5660083305362799	-0.7971750664082019	1.9354883329488135	0.049072990547894345	-0.19084431197235627	0.10234546752950088	-1.0602481412228477
-0.5325754825321607	-0.8240996685937844	1.8895809195753455	0.08239321391021762	-0.154939196684932	0.11596633271822793	-1.0721290035943454
-0.4998725061320358	-0.8529557669066937	1.8409998868433979	0.11534750050865218	-0.11892000418416762	0.12859967885530998	-1.0830047565234215
-0.4670098785126312	-0.8839140668182677	1.7899944019023262	0.14961958084002658	-0.08267308710514035	0.14011602742755905	-1.0938920810869526
-0.43378747390957895	-0.9164752474746337	1.7359942293548307	0.18546962880978007	-0.046207188078659076	0.1508106919781017	-1.105213952784237
-0.4003244656984464	-0.9494651897211531	1.6793060087954366	0.22260766425800652	-0.007260549708977344	0.16033305507991322	-1.1170728549393647
-0.3659874270650767	-0.9836782381398017	1.6198200191633882	0.26145506547027225	0.031218887432295766	0.1681950735629726	-1.1294833931846957
-0.33109346279414165	-1.019194620157649	1.5586102098025705	0.30313994110515885	0.06748847403233249	0.17578740532845022	-1.1427247833233591
-0.29544851083021173	-1.0560935721520632	1.4959624868628427	0.34742291873915154	0.10320501849620879	0.18200199107435075	-1.1576988356513154
-0.2600999881382964	-1.0936511873057642	1.432632146084976	0.3931085398070878	0.13980463657385872	0.18658857948849514	-1.1748723695949526
-0.22585967708738125	-1.1305572142726388	1.3681964847062136	0.4400901573636071	0.17770315605567152	0.18923760760890038	-1.193629296213232
-0.19238975647362064	-1.1669761173272508	1.3044084246531495	0.48842531278402856	0.21638054307332746	0.19064061229122822	-1.21337105545842
-0.1587358336511891	-1.2025021222910919	1.2404308566316564	0.5378834403962713	0.25504363015954334	0.19227537555512703	-1.2342065890897498
-0.12481111847917775	-1.2365431966074936	1.1763683227199202	0.5873989488999323	0.2934318151680137	0.1935732352124639	-1.2558833175343869
-0.09086817024838599	-1.269200705632799	1.1123279718806647	0.6377158442573112	0.3301279562192033	0.19375905412384015	-1.2787089549658712
-0.056501671424179625	-1.30046094855129	1.0492257084141356	0.6895283948261036	0.3650759467792782	0.19344288505422558	-1.3026756624628888
-0.022288161075009288	-1.3303363597864746	0.9869952081229956	0.742787644187938	0.39916233152056313	0.19193613411299115	-1.3273126232795704
0.011463092398885264	-1.3588366952375106	0.92442381027386	0.7964170425619281	0.4325533532027591	0.18982078711873981	-1.3527857484286059
0.04514743634141231	-1.3852373306100694	0.8618445312909069	0.8513227652209512	0.4640995806439426	0.18748279232532444	-1.378119959797557
0.07862388785614605	-1.4108185382637775	0.7978286217298076	0.9075964038623539	0.4928634244034568	0.18368452050763429	-1.402797155054064
0.11187775345456813	-1.435453102163881	0.7335422265869073	0.9648830635670549	0.5173100132994587	0.17966635764677136	-1.4275744610299395
0.14420113704907395	-1.4591755412389893	0.6686155712035898	1.0231856998568378	0.5375368613050718	0.17576848085763663	-1.4518284779892794
0.1753584749663159	-1.4817366305237119	0.6036463999046986	1.083129081509591	0.5545225151617953	0.17011933906736876	-1.4763629818892843
0.20426160589628087	-1.503351380844189	0.5387108665854616	1.1451202246286218	0.5685749729292329	0.1628836391296405	-1.5004989072413097
0.2315402266937971	-1.5243148628091518	0.4736449104067558	1.2091297021183458	0.5808289730974316	0.15478816046811483	-1.5245453630598926
0.25582859725227014	-1.5444493838803712	0.4085436119821191	1.2733559522580817	0.5900261597222984	0.14626993295587934	-1.5473832396715768
0.2776004598376546	-1.5631080822371215	0.34342925373074285	1.337772173179999	0.5973297646730822	0.1384656682851822	-1.5680134339232152
0.297117759672185	-1.5798950455554082	0.2792043428868733	1.402118259019827	0.6038734591924017	0.12854613504395057	-1.5861240035496058
0.31434243058713496	-1.5957120612613844	0.21520760994982913	1.466911785046548	0.6093243957011598	0.11685757897682905	-1.601842462430059
0.3299348094559039	-1.6094498241906614	0.15185691661544432	1.5313235496716509	0.6145613691337257	0.10594872601851651	-1.6153449929624064
0.34434132675036966	-1.6216133812391673	0.08859023177255054	1.595395048703007	0.6195979250267197	0.09513414930874689	-1.6268980703632603
0.35808121486044453	-1.6325962640661305	0.02529735917903958	1.659235557619199	0.6236584144564465	0.08389732490292506	-1.6368924409542378
0.37138063913681807	-1.64234163579087	-0.037754901506123664	1.7216781872248532	0.6270389564618392	0.07292012504632041	-1.6450562756286775
0.38512858788956184	-1.6502259184374886	-0.10094657754341732	1.7823352134688633	0.6285097644262906	0.061674142858552376	-1.6504790070939306
0.39845060095036866	-1.6560434662010401	-0.16392410043460326	1.8411352357029724	0.6309310675878167	0.05118511353268322	-1.6527900068822219
0.4124779442326696	-1.660935095763235	-0.22726461200986475	1.8994949429051933	0.6315306546364914	0.040660646501332956	-1.6536605893848735
0.4271030196743294	-1.665568747286653	-0.291392320733574	1.9573819525849572	0.6281074846354681	0.030369904025429204	-1.6543219651502605
0.44263642101729794	-1.670859316257376	-0.3568349297079437	2.0146002497847326	0.6222927728316907	0.021058660691214003	-1.6537759662561597
0.4591509767524866	-1.6755085899797064	-0.42268747113986876	2.070600670704738	0.6153584078201199	0.012313685170469556	-1.652080190737749
0.47557371596498443	-1.6797000429886015	-0.4893830211563103	2.126697038894818	0.6051418218119817	0.0037029107364393125	-1.6492539977993532
0.49189218456776673	-1.6844635042125355	-0.5565104069572235	2.1832296134654237	0.5932021529635092	-0.004650224953565072	-1.6442055136702143
0.5086473972445803	-1.6894947989989169	-0.6237982671685437	2.2398711235529065	0.5819644643704357	-0.01253017790513896	-1.6381445774621142
0.5245096806606577	-1.6946201918584516	-0.6916517611091516	2.2959860285375693	0.5701590151297169	-0.019974731464325393	-1.630542278789981
0.5402412303983861	-1.7009812497978725	-0.7605404768035909	2.3514351997094085	0.5579428429749748	-0.026850527771528708	-1.6235711330385747
0.5565594975814884	-1.7078611609089254	-0.8302634393996983	2.4061472496001057	0.5413730491064326	-0.033760884863679876	-1.61728578312051
0.5731986758682736	-1.7138033603676832	-0.8999999112184561	2.459241072244895	0.5225540670695872	-0.04057960375002445	-1.6089483115425036
0.5898553655306069	-1.7182572135170924	-0.9695959841037564	2.5105934234350897	0.5040069939832803	-0.04770014597550564	-1.5984083267180178
0.6067684670213849	-1.721478634987903	-1.0386924780278437	2.560238153646567	0.4843587953585602	-0.05374975714979239	-1.5861318063442398
0.6238369139001539	-1.7244089238809497	-1.107097155487966	2.6076346600324682	0.46319293236751385	-0.059110473094781325	-1.572529903659072
0.6415212691993945	-1.7276702411227254	-1.1738634586704857	2.652306681999432	0.44173739775348786	-0.06345932008351002	-1.5574610475235473
0.6588854045380128	-1.7290539108008223	-1.2392728570856626	2.6943357598242463	0.4210152404295609	-0.06752153676576889	-1.5423204642780894
0.6749254686003289	-1.7284088134458115	-1.302534145338886	2.732753741436463	0.39855629962410394	-0.07107467235015416	-1.5254749088038295
0.6903274408279421	-1.7252070948061649	-1.363279609194532	2.769014888076055	0.3738657350781885	-0.07409996127122875	-1.5068304329754145
0.7038107334301136	-1.7191299099952926	-1.4207679360472698	2.80298316640483	0.3475326044875854	-0.07586366367172281	-1.4838267933416784
0.7147870130694669	-1.7104338762341338	-1.4760797298115649	2.8342068983613107	0.31987729050769276	-0.07659504267036721	-1.458404807276846
0.7236644235026402	-1.700318393082743	-1.5289509599402702	2.8626523684035408	0.2912485257420688	-0.07641149211484913	-1.432424259877808
0.7303424086446288	-1.6876436023000527	-1.579002904624017	2.8875829093069605	0.26241091252183607	-0.07564362819679019	-1.4053938827773003
0.73426701802077	-1.6720183270096494	-1.625843434858825	2.9083357285944564	0.23400764817346972	-0.07530738605478748	-1.377335975034579
0.7349088678510345	-1.6534179742441044	-1.6696338997281572	2.9253436248575313	0.20571290353192587	-0.0739016081119124	-1.347604690293038
0.7329230315535687	-1.6318154163261407	-1.712244846082713	2.9384501245297585	0.17660533180812876	-0.0714962096776372	-1.315932984160637
0.7293449954567551	-1.6075383909027197	-1.7525358930255652	2.947178286016059	0.14480202052056088	-0.06855724873166269	-1.281450992535467
0.7242419539508739	-1.5808685262975128	-1.791379807008903	2.9525307417578293	0.1118385596931745	-0.06596683093657474	-1.2450785282441583
0.7174846211466085	-1.5522521565038732	-1.8291572119568373	2.9538916158055244	0.07783789053777396	-0.06413461518142913	-1.2070123748893757
0.7098904981498871	-1.5218464362349662	-1.8666979199703173	2.951900391854378	0.04262145437559252	-0.0617713930635986	-1.1680847587392087
0.701940892240464	-1.489566509954579	-1.901972348291984	2.9463334475313965	0.009238204254553012	-0.05955314880156363	-1.1271916272493179
0.6932891726531677	-1.4543677908727841	-1.935861188828037	2.9371340482768042	-0.021964424795185667	-0.05800236614369634	-1.0833003040977847
0.6846911241447269	-1.4167041934739033	-1.9682316259684853	2.9241244094013776	-0.05199369402676217	-0.05708040405963145	-1.0380859723440155
0.6754947232611961	-1.3773412851041416	-1.9995011722103446	2.9085978080061508	-0.08130538446239556	-0.056407515370727586	-0.9915880752612457
0.6656657229162737	-1.3368218425473184	-2.0297028943605993	2.8894165090366193	-0.11039112424664699	-0.05676481712231853	-0.9445033642531296
0.655386546828646	-1.2929645646111572	-2.057699770189161	2.867045186623624	-0.13731926710306602	-0.05842785340168593	-0.8969058236831086
0.6441709673196448	-1.2469754596533589	-2.0845116498156595	2.84219286374495	-0.16141066958913963	-0.06053006443644684	-0.8488859416430461
0.6328310450221402	-1.199664907236593	-2.110943061113086	2.8146030018327037	-0.18288423818504707	-0.06273893375854603	-0.8009666447640148
0.6220549392256182	-1.1518742949610308	-2.1370062668984886	2.784141535358473	-0.20170812630908894	-0.06396926103136791	-0.7522240448894563
0.6113964625204312	-1.1041524435536028	-2.1611993252612294	2.7499742713252298	-0.21667073675332674	-0.0653391532448476	-0.7044362920426824
0.600054929865043	-1.05597354845984	-2.18507148438516	2.7128017724396765	-0.23237346281894447	-0.06671386455385342	-0.6578173921569864
0.5892584272999126	-1.0084968649564139	-2.209072890942787	2.6741506235598287	-0.24827440075647947	-0.06809552241760791	-0.6127090795328488
0.578725815631994	-0.9631373577326827	-2.2334109974101235	2.6337090884784984	-0.2644667457618002	-0.06921869692250807	-0.5685872815978081
0.5699818237347918	-0.9200885623098333	-2.2572868459906292	2.590343177854579	-0.27996833886892336	-0.06928444427386318	-0.526140565324271
0.5623811511726388	-0.8789534821697864	-2.281315581968281	2.544659734670522	-0.2939800884413584	-0.06860986870223337	-0.48484501135664043
0.5561014298540162	-0.8405957972758115	-2.3054291541728356	2.497490433492154	-0.3084010001238342	-0.06819840342188024	-0.4454912816023561
0.5508120850582676	-0.8054791155140476	-2.3296497972482033	2.448896504839646	-0.32140631628551847	-0.06792249069389869	-0.40811323159004714
0.5463602143685184	-0.7726911472339915	-2.352973196315853	2.3993452486807603	-0.3340090137695995	-0.06729663187252163	-0.37134912372616724
0.5415525205306524	-0.7418310211725183	-2.374751414047264	2.3501081416767726	-0.34666866788801304	-0.06730634302595409	-0.33511024500130826
0.5364045420212011	-0.712779188382708	-2.3962294839474563	2.301522978893483	-0.35920171111341204	-0.06758800945329033	-0.29961572013890697
0.5317804251918746	-0.6857169154673458	-2.416261689888067	2.2531933843951677	-0.3708249463955496	-0.06923038818464033	-0.2644709900321737
0.5257354408269028	-0.6604513726816362	-2.434521400586247	2.2037322731293214	-0.38077605739027787	-0.07048279339696695	-0.23064620218318632
0.5174758213015729	-0.6358315389859862	-2.4511175926242696	2.153479623316597	-0.3879080276510922	-0.0727843016340467	-0.19751337533800228
0.506939820752195	-0.611227156291292	-2.4669372570369115	2.103002125892088	-0.39442161371753615	-0.07733084195524803	-0.16587199412215264
0.4940222353461211	-0.587191677727431	-2.48166777818175	2.0530796937320335	-0.3988907047429824	-0.08192375464269791	-0.13501586344110483
0.47839748933491033	-0.564666206985072	-2.494577637218243	2.0029488411613214	-0.40151238806497525	-0.08582615458793524	-0.10470776271562775
0.46030267152909254	-0.5428116260909466	-2.506054678005621	1.951901445004981	-0.4026975355989153	-0.08924731705110903	-0.07614230004197085
0.43941438546426104	-0.5223084471681203	-2.516844254681243	1.8992612918582363	-0.4037560891000273	-0.0933087124462465	-0.049098614004067426
0.41645469237378163	-0.5026750447298232	-2.527281565201605	1.8449040682047344	-0.40303128086406487	-0.09758245720456754	-0.02422512830730493
0.3913715543948907	-0.483470903042228	-2.536955644824337	1.7896744992160603	-0.40189937614541077	-0.10174437772783212	-0.0011059932797143623
0.3639133014245419	-0.4653211134162949	-2.5455594697847266	1.7336940948688795	-0.39918242557220446	-0.10401071369013537	0.01985122941016497
0.3354536743703498	-0.4486962920889413	-2.5536151042291824	1.6772849552769926	-0.39394481053193686	-0.10595105239722788	0.038675816252053546
0.3065182739311083	-0.43399023781204243	-2.5607444993693793	1.6215838945628656	-0.3888563182758098	-0.10741239638578332	0.054166855962738514
0.2766477998275101	-0.4209920653927922	-2.566101224039656	1.5667377749755298	-0.3844068067749229	-0.10832896227562017	0.06776496058170188
0.24623755520537857	-0.40903981131413464	-2.5702670040131776	1.5123110821016386	-0.3822908818862952	-0.10930447650305616	0.07814504129930032
0.21520515022277892	-0.39748442013601926	-2.5748103649197613	1.4580984003610622	-0.3808533066912591	-0.1116024522110794	0.08575882061633205
0.1840996969451582	-0.38714761366465394	-2.5791218632947333	1.404119568508729	-0.38211600797456435	-0.11428621044388801	0.09160685099203947
0.1530966081629923	-0.37737674952875067	-2.5829349310798992	1.3517692176605318	-0.38362015960241663	-0.1170734376642234	0.09427911282398137
0.12297271060123684	-0.36921063610373245	-2.5866843081046165	1.3008275085465428	-0.3848266835124962	-0.11931639914609773	0.09270407188621568
0.09423261503270051	-0.36275416520934584	-2.590450522993488	1.2500650310024433	-0.38644010708184756	-0.12146194867781043	0.08622958573779742
0.06706255972319425	-0.35748303087346656	-2.5947870558607002	1.1993600235203545	-0.3890212733325633	-0.12401715531118981	0.07645750847307686
0.04053538877812797	-0.35266024441153404	-2.5995955957237653	1.1495375234008152	-0.39355515479749453	-0.12759985003999827	0.06522120998557056
0.014657090290104213	-0.3486899528057736	-2.6047754974462602	1.100197779485717	-0.39901398931855275	-0.12998407271834483	0.05318220942463091
-0.010249043910145951	-0.34615823171492965	-2.6112662857284112	1.0517579433622872	-0.4055128412777544	-0.13097539179356907	0.039764113160459316
-0.03311448368802916	-0.3440323878687938	-2.6185795271762675	1.0042080930349124	-0.41181476897063035	-0.1319564782343703	0.024740946172827252
-0.05466981175140424	-0.34183519538300416	-2.624699916344751	0.9583984424450928	-0.4186774129863218	-0.13123291969721024	0.0076506509718937965
-0.07574302412113364	-0.3402375334385708	-2.6302927110576615	0.9151150049351632	-0.4244230619283748	-0.12915842669630528	-0.01259270917243445
-0.09641289908795227	-0.3396835942461984	-2.6356632755297342	0.8731875894387411	-0.43071413917208284	-0.124468537564081	-0.035832231516060034
-0.11676906874685078	-0.3399333162983951	-2.640177847388374	0.832781358281755	-0.4382926243887032	-0.11907019656666126	-0.061420308585427005
-0.1373367798682341	-0.34093914729225766	-2.6425512001708196	0.7945642673404651	-0.4446128605844789	-0.11355754748123748	-0.08866651083842052
-0.15861975597885708	-0.34218007419512725	-2.644171014236875	0.7598577499700988	-0.4513968148432967	-0.10747778885155787	-0.11800707822271995
-0.18005283273317071	-0.34417694194947585	-2.6446893187736826	0.7278448469690765	-0.4588947135782319	-0.09980709481986366	-0.1505298586480202
-0.20224080214256007	-0.3473549727941074	-2.644118163745384	0.6981981162305045	-0.4671140071137215	-0.09074423886174593	-0.1849772917167431
-0.22517773004500777	-0.3515046675779741	-2.6413843855159493	0.6706070840422821	-0.47555293700500917	-0.08111637546733397	-0.22124843598486066
-0.24890564239188026	-0.35760935349458567	-2.636337195339923	0.6467175707205011	-0.4834503747440635	-0.07067721320390072	-0.2584869731724164
-0.2731583564170025	-0.36757550765300284	-2.629657557862788	0.6262877538150234	-0.49098057152370667	-0.05905715410596187	-0.29688416614414465
-0.2966141081083984	-0.38043992641193486	-2.620959787914085	0.6079345740352105	-0.4988891209910685	-0.04730347504148721	-0.3360223161252928
-0.31942863093684726	-0.394846423769651	-2.609486705628119	0.5918915153025238	-0.504497936911919	-0.03595545293621388	-0.3747871631791426
-0.34201002699175986	-0.4096739335320882	-2.595380144351643	0.5784665341196821	-0.5069746211252432	-0.024265897105085622	-0.4132482021087709
-0.3638333134042049	-0.42537510053074934	-2.5799098744441453	0.5680218280891544	-0.5109705502658252	-0.011927306224079871	-0.4506764384308584
-0.3840210611660432	-0.4431154742042984	-2.561507868092728	0.5594848458479897	-0.5141128523957312	0.001416027433232648	-0.48635881559868593
-0.4029952821549069	-0.462562723707662	-2.5396475866212826	0.5524123945431232	-0.5175458205516288	0.01543274378900341	-0.5205821675013119
-0.4200568413045508	-0.4823070834766534	-2.513826194420858	0.5474236596554757	-0.5203901296495709	0.029237060000304183	-0.5536678390778493
-0.43673722524167513	-0.5020976125556709	-2.485460897920521	0.5451909229672506	-0.5221956200251976	0.04348410039405366	-0.5855082015473644
-0.45280787741517947	-0.5215709685006948	-2.4550102609710045	0.5444985618350858	-0.5239644692112512	0.05868558336244533	-0.6167622388546496
-0.46832084444267374	-0.539921022966714	-2.422253644165428	0.5437825842051568	-0.5250087835990915	0.07342203644438526	-0.6463434113388764
-0.4834617372495963	-0.556977713791803	-2.387470132087838	0.5443313489433411	-0.5262938572493837	0.08754031130469003	-0.6743828963459289
-0.4983023736764465	-0.5740173128486966	-2.3515230631146027	0.546563141474027	-0.5290550693595745	0.1014218678362993	-0.7010737471271139
-0.512579737838527	-0.591296643299986	-2.3142824114044727	0.5497993301535108	-0.5327520123041074	0.11503065400969792	-0.7265645354122462
-0.5263052733667449	-0.6078989854090985	-2.2752713473636756	0.553396514431825	-0.5375310874354232	0.12837522538348536	-0.7504411289857367
-0.5401959846855772	-0.623576580061341	-2.235262005312933	0.5568322804519019	-0.541992273729361	0.142110218314287	-0.7735010876004514
-0.5531590064343961	-0.6376764227930337	-2.195622667884505	0.5611128446397035	-0.5455861697179115	0.15463937957487228	-0.7956352815676904
-0.5649969338234685	-0.6506856129939413	-2.1559940069678065	0.566019058388435	-0.5499754776641184	0.16689086299184525	-0.8169050409943229
-0.5749351605183596	-0.6619641385525071	-2.1158442649280973	0.5704872468511217	-0.5543468020837967	0.17975134692274136	-0.8364006229278
-0.5831223205354596	-0.6716332836415513	-2.075125885138516	0.5738639978483785	-0.5602275507217119	0.1920005320449738	-0.8546938966455221
-0.5886980502737639	-0.6799945877872612	-2.034693666583935	0.5768597778165905	-0.5652256103906772	0.2034729200329751	-0.8722172544936079
-0.5917163785560651	-0.6863932890405429	-1.9932339079743242	0.5789611135604068	-0.56980726116083	0.21431792084847287	-0.887163134887665
-0.5920432831329382	-0.6895941737917296	-1.9509972767738193	0.580022828073532	-0.5751707736927848	0.2245028380793454	-0.9006095440922534
-0.5893860772857652	-0.6900157731965657	-1.9085428763077794	0.5795649448957999	-0.5814518674094723	0.23462354116738224	-0.9133943884244755
-0.5842431323572249	-0.6879504647841557	-1.865606310264779	0.5777257060192815	-0.5847216857488391	0.24343584060305595	-0.9243125511899882
-0.5766988685521621	-0.6837733966127395	-1.8226290933833107	0.5756036828987491	-0.5879444596795124	0.24924878013678559	-0.933142041704382
-0.5677194503639261	-0.6767643017296744	-1.7788574427693578	0.572405259150643	-0.5921571104583722	0.2540670457431198	-0.9388506513841842
-0.5566198664899169	-0.6669477489169834	-1.7349612524754296	0.5673377403113842	-0.5964837498249664	0.2579674743020838	-0.940643986863709
-0.54393933766441	-0.6549840118855775	-1.6912459401063824	0.5606561552056627	-0.600709765952823	0.25968242785182366	-0.9402757998910539
-0.5295907863672807	-0.641038899108292	-1.6466862943548244	0.5532267815417705	-0.6029629720827396	0.25880533225083574	-0.9351573660928562
-0.513730745781495	-0.6244491152835754	-1.6015094277966375	0.5449327477374841	-0.6065075457656383	0.2570927636206599	-0.9263033020357231
-0.4963189040029612	-0.6052509884277217	-1.5573909673882582	0.5358973512149918	-0.6101703997374391	0.25477876360129126	-0.9140173387759751
-0.4772695033965594	-0.5848391981981792	-1.51395881808671	0.5259501389852906	-0.612053613976186	0.2521170473409994	-0.8976900864739014
-0.4575129639818417	-0.5634531445687215	-1.4707110400215102	0.515377532576149	-0.6158172254801146	0.2477105157014964	-0.8749753375203542
-0.43629436308086456	-0.5415735827796263	-1.42852045722643	0.5049401166680135	-0.6209134263196986	0.24256795303061843	-0.8470544524939042
-0.41311258972623466	-0.5189967711207304	-1.3865818478827086	0.49449954073718794	-0.6253049394353166	0.2375850437144838	-0.8139496956442044
-0.38780380983385376	-0.49646200561138254	-1.3449328596561887	0.48334947855422006	-0.6285277025770869	0.2332966812999071	-0.777458571802832
-0.3617534426457445	-0.4743606168043071	-1.3035630397191966	0.4715526126861609	-0.6313934492391653	0.22836545743565048	-0.7387586366367872
-0.3336953360576821	-0.4525445320033554	-1.2623988813031095	0.459882401400891	-0.6335996404908271	0.2230506151320973	-0.6969836694025435
-0.3046744353704719	-0.43191674375960143	-1.222078668225532	0.4477856644083592	-0.636300870074457	0.21857625406237743	-0.6539623671038649
-0.27476617802473846	-0.413286257380479	-1.1826359441346863	0.43571144236183945	-0.6361692799076517	0.2129896706764873	-0.608915627515787
-0.24433980771515004	-0.3962776814498766	-1.1434333600074398	0.4236646343846161	-0.6358574994603915	0.2068344872519859	-0.561895955623127
-0.21260432699772802	-0.3809407488108806	-1.103997168117372	0.41134614335804554	-0.635619673360045	0.1991333136550249	-0.5119759623793151
-0.1798895147034239	-0.3672005070014902	-1.0649932184855762	0.3986435250354562	-0.6313136580612855	0.19189972851966325	-0.4601404899905925
-0.14722172658948657	-0.3543684312069589	-1.02700543784943	0.3852411616338641	-0.6273120796681946	0.18478013817663122	-0.407328774665347
-0.11479189122227346	-0.3426092791378306	-0.9893579021336744	0.37011290291493404	-0.6234725073148898	0.17781250580599572	-0.35484360772280393
-0.08266708171935438	-0.33238977258845914	-0.9516894122764223	0.35410491379738385	-0.6189590037197943	0.1708193404246585	-0.30127752083056547
-0.04977619994884255	-0.3242897284857936	-0.9143745487604605	0.33841195691691295	-0.6141123988340403	0.16345202208513476	-0.24653487616368686
-0.016761320095139635	-0.3176050077124698	-0.8774954581394078	0.3217542322664162	-0.6103178724045669	0.1561067515117861	-0.19182914748052365
0.016370750913071806	-0.31164046378999266	-0.8412475390383595	0.3036241698117971	-0.607684914156564	0.14928477871768442	-0.13689523949303656
0.05054865887533219	-0.30531202468746566	-0.8047967796825962	0.28414439946442627	-0.6081089578491066	0.1433632370470088	-0.08254684341155209
0.08479551644721223	-0.2993039503153898	-0.7683136381573061	0.2641918718509496	-0.6079036574284292	0.13829596609547054	-0.029791352685879346
0.11821074944304226	-0.2935765238135254	-0.7321488934709403	0.2440070449730297	-0.6105348940960236	0.13449316819888021	0.019667393211888318
0.1509254267528218	-0.2879018958944967	-0.696508221671587	0.22351847473466982	-0.6184581869553691	0.13054417912207178	0.06548533479469806
0.18387205645004906	-0.28100104521286123	-0.6609105896935326	0.2017058238061144	-0.6266522153847299	0.12689463257409964	0.10823021742801653
0.21684146900099666	-0.2729743072355054	-0.6258293494527513	0.17910207285319807	-0.6352806286892227	0.12264065915336059	0.14834679888082902
0.24884781299158018	-0.2638966770522513	-0.5915440733002564	0.15649308027194975	-0.6450155501903632	0.11752812565638068	0.18431937874319432
0.2790495903081668	-0.25326266140670717	-0.5575758396686885	0.133198951723267	-0.6559215621141132	0.11186102753077146	0.2164071887153322
0.30865878579831696	-0.24107342147694702	-0.5239487356913339	0.11005503133444097	-0.6687526724569101	0.10586880881095159	0.24550632496696662
0.33833827563798546	-0.22765050059728206	-0.4903917511835068	0.08756997535403739	-0.6822689255688309	0.09924286254668754	0.27207440173270236
0.36712525423641496	-0.21434082177663277	-0.45711498223630903	0.06611539835910261	-0.6949655422525075	0.09303524662582846	0.2966379433606561
0.3950896199644691	-0.2007925760697381	-0.4243024499032114	0.04479051813754743	-0.7113004260411091	0.0868653832772586	0.3192056612497986
0.4220045571147234	-0.18509230039101016	-0.3916966020747265	0.02270379849479902	-0.727291431043463	0.08026747543421417	0.34030576322045253
0.4486284262228325	-0.16849446789530742	-0.3592279171205674	0.00033554340929194126	-0.7424425790379214	0.07376631639780808	0.35982086451621104
0.4737834568177606	-0.15342437346463816	-0.3266014133133821	-0.021309460289492155	-0.7570207217707412	0.06812007421973104	0.3775922590811868
0.49803770702232597	-0.13994470660990666	-0.2943494453013257	-0.041641314745739955	-0.7735271655388939	0.06285721004095637	0.3937370350605187
0.5219573437091396	-0.12724188975512118	-0.2619794261732403	-0.06173057990432862	-0.7913441605187271	0.05757894732173676	0.4097907229473294
0.5461874480063081	-0.11467419282668265	-0.23025797600181339	-0.08194802707043822	-0.8069479299225895	0.05206093219034493	0.4244498824620211
0.5698424288507538	-0.10355298030402606	-0.1992145607939872	-0.10172101232977696	-0.8214047069728966	0.04678575555155079	0.4367027035658421
0.5928857555152317	-0.09351171734994823	-0.16878173015157824	-0.1207947059963497	-0.8347305384939738	0.04230135851017984	0.4469571327506852
0.6147134649294288	-0.08306794834122236	-0.13933182840864858	-0.139612830138138	-0.8516855486304752	0.03743673313442815	0.45469084507379787
0.635523668662613	-0.07333712515581003	-0.11101547346982825	-0.15870910694889231	-0.8677206543288761	0.03239552675771702	0.4588621911827058
0.6554380000949953	-0.06646110277339662	-0.08355310331999558	-0.1772479633523005	-0.8823320294786962	0.02705337106406691	0.46042782958792994
0.6745420514141514	-0.06228257502165239	-0.056752129716491136	-0.1953545997171278	-0.8966589360079132	0.021833435969710522	0.4596229354870033
0.6936655634308108	-0.05903247716958317	-0.030974528106156002	-0.21343138384041452	-0.9123801690861685	0.016862687036899637	0.4553552204650222
0.713318432597861	-0.056329652642476746	-0.0066395791401598625	-0.23220717971304503	-0.928581620437528	0.013366477973470545	0.4472080090629592
0.7337369794019313	-0.055477642682746076	0.01624788289420978	-0.25077920254831	-0.9448836073052547	0.010729026254777355	0.4344505873683709
0.7537291520965834	-0.05740407603044808	0.037959061880333406	-0.26874982614289666	-0.9611965507798361	0.008669762284040348	0.4185643171959144
0.7743206011598585	-0.06106072800127837	0.05910198407890602	-0.28667769347445304	-0.9767312043810102	0.007096329367767575	0.4006277671421558
0.7943507885207187	-0.06668851048182557	0.0786976203833803	-0.305376072949062	-0.9910414868117953	0.005470704142477337	0.3779389599946333
0.814394075635709	-0.0750651526477721	0.09769657594987416	-0.32446217367701613	-1.0028344110349219	0.004581676128593153	0.3521774219932692
0.8340460231633426	-0.08569971793120659	0.11667393655057332	-0.3435526649365116	-1.0120522640678822	0.0036810432793137546	0.3243522919573556
0.853778921978059	-0.09760328275292218	0.13536648684883812	-0.3626741683466175	-1.0199242808484144	0.0032019872862993383	0.2934022496343955
0.8728943185315471	-0.10977994651665625	0.15357217579572263	-0.38198911129877244	-1.0258931002570206	0.004082522046898383	0.2583217962189404
0.8906182880186198	-0.12286152538465502	0.17169762935568533	-0.4016535924639605	-1.028413953653434	0.004664189228928719	0.2203004380121179
0.9068061535407242	-0.1367005603697982	0.19049017809717117	-0.4212419098405006	-1.027309628469679	0.004501288541399563	0.17905006024470718
0.9221366076637052	-0.15013115859185577	0.20905022210603574	-0.44082911524128965	-1.0236638581876198	0.0028077460600847287	0.13580581625059057
0.9374691704643147	-0.16270676127146602	0.22645066622708515	-0.4598435323741492	-1.0180858318924937	0.00033910367046869824	0.0899259755363114
0.9511919548081875	-0.17488787284505208	0.24323086152902473	-0.4793982948820824	-1.0111871815294788	-0.0016737648327670752	0.041757129085726916
0.9644316535002663	-0.1867130077103792	0.259471276613667	-0.4986799948248323	-1.0029559903461407	-0.0036640481439190534	-0.005027256033922123
0.9773467381175416	-0.19778299746400452	0.2739886421740973	-0.5173351706639505	-0.9935004651018339	-0.006349840807812607	-0.050892194974515345
0.9905292745984009	-0.20801173852820234	0.2865111391004943	-0.5354851249908326	-0.9833157999575054	-0.00847630696272686	-0.09618481730597982
1.0027777398702729	-0.2174880475768141	0.2963132776698935	-0.5528309371309066	-0.9730736012727677	-0.010045593817166451	-0.14170868168308237
1.013866941258546	-0.22590829993454878	0.304044872732924	-0.5695392661883846	-0.9632334719346037	-0.012161896382408499	-0.18606066147524475
1.0251752106705303	-0.23370786691826187	0.3103637399001138	-0.5852185480009068	-0.9532103574944392	-0.013934420556041625	-0.22870434297590847
1.0356502420287927	-0.2410839755209396	0.3150950023115035	-0.6000942003781712	-0.9421335466794558	-0.016197810438983724	-0.26768620133110343
1.044438119467813	-0.24854663123473747	0.31764343850840343	-0.6143825781357142	-0.9315080176364414	-0.01817913121752989	-0.3043772786141239
1.0519250088576317	-0.25486168283062116	0.3187273253095219	-0.6287975628264683	-0.9186801733750579	-0.01900162203988493	-0.3392217290649251
1.0586791823829829	-0.25987744945951596	0.317653846389329	-0.6426173822497154	-0.9043305649209573	-0.01964746043802909	-0.3699596049002726
1.0638397565966018	-0.26245755228042295	0.31422158340233464	-0.6554163405699397	-0.8885379184269422	-0.020052495651720195	-0.39872987897568624
1.066426855947577	-0.26300782220964747	0.3082532620840458	-0.6683244417672284	-0.8707327482373493	-0.018998542276359345	-0.4242926975257529
1.0671284725092196	-0.26141485143540844	0.29967349825472905	-0.6814009689851284	-0.8513245022128417	-0.017093640847418323	-0.4455269547061656
1.0671877841621151	-0.2581529088224074	0.2893461368177861	-0.6952956101517919	-0.830905373910275	-0.015307227351595058	-0.4608622376326325
1.0673297507073847	-0.25427027215701725	0.27720867256992826	-0.708817825174094	-0.8076784238049819	-0.012985668942642456	-0.47034904880632505
1.0658271466506892	-0.2500023409122082	0.26283961827208663	-0.7209494002892692	-0.7847861077999234	-0.010048545687384981	-0.47495944624683933
1.0625362709413018	-0.24507542355449846	0.24662482809612407	-0.7315806017993102	-0.7611471823914714	-0.005471142574170928	-0.4760436938285863
1.0582205256045931	-0.2390110738292216	0.22885536733604	-0.7407553631560408	-0.7348137760319932	0.001107439059742376	-0.4720467147664114
1.0527526179039823	-0.2326207458381799	0.20810106538528939	-0.7487055661851824	-0.7086515347541441	0.009183044881575092	-0.46223736142112787
1.0455177282055936	-0.2257689918645584	0.18474730567277242	-0.7548126175650154	-0.6801897548501813	0.01753324716166696	-0.4489998527759443
1.036016919267725	-0.2187967794368533	0.1595443682501136	-0.7605364167098867	-0.6513002510843834	0.02631105612507459	-0.43284534059236796
1.0249102283840865	-0.21103355303989813	0.1325854509132559	-0.7650636022199312	-0.6217626232225456	0.03479584112436482	-0.41548381151706454
1.0124610351757135	-0.2018570652758561	0.10381754742712362	-0.7683679166298805	-0.5912135418518782	0.043321406212618735	-0.3973221223982413
0.9984997268836437	-0.19213336960625646	0.07264012825703373	-0.7696691778119299	-0.5580988366474045	0.052107989622277556	-0.37994454270209943
0.9818709489230261	-0.18039845352891193	0.03987944988506281	-0.7701259288905287	-0.5233337659161614	0.06111869414876075	-0.36342221744499137
0.9639903757285929	-0.16583101582693793	0.0045037652549444335	-0.7709932805620244	-0.4862004350126199	0.07026481889760776	-0.34736533612602666
0.9456289772470692	-0.14799799368581196	-0.03411750901917171	-0.7718548572728544	-0.44847868880794617	0.07912689486032205	-0.33089593229022884
0.9260677118171964	-0.1275153336269896	-0.07514867288901766	-0.772339446946484	-0.41073958358067303	0.08807532806203203	-0.31473281490669547
0.9043290726087498	-0.10471794337025978	-0.11719232626797106	-0.7714034839650348	-0.3746265387497591	0.0974027510375578	-0.29812745373699295
0.8810242816780016	-0.08014551793338962	-0.15959863931695153	-0.7697458226890572	-0.34004357631881743	0.10710886591332994	-0.2807886346316566
0.8566511179354073	-0.054104438856371645	-0.20248886278355954	-0.767062681880762	-0.30793609093955093	0.1168803915976003	-0.26275147230904833
0.8312918496688043	-0.027106967577766074	-0.24570134269128222	-0.7636146418389774	-0.27433547384857704	0.12749319513884227	-0.24427441680898526
0.804389874567194	0.0007144164971207428	-0.28921765057287196	-0.7580933904145145	-0.2416705800973624	0.13840360987159445	-0.22405870049042947
0.7756979965681691	0.03061538287403305	-0.3321202233112043	-0.7506613492838698	-0.21074758199829266	0.15069666711257423	-0.2012456512917335
0.7467244192908113	0.06233117834515592	-0.3751159771296271	-0.7409682231348725	-0.18173561292305665	0.16266475221491772	-0.17602398820235343
0.7165058457279623	0.09479838303837224	-0.41816060137284816	-0.7283768176572747	-0.15468580804909812	0.1745152657858038	-0.147534643804338
0.683531993075085	0.12796493183904897	-0.45936041785972637	-0.7134938876725929	-0.12769876880285952	0.18616399218342256	-0.11544398673929
0.6481804000509777	0.16139247827857356	-0.4987898591526246	-0.69706621028244	-0.10131740620849028	0.19824430936617643	-0.08162413430582137
0.6115421419727787	0.19546405367268077	-0.5366332802757089	-0.6793534482744829	-0.074721343483227	0.2107963358467472	-0.04719051155612616
0.5729804374864181	0.22964365689640454	-0.5747380743537636	-0.6598024210468733	-0.046472123602442364	0.22343613805296203	-0.012257278566093113
0.5334203254014868	0.2645507739650215	-0.6131055563871548	-0.6376408673826691	-0.016848221049227573	0.2371997058347882	0.02465626778292384
0.49271935138893785	0.3002518644601442	-0.6504544077320319	-0.6126992214688877	0.012099007993849907	0.2501356809101515	0.06411744157133721
0.45195093499224026	0.3360078673793427	-0.6868621560081692	-0.5862744258207845	0.041420954884699976	0.26316956602176295	0.10425619026174647
0.4110747445028522	0.37098320178778427	-0.72334359774702	-0.558457455500667	0.06899624568272605	0.27584499296146375	0.14575665878523644
0.36994186566479215	0.4050061247947166	-0.7593008451271294	-0.5290445742173974	0.09671786206790939	0.28824037114767664	0.18997767199587517
0.3287652079757133	0.4387802302288246	-0.7937393126100288	-0.4984293346361519	0.12254798003216169	0.3013260074662933	0.2356396401554856
0.2886747905470498	0.4711248268246009	-0.8283226764202504	-0.4666177714098484	0.14713926729602436	0.31531926189935827	0.28247673459148165
0.24915545630485073	0.5018595806140121	-0.8625161119844736	-0.43278597044198297	0.17031580047408015	0.3305259027690486	0.33220286461205795
0.21061347848180054	0.5309877846707036	-0.8949587658857829	-0.39747452339380973	0.19338762252567446	0.3460085866993656	0.3854813274599436
0.17404499657922437	0.5597763147210608	-0.9244810797204988	-0.36029772534651794	0.2144375213580849	0.3611718497503809	0.4413356683977171
0.13987646178591506	0.588111131085651	-0.9513198852548208	-0.32164591963809885	0.23373462508459728	0.3757550232735967	0.4970555566811903
0.10902477713278234	0.61555787935265	-0.9757824417009612	-0.283362915520767	0.25115671233550885	0.39081707804672833	0.5531242885437332
0.0802706623633802	0.6421373297561181	-0.9971182308035562	-0.24488565271591947	0.2671826422820533	0.40542777284900944	0.6100286307783758
0.05326818704498002	0.6681616781418647	-1.0146438522706283	-0.20599117791290908	0.2863707713938999	0.41888358983289065	0.6674216812485632
0.029075622686189916	0.6938737087300119	-1.0289112762153825	-0.1666029592843082	0.30545943587785845	0.4315021286684524	0.7236318345355319
0.007990480755380116	0.7185460799884343	-1.0412428299198573	-0.12751762386824422	0.3272852055763086	0.4433198751405849	0.7786566652388215
-0.009546237643911114	0.7428559390770917	-1.051878657884485	-0.08836533860005655	0.3505108617113554	0.454996969803904	0.832166199543852
-0.022713812799958703	0.7671196333882354	-1.0605355666135294	-0.04946213044103359	0.3753183659499724	0.46524244046768204	0.8835644796203633
-0.03261423678723524	0.7905286954883963	-1.067168405943744	-0.011023056988333113	0.3978807432514187	0.4740785899115337	0.9326523406293754
-0.038788161260884156	0.8126706205951368	-1.072602173300992	0.02670976034437203	0.42150055141996384	0.4825706505762488	0.9791122087029486
-0.04147539527033322	0.8316972823598827	-1.0757766031520213	0.06397133886458514	0.4470988827650453	0.4899338760433056	1.0252814537473116
-0.041501588817140646	0.8478732504392027	-1.0771783459966642	0.10254759783907261	0.47314296555546537	0.49567923678451387	1.0694233730815719
-0.03900395954441387	0.8617793751965248	-1.0765182159524067	0.14273836122428935	0.4983697875197137	0.49971852860733923	1.1113161404400171
-0.03323209415597682	0.8737365889862782	-1.074773449048274	0.18437861471395273	0.5201403436302058	0.5036106270461974	1.1494776280189152
-0.02599337651686691	0.883919751695699	-1.0721140046878053	0.22679263846434985	0.5403302810850754	0.507935299443747	1.183737968188732
-0.01669367420840435	0.8922254190859494	-1.06808769381129	0.2697711487045008	0.5599357096903876	0.511290591674915	1.2150238846855612
-0.006117290066449578	0.8988181230232237	-1.0629509777111417	0.3128689896379847	0.5776589296440681	0.5130122741335489	1.243428550990919
0.0060288109220018645	0.904383126632067	-1.0565812702643087	0.3555367349601751	0.5935515223373444	0.5130364715491942	1.2685727039882142
0.02080907211082999	0.9088872324877659	-1.0487072629269774	0.39818030886311095	0.6105209238943755	0.5119667625972274	1.290675032051239
0.03685140164738657	0.9119819747189842	-1.0386045546635998	0.440785979502649	0.6240668316453135	0.5098660811626015	1.310565937753648
0.05450009755615887	0.9146626680758155	-1.027386414804159	0.48335100388609686	0.6360005423285754	0.5069116376471312	1.3272609151010744
0.07399946118423613	0.9173043170794526	-1.0145938088724922	0.5250667160640635	0.6462835406917133	0.5035781416847558	1.3417379766750615
0.0949779411815992	0.9192645180764695	-1.000561026095451	0.5649530103706467	0.6571094395305054	0.5002533894739658	1.3547081827376748
0.11631299697790283	0.9204887644942731	-0.9850921024794377	0.6030260371383233	0.6682373145950963	0.4974803354929477	1.3673906198593453
0.13961143323877973	0.9204721017105019	-0.9683937421764995	0.6395041045657939	0.6777124534478652	0.4944272409889009	1.3808065736391721
0.163731876671074	0.9194448608267675	-0.9496381404218435	0.6753276747758277	0.6852079495453631	0.49083539008566696	1.3941119624913187
0.18923505690679263	0.9168355282813628	-0.9275989494334275	0.710815734725254	0.6929965418873311	0.487513908355923	1.4065043255278724
0.21535009708908237	0.9120129210022904	-0.9028326534182164	0.7457426531572949	0.7008580725321517	0.48434625509836343	1.4182390801999638
0.24186325370018066	0.9050943244018264	-0.8762331043966998	0.7790038183511905	0.7089829616344754	0.48130550577515485	1.42879603679081
0.2689757602740467	0.8970409506429967	-0.8488566722324582	0.8102083690972586	0.719063059358681	0.4778869103691242	1.439043072544448
0.29644217772275083	0.8880531152555142	-0.8212305278140913	0.8390366787583758	0.7312095832375455	0.4739015744338372	1.4492839692257855
0.3239984604646753	0.8776287707859504	-0.7933842443314273	0.8651297048618041	0.7429861445720671	0.4693265756891082	1.4607383063391566
0.35231542818364825	0.8663006659066755	-0.765939234621626	0.888784176038189	0.75378547653063	0.46409740830027674	1.4737334350072622
0.38212059872774307	0.8544167210190556	-0.7387639741143429	0.9096105587718092	0.7648467662242082	0.45725492705012305	1.4873351221305735
0.4110008105702734	0.841484292226152	-0.7115569828522967	0.9275081241375186	0.7770380586836607	0.45018011412753134	1.5017074041304201
0.4390611048529086	0.828137544354246	-0.6844786257038598	0.9418608036086815	0.7905854803333623	0.4430984140873791	1.5168011939144097
0.46624877490440164	0.8149940199783215	-0.6589609719225691	0.9524295769283283	0.8050562376399149	0.4350929497922967	1.532501719434982
0.49255008266900047	0.8032317280569967	-0.6355936555648701	0.9602590574097731	0.8195249993664049	0.4264222230410553	1.5497488919578157
0.51744036556971	0.7934468364180017	-0.6144163868435761	0.9652160803955795	0.8338559036635897	0.41691960618498086	1.567329801211089
0.541134389712866	0.7853101902894967	-0.5937197394563245	0.9673724134214301	0.8461995674910381	0.40901948941586824	1.5846441987489637
0.5634132222090811	0.7787240847594162	-0.572657060735803	0.96693863696134	0.856029770228942	0.4019621719667614	1.6021457372051968
0.5839670270866258	0.774274207083039	-0.5522986306733673	0.9645332767465992	0.866091487610808	0.3958598425301036	1.6183605572396238
0.602285449600858	0.7718285066633718	-0.5325983028841205	0.9612723278858455	0.8764366333270577	0.3909011091759802	1.6322559799112204
0.6182787261629118	0.7717693254478499	-0.5129020136358677	0.956172137215794	0.886526213808698	0.3871243193260931	1.645157745830116
0.6332559750215028	0.7745994842931233	-0.49318170015139096	0.949526553724955	0.897157025887743	0.38331424357952953	1.6566542764168355
0.6476939916177094	0.7799314617002474	-0.47387749677354646	0.9418388579394499	0.9074803645564	0.37955615215161365	1.666826579664063
0.661157839040686	0.7882762668146853	-0.4539823855479522	0.9332199238326014	0.9158417673306043	0.37570436442728977	1.675186968013879
0.6738080722376321	0.7992682321209639	-0.4338642252283832	0.9228442705734571	0.9243013229861933	0.37223197751389847	1.68054027783346
0.684620060538979	0.8117276945890911	-0.41377250647426417	0.9115979187419911	0.9307926897549942	0.3691182313265238	1.6842445812054412
0.6942214655400867	0.8248301779925145	-0.39535245090278565	0.899701980818425	0.9364591912314569	0.36508110581710407	1.6870347916330077
0.7015961635203958	0.8382261504070827	-0.37866954473996073	0.8873170685467886	0.9419813580135245	0.360725353356441	1.6887683634557806
0.7063322380473015	0.851966860671934	-0.3633326533840336	0.8751755002894999	0.9466777497849715	0.3567093628139698	1.6884917340551455
0.7099971448817792	0.8659869730593546	-0.34970193870784716	0.862306120470536	0.9491900782396174	0.35231880578416674	1.6872481389129066
0.7124685729045777	0.879932755620059	-0.3387651619603427	0.8488772998497743	0.9487684465657408	0.34761327965034766	1.6843159467090139
0.7132076769813699	0.8922621130063013	-0.33052704631482466	0.8355481426200689	0.9466597352645136	0.3436747055701823	1.679629890060966
0.7118714971982213	0.904267303792127	-0.32487175635303744	0.8226271059829636	0.9410145373432749	0.3409670747664219	1.673196427958545
0.7090424529259676	0.9147664183102074	-0.3213540732481014	0.8094191401856643	0.932129763666031	0.33982740807294365	1.6665835914398652
0.7052939975388666	0.923840919197147	-0.3196819253546187	0.7966459124036295	0.9206072402330757	0.33913400747787537	1.660201009476712
0.7007633870958643	0.9325054358167341	-0.32134948215871556	0.7845012436939506	0.9095665997828956	0.3389243600021255	1.6535111569113954
0.6942155948468295	0.9410783188033935	-0.3256458262803712	0.7732143274238583	0.8977231262829041	0.3390348105446583	1.645443698338169
0.6864260773131747	0.9506573136693275	-0.33272484997273216	0.7615488061346746	0.8834671037373868	0.3401032216481784	1.636232285512786
0.6779866413409508	0.9607145722110948	-0.34217345814691386	0.7489752917934884	0.8691755259253756	0.3406048673245749	1.6276437382691018
0.667664419452682	0.9708990805526256	-0.3543845564151427	0.7347823365594024	0.8553294770804543	0.34132171583750653	1.6192992305616376
0.6550425139813107	0.9814534446726817	-0.3679131959911427	0.719849434370184	0.8441871244922944	0.3419522398010502	1.6120410392136546
0.6411751499460886	0.9930301787153606	-0.3823032086175008	0.7033292602596797	0.8315359465392451	0.34207619511336324	1.606451135270354
0.6255103885730634	1.0043986616512488	-0.39806275888792136	0.6853423516078495	0.8204217204645559	0.34193603240844084	1.6027439352691832
0.6082233500239888	1.0155065278060076	-0.4145230279838831	0.6664651310509044	0.8110807840574614	0.34117133614131306	1.600110035539993
0.5883509414078323	1.0255380059106292	-0.4318425807499399	0.6465971943673239	0.8026848610494471	0.34072437129235583	1.598504624531559
0.5659859247343426	1.0351866693820329	-0.448286135485408	0.6256409124786877	0.7934025569573621	0.34057487399213876	1.596850060858013
0.5423096013691355	1.043793502260589	-0.4637617457750169	0.6021938832011358	0.7861972135888251	0.34092705695607856	1.5965616048774476
0.517226054604694	1.0501846722523713	-0.47762211343644656	0.5778586090090816	0.7799786498813707	0.3417139265663775	1.5977827375475124
0.4905406518577704	1.054585123829823	-0.4904157700596468	0.5530599508125731	0.7722970795174029	0.343052193529905	1.5995505706228887
0.46344729820198427	1.057028724194534	-0.5002571938473541	0.5290060942675849	0.7639578432934675	0.34453061149660197	1.601286615901985
0.4366722369545728	1.0567725713068445	-0.5078497182134839	0.5049200167739912	0.7535419367755766	0.346074673102438	1.6037087319825147
0.40923805741055064	1.0537111249710358	-0.5136613858547534	0.481490000042736	0.7433653382910264	0.34709678980165676	1.605303842676926
0.38200232284603586	1.0491829632163188	-0.5169512922356927	0.4577968381724705	0.7315362724383605	0.3475127474682947	1.6067133926123507
0.35441198870863955	1.0436734489532355	-0.5187898244281752	0.43364952854859806	0.718062765122674	0.34730889415694455	1.6076436270949506
0.32771010551030744	1.0374762411317995	-0.51950513257733	0.4090697633189111	0.7030972923006226	0.34688773352415625	1.6087274264419957
0.3022223812487437	1.0291328486164035	-0.5199365076652674	0.3844537184251312	0.6863397647639415	0.3465080544422211	1.611867100184926
0.2771124899287112	1.0187257148527753	-0.5198741687778805	0.3606564149426079	0.6671407439897932	0.3457275528995843	1.6161224037610296
0.2526332363551153	1.0073867176306033	-0.5187003164656776	0.337654795452616	0.6471538838772671	0.3451222041555827	1.6217486801962
0.2297076980481535	0.9949831208689444	-0.515517827196397	0.3147858327791099	0.6286040612789517	0.34526586785822605	1.6283474263130417
0.20679860335892875	0.9805894998496922	-0.5112235104377072	0.2913000115013339	0.6117103108168527	0.34643531915029013	1.6350258982982324
0.18410093767356003	0.9646482293501153	-0.5058350771018995	0.2674795042224197	0.5958215339776375	0.3489046365174086	1.6414009507306409
0.16284861180049054	0.9480568254404589	-0.4992479073122357	0.24356508901473176	0.5828921207240475	0.35255547276351906	1.6480951647324014
0.1436829425836542	0.9294891850051723	-0.4916004721478925	0.21993430159015137	0.5699592713465013	0.35781409337898	1.6547289801135916
0.12704681352628017	0.9090670803666927	-0.4832186792010326	0.19703269268300744	0.5578305334351371	0.365245003948592	1.6618576525073339
0.11234434994466314	0.8863263965050466	-0.47344016297007957	0.17420730419498026	0.5479390499788646	0.3741792937028587	1.6691769016429123
0.09972361640121785	0.8621593236556737	-0.4610257961994323	0.1516998507787657	0.539512047058876	0.3836613268048212	1.6774171430732545
0.089586730277772	0.837001002895221	-0.4459850804642034	0.129818415701865	0.5319784251240326	0.39255969767260546	1.6862074133129363
0.08118786358598995	0.8105763047522244	-0.43048474376589296	0.10800990788131831	0.5271521686445838	0.4010881834884445	1.6948014941630811
0.07420470770196551	0.7829936240114743	-0.415107871015739	0.08668075039353033	0.5230271705995331	0.4104626322366566	1.7034605173993316
0.06908144675879696	0.7559324429975746	-0.3990445350394671	0.06534995814992675	0.5187901017992493	0.41904883405369114	1.7137039906586764
0.06546931260494024	0.7291588134325119	-0.3823215713939222	0.04503198357333405	0.5167020157797975	0.42607853212779656	1.7252177862388698
0.06269755333850596	0.7019271155317356	-0.3655440454707695	0.024544470504440197	0.5149481723814165	0.4331651380611241	1.7374988298488647
0.05972856390713186	0.674926718561792	-0.3492735837247305	0.0036871679518293565	0.5168158164561355	0.4391858493931174	1.749802710439476
0.05597585401365754	0.6478479024802706	-0.33307090538406464	-0.01755968712911339	0.5205811259185144	0.44413231041952056	1.7628417925168818
0.051014781007184574	0.621646156244011	-0.3164295198288683	-0.03905993404771427	0.526106513234199	0.448039501776638	1.7767348297419168
0.045328933103712596	0.5968339425249889	-0.3008036034189787	-0.06221747132797162	0.535373082880955	0.4517754323943204	1.7892993959035919
0.038103726788765564	0.5738800759990026	-0.28626901635901014	-0.08765571941290173	0.549323661062625	0.45582482933789525	1.801077018817893
0.02978482362267681	0.5531761445926359	-0.27095842249735086	-0.11541014154645796	0.5645389323365049	0.4595710704223654	1.813056420005296
0.019719859097269303	0.5348185367883564	-0.25456656503670727	-0.14541262320343865	0.5826292384935866	0.461655667748841	1.825719585709444
0.0076186404889415586	0.5178247013079488	-0.23876492263879773	-0.17719747928863497	0.6043093786241609	0.4636941495375192	1.8373967887314908
-0.005996326792448464	0.5016651010864085	-0.22281340082690343	-0.21139109964142563	0.6267719261242322	0.4662707758704861	1.848207817574921
-0.020610749456231394	0.48806262083989604	-0.20648542637707748	-0.24849272922053392	0.6501748931219123	0.46821054346944035	1.8587351031990709
-0.036325131724173974	0.4764744427391555	-0.18876134155288976	-0.2884304351702124	0.674453258549944	0.4683097948113662	1.869461282767682
-0.05336613051421912	0.4667450587398486	-0.17082737626489236	-0.33040835676095803	0.7011223909314236	0.46677619850653757	1.879092036421951
-0.07191054704039716	0.45821920330237587	-0.1531935922556968	-0.3748552884796017	0.7273909623549923	0.46455064021055853	1.8875783351128792
-0.092091808570767	0.4502162057279516	-0.13378556508082326	-0.4218549487303347	0.7513085710110898	0.46111178712116385	1.8959269353754906
-0.11280018450832553	0.44217280646269264	-0.11216974929249979	-0.47111198417224465	0.7734092367694055	0.4563499989242139	1.9049767108795335
-0.13384989371997846	0.43384472831281723	-0.08926234006072142	-0.5222457823409639	0.7937399344561527	0.4500995855014772	1.9136768253349408
-0.1550411409245165	0.42503686979921623	-0.06470352620836595	-0.5770030210821485	0.8120689219519525	0.44267570630212133	1.9212611483182924
-0.1751433056917084	0.41639416671478563	-0.0368407629153777	-0.6352764986734706	0.8256951466616365	0.43439103622408703	1.9287354762238629
-0.19489032572961773	0.40894042759909827	-0.006776583910851591	-0.696753389088388	0.8385111773785393	0.42426657360916076	1.9357328498972977
-0.2149624808447577	0.40200345364077156	0.025066268890368476	-0.7599037342837462	0.8521384925953372	0.4119521487986589	1.9414779335776913
-0.23370927727574597	0.3954469789857056	0.05844491194076712	-0.8252857811380132	0.8644829673828811	0.3990205672380885	1.9459200528821499
-0.250408318902809	0.3903320041540454	0.09327146148724744	-0.894180144223225	0.8747629417982876	0.3861186302919448	1.9499142992448393
-0.26620527494423807	0.38472781236791415	0.12828183642199845	-0.9662729774936003	0.8823878202442555	0.37099079491218334	1.9543509858640222
-0.2804435292946973	0.37921373453968166	0.16208345448643469	-1.040950019995847	0.8890546388613507	0.3543083958261345	1.9592004509539405
-0.29145538970396545	0.37553604118320616	0.194423317250903	-1.1171282347221616	0.8934641940472434	0.33788878846621234	1.9628302681824765
-0.2981981947709238	0.3741975291579786	0.22620921719183645	-1.1956164851808775	0.8974383655626178	0.3219315541832215	1.9660182649003135
-0.2992935264562938	0.37612937429016463	0.2571895631887816	-1.275108236650601	0.9034323014181618	0.3073834911246761	1.9698819506135863
-0.2969038191179909	0.38063166828145456	0.28570341759809265	-1.354998985155469	0.9098411443998772	0.29426405991328464	1.973983384790394
-0.29101102162771997	0.3871533592519377	0.31202943012920564	-1.435514535255997	0.9141728499631169	0.28315285940421775	1.9779848268629843
-0.28196649224935977	0.39504578037236515	0.3366317297250916	-1.5181584319557124	0.915972300791638	0.2751038874016033	1.9817544302922858
-0.271076849196365	0.4040826676113058	0.3588232755281271	-1.6018801313383042	0.9143808212613871	0.26885982843742684	1.9848803231488035
-0.2597149858273411	0.4134413365064427	0.3794562312654381	-1.686090798768791	0.910039074158053	0.2637671315528347	1.9866105712282642
-0.24557414992163282	0.4254423714239839	0.400168323707051	-1.7707141437404341	0.9048061201032355	0.2612229033874682	1.9861691843133817
-0.22903655148816604	0.4399745134820381	0.4215801982482773	-1.8558443606549535	0.8986837230630714	0.26003105083922107	1.9835916189463225
-0.21267943800106331	0.45571898253318377	0.4430222475376818	-1.9421716710701247	0.8916272565440645	0.2596366634894999	1.9786908945073638
-0.19848388133685	0.4719306007924491	0.4628544416296727	-2.028349730730404	0.8806910828857021	0.2584386189586422	1.9710969556689195
-0.18818574168426166	0.487086426830205	0.48006365195159195	-2.1137801984329507	0.8627049250212074	0.25624794439887855	1.9604361710499505
-0.18015125020982772	0.5025643872395107	0.4958525955759875	-2.1987032681848495	0.8407880482074768	0.2530520778044521	1.947097115211124
-0.17455650191169847	0.5174099654693752	0.5103013871981037	-2.2827594009708845	0.8159987545932311	0.2480431831333992	1.9307164212417363
-0.17217337969997673	0.5320329225242117	0.5235243893271466	-2.3641776660065315	0.787140268658747	0.24089668055234548	1.9112331023224565
-0.17356850552180422	0.546272712519154	0.5362427097175381	-2.4427528917308647	0.7592890460738916	0.2321892899114185	1.8885432546513286
-0.1779002637759324	0.559300220221461	0.548882277438904	-2.5187143672461714	0.7323702149907649	0.22190001898264197	1.863376605501955
-0.18631958217361874	0.5713097353519168	0.5610414407086454	-2.5907767870052165	0.7034733795644184	0.20963286901065464	1.8355102037135567
-0.19976279478691222	0.5809645855190723	0.5715331609973155	-2.65789960823686	0.6735295313943429	0.19710049313324296	1.8041201011947237
-0.21817622748957086	0.5887642668756106	0.580040207492362	-2.7203777041977375	0.6419230502727938	0.18410862187807264	1.7706100208359823
-0.2404279256436199	0.5937926882407711	0.5876729132511906	-2.779062798926939	0.6083640491762698	0.17175764878077607	1.7354692002511545
-0.26637949531310967	0.5967945419932076	0.5948637608444792	-2.834270549165102	0.5747306817184586	0.15868142406943686	1.697932833610381
-0.29649559596202	0.5962728492747047	0.6007249255371242	-2.885157847203746	0.5405565809795756	0.14540131743070714	1.6581561634262434
-0.3305088433773683	0.5932343056204789	0.6055288655241904	-2.931780812546599	0.506025224804475	0.13378022021129765	1.615469916415876
-0.36786478528371436	0.5872494947207911	0.6094874395324088	-2.9744165420733077	0.4715282658567226	0.12273804966733964	1.5707650236081165
-0.4077283947599387	0.5787162497146399	0.6126323069441383	-3.0128999310801796	0.43333573394248665	0.11306748951283727	1.5248556969852234
-0.4502680007516209	0.5687631980371809	0.6146712426926616	-3.046640087289163	0.39318879670663986	0.10466795746971672	1.477157050423058
-0.4947935928632531	0.5558289538002561	0.6155718724261906	-3.0753232713618965	0.3521126232348455	0.09852851719178002	1.4272622084437212
-0.5404705744385321	0.5405520586900545	0.6161052549397904	-3.0989315350524156	0.3081097603611577	0.0941276800341466	1.376843780881698
-0.5859009227514875	0.52261624788767	0.617048496619034	-3.116406375811337	0.26197474609025045	0.09188698015153346	1.3241851776047446
-0.6317585715009035	0.5022205548001996	0.6181844384413656	-3.1278697133168203	0.21669222127413815	0.09181297977865385	1.2689497172529818
-0.677467587733235	0.4792713216660842	0.6193073490509693	-3.1336060151261234	0.169045282140251	0.09535370804530244	1.2125572904298156
-0.7230302594123186	0.45453318832777745	0.6221063464028375	-3.134592617162117	0.12051025004250976	0.10207837407792139	1.1551533012427653
-0.7689310379853003	0.428686842301117	0.6256588672244919	-3.130459450162157	0.0701148144177572	0.11080745240014594	1.0974738169681528
-0.8155903931948515	0.4015026519265424	0.630252333696683	-3.120619479053975	0.01909255448497286	0.1228406918169527	1.038929671434626
-0.8633940537688791	0.37273698402974637	0.6353468523851493	-3.1053831017970324	-0.03261432182338965	0.13844753127070336	0.9801210652474297
-0.9117738204057737	0.34272686931534196	0.6412513655364583	-3.086047177401528	-0.08705632515456568	0.15854028287785393	0.9215008676107027
-0.9608581834222208	0.3128505255606332	0.6491994642751027	-3.0641476318113416	-0.1407666011732316	0.18189868970958478	0.863761364778374
-1.0109475905944694	0.2834437275094154	0.6586784466539459	-3.040273965046367	-0.19185886362748553	0.20846777448083897	0.8058288282748697
-1.0629648801332163	0.25478811187293726	0.6688773029337269	-3.014756437068851	-0.24261049318622604	0.23782635196492694	0.7483695858688351
-1.116792790690033	0.22651796973929728	0.679488498952042	-2.987277642570464	-0.2931465309432309	0.2698983027809797	0.6899208742380528
-1.1731320338414464	0.19911154370706718	0.6902198329267444	-2.956412587961882	-0.34045615667817614	0.30544419100295356	0.6290895754356931
-1.2324495064640353	0.1722919144452809	0.6999817234038701	-2.9210381637318785	-0.3834442158401529	0.34338322598685117	0.5662351058764628
-1.2932769306705574	0.14475710065872496	0.7089008300961106	-2.8825893068452726	-0.4250525410945115	0.3851309661852539	0.5017271404199627
-1.3554571270597469	0.11667049427381065	0.7174349665295309	-2.8434908687402816	-0.4652947530670187	0.43099372893641624	0.4363472708096262
-1.4208523870237788	0.08865461152182127	0.7261326507094712	-2.8046416522315254	-0.5042514740789368	0.4792917988132214	0.36983658810896136
-1.4879893038879066	0.059756850208289386	0.7337076935969767	-2.765135096642839	-0.5403838021919805	0.5285602822540911	0.30202237824194905
-1.5559969313888509	0.03190884644207717	0.7407181939746489	-2.724137667335888	-0.5732465386315047	0.5819786624772887	0.23247243838584836
-1.6251013285173563	0.004869533049146765	0.7478866114315221	-2.6808533392914047	-0.6038646314145971	0.6396717126860074	0.16176597221402905
-1.6965940031938649	-0.02288981859253955	0.7557870186221055	-2.6368034939358638	-0.6316443907677155	0.6992303808589216	0.08910428242861139
-1.7710961915055061	-0.051040022363417814	0.7640380229569432	-2.5930053369623125	-0.6579738760550999	0.7599546029391068	0.015556691426346789
-1.849474897546941	-0.08199583013666982	0.7725558886822725	-2.5511199156946995	-0.6856874062674909	0.8204804176627499	-0.057453642873385544
-1.930573102862697	-0.11533471205389348	0.7817545791231867	-2.5127537100549064	-0.712002641911513	0.8815493332898935	-0.13006167324315515
-2.01525224383958	-0.14954279580294783	0.791959021922554	-2.4770134074025068	-0.7357904008365881	0.941325925897206	-0.20377711357268619
-2.1018446816230067	-0.18291135229648325	0.8026895888023101	-2.442185765078636	-0.7573557543601538	0.9992426562701834	-0.2774596767193874
-2.187454366921653	-0.21653764542874174	0.8144541057939807	-2.408126933863998	-0.7742993703033708	1.0570577452699106	-0.3509184771755071
-2.273739516342759	-0.24952848484773205	0.827345308882886	-2.3756594770515886	-0.7870649178098065	1.1159647333310694	-0.4232377276196466
-2.3627742719978255	-0.28436241325525585	0.8405096782860074	-2.3455460801740116	-0.7998890489059585	1.1731042611455418	-0.4947932590764726
-2.454321273346357	-0.3207699537342586	0.8534467440372457	-2.3186247945636005	-0.8131894392481434	1.2284848532719586	-0.5662349984058018
-2.5465539845775687	-0.3576916982679027	0.8661571319148256	-2.294283925425326	-0.8259730979414369	1.2836108900190542	-0.6362722713311719
-2.6377566605422014	-0.3954392135336781	0.8796718054800293	-2.2731458233844264	-0.83548903504411	1.3398350882660328	-0.7054436869095377
-2.725583312632833	-0.4309799035938185	0.8947410537723838	-2.2553152939106846	-0.8391075800415679	1.3968084630209319	-0.7749365504522329
-2.8108826055484504	-0.46476070584039314	0.9108294192050215	-2.2401243266320785	-0.8411320033595079	1.4538895171117212	-0.8449955085741019
-2.893041589422427	-0.49757475030820597	0.9278407745926134	-2.2280486600225937	-0.8417710088546185	1.5122634840412605	-0.9136902950755698
-2.972467817168075	-0.5310069893430824	0.9457001836060417	-2.2213540712398068	-0.8417736547742698	1.571797291503082	-0.982106821903849
-3.04913186959445	-0.5634049540237962	0.9634096870356961	-2.2196464448198268	-0.8440890471934592	1.631275849947206	-1.0513603960347622
-3.122735459322023	-0.5949144963751387	0.9814663006143347	-2.2225907908177973	-0.8502996179712279	1.6902097130391291	-1.122723053200413
-3.1917221714542996	-0.6255797180011008	0.9987719254389387	-2.2315679967619215	-0.8563843001323085	1.7489105075725129	-1.1957797466131752
-3.255658682233461	-0.6546232961611901	1.0152329598198022	-2.247885693342173	-0.8627135679468202	1.8063458078424426	-1.2704976869434768
-3.3144504259449845	-0.6818278816526185	1.0304984543471944	-2.2713891253520595	-0.8686735333285343	1.8628962199760895	-1.3478239600663544
-3.367969867914469	-0.7065965310363875	1.0458004913277579	-2.3008537778149547	-0.8740366758296411	1.9180522190107474	-1.427358103988046
-3.417299427319337	-0.7307078357689913	1.0610766074966995	-2.3364124118725327	-0.8817460675169905	1.9724679724799765	-1.5075123703264341
-3.461720630420829	-0.7536153017425523	1.0767418841372498	-2.379433304065376	-0.890891570611144	2.0263317500380005	-1.5887695158939312
-3.50125855681192	-0.7753267674178145	1.0924727908817369	-2.4300687563026835	-0.9034113955278883	2.0787374905861875	-1.6712952988197791
-3.5356492049450794	-0.7956523248242996	1.1071731801990765	-2.4869456022307643	-0.9187160554083021	2.1302683143890393	-1.7568606042545611
-3.565472635524757	-0.8155853291872767	1.1217248440102148	-2.550992014051048	-0.9324931857364107	2.181046489348015	-1.8452934714757767
-3.590066141348765	-0.8352245433461196	1.1351674148024604	-2.6226600961303372	-0.9454224753400255	2.2310079703904506	-1.9353819058997284
-3.609575500999778	-0.8536589162988185	1.1480598889530726	-2.701537704606177	-0.959087486543234	2.278905038182379	-2.027602127907759
-3.624559849027767	-0.8715751328256939	1.1602178975398918	-2.7867466657943885	-0.9740063564818645	2.32528757406804	-2.12170846364654
-3.6361800426067905	-0.8898439400858953	1.1717547682506206	-2.8792247850419876	-0.9893570258458558	2.370151174456115	-2.217363157666101
-3.644396832602503	-0.9075961019895634	1.180932491819358	-2.9786864156123234	-1.0073414577703623	2.413218548209922	-2.3145728083734243
-3.649136962969173	-0.9246748075071409	1.1886840859274446	-3.084200090688416	-1.0257177916067077	2.454180327778517	-2.4146106903113633
-3.6501834244568236	-0.9412572044077663	1.1930869540933406	-3.1942251170493954	-1.046725665281988	2.492799767753375	-2.516576117134928
-3.6468609831204537	-0.9578549860485075	1.1954740110430555	-3.309286549455326	-1.0658933449452737	2.529399136709647	-2.620547162264782
-3.6396232205741366	-0.9741913970536805	1.195886317838169	-3.4294998028988317	-1.085066061000307	2.5636341556218305	-2.724946110710194
-3.62797379186573	-0.989778273811563	1.193585183085774	-3.5541123923465436	-1.1059967049341963	2.5958518220484645	-2.8303258858371847
-3.6125029106078617	-1.0052811227317804	1.189902738920981	-3.682884197306754	-1.1276325268649863	2.624739728972881	-2.936655939331438
-3.59344221576063	-1.021786726916205	1.1838533165294167	-3.813766943157969	-1.1496682149547055	2.6521489969527186	-3.0445809436500335
-3.570295325549723	-1.0389465654176082	1.1755230232781362	-3.946089218362141	-1.1724154269591693	2.678502616464024	-3.153631661100386
-3.541959259853571	-1.056080200032512	1.1651216732116039	-4.079504291279271	-1.1943193705718935	2.7031289422893496	-3.263875928291714
-3.509235952494812	-1.0737087472556637	1.1528207690679286	-4.214360074825825	-1.2143506452971995	2.726896538699593	-3.374251115891019
-3.471341702451841	-1.0910848987277046	1.1381872405135016	-4.351281765842958	-1.235210603581499	2.7493889572513264	-3.483442590796827
-3.428120811696934	-1.1082274719563276	1.1225005647028978	-4.490631517050695	-1.2564010277242017	2.770803069538858	-3.5927295072862377
-3.3808033701432887	-1.1244072859462015	1.1048461466213444	-4.631207115271332	-1.2780144828777036	2.791451545240669	-3.701758991844911
-3.329114845079936	-1.1399614580875987	1.0862598378686594	-4.77140533266029	-1.299696872843173	2.8109965823205467	-3.8107290485430734
-3.272214372423494	-1.1547339074153096	1.066349817437207	-4.910315333470789	-1.3197999342126734	2.8298104918627063	-3.919729580624477
-3.2118676541290956	-1.1680587979415846	1.0461868060666382	-5.047007678283809	-1.3405786011654912	2.8483803039712234	-4.029053109319872
-3.147948480899198	-1.1797708531068523	1.0261616318668538	-5.182536551648486	-1.3620665168092059	2.865678751049942	-4.137337264289206
-3.081168938567886	-1.1918508005446649	1.0054922296291096	-5.317713804139327	-1.3837539428483152	2.880792152571491	-4.245000742709297
-3.012081327802861	-1.203732617498857	0.9845138553843538	-5.451656564679557	-1.406062913743642	2.8952321203770595	-4.351024332372186
-2.940688477774743	-1.2151396474547493	0.9629962448741036	-5.583016348257748	-1.4308098558366729	2.90888660855487	-4.455937047454339
-2.8676823670566063	-1.2250903612353918	0.9412927899018981	-5.710724109079467	-1.4544221626154892	2.921556872395109	-4.56119264020828
-2.7932062427667863	-1.233316046414868	0.9194435917965635	-5.8347395511756135	-1.4786966710445306	2.9337560565502274	-4.665365134161822
-2.716070359305426	-1.240198466157307	0.8983398697915375	-5.955578703412958	-1.501971221990042	2.94542072446115	-4.768098129040724
-2.6374766620352452	-1.2462175915020521	0.8777146878294642	-6.07351267124948	-1.524424664534663	2.9569272324441087	-4.869150836937539
-2.558846988186435	-1.2514753540621546	0.8572182936215128	-6.188966307124776	-1.5457735787702924	2.968232105867522	-4.968110359163824
-2.4779015669577515	-1.2562762612465013	0.8362299834746517	-6.3016929609577526	-1.5654470699701357	2.979925970706714	-5.065957409787248
-2.394328352380138	-1.2593244237724044	0.8146544886217405	-6.410947307520161	-1.5819860628023898	2.992308507105329	-5.163172157302076
-2.3074082650318335	-1.2596745851931594	0.7934909850318864	-6.51521718158556	-1.596861944549554	3.0053806231325355	-5.2590402451875855
-2.216809368931548	-1.2574922556311128	0.7739631565368005	-6.6146619106743625	-1.6101001392896623	3.0192713243990514	-5.353187607801103
-2.1235264666790727	-1.2529368315232094	0.7564785284107142	-6.709969277836207	-1.6215935212561778	3.0339982838280384	-5.445292875166307
-2.0283541800537277	-1.2470176221203924	0.7402988107481133	-6.800949409718222	-1.6334905030263769	3.049918701000435	-5.534242614896043
-1.9316540996143585	-1.2397143332009077	0.7260795797275614	-6.887057720825239	-1.642691032153354	3.067484370018021	-5.620225260846221
-1.8342875908905487	-1.2304915465947244	0.7132757235358587	-6.9674868276391075	-1.6524265927530706	3.086515074608453	-5.704718227968997
-1.7356435552014275	-1.218414751045095	0.7015595279095672	-7.042425542561486	-1.660547584300176	3.1076652005103838	-5.786853971849831
-1.635846492868942	-1.203505782220523	0.6918176279830112	-7.112382202386277	-1.6685065379125124	3.130433583559619	-5.865781791968512
-1.5357719892471704	-1.1853870939325295	0.6841964083157906	-7.17720410010495	-1.676247142878451	3.154465640146738	-5.939990680127487
-1.4364149929657555	-1.1647896513183917	0.6796152480678522	-7.236572956785731	-1.6825215307594374	3.180628956560319	-6.008576888265877
-1.3379844736650508	-1.141571692387502	0.678082335365134	-7.290647132749103	-1.6875260884905425	3.2098608133199367	-6.071935516035512
-1.241101238106547	-1.1164506697694254	0.6797628880163786	-7.3392304180830585	-1.6913594672905747	3.241020378370612	-6.130472400766205
-1.1455431742038498	-1.0889416201045676	0.6843842960624457	-7.381989941899182	-1.6958931937490196	3.273547169206974	-6.184763840707227
-1.0508158219946	-1.0595057898486022	0.6919152559618024	-7.419941234361048	-1.6970673933674658	3.308177375766292	-6.234341386452829
-0.9583034664229492	-1.0283701477078755	0.7018632183034333	-7.452955399858583	-1.6963767448880993	3.345103458691181	-6.279919872685863
-0.8677922633943418	-0.9957806212991221	0.7143802684898272	-7.48040733205312	-1.6925406718725948	3.3838627090926856	-6.320445131133643
-0.7793151661756115	-0.9614363750110426	0.7305111077372666	-7.502660721052465	-1.6858493647592132	3.4230795982948363	-6.355440949265714
-0.6922525277292524	-0.9255009474219268	0.749988697162117	-7.518888604290528	-1.679055526843872	3.4639239128563375	-6.384611127671647
-0.6074788271556121	-0.8883834046341126	0.7722601935026446	-7.529692329972682	-1.6701816474577431	3.5068666357230396	-6.409560375047692
-0.5249490470836721	-0.8504763140151642	0.7975853486686083	-7.5349315242318164	-1.6619417303951682	3.551126933732369	-6.4304176327415785
-0.4445788643302736	-0.8111715437783349	0.8266842990807838	-7.535242709748286	-1.650172806051684	3.596741889657075	-6.4468429237461375
-0.36681216719383036	-0.770095466012463	0.858623973881976	-7.529934593817495	-1.637004376479426	3.6440465663777575	-6.458235652234105
-0.29182342995192556	-0.7280529048169687	0.893610267460432	-7.518913257110866	-1.6205259217123393	3.6933694291511387	-6.465197656493742
-0.21889330670528034	-0.6841881098586625	0.9314096192563195	-7.502551390210725	-1.602903511050175	3.7438066013605664	-6.469050821267798
-0.14816226568266744	-0.6390889870853348	0.9739136142360243	-7.481220292300601	-1.5816031792733145	3.7947783142534637	-6.469022766473377
-0.08000378584537059	-0.5925438553189405	1.0196997973734678	-7.4547072021144904	-1.5597086787423784	3.8473286036123344	-6.46547619028083
-0.01404284297622577	-0.5451564171301777	1.069348184952233	-7.423222173025104	-1.538411355530478	3.9016867725651174	-6.459411352789142
0.049140865879304614	-0.4966500831965456	1.1229084190162477	-7.386858772129476	-1.5139635757211674	3.9566029005177334	-6.45073073248762
0.11095946772080677	-0.4469375877468322	1.1799424706766473	-7.344701185164553	-1.485063622470479	4.01192615284946	-6.439831261572698
0.17164458153178347	-0.39529716324731207	1.2404474873631295	-7.2974139961138285	-1.4542021931628721	4.068004740816721	-6.426594550298525
0.23069133583252743	-0.34225017726135726	1.304443994612792	-7.244831715791822	-1.4233398129341417	4.123812541728805	-6.411159480588124
0.2882297882071474	-0.28778467400494223	1.371630237983147	-7.186698943311057	-1.3926866658502468	4.180320819076322	-6.394311229247247
0.34537895324745793	-0.23107306411294598	1.4429160073430933	-7.123413675415084	-1.361628342682916	4.236420488389409	-6.375966211252835
0.40140038635401365	-0.17274315518717787	1.5184159345288537	-7.0537904820775745	-1.3318013017236607	4.292946174971815	-6.355947941834904
0.4570069010739821	-0.111930046536591	1.5967958364203925	-6.977707629121892	-1.303050119927033	4.349490165768208	-6.333786138110282
0.5123632901479597	-0.0488816179117059	1.6791725391519234	-6.895518776457328	-1.2732752895136785	4.405229096548276	-6.309771944611151
0.5670544144653185	0.016332649015696227	1.7643834267839917	-6.807412576497675	-1.2409455281019424	4.460203062450133	-6.2849305539856495
0.62156230291565	0.08338514858963675	1.8533114121696384	-6.7135603875973855	-1.2086450030482143	4.515289523794567	-6.25964175840323
0.6749378732670883	0.15223119377409894	1.9462815592678442	-6.615116006705028	-1.1766216034549806	4.570910111937309	-6.233018386073402
0.727781926418704	0.2228236108421181	2.042772653074719	-6.51122463518099	-1.1433102645990152	4.6253331788921015	-6.206264126100042
0.7800986635927094	0.2968920910998882	2.142310996445147	-6.401662198764691	-1.10883994792777	4.678829170101225	-6.179091640863959
0.832384025664819	0.37408931809371915	2.244452276706564	-6.28694998674142	-1.0732601965084725	4.731407243684628	-6.151698227256606
0.8841063793416161	0.4536695626385888	2.3485216069742423	-6.167472499313499	-1.0340329416352818	4.783145053502832	-6.123838577032988
0.9356685082068128	0.5359652697342145	2.4545443383064374	-6.044146138277581	-0.9921117315374252	4.834449915017512	-6.0952303222741016
0.9881611540627891	0.6203095117092262	2.5626487378246914	-5.916992583192492	-0.9461516751124122	4.884613256241751	-6.0675226492288
1.0415468587952763	0.7070981834190806	2.6725819088192866	-5.785892910062968	-0.8984441819695809	4.93461646209821	-6.040143388217188
1.0961188789313938	0.7962633443807494	2.78431257620218	-5.650770963970966	-0.849631147657834	4.9841082863699775	-6.013344896162758
1.1511757790075277	0.8884158563064576	2.8975458876183238	-5.511139784653169	-0.7999111887300036	5.031953544694782	-5.9872313905403445
1.2070703896301063	0.9831485464426504	3.012690789762951	-5.366773530819541	-0.7500615537757505	5.078230374923872	-5.96171298771355
1.2627842552758628	1.079618315115744	3.1300586352021513	-5.2190233926192855	-0.6992312893810966	5.124888819187016	-5.935748198681875
1.317898763790164	1.177189910485385	3.2498582965072194	-5.068638654291596	-0.6454425354054485	5.1719449272112135	-5.910136367191577
1.3731704802508833	1.2760566888529359	3.3710949745308145	-4.915560241364067	-0.5904546886870402	5.219167580828538	-5.885518719976825
1.4298768158083208	1.3760675355662506	3.494375609362871	-4.7590325462582665	-0.5324762381837825	5.266969645565191	-5.8621719277439945
1.4876325617518271	1.4772053795364757	3.619734515464522	-4.598914572600859	-0.47262963780379286	5.314344918281827	-5.839975150376268
1.5460687422263037	1.5800764506009164	3.7470206988553088	-4.435506270333577	-0.4131101445249524	5.361999328694251	-5.81878836144467
1.6048174745427215	1.6836126803060387	3.8768522401790575	-4.2699623854828115	-0.35275540026367347	5.410178442761998	-5.798579624252003
1.6636928734950924	1.7883391656889929	4.009125875379351	-4.101253789875624	-0.2925156651867877	5.458726967051857	-5.779068741526374
1.723859404662837	1.893542629448995	4.144066568455766	-3.930151448314963	-0.2299272907191792	5.509460495032756	-5.760580827329282
1.7849663342514344	1.9998259156288969	4.2800354040875845	-3.7567568128643676	-0.16396605862484726	5.561534878445468	-5.743496584975001
1.8485451765763101	2.107956241838073	4.417082189122743	-3.5806688620340146	-0.0961820077833377	5.614466573343531	-5.728931691494004
1.9146500333279366	2.2178897591853737	4.555537405649107	-3.4015439493206983	-0.02725834498534049	5.6687650726563605	-5.716095784454233
1.9830969815437167	2.330184667746315	4.696068038136072	-3.220250436963459	0.043425999935945356	5.724272417273197	-5.704674552753781
2.053545955326103	2.4459589285695627	4.837922608147826	-3.0376522463658513	0.11376294447458465	5.782113523507097	-5.693320486614416
2.127404736558505	2.5659036716460033	4.981607170773003	-2.8528072449869266	0.18378581141635728	5.841249683937549	-5.684159239978894
2.2051416610167474	2.689317481722397	5.127076363669887	-2.665744531034286	0.25423519777785086	5.902175893802192	-5.675437912337287
2.2858994246320177	2.8163610167539312	5.273581260344263	-2.4762023719952406	0.3274005401506016	5.963958608023451	-5.667622648507436
2.3699791309278897	2.946737466992724	5.420743427600542	-2.2853246548701187	0.4024443948846955	6.028378042126896	-5.660434661340133
2.4570366571536524	3.081087879815273	5.568420083059209	-2.092993906575786	0.4787791694258089	6.092639471509362	-5.654493716662311
2.5484978100762445	3.2195060651560707	5.718493095322631	-1.8990093344960137	0.5540566476487101	6.157540324849021	-5.64921793424868
2.644123280576471	3.3623435157947217	5.869601576437303	-1.7033825558786577	0.630233754106901	6.223851317649102	-5.64358206697021
2.7442625807692673	3.5091316930286762	6.021306509918424	-1.5063767338115115	0.7058525453541762	6.290243703044102	-5.638626680159292
2.8491921102410362	3.6594234320713017	6.173579050646025	-1.3075099784793742	0.7826348082076912	6.355662753581332	-5.63415819099614
2.9582862966235925	3.8119763158426148	6.32675853174641	-1.1072835498880242	0.8597878885093438	6.41980681235596	-5.6302778702023275
3.0700869601336493	3.966121798796981	6.480155024118737	-0.9064017630694119	0.9380653232819824	6.484360228427984	-5.625224744929877
3.185011627129607	4.123104936354695	6.632989109859038	-0.7049979499454762	1.0159408388845728	6.548647771103946	-5.620017026678219
3.3044519931938208	4.283844615628165	6.786094118636712	-0.5031609535306392	1.0939765362670295	6.612373743966998	-5.6140091004075385
3.427706128991509	4.447862237707425	6.939156775172668	-0.3002971778402397	1.1745616453318775	6.674970721309003	-5.607245519260517
3.5543456370087303	4.615002689765184	7.091768709231102	-0.09701237689215028	1.2545841612567927	6.738183141401928	-5.5988033159314625
3.6827166911193268	4.785608582098521	7.243640261704941	0.10592906093048664	1.3352930344653353	6.801467692463785	-5.589310425681003
3.8119726980052935	4.959160939835843	7.395718623852948	0.3079982657869734	1.4166744335254609	6.864577335499743	-5.578500839968096
3.9434084740488466	5.135446410322311	7.547062115777015	0.509741213654654	1.5002761507940752	6.928399908621565	-5.565918334830384
4.076246823132406	5.315591550006663	7.698424974031193	0.7096391607644416	1.5851357156207528	6.993159439587573	-5.552349239090561
4.210940074919108	5.4994847470103325	7.848697867922839	0.9086412742029306	1.6720378868158403	7.058360856856887	-5.537506012356619
4.347903079926295	5.686613530425561	7.998034513328116	1.1057937209497863	1.7621537905997982	7.122441453785056	-5.521113324281918
4.486281354976346	5.875925679347465	8.147011455920877	1.3006719520499752	1.8557887853432113	7.187106666305954	-5.503595964515823
4.625639615098268	6.066488800989812	8.294911568290788	1.493356573005886	1.9508584047882915	7.251537134281571	-5.4846247445180545
4.766511169659874	6.258920935484435	8.4419514670919	1.6837587676189267	2.045466262841048	7.315508728535884	-5.463396742932297
4.908163447600977	6.452859346142661	8.588173517648453	1.8727645077078838	2.142635326332785	7.3779956249272685	-5.44004815314443
5.051387725513411	6.6477477117872255	8.732918341725865	2.0604837023552967	2.241677961013482	7.440293206999839	-5.413758666726052
5.195148957407996	6.843103489353989	8.876238290770944	2.245992696904799	2.3422725668043562	7.5025030836028925	-5.38501287919979
5.339013422449312	7.03839368054324	9.019323917492356	2.4283925030174536	2.443447726382425	7.564355682533342	-5.35427982643276
5.482620023192961	7.232312886287909	9.161637206631923	2.6086831459108755	2.545774113988925	7.6257652143411025	-5.319666519737645
5.625480791266374	7.425117423338535	9.304067965713202	2.7866362522492287	2.647242872645942	7.688136110449924	-5.282096599766452
5.767324428923726	7.617315645972463	9.446461191564147	2.9630947385773316	2.746947959902741	7.751482860406745	-5.241767682175979
5.907374112893449	7.809138081076487	9.58797405468752	3.1382472259122185	2.8452649269986083	7.814413241255242	-5.198373800463774
6.045134945070753	8.000172828793186	9.728644858810359	3.3116437492701625	2.9421754926288437	7.87797393586278	-5.152710637683345
6.180650066104886	8.190280543467733	9.868733489216911	3.482822191444251	3.0386592020750367	7.942273894931401	-5.1049409309048706
6.314071997329499	8.379622907503164	10.008167552176156	3.6507841232461624	3.133912725412427	8.008586041558651	-5.05498107019549
6.445993614768854	8.569257693537455	10.147167870827321	3.8157893877278255	3.227837914634402	8.07548791031084	-5.002227540600869
6.576626468709433	8.759458344582889	10.284946893755924	3.9795181273870393	3.3205619267193764	8.142467178341624	-4.947523768298888
6.706694187780911	8.951261062988122	10.420467557273096	4.141814686289421	3.4123103514477506	8.210380057154357	-4.890469243751222
6.836205424364008	9.144939986567001	10.554734170549686	4.3022436078444	3.504843674496097	8.279014340980718	-4.833624185322493
6.9654076620681	9.340901725012433	10.686772150922422	4.46060914624625	3.5946506365686215	8.346597587265611	-4.775765831618294
7.095105621564889	9.53850503409704	10.817068117237314	4.6164857029015005	3.6853747859269936	8.414597515988874	-4.717491918917631
7.225892228624373	9.737607923714458	10.945474088342877	4.769240902249318	3.7763696328206167	8.482836970901145	-4.658602238941233
7.358232329768862	9.940455180870003	11.073235139314727	4.919586937358927	3.8694606095365565	8.550332538629066	-4.598176946365774
7.4922027689447335	10.147112040329862	11.200439259433342	5.067384439324924	3.965025709817802	8.61762696813478	-4.53684979676554
7.6273929292611236	10.357123958250357	11.326765768280756	5.212970750337821	4.0602903443350336	8.682986840389093	-4.475063571608471
7.763829957569337	10.56992773036348	11.452828683127866	5.355580095458125	4.155997205464208	8.747273102448881	-4.4130409863445355
7.901850641211114	10.785422103976318	11.57894647049576	5.494654678770905	4.252693807251447	8.810065779820413	-4.350261082619568
8.041773606477204	11.001938721996545	11.705260116523322	5.63046243353527	4.349980603938359	8.870728732361258	-4.286796283424593
8.183351031743893	11.219387628282098	11.830850000797422	5.764063308601267	4.446654644576901	8.929814324828914	-4.221082630541637
8.326011403343188	11.436891693382265	11.95619327173405	5.895132946761119	4.545218317795893	8.987145188816845	-4.155231154183146
8.468833891211826	11.655422640947242	12.080976264368438	6.023202689746376	4.643479911563284	9.042165855303171	-4.0886407378415734
8.611553645748433	11.874384378550126	12.206277294793122	6.149832701038538	4.741776878660332	9.094376137933306	-4.022403425196625
8.755174183974585	12.093493308820937	12.331059091678707	6.2737206478956296	4.839134669686234	9.145708559159317	-3.9569911603138372
8.89896014183166	12.312652706211859	12.456517537176433	6.395665004063734	4.933719764994848	9.19425767795706	-3.8924620766335924
9.042905331615643	12.531332141565695	12.58236954814354	6.51525369238336	5.027471177225028	9.241356548401043	-3.8282278634015374
9.185952037299446	12.748334787135942	12.708747820682214	6.633203381104138	5.1218205395413285	9.28689762119013	-3.7653247350883143
9.328875183039825	12.964180863942588	12.836021862631684	6.748770784376765	5.214406575112315	9.330631015505146	-3.703371669628076
9.47022060498609	13.1797916650037	12.96501460183313	6.8623683840221705	5.305197480085344	9.373242819787514	-3.6431031617402243
9.610387029294092	13.395550283739961	13.095945631913462	6.972776790923855	5.39528151703431	9.414788568594808	-3.5850368655468197
9.749206993074893	13.612055957290602	13.228651075861187	7.080797098275932	5.485154060828133	9.45532879246976	-3.5288118533342034
9.886696141298485	13.828386912367497	13.36329124586701	7.186834777109057	5.574332244206381	9.494723321325587	-3.4743620921427962
10.022386253727722	14.044301102321958	13.499738743057401	7.290112032654851	5.662580787360806	9.533472653699517	-3.4207437561632967
10.15563129194082	14.257738632363095	13.638064076043564	7.39055281974998	5.749075911225633	9.570742343784499	-3.3688413885414517
10.286801647427497	14.4681677518652	13.777452794098945	7.487732636682986	5.833678903216663	9.607170604587111	-3.3183503990367806
10.41665877180458	14.675996633811398	13.918915439979628	7.5826959991699825	5.919800821514795	9.642472258114278	-3.2701653867236176
10.545383844338968	14.882057378141878	14.061131083214661	7.675098749457769	6.004253732911345	9.676415031151562	-3.2233573526557637
10.672758330752199	15.086023386735839	14.20358649753501	7.766056954759984	6.0882451509377775	9.709032889328078	-3.1789793901480743
10.797517768795105	15.286864877565451	14.345822015658008	7.85481730333998	6.171782555337762	9.739941014129684	-3.135843043782806
10.919961603174734	15.482778840696398	14.488452420899929	7.9425905561378904	6.253955131537491	9.769517738208997	-3.0931535116644686
11.039374938554031	15.674467176779531	14.632352182560396	8.027726306484684	6.3326985586936715	9.798646697873329	-3.050682754674513
11.156716712839831	15.861305796731735	14.776726823297105	8.111031942283251	6.409969623468951	9.827536242616853	-3.009101484731501
11.271812756993326	16.04374025700894	14.92183886158993	8.192320236405829	6.486814341339722	9.856203069548632	-2.969052997277761
11.384332799838356	16.223045593608774	15.067678526695204	8.272057670563921	6.563792427306294	9.885573285990192	-2.9302405826724085
11.493769158226172	16.399808687805546	15.214387584448536	8.350213928985445	6.641930993027806	9.915110814311328	-2.892475240174699
11.600447896995878	16.573513942018025	15.360668740421044	8.42557296627801	6.71697810421346	9.946107914652648	-2.8550420991440015
11.705123536284473	16.743974558206943	15.5078143871106	8.498927495796345	6.790648515123263	9.977242919798174	-2.8186728820537925
11.808489734338236	16.911437643498342	15.65687966779301	8.570250621181694	6.861468391474739	10.008981496449183	-2.7823600170586813
11.911006531680384	17.076517171015716	15.8075332691509	8.639992055573257	6.930990519646521	10.042070491339567	-2.7465905391467524
12.01231367229344	17.24100645982575	15.958977925800339	8.707607193593427	6.999687783947304	10.075184220950089	-2.713064780850146
12.113495740088524	17.40400135861101	16.111044149543208	8.775009432128726	7.070062352516008	10.1074843646074	-2.6810976077847037
12.213628923362734	17.56592283569194	16.26434754989477	8.841362256005793	7.1393997416808075	10.139397752938763	-2.6504645722353595
12.312706210027939	17.72684187134935	16.419314773438725	8.907076877431395	7.207738809654264	10.17168055252215	-2.6200364745573337
12.41197047004771	17.886272100379827	16.575575851171305	8.972673664632381	7.27513858315186	10.203209467820038	-2.5898867859556303
12.511254768489184	18.04334305872239	16.733499738437786	9.038355254687842	7.341428123400519	10.234840957759504	-2.5600563356533867
12.610025882553165	18.199267745110756	16.894086745137916	9.105197235672485	7.407534812844388	10.265646186800902	-2.530730809181239
12.707064448133309	18.353482522804928	17.05610030536009	9.172387529350988	7.474093367126112	10.296191215664829	-2.5026262786328872
12.802347468996343	18.504804152572927	17.219683003250307	9.239997437341517	7.542916610790537	10.326941855180129	-2.475725191869571
12.89615953491522	18.65379380595091	17.38573046427659	9.308653451073228	7.611269925605822	10.357144149869143	-2.4494353623976757
12.989000124815389	18.799590257166248	17.554133252508933	9.378475755714382	7.677815526998485	10.386472912402903	-2.4210225855013725
13.078898199874503	18.942529353718722	17.724220721008606	9.448123888939813	7.742948878115455	10.416386823572969	-2.391468418110691
13.165826787489934	19.082568171088422	17.89656404718525	9.518751563524173	7.808288020942406	10.446248268910624	-2.3605746305312896
13.25007903756842	19.21968635939487	18.07102257378316	9.59151040375767	7.871542965272358	10.475971567735082	-2.3287548054900657
13.330253002435521	19.353411247835197	18.24640330407201	9.666335976876738	7.932847509779046	10.505847893161695	-2.296041381782893
13.406384876305925	19.483366252709757	18.421534360141738	9.742571085306919	7.993464581476955	10.5349320746993	-2.2620934011370437
13.478191756603135	19.608873346464527	18.596929371222974	9.820392871771537	8.054332664084809	10.56293316632415	-2.2264126255851964
13.545926073563614	19.730227013164875	18.77344132652185	9.900405386068165	8.113543077186115	10.590806522755084	-2.1885179098666288
13.60905867811772	19.8483840041281	18.950344509523667	9.98238851346669	8.16928106519705	10.617558843885698	-2.1483616230881792
13.66661271727054	19.963060262794578	19.127093274451152	10.065760372400858	8.223501194576402	10.64275112669793	-2.1057707227508033
13.719185884388292	20.074104586711975	19.304047387301367	10.150672218839945	8.27751300095459	10.667411302904835	-2.0624260247240276
13.768111970965704	20.181650966725904	19.48182528468259	10.238074441490888	8.330830797441937	10.690669075594553	-2.0170205021444274
13.813350668252134	20.2858410926363	19.65930370297228	10.327622868101006	8.382003435896928	10.712904102548205	-1.9684732142700436
13.855186530757765	20.387725229829087	19.835240351890555	10.417515795743789	8.433228287892993	10.733151730165002	-1.9165920089636388
13.892956934672455	20.48719630424407	20.0121295849806	10.508630012067728	8.482928715039858	10.750653395072831	-1.861413151390132
13.9274442732208	20.585064914367386	20.18930062363161	10.600767011436183	8.53082805700068	10.766681169882862	-1.8026619032096303
13.958512877659096	20.682019629120216	20.366339210099074	10.694528790826997	8.577831685829484	10.782921231230812	-1.7404875471477377
13.986377246673243	20.778489929465966	20.541997221647744	10.789918027764411	8.624877990472907	10.79722568139035	-1.6748645362391312
14.009381479876387	20.873231975402405	20.716721499739318	10.887402620287464	8.674777151805849	10.811024178244596	-1.6068766070427896
14.028587750100487	20.966827715536684	20.890127363745332	10.987060769859555	8.725259822995667	10.823989575069849	-1.536029504463053
14.043297926934867	21.059282406349116	21.0622290967172	11.08875816796889	8.774803118179033	10.836723386300264	-1.4618947259989583
14.054251400999137	21.150216988354483	21.23266280503746	11.192062641251164	8.823236881570882	10.849578560600431	-1.3856384727443398
14.062517844140432	21.240132306701685	21.401507723742885	11.297195043448093	8.873111191017495	10.86192103885533	-1.3077731901457073
14.06851469123808	21.328388342994245	21.570032556669258	11.404974809441265	8.923013280638584	10.874931981579216	-1.2292827242884803
14.072269783902032	21.416425300547928	21.73669428928099	11.515595469122369	8.9746901843949	10.88993283331174	-1.1495322168624664
14.073986484281011	21.50461605126716	21.902334314327042	11.62884952574565	9.02928250455566	10.906801371425098	-1.0691410459599504
14.073349463289507	21.59233393853518	22.067050480171293	11.743914499808595	9.083948312667152	10.923433227565086	-0.9888520516400553
14.07136506252633	21.679439963119453	22.231558980710712	11.86085672027407	9.137837819727823	10.94217272747073	-0.908063401834395
14.069127034182571	21.766399881349166	22.395593285300425	11.978274168523035	9.191013176583596	10.962148409849982	-0.8253369770539125
14.06769011433917	21.853261766785838	22.560473671027164	12.096949569232278	9.244257867264455	10.984630328787388	-0.7421003197311012
14.067009843069009	21.940970966832015	22.725964982210098	12.21666536829938	9.29706776208962	11.008702563239334	-0.6586146601140371
14.066449359080494	22.02939662433687	22.89090416245206	12.338530800534423	9.35114182942572	11.034116931517023	-0.5752022484193328
14.064909221533254	22.11896145780231	23.056126775127662	12.461070206753979	9.403687791747018	11.061840022129115	-0.4917210498888897
14.06265013872861	22.208739197253635	23.22075242755825	12.584001853944491	9.455171669653382	11.091092901885553	-0.4073715019624639
14.0597421247178	22.298312478787903	23.386599315545872	12.706098363047499	9.504291407856181	11.121297699945039	-0.3226223362645512
14.057331220947596	22.387811009653124	23.552880745046235	12.827895817628068	9.549459142345755	11.15258683213026	-0.2371444507233777
14.055880983935266	22.477877537695846	23.719381390394307	12.949794974466021	9.59367857094358	11.185526813702872	-0.15116259944497717
14.054203285592942	22.568484124484655	23.88635756108103	13.071797323372781	9.638031997319072	11.21997071216212	-0.06576966376556569
14.052615783547383	22.660006414275024	24.05280484210339	13.194827206463412	9.68276097196559	11.256018620779134	0.01815322609130817
14.05046015057599	22.75269845088944	24.2176191998133	13.318361885441151	9.72719261869673	11.293322124356	0.10144392307281515
14.047531117013941	22.845518122696138	24.381368163815267	13.4423315444048	9.772233659437836	11.333318401908073	0.1843830366067669
14.043785449159378	22.93854924235221	24.54502750940122	13.56549257580641	9.814772960288504	11.37561994301846	0.2669682146950034
14.039928578918554	23.03155465494463	24.708806679623766	13.688612673758417	9.85815436276485	11.41921991579526	0.3488778696870378
14.036140203039983	23.125734607413065	24.87187758734854	13.812090874218915	9.902188162212797	11.463749981981016	0.4301553362703888
14.032435925196179	23.22038350294467	25.03340712215208	13.936759742797198	9.948026351744494	11.510229620557867	0.5103608002435751
14.027533047560922	23.315055993933964	25.193335611299418	14.063004111608697	9.995087201616101	11.55787743191262	0.5889791713557897
14.022921305715377	23.40931307052109	25.351020479647033	14.190161076224365	10.042266594291831	11.607078391002648	0.6662562081994351
14.018658940043158	23.502985150085646	25.50639942676309	14.317578856060837	10.090053606433063	11.65703636795463	0.7436455209674281
14.015292398473182	23.596911571794283	25.659207042474147	14.444891030613912	10.135726293295784	11.706815646974235	0.8216926607552478
14.012040265372217	23.690226231372723	25.809668060638185	14.57247164128357	10.179923628016406	11.756777411447114	0.8985460352541249
14.009489658330876	23.78353749564673	25.95714203935163	14.701037799279913	10.222498504736425	11.806450560929637	0.9739715187273561
14.008907704799858	23.87685650056648	26.102047504040744	14.831508991869145	10.26651033810687	11.855925249519586	1.0480670807415355
14.00999168473918	23.969721289779724	26.243171329046753	14.963301481028823	10.3072750216957	11.906074215286354	1.1203107715304266
14.012289654033921	24.061801117550164	26.381782623773727	15.095139841895712	10.346925221620179	11.956902901963952	1.1891639955977196
14.016994006866353	24.15358080219459	26.51698200013143	15.226025794142116	10.385041874274707	12.007174200408636	1.2556308953986284
14.024095712681662	24.244947127701376	26.649454961883688	15.355947053680156	10.420922929908643	12.058054994866874	1.32051907565942
14.033190341530798	24.33571113285751	26.778895600526738	15.48515536925431	10.455533256530428	12.109505905540338	1.383075792827972
14.044648120056467	24.426111134590123	26.905445877219826	15.613629712625363	10.487431207814293	12.16146660235649	1.4418034357545382
14.058019775907209	24.515569487759453	27.030041822327583	15.741745508629357	10.517261945671194	12.215479220614156	1.4965798404402466
14.074306061731086	24.604685343414737	27.152442672480248	15.868447830531412	10.54754868468649	12.270758545573992	1.548290935764395
14.092476163624154	24.69292032421651	27.272028206005455	15.9926288254508	10.577983923023544	12.327812120612933	1.597307702944811
14.111805996907062	24.780701590791377	27.38816616572407	16.11380322240409	10.606814909474773	12.38633285761825	1.6428158226654008
14.132389802312435	24.86711401648056	27.501278216483524	16.232071151286974	10.638411529136055	12.445848988367848	1.6856314565827502
14.154648715776245	24.95204487367962	27.611286699704017	16.348310668425103	10.670758987589158	12.507401918094597	1.7271682884650614
14.177693547955354	25.03485950006312	27.717118958465598	16.462638959413727	10.70424078850941	12.57144836739767	1.765411844188667
14.202116548884469	25.115158695580888	27.81972171426765	16.574922757241563	10.73975522184307	12.63725710960353	1.799617869310393
14.227479583933686	25.19314403267705	27.918834101823364	16.684506528295042	10.774404582138695	12.704035578940836	1.8309853457090945
14.253845050205367	25.26851286084349	28.014685389230028	16.791227791833453	10.807883343408223	12.77251970343996	1.8607982247894805
14.28139024812888	25.342105429920768	28.106423257946528	16.894249891042058	10.84102460585511	12.84207578451024	1.8895134701192322
14.310338903742311	25.412519694529863	28.194019864628938	16.99425689102054	10.873217632968188	12.91220558911983	1.917093319738692
14.342302849624067	25.480357695214543	28.277528168706382	17.091091444239513	10.904610420814162	12.98215996042286	1.9436372576508318
14.377399742157811	25.545534574341183	28.356627914304575	17.184425964056523	10.935690321589203	13.052467089115483	1.9711422193396324
14.415217811011404	25.60879512841007	28.43237988093548	17.274476855349977	10.96241717609726	13.122150176171447	1.997726220567875
14.455091713992319	25.670216391318643	28.50327436231384	17.36076554960805	10.985730529144128	13.191626905122547	2.023026753749465
14.49763841896269	25.72992405745199	28.570971057589414	17.442837304355773	11.006005695602298	13.26045451946681	2.048617465467284
14.542358461074	25.78835951071934	28.63449298854576	17.520485856912874	11.02082085124851	13.328175396594476	2.07504864870859
14.589560397563037	25.84532035115632	28.69401508296034	17.59383583453701	11.033561173859253	13.395072213390744	2.1020335010073556
14.638579978080188	25.90120298517113	28.749242880383385	17.6636231128311	11.046203892688567	13.459826713385358	2.1286285241540437
14.68937045055772	25.95542648255594	28.79998360240381	17.73044977639135	11.05646376091292	13.521730874959385	2.1548439244935254
14.740979940500015	26.00933278844859	28.845881545139363	17.793376350515274	11.064205144695444	13.581668298177092	2.1808819591671047
14.792837438619046	26.062119764814828	28.88712785812822	17.853445637044565	11.069277559749734	13.639289002404235	2.2059443775601095
14.845497684478039	26.113614433420306	28.925554357073903	17.910602689103737	11.072557594830746	13.694675161890292	2.2297247625979035
14.899045127876681	26.164327239582622	28.960618919105748	17.965534619094218	11.076770135639448	13.748311705471611	2.2538297695794824
14.953051984938787	26.215388212793684	28.992591360647452	18.019182212293117	11.080946263037006	13.798540483726391	2.278868888180434
15.007179447386845	26.266283548149822	29.02013236051734	18.072746108211142	11.084733962078309	13.845444175500782	2.30428531180314
15.060535691247832	26.315869803378575	29.04326307358635	18.12597961343444	11.090976764907964	13.889821726604723	2.329116207120109
15.112514848255342	26.364333053541984	29.062550180182587	18.178803850247732	11.096172029723983	13.931706997020527	2.3540587353522144
15.164492709755619	26.411405097312205	29.077071462801236	18.230772118650297	11.099369692699293	13.971308906588906	2.379570421848221
15.216360117899299	26.456500101689684	29.08798639063861	18.28137099776156	11.102516933329538	14.009764243922461	2.405085355206264
15.2688365964304	26.49908442240082	29.095668614127362	18.33150703556734	11.105937691383255	14.046221818930979	2.4297439514748786
15.321909717088527	26.539381388886238	29.099559622373636	18.381380469445492	11.109042980210125	14.080242635680248	2.454748156906483
15.374389689310478	26.578684462682425	29.09767778059357	18.431336344978735	11.112976028454625	14.111761072792902	2.48024702077159
15.427040608732918	26.616022615739805	29.088945105803237	18.481155418191353	11.117122748856081	14.141550831694078	2.5056239731335834
15.479499603500855	26.649861579570615	29.074656208329476	18.530099808148282	11.11972843877554	14.171007222221036	2.5300987123562657
15.531243369900873	26.681807814151743	29.055713371955903	18.576473102838783	11.119257578591013	14.199264586314913	2.554712056571522
15.583424844934676	26.712714508293757	29.031809311525627	18.620025866813616	11.118681646441399	14.225748359883612	2.5797878441528126
15.635547288904274	26.742398449256306	29.003602830571015	18.66171683149206	11.11851209269438	14.24975654187312	2.604732277164903
15.687451450675214	26.77093897737432	28.971514373365643	18.702530141276384	11.11772577475005	14.272756039398741	2.629681721005808
15.73880214848443	26.79928334946481	28.935128884187247	18.74262538324802	11.115983067898213	14.294340975150215	2.655050901462459
15.789858412326314	26.82715900245023	28.894521157372804	18.780784190767086	11.115140975492315	14.315059379333183	2.6824105782668464
15.839581054760513	26.854343404238485	28.850075116389107	18.816017331173644	11.116072607158973	14.335564046758474	2.710259612111873
15.888538936385661	26.879770658359337	28.802804443254683	18.84780584007387	11.116895144681095	14.355818710592274	2.737735168540438
15.936677392817883	26.90501384445358	28.75306615429434	18.87597678622812	11.118966265918212	14.374451223291647	2.7662428078493226
15.984847862306546	26.93008650520084	28.699923183725737	18.9004289477892	11.12369793313002	14.390181240333476	2.796989811079548
16.033640987270733	26.953966403566618	28.643431801497393	18.92325761661778	11.13341011170647	14.404992879426171	2.828654861751863
16.0834157592926	26.977201582812015	28.58504381408712	18.945331247833792	11.142846181671473	14.41896757524286	2.8611402113141646
16.133670961633257	27.000301498568394	28.524441831002925	18.965370120477747	11.154031243997096	14.433388161926757	2.8954347425252505
16.183748133485842	27.022936044831674	28.461919984628036	18.983027032605154	11.168679362641523	14.44766649720923	2.9312566963451347
16.23334224853096	27.045074185960633	28.397741335811936	18.99872195270839	11.187563149305944	14.460795448247113	2.9676480370755547
16.281638242628638	27.06694572423331	28.331173508664524	19.013614999437678	11.205895035947465	14.474456643534534	3.003586970955785
16.33021453732196	27.089686946845337	28.264112919471305	19.028258731397578	11.225282445182033	14.487508870937683	3.040340780285576
16.379203005224955	27.112932159830613	28.196890242695652	19.04294228809783	11.246283252754056	14.500562942704933	3.078538717660376
16.427606356508377	27.13603919113121	28.130070227449036	19.057619441633292	11.266450170158643	14.51540687126381	3.1156286830480857
16.47537826972674	27.159126808028734	28.063530351072473	19.07194175505339	11.28398322948234	14.532478700975203	3.1509910676399606
16.522935189835714	27.182510166170857	27.998537704927493	19.08476840598214	11.299657637542154	14.550123074727614	3.186657527584532
16.569157453514567	27.206094011425286	27.934082415868737	19.096023583540482	11.317643771340077	14.568589827464756	3.2221198141456364
16.615139259355026	27.229652393635494	27.87095819282292	19.106187280221835	11.336974078296468	14.587107610617254	3.25621607629204
16.66065391928872	27.25345587411884	27.808750959928695	19.11490844442533	11.357372496434165	14.606725797899719	3.289408415558327
16.70649563910865	27.276022402258857	27.748796986288355	19.12247248764004	11.377825852463875	14.627643801130391	3.322689546754273
16.751785341858692	27.299035310562854	27.69116849043285	19.129509707827435	11.399606274909152	14.64879583317815	3.3554470688572997
16.794292686059443	27.321333882910675	27.63487413471415	19.135430907431676	11.422081925520663	14.671470379032826	3.3867536876486035
16.834012856985364	27.343715994360952	27.580735101204017	19.140932776332324	11.446321066012795	14.695321169293736	3.4163854929726925
16.870941848032956	27.366143319920393	27.52779474312829	19.145933617941278	11.472769997040535	14.720057211492321	3.445891408036968
16.90532314544209	27.388972938023276	27.47770458904989	19.151000771992493	11.504301429993752	14.744987249047778	3.4752859821309223
16.937436387172706	27.412176997755783	27.428525335574104	19.157175906131535	11.537604631332547	14.77127164694114	3.5027750266976283
16.967938761736587	27.43563102616349	27.38095107299471	19.16533013644411	11.574353195245196	14.797659141574846	3.5288531473168585
16.99521521083186	27.45912687692209	27.33469813547905	19.175931503095434	11.613352092125174	14.825924588355877	3.554009368098861
17.019542799938254	27.48228828489145	27.290022257060333	19.188638999153387	11.653286946993784	14.854618165332248	3.5776071468055584
17.04011746301604	27.505945665896956	27.24630679118707	19.203203332528524	11.695411313445621	14.885624301850145	3.5988091024655096
17.05784100516492	27.529172584045096	27.20373835172798	19.219616532267526	11.739523081982618	14.918842355590035	3.6185674781497563
17.073451327622333	27.55266099517159	27.16206315157943	19.237513835969263	11.78688225911761	14.953023909892567	3.6379744240500123
17.086151510825687	27.57631111353383	27.119880008999154	19.257096373986233	11.83521418095002	14.988393126839826	3.6566908052527403
17.096915222809525	27.59927256161897	27.07701652271487	19.278807271437778	11.885094066826856	15.024116098968836	3.6733609059225896
17.104546077325946	27.620633710839204	27.033238651660096	19.302525392802025	11.936669305333524	15.061203474064715	3.688134143822112
17.108348384452352	27.6405860955598	26.989841819320954	19.3268707685352	11.991181686872546	15.099046067587212	3.700660686339367
17.108454604454334	27.659662487633625	26.94634084082151	19.3516271340263	12.04493626835217	15.138386130135176	3.7117630665003887
17.10617954158709	27.67821861164209	26.903108973775886	19.376874726236224	12.099685787466537	15.177456916858624	3.720829125253798
17.100332747504602	27.696488620563528	26.86068452609214	19.402648523494786	12.15598754007348	15.217333947968076	3.7286390009797645
17.09179317483603	27.715323051398517	26.818791135485597	19.42924226914463	12.212623179422854	15.254785625365777	3.7354552842622923
17.080060461506328	27.73455165590051	26.777174991018292	19.455930847224483	12.269865601339458	15.290710956364645	3.7418391390833303
17.06578631218486	27.754264268057433	26.736848800555343	19.48264922202183	12.327502831257117	15.325504858856798	3.746557695510671
17.049587340344516	27.773412310965004	26.698808500308303	19.50797355851336	12.384959470015856	15.359762570140234	3.7497953687958465
17.030366418398913	27.79199559200189	26.66334638052985	19.5315391963745	12.442764863445541	15.393822586537873	3.7526078841643447
17.009601461169723	27.811053110925045	26.63048862360193	19.55380119518161	12.500343762794481	15.426389246184813	3.755577806711264
16.987507887204156	27.8304736805085	26.599825509846756	19.57594843146924	12.55918961621516	15.45669162976086	3.759317121670816
16.96362133734751	27.85055834813111	26.57189714564738	19.5972656510105	12.617836346921907	15.486226413942587	3.7632715309085594
16.93841377178622	27.87063283065991	26.545828888720546	19.6167095358351	12.67590175460911	15.516078265668371	3.76738638786616
16.91214924917616	27.890273393059193	26.521360816250994	19.634467503121474	12.733712355685855	15.544350256644842	3.7709093218903202
16.884676113872786	27.908344219003336	26.499391220857866	19.65042211241849	12.79270319453271	15.573699317449451	3.7742558869097342
16.855585474672733	27.924971179410083	26.480183216184752	19.664877329523538	12.853436833922652	15.60227730104263	3.777256739659932
16.82519945798338	27.941094374998123	26.462857590832375	19.67859947333968	12.915274349966243	15.630655128857658	3.780625199906225
16.793367668529047	27.95723852092908	26.44621948274	19.692591533335488	12.977262627632406	15.657580894833604	3.785337047616956
16.76007861059059	27.973353480947868	26.432076540313837	19.70778278240715	13.039699153303879	15.68458963261075	3.7901836101007933
16.724626309410453	27.98928220712418	26.419252439951723	19.722746215467158	13.101884622150047	15.713725057344568	3.793902667260288
16.686311176017508	28.004782420824746	26.408598443270364	19.736923526619844	13.16145982056906	15.74492359657436	3.797021916109553
16.64502705582177	28.01897997478165	26.398955536316002	19.74990284294528	13.221501496616142	15.775826670968986	3.799359516739119
16.60080341206468	28.03197820763847	26.390848452790998	19.763401257967832	13.281240445881867	15.80684698249905	3.801587904174659
16.5545275405499	28.04432486021356	26.38401775085088	19.776396937954008	13.341192665701216	15.8383402130669	3.8038952141252373
16.50685323013746	28.055289375864934	26.377459863897627	19.788167437567232	13.401060201558357	15.869709860469676	3.806229087235536
16.458936775861666	28.065075786230523	26.373309447660354	19.79934294413243	13.460955490439213	15.901243092861515	3.8083561038272653
16.40968457125738	28.07201589637511	26.371458003071876	19.809366632151967	13.518199834866763	15.933019533563638	3.809957789712865
16.35913569191828	28.07507726793657	26.371179854838402	19.81797381191709	13.574876848085163	15.964726321389097	3.8097865929200374
16.308414373204595	28.07457671455905	26.372012712961077	19.8251466497043	13.62999146973757	15.994826494898252	3.8100091148781874
16.257561131806973	28.070420093606213	26.375142382846338	19.833081238141208	13.686488456977958	16.022348113355395	3.8107119737928614
16.20797684387992	28.063331818834897	26.380119346867485	19.841094189945274	13.744351149058621	16.048669157027792	3.811565368868424
16.15940700405102	28.0529716465489	26.387577462682486	19.84883288427729	13.799726115064141	16.07532400439486	3.8130064002746167
16.11140338591553	28.039415119878768	26.396085523445763	19.855559162771222	13.85562843884578	16.10141494701063	3.8149510000130027
16.063604181044344	28.023229298810065	26.405788842850964	19.861912606504582	13.910834666940033	16.12575935532609	3.8169315227891607
16.015001006007633	28.005144184990694	26.416688713492828	19.86811700226456	13.96454290009487	16.148508790283962	3.8182907228256235
15.967025465350886	27.98364856295092	26.427514282075883	19.87255499604674	14.018000082820354	16.171086047802575	3.8191990264069386
15.92034523106416	27.960206097883432	26.439262000731944	19.87636982058073	14.070828469097304	16.192443522305908	3.820526661224317
15.875383351768907	27.934881905654315	26.453325851993434	19.878393886543943	14.122518213773983	16.213162069036496	3.822864313241885
15.832516746716406	27.908240384877836	26.468866032685536	19.87849565711878	14.175798715886984	16.233752627211114	3.8253418040769542
15.79158499925808	27.8801674205767	26.484398481666908	19.875286600197892	14.228668581147902	16.254081663725653	3.828365780147938
15.750055209251967	27.850542113705295	26.50012316288398	19.868513860834607	14.281182952154685	16.27279664696051	3.8327211594771775
15.708393986165717	27.81980000353322	26.515309755609422	19.857359734927922	14.334240700380706	16.291105581699007	3.8385193585650375
15.667085042256309	27.787769123037645	26.530736403123413	19.841443477891087	14.38586076929304	16.30747425010065	3.845143506948277
15.626648958236556	27.753920664144044	26.548056365590682	19.821968537867818	14.436297520474145	16.324010589384613	3.853717951334843
15.589062164195772	27.718536181199017	26.567448131954052	19.799211028755114	14.486620176137112	16.340053834755423	3.864923169827518
15.55216110423481	27.682035644143564	26.589715424335	19.773115362453918	14.535498716831617	16.35357541417951	3.8785192179959647
15.51726229406121	27.64351007634685	26.613220739525392	19.74317403340588	14.585498523752939	16.366854957585748	3.894006274233359
15.483997930495816	27.60334805491615	26.637336506425473	19.709877401596845	14.636224740105991	16.38038083085978	3.910604080349667
15.451629364920377	27.5624001908447	26.66314526264234	19.672092024883224	14.685064433904971	16.39444859004663	3.9291889391878705
15.42032442575912	27.520581539381695	26.69175010563976	19.629642399142874	14.730184531137551	16.408884171570985	3.9489039298968858
15.393136213325127	27.477295707346972	26.7231920758778	19.58360305005952	14.773061931297354	16.424919956238956	3.970054121579731
15.369549301826193	27.4330460654316	26.758739935745833	19.534818697997164	14.81524931012097	16.440161416888856	3.992116274743268
15.349387450244295	27.38856288652265	26.7980297467834	19.483273582940857	14.858660418777124	16.45684648349439	4.01488586189775
15.332848430105084	27.34438191597788	26.839783572297662	19.428492216104807	14.902411939510646	16.47353753169044	4.0378648870017715
15.318284612454965	27.299968253848405	26.8838067922028	19.370211408799744	14.94762022959265	16.493338204701242	4.061446459975103
15.306510269545527	27.255444511319023	26.930217652493475	19.308691924039383	14.992353111793244	16.515913152531397	4.085834670865758
15.295823702551386	27.21140395855082	26.978461542795174	19.244080490493225	15.035209225418159	16.540444772060013	4.110564100662807
15.286554341075439	27.167786642812818	27.028668854666456	19.177857859159904	15.07915773342578	16.565104429510196	4.1358905385652935
15.278899308543942	27.12452351900034	27.08065955175236	19.110520244488093	15.122386516580518	16.58937214152209	4.160647697674035
15.273105664481276	27.081252691054864	27.134084786682415	19.041811491380255	15.167281233073355	16.614969143802472	4.185464380900621
15.267457441491274	27.038568298731548	27.188397201039635	18.97148466619476	15.213972931841143	16.64230689494854	4.20973006230371
15.261932402428599	26.996316970561075	27.243025513272666	18.900307241721876	15.260945971818293	16.671948182044932	4.234659096563897
15.255836843363848	26.9541120884383	27.2992285209346	18.828498759510346	15.309423089517677	16.70202311636721	4.261096950230935
15.249416111688769	26.912197834832806	27.357520259315265	18.7560040355199	15.358897877527562	16.7348492703085	4.288813337572304
15.242818674623805	26.87121155604884	27.41726497377716	18.682984303860774	15.407376698887935	16.768291524353366	4.316635334465873
15.23685925654056	26.831851005539008	27.477705515005482	18.61021470212244	15.455734297764	16.804079441609684	4.3435758096176125
15.231931243368566	26.793160978655255	27.539465774605628	18.537746688389817	15.503788795691912	16.841161078806234	4.370140226706645
15.227480779313034	26.75646408618568	27.603991435972453	18.464162768770656	15.550065784180008	16.881627113744567	4.396501073597364
15.22290236840271	26.72150238989727	27.669263085448087	18.38920235561769	15.597273729301838	16.92406614443176	4.423850855231888
15.217377610410962	26.689001854303644	27.736096824251803	18.31525575938623	15.643947494598743	16.967505940019358	4.453092398741013
15.211588982876025	26.65831226480134	27.804466886804153	18.242170724738788	15.69040841700809	17.01165099627253	4.484311022622597
15.206042359742064	26.629952175724274	27.875601948001577	18.170221897871716	15.737523577331045	17.056978809719592	4.516533382810329
15.201862916911532	26.604761335653833	27.94880502148136	18.09819816864633	15.782158757412573	17.103608712320653	4.548385942867129
15.198900217487564	26.58194572536981	28.023088131729875	18.02736651590131	15.827080498312467	17.151585938496446	4.580356860042078
15.196687592916343	26.561082016726914	28.099597069770926	17.957696192038526	15.870635859571573	17.200914846944062	4.613318957373889
15.193814192083046	26.54144387491641	28.176856673113015	17.888611567090635	15.912371794166154	17.250425274939072	4.648348867253945
15.190577350601226	26.52458769462495	28.253771587625483	17.820753395941615	15.955350905795083	17.30082845055892	4.684571631148244
15.187601004205364	26.51003765754332	28.329757463414175	17.754895756124007	15.999417189109334	17.35126381703621	4.723316461133081
15.184621742708613	26.498314691995517	28.405722922309124	17.691457173362725	16.045461413460405	17.402081173365698	4.763708842317481
15.182772524332602	26.49023870536763	28.480929355166264	17.62846122140338	16.091366822057946	17.453034441500233	4.8048437783708025
15.181219520184746	26.484777444886454	28.553414815109537	17.566882471665107	16.136422426148798	17.504386296324025	4.8461786427474545
15.179705107376755	26.482559402678053	28.621706538001533	17.507438838260775	16.183306380072143	17.555262251547607	4.887868624456247
15.178226320539494	26.48246842528686	28.686542490961408	17.45158793649885	16.22956646854047	17.606073640482855	4.931716538136151
15.175685099149687	26.485311727434354	28.74861457739294	17.39904940782949	16.27395235253377	17.656769771747662	4.977898935359778
15.172206688188773	26.492088589981034	28.80614712248637	17.349738689645438	16.318408168593848	17.706915979323067	5.025251491455626
15.167189771557739	26.502354913173825	28.860471462218268	17.303930297031833	16.36441798907387	17.757312847765416	5.0740173282419265
15.160868491544354	26.515162108457336	28.912618064086683	17.261560723593558	16.410759847485878	17.80762914527189	5.124993250332574
15.152507331941935	26.53141733535575	28.96080475389347	17.223254912264643	16.456035904466447	17.857744271181748	5.175479178168064
15.14188676171338	26.54951084524063	29.005234143930657	17.18889266524174	16.497988977260913	17.90872999378673	5.225829852818011
15.12891826250412	26.56869807498376	29.045648094906145	17.159641372663952	16.53906034454339	17.95986160318108	5.275525647039587
15.114129080883233	26.59006104864289	29.084744287428705	17.135162137579307	16.579814328079696	18.010343407219096	5.324297766343795
15.097261367576678	26.613144137218796	29.122028098164137	17.115891106973194	16.617096171403773	18.060662727283482	5.371524740062464
15.07851388789889	26.639757964589123	29.156488229904976	17.100937680464387	16.653266537257853	18.112082067284494	5.4177594055785905
15.05858383379401	26.669485111977032	29.1871418603012	17.089230447070953	16.690052964908993	18.163399381368027	5.462350892538172
15.036338772464266	26.7023138337734	29.215529032353196	17.08144325049026	16.727324157697762	18.214833535358128	5.505805417732342
15.014119463502386	26.739015996020417	29.240393459503675	17.07841489777113	16.765753715035654	18.266502474129783	5.547515391311362
14.990400744234924	26.78039867612596	29.26240495894201	17.079637908211023	16.803966224272006	18.318730402933344	5.586181041214595
14.965653502702095	26.82499650313884	29.282708563730257	17.084162030308132	16.842359004922123	18.369360192129598	5.62454653825472
14.93940198888266	26.873858119430338	29.30181195078558	17.092986326012177	16.881605740157806	18.418390041924955	5.662541197359125
14.912904258549256	26.927461951092706	29.318870145650955	17.105024119205883	16.922482727845257	18.465697063117087	5.700262487948737
14.885345782843217	26.986657061704992	29.332327202813374	17.120342107656995	16.96384195795067	18.51063014716156	5.7378883359094965
14.856936542237275	27.05053327170044	29.34248358132509	17.13752348612335	17.00772806759649	18.55515721209942	5.776740453248657
14.827604045286488	27.118238333926932	29.34943612425021	17.157758633066297	17.052189116733583	18.59803960122294	5.816429776520309
14.797137710195328	27.189550622423962	29.35381935733767	17.180984203846567	17.098581535556328	18.640367073997147	5.856677636956396
14.766945382635187	27.264640238749102	29.35499022851672	17.207517030048045	17.143879509801902	18.680621919859956	5.896091001938412
14.736025472785435	27.343527011897667	29.35424442928202	17.236802967674194	17.187584059711483	18.719036072054497	5.935197492062389
14.705861134953658	27.42533794872456	29.352144522598287	17.268492995039338	17.230614827155794	18.755835774197	5.975650258557693
14.6765806183693	27.5109967425639	29.348572971727254	17.302002956304047	17.274609087029365	18.793190797056745	6.016573935318142
14.649540364697256	27.60012963219943	29.34298545470179	17.33677380431059	17.319224821034332	18.830481532748514	6.057405933257708
14.622697990743752	27.693103857047426	29.33579854620064	17.373027721549146	17.363655236669832	18.867219939444162	6.098401213972055
14.597174564855695	27.788751495241517	29.328293049868886	17.411232081526062	17.40755224461854	18.904863369656393	6.139328184824382
14.574198187875949	27.886633391757098	29.321274557313906	17.450918444860513	17.45046177312608	18.941383762722555	6.178548129308341
14.554231618430801	27.985446110813935	29.31484686894591	17.492189150290574	17.493412080512947	18.977957263718594	6.215419850345728
14.537326797131184	28.085821116537236	29.30826112314987	17.53530967601495	17.535958298043095	19.013680406280532	6.249714111099386
14.52272781575783	28.186851774216915	29.3014417509861	17.57926715800027	17.579288502270455	19.04891766664366	6.28395257896597
14.510254988954825	28.28701774016668	29.293440245435036	17.624080977225105	17.621959416274006	19.082832789933068	6.319066960784579
14.498353492646503	28.386619067182927	29.284704522414383	17.670261316714832	17.66471672335745	19.115689009085084	6.3542329678127
14.487145515707772	28.48497805589456	29.274559205520536	17.71880969573768	17.70803126843608	19.146297286516802	6.388945100423593
14.476655034228829	28.58129195641599	29.26350856354448	17.76912914816698	17.751890038301454	19.175672102100567	6.4235521922755225
14.468719920767311	28.674783312873952	29.25228355134105	17.821594054922397	17.796978303919442	19.204345379154038	6.45657620555329
14.462809242215588	28.76561281916952	29.239793771007996	17.875201196720973	17.843186475982968	19.231208269903497	6.486926637508563
14.457747228135549	28.853324979453358	29.224747813013842	17.930677894901446	17.890448968674775	19.256939519377397	6.516392392904161
14.452177777239642	28.9390215896355	29.205846072975003	17.98833495621255	17.938278085161794	19.28025357235867	6.544845648004444
14.445604151318234	29.02185813909698	29.183194127790678	18.04779278045094	17.98382184861526	19.30049609015962	6.573999522980841
14.438834070588287	29.10240685022405	29.155973881034967	18.10973207686756	18.029971230836566	19.318938987280614	6.6027284760852485
14.432225954530935	29.182250202297798	29.125969903012376	18.172891870392768	18.079165920986	19.335519223920688	6.629710312500165
14.426481317631179	29.260874833633327	29.092552512282253	18.236368989310446	18.129612196389445	19.349977979004674	6.65528287307689
14.420578964189442	29.338740169949673	29.057250978342307	18.299587408913993	18.180065600905557	19.363398766223828	6.679540739479402
14.415083436961025	29.415977574912024	29.02065552694155	18.36303304394585	18.2280964663861	19.376001838807724	6.702382511561254
14.40793441021172	29.49182893117214	28.982953770064608	18.426645751412494	18.273709314362314	19.38774545705517	6.725161047369272
14.399537719249317	29.566954442617114	28.944574486292883	18.49051607824748	18.31754590496097	19.398452503406062	6.750164622495065
14.38992704376987	29.641295543693865	28.90620110825749	18.55394623958417	18.357832994481313	19.40813631227619	6.7761618412203894
14.3795479595352	29.715709532654728	28.868350702576805	18.615819517913497	18.397712500783648	19.41768870944404	6.8028017667813945
14.369718700332315	29.79003096141521	28.8314957689306	18.6757915507873	18.43965061893888	19.42817415883912	6.82896774115154
14.36099469898418	29.862927468189813	28.79696089340137	18.733351525526075	18.482872493475377	19.438727385110546	6.856147175689507
14.35289065393383	29.934938060913563	28.763954999592414	18.790026610828132	18.52454529233334	19.449263694021482	6.883818541627554
14.345319053594732	30.00724561075434	28.732984687322904	18.846693426639177	18.565565580423158	19.45992133509946	6.91095969938147
14.339537215156797	30.079620683942412	28.703285517293807	18.902548118832748	18.60540274465837	19.46998403105005	6.93893726807162
14.334174746404441	30.15211339168913	28.67375416421612	18.95650409195014	18.647367025923835	19.478222412011007	6.967962951181133
14.330806096865253	30.2241211840926	28.64474248579367	19.00804167321028	18.692190281214888	19.485345425284667	6.998538491877982
14.329095643711433	30.295412754923607	28.616183071786335	19.05671160979836	18.74036238713278	19.49185079007382	7.029898982487091
14.329239639662221	30.366390052993427	28.589280038231315	19.10266704257113	18.79309290568507	19.496585289522717	7.061857456190666
14.33175421418365	30.434934080090663	28.564943418164997	19.146248331171304	18.850666742976582	19.499048004787067	7.094563847280599
14.33566119808729	30.50150937819564	28.542686440747545	19.18713791911688	18.907619607415697	19.498624282501343	7.12791957888664
14.34086062893437	30.566978246991088	28.521039998101447	19.225474147087148	18.96436214900594	19.494315756365232	7.1615383201995435
14.347241919031141	30.63090543794995	28.499854387383213	19.260736066289137	19.019826609611435	19.486900153364626	7.195199269218228
14.353866827582198	30.691631615217677	28.478177379535502	19.293053407463812	19.074261369494177	19.47658712587224	7.230178263069632
14.36079884763291	30.749466583994042	28.45640625525782	19.323500336586637	19.128367331548127	19.46440313488897	7.265675662414268
14.368732390600409	30.80435009841319	28.43487678932696	19.352906626237896	19.181122305383713	19.450874874008463	7.300555577489256
14.376746162122489	30.857522631312964	28.41348324757764	19.381594005306386	19.232624163671844	19.436566931019378	7.334201199303006
14.384426977278428	30.90834870133563	28.392348466092212	19.40956932852973	19.282806788010603	19.422018131585133	7.367029450956359
14.392984843038239	30.957398862541833	28.370227855238937	19.437770484024384	19.330696703145428	19.406689334832095	7.398035416575702
14.401233358561425	31.005813068654486	28.347401259354733	19.465427847889202	19.374305902788052	19.390697109904448	7.427777551117406
14.408810347415596	31.05353139367431	28.32405053615223	19.49378706850833	19.416241715204016	19.373341986385793	7.456072992826549
14.413463607651527	31.099772362369716	28.30222788666327	19.521956207372334	19.45614278070645	19.355476440383438	7.483275938810339
14.415180509836729	31.14402077777258	28.280871511469588	19.54975854047083	19.497787826917374	19.33734672958579	7.509702913929324
14.415378974555145	31.18770450152977	28.259882486300683	19.577388216233672	19.540091443400925	19.31829820777092	7.5350232133562
14.413137831539975	31.230158203907525	28.239268824371905	19.604966363697237	19.580756382590096	19.297421027590723	7.558295184470415
14.408460193267684	31.27161205655461	28.218971374777425	19.632040894547472	19.621592535411526	19.275888670512504	7.581150919377899
14.402317606712986	31.312645035418715	28.19783752116011	19.659276326494574	19.660637429858056	19.253103592502747	7.604630284053399
14.39535297871792	31.353575601036177	28.175863255693308	19.686696706901166	19.698999910804908	19.22723749740671	7.628213167352785
14.385580462363162	31.394266124078193	28.152828690892484	19.714569721866454	19.73748928044871	19.199362179956903	7.652782354171247
14.373150875025308	31.4354482015927	28.126854466504362	19.74297306277045	19.77572463703173	19.169233283321145	7.677919886407899
14.358003951843886	31.476672619154964	28.09865450870736	19.770968139659203	19.81206464166742	19.13697737844117	7.704350720457666
14.341905735504998	31.518997828018936	28.06732801672078	19.79927686094961	19.848523267264955	19.10337060392696	7.729643537677397
14.325045248592572	31.56365845350704	28.03422565965036	19.827949269337545	19.88434070849011	19.068176724445987	7.753424486825691
14.308545809052927	31.609272171027722	27.999881966744084	19.856529464215924	19.919622115635296	19.031275241004117	7.775860769450309
14.292528049628503	31.656478468478554	27.964230074258374	19.884572448699327	19.955255243252708	18.993831799406358	7.798484347509443
14.276611398225286	31.70603216036035	27.927133166970787	19.913057795261413	19.990572774025352	18.953898661062958	7.8203222758351565
14.258853341738849	31.755852483324592	27.889184431396824	19.94135484303144	20.025218767074247	18.911001188789946	7.842232568275036
14.239150763848263	31.806631497181133	27.850785390583923	19.969358523266425	20.05728834505202	18.86765368703161	7.865129387330339
14.218107900795504	31.859325162399273	27.812066762292055	19.995938812834975	20.08707188469756	18.82405165731396	7.888594598728058
14.195666411514186	31.912715833703523	27.775432690436197	20.020812166282074	20.115962802642503	18.780047242455215	7.914385409346054
14.172619754709782	31.968052880973374	27.741442646322525	20.044919791047885	20.146683729789945	18.736137434817778	7.940758718552007
14.148204235128494	32.02452407199234	27.710293403835436	20.067631623607475	20.175722015903265	18.692238288640738	7.968793272291797
14.122500101698002	32.080615052191376	27.68084532269013	20.090469297265077	20.203432286844276	18.647634961267748	7.999951431136496
14.09448976080622	32.138405429687516	27.65265169720896	20.113944960099637	20.229037397039093	18.6020395218844	8.034024073433946
14.064426429193306	32.196746487466854	27.624447902141448	20.13843313591153	20.25388016417101	18.5553868296453	8.069751585550252
14.031538817771123	32.25605515846383	27.59604081058489	20.162965687112543	20.277959445561265	18.508325417940966	8.106448072136548
13.997747872460886	32.31851828894534	27.5668437979849	20.188310304678378	20.302406255713603	18.461881363954237	8.143239353292598
13.962283507520148	32.3831976402395	27.538796086013622	20.21445853758529	20.328656979619783	18.414759672779084	8.178874918470203
13.925636576050495	32.44920495954333	27.51222766400838	20.241473100793932	20.355534275454087	18.366501312359663	8.2141010608758
13.887576866698344	32.51653296702292	27.485811852143907	20.26992550045391	20.382072111771322	18.317767332858203	8.247087691457477
13.847897594511242	32.584742652382396	27.45755691346726	20.300191457402338	20.407941897626635	18.267807658754464	8.278725561251775
13.807322787360667	32.653951211278795	27.427401037431192	20.333401586528634	20.435215179736613	18.21738893935709	8.308810434359005
13.766119456157872	32.72447979101941	27.39655093449755	20.367494133277617	20.461932469448453	18.166637892900887	8.337372861117863
13.724705004627065	32.793826239806684	27.364223474500772	20.40134274682408	20.487487027305047	18.116438971478324	8.363714722305748
13.68209993627435	32.861691439640076	27.332249561286513	20.435203503837204	20.512227108236214	18.0672872692649	8.388622297270675
13.639728367099071	32.92804999850926	27.30152339572548	20.47040174587317	20.53497841472477	18.019243732320064	8.412187020279157
13.596144029212544	32.99253771036812	27.27247542903617	20.50633759333097	20.556542358603654	17.97244065425837	8.433369496440623
13.552999172146057	33.05466228679235	27.24209335281939	20.5439037502054	20.576057179197626	17.926688216825546	8.453437193597162
13.508956209093338	33.11448023684327	27.209319643024607	20.58296015752396	20.593089055264624	17.88313348370105	8.472103409619253
13.464801228279386	33.17195528288179	27.174625936662736	20.62302630466296	20.606222794619615	17.841169092580664	8.489478961713838
13.420379901881432	33.22556618244665	27.140205232653063	20.66410331618258	20.617735170005357	17.802413282632468	8.5065783294491
13.375627231324964	33.2744568015059	27.106530090879893	20.705739719828685	20.625737201010125	17.76722315807862	8.523700087393467
13.329541238813546	33.31863491269897	27.073286963611228	20.748281354231825	20.63323722730008	17.735750542152978	8.54071658011912
13.283094049079086	33.359037028421525	27.042704528701535	20.792305067719454	20.641615930204686	17.706990551875894	8.558850619496063
13.235612841103443	33.39620036040711	27.0134411811988	20.836927307577756	20.651486251093637	17.680601855134114	8.5766959918525
13.187177385272971	33.428952311906954	26.9832416244796	20.88025557334901	20.663744426709428	17.65716101530926	8.596145275814374
13.139181180890652	33.45687061243442	26.952272426335032	20.92269386601368	20.675350690702064	17.636149464478628	8.619141075921075
13.090589961837962	33.48066023522065	26.92082919789629	20.964506998307137	20.68648404963779	17.617103118650252	8.64342346895565
13.041633878532854	33.49963065680617	26.890639758692142	21.00577288515044	20.69981883556911	17.600197805213476	8.669008326288381
12.992621469390345	33.51240295388493	26.861806202680967	21.0461079293272	20.715104359724148	17.585155623466143	8.695424760219337
12.943629096767806	33.51956786069215	26.833392478938794	21.084455173370753	20.729506537519594	17.571847052290973	8.722906787189242
12.896060885099287	33.52252390199026	26.80401988179558	21.121704441266743	20.745394497450818	17.5596003013981	8.750999128079508
12.849810029800162	33.522634642116515	26.773466869249088	21.158198205690432	20.75975542641715	17.54767489335553	8.779308200897317
12.80294349172422	33.51905514793624	26.73969815554744	21.19373228744186	20.772160515010427	17.53719275752131	8.80729848618488
12.756648747504517	33.511939303809804	26.703160666603267	21.22875447937417	20.783446693810685	17.52821795894826	8.836328016661842
12.710104303115635	33.501116705790004	26.665540621708114	21.264613174237688	20.791723686136695	17.519942158087837	8.864377784458217
12.662782349159592	33.486231264050424	26.628144343382257	21.30115428766388	20.79998170407477	17.512427475026925	8.889721288921933
12.613649554937082	33.46655546418972	26.591612157648903	21.337678329673682	20.807888135304854	17.50687994375231	8.91401635599285
12.563756780251857	33.44257649421348	26.55524072474408	21.374431565824576	20.813964451155403	17.50308638805961	8.938244439559208
12.512402498995447	33.41573314444095	26.519309200201	21.412124043401672	20.81887091287149	17.50168125636002	8.962257551434952
12.46005741728911	33.385421517350046	26.482893613163107	21.451105215578306	20.823378646459087	17.501855005011016	8.98536137019418
12.405662986492247	33.3510855601032	26.44740814570913	21.49095188201066	20.827239555539375	17.502724321340008	9.00830692585855
12.349093475635698	33.310916389470044	26.412965051385534	21.531866650608517	20.831806084495938	17.505874465542934	9.030853520765447
12.289583855199382	33.26668501153865	26.380009264836566	21.57360457790684	20.8365223830383	17.509744580673974	9.052166721457048
12.227907708311962	33.21856515261815	26.348076998863746	21.61708551749323	20.839401648019596	17.514106371362637	9.072352290817953
12.16475052939933	33.16721113267621	26.31735225379368	21.66135880099207	20.840447044910647	17.519303040284036	9.092632638742005
12.100369293568454	33.11321082729085	26.287137911845107	21.704927509460468	20.8396509687491	17.525357863860986	9.113047142289723
12.036382626430637	33.05708254412282	26.257129319812485	21.74808453956976	20.838953934903014	17.531703196411275	9.132984541991071
11.972155394302419	32.998926296065264	26.22732787116833	21.790714432008176	20.836518617845034	17.538296834452574	9.151553597902023
11.908250943857626	32.93867089463935	26.19700131435614	21.83364818868876	20.832523164537815	17.545546744125836	9.167967570321501
11.84425536153185	32.8769899127097	26.16679721436153	21.876545842915867	20.82603430770254	17.553232506389456	9.181404184014632
11.779643838374836	32.81549323020566	26.136129261235073	21.919519256901243	20.817087484685405	17.56140619836164	9.192661688587961
11.715453327228612	32.75539982374684	26.104834598736115	21.96207479964921	20.805871514773166	17.570294010389883	9.201654288014613
11.652881416330384	32.69375682211516	26.073174185897084	22.00457123957857	20.793983114148286	17.581079557446664	9.208866277143098
11.591708572683089	32.630842507592284	26.04268749818829	22.046032125889408	20.780330996697305	17.59380856299259	9.21322920467139
11.53196872989033	32.56487349410547	26.012151775582648	22.08668215616517	20.767124036535442	17.608250205677866	9.214981758428356
11.473153709692443	32.49474008196046	25.981376475747307	22.127040157522792	20.75308583097511	17.623808888934818	9.214926480167849
11.414833114771547	32.421816425140605	25.949370564328348	22.167348795757647	20.73773590891115	17.63977927456572	9.213176366490638
11.357089413052176	32.34681760662527	25.915877899507304	22.209082145881226	20.721327926249415	17.65564930143823	9.210005014474888
11.299925293715795	32.26963522455929	25.88228234636227	22.25195021681168	20.70464363976804	17.67046304508319	9.206345926248638
11.243531689707414	32.19052580864147	25.849740197887023	22.295235587917794	20.68677289600704	17.68516141818018	9.20307974760349
11.188042375166086	32.109191202273834	25.81857661893774	22.3384557089553	20.66665431993624	17.698990530732893	9.198775657651597
11.132917752067762	32.02443476053792	25.786736629440526	22.381895521602022	20.64382114247365	17.712271634785658	9.193020218197054
11.077443243199498	31.938191781684075	25.754085571104476	22.426711583027604	20.620414638721364	17.72502842603651	9.186618512283964
11.021876447012586	31.851290791117382	25.71974384633638	22.473567146694034	20.596953810752275	17.73661897571704	9.180256077642724
10.9650812131776	31.764828332707875	25.685224893663726	22.522464072922755	20.57353617190116	17.747848395050873	9.174814002688521
10.90716157813924	31.680497373656248	25.650435228079353	22.573617582220805	20.54762132364077	17.757959888860288	9.170353864001395
10.847570864456983	31.59797074954587	25.61700743956895	22.626817416934426	20.520791848475078	17.768521848028744	9.165897660295233
10.787682136371776	31.516308109141914	25.58626351078648	22.68066995020577	20.496211556870907	17.778770237430823	9.162403063028258
10.727015162620326	31.43575328967594	25.5566344647917	22.73645725947701	20.471673510529058	17.7898735752886	9.15972001292616
10.66509964581644	31.357122707294685	25.52575207855472	22.795402865456925	20.449352910117707	17.801124985307716	9.156736929063007
10.601947924765431	31.280795133621442	25.493688044639526	22.85713654603491	20.428061585893257	17.813463806351173	9.15217718476245
10.537748286071881	31.207635136456936	25.46228007368091	22.921825958955512	20.40835109767025	17.8256786942373	9.146501948355814
10.472894463181268	31.139113297585467	25.430831100266122	22.988431200177402	20.385994277007963	17.837541989139797	9.139286068933703
10.409085787971199	31.07486821943259	25.398897838415007	23.05678837228215	20.361438500080215	17.84939315905461	9.13042419166043
10.34691828773379	31.01371437128699	25.3676765371093	23.1272446862686	20.33535627464984	17.860051584345893	9.118225061272605
10.285311883612692	30.954391709502293	25.33767910004946	23.200268244764423	20.310174457742985	17.871127317060182	9.101589974288757
10.224556294777718	30.89793593894078	25.308637320726543	23.275936954127946	20.282734263475245	17.882737743591505	9.083027150557443
10.163861291591871	30.84376381919417	25.278939059021976	23.353599700393318	20.249613850056267	17.894546304604855	9.062021451929448
10.103719097216977	30.793096454533284	25.24870997596985	23.43252721177451	20.21605149527143	17.906335109721063	9.039096634421009
10.043592025456585	30.74527969285921	25.218536398431837	23.512818972066146	20.180690171065148	17.91834654662845	9.015326180999685
9.983313874561645	30.700392197348986	25.18863050003465	23.59416307249543	20.143175965036633	17.93113298963914	8.992565706685527
9.924352690765623	30.657029636792593	25.159146428956902	23.67633010589991	20.10455560797269	17.945573437756444	8.970508939328006
9.86689786069155	30.613506787372792	25.13200408412863	23.75911937000501	20.067939019892897	17.961443929950434	8.94876720145879
9.80967264944769	30.56980788513465	25.107879417163453	23.842104786952607	20.030397775688442	17.979020474272193	8.92754266794132
9.753295687565434	30.528210167133793	25.084887134948772	23.925770678727535	19.992286213104766	17.998125547841205	8.90923997976893
9.698590950529256	30.488776628723564	25.061539041378012	24.008906155394445	19.95226310690728	18.01841700718634	8.893701659468187
9.64718248517485	30.451339657132795	25.037092743319644	24.090749380560762	19.910550794112144	18.038564031935717	8.879082656056347
9.597919644266213	30.417352606169924	25.01183105819236	24.170722886642526	19.868532443865178	18.059459197532988	8.865044436152086
9.549805661269446	30.385854103151	24.98561070730784	24.24824957919827	19.82294146342934	18.081210329539818	8.852373019876207
9.504511456555244	30.35673687606124	24.960162781024053	24.32312867702904	19.77718519703745	18.104061663008736	8.84089014541535
9.460716891165227	30.328045978279892	24.93597861157268	24.395813605196125	19.73005111598666	18.128704599517135	8.83038404109911
9.417908026093516	30.301332647590623	24.91287152617524	24.46651803266109	19.680257823861968	18.15338529290152	8.82120215215419
9.376071499019513	30.27711386915778	24.889508390268055	24.535848296508608	19.6275898912481	18.18015072255248	8.814893298586165
9.334784674122446	30.253777671324425	24.865054476718562	24.602548582465214	19.575439814994798	18.2081236009301	8.809105858803251
9.294219416011302	30.231188234555454	24.83957887082614	24.664756375985377	19.522266941022913	18.238257501281925	8.801707164770097
9.25427562361515	30.210015663603176	24.81257474585586	24.723431681196725	19.468874705332908	18.27055994578089	8.794437405593483
9.213404478397306	30.189884985204333	24.78442981895789	24.779514157526233	19.415266517855585	18.304293551497842	8.788301934668064
9.173161665937492	30.169604552864566	24.755952145754733	24.833976344093795	19.364179500080564	18.33910411840304	8.782307837117958
9.13486840609326	30.149812214595737	24.72706426966728	24.886341635245053	19.31691418584477	18.3752118130673	8.775872344678136
9.09805453255871	30.131167723239614	24.696870772155528	24.936468895838605	19.270974040269078	18.412452376575207	8.769635480082805
9.064449397539114	30.113922183693074	24.664112870123592	24.985885549578907	19.226916145560324	18.450513262221875	8.76312513615589
9.033932927592115	30.09701209600153	24.628833322803995	25.03342246579812	19.185973484252184	18.490135029545392	8.755855348778619
9.005694148602787	30.079909962615307	24.59169130318912	25.07789613632918	19.146125409213834	18.528969681900378	8.74821090002453
8.979785334719573	30.06482867448703	24.55211246380916	25.1210738607428	19.10682819584929	18.56657797331253	8.74313749069522
8.955906061580475	30.052167151941163	24.510554943234773	25.164899431206	19.069913726534896	18.6022234870971	8.74052715170084
8.933830202429839	30.040677922662848	24.46879326325405	25.208939215923955	19.038404545340303	18.635536447437534	8.737842861812059
8.913491478990244	30.02880777453451	24.42638190728578	25.252003855279927	19.00817119690825	18.668071834563726	8.734283224287136
8.89437319307671	30.016770583849514	24.382907871869744	25.293201032364713	18.9794059208535	18.701283459801523	8.73132782362044
8.876655526923571	30.0044012218407	24.338339906564777	25.332647898135907	18.951420695078138	18.734006464000903	8.728994654493045
8.860101830973873	29.991218981672795	24.29305668557457	25.37032097071841	18.924074646024724	18.76609667094956	8.726324441924898
8.843878288512379	29.976949410630457	24.246683160987782	25.404197613451082	18.89710712799235	18.79756649327213	8.723137548426639
8.827776544749087	29.963047555095386	24.20075290669775	25.435914323106086	18.870717457020504	18.827278672357316	8.720752311311358
8.812854576626664	29.949638961914882	24.155018067925113	25.46561589539682	18.846179309663075	18.855441589054635	8.71820570482305
8.799500168662012	29.935101840026604	24.110576043137335	25.49264944251853	18.824528954811807	18.8823846166186	8.712291811963054
8.788085003046806	29.9185702934569	24.065735228518243	25.51578056080032	18.802800655208486	18.907787905450643	8.703033879237367
8.778009016398274	29.900974958220832	24.019569568681995	25.53623456123917	18.778759445928184	18.9322791145997	8.691998792082394
8.769426851351119	29.88217629162694	23.97306539951166	25.55455113042846	18.754670793458885	18.955285309589453	8.679573183499297
8.76213971388904	29.863076466650657	23.927224265914862	25.5723874278519	18.727409410751328	18.97633644788421	8.665815094866408
8.755466310259434	29.843876610841175	23.882843725192465	25.58827893877205	18.697123643261474	18.99510685324582	8.650917779649399
8.749841840727898	29.824225554617747	23.840266022958367	25.60164107391257	18.66535219119998	19.01195178085809	8.635616135383362
8.746043785514258	29.804137839797924	23.800367325674202	25.61373976445955	18.633900051236647	19.025987793964678	8.621366226428295
8.743541803589933	29.78332393081233	23.762281222233764	25.623944884173813	18.600819307562052	19.038015091881594	8.606909719195336
8.742195285419177	29.76106567980334	23.724653867898393	25.632202018002776	18.568102531443028	19.048160384312602	8.59192223334798
8.74087431111654	29.737681050122287	23.68788816970322	25.63881815303419	18.53458385090481	19.057057675871253	8.578723559984171
8.739067242303939	29.7142055961254	23.65332040887153	25.64440985537939	18.49934075130776	19.065626855692866	8.567665140171668
8.738261254524476	29.69011038134219	23.620952826451187	25.647913914424137	18.462951027669348	19.07244195185151	8.558346956410624
8.738983128738292	29.66407404296091	23.58990496639514	25.648767789816127	18.42908994500123	19.07748996449356	8.550006782256194
8.74109407345148	29.636695194693182	23.558708959671435	25.647055407674976	18.398084279174814	19.081610243799922	8.54239034107396
8.744408974989613	29.607502729716213	23.527672361991776	25.644605414901324	18.3692732600687	19.084995679782068	8.535959399903104
8.750298750541763	29.57612528256865	23.495926969265465	25.64132851876375	18.341112487040693	19.08693503012144	8.529989185795353
8.758378293152354	29.541500617133824	23.462357010921295	25.636436466858832	18.315756133015267	19.086863572349213	8.524589978992672
8.767542992757571	29.503982708959537	23.426559797445712	25.630537408032893	18.29348903751415	19.083914460292018	8.52022944223
8.778747870836705	29.465428946153683	23.38937578716158	25.623834521673157	18.269336605926075	19.077267741185086	8.51556917988165
8.791960291670165	29.42597600442276	23.34977245056483	25.615333927348576	18.24358022861338	19.067169545111653	8.510188160620892
8.80546876907046	29.384270915164652	23.30807363932428	25.603953999900387	18.218696161096414	19.053775584664958	8.502880353560995
8.818956058379879	29.340696958824573	23.264869097514765	25.591101775872858	18.19478364447805	19.038312681019928	8.494753528459166
8.831931762101657	29.297125961059475	23.22097507514069	25.577180758911936	18.16925233473799	19.02156083442289	8.487396034482487
8.845204067648272	29.251855426850845	23.176561237785585	25.56159550623779	18.1419185254623	19.002256552875117	8.479505748071784
8.85906618682935	29.20495908095451	23.132046896957423	25.543418695483442	18.113279203288762	18.979027263919164	8.469889941911253
8.870243167030118	29.15798397917761	23.087305608317074	25.521984172286263	18.08428168111203	18.952877724937775	8.459513143821358
8.880148184444101	29.111945726185276	23.04194134268415	25.49738749525446	18.052619395379406	18.923903179526857	8.447747351703889
8.88946466148352	29.06652422495289	22.99588176030622	25.467787717651245	18.018638675046308	18.893680930580853	8.434312014160266
8.897356107527514	29.02017705722153	22.948962627338577	25.433515801958702	17.98436705420999	18.86171812311826	8.42024972071235
8.904292889771087	28.973019114670265	22.902396651696655	25.3961686465665	17.949072218712466	18.828209523873042	8.406451490022013
8.910937339317599	28.925218851652705	22.856042366243052	25.35771824883018	17.91094156614047	18.79254199003877	8.394593941928687
8.916922635497125	28.877626918729522	22.810108452502373	25.31753402546255	17.869011973043396	18.75463370157641	8.383127610452604
8.922198759964672	28.829228515740436	22.764292909702487	25.275202486295104	17.82575262187932	18.713828663535427	8.371273382048669
8.92598719853361	28.780536363407922	22.719032477585298	25.230007551297657	17.78013115699828	18.669719875716122	8.36098565516617
8.927191128506156	28.730353568499098	22.673757586241813	25.182937613777206	17.73099235420119	18.62429516490943	8.35273931768867
8.926190225770068	28.67790147769487	22.62880451268208	25.134536404346957	17.676871365607916	18.57666337957254	8.346588382447198
8.922314457814437	28.62366499155578	22.586624644161144	25.082704785950423	17.620809070274575	18.52643831376485	8.342881272680799
8.915168903642522	28.56807895257516	22.547548569192728	25.029116507872796	17.561274642762	18.47410271013482	8.342197005279703
8.906038640864132	28.512761065944577	22.511063316781463	24.974379195926343	17.49914786206152	18.420482291108492	8.343544502534602
8.894500643513924	28.457367399839004	22.476512753436303	24.91637575779642	17.434830375742575	18.366448905814064	8.345404938914479
8.880606893896205	28.401138645679005	22.444837944022044	24.852985985941334	17.368009233287026	18.312778609319516	8.34761113653701
8.864406461717486	28.344057448694805	22.415794647635227	24.78459455176414	17.297520218487204	18.259505091466508	8.351792004309434
8.846524003426188	28.287659926006548	22.389594020346642	24.712250406009918	17.22441517639898	18.206662775896255	8.357955216934709
8.82713859746199	28.232539564732487	22.366872420848747	24.63568768376959	17.148566958465537	18.15433734705867	8.364500678944356
8.806746536625942	28.179723516899987	22.34820161597734	24.553919770359652	17.070731198414887	18.102759953492583	8.371709946954896
8.786056047521312	28.12800559908645	22.333026683664787	24.466562053687767	16.99225204052205	18.05215637593101	8.379538293849643
8.765744705200861	28.078426385077744	22.320061518305195	24.376082788165434	16.91023096456174	18.002843175911377	8.388320416910279
8.74719879226539	28.03160675236171	22.309115478387604	24.28183364042879	16.82552724186353	17.954250587532105	8.397465423267619
8.728308689482137	27.986850821082065	22.3001717296542	24.18241386352806	16.737895324519062	17.90745461279024	8.407356749806844
8.708443970987219	27.944085790472343	22.293034530652687	24.079516415489795	16.64748631691667	17.861138047505342	8.419958725806055
8.68894643771941	27.904093290334664	22.28774697865378	23.974620509122317	16.55555728307756	17.815389553901007	8.434158187581732
8.670477815179948	27.865460868844828	22.28476623035226	23.8655177041753	16.4645118297948	17.769657772467887	8.449584384216696
8.652724339602548	27.828189890484474	22.283464190794284	23.7519011296173	16.371600262573054	17.724332574379606	8.467221037503139
8.635525313754288	27.791159267300966	22.28124630153591	23.633651982193864	16.27857147150142	17.679559397661635	8.486856030477659
8.619148731512611	27.754305026511165	22.2764653745906	23.512679110655682	16.186753003056317	17.635805513006595	8.50740814982942
8.603106848067766	27.71930379079465	22.268891462777383	23.389542215346808	16.094193381088562	17.5931582123958	8.528139796344583
8.584882802414132	27.685159743919858	22.25843795487356	23.263261507343362	16.00126568764653	17.55195149765541	8.548032569923075
8.564943521136804	27.65003970933112	22.244709751431706	23.134374089122613	15.909845475934743	17.512778524824416	8.568082916686393
8.543454430051408	27.613514805006243	22.22953881775705	23.003678479081554	15.81861906169466	17.474874722517114	8.588336078752793
8.521385559341828	27.575463108117052	22.21316776501616	22.870390360408578	15.727316821989017	17.43814505663097	8.608033162990289
8.498564367127662	27.536468457961412	22.1940759664584	22.73503962026982	15.636680925934654	17.40126247776257	8.626944889147143
8.474261395551174	27.497701200755262	22.171594286395425	22.59941587886876	15.545739783928381	17.365059857823912	8.645100057166326
8.448529027501179	27.459911199741207	22.146713764178863	22.463133435717968	15.455417165268717	17.328244450533248	8.66179194709981
8.421096826891926	27.423886571357308	22.12226050415683	22.32600616275513	15.365924345757778	17.291100973573695	8.677745105849407
8.39126759785958	27.38866682660621	22.0982027059459	22.186936650279474	15.273694703689397	17.253050800092183	8.692937447463057
8.359246469987726	27.354025727952948	22.075413970466638	22.046906420663024	15.183492907397843	17.214751286867966	8.70765885435701
8.326344436091528	27.320239363993906	22.053730157404676	21.906847205868527	15.093044278749577	17.177152592222722	8.721588969185245
8.291697080638475	27.288275213556922	22.034239396362057	21.76587477832118	15.001243536765575	17.140174830397893	8.733975484598492
8.255136118554033	27.258371584283775	22.01636121807185	21.62509100951588	14.911019082026437	17.104528615583042	8.746948480323107
8.217277806792	27.231909301166766	22.000039890393737	21.48637065641084	14.823715315111057	17.069790838463724	8.75872385818211
8.179069247454606	27.20932749744647	21.985677321666067	21.34904223917388	14.738668384501587	17.037860864216952	8.769862264607193
8.13970992863394	27.1893855747769	21.974641035457452	21.212452095555324	14.655759608500185	17.007015065946298	8.778813864714662
8.09884168144474	27.170148326066112	21.965998835976382	21.076681778755738	14.57677435576976	16.978035458812663	8.785743076908057
8.056384358488108	27.151585254314423	21.960121006769953	20.943475667373633	14.502092467552785	16.9495971384126	8.790905537701603
8.013536790023489	27.133628149406015	21.95718908141032	20.81380512284013	14.432438689977953	16.922932720554	8.795745294591303
7.971028241991588	27.11628053053415	21.956827734634967	20.688327113196003	14.361670786297244	16.89742467898635	8.800079388910072
7.929631294448306	27.10130668089814	21.959357912085455	20.566174869342195	14.293003443018153	16.872374536758777	8.804202604529793
7.88890140291686	27.088351270413607	21.96448289024391	20.44937758578776	14.227435143997086	16.846943076611293	8.808514286774088
7.8501708028345085	27.07748968853671	21.97186222769308	20.33626248533	14.163476907233298	16.82143506012361	8.811237527872386
7.811771829840459	27.067855457961706	21.980989371782954	20.225728550566146	14.101371856226505	16.796296492965645	8.813493133440202
7.7722237702340635	27.0574183247187	21.991966370207653	20.11761295995427	14.042940535726625	16.77107400501263	8.815298583588461
7.733754707101742	27.045945898022357	22.004137650446342	20.012376999557993	13.988266801874575	16.74615529374192	8.816818648110283
7.6958193890403495	27.03489319921837	22.01758368993864	19.910643593290352	13.93461047849945	16.721873724007054	8.817814984918018
7.658980956755949	27.02447323547525	22.031056661839944	19.811919887512445	13.881251706896787	16.699949325241334	8.81791895497544
7.623655880312048	27.01580554258921	22.045596123126835	19.715366545910847	13.83138005649794	16.677859283459515	8.816754056478972
7.589701550597522	27.00778788026598	22.060844771560877	19.620856024350473	13.787455483749186	16.65665941161735	8.81405229516596
7.555449213084117	26.998068261852833	22.07509725818888	19.529857910613867	13.74699559269974	16.63618070796798	8.808573248466118
7.521776310403551	26.987028801114544	22.088155724858325	19.441782524208964	13.707737743887858	16.616079928003465	8.80039152051696
7.487276446527332	26.97428544185766	22.10032349307823	19.35677054127441	13.670888159825457	16.597150648803023	8.789667727730805
7.453090890065317	26.959444544750927	22.112047359225603	19.27625775460008	13.636308342536534	16.578846335046563	8.77760991250095
7.419339766321443	26.944803645506052	22.121863049264142	19.200459596502032	13.60093468538659	16.56049085514045	8.764466994052592
7.38532479347477	26.93069462472888	22.128785751143074	19.12843400495842	13.564700470700645	16.5425640269086	8.750459989084696
7.351437556265573	26.91610128378018	22.133239487193368	19.060436523968175	13.529181054786461	16.525956230051523	8.735294051181098
7.317663953015937	26.900777560871873	22.13387545987724	18.997233241364775	13.495952093228038	16.50947936533381	8.719961783775329
7.282966641046781	26.884140217689517	22.129730678551603	18.939111816610048	13.462591692804963	16.494380266228934	8.704577922772948
7.2475565563187265	26.867094994616377	22.120483988877915	18.88645237519928	13.430429387479476	16.480069483157145	8.689338976300178
7.211432929422294	26.850951877491074	22.108149914759007	18.838828173633082	13.400177228727204	16.466657392514197	8.675588904806643
7.172728783667436	26.833508591359863	22.09151699353967	18.794856516767766	13.374065736969715	16.454985966390247	8.662056187654471
7.132933069134924	26.814967460668928	22.070397019682154	18.75564800379442	13.350197174329764	16.442620914927907	8.648733248633713
7.092117960466469	26.796074828855716	22.0454623766258	18.719646550568424	13.32648132135404	16.431104105059607	8.635844336974753
7.050286304080931	26.775982135366295	22.01752803330827	18.686926793122932	13.305833287351541	16.42080255812008	8.62363472132601
7.007120164059754	26.755364125482956	21.986268463458114	18.659424867388644	13.285147571729743	16.41209682935573	8.612661972428278
6.9629199787088645	26.735534477001696	21.95221364416047	18.63641640951889	13.264441760599416	16.403005335837918	8.601488349633026
6.9174256557918845	26.717135877642576	21.917539482807378	18.617234047007468	13.243063769026515	16.395167158576662	8.58974469510905
6.870642774155072	26.69891213853849	21.883305309181356	18.60124564020046	13.219105256277825	16.388018704127127	8.57791201156457
6.823190382935698	26.681520989823508	21.850533370003447	18.587280842104374	13.192351478106906	16.380740306484647	8.566235425567543
6.776359835697437	26.664525507313453	21.817460313508388	18.57619207878209	13.164134135151278	16.372897780506303	8.553952734436466
6.73112374669228	26.649292427419578	21.784806961452727	18.56813354606871	13.133571687368846	16.365141390154275	8.542348260318413
6.687088436765744	26.63569763641128	21.7520545370465	18.563323992780763	13.101757807224997	16.357394719067905	8.532109852624826
6.643090963020083	26.62384365627857	21.718545233877865	18.56216811476379	13.069538885744276	16.348955287739546	8.520955447355652
6.599373643577819	26.61353749983922	21.68477727729469	18.563236871245834	13.034600759475236	16.3398956013284	8.509542293077338
6.555499465933252	26.604802413788295	21.651990328476963	18.56450889302716	12.999278647521114	16.33029717960549	8.497012400623928
6.511299981344956	26.596157505313723	21.619171004925843	18.566877144904815	12.962909214088487	16.32257573752762	8.48458357224268
6.466749725597014	26.58697605210514	21.58538056739011	18.571127669203378	12.924861535100119	16.3145349133832	8.472010919884895
6.42223027883144	26.57887883786017	21.550292958133518	18.57722402099122	12.890630808703936	16.306822775974936	8.458695926602166
6.377191460118402	26.571599519152702	21.51369571582135	18.585479340230503	12.85587275492801	16.300036042337165	8.444636961840002
6.330753731324188	26.56444799984167	21.47753530170442	18.594665062297633	12.819674380642349	16.294730912394524	8.430468330132406
6.283657250352659	26.556864164048026	21.44119368427191	18.604761667714715	12.78305954422618	16.289042612443623	8.414884050218285
6.235657468209233	26.548193086739513	21.404145898210388	18.614044890413325	12.743965327703316	16.284043256921358	8.397250131229125
6.1873867672022484	26.537597499607482	21.366638098316216	18.62191153161397	12.702565396956798	16.280270297838175	8.378858758726498
6.137753374287325	26.523904216997614	21.328150319162358	18.62955649656117	12.658270408514342	16.27591573463301	8.359636421313848
6.087658219936618	26.507579073197157	21.287168429955436	18.638134031747338	12.612508097111629	16.271418102976735	8.340856008010617
6.036636045222869	26.489703043009172	21.244415540487815	18.647249644300974	12.565968026590772	16.265428621674754	8.322637993010485
5.985281934947048	26.469870957824842	21.197793657784874	18.655879553093058	12.518241615733917	16.260639396064075	8.304702083649872
5.933574393204398	26.44843203310422	21.146667475605046	18.66425297334016	12.466808704301926	16.255925159420734	8.286009728472635
5.881939409641229	26.425215060271228	21.092135303395157	18.671927737107307	12.417377619308924	16.25047577142026	8.26650297907886
5.8304628070259	26.40037274070047	21.0344063844585	18.6797294120509	12.369485501174498	16.24377840449784	8.24659152766942
5.779236999013641	26.373688490272475	20.97395752856972	18.68717939098192	12.321418771141067	16.237733615433935	8.22736946502566
5.727800505829299	26.345193473451488	20.91189574715717	18.695481092772518	12.274424672567543	16.23234274415435	8.20855899838664
5.677049011420785	26.31547593864226	20.848076156308146	18.704615521185705	12.227179300986823	16.227768662701035	8.190026395548404
5.62830121780347	26.285636900837364	20.783013795375204	18.71474819787529	12.181032863498274	16.22517529592845	8.170607856591747
5.580388350716356	26.25577768641799	20.717585298504293	18.725138972249937	12.133883426573034	16.224453300457547	8.151005997200942
5.534978880162082	26.225135994579663	20.652099888025784	18.735026600359692	12.086114208828976	16.22567362098394	8.130807974373388
5.4920571037967365	26.19352756654888	20.58771841012639	18.745411430026373	12.038154120408336	16.227255845911227	8.109740360471065
5.451542638650531	26.1605475117425	20.52389902924039	18.75591559979208	11.989082394921509	16.230921995087527	8.088884617856566
5.413617319675986	26.12586249595717	20.460173501257707	18.76633683191514	11.938521802669419	16.23628461383051	8.068386374977909
5.379597855860319	26.090406615690416	20.396777089136457	18.776763326388487	11.88777355339595	16.243767711199965	8.04957169236215
5.348503683794373	26.054688946870808	20.333131515609285	18.78702493994192	11.837053343976299	16.252080389286963	8.030127305940688
5.3212272835859995	26.019947227333226	20.269499925975143	18.796121790327497	11.785481224812214	16.260703195862057	8.010385791181285
5.296636332135779	25.984763596611433	20.20571645183013	18.80353210711173	11.73236722432419	16.268212595858056	7.990558361600738
5.27576955010942	25.94946574140982	20.142328899486184	18.80910390881994	11.680414860078482	16.275216603819757	7.970796922688255
5.259479663605674	25.91381989414655	20.078871697787115	18.813406189561267	11.632343566723975	16.28160885674709	7.950841904716836
5.246975617953948	25.879103479694283	20.014971321833208	18.816123279237896	11.585614545448296	16.286230796063755	7.931798899838463
5.237911793432618	25.84520093442734	19.951960698101463	18.816288328756	11.540700214524827	16.28945127598747	7.913296736777453
5.231905133084366	25.811357923611602	19.890044946668247	18.814121135168214	11.497807666108786	16.29024623763846	7.894638531571171
5.227680121758826	25.777795478112303	19.829100040939927	18.809055038926214	11.454800800732771	16.28854850111231	7.875167038162541
5.22474155427687	25.742781212596235	19.76855474702189	18.800007940132172	11.410358537155044	16.284412240031912	7.853390981733259
5.223797550422574	25.70665159885486	19.709911146840394	18.787879159306783	11.363995866289917	16.278158360393377	7.832274002910636
5.224023859892341	25.6692898783301	19.653348360526554	18.77304103668664	11.316975272917883	16.27036655360494	7.812528419916659
5.225813549187631	25.631926256989917	19.598896288898427	18.755728147675963	11.271881387238587	16.26101242947919	7.793348275571404
5.227672488202044	25.59473833118642	19.545981647490933	18.73491730658012	11.226543575622733	16.25011564584123	7.774947193642072
5.229609393584285	25.55607395768185	19.4957237485769	18.70993150248719	11.180890940302532	16.237829491405318	7.756481368351922
5.231120080334111	25.514740520726736	19.446692654695955	18.681813144149945	11.137062160901031	16.226145885320136	7.737218599484952
5.2328654459639585	25.471084045004826	19.39745394984101	18.65061540132699	11.094419074907231	16.214247055338788	7.71793569184314
5.235212470421561	25.427284851876216	19.3490216221609	18.616243873879576	11.052995719868175	16.20224416344132	7.699356028838629
5.238213290939724	25.381590667091135	19.3015572362507	18.580666646765156	11.013402287313891	16.19157683188306	7.681732423734974
5.24102039953966	25.335034157813052	19.2558946361227	18.543050401751547	10.975909937951005	16.182424996245945	7.665575190054205
5.244112717937259	25.28934366223775	19.210678933261022	18.503421373307066	10.939637192776226	16.17420883775614	7.649851107758603
5.247227830452799	25.243820016318406	19.16526126649626	18.46069461734283	10.90444058763666	16.16805246677734	7.633498429606641
5.250895401104068	25.197372544539935	19.11999966401002	18.41520018059558	10.871181461896578	16.16462353036601	7.617605980731939
5.255120203305688	25.149377773008585	19.07451268153672	18.36848273355105	10.841864238226707	16.162683165269872	7.602751889669537
5.260125912649744	25.10133128464183	19.028046541891506	18.321256377226288	10.814242060697088	16.161818603658055	7.589818501051633
5.2654591228065595	25.05356597024506	18.982436244772686	18.272581092353533	10.786285681185362	16.160162179769767	7.57885262541843
5.27027729613657	25.006304595310052	18.938096850342284	18.222192271469503	10.759583550269447	16.159845559951286	7.570093745817312
5.274837507047711	24.958780122549637	18.89508905038097	18.171161094101326	10.731039877953055	16.16013326959604	7.562170661211028
5.279095631553463	24.913831508009693	18.853096446779425	18.117738228534066	10.702288370704261	16.160135794371737	7.5553341035295745
5.283799751373247	24.8718319025922	18.810990791829862	18.06284017369882	10.67431059745875	16.159387051734186	7.548980625017284
5.288823955905873	24.83133198910841	18.769630421703834	18.006926767673004	10.64939260777522	16.1589262249043	7.543743063059751
5.294620178773908	24.792979167855712	18.728736653193213	17.951485183366817	10.6301223972708	16.157680628225613	7.539491638279387
5.299460521482312	24.757792414449106	18.688174905394867	17.89584099383546	10.614760938799838	16.155122028180948	7.536877122132201
5.304624602396664	24.7269337557234	18.649412430452724	17.838816911340604	10.600472076728968	16.152894917968485	7.535439060743829
5.3095894555879735	24.700179416414674	18.612893545916293	17.78027359111979	10.587457699732525	16.151628053100552	7.534428016785736
5.315066826388245	24.677282676082278	18.57729366669246	17.721517167434058	10.57389173091583	16.152091538594334	7.532536182333781
5.321197334604729	24.659486050753834	18.544114778259928	17.663143201160796	10.559251521034339	16.151835798465783	7.529226187513792
5.328054778244757	24.646313105858233	18.51361777061105	17.603909544577288	10.547763504257423	16.1527700769934	7.52654545764144
5.336299915698238	24.636691580716434	18.484358178986568	17.54463158318125	10.53783245347385	16.15562243668745	7.523747581908605
5.344741036964824	24.62993101708485	18.456328735981558	17.486131287227057	10.52783806409509	16.160278439570224	7.520956367854698
5.352042298087075	24.626711874567377	18.42962714908556	17.42838990308933	10.518130973765707	16.164454403945427	7.516781923569677
5.358315354352641	24.627383702156177	18.404130159163387	17.370911880219467	10.507230877464504	16.16855515083681	7.511942803897089
5.365547573564838	24.63101909290011	18.380397212154506	17.314245950330374	10.495533676302285	16.172013669950367	7.505850138989835
5.373033393234911	24.63715018341114	18.357643922736692	17.259348024180216	10.482311576642507	16.173909797995602	7.498833599947648
5.3808894697475615	24.645652362157957	18.335117923183798	17.206122138460366	10.471148376444509	16.17316737258552	7.4905317939043305
5.38921293156613	24.656801787450416	18.31263246176951	17.15376822200572	10.463991104339302	16.1699062156951	7.482721376147487
5.396727510720484	24.669677963307397	18.289256408896502	17.101948360128524	10.459829205375835	16.164524105154825	7.476399137940985
5.403124678511281	24.68385852804843	18.264979179534933	17.050914842340394	10.455355498568268	16.156082731329892	7.470185821676829
5.407613837794818	24.698601540379567	18.2416653867809	17.00013874506766	10.451493559373139	16.144269302707105	7.463852711590814
5.4107195758344595	24.713243828769702	18.219187929926147	16.948332676200227	10.448277022315555	16.130205617013694	7.456593769979354
5.412700409393854	24.726953426778195	18.197469715332915	16.895960397762362	10.443535536089035	16.11552046949248	7.451365297494138
5.4129532664039015	24.73949244310319	18.177003600469806	16.843733524470508	10.438016692999824	16.099786289125284	7.448578140253433
5.411418786767633	24.752970366623405	18.158331582020498	16.791673865732754	10.432863738619881	16.08404737386968	7.447044673697913
5.406686906761315	24.76568362410662	18.141396168156092	16.739145365009033	10.429161111819626	16.068356486009456	7.445929418066604
5.398784658289585	24.777113694654027	18.126149429551802	16.686794594493	10.423125844961508	16.053325621749156	7.445727195277166
5.387926187599877	24.786523017473197	18.113170281973403	16.63469376077638	10.415241171645576	16.039115968345573	7.445156159208136
5.375061523136814	24.79365947205304	18.102692201367145	16.582871484576934	10.405825774211477	16.026449789133512	7.4435222879993725
5.360032502123224	24.798129906591605	18.094090234111764	16.53186919718051	10.395423625643234	16.015302607914773	7.441188450360007
5.343402415832733	24.800860269199685	18.086728139901016	16.482461788641885	10.382354696929255	16.0058006594168	7.438935192721058
5.32582391121258	24.802097838674964	18.080296006849043	16.43558413504476	10.368374942105266	15.997522540649607	7.437113671675201
5.308260144159177	24.80246999274747	18.07522402354506	16.39036549801345	10.356273997376451	15.990591991827756	7.433993000691546
5.292070796537337	24.80123190186411	18.070099078209637	16.345885654354745	10.344385596713169	15.985188709428975	7.428966309625713
5.276601039911275	24.797169193682084	18.063289352627052	16.302330499160227	10.331434027124143	15.98103749393854	7.422716577777656
5.263398231755323	24.791582580327646	18.054940707643645	16.26096390855392	10.316245272265599	15.976929165588675	7.41523007229884
5.251956132313381	24.78563576246032	18.0453986775676	16.220899209402937	10.30155285861342	15.972928290656817	7.4062129768944915
5.243375270792	24.77872674391142	18.035326652796865	16.182634121264716	10.284758273894143	15.967952713951611	7.397353594246799
5.238074967690853	24.770158627468312	18.024836288100637	16.146774100180505	10.266577229310036	15.961701702795299	7.388701033815735
5.235290921345481	24.760199833667617	18.01420816709644	16.112133758945692	10.249741095953906	15.954573269126408	7.378993317937012
5.235726430396975	24.749296198094	18.003659527737394	16.078074014338995	10.236926167427495	15.946197684807608	7.3690508548926
5.239473807339359	24.737547293875153	17.99210096660311	16.04378773706749	10.22457053922605	15.936565961718673	7.35976436913531
5.245734871330181	24.723072898580984	17.980114031180317	16.008845756932523	10.212144018788475	15.924953073128057	7.350032146678871
5.25498984557263	24.70699583003466	17.969440441657493	15.974400282962508	10.200138511844273	15.910968823943344	7.3395627256214535
5.267019861289453	24.68954526601772	17.960119039641096	15.940230754559504	10.18688821068274	15.895139673474413	7.3284270307322394
5.280237100996441	24.67003844613096	17.952512324414318	15.90459810855162	10.174019184043226	15.87922865699234	7.315974051274154
5.294900887763578	24.647330873068142	17.945993817914076	15.868736026833258	10.160734367445894	15.86267897963224	7.302112104509926
5.310854840801092	24.62237932522355	17.940535207891347	15.83237768647693	10.149432576257317	15.847065721128457	7.286942092627797
5.328363479612697	24.595733235364193	17.934893633575467	15.794633765742375	10.13833994697695	15.83157772244075	7.269669992146974
5.348181745303781	24.56679692157841	17.927988145868728	15.754938898358985	10.125632434049123	15.816111907739	7.25284248877611
5.369188178595712	24.534167581939553	17.91895430713647	15.713729861477644	10.110745745933713	15.80123443071041	7.234889519650057
5.391669023321346	24.498738993091937	17.909197235657057	15.671348592133548	10.096052556952436	15.786998568835987	7.214800578570619
5.416017973305254	24.46157392262975	17.897774869417475	15.628545152672512	10.078125121643895	15.774151124025822	7.193965961610072
5.441755427026499	24.422369105427144	17.885012310646914	15.583893145042474	10.055269167657999	15.76329494475156	7.172948657259265
5.469710683131214	24.37958122711122	17.87135570906059	15.536971880714031	10.028835133041252	15.753356824980136	7.151960119426341
5.499821022641302	24.332112288331448	17.855613595681692	15.489837303271075	10.000846994555362	15.744834121077368	7.1302238497826576
5.53100424193458	24.280177295946267	17.837732960161457	15.440818091327296	9.971279753951578	15.737881029486653	7.10760965361473
5.5629873151143645	24.224222061251275	17.816617143995117	15.389490244185414	9.940830535859744	15.731673363428834	7.08369716898311
5.595172488081278	24.16411338850983	17.793347192988605	15.334795119129735	9.910093765487614	15.726705295800793	7.0606139929105485
5.627153648694662	24.100659823015732	17.768564481867138	15.27811579889798	9.878775841119504	15.721683271195326	7.03620387304552
5.659330256002527	24.033542979923705	17.743022552570572	15.219302746583189	9.844876540017783	15.715372834658764	7.0121694733728885
5.691288174625279	23.961639505584518	17.716051878185517	15.157607603617071	9.809552984037342	15.707820014225508	6.988766206882868
5.723553302115154	23.88551627746	17.687550196753115	15.092282519893844	9.773464445440911	15.699684797114227	6.965825854963636
5.754355907300848	23.805263909458294	17.657204995225698	15.024843065840601	9.738187723919975	15.69070307924989	6.942636519310315
5.781215729106822	23.723575113728	17.62446138357128	14.956271652149361	9.703580586191537	15.682647233417867	6.918876915728326
5.804680378866108	23.64179418370831	17.59018481922907	14.883938740962401	9.669804424258531	15.674313691588942	6.896518852858541
5.825868122131313	23.56030394276963	17.55489063353302	14.808423302185936	9.634227146336944	15.665869063555615	6.876080158828435
5.843651791584133	23.47816380676038	17.519221404866713	14.73065645347624	9.594582881703131	15.657650596304068	6.856604764702758
5.858924020949224	23.395545780682514	17.483244346067984	14.652465802185601	9.552094310650556	15.649806529915189	6.836103428258795
5.872390502520153	23.31289009691658	17.447456266341923	14.57350172633184	9.509857368646946	15.642861280346068	6.815463221289016
5.884372216754215	23.231531228033607	17.41063085292619	14.492944892698748	9.466740036363182	15.638416548776743	6.793880076232744
5.8940565880456735	23.154005922880994	17.373090120666824	14.411638858470482	9.423058761288274	15.635381106484076	6.7717684197095025
5.901626202987811	23.078756769393255	17.3356536400901	14.329693172115665	9.381432167487286	15.633745319406154	6.7480368076753
5.908381735211306	23.00469651679424	17.297422296188223	14.24646759037177	9.341218639047078	15.632291092977084	6.72252286325183
5.916824263921032	22.930562127900433	17.258049755433955	14.161507234915382	9.302195027410894	15.630664888744416	6.695078577099119
5.927411587590236	22.856773594103156	17.21675432790701	14.077024492355095	9.260278256210924	15.62858183451292	6.666374489491555
5.939979428687612	22.7833232241749	17.175146579676085	13.993046470143726	9.217041484885963	15.62580958648713	6.636151721345912
5.954709038247105	22.710038574152218	17.13288728217549	13.908917275879345	9.17487220622609	15.622879452659243	6.605468635056287
5.970304992409359	22.636831633361755	17.08926736437641	13.823958233182227	9.13233317087621	15.620201603036993	6.575047596894683
5.98564159169346	22.564616448738068	17.045124160098066	13.738104138844209	9.08884997161394	15.6184679987326	6.544441506014394
5.999957453679866	22.49235191797554	17.00207506256813	13.653228448974643	9.04632117388361	15.616955999095337	6.514003784133607
6.013043873206989	22.41810681472134	16.96019517504671	13.569056894971874	9.005683036199013	15.617069820669961	6.484323046779981
6.02385317356382	22.34351240253831	16.91753132315138	13.486270238672471	8.963699118849311	15.617281308587872	6.454989490531513
6.032313160680331	22.269853857772702	16.87603542795563	13.404611815537587	8.920498461939102	15.618675431798053	6.426793132529755
6.037945406969978	22.195928902771804	16.836364622596033	13.32421956011894	8.876216413045833	15.621279525068596	6.400380004370304
6.040077248624808	22.12021806244026	16.7990945310737	13.24372662124711	8.83329085903699	15.6258397738389	6.375599051688099
6.039102492718458	22.0431242508001	16.7625672989723	13.163530574875217	8.79095770399985	15.631776620236241	6.352366234698156
6.034124594008308	21.96627533008247	16.726967402712415	13.082865270808222	8.748504886925117	15.638670850415386	6.329643404172781
6.025437559980164	21.890490045483336	16.693302110870327	13.002366817460583	8.706814668858101	15.646252666927802	6.308134155351013
6.015900109289791	21.814465565008195	16.65947788884596	12.923155215276298	8.663960095002484	15.653190065172378	6.28888312504339
6.005582218096281	21.738694974144078	16.624558973912922	12.843082542505059	8.618371173222569	15.659062391238098	6.270403488379926
5.994673880707655	21.66323839391022	16.590292468966734	12.762525962222805	8.570821440585958	15.663968656197092	6.251194039691993
5.982412247271301	21.587158316040522	16.557643523276624	12.681709993795605	8.522101709686567	15.669639085330074	6.233528383202618
5.967754286800824	21.510054016381638	16.524930566242126	12.600905471319699	8.472765075998677	15.676533169704005	6.216626565150706
5.951346340091547	21.433786573510204	16.492524236798513	12.520211636027286	8.423221630876917	15.683207709526238	6.20097361539685
5.9343301396823955	21.359310914105865	16.459496084449214	12.440583300749298	8.371653457437846	15.689828693764827	6.187121807919856
5.91606350110229	21.286150069699584	16.426367356295277	12.361969961950686	8.322110203081689	15.6974078027702	6.174860065682036
5.897074487916029	21.21278401142865	16.391772472833114	12.284876052088347	8.27342670169828	15.704810051351124	6.1642582698624375
5.8768632956858475	21.139087846540733	16.356203511381462	12.209128401455144	8.22545762466146	15.711814315709663	6.153982869004882
5.853833360662458	21.065719270545493	16.321900092566775	12.134360708885163	8.180311737444635	15.720160994301967	6.143042803788822
5.829359633908595	20.99250255289217	16.28954299741055	12.061160023338315	8.137623228946662	15.72983906008954	6.133974546165331
5.803308502869766	20.919096684013095	16.25727843388629	11.99020046138968	8.094325013868536	15.739982505778828	6.127804863288166
5.775768202401939	20.845725182424374	16.22453991703323	11.920726265362566	8.052248044706062	15.750037891240861	6.121939191000714
5.746920379102346	20.77178797995776	16.19212048447869	11.853338472168764	8.013497286351095	15.75840339812286	6.116982978136723
5.716119276806459	20.696989732350968	16.159513530317355	11.788601664491019	7.9771973854571865	15.76686370591417	6.112617892796954
5.6837021315132805	20.62194415774518	16.12716323640636	11.725081170995406	7.943564916714905	15.7745062560838	6.108307248142594
5.65097955448391	20.546468383267225	16.094762242924517	11.662433259395067	7.908802261546242	15.779675068206892	6.1041546733289795
5.617839039455796	20.47110914264239	16.064838882794106	11.600625788241466	7.874676301105309	15.783265678416326	6.101324208643038
5.585471155231602	20.39494445005498	16.035600828310898	11.53975163095509	7.842204619913719	15.78625008209689	6.100667972275902
5.553365813600612	20.317356214941597	16.00579724653456	11.479844228339305	7.808134116392321	15.789014076807536	6.102618528733012
5.519200631370301	20.23900983920276	15.975793534336225	11.42048257914975	7.7753554161644525	15.792001617254051	6.1058720505325
5.483944313875542	20.15951580021655	15.945358550223625	11.360499998218053	7.7447572545642345	15.79562016983976	6.109944022723857
5.4484457645396205	20.078241896357373	15.914525655892932	11.300043375884965	7.714870456840811	15.799563724665452	6.11624838801781
5.414493431275604	19.99517726861368	15.88301998505549	11.238126718171953	7.683549461105239	15.804764581676505	6.125203270805426
5.382889389203856	19.909233599750262	15.851679023015084	11.173491416212409	7.650888932071316	15.80897430788271	6.137336570506888
5.353046196177143	19.820018227190886	15.82007334599054	11.1078729779219	7.618216815540996	15.812761730067635	6.151559540850224
5.324288527050269	19.72761074471948	15.788355893727793	11.042073005017581	7.58765023497428	15.81737305043355	6.167096784845678
5.2961842948100015	19.632303767627096	15.756474275586285	10.976276573573974	7.558118777060547	15.822131026071888	6.1837149887567895
5.268376178933131	19.534737526037848	15.725148660494305	10.90871557635454	7.529265603364272	15.827089647909823	6.201967029034426
5.240318880899365	19.43479936108022	15.693709769034067	10.839613454889458	7.502449336077005	15.831383505409478	6.222422854573931
5.212710560092728	19.33225116870334	15.660965586319604	10.77085924141617	7.475745491237973	15.83480036642775	6.2446743026393055
5.185466453573513	19.22647476965866	15.627204950791313	10.702744064272629	7.448733050807914	15.836669703541052	6.268769577031387
5.158663769648371	19.119278231232315	15.592312853841827	10.63464588507775	7.421055767943358	15.837486780493267	6.2951826241914945
5.131705233753254	19.01138454814613	15.556254537983794	10.56730092257934	7.394184858252227	15.838071217300984	6.322810311366818
5.102663241057903	18.90317850588254	15.518765246914064	10.501178305815081	7.367746503654795	15.83925423473458	6.3509626004848405
5.072192123647034	18.794740890242156	15.481197560384091	10.43541813999911	7.341824596736496	15.841458026969264	6.379705387846646
5.039630539856517	18.68718211019267	15.442691320732088	10.3691167569263	7.3167257732569295	15.844534482483127	6.40985488696369
5.004897085720498	18.580685924028348	15.402054854584705	10.30335366488294	7.293187881171258	15.84875440514693	6.440545686205368
4.968907657878658	18.47459083905741	15.359112960781282	10.240330449407141	7.2700606780856765	15.852816676091994	6.471550148685057
4.933808150962841	18.368558310446346	15.313696144460183	10.179670917040221	7.248027284955871	15.856748451719536	6.502710686576518
4.9010718993640126	18.26168846592775	15.266987993239072	10.119206679730825	7.227845269925537	15.860556899731746	6.534673950888099
4.8705627135486855	18.156391430522742	15.219573620474165	10.058792541911167	7.20943885091949	15.863535582924767	6.566879638368919
4.84231133665762	18.051699937838297	15.172645964451421	9.998908501558104	7.194121908309869	15.866765784293872	6.599561217286567
4.815694531455804	17.9467308255994	15.125661464802597	9.940565812669886	7.181617773673352	15.86893414093708	6.632686350638346
4.791764659728703	17.842024733296533	15.077718737398254	9.883993108313147	7.172661388929381	15.870199688189953	6.666116865106408
4.769033417767662	17.73782725218663	15.028272045040842	9.828827921815087	7.1654655348372644	15.870939500496796	6.69964597468597
4.7478971973198005	17.633445978670732	14.977638413731308	9.775196063802698	7.1571896313366326	15.872195090492028	6.732838699862754
4.729107235676016	17.528107785702282	14.926681981887684	9.72177179600272	7.1493798870873935	15.874489833886074	6.766880919335221
4.711002476213766	17.42193498824276	14.874671726831284	9.667125270616573	7.142703529497404	15.877579832080558	6.800206335519133
4.690530734892654	17.315718614197298	14.82207414190319	9.61162577572159	7.138534266271162	15.88060252741877	6.832393445186591
4.666655841932266	17.210660818749695	14.767999245920343	9.556826341353975	7.136049456624797	15.885193591080114	6.863384408789685
4.64011910836589	17.10573286329603	14.711796631405798	9.503151036011666	7.135178616587794	15.891842194609934	6.894401095210875
4.612015926626268	17.00113417396649	14.652516559660524	9.450755364270256	7.134458648326381	15.898231955631987	6.92383627391706
4.582392259437147	16.897238468563923	14.590270145541082	9.397605152559377	7.133235350956188	15.904170492581466	6.952340140747724
4.550499961175943	16.79409181568428	14.526239425395879	9.343934059870884	7.130804129010762	15.910781718185717	6.978596897909657
4.517526082462406	16.692562704810815	14.460967947302203	9.290385693096065	7.128525119314828	15.917247022118326	7.002143943539668
4.4839012817804065	16.592369930103686	14.394958468121125	9.236378121765572	7.125492236248111	15.922615726290257	7.024052236462589
4.449236931351	16.494917883265938	14.328201926570284	9.182364630322226	7.120297496078291	15.926941955684606	7.043850173686712
4.415589242722265	16.4005947266873	14.261508137012553	9.129552784189034	7.1117952751144955	15.931406178610054	7.0634550662753055
4.3847973424762605	16.308920015630832	14.194571678936054	9.077077707174848	7.099295426948694	15.93610654185507	7.082830058314204
4.3555641567894385	16.218945485671135	14.127670385425455	9.024803922526106	7.083462645149517	15.940242230373572	7.1008236261251785
4.327242479063334	16.13049241464726	14.06070708129648	8.972444794906632	7.065000373503187	15.944140140747017	7.117081679563686
4.2992280687130275	16.04410903071032	13.994979451792132	8.920116773383349	7.044853831320785	15.948428679904744	7.133386828029926
4.271331595197917	15.961116089695194	13.93031205453491	8.868002273517977	7.0214266716392295	15.954151530395404	7.149889974527462
4.244928075048391	15.880814370042248	13.865207270548682	8.815516213079396	6.995379452252221	15.959135439871847	7.167349286720912
4.219379423708437	15.803335646994213	13.799561880873776	8.76325962387101	6.968739515953055	15.961914823738114	7.187438248678802
4.194437342502847	15.729745326350935	13.733927934941958	8.712738596894386	6.942285294061439	15.963585792072474	7.210152608067813
4.170475215598966	15.658740988077628	13.667143918995587	8.663821717806496	6.9156791813220675	15.963744644427939	7.234337692329429
4.146457243228224	15.589463117046229	13.600029799964478	8.615876260070772	6.8885126675303034	15.961832545350127	7.258468652368403
4.122317043099389	15.522444144279943	13.532705386674714	8.568732519660855	6.8614723571331275	15.957353182578899	7.282390048952937
4.099920825786034	15.458547228094744	13.464450226057355	8.522332751024315	6.834063400264853	15.951589386442109	7.306164950542104
4.078484129126439	15.399154178245023	13.397018191698216	8.477305074803356	6.806975602617131	15.945229940293311	7.329742409283941
4.057830193566784	15.343910499372356	13.329916082426383	8.433375854987998	6.778339617388309	15.938231013222671	7.352958489915559
4.038012765216104	15.291991564607342	13.263928699803623	8.390396885425623	6.750328770111555	15.9293324203943	7.37582454432979
4.018552456052286	15.244194414832528	13.199676823474949	8.348652591335824	6.725094866111523	15.919748053739927	7.397864253801521
3.9994145968779082	15.19921034443723	13.137349800062271	8.307544965940188	6.698070217823167	15.911121257696083	7.418255315963776
3.9808009151928188	15.155534057510302	13.076326238641702	8.265830785410337	6.670578133769418	15.903068009658716	7.437388607497095
3.9628467465230863	15.113816791032255	13.016736608938466	8.223523835434346	6.642654700432541	15.895808934222227	7.455295145098519
3.945078304744748	15.075267262893002	12.957953873873864	8.18104152927592	6.6171311670337145	15.889777466022078	7.471997819656972
3.927011388906374	15.040275004278586	12.900200759282585	8.138787406475759	6.591026323091804	15.885426353349906	7.4871814411796
3.908259232604673	15.008574265629523	12.845122563503079	8.095501625420052	6.565205659070649	15.880823110775268	7.503456219969806
3.8892966068842325	14.978882015381158	12.792212160414353	8.05101687412153	6.5386963129782085	15.876579322750903	7.520994642383786
3.869759891401144	14.95039532046941	12.741555470592449	8.006264622541291	6.513821971311831	15.871455961059468	7.538239499738723
3.8494938468853266	14.9229184448897	12.693526250806759	7.961130329798992	6.487747768216559	15.86640167201619	7.55535545221909
3.828191812510552	14.895559217680248	12.648625111754974	7.91575890014656	6.459718457137496	15.862152591119282	7.572911874609157
3.806003065940965	14.868579778485662	12.606069593225918	7.87007604243359	6.432092826335738	15.857810005195617	7.591818936691211
3.7822229457678533	14.842430369742171	12.565886161591177	7.824236103433946	6.404075833400227	15.852387377277015	7.610824681224591
3.756949817520383	14.81704230348014	12.528119896714621	7.777517649419954	6.37558429698979	15.845690157382233	7.63066249051896
3.7302143530508203	14.791779080419074	12.49316844247198	7.728368433662363	6.344997431031941	15.838051468138284	7.650780986915455
3.7023308251363147	14.76655891244171	12.461388414770289	7.676954821039363	6.31256330373715	15.829640055714494	7.671254351770579
3.672293876727351	14.74212528674384	12.431877763257788	7.624936922746321	6.27956695699324	15.820752905026552	7.690596147871078
3.640639269443513	14.718846527696432	12.403131397765101	7.572366145622753	6.246825421780727	15.810834284493785	7.708035851812564
3.607485148625403	14.697002651851912	12.374087493435567	7.519125269660943	6.2137731085034975	15.799757147947071	7.723832858034436
3.573011308526972	14.676320568975964	12.34409396808661	7.4647592767919075	6.180498525759605	15.788056909315927	7.738170812374581
3.5365783308250927	14.657514621741392	12.31335268908249	7.4094343214520375	6.146285827010331	15.774457976762841	7.750412505465577
3.4993679019087303	14.640834796000341	12.282618729827991	7.353916332011411	6.111583589273704	15.75916606272616	7.760825615708912
3.461100722081835	14.62648495706493	12.252848873184893	7.2987929378046195	6.078866951869986	15.742138532679274	7.770191132399913
3.4221326741443607	14.61420860215417	12.223798811720803	7.244424019351017	6.048013084391798	15.722751515222145	7.778055052741578
3.3829083638885566	14.603876766095846	12.194955979332011	7.192858185466835	6.018492729387697	15.70168982670988	7.7851425305402655
3.344260154806734	14.594644667636349	12.166761274481129	7.142933882701235	5.989749392816027	15.680365029233505	7.79102816201477
3.307286810104534	14.585426768265167	12.138797654094558	7.0934746488514415	5.9594217051589355	15.657686871161317	7.795786966128407
3.27091742606287	14.576127672869815	12.112328385384325	7.044581459538706	5.927316302331466	15.633045984162598	7.799416588523244
3.2342902126124744	14.566722619337177	12.088454419972834	6.9961364807870075	5.89544119348465	15.607537340126386	7.802625758240795
3.1976909280463808	14.55657311976484	12.067231438695014	6.949681027034889	5.8636362700497076	15.58097025087126	7.805778667984968
3.1622748218325842	14.544426078534492	12.047653526477317	6.904111811327292	5.832860519218625	15.553609346582174	7.810192013739576
3.1263900623069243	14.529494799517085	12.028802304803978	6.858431725483777	5.800830174383053	15.525425263724312	7.815702626142005
3.0907139681091915	14.512584939858975	12.010059727061162	6.81231109653423	5.76896453249179	15.497410636864355	7.8217958843398865
3.055246022483357	14.493442475210184	11.992289060591233	6.766121955118477	5.737902216437572	15.469502459560141	7.8281578798725935
3.0194212906497357	14.471405048309283	11.976134850427075	6.71847577114588	5.707442368158932	15.440664418588867	7.8346685056075955
2.981943171570037	14.446875164861021	11.96028926775352	6.670942877304455	5.679056231086162	15.409646486725496	7.8416739603546795
2.9429052793043633	14.419673106332407	11.945433150286387	6.623766639368751	5.653343738077213	15.376639467762574	7.848682836153095
2.903484520848867	14.389749477363571	11.931375717149654	6.576119403196745	5.630695208215531	15.342247068800265	7.8564218859646635
2.8641689770855594	14.356820979642045	11.916880373064496	6.52780624847647	5.60828138525512	15.307056413425462	7.86520832927963
2.8244605193736714	14.320611609568285	11.901235728265341	6.479159655221926	5.58749464873073	15.271081398624169	7.873692629926363
2.783852365770441	14.28194709121999	11.88646008164535	6.43108168998849	5.568322777460243	15.235408660990919	7.881455444538483
2.7424644509528506	14.239904970321694	11.873559943507987	6.3825835446973835	5.549719197383424	15.200157404710065	7.887679270966902
2.700839255805331	14.193466940244175	11.861835242679742	6.333747893785239	5.530298356295555	15.165497152922379	7.892410355784867
2.658534677743799	14.142829765761412	11.851874185935808	6.284616179419042	5.509297223738664	15.132259303995042	7.897619990937507
2.6149718302349605	14.089759073104965	11.842778114701458	6.236529808527572	5.488080193986729	15.100548476624644	7.903309636530771
2.570737608372901	14.033594733573052	11.834893363856064	6.188688289714292	5.467432867826411	15.070896092585775	7.910011620648661
2.5259541308413853	13.973666278187949	11.827186478923629	6.141513898124952	5.445702836904512	15.042608677971128	7.9189778905588355
2.4802736190262182	13.909612073442107	11.818613662572087	6.095244677364514	5.420983990671177	15.01435096814075	7.929275604555734
2.4329148003216434	13.841839372977102	11.810216791516462	6.0497411477954595	5.396396410410109	14.986280292600194	7.939004639693358
2.385220196873329	13.771409065233662	11.802261965366027	6.0047500142285815	5.371452279874467	14.958184051518261	7.948543941833737
2.33818105393606	13.69847012725183	11.793709898458081	5.960501948355203	5.344323791705467	14.930525279354125	7.957481454746333
2.2914339515939135	13.624434804675204	11.78328882154369	5.918018787753471	5.31695584761776	14.902487972543929	7.965943278391709
2.2442269279346103	13.550119671357304	11.771043428460013	5.877529216551183	5.2887581288603345	14.874576575809689	7.9737203641694085
2.196984233111067	13.476318866979831	11.755801160830327	5.8386070196406825	5.260446832167697	14.846583208415671	7.9801043559844045
2.150601056803138	13.401359361680003	11.737323708960401	5.800571771719235	5.2288228201272045	14.818390016958862	7.985271479325538
2.105708765527382	13.325699700131246	11.716198075924654	5.762999301202814	5.194727462813371	14.790235649942026	7.988920196223177
2.061630558490911	13.250084013049301	11.692822197068105	5.726146924514997	5.160263422328301	14.762927490628716	7.989051523318394
2.0187529992395477	13.175376064256458	11.667219632699364	5.689480502736534	5.126674713946996	14.737583621914256	7.985776379772547
1.9771248357126923	13.101916500025752	11.639314172791575	5.652648255747548	5.092948281010921	14.714059476386694	7.980853978352317
1.9358114750464297	13.029193165086097	11.60938880150548	5.61568814544585	5.059681698084834	14.692293269251945	7.974710658286223
1.8944213632472915	12.957628334247657	11.575877334577754	5.578106677443058	5.026689199182736	14.670673350429405	7.967809985124263
1.8527170893675613	12.887069026534895	11.538800301167122	5.539365747957746	4.994124742373076	14.650622820535837	7.959504040136727
1.8121491596673516	12.817205790677153	11.498875649094144	5.499312384505831	4.961565616044835	14.631744637350916	7.949911673175618
1.7719290189424042	12.747015427328972	11.457470970616775	5.4575953492438645	4.928181834932387	14.613745065592433	7.9382475074146575
1.7318003804632198	12.67822481881036	11.415263541569196	5.414820544180395	4.897882554145476	14.595950335308407	7.925135429041991
1.691003648338363	12.61090867323326	11.372053959694238	5.371406706484968	4.869342430512522	14.577331985290853	7.911108780623574
1.6501295573904395	12.545935696391702	11.326713930786758	5.326093601174296	4.840826824816662	14.558029664354358	7.8967396835163095
1.608517936794913	12.482278499511933	11.280688439823336	5.279222557754895	4.810466940552917	14.537657718195675	7.8829233938392065
1.567615644235901	12.419891008815874	11.233643614511335	5.231661302818769	4.777983069345578	14.517027728206779	7.870460808707297
1.5266069560100932	12.360336037562567	11.185589435621374	5.18282828221026	4.743215532090252	14.496243831340264	7.8584585161451
1.4856296114042682	12.303609117093536	11.138215403605424	5.132381102569807	4.707198394072883	14.475402748901503	7.847815996726403
1.4446622351877867	12.250214754403036	11.092088240860082	5.080435526452879	4.670079179334909	14.453699847018031	7.837804051323363
1.4036210972014138	12.199777699339085	11.046247586556527	5.027207244326226	4.632559677134119	14.431208358760799	7.829030846658259
1.3623382526312167	12.152499010955168	10.999988246639406	4.973732215252983	4.593459724800219	14.408923390646562	7.821750982854516
1.320372475761621	12.107709253664572	10.953861452751937	4.918078489008254	4.551851542791083	14.38611284304739	7.815854985242731
1.2778780878224638	12.065943082164729	10.908208506580802	4.861021185971182	4.50914525545094	14.363616044486335	7.8116254927210145
1.2340376090651393	12.0259140566162	10.86502607714088	4.803347495294617	4.466474807963857	14.341020646655513	7.809941791854489
1.1897965770422	11.988556260918486	10.822479876117542	4.745014665774458	4.425537427270037	14.319442558996053	7.811362351956684
1.144316558341476	11.954769418093894	10.781157703868283	4.684781883512716	4.385471259625723	14.297217777891793	7.814125410681288
1.0988392402750278	11.924052136235133	10.741576549163801	4.623204419363821	4.3468797480211006	14.274035627293323	7.818229273221805
1.0530032755775869	11.896625106303214	10.702906235643425	4.561324696089782	4.309249147453395	14.251218897436681	7.822677345302991
1.0069738655366933	11.872845235360748	10.665570992371668	4.499575938787394	4.274611315538057	14.228759267740243	7.828472096571409
0.9595422416578655	11.852750242761395	10.629974607162126	4.437707602485698	4.239414960516076	14.205591265148497	7.83490801277651
0.9106287772009284	11.83714837383005	10.596301456623632	4.375146330907653	4.206825382069124	14.181182880453463	7.842075965189559
0.8597592220612903	11.826134352492016	10.562858702388967	4.313102413073161	4.176283345517025	14.156663389568633	7.850036449148556
0.8071660655058452	11.82012238668832	10.529623971390475	4.251142266007114	4.145510760821138	14.132115963921771	7.858992389527729
0.7540408263066742	11.820357133998762	10.496486835843983	4.188755507733568	4.113630260985494	14.10833791347046	7.868678126635044
0.6992060455279512	11.826887269190186	10.465182623634918	4.126317799347141	4.082543685546369	14.083587260350736	7.876827023895588
0.6431053237733149	11.838219674847604	10.436189030603236	4.064341365901809	4.052473222835448	14.057708955778148	7.883604296451628
0.5858124116921777	11.85354667069431	10.409924119109235	4.002207019391055	4.022038384915807	14.030647092925795	7.889590200665497
0.5269743041773182	11.872690290313653	10.386674067970635	3.93955255259592	3.9924126348975952	14.002074670671375	7.895913200656227
0.4669081893051248	11.896002615782098	10.365387312921813	3.876668239109037	3.961360493698703	13.972825282143706	7.902650915828797
0.405071892717239	11.922735745494197	10.34627890357916	3.812774575683329	3.9324712723730624	13.942881024731445	7.909646577325719
0.3421258802119439	11.952357851271575	10.328382338097096	3.7481772313899704	3.904485781456585	13.91215232394849	7.916219669718634
0.27951715167168434	11.98487276121281	10.313451060071037	3.6824303422157776	3.8773421312192053	13.880624782927702	7.921315117259514
0.21697182129713954	12.019308711948852	10.30123655462174	3.615982055786584	3.8522786183394224	13.847428582921246	7.923955731696714
0.15401334232202402	12.05532547830278	10.291666185581288	3.549125317368172	3.830723043179949	13.812786399266214	7.923623005600714
0.09205678613478496	12.09301146302722	10.284874949500907	3.4826113220840216	3.810808854012936	13.77750049989811	7.922914348869891
0.031440372854051435	12.133426416385506	10.279418484511213	3.4167898774992707	3.791633297009817	13.743069761204161	7.92265263960959
-0.02885224377222937	12.176142787640273	10.27452292701012	3.351788867063831	3.774922627155276	13.709400924488909	7.9230534206050445
-0.08979569845401478	12.219718586931105	10.27006323251158	3.287628556065791	3.759241110040319	13.67529705201364	7.923843617923407
-0.15016037720003747	12.26294809232976	10.267215334836308	3.224136409250342	3.7443396342901196	13.641099306718285	7.925315084173261
-0.20995162687553368	12.307148727675186	10.267326404297341	3.1621405535298677	3.730554819173365	13.606336200302533	7.927397040066442
-0.2696689376031334	12.351823193411416	10.270243767940702	3.1020538898133148	3.717472501613342	13.571461621983765	7.930825411536536
-0.3290942802743413	12.396217942416168	10.27569707761842	3.044613008818864	3.705378070964549	13.53643596157822	7.936814412993698
-0.3882112499721627	12.440265255782146	10.283485243237738	2.9899739434276604	3.6938345139706934	13.500905769258312	7.946603944843252
-0.4461794701878745	12.48346567861186	10.293008816466138	2.9383045418031934	3.6823570410973763	13.465210184005999	7.96002977690779
-0.5043213648378415	12.525453657003915	10.303057714476964	2.8887673251545243	3.6706423681779623	13.427696672671079	7.975615089618156
-0.5626922984487894	12.565995964863639	10.313701202214318	2.8412550939484724	3.659058326887338	13.387984001471995	7.99329744263274
-0.6212006280770007	12.605329908501236	10.324614136210743	2.796184420384772	3.6484706768003075	13.346210550639238	8.01180966456774
-0.6786288167527799	12.644767041178746	10.336700605660498	2.753643956801966	3.6415821670505784	13.302991117300621	8.030621665346771
-0.7353315894079676	12.684268924710414	10.349430425727343	2.7134052494745156	3.637364658270924	13.258128229658753	8.050241158106552
-0.7907336477912131	12.722230298022932	10.36151181123116	2.675140876533167	3.633861556659895	13.212442160740709	8.071171108096852
-0.843406406675236	12.759264519593799	10.373538618074573	2.6388651544452855	3.6322451901289234	13.165865510171457	8.094080623881911
-0.8940130039158103	12.795551665193145	10.38473802101815	2.6034788410568708	3.632169282202492	13.11953462510595	8.118386730145982
-0.9434084082742925	12.83052235512879	10.394880547054548	2.568073152161556	3.6351373767389146	13.074145212339214	8.142491154979348
-0.9922436980160362	12.864140137065567	10.404802566440118	2.532458608262745	3.6403935768033784	13.02905872027922	8.16701666245191
-1.0403713072460647	12.89610944990248	10.414810116052653	2.4975013531018537	3.6475857131170835	12.986424458467452	8.192348291526672
-1.0884829043902104	12.925163194924021	10.426641091256334	2.4619936108699187	3.6564211357858776	12.945871163679746	8.216896788692214
-1.1350581607927521	12.950651878565795	10.439735929699237	2.425831870601903	3.6662310122250195	12.906779673559814	8.241918719055183
-1.1804054632888066	12.971878828932088	10.453114280344348	2.389166292372511	3.675399712006695	12.870312535703947	8.266540329303155
-1.224142898501977	12.988192744539987	10.466687719569084	2.3521001671425217	3.6855811411330475	12.836110296306707	8.291397877043213
-1.267257686776267	13.001311867825276	10.480819096659362	2.3144775707074268	3.6970674344665713	12.803713118464675	8.31623566320407
-1.3104239642691053	13.010251551224496	10.494818410955146	2.276271799636266	3.7096880715969918	12.77296232561671	8.3409005473439
-1.3526031221667218	13.015383157473398	10.50838329628868	2.2381499191602003	3.7232739736508043	12.743524944756366	8.364627371710334
-1.3927747506937747	13.017505020115212	10.521592572033102	2.2003397484768286	3.735580081841689	12.715366981492469	8.38842196694428
-1.4313441778820175	13.017252794387321	10.533569831094937	2.1635715588932363	3.7462121046695507	12.6897208575609	8.41106807714889
-1.4678352132098664	13.014334572407014	10.54460000767824	2.1266551925648174	3.756362370644911	12.66526462589266	8.432034485162426
-1.501420733805614	13.008775964258156	10.552945715373863	2.090561807216761	3.766862722738569	12.642278479034205	8.452935733296458
-1.533511517587683	13.001195813725573	10.558931999259194	2.054579308003605	3.777907041347015	12.622535059722868	8.47382284443354
-1.5644867724551577	12.992089638562396	10.563028404905479	2.018407432156598	3.7880181485606665	12.60435135968585	8.495434763976679
-1.5951185154411889	12.981161311525483	10.565402679050706	1.9816481333711788	3.797675068064836	12.587928822774481	8.516314532515091
-1.623413992999596	12.966935143965769	10.565859317864778	1.9450384112695371	3.807356712072533	12.573522880705168	8.536185748237692
-1.6480206116704748	12.949013709485197	10.56468919099781	1.9080088723097903	3.814987318733275	12.562056716505772	8.555183031662876
-1.6693571139183787	12.927200839633997	10.563201041553537	1.8710211735391176	3.8225918996100177	12.552947289740176	8.573922097923528
-1.6878473311827191	12.900906645030089	10.561221357214361	1.8334858402751546	3.8310532562653274	12.545462408776084	8.591628264536457
-1.7043711338141831	12.86907911475212	10.558735993771188	1.7951472595911278	3.8419530303981904	12.53853729086847	8.609053335245225
-1.7194232868779524	12.832252736057956	10.555540675953933	1.7569265547850248	3.850940671939634	12.533634011352218	8.62776566756511
-1.7334447729595808	12.791492112150472	10.5515165886962	1.7193383399943043	3.8583809579306183	12.531483511293835	8.647661802328285
-1.7454974709461466	12.746668074985328	10.547143506232318	1.6826082832781573	3.864595965870812	12.531405670607137	8.668863280594266
-1.754795486706118	12.697939432703981	10.541646153135137	1.6464341568249616	3.8705439692991193	12.532903806234833	8.690375928778396
-1.7606031797135324	12.645446313003507	10.535338168512526	1.61199954294613	3.8762569767024257	12.536362844253112	8.71273382215443
-1.763312424888789	12.590152181602022	10.527756502836645	1.5797564958013588	3.881744388661095	12.541211188685827	8.735754540927989
-1.7640363325586255	12.533287214566062	10.518650369045279	1.5492084603539984	3.8881491777688466	12.546920368110236	8.75926539155291
-1.7639188982656437	12.474398927398227	10.507715189256098	1.52019271912635	3.8930792735402724	12.552865011156854	8.784243004183901
-1.762198770680536	12.414782790880036	10.495885521542164	1.4939122061621743	3.8970970949997294	12.560892279372094	8.810299652881504
-1.7582426164143201	12.355073547634635	10.483647695041391	1.469594678850201	3.898763331260521	12.570625051762711	8.837332952736073
-1.7526195239816897	12.294451123018383	10.47036630370253	1.4456225748689606	3.902563568863757	12.58139602928879	8.864398812144106
-1.7448905449753145	12.231795989128585	10.457579823809713	1.4219667550987716	3.9078427781745293	12.591438584753373	8.891408485520897
-1.7352250212514708	12.167959476371589	10.445084216493582	1.3990097852215861	3.9136967664241378	12.601238251460611	8.917494497249228
-1.7236527468510447	12.103490123228699	10.43238408825793	1.3763890827885066	3.9194920158430255	12.6116555237691	8.942613738575265
-1.7114690716350962	12.038451674020077	10.418734483339996	1.353848080491993	3.925765169983023	12.62227345998054	8.965821622878188
-1.6990167064914843	11.971519540540733	10.404962038217857	1.3310058609609934	3.9316260966091585	12.633517043460609	8.987865114414902
-1.6864380088109685	11.902062041968112	10.391869570061667	1.308671401329955	3.9366828738558497	12.644932371256752	9.008069549805894
-1.6733794790610421	11.83106141527575	10.378750164100932	1.2859803653596844	3.9437194705308656	12.656659867437963	9.026028623072698
-1.6603962038123337	11.757939460765074	10.365486712546483	1.2617777303806261	3.9492263108377252	12.6684099597027	9.042047356774322
-1.6473450164065557	11.682854403929673	10.351882317753386	1.237255039918587	3.954760445486734	12.679604949765185	9.057191683685804
-1.6329480586983922	11.606047555377412	10.339439245611326	1.2138232656318977	3.9585018822966953	12.692069886272693	9.071011875391157
-1.6169058909526564	11.528436456947736	10.32691687424201	1.1912230736293505	3.9614903000137063	12.706892414641386	9.082526251561736
-1.5998475292832337	11.449786419922244	10.313806860621654	1.1689684377547254	3.9619377293675155	12.723387910379957	9.093086080094789
-1.582571900029588	11.369039185734335	10.301819233304109	1.1473926581913538	3.960559475656089	12.740996693036125	9.102901137522926
-1.5647896308370433	11.286909584482386	10.29144971975601	1.126766969287343	3.957808869733673	12.760250616400093	9.112620401810341
-1.5470669059568	11.205331149146456	10.282189552129958	1.106624177920661	3.9537578229795085	12.78254454988751	9.121929130690535
-1.5305939845771084	11.124626554725166	10.273323489611503	1.087319403023631	3.947766739476221	12.807309241046891	9.130656926774856
-1.5148657709732474	11.043828493711194	10.265667520498848	1.07012556211769	3.93748235220213	12.833761979549507	9.138921978554146
-1.4983292731068025	10.963634490131595	10.258578633972846	1.0559499341389804	3.925866147569218	12.861462276296713	9.146483365278405
-1.4807954463580026	10.883558040620764	10.251408463910833	1.045019211546272	3.912396826202796	12.892490558733593	9.152529187758383
-1.4623562262825884	10.805230472298938	10.243263049860339	1.036232614788239	3.8990252102499725	12.925071260173246	9.158689832684141
-1.4446550916503658	10.729114331679092	10.234610685999147	1.0296766965166664	3.885492657194049	12.95742425067508	9.165794286337528
-1.4283713522192238	10.654678011259874	10.226515560716544	1.025813696037608	3.8714624518026772	12.989444363706399	9.172713794939277
-1.4121221182884995	10.582596449902196	10.218417188416309	1.0237746006489874	3.8579683805203207	13.022037681318057	9.17961606930327
-1.3962082115888004	10.513407994521765	10.209929523441374	1.0236554557569337	3.842276254341353	13.055530429376045	9.187083754485256
-1.3790205851590331	10.445961342215451	10.201650450685339	1.025943145884804	3.8267358491190198	13.087795778083917	9.19495092006438
-1.3601136988824778	10.381095067813277	10.194865562307038	1.0294125506004694	3.811976993300899	13.119699035898986	9.203265313301657
-1.3402863756615757	10.319578667335072	10.18955875141907	1.0338293895510366	3.7970541587148894	13.15212695416181	9.211704665226659
-1.3217669077891785	10.260529187994344	10.18607402533843	1.0389646785183182	3.783447823745806	13.184708484466412	9.221090624126827
-1.3054051418131751	10.204105185482131	10.18488282789325	1.0438816003017855	3.7713416607282055	13.215167994328345	9.23139295228678
-1.2929725254007218	10.148712191801662	10.186307801656383	1.0502514546640545	3.760490404003408	13.242395934254182	9.240642732803689
-1.2836420854665938	10.094466269541357	10.189909746462511	1.057949180773737	3.748594523159223	13.269877645905277	9.249328623137181
-1.277342426298984	10.041565298113358	10.196364436521804	1.067107527444339	3.736590660098287	13.29665356144828	9.258088731155935
-1.27463362256904	9.990353420189946	10.206688596322406	1.0786064593966262	3.725793758687823	13.321588231673527	9.266762041348635
-1.2740773937541956	9.940363732692253	10.220257826886684	1.0923071340865493	3.714944687295	13.344416753526248	9.274936128027274
-1.2782150646239794	9.891890629267404	10.236548070701154	1.1077461173924523	3.7021456762598666	13.365834358142038	9.283291411585182
-1.2878310718269967	9.844158243456453	10.254967823321367	1.1260939637265759	3.6885237846272863	13.385452299658063	9.29250770520484
-1.302542270080524	9.797347443815974	10.274316725581679	1.1467546723951922	3.6735159324450692	13.402399227315291	9.302402294629928
-1.321478929529031	9.751539629846125	10.295106523458228	1.1695791225678212	3.6584188442691157	13.41747677429181	9.312893618005294
-1.3439479138891508	9.706979947539027	10.317476284993248	1.1947843832397298	3.642589132065326	13.432173086126124	9.323549443401154
-1.368689468643076	9.664575040497056	10.34090638796189	1.2209803111035675	3.6262267580424448	13.4467782208509	9.334440013225942
-1.3955416490658619	9.623717610687915	10.365608571433444	1.2480020143569497	3.6117372493547815	13.45896056940385	9.344905141622686
-1.4235990587235796	9.584977083998018	10.389861216630303	1.2751661153729659	3.599797591793223	13.469332200371971	9.354356053468084
-1.453620330810949	9.547809304491206	10.412278072060575	1.3025644057693042	3.5863048086397447	13.478989232948363	9.363583410702773
-1.4866510771871757	9.512624211904459	10.433225173683665	1.3290169753379708	3.5747760028472606	13.48713805438776	9.3719789859752
-1.5220403906637385	9.480351854923459	10.453958734726273	1.3541058990682195	3.5656707698462795	13.494748964524154	9.379784573806726
-1.5589039406818925	9.450429319563879	10.473877043560758	1.3774829557773867	3.5578429201287127	13.501711501308954	9.385731918597601
-1.5963458793612315	9.42169414588777	10.492681137259579	1.399150822861019	3.551909846722596	13.509380937233393	9.389434847818073
-1.6355053002247557	9.393886700026911	10.510060985672967	1.4189419383519226	3.5455510529932632	13.516167195352905	9.391806237885275
-1.6765187391896919	9.367220219235367	10.525833452338965	1.4371954861752274	3.5402171458090987	13.52178232591936	9.393646880354503
-1.719703991490561	9.341232248772812	10.54002125191058	1.4547841131199355	3.533713326202238	13.528023687179415	9.394607955263695
-1.7653105656504922	9.316397889801236	10.55168458788305	1.4713327401819478	3.527050585875388	13.53528285849528	9.394588606712244
-1.8143582540984775	9.292279855947124	10.561862710982746	1.4878014338776304	3.5193016163159734	13.542589093652497	9.393631600858814
-1.8659440114199772	9.268983213896899	10.57168040585334	1.5039417294908857	3.5125930128229674	13.548997317596593	9.391889680944766
-1.919667176573189	9.24754796039395	10.58109469499181	1.519971113264895	3.5049096575327745	13.555037272718756	9.390093430072419
-1.9746975492972507	9.227044876375775	10.587519578497869	1.5361908188128717	3.495535592966865	13.559438722022168	9.38845249165196
-2.0307340081456795	9.208664651888629	10.591618838155094	1.55160918245129	3.4876147364652446	13.56169985499309	9.38696520567758
-2.0887105785857476	9.193190660781097	10.594557658166671	1.567194096512364	3.4791714005213485	13.562176433215992	9.385770365642996
-2.1481443432825604	9.180496897001754	10.595304795288603	1.5827982373274632	3.473821226155218	13.561649270560556	9.384137120169376
-2.2090309442575404	9.17076807367622	10.594149546570899	1.5976422228246976	3.4679969825134562	13.561114799076885	9.381175701949063
-2.2712747615337663	9.163831945629486	10.591660393350079	1.6119432203287973	3.464188596964385	13.557969139151169	9.378132896286289
-2.3350766345311036	9.159128935476996	10.588622520623563	1.6258341134772814	3.460370569774153	13.551977984870256	9.374805808127874
-2.3988824535426523	9.156469747487327	10.58516316610878	1.6392501802477333	3.4561980727706887	13.54471355006104	9.37179605059939
-2.4631248630868177	9.155318110012933	10.580010682620712	1.6519450839481427	3.4516218667466263	13.537815311439587	9.369301942725487
-2.527706973394919	9.154434398167082	10.5737376062122	1.6641691910418002	3.4470271148585385	13.528827195753555	9.365944235041153
-2.5931685111025633	9.153053531403541	10.56702207845855	1.6760479619070137	3.4456084290463913	13.51714944457911	9.362066076591887
-2.658386048556074	9.150861457439103	10.559901180443322	1.6879190190627238	3.443745483114008	13.504475064691466	9.358389061346525
-2.7225280433961854	9.147640883520367	10.552455934996585	1.699143940122442	3.4447767296883556	13.490183918241154	9.355045877785308
-2.785907128109343	9.143361819791515	10.545327908150833	1.710111887448571	3.444819801327138	13.474202785388261	9.352098475198439
-2.8483573909621867	9.137615537546578	10.538688544856097	1.7204478162914287	3.44523358850579	13.454614228614613	9.34994803285494
-2.9099012380859164	9.12913374898001	10.532079545617076	1.7297249218022162	3.4451141530931646	13.432210610453371	9.346728549769146
-2.9693942163927276	9.118470585897931	10.524643171803591	1.7378040898409255	3.4450901998430803	13.40882380832431	9.344005823350308
-3.0273841786402405	9.106409672564608	10.516063241445558	1.7438185126317773	3.4463907858669374	13.384187259400356	9.341629568768095
-3.0841282152346032	9.092770379478374	10.505729879548829	1.7488426195355384	3.4496327299870573	13.356497196058235	9.339584513978801
-3.1389953577320275	9.076985000894762	10.493157453627306	1.7522002931183625	3.4553879576605575	13.327569868266519	9.33803587534057
-3.1930551089766914	9.059658177417383	10.478005817394383	1.753665779590618	3.458765018356059	13.299000189830021	9.336550059004225
-3.247085746325718	9.040740459791328	10.459624450594626	1.7542870292812587	3.4610242243952576	13.269203514520768	9.334948216499624
-3.3013223092602724	9.020025454016643	10.437448772861652	1.7535462891043614	3.4639864408768615	13.23811309845623	9.334318756763716
-3.354678722409248	8.998008302925772	10.411901566192812	1.7508227152811005	3.467596585547284	13.205347830935242	9.333578307267388
-3.406735308042712	8.974335377943545	10.382115885339424	1.7465869352467813	3.4716097790868146	13.17218000149671	9.332780592295764
-3.4569918761316876	8.951304521823692	10.348572637074328	1.7400568977182729	3.4754420529592185	13.140096107628782	9.333840751077824
-3.505656576025324	8.928147292114765	10.312617553751975	1.7310475376527519	3.4802139357252777	13.106426395536692	9.3359053900656
-3.552317832623095	8.904272735410544	10.27296206998486	1.7197239222013787	3.485522344073099	13.070754395038465	9.338215783644088
-3.5963255653218864	8.879580942171671	10.2296073652427	1.705591354369778	3.4912947684643094	13.034623702164216	9.34078157759735
-3.6387910411748607	8.854597720171988	10.183170434135514	1.6893436822170882	3.4979370219796406	12.997546148455479	9.344476794307562
-3.677530659367909	8.828894460733673	10.133534712535884	1.670664289676439	3.5076666379842374	12.959123610141274	9.348945237258617
-3.712904689406593	8.80332038196396	10.080811477221904	1.6487940145929567	3.5191902231335637	12.920225806461874	9.353087988801631
-3.7446456444333585	8.778639509255534	10.025528467448291	1.6236954563718287	3.5313547027695624	12.881539061179176	9.35599881172275
-3.773309568031788	8.754756553125654	9.966383651543287	1.595901869314717	3.5421049883844384	12.842557971876923	9.359013539816939
-3.798114139884294	8.732326093114063	9.903407455114733	1.5661500784637896	3.552658599172083	12.801932890209645	9.362322161472756
-3.8374978694574877	8.708512623440068	9.836790190652852	1.534495660843423	3.565131669836662	12.760160105507142	9.36662773618754
-3.8732129948407215	8.684399786040094	9.766533138973664	1.501544295300561	3.578488765541376	12.718274292994643	9.372142340162942
-3.9072230648983157	8.659880706316926	9.69396861986212	1.4683541957384545	3.5901208991382356	12.676704232824658	9.379328703182276
-3.9393389928566505	8.635533611040035	9.620195668863936	1.4351765873456204	3.601306276874897	12.634969299471996	9.387596204000882
-3.969532625528755	8.610297342851453	9.544970016156878	1.4017356968758967	3.6107653972977785	12.593521200809263	9.396947216492253
-3.998294646795707	8.584338583132746	9.467925604051329	1.368307547020967	3.6172802470730185	12.552149148024604	9.407242796454948
-4.025221766058292	8.556844900098616	9.390376503877196	1.3357001250079594	3.62320245732551	12.51037238918644	9.41982522389804
-4.051228338747358	8.528317518388858	9.312650010788248	1.3040257962361985	3.627923414483596	12.467191151872742	9.435121304038757
-4.0758613449086285	8.498528365080716	9.23553460529841	1.2726638161808133	3.634249071734518	12.423917734992365	9.4530917428591
-4.100128233268943	8.466974577293408	9.159593627859255	1.2410489834880083	3.643187492710588	12.381923644221875	9.472127087096291
-4.105332108839701	8.43557506022651	9.08453704189532	1.2096554256185241	3.6515048678747366	12.338871898209849	9.491443282816217
-4.11006522440699	8.403131037711765	9.009906476863756	1.1782843873620097	3.6586881995011127	12.295074189409771	9.510486310303165
-4.112236553252624	8.369566532651701	8.934721686979076	1.145721809077411	3.66721749744064	12.251319668988838	9.528480176100002
-4.112355935787246	8.334639745394416	8.858438113706525	1.1115119190477127	3.6763708697337307	12.207919341284114	9.545620601896864
-4.110250255913752	8.298757185603744	8.782107160893261	1.0758201433195562	3.6875906624367536	12.165171200303506	9.562852964725348
-4.105616263617737	8.262353448496178	8.707852257798578	1.0392120296199154	3.7022041295837553	12.123046624532464	9.579431016508984
-4.09815665148506	8.224689659239035	8.634349312802136	1.0013390038306242	3.7174708167655495	12.081977563722193	9.595200725594585
-4.0877410325710715	8.184884386989918	8.560733050258486	0.9621424079849823	3.7339087796339516	12.04237778400709	9.608727524496953
-4.074159590284135	8.143466052381969	8.488453340862252	0.9224210549095279	3.748538678953365	12.002946563082336	9.619665191594862
-4.056967180587393	8.100073428848273	8.417205726017784	0.8822806783077712	3.7610172747800785	11.962758910852386	9.62957549154339
-4.03672758589926	8.054618653844383	8.345882011354504	0.8406949941636509	3.7718548369566154	11.923607647105017	9.637714870253161
-4.013881640622964	8.007598744454825	8.274966566331328	0.7982067488159268	3.781997987539039	11.885177157710212	9.644857223445866
-3.9891634877445177	7.959250221370033	8.205227311675134	0.7546084704450458	3.7925231719666104	11.84629519726635	9.651218501731897
-3.961859440848349	7.909953937985603	8.13731260585081	0.7107713413130137	3.8028000987949486	11.806192314465488	9.656449046166893
-3.932102456064888	7.860759602262581	8.069636506566482	0.6669801206545397	3.812730925415901	11.765219162146012	9.659863882939408
-3.9003373220054884	7.8122711120797526	8.001732161434457	0.6232544916042466	3.8203254241998796	11.723386918682756	9.661314498322744
-3.8679240784895526	7.764106851853837	7.934002217282251	0.5791928568421456	3.82710951810849	11.680435886124716	9.660487975708495
-3.8356788749056756	7.716960884328181	7.866130612730782	0.5354104298333325	3.831821378405362	11.6361069920189	9.657831615627284
-3.8039972851520956	7.670687194019519	7.797587658528942	0.49161772684882254	3.83595591284811	11.591739877966157	9.653792589195092
-3.7735641214488167	7.626212358576751	7.728381727479511	0.44834693809627446	3.8410040795947693	11.54816996576317	9.648081013725497
-3.7443143845213647	7.5841045591099565	7.659651165792269	0.40651493996691224	3.846356914427554	11.504990474903117	9.641160053390095
-3.715173039001315	7.543687389459426	7.59097940264944	0.3663023431986222	3.852251192729663	11.462108625115357	9.631469164355476
-3.685645907204568	7.505216102026899	7.5222386361662155	0.32881471695413245	3.8585246379676907	11.419254688609044	9.618512313368958
-3.656873189640636	7.469115318150609	7.454947643957085	0.2928317796840946	3.8630161592299936	11.377057188936444	9.602883257475032
-3.629611676623495	7.434952300952327	7.389286926014983	0.2585416499018304	3.8652859723400974	11.334027236255613	9.584909732994007
-3.6033397592195064	7.401651908580057	7.32433435365458	0.22572487646843215	3.867575987916999	11.29073045708359	9.564244647835041
-3.5767557429925243	7.370103172669852	7.260037558018691	0.19529355614289942	3.8708651058779044	11.247487266680244	9.541629660366139
-3.549383241368399	7.33978762553585	7.197319277855629	0.16750252560186082	3.87344060283398	11.205318875461113	9.517625381903168
-3.521649501556294	7.309514834048543	7.135524295772072	0.1421593011397429	3.875843971565842	11.163923344658395	9.491864831521173
-3.4928782350533516	7.279593599881899	7.07514220353271	0.11880796567244961	3.8781261668814215	11.122943819137276	9.463972028844235
-3.4629747427509576	7.24886610087401	7.015597149145058	0.09810428220753357	3.8805098524840216	11.081786398780821	9.434180991016188
-3.4327498773433804	7.218192599932972	6.956868702377135	0.07981166165142889	3.883360256594374	11.04114800659466	9.402811500229355
-3.4028243827318496	7.187889318800263	6.899295102865198	0.06365110449983245	3.8840991635997666	11.001269338703919	9.37061676719147
-3.373153640990365	7.156978051462957	6.8414891208121	0.05021224387650244	3.8845179337788047	10.960897380760317	9.337893287738467
-3.3428303591297577	7.125679749381211	6.783918372803188	0.039567646257865394	3.8844043863054694	10.921002265769424	9.30354981918469
-3.3128990799634495	7.094968018239584	6.727615999637843	0.03195856159148594	3.8830315201812833	10.881562227947711	9.269381229840766
-3.284098216930043	7.064227916014625	6.672071056610954	0.026009778837752517	3.880951280876926	10.841298861541379	9.235677360595997
-3.255940490313186	7.032991244371073	6.617077630978908	0.021898570025188746	3.8803521880722625	10.80021284728999	9.20211997350078
-3.2275522162348236	7.001944556246829	6.56365518527348	0.019964646579827897	3.8803579706456466	10.75840633458358	9.167601744833805
-3.1995743178308733	6.9701391209031	6.512182385853126	0.020219680660980788	3.87910729329955	10.716908963935758	9.133102359995588
-3.154240882056029	6.939657671409948	6.462204810932066	0.022360176738575432	3.8774043930085607	10.67457014787551	9.09762817734713
-3.1107619833755087	6.910602909952294	6.4136180439960935	0.025510291972341184	3.872968554247598	10.630282307177655	9.060622064374988
-3.0681375931540575	6.882475522692483	6.366228752578924	0.029344732462025902	3.8700219121058415	10.58501861012654	9.022833585103594
-3.026088654855759	6.855066362261764	6.320114219920212	0.03365158665992994	3.868380788541781	10.539247660739067	8.983395716283914
-2.984965051877472	6.829542086786614	6.27502240516471	0.03850028722012211	3.8675675975252655	10.493329352793022	8.943276002117036
-2.944799603298925	6.804768911955217	6.230819213426711	0.04329479147569208	3.8676783020206735	10.446508719006463	8.902194323640774
-2.9055360662566034	6.781023808888549	6.187748687351651	0.048092059502380394	3.866764207839863	10.399927765933931	8.85902706743589
-2.866980453967081	6.758483440988454	6.1450131291221615	0.05324476370955261	3.8649419753659284	10.35330647544993	8.814107805629687
-2.830078491701419	6.737840784034466	6.1019218855706665	0.058758949602931675	3.861486039823287	10.306416878599043	8.767375256924415
-2.7940740844212453	6.7196500739207625	6.057784996822774	0.06487788713925582	3.8558491940385906	10.257680178847496	8.720093749959474
-2.77718592778161	6.703583189902818	6.013129532089131	0.07150508136948588	3.850636034637014	10.20891564453747	8.672196322014628
-2.7595202900534455	6.689853127926313	5.968708691022098	0.07961654773540068	3.8476746149994945	10.160726903084477	8.624732700982292
-2.74265380599758	6.678188363298946	5.924977223952212	0.08949533215806169	3.8428024462006376	10.112171506159351	8.577577886805091
-2.7263133589952218	6.669889144776213	5.882249607085785	0.10127838495076905	3.836786254977265	10.063363831658101	8.531497414878988
-2.7105905616281105	6.663306592008073	5.8394933718079285	0.114162820498967	3.829868052995648	10.014119958033806	8.485021703749574
-2.6954619853701742	6.658741731700757	5.795670104682241	0.12760978584105648	3.82232520924279	9.965641900800081	8.438141366736442
-2.6818823740199997	6.6564271698840605	5.751551846971709	0.14221901988592883	3.814819838020807	9.917701708597004	8.392255644557878
-2.670129153826193	6.6572800021648435	5.708041550353934	0.15758119541449106	3.8065097183810144	9.869527773098586	8.347780575041579
-2.659619902163093	6.660758215822603	5.664277525468795	0.1735394050559883	3.799757799471637	9.822002905554172	8.305294238475938
-2.6520106947164073	6.666796202752155	5.621080266802584	0.18988972299941173	3.7963101735996196	9.7759839568036	8.263028968150882
-2.6471627931817645	6.674519193549513	5.579563969885113	0.20671202336999978	3.792069054254447	9.730799723167475	8.222543924450019
-2.6461038989077226	6.683787649776375	5.539913043150813	0.22308667233490584	3.786751776001885	9.686333696835016	8.184065650326938
-2.6486012947821593	6.695537092560827	5.50086606965841	0.23890432718050886	3.7816943109371786	9.642830410147274	8.147161182402236
-2.655090467426777	6.708939089995666	5.4608143105785825	0.25412543709183455	3.7757505191177456	9.600008993568217	8.111846122563946
-2.6652810781646568	6.723574904676538	5.421568839508482	0.2688720642069645	3.7707163275989988	9.55839889330216	8.079434475946606
-2.6786654709634985	6.739572673044284	5.384203485008421	0.2840786904330025	3.7636601739046185	9.517226643535015	8.050359339089086
-2.6935958521398984	6.758127135626871	5.34876725052629	0.2998972278371202	3.7574042413106663	9.475913432653876	8.024809731723579
-2.7094134232507687	6.778519324520911	5.314340539756175	0.3163037299219795	3.7506821525251537	9.435452320626004	8.002017318832875
-2.726172907044685	6.800177380661335	5.281557420711811	0.3324804988212293	3.743036812561095	9.395234958848533	7.98232130895925
-2.743253330659801	6.822948265407657	5.250062968541376	0.3479635847348368	3.7329021642134146	9.354770020298394	7.96584351968118
-2.760791453033455	6.846631038836586	5.218454929597517	0.3630989338757572	3.720958348831783	9.31446097388607	7.951762914659157
-2.7794086019638105	6.8709818833908045	5.186566626275543	0.37856842616650965	3.70662729752186	9.274080172794484	7.940144401110823
-2.7979622266245316	6.895639767146659	5.155228715284708	0.3948587501997499	3.6919195899876347	9.234477241515222	7.932318503380574
-2.8163471821019272	6.9198560267298586	5.124567147464653	0.4118556306497434	3.676502924202341	9.196537885741543	7.927925052914348
-2.8343738026134395	6.944585883845029	5.093748489923573	0.4303300066028437	3.660312355780641	9.16018394158222	7.925765545083632
-2.852231079010798	6.970566215795013	5.063208549533954	0.44978980069775343	3.645677991102307	9.125332549812299	7.92653361376934
-2.8706277800047246	6.996157664972446	5.032961657284171	0.46896504572185505	3.6290708574687494	9.092282006117337	7.92973471327316
-2.889463507435288	7.021276981744198	5.003765944725575	0.48756711460436364	3.6124720303226527	9.060318688393929	7.935550227073251
-2.908715585584421	7.04738912102896	4.974909270767541	0.5067172254294711	3.593076168124042	9.029525310829461	7.943717949271324
-2.9279307348438723	7.07526500936877	4.94597845396518	0.5268769260396101	3.5723192297467925	9.000420068156163	7.955051659084932
-2.9468592889183656	7.1051829593481095	4.918451528935254	0.5476861858338985	3.550636998340911	8.973250314217836	7.96993742513073
-2.9641428085170407	7.136708517003935	4.890974258325052	0.5688537566823563	3.5290242545460297	8.948188228792176	7.9887125210896475
-2.9798558302134555	7.1691358716882885	4.863418555148663	0.5897490429601194	3.5065073849578656	8.925586806161242	8.010109486287806
-2.9935965192954272	7.20352882141407	4.836226514493746	0.6102183212759248	3.4827447737168775	8.905335779865272	8.033666753288731
-3.005361146044106	7.239837250247089	4.810152274409	0.6284732338386788	3.4565659190829408	8.886866589556595	8.06118705547568
-3.014607640908185	7.277649765281893	4.784825976731532	0.6450763072844895	3.430240901575593	8.870316577886403	8.090188735950477
-3.020719319277874	7.316909700416453	4.75969021458361	0.6615471707300308	3.403003072603412	8.856768493595196	8.120520896846276
-3.0246900271859745	7.35792443475727	4.73509280346784	0.6781860815231885	3.37435455581121	8.845512735086809	8.152514860548001
-3.027649978253816	7.399355808141254	4.711205025155638	0.6946656738144947	3.3478318179535123	8.836852535887923	8.187548030893831
-3.0299811861239325	7.440710550054594	4.6879674500695705	0.7107478497836205	3.322126809321594	8.830609489204443	8.225516178719904
-3.0317310869538194	7.480670860631947	4.664480303359105	0.7260756375595459	3.2959804495730545	8.826890530132312	8.26519508604276
-3.0323657628187033	7.518419978819396	4.642128547264116	0.7406595053101124	3.269616408081676	8.825960102360511	8.307816736542932
-3.0324549738512134	7.554898848058589	4.6207871580088025	0.7536024061012389	3.2424967507833493	8.826145658227526	8.35258818959487
-3.032017153513881	7.590415242262644	4.5998780596776925	0.7655261237971198	3.215070614488868	8.828226556147781	8.399331830230354
-3.030858763307514	7.623869885206929	4.57952469281967	0.7777484703775125	3.1891508031659934	8.832172277051889	8.446401530673898
-3.0294930753072444	7.655376609487994	4.559991565414663	0.7907939875144788	3.161311892708229	8.838615895396703	8.494847153981823
-3.028727143234894	7.6858909020183015	4.541865105806991	0.8036963630028237	3.1326876728425015	8.84553844087218	8.544599072111229
-3.028516512355135	7.714866761490177	4.524631404072532	0.8162829949489575	3.1040402337000503	8.85403803114375	8.595133600271545
-3.027256926567385	7.741761136684671	4.508682453000563	0.8289284027909221	3.0738551747542684	8.863430198754322	8.645290467158972
-3.0254121602995188	7.766466514145191	4.494118794852669	0.841735089137264	3.0426643574284027	8.874221654484653	8.693181416487848
-3.022227409587941	7.789532009207472	4.481490728352791	0.8550228177104512	3.0099106310041797	8.885480746426758	8.740255511896319
-3.0192175767500564	7.811660882687909	4.470171929876202	0.8681194218797711	2.975681634163845	8.896360837618008	8.785048161850575
-3.0160267423008205	7.832165178399765	4.460257792721797	0.8820364163439879	2.9405367226271975	8.9091118266953	8.82802576023351
-3.012826570020051	7.8494674236367485	4.451739971959186	0.8957145609430377	2.903460024638106	8.922562311463729	8.869782567073505
-3.0092917307516056	7.864856832467186	4.445422531236356	0.9092292605482221	2.8660366769723526	8.93636832901994	8.91148572008762
-3.0057587505238454	7.878271197416811	4.440641719975233	0.9224209890962598	2.8261404299733797	8.949944640827752	8.952936003828263
-3.001955863050804	7.889294866014589	4.4365817632501745	0.9357296655098357	2.7860375351085405	8.964766008194058	8.9942880985197
-2.997363130014729	7.898165501052143	4.434887829915049	0.9480685571497858	2.745383033486095	8.980325766384658	9.035025985190059
-2.9924072260927987	7.905702942797189	4.435840680983032	0.9588850429589953	2.703967896342499	8.996120661043843	9.074787748635881
-2.9860801917998123	7.911978684010734	4.438680981140972	0.968156412269627	2.6622627145494073	9.011448197301757	9.115055356634771
-2.9791004316539254	7.916729907123302	4.442582838767406	0.9761507698906262	2.6226104063724223	9.026497785764983	9.1548774681606
-2.969955971407733	7.9197795492842245	4.4465052066698645	0.9832321715313417	2.584856866675333	9.042051399069566	9.193840921344755
-2.9583674042890173	7.9212456777893765	4.451360439741458	0.9890872926708387	2.548426044761798	9.056366616361483	9.233024386326708
-2.945029104444582	7.922090895459433	4.45881918787575	0.9938625756030215	2.514427128832071	9.070830742881029	9.271431300532507
-2.9306354482798507	7.922360507074172	4.467564593333772	0.9979752238571805	2.4785500782416148	9.085117758837129	9.308903469279656
-2.914319781118249	7.921290664161087	4.477690505598475	1.000725044098862	2.446174443299589	9.09911600399453	9.34502100504569
-2.8967130712460487	7.918758817595888	4.488210583747027	1.001727951123019	2.4148038556521265	9.113253752182683	9.379318831583472
-2.877625962618546	7.914508480308039	4.498048584254334	1.0016576452042583	2.3840656109920015	9.127211746747259	9.412497824738416
-2.857251470351548	7.9089229239317165	4.507079484162808	1.00151195899177	2.3573000795494243	9.141598267697736	9.444456550642268
-2.8353040743527345	7.901532101819419	4.515784879937517	1.0011157572649518	2.3322392189603107	9.156195264899663	9.474549420170321
-2.8117187561626547	7.891824955406478	4.525129853634495	0.9996482239127606	2.3085396303102916	9.17131432462527	9.503203709603797
-2.785780662346727	7.880907868485568	4.536000324934585	0.9971294290790044	2.285818047668543	9.187074484213007	9.530442921435691
-2.7587262626066025	7.8681256176036936	4.547277487411158	0.9932294251371019	2.2620519899570013	9.203737127865395	9.555540126965685
-2.7293609958642726	7.8539809009486365	4.558134155975994	0.9888701838282614	2.238931072572816	9.219392251885647	9.579755390041576
-2.6974652809122484	7.838041767234144	4.568572341068242	0.9824020194287212	2.2171360047231974	9.234858451436187	9.602466431235852
-2.6638336330785397	7.820505346338413	4.57892601899848	0.9742253686519055	2.195266432921446	9.249567740121368	9.623139120861905
-2.628299889314298	7.801828236734433	4.5898544021850824	0.9646261964308415	2.174316142629001	9.262743639987436	9.641023968098336
-2.591534102832087	7.782588545363537	4.600932234931098	0.9533363490609044	2.153188157755796	9.27459472581458	9.65619190698599
-2.553232680821606	7.762444467584627	4.611953672935831	0.939175023651038	2.13229878619662	9.284902313747882	9.669644246684493
-2.513937332432043	7.741333470221193	4.6232350056324005	0.922269216853364	2.112256861209982	9.294198199121727	9.681172672266532
-2.4730958069661044	7.7200681537540055	4.633337065672764	0.9031871011664232	2.092641466999748	9.302160686993554	9.690008895805517
-2.433025344911804	7.698468482646784	4.643103140502744	0.8824067793593559	2.072932177693528	9.308243681349449	9.6964631063526
-2.3935058153758306	7.6775864202740705	4.6527053856587575	0.8603002175536969	2.0554508332872325	9.312311925950983	9.700674562236333
-2.3550939048267927	7.6570240034288135	4.6629959746443514	0.8359002156631216	2.0377216934387636	9.315052123169343	9.701574131143978
-2.317892420459534	7.636906815878122	4.673378164358073	0.8117838990140015	2.02190035966728	9.316553428194737	9.697321100777657
-2.282357871563215	7.617593893221562	4.68383092031711	0.7873663724565124	2.005013673496453	9.317670246039853	9.689945288040457
-2.24786886140177	7.599304750411646	4.694393744546385	0.7630701269933794	1.9879668565910524	9.318591624758133	9.678957661921531
-2.2136765883204923	7.581850287680003	4.70471708558259	0.7390566730115277	1.9698261678708453	9.31932454391838	9.664761735181921
-2.1793982212800898	7.56563072001925	4.715098901916651	0.7157856204734531	1.9475661431765598	9.31947161027751	9.645162946923953
-2.144521191604941	7.551816070337166	4.7249708104325405	0.6930066829260111	1.9242370868891379	9.318379385593508	9.619997515356287
-2.1092348189231607	7.540936109008011	4.734737492806249	0.6709291771814629	1.9003830121817364	9.316637251350807	9.59102540053102
-2.072797393790814	7.532865933211017	4.743691496833428	0.6500938451699803	1.8762538694533148	9.315453400231515	9.557101204544002
-2.034868183888416	7.526970874319471	4.751542864325965	0.6319236659318657	1.8530172737024126	9.314328568763958	9.51763302678391
-1.995284816478298	7.522818233517583	4.758401520421795	0.6163439239531316	1.8304353366336037	9.312672290295987	9.473122357536273
-1.9544680982762352	7.520002267988679	4.764589681663287	0.6015905241142432	1.8069837714881036	9.310416906074442	9.42646612139625
-1.9113133698648344	7.518563715951171	4.7697408722900665	0.5872670400108744	1.7852278532380677	9.306944805232705	9.375867135304443
-1.866284163172398	7.517254800351084	4.773772354621811	0.5734474733065225	1.763900784127473	9.303372861997	9.322437692989174
-1.819663710818534	7.516234784671415	4.7772176049953154	0.5595627707119898	1.7448156213902928	9.299976800385313	9.265066952576719
-1.7718882232193132	7.515903849232517	4.779429671490762	0.5454607213507697	1.7298004664355824	9.297643747107633	9.206218707426697
-1.7232216873013473	7.51578727348372	4.78143220318723	0.5315193085362222	1.7157698199941431	9.295670974589882	9.147264775459435
-1.6746862833490892	7.514652039283671	4.7832982007882565	0.5170076716330857	1.7036120139641477	9.294061050343153	9.086870703557416
-1.6263481430036906	7.511782520544183	4.784471325730693	0.5012675036966691	1.694056849151201	9.292846266101815	9.026725546802723
-1.5789294279514894	7.507635153532107	4.785707923366179	0.48299291970648783	1.6848109706881562	9.29107101734412	8.967662115483478
-1.5332865855408593	7.5030109752009775	4.787399676246365	0.4636219835816796	1.6770943014956448	9.289017236460003	8.909770926957881
-1.4890863121823046	7.497508816723069	4.788702558748048	0.4431941065760907	1.6712133745490796	9.28632022217224	8.852039953583468
-1.4462297248590363	7.491196630234414	4.789421786559509	0.42174160198236876	1.6690655311718012	9.28263816010426	8.794405127600147
-1.4038713123432365	7.484638999252236	4.789793325147006	0.39864794489680333	1.668748138487661	9.27726087754961	8.737471743283708
-1.3628838547745685	7.477279467870948	4.7884726840990535	0.3755857610129847	1.669932780574451	9.269821243624122	8.682841000381991
-1.3238280731817433	7.46802599234246	4.785593073815565	0.35300731782104533	1.6713901456937865	9.26035203638316	8.628970912255301
-1.2869074204519146	7.455498453570878	4.77995469247808	0.32968653917251395	1.6751611906860788	9.248933683457242	8.574730787033179
-1.2513305103082601	7.4412257899743	4.771868778976184	0.3061125905409725	1.680481915507747	9.236501651591277	8.519985359046533
-1.2168403559216312	7.42663573321644	4.7626997122326475	0.28317933753337077	1.6856311247771993	9.222015700049212	8.464700153432155
-1.1826534823062362	7.410590568112243	4.752091407376901	0.2611495421706096	1.692307204257639	9.207262850421253	8.40740281843445
-1.1477716911633487	7.3932085099146025	4.738703160230336	0.23901888497637458	1.701200048734789	9.191182742512831	8.348777030001294
-1.1124651760005813	7.373998254585292	4.723325346716259	0.21653962966550397	1.7126701954884758	9.174348979056816	8.288788879551825
-1.0778001555701255	7.353461977003292	4.7064535311544935	0.1938198048781073	1.7221420202141744	9.158088398097654	8.227797550401386
-1.0445738671869298	7.331996037227914	4.689011222762295	0.17162820795954825	1.7304113180668204	9.140726832728065	8.16573519606991
-1.012728029489533	7.309672318036832	4.672245693383398	0.14763896649556285	1.7402607692876226	9.123178244365864	8.101659482186976
-0.981635658325728	7.28718255391411	4.657145963832256	0.1214552968575094	1.7487630418988895	9.104831042314894	8.036699680737756
-0.9520060418412806	7.266324095937399	4.644046081837845	0.09460099301178011	1.755389885198636	9.087264156047496	7.971674151353702
-0.923274002967498	7.247636060075019	4.632726531319035	0.06699047412546691	1.7611776331737692	9.06887432709893	7.906967651402376
-0.8971419626510593	7.228877654177423	4.622506378957589	0.03763622645249689	1.767858592842576	9.049213730022165	7.842227938201884
-0.8737542889238957	7.2106949885893945	4.614070787413305	0.006766721668655398	1.7745286724327005	9.028295248982687	7.777809821371918
-0.8533083600238067	7.193077148331676	4.607851130021324	-0.02548438736724183	1.7787924944812492	9.007872311522245	7.712935860705284
-0.835461026109336	7.176860677315413	4.6044998455132395	-0.058133966521380365	1.781807484623855	8.986161675998215	7.648508649524245
-0.8186867110044558	7.161458462923284	4.603394650360823	-0.09124422563411252	1.7863229597112473	8.963703858745996	7.585184894139939
-0.8026891158530834	7.14693977130512	4.603359617517206	-0.1251806931129065	1.7905423150438604	8.941155961839993	7.523356906895067
-0.7872896522796567	7.134158827661413	4.603938459950357	-0.15832674073673894	1.7945839879472685	8.918320193444263	7.4626754526026025
-0.7729552500544443	7.123488213100663	4.604835453149522	-0.18963074029234214	1.7996964579538972	8.895974926779365	7.402628040183786
-0.7589033978984894	7.112898897797649	4.60657314587526	-0.21934724972572703	1.8062606713818696	8.872500316768505	7.343688525451463
-0.7460936166024901	7.10174009323816	4.609706007625252	-0.24809377178554634	1.8138482566971812	8.848619899312247	7.28574261683727
-0.7330165861522854	7.090736732215414	4.614256453826958	-0.27541176025974223	1.8199888119321197	8.824803289409282	7.2284567674558415
-0.7189407558762213	7.080141992548695	4.6191552292361715	-0.30145590972824055	1.8261499783628274	8.800517656947722	7.172498603128333
-0.7039158907286603	7.068508596195626	4.623932147540268	-0.32611353383741837	1.8346098835866598	8.775390034177823	7.118504343993103
-0.6884340928521245	7.055443267777702	4.628467057103997	-0.35018283272103046	1.8430514484235514	8.751060985949925	7.067286622618597
-0.672687481376484	7.0410214585667354	4.632257672705413	-0.37325292031540247	1.8505719434975187	8.725947538678145	7.019082379109351
-0.6568456122064383	7.024675869894395	4.637163155823634	-0.395255027977336	1.85847541708038	8.700441784810414	6.974434635054171
-0.641166911725641	7.004569064239879	4.642500976588964	-0.41625762008841183	1.866992696750853	8.673476198228395	6.9330880473813625
-0.6250887309500496	6.979892049592405	4.648239896728224	-0.4371116655902526	1.876517612682956	8.645842910004031	6.895152489635085
-0.6088063781942586	6.950434970269722	4.654024275970079	-0.45887747887441754	1.8857160466753748	8.619017116769768	6.860334864662572
-0.5924046397304848	6.916633958804596	4.660294562051128	-0.4803899062046715	1.8947158230042978	8.592588955338373	6.8281640742891305
-0.5756028169899324	6.877535418929665	4.666583373400902	-0.5024321152163064	1.9051353621973461	8.56577116887457	6.798080931874728
-0.5596664806150724	6.833268219028764	4.673415316937965	-0.5250928053458938	1.9126045673370353	8.539188687245474	6.770967432110006
-0.5446041794127123	6.785050511955371	4.681115074963706	-0.5485383410054633	1.917799358527341	8.513276792128137	6.747378146717371
-0.5301401016345763	6.7338800146195865	4.688942631001727	-0.5725242962610291	1.921561917347572	8.48781768001632	6.725171025583768
-0.5176138976003918	6.678433259799833	4.697067472855826	-0.5958988261654992	1.9251388490510182	8.463110977059047	6.704608707536882
-0.5062031284168544	6.6197186691865175	4.703988133988877	-0.6187745845997972	1.9297178955903915	8.438892344358928	6.685054293079161
-0.4960937411990476	6.5599064125556685	4.711387715170381	-0.6414753469419993	1.9329159878136837	8.415506848226116	6.668399143653217
-0.487860069989838	6.498979265654042	4.71893741427347	-0.6643644339189541	1.933346020846429	8.391038008378464	6.654105978605987
-0.48169859498534295	6.437228461484752	4.726320559073916	-0.6866397848967365	1.9336140961920976	8.365682077451014	6.641447690572144
-0.476387309032532	6.3755361569056355	4.732820447685657	-0.7084064102086934	1.9317586781380576	8.339507402259446	6.630909822821034
-0.47256130557857345	6.315900724868822	4.739016326257571	-0.7283834827550192	1.9274807738218385	8.313468460691437	6.622731645567847
-0.4688472939896705	6.258534999963718	4.743606547893306	-0.7472002205036175	1.9243673284291785	8.28757759441192	6.6162518265631185
-0.46461672199630377	6.202543169732517	4.746062291285628	-0.764748082724284	1.921551746373981	8.262176324900201	6.610309262797286
-0.45985490138398866	6.148087681690721	4.746833732347543	-0.7812768277151823	1.9161607863783632	8.23640863811913	6.605743839846643
-0.4542235852546759	6.097200584340247	4.747300547443537	-0.7978721637994372	1.9078764173695664	8.210763246911826	6.602819897502878
-0.4489266457321439	6.048799936658713	4.7483971692166875	-0.8144801908240117	1.8962357662570815	8.185548368656683	6.600469047147471
-0.4426025143751766	6.002341348125723	4.749277359419187	-0.831908900280753	1.884277065686288	8.161244739013949	6.597619210549616
-0.43569683865064623	5.957699358507514	4.750324652178557	-0.8495569273149405	1.871621161299528	8.138266456049069	6.59612434806079
-0.4282762272271621	5.917619897145435	4.752462904564875	-0.8670417893508497	1.8560044010188124	8.116712844844923	6.596346340454611
-0.4211073264777395	5.880606137202619	4.755862795340814	-0.8850673834910249	1.8393352413568895	8.09565178557519	6.598514325902279
-0.4142891813082462	5.844836957333006	4.760206177746079	-0.904204757832128	1.8200116765615715	8.076318710263639	6.602221340603546
-0.4090865965616336	5.810391581763621	4.765899281699614	-0.9238616106709334	1.799044993310379	8.057555522219824	6.607775929115946
-0.4058937985672296	5.77813526263084	4.772932620953591	-0.9438676205771381	1.7753703692793361	8.038943293630652	6.6156816458469825
-0.4042230813583655	5.748491965869207	4.781198707573057	-0.9641038671871647	1.7516691870301158	8.021644057037145	6.625738907606441
-0.4035100350417822	5.7205571546841725	4.788917595236859	-0.9837439912407515	1.7301192475674867	8.005732089847388	6.637731003455784
-0.4033270192164947	5.694230176232907	4.7951207695031295	-1.003305419846569	1.7100884158112724	7.990658100037311	6.651362066184955
-0.4041545718259213	5.6696866892902635	4.7998291550888865	-1.0206914040803197	1.6888356048305109	7.976398222297744	6.6670511879762895
-0.40643351537364825	5.646929969424528	4.802300573260932	-1.036359685602896	1.666886752991703	7.963024204833456	6.683794871221363
-0.4104173957430983	5.623781234434088	4.802633137861508	-1.050401864773578	1.6449342020675006	7.950089190660316	6.701588214735721
-0.4165359136989297	5.600629508930326	4.800217003877725	-1.0625999331944858	1.6244823018371457	7.938893230362382	6.7196432184253005
-0.42419994136662464	5.580090155173457	4.7951473196524335	-1.0732184028469445	1.6054844365270886	7.928418236438666	6.739393754152672
-0.43313568004915415	5.56280344072194	4.787978213918257	-1.083196205985771	1.586838314237717	7.91909760220075	6.760089125757802
-0.44320208632350067	5.547248114786413	4.778551836884681	-1.09263444114879	1.5702353703375636	7.91067851716127	6.780623929114948
-0.45561370809614865	5.532478307054474	4.766665306446627	-1.1023217369471108	1.5548655676747898	7.904201383710212	6.801122980356623
-0.4713835007368228	5.518935228546068	4.753423163115911	-1.1123655949034106	1.5360916307122732	7.898094579171929	6.821467361587754
-0.49035450047326246	5.5068550855959	4.7402510151203945	-1.1225771888985925	1.5178156711114368	7.893730593054455	6.841774868656786
-0.5125958085443986	5.495183579159927	4.727063287083199	-1.1337591031282748	1.4998647291564395	7.890918922284058	6.860926113052544
-0.5367231931278081	5.482891560698749	4.713923083046842	-1.1461016446589134	1.4837779679822678	7.88987498074372	6.878335993907758
-0.5625408105397994	5.472225215373913	4.700144357556888	-1.1601252701462228	1.4674651524031872	7.890972387701289	6.894195718229329
-0.5886712644165937	5.462323430677527	4.685834975875667	-1.1751433980082258	1.449544050718787	7.893415790277605	6.9097870744156085
-0.615607239164458	5.4513301291103	4.671131202984664	-1.1914097914841195	1.4310714423755235	7.896876660190078	6.924106459954986
-0.6435342104828015	5.4383031824356	4.656595033352896	-1.2087746006243651	1.4137384260708532	7.901385566910776	6.937635727574956
-0.6729369210349412	5.425354721753841	4.642323609940304	-1.2273177820091725	1.3944311126039968	7.90775138898337	6.95097818265743
-0.702361747956571	5.412655074437777	4.628407152483022	-1.246095234732547	1.3752783666021013	7.913696020908242	6.964240993866291
[truncated: 1,001 more rows]
