# Supplementary material for: Obesity dysregulates feeding-evoked response dynamics in hypothalamic satiety neurons
Source: Sci Rep. 2025 Oct 14;15:35837. doi: 10.1038/s41598-025-19800-2 (PMC12521569; doi:10.1038/s41598-025-19800-2)
Supplement: Supplementary file 6 — Supplementary Material 6. [file 41598_2025_19800_MOESM6_ESM.zip › Supp Fig 1/Supp Fig 1h/MPK134_NCD_Early.csv]

0	1	2	3
0.7463717035018497	0.7790934205137088	-0.031000378748193985	1.0546014619799395
0.7588281265618577	0.7940157948300474	-0.008664925123391811	1.0367383247540278
0.7635304220658337	0.8094892299640547	-0.019387487074979132	1.0333269683200306
0.7603829096375327	0.8218842375183685	-0.033111115618055936	1.0293926000870186
0.7652777603720355	0.8344681054252326	-0.024629354746393963	1.0239332913215207
0.7661258431043744	0.8417931305846389	-0.02810942490941225	1.0176917449991911
0.7596814280525888	0.8434739633414635	-0.02140243846705864	1.0110618507842595
0.7476060935329306	0.839891112219954	-0.017831531700483533	1.0068683695510925
0.7312686019093414	0.8314166866008088	-0.011327709469281053	1.0033095718876783
0.7136014650747592	0.821594735512574	-0.008149554157270446	0.9986178828139256
0.6947478966298228	0.8128658274300352	-0.004146083383500591	0.994938102909126
0.6769088097339137	0.8049831789552858	-0.006220664287263308	0.9936356311919008
0.6591132391035975	0.7956310383625279	-0.006896455001126841	0.9921973931855801
0.6414026650349897	0.786156932212889	-0.010737564758416907	0.9918329804124806
0.6223098432207914	0.7765961391131384	-0.017749888561449895	0.9908073702012552
0.6038638703872106	0.768398843066079	-0.020197870261973786	0.9902661364210967
0.5846520132434119	0.7625997318927775	-0.022639352302620094	0.9902825476361943
0.5663668366246004	0.7587595115687689	-0.024858196293942942	0.9907606284558403
0.548598793072847	0.7554235686923845	-0.027452081838018953	0.9919118600092303
0.5309020451797761	0.7528687102233231	-0.0281655287346296	0.9941000116875003
0.5121187342918843	0.7502241338839711	-0.030091733677898445	0.9965990765709385
0.4923932178994269	0.7476237438603462	-0.03044783431337816	0.9992667995698796
0.4723913693914228	0.7448495414522137	-0.02748683294619581	1.002503113246655
0.4522923945856072	0.7432740155155988	-0.02134983532992731	1.0052780282238278
0.43271165455017846	0.7420720891120566	-0.014740504105327252	1.0090622491215568
0.4151403295056232	0.7421206827016701	-0.008911586448461805	1.0133835360328325
0.39999413124988814	0.7429529141720513	-0.0029584416813789004	1.018239978325163
0.38621380232214375	0.7448603568249942	0.0045811401099054815	1.0239894060820005
0.37395181294339774	0.7490970617679177	0.011079112991509217	1.0294999844523451
0.3630268494769763	0.755204822214302	0.017369393646447406	1.035329156982618
0.3529228177171948	0.7626169244705818	0.025578836246608682	1.0413009040025158
0.3443357318830662	0.771479039181247	0.03468645721666633	1.0474083893019226
0.336831507405718	0.7821189255674796	0.042162832435892784	1.0534407852083805
0.33050335850774704	0.7937797517014857	0.05214441572275512	1.0597249625530523
0.32508041376341934	0.8064761419274866	0.06363222935403273	1.0662751166161346
0.3196006120790921	0.8198950814002665	0.07735625996663993	1.0728536564479283
0.3142918759687716	0.8343310929774997	0.09246281496816962	1.0793942789672193
0.3094956254116643	0.8497081039722979	0.10836642966613144	1.0857782425303917
0.30542357191078195	0.8655056077858255	0.12512989262999985	1.0926740353690496
0.3016891323251989	0.8814046091845192	0.14150367671160952	1.0999182997169235
0.2989819991413376	0.8982438162024066	0.1574941906700167	1.1076820917918775
0.29614104815592235	0.9155737754504842	0.17352093177173028	1.1158611299818966
0.2943180765658274	0.9335335306713055	0.18860387555960278	1.1244760321997833
0.2934705777236434	0.9516693410024707	0.2017703960733625	1.1337905884718298
0.2932770963089615	0.9698628461606829	0.21258431475150763	1.1426482938723677
0.29353536863456087	0.9876202187987597	0.2211513771272634	1.1511356528918884
0.29470801784117584	1.0047395108459036	0.2270602652995816	1.159232852149396
0.29662708415451366	1.021472044428165	0.23258252043228306	1.1665889192580599
0.29893976785214105	1.037558452576127	0.23699620964365764	1.1733144377424138
0.3021348904324864	1.0532641876399127	0.24241737175151104	1.1795432215260269
0.2971497910059574	1.0736904408697692	0.2525983375085274	1.1875793696640686
0.2926776071760666	1.0936077218049896	0.26161318680423173	1.1957613510747964
0.2883289550872752	1.1127055305170688	0.2721890608413027	1.2036391334590666
0.28445629745231293	1.131234309313975	0.2843702619373862	1.211114496060211
0.2794906415981473	1.1492628198771333	0.29648690273503997	1.219027711106305
0.27457682871616207	1.1672577203394972	0.3113966204276732	1.226919196426094
0.27013964977633165	1.185298650858798	0.3263423314455757	1.2347207223772414
0.2665945163915552	1.2036662452045435	0.34090289870905227	1.2422050136750364
0.2639687086498911	1.2228323254578868	0.3563682134764329	1.249494609092719
0.2616175587763795	1.242357678555209	0.3712121368211721	1.2566897151482292
0.26013118562751203	1.2617410739380093	0.3855823427056817	1.2636194551989273
0.25932290934441826	1.2800518299124495	0.39951194396782935	1.2696737816750385
0.2594648999074256	1.2983135727664972	0.4121584828803939	1.2749194273433246
0.2604399153615874	1.3163620027545495	0.4230743116800394	1.2790539278102626
0.26358291066723727	1.3336210774366115	0.4324003825398743	1.2824987751324135
0.2681516171174533	1.3497001492355767	0.4377254325285185	1.285484266986501
0.274371025089302	1.3641596903736914	0.4409200528188318	1.2878665534161478
0.28150242493667876	1.3764010275445613	0.44190806407690214	1.2897304496564461
0.29024352401525644	1.3872200530871257	0.43983234665767257	1.2907159690053605
0.30015613050776735	1.3965111362795435	0.43646623342109947	1.2909745849348797
0.311346268404432	1.4050295619967867	0.4322373980744803	1.2900715748923755
0.3238978443150363	1.4127032064687213	0.42788385219436625	1.2878478342760233
0.3378230901313669	1.419820405346625	0.4208125082202796	1.284361579985973
0.3529370339285238	1.426026826966623	0.4121488461424756	1.280006419773185
0.3689031121344426	1.4319882670127388	0.40247877629357304	1.2740219050759087
0.38497539134522585	1.4377096365045199	0.3915680135570578	1.2664358665660767
0.4009956717033415	1.4432606745499417	0.3788099060343279	1.2573160858430372
0.4176839983363071	1.4488974743336909	0.364895102992323	1.246551756524793
0.43398158415051913	1.4531389174167342	0.3517060923885739	1.2348492776562408
0.45030722457090877	1.4560662562824818	0.33717011456045703	1.2218719244148613
0.4671093045706739	1.4578090592690482	0.3206452446587195	1.2080352581820786
0.48323202301167545	1.4583828560998573	0.3028973863144064	1.1938845510206062
0.4984868242019711	1.4570751325076228	0.2857251652459817	1.1793401888155892
0.5131442586496516	1.4539332948524553	0.26569007759070096	1.1647787130321403
0.5274493802204312	1.4491282752530783	0.2457075755686014	1.150147863310207
0.5412542077436904	1.4419779461796052	0.22578201281042048	1.135432220392689
0.5541922591857622	1.4327154216704414	0.20640255466932336	1.1209052523594607
0.565631972860803	1.4210181007454894	0.18621045654065016	1.1070684421683603
0.5755686855376648	1.4075591011491442	0.1654787193859465	1.0932417009742015
0.5847278367201739	1.3927158781149567	0.1455722048881885	1.0793406012088669
0.5926616892246406	1.3759099254559797	0.12770921050550776	1.0653778150945055
0.6005300592220583	1.3576822411201501	0.11019877292813304	1.0510766209059317
0.6075425931919936	1.337969183444506	0.09554724779297409	1.0361930400948403
0.6135317335202582	1.3173808161528833	0.08365742713467003	1.0201518032334083
0.6184052700275616	1.2957203665335741	0.07357011738337482	1.0038509762677117
0.6229918016985977	1.2738552833436207	0.06443732478060324	0.9871125085060812
0.626816252219336	1.2519687817083092	0.05708982481265094	0.9703225831059168
0.6298155695054367	1.2296482508958186	0.05054815889376715	0.9533475898904331
0.6326373339179412	1.2072725950276608	0.04495087896230204	0.9363595260806221
0.6345237295632141	1.1845888759623577	0.03696243896922853	0.919190269545044
0.6357861743390519	1.161349655635943	0.028843772794521275	0.9017116683720755
0.636618177312834	1.1371068735522776	0.020328018369750005	0.884383073106711
0.6374367494966005	1.1119728004174443	0.009657236518606147	0.8672398472012847
0.6384025657562765	1.0857464173761504	-0.0027136642442036722	0.8504542360625534
0.6397321356116926	1.0580034960773668	-0.016839958093989697	0.8335450364082603
0.6408175451545018	1.0292697593403994	-0.03139099720050485	0.8173566296597652
0.6421430863085316	0.9999710615525936	-0.04810590084383881	0.8013799319567346
0.6434042672630536	0.9703770949308845	-0.06463550835724413	0.7854390497659077
0.6446863466458649	0.9402005542569379	-0.08184453741421492	0.7692487276350016
0.6460922717242076	0.9094136572776861	-0.09813511554310787	0.7532844173566097
0.6468482520348602	0.8787876791130634	-0.11519682927835113	0.7381784758538966
0.6464038481875243	0.8492262610612643	-0.1312007115019002	0.7237257565949577
0.6448904676266234	0.8205794938093637	-0.147191341781848	0.7100360123975431
0.6424178372880818	0.7925305424686305	-0.1616749416614189	0.6969385367992966
0.6379949303178242	0.765700536458534	-0.17516337274967805	0.6849575819130764
0.6319039750789555	0.7398752615632668	-0.1876559915581974	0.673248983007748
0.6239895954748892	0.7152078239278647	-0.1985542192851923	0.6622054804714272
0.6146783573857757	0.6921497605682004	-0.20787601153072183	0.6519715560560991
0.6032673704461393	0.6704281091103441	-0.21575210208811987	0.6423284300504325
0.5910460268796105	0.6501065515923407	-0.22381125920511527	0.6328243183821456
0.5781242359919876	0.6306002774213003	-0.23138895280994068	0.6237412324927294
0.564662894226504	0.6121757239098538	-0.24069891563937593	0.6154420684435269
0.5503403672684754	0.5943966587121366	-0.24859072213486558	0.6077833893556324
0.535452500172286	0.5770622067174127	-0.25532972343761756	0.601421318462029
0.5205783162424219	0.5602185589447034	-0.2622343434546931	0.5960287699129183
0.505645891004115	0.5433218434082134	-0.26763561888431425	0.5920784363942423
0.4901223894596437	0.5265135177977122	-0.27039567171433215	0.5888516152434163
0.47328501502491893	0.5095062465093934	-0.27273061557172007	0.5860625677653127
0.4558525691672214	0.4932636898913588	-0.27409750398219446	0.5846905811821479
0.43681902112414883	0.4779629512458039	-0.2724666090996941	0.584538131203813
0.4159979673161964	0.46361822727689694	-0.26873535102421825	0.5849980310550299
0.39376504340642393	0.44962854638974836	-0.2633826706550958	0.5852956682669207
0.3707054377546324	0.4369673666061913	-0.25713477503261334	0.5857711609352864
0.3460994612675953	0.4265176583312598	-0.25115584547542	0.5857572209003672
0.3195258786221854	0.4177340962299511	-0.2456024576851434	0.5848517070438802
0.2926576029989164	0.41178843358913086	-0.24236019211248758	0.5832446622963898
0.2658752676777193	0.40795085789520663	-0.24201864320426705	0.581132788200862
0.23974308866911795	0.40646953418884263	-0.24209229714194777	0.5779591506980782
0.21421167530641613	0.4071564071170774	-0.2442077118978436	0.5735738175092218
0.18908406834493993	0.40995140861182566	-0.24895725558800705	0.5682942544485684
0.16441510336933504	0.41479158915121506	-0.25645635877227607	0.5619971339272576
0.14005236609802843	0.4218142543278001	-0.26433702188135394	0.5550482615137375
0.11550924181963182	0.4303244579215232	-0.2749664633916321	0.5478130083139928
0.09145510683314695	0.43995285192765177	-0.2871869999970497	0.540901098164352
0.06847649105267248	0.4509129651491142	-0.2997361019453861	0.5347709256233081
0.045806519366943924	0.4621773072759727	-0.3113203059867121	0.5288758865900475
0.023653652214689333	0.47391374450399704	-0.322000474501757	0.5230502218834854
0.002690515451097761	0.4862958336774196	-0.3320913427732215	0.5176789895336521
-0.0175567127286302	0.4984030117426318	-0.3410626656724104	0.5128265549973006
-0.037356934034526695	0.5098360861678966	-0.347541848919343	0.5084022670326149
-0.05673107332549828	0.5217476297865747	-0.3530865117083326	0.505185570335669
-0.07620384114889914	0.533796216345367	-0.358341921717288	0.5024362765677227
-0.09476968833331073	0.5464308699774029	-0.3612147249893251	0.49962764317033903
-0.11322823450326737	0.5594704178827259	-0.36255954560553927	0.49690862071376884
-0.13147046629717452	0.5738821914081192	-0.3639233949436659	0.49400811935206423
-0.1493662790421288	0.5895882027018811	-0.36630599525131347	0.4909978730736364
-0.16714296819158847	0.6061478042467213	-0.36873377117216927	0.4883515443107891
-0.18539397507992808	0.623401189294392	-0.37314188953641736	0.48605445682252624
-0.20439382311217485	0.6415718188465777	-0.37951788396244374	0.4840569817063993
-0.2236472935918442	0.6608004832233865	-0.38817863200664504	0.48228833423188167
-0.2426365055839471	0.6802180240197787	-0.39741495997974335	0.4795252308994621
-0.26087723238528837	0.6999551126578365	-0.4066137541869871	0.47597902723157826
-0.27901417013951035	0.7197534545974529	-0.4165657336309452	0.47241479646528717
-0.29656394689669985	0.7400766386111182	-0.4255032867930545	0.4688437868058375
-0.31346216797788684	0.7603445994631821	-0.43267642271273543	0.4646454868008201
-0.33032507702204983	0.7807393167425739	-0.43928375446015905	0.46008893894384606
-0.3465599797164781	0.8011299905822592	-0.44409060917514986	0.4551549114755781
-0.3620699623975441	0.8217126465862198	-0.4481169145891066	0.44981651186904514
-0.3762424155103469	0.8422681137371806	-0.4503815247001915	0.44408526053938846
-0.3896056181715266	0.8626253855911831	-0.45037028664863993	0.4383726072305133
-0.4021412380488989	0.8829001617237255	-0.4484979741933578	0.43340644665014805
-0.41442897095708386	0.902867533954922	-0.4445896347093829	0.4297916939365366
-0.42571360488906296	0.9222747850179841	-0.4416668817378321	0.4263261755242318
-0.43639304889119435	0.9409246436218086	-0.44036963765324577	0.422273068826438
-0.44622144351990545	0.9584574428836508	-0.43914990599410914	0.41808102467448194
-0.45475950316576397	0.9747623825328353	-0.4377953332928504	0.41355328193857144
-0.4616065716068415	0.9898628106486345	-0.4380800769754396	0.40879062649137077
-0.4660166225753427	1.0034718351660075	-0.43776601373563406	0.4039693025069172
-0.4690050986342048	1.0159762842695081	-0.4391624265757481	0.39829435539612046
-0.4705165035368535	1.027238536716284	-0.44258410816074056	0.3917953303171483
-0.47084888088019483	1.0375218904407975	-0.44736421629384904	0.3846477065337959
-0.46955153903453495	1.0466079120098986	-0.4535346583774464	0.37736639669920435
-0.46740418891609414	1.0540213273986556	-0.45849468776574304	0.3704620158953903
-0.4644951339380433	1.059698332625832	-0.4614483790842102	0.36378354546728264
-0.46106904597300635	1.0636248554578922	-0.4645785539561397	0.35783160717540363
-0.45801353458499516	1.0658525217626906	-0.467264279470477	0.3525722358260639
-0.45589382598325834	1.0665474612060961	-0.46826105294599596	0.3479138622264415
-0.4551864299770845	1.0653544657469747	-0.4692288686865166	0.3440599867284019
-0.45464381677744337	1.0619416761474472	-0.4686263611100059	0.34162751962209115
-0.4540677789112494	1.0565097308	-0.4660231928503393	0.3402978837873142
-0.4532748475901034	1.048494952423355	-0.4632784366707752	0.339678643489011
-0.45224333352620294	1.037546076638573	-0.46199296331350437	0.33949166783255025
-0.450796378056765	1.0246158170485553	-0.4605692933651222	0.3393460434066974
-0.44908674015793937	1.0093206274477948	-0.46001159721396295	0.33932556552014215
-0.44771216510076395	0.9923367143237003	-0.45975412634508406	0.33889942145682306
-0.4466239483341138	0.9742248043038129	-0.45954208446323874	0.33849081593670405
-0.4456931287379432	0.9554487333167523	-0.4611314891715873	0.33782751595537064
-0.44506205692520295	0.9366345069247286	-0.4642958871700349	0.3368372201063342
-0.4449577530472092	0.9184196831471576	-0.4664964095508278	0.3347561389175988
-0.44526033016308375	0.9009095182515169	-0.4693207338151758	0.3321099519562638
-0.44676318594840125	0.8844583388841888	-0.4718138799747226	0.3291900801847718
-0.44923039756996686	0.8701388950015404	-0.4736467748859879	0.3261447769162461
-0.4531623214812419	0.8576888113214496	-0.4762632862768154	0.3231429784548606
-0.45822970485427494	0.8470217282758074	-0.4792641574020505	0.31994852088170134
-0.46383057307830944	0.8371474822143414	-0.48091515821129655	0.31681953855093326
-0.4696955755525183	0.8276403270734917	-0.4812260638011859	0.31348952770015703
-0.4754569496775921	0.817756136999079	-0.480362550329773	0.30941763959036706
-0.48067964395470086	0.8079584704270971	-0.4776526835189759	0.3045207775033172
-0.484996692535418	0.7980049682080076	-0.4762030791065363	0.2994962687845383
-0.48836718327446516	0.7884463555143666	-0.47343005292869617	0.2937198544854278
-0.49058516343575287	0.7787465174558269	-0.4702220047674575	0.28717277128259355
-0.49227919730006986	0.7682541613961461	-0.4665066418794561	0.2805868524939241
-0.49272229333823314	0.757058476942806	-0.4614626716705097	0.2735203704242244
-0.4914840055407975	0.7451520219299342	-0.45696471815291867	0.26596585598468314
-0.4886093338213716	0.7331341533093796	-0.453523536614326	0.25791748512853785
-0.48306357564350455	0.7206238556058747	-0.4508277578056986	0.2496284973160006
-0.4762972711646277	0.7078365071412002	-0.4493768593353574	0.24153339327494835
-0.46885982060772335	0.6941254507625827	-0.44699541788787045	0.2337098589178749
-0.4610761146198149	0.6793022564260643	-0.4443580240622641	0.22638663672544798
-0.45342908947257243	0.6632451796341815	-0.4431412967003044	0.21946907512695782
-0.4458212304693223	0.6463412827561559	-0.4421239904365984	0.21270860928188542
-0.4380633156625532	0.6281406546023307	-0.44070540995705443	0.2045421018149219
-0.4308164192151944	0.6087661354222272	-0.4394765224934108	0.19607333646103295
-0.4243909928941001	0.5888358333248289	-0.43767476578786313	0.1880536271025989
-0.4201591282809495	0.5682691376180858	-0.43480442333408986	0.1799358809126055
-0.41861017102219666	0.5475168177372987	-0.43117629916132155	0.17172209043010514
-0.41895019092689667	0.5267567589959774	-0.4258183027977991	0.16397722362635334
-0.42171814316653755	0.5059672077598062	-0.42094355862026145	0.15651983833837763
-0.42608788453197455	0.4852926673725354	-0.4136239134169956	0.14923209023908934
-0.43136946439225543	0.4644081048519021	-0.40419326256657323	0.1419851636400584
-0.4372622261487791	0.4430941908456027	-0.39425647953824006	0.1350421698066839
-0.4435570974955607	0.42238120942092366	-0.38213314224146444	0.12838010675512593
-0.4494457083457595	0.40258659087094095	-0.3693109927215786	0.12111111635709992
-0.4545719009980551	0.38281279731963863	-0.3551124348967171	0.11333863566124106
-0.4577627173467177	0.36329376858773216	-0.3409949265793681	0.10564934245482296
-0.4590718449813913	0.3439584274079638	-0.3258743586423905	0.09723617697529913
-0.45836296008094	0.3249064430168593	-0.311284808532576	0.08776807116606633
-0.45449014213428274	0.30639808129637996	-0.2961085282738437	0.07713371723625634
-0.4489556766216517	0.28852537332496037	-0.28172359182033624	0.06528407022794014
-0.4416418508664641	0.27105935752311616	-0.26756185457291554	0.052409179943604556
-0.4329636689006716	0.2548976185154154	-0.25403795926709	0.03892231178498201
-0.4230112976549978	0.2395245434996219	-0.24117131025541103	0.02483685587227656
-0.4117816983964706	0.22448302708982357	-0.22745617745380728	0.010792398741953549
-0.39974537750892214	0.20980405122327897	-0.21299521944373873	-0.003703081110638204
-0.3869228952722644	0.19485824722206202	-0.19698047114993644	-0.01906475130590682
-0.37374995484411666	0.17939187830939657	-0.18084136528246667	-0.03458277658943878
-0.3600803111428098	0.16293899143578053	-0.16324037847596376	-0.050075547078167616
-0.3465216489885452	0.14527790251359707	-0.1455821201229551	-0.06560781029451329
-0.3327165251123322	0.12624186114356847	-0.129026128530121	-0.08093616006615886
-0.318979712339719	0.1068538188651795	-0.11435364919120959	-0.09607451528590298
-0.30421834660187547	0.08652485089139172	-0.0998457756357659	-0.11185975962321124
-0.2886699265629136	0.0651853099129156	-0.08728139194157855	-0.12834338031189602
-0.272702066232924	0.04264304853004013	-0.0761905385302834	-0.14519516955912376
-0.25543198757313734	0.02023086295791606	-0.06602689915735607	-0.16216708227490526
-0.2376395462281923	-0.0015250600157323616	-0.058297741697706906	-0.17901111152868687
-0.21908355459864923	-0.02238812773320198	-0.05349031894732746	-0.19634083967291782
-0.2003359635529692	-0.04128841828959688	-0.049325595490859256	-0.21340207186899868
-0.18141844142344096	-0.05893712779993253	-0.04484096899722992	-0.22980800841665178
-0.16266430567520868	-0.07556675562999132	-0.03947814105800858	-0.24560248808998844
-0.14391768084294104	-0.09239993286807435	-0.03189595554373015	-0.2608668078020506
-0.12607713242261123	-0.10902467253521235	-0.022259809681794838	-0.2753931794518787
-0.10877842135602696	-0.12469516896284061	-0.011410566833155413	-0.28882713371928415
-0.09221800975041203	-0.13948141829247584	-0.0007226763756303725	-0.3020635971406066
-0.07737579041587399	-0.1540137805601866	0.009808802351938081	-0.3142180283724973
-0.06451836645193905	-0.1680622945472512	0.021577087613819934	-0.3252521756780373
-0.0536532805922329	-0.18115811246895822	0.036324683926323126	-0.33509598049209977
-0.043312121324294184	-0.19369151540997326	0.05131364391228016	-0.34477944460111853
-0.0328803244514954	-0.20472150624177807	0.06448332502233114	-0.3547560483304094
-0.022468606874829183	-0.2142074077715926	0.07794778424429723	-0.3648409258214157
-0.012070855853055902	-0.22201942944744313	0.09046975237010291	-0.3747819063532385
-0.001633455504176165	-0.22855585193232508	0.1012676976606782	-0.3841273116239474
0.008793164914681226	-0.2339780481277381	0.11001602584501788	-0.39250189886715336
0.019456655652938804	-0.23826605389303546	0.11918578144430772	-0.39983669760086005
0.03028712077945203	-0.24207813156592733	0.1276684273876728	-0.40746290470925206
0.04300529905530956	-0.24574775588910894	0.13511938281962582	-0.4150816850851844
0.05676107079563196	-0.24970545736778935	0.14063069973311673	-0.4226750768004566
0.07000090172998633	-0.2545686161729593	0.1444831049134072	-0.43047894457400393
0.08260765380998653	-0.2602021508819773	0.14878378069641665	-0.43806346337137403
0.09541342488846427	-0.2667764496808878	0.14984002180519285	-0.4459578783872008
0.10821322501826933	-0.27420331307502893	0.14911615199238473	-0.4538977898197296
0.12134554943367587	-0.2824724646904823	0.14677462304112412	-0.4626036824177536
0.1344019403745015	-0.2917254667739105	0.14239536532205593	-0.4722948923325899
0.14689986554918774	-0.30247872142186877	0.13492288206642772	-0.48254775100213054
0.15985564196600205	-0.3138665770173499	0.1253199801399242	-0.49325934153610795
0.17187211761890514	-0.3258788060863614	0.1161934254113933	-0.5046597426721435
0.18422646852515553	-0.33857883731558613	0.10525118420409865	-0.5160248889357557
0.19720438372783558	-0.35181544324420927	0.09238721014111927	-0.5272516322114884
0.2102117311684765	-0.36518824927898513	0.07696640122171353	-0.5380002905355219
0.222943701043442	-0.37859223894309507	0.061267507333053084	-0.548854420523976
0.2354627696716108	-0.39180045164325483	0.042927524572786584	-0.5598063978615451
0.2473783366197859	-0.40518444672749515	0.024472065060103975	-0.5707301632742476
0.2588188673376719	-0.41788216714520976	0.006843132937110287	-0.581312934679997
0.2698593186345136	-0.4295968454300284	-0.012226082166251828	-0.5922046736189924
0.28036843491090957	-0.43986898458785767	-0.03179337311809799	-0.6029453872548061
0.29060841947087757	-0.4486501443735299	-0.055333578777881115	-0.6137204976516513
0.3002147299611937	-0.4557804511696734	-0.08000475952462113	-0.6251809950224447
0.3086102428119165	-0.46143315874094504	-0.1040183314933208	-0.636979841521929
0.3160581799214214	-0.46672550116833095	-0.12709993723535046	-0.6492238808888677
0.322526447271982	-0.47091795308615503	-0.15038109990946877	-0.6613517889727509
0.328292184391882	-0.4746221371719838	-0.17029816180707943	-0.6735696317656777
0.3334533772110181	-0.47803565958197325	-0.18994221162349428	-0.6855823752984633
0.3385795724082872	-0.481988229602144	-0.2067957483503119	-0.6975046716541707
0.34381924956022414	-0.48637057289421726	-0.22224611537677655	-0.7098084263575871
0.3487851191210054	-0.4922054784834159	-0.2377074555500083	-0.7220782599183605
0.3535492511244437	-0.4997093422937329	-0.25112440020532334	-0.7344182802663551
0.3578663887133121	-0.5090870446904681	-0.2635267906113337	-0.7460822671540825
0.36211451302230824	-0.5205295982229182	-0.27660613006788776	-0.7572229706618209
0.36681635879535257	-0.5338945490829698	-0.29050525646533987	-0.7682235702522682
0.37249276923010244	-0.5494269964073822	-0.30414786101194297	-0.7797373632921297
0.378632517941337	-0.5670610810591172	-0.31990306662313217	-0.7908301277418114
0.3860938123480715	-0.5859104410208109	-0.3362558590004512	-0.8013485186958422
0.3940156194441903	-0.6064466307962244	-0.35481562320562265	-0.8121565779970624
0.40188196016461897	-0.6287303887663773	-0.37358715506000095	-0.821697505736466
0.4095189610717459	-0.6525811947380485	-0.3914740023423277	-0.8313333935423807
0.41752939024497626	-0.6786715285064222	-0.4100909346429226	-0.8408432481207506
0.42577997975058457	-0.7071347285021619	-0.4304135433339065	-0.850725363860393
0.4339490910075495	-0.736931213266935	-0.45062832303131867	-0.8606306212217768
0.4410389149023517	-0.7685558499537812	-0.46892416580318963	-0.870419210990789
0.4468316339582964	-0.8016023048203031	-0.4884847127837804	-0.8791466704784584
0.45160018885418596	-0.8357021060685161	-0.5066653858633472	-0.8876950568841557
0.45457408542947997	-0.8705465191000477	-0.523098296583043	-0.8967293211941726
0.4567182264590529	-0.9055755729840929	-0.538657255117112	-0.9057760918899199
0.45822334761288575	-0.9402685212427949	-0.5520815225836175	-0.9152302377483026
0.45948796034187367	-0.9739550617601732	-0.5647384370985186	-0.9240978082617997
0.4592692567826253	-1.0059546336326304	-0.5760472779636083	-0.9321391679721517
0.4582250075021077	-1.0361473906775058	-0.5848369895735301	-0.9394121489466611
0.45732901996774866	-1.0644391820395274	-0.5923666186967894	-0.9463882139555797
0.4573626777448113	-1.0907430010803176	-0.5998501918828814	-0.9530364891332747
0.458292074120213	-1.115816918694606	-0.6047091453216219	-0.9594733524368867
0.4600386122310993	-1.1393884515088664	-0.6111794517777115	-0.965849757914287
0.4625628482518619	-1.1613918007752175	-0.6176237391293383	-0.971173445466576
0.4650284676002968	-1.1818329812036785	-0.6244637187532307	-0.975649880396667
0.46801304693777046	-1.200544275737191	-0.6303691914293599	-0.9792623366429888
0.47087513203664844	-1.2184455885509422	-0.6366717618528754	-0.9824566870300966
0.4744733354652657	-1.2352959905107526	-0.6445808601856879	-0.9854303843627719
0.4772956378014933	-1.2514423123883667	-0.6531739375127512	-0.9884930340443734
0.4790982855061122	-1.2674811062247862	-0.659763375417153	-0.9913734213269586
0.4797164256604529	-1.2830864356873863	-0.6656465392229448	-0.9948392760818289
0.47876948662350605	-1.2982125877086015	-0.6713859290279613	-0.9983636886976895
0.475571048251229	-1.313348175953156	-0.6733852485119352	-1.0018575402472263
0.47002497417227906	-1.3288050926407693	-0.6739457300570006	-1.0060587562157681
0.46288318498712044	-1.3448315216390128	-0.6725378533545454	-1.0108312675290299
0.45353148400179766	-1.3618695586718836	-0.6697815429909155	-1.0159603678271443
0.44208235644958294	-1.37974041504673	-0.6641566829506724	-1.0214150769710344
0.4287045562958809	-1.3985184411978993	-0.6530421428630131	-1.0267609280331158
0.4149589369961323	-1.4176372296706554	-0.637499026196199	-1.0315298089096911
0.40154197165574357	-1.4369143838809058	-0.6213697436454332	-1.0363314095708893
0.38790148638335775	-1.4559613547478913	-0.6040034846562612	-1.040546252757693
0.37430953717207416	-1.4750167270549954	-0.5849686465002739	-1.0443559213956484
0.36150667439173567	-1.4939081434193322	-0.5659999057397112	-1.047805775963011
0.3494806707691689	-1.5124222012071178	-0.5456522142127407	-1.0509877770472584
0.33713879120666135	-1.5306950929975762	-0.5239472064978584	-1.0532435817900534
0.3252011609896742	-1.5488549097481519	-0.5007842883302532	-1.054913585738563
0.31348488197924373	-1.5662958671084537	-0.47595371247252277	-1.0563766867911741
0.3025079453751812	-1.5834938034252801	-0.4516170153798822	-1.0578339604246902
0.29159870664684695	-1.6003258227385782	-0.42695233134277816	-1.0591194731923346
0.2798236735754137	-1.616346252036135	-0.4011933119871659	-1.059960208110506
0.26689516941768254	-1.63167329958523	-0.37406092499014704	-1.060852861445293
0.25268555929013214	-1.6457107970692342	-0.3474712996956461	-1.0617877273360194
0.2366473027263257	-1.658044816978522	-0.3207525477249097	-1.06300222131417
0.21875504271257454	-1.6690272102396666	-0.29529275222970536	-1.0640852040636426
0.20062483149287394	-1.678299609452257	-0.2707368705423802	-1.065496813439206
0.18245767499162824	-1.6852340864680606	-0.2468069609224147	-1.0675873412093266
0.1653695027677795	-1.6903467556467602	-0.2253226737979728	-1.0698251016979514
0.14845348068530848	-1.6933042661236108	-0.20424055556100748	-1.0727264674118302
0.1319945572961323	-1.694313986842858	-0.18336591496879898	-1.076203285654344
0.11589534184170147	-1.6945979058643377	-0.16332341394810035	-1.0799913584024408
0.10078623227475472	-1.6939847038376068	-0.14422429601232903	-1.0840026392922608
0.08697256920996235	-1.692678163314412	-0.12315650734920815	-1.088569088098471
0.0747500069697336	-1.6907642949870336	-0.10156824279441766	-1.0936030613394492
0.06497002471556529	-1.6889558230917248	-0.0804609642937938	-1.0993539212927625
0.05589393910667784	-1.6873450502520086	-0.05925452600565295	-1.1052594030885527
0.04657311449395608	-1.6864557350550142	-0.03948093254277937	-1.111018845922351
0.03602133109250458	-1.6863447667584157	-0.020317247925067495	-1.117061343610994
0.025348070930673997	-1.6872595679368607	-0.0013261135759136816	-1.1229281626746124
0.014126875029600278	-1.6889923761230883	0.016123960600854394	-1.1288940824134976
0.0025327980111530674	-1.6907738404557935	0.031914871051621954	-1.1347719941188497
-0.00967907550583006	-1.6922153469881915	0.045161631231028905	-1.140253900345414
-0.023372570734393354	-1.6928854417102848	0.05544303127633149	-1.1452079028193998
-0.037881901826885	-1.6931456127128668	0.06515864876631959	-1.1492114837035834
-0.05370042714338686	-1.6929821628958648	0.07541135189517865	-1.1524755062963488
-0.06957885863374451	-1.6931267442685334	0.08460369250547004	-1.1548456085010717
-0.08575600095026949	-1.6931012427430172	0.09124752421537709	-1.1566146912879445
-0.10218499960135573	-1.6926425509246452	0.09613613765237232	-1.1568874570049994
-0.11943160439282854	-1.69147241567721	0.09952603096624124	-1.1562106972453454
-0.1368915044766449	-1.6899269935138248	0.10410785800344809	-1.154418148081452
-0.1540780275640271	-1.687631166014722	0.10794082574381392	-1.151611214949897
-0.1713440864823063	-1.6851449210271348	0.11231275096017217	-1.147422728927013
-0.18741991256147128	-1.6829400663100709	0.1177804590622139	-1.1418182804758303
-0.2029620756345095	-1.6803691857141656	0.12179382773845521	-1.1349212346960869
-0.21787932629363677	-1.6765216004751973	0.12586652378177057	-1.1263867629363968
-0.2325308211969436	-1.6711544738883648	0.13045235970430513	-1.1168744752634305
-0.24604957209902278	-1.6642384179816943	0.1369388835590773	-1.1062843159142952
-0.2585665467959942	-1.6553072966743156	0.1430515106654024	-1.0952144745905128
-0.2700568825347027	-1.6444528525148525	0.1482087373255202	-1.083116789129413
-0.2807580509659204	-1.631591489254852	0.14924120385637593	-1.07028496250207
-0.29112009020053	-1.6176729603996447	0.14969120346861567	-1.0564600631708183
-0.3006305056516819	-1.6025715568426557	0.1520083855558118	-1.0417914988479453
-0.3091058252766795	-1.5857951496791403	0.15408689917361973	-1.0266427689794841
-0.3167326172447975	-1.5682092641932543	0.15512382995173205	-1.0111636210903292
-0.3237904857479461	-1.5497478856587292	0.15489505321675898	-0.995598202052393
-0.32996988442372244	-1.5303830255030388	0.15188040160094332	-0.9802287622849764
-0.3359494303035584	-1.509996643232807	0.1481634745894441	-0.964368345104535
-0.3415239097041536	-1.4900338386281349	0.14507759653891422	-0.9483447556546813
-0.3476382096087808	-1.4694955823262013	0.14198134870253523	-0.9319550291764407
-0.35365445609619917	-1.4485584345821834	0.13953781270979276	-0.9156142925238774
-0.35892404151045276	-1.426675947532632	0.13793794490997485	-0.900174158869056
-0.3633162469878525	-1.4039104248657126	0.13423880603471489	-0.8847604119302678
-0.3672038705465295	-1.3808837502828453	0.13151017564856948	-0.869019533464496
-0.36933242105198094	-1.3569172979931479	0.13111996572282011	-0.853195125639417
-0.3700435231546715	-1.3329231415796496	0.13169926929862108	-0.8368963357439251
-0.3703329957867384	-1.308417949695051	0.13641355175795652	-0.8199206572543012
-0.3694390619763047	-1.284463076608921	0.1424396959313372	-0.8030041226440657
-0.36804043229430883	-1.2601280685174625	0.15102678754347262	-0.7856832480066478
-0.36509200090539284	-1.235555816096671	0.16103687509431036	-0.7676596202716147
-0.3613051304298155	-1.2107859698026715	0.17290627692400637	-0.7490468947162524
-0.35686373345447575	-1.1854854595877473	0.1869117340734574	-0.7298771958387351
-0.352777516945908	-1.1590911977337033	0.20257615013970404	-0.7102564257822003
-0.3489760779286093	-1.1316080593358355	0.21804226058668247	-0.6908975686692005
-0.3461219517734049	-1.1034001652127645	0.2331411398764717	-0.671620546389012
-0.3448227948621173	-1.0740130820751408	0.24939988789977863	-0.652450713904976
-0.3436772677153761	-1.0429474451999599	0.266345762807377	-0.6339415334846799
-0.3423454190859734	-1.009536775272073	0.28542672066435376	-0.6156687519409094
-0.33992311003140663	-0.9743411342812078	0.30671592835747136	-0.5975504871415381
-0.33769553237139216	-0.9375730894697317	0.32916970034915827	-0.5804001006799822
-0.33503182995624414	-0.8992072879052179	0.3521761900573723	-0.5639079492605038
-0.3319008021228178	-0.8600285522412419	0.3750631159737892	-0.5475127953584941
-0.3277861767675946	-0.8209177805241062	0.39831298874209814	-0.5319997457573821
-0.3227048013247452	-0.7821039251888418	0.4228106680665763	-0.5171003583963727
-0.31735199045505025	-0.7439707855222879	0.4478284450850677	-0.5029671570258606
-0.31075602970675564	-0.7066665082814391	0.4712485633451879	-0.4895530970555515
-0.3039094543520411	-0.6707957209965779	0.49385151753376094	-0.4767335774526035
-0.29717393954115406	-0.6367628429250313	0.5166793172953063	-0.46446837772761684
-0.2912624891640393	-0.6037912730149861	0.5396667711869979	-0.4536967122414167
-0.28545317596804043	-0.5732094217268218	0.5631921693610328	-0.4437445293778546
-0.280532231062831	-0.5444249579452718	0.5862805239931574	-0.43425159617611353
-0.27647793314801894	-0.5171283599659386	0.6089620146499444	-0.42524149621145513
-0.2726870366419537	-0.49145351356531586	0.6318517688078028	-0.41715083856853885
-0.27001943718069255	-0.4670547330873173	0.6534779843079177	-0.4100103742022708
-0.2676271011178376	-0.4436539227257783	0.6762465988454549	-0.4036056735090655
-0.2654461560162766	-0.4221219240819611	0.6992012087959342	-0.3978145899595449
-0.26386085213219923	-0.4022540947295455	0.720771884842149	-0.3922108321894925
-0.26304218617507785	-0.38398195672985275	0.7398126505508856	-0.38733412983218396
-0.2623675839726305	-0.36846588699627614	0.7578345546668999	-0.3822516865166218
-0.2618797208888878	-0.35519571468207106	0.773611810286916	-0.37778676791922194
-0.26168721147977825	-0.34451736098795765	0.7892003173716794	-0.3738182935133171
-0.2630623844340877	-0.3359133885714005	0.8033907921472411	-0.37070917096886724
-0.26622512521178043	-0.3287241201851829	0.8133895103462372	-0.36848997965962393
-0.27137211462619804	-0.3237495691883871	0.8207971477162387	-0.36676503930729853
-0.27895080322410637	-0.32045604511431425	0.8258596072727031	-0.36551103788561645
-0.2884163355533561	-0.31848796114835987	0.8306054145936718	-0.3644698500905872
-0.2994155676515922	-0.3178204852347505	0.8361106662251279	-0.3634313580052453
-0.311608028413479	-0.31844018615899194	0.8396182506726916	-0.36257564876904624
-0.3250256561258352	-0.3189282396422732	0.8406713572019157	-0.36187218935383403
-0.33873206936576183	-0.31989429548687565	0.8419762929184841	-0.3620489923115554
-0.35357398167396625	-0.321182545814405	0.8437776052772088	-0.3627047183023525
-0.368911847091952	-0.32346485676484865	0.8458525669372825	-0.3636540174905867
-0.3850116203332191	-0.3274578088430156	0.8515228426266593	-0.36455564742154756
-0.40146189893207274	-0.3317098572110718	0.8601036400280334	-0.3654424451488534
-0.41880398631615967	-0.3366303504694436	0.8682305569719164	-0.36628413672466076
-0.4376412611133266	-0.34180845841562807	0.8766708094388042	-0.36771460125434063
-0.45734093381886765	-0.34744216018488466	0.8840680631596914	-0.36993037808907214
-0.4786030915562507	-0.353063097308331	0.89262616110484	-0.3722535265466105
-0.5015155588452973	-0.35913260905539146	0.9019049743135168	-0.3749089688592532
-0.5265861728542457	-0.3652782944982851	0.9120601883165121	-0.3766111347399601
-0.5530795036375734	-0.3714261485727836	0.92136430459445	-0.37797576230894203
-0.5805086065946978	-0.3774301724382108	0.9285333218214346	-0.3787167474595672
-0.6074494501641815	-0.38363211838487704	0.9328901572027641	-0.37926883331110617
-0.6342566241876099	-0.39032070074121067	0.9349144739098678	-0.37985535881154997
-0.6602226457923959	-0.39769615676729	0.9366360422479234	-0.3805649019909816
-0.6846271243126612	-0.4056480310462578	0.9364835792700764	-0.38141447277821316
-0.7081788283890834	-0.41500275658543756	0.9336452554186365	-0.3821271658841904
-0.7307752604220704	-0.4257564554185027	0.9292225507914396	-0.3831085909698644
-0.7520769914765685	-0.4375911996615812	0.9217534232056683	-0.3846307489963534
-0.7720083382057678	-0.4498849839635731	0.9104744248892784	-0.3866143108161182
-0.7902827855872782	-0.4628914495209087	0.8978815612073614	-0.38909175580241817
-0.8070865566669304	-0.4767623003725974	0.8847020505173183	-0.3922799787607887
-0.8232783677353975	-0.4905696892970182	0.8718631041313023	-0.3958215698326941
-0.8382812125457516	-0.504440653719612	0.8572134875175283	-0.3991745864178522
-0.8519235266087953	-0.5175319692488424	0.8408150025727129	-0.40275175346957326
-0.8649839241431607	-0.5292916787502948	0.8256151607539758	-0.40649381564602205
-0.876519715195464	-0.5385661565394803	0.811760281304194	-0.4109971325126045
-0.8862627077916366	-0.5452427791666953	0.798568614419541	-0.4164102473938023
-0.8937667461630321	-0.5500755501591224	0.7877793611821894	-0.42192145384960444
-0.8990928778925806	-0.5522966544315357	0.778461028181986	-0.4278421984096352
-0.9022837278204762	-0.552058813510103	0.7691807728656548	-0.43425056264967976
-0.904078099481266	-0.5490348908172579	0.7616990392640227	-0.44145833087913255
-0.9044028774119937	-0.5435449527425199	0.75558661761125	-0.4491248310439704
-0.9033072357789762	-0.5353549230824369	0.7520227188114029	-0.4577384336597239
-0.9006995934048153	-0.525143342545393	0.7502989159922034	-0.4669290576146484
-0.8970618980257827	-0.5133642713088029	0.7488478933629615	-0.4770552429311127
-0.8927020736454677	-0.5005801340860082	0.7479119613895117	-0.48739105930928694
-0.8876706545249182	-0.48727872795725197	0.74637646451325	-0.4976178842466066
-0.8825299579030199	-0.47302266921493347	0.7427217968616026	-0.5085515124942704
-0.8776078678063884	-0.45827954395332393	0.7384012110732021	-0.5202207874124435
-0.8729870889419766	-0.44319995640656107	0.7333885196526052	-0.5319812237106061
-0.8675650350598386	-0.4272999277196289	0.7272468841735933	-0.5437613572136474
-0.861903671979222	-0.41072724647226183	0.7186750583978383	-0.5554484479241638
-0.8560725777981667	-0.39350750612049046	0.7078466374369784	-0.5671853011833187
-0.8501311425978639	-0.3763742496181632	0.6938295273661118	-0.5789257434721459
-0.8439024967669156	-0.3589951353259654	0.6753368165507135	-0.5903368890862488
-0.8376053365216708	-0.34142072006450697	0.6539190249040931	-0.6021841623644977
-0.8311916456480957	-0.32318799425985023	0.6315980426361528	-0.6144684794419222
-0.8243350138400803	-0.30449974112045053	0.6089472986821293	-0.6263173769888689
-0.8167284166594698	-0.28484257665510976	0.5842698941805669	-0.6376309597833304
-0.807224582150124	-0.26391241319252373	0.55872047394207	-0.6487377033890415
-0.7949334985769502	-0.24101411268062875	0.5343948211539885	-0.6578784588948589
-0.7777876505771	-0.21352060974467882	0.5135695714940215	-0.6647941415544463
-0.7546686113593053	-0.18099094421572307	0.49693237014138114	-0.6677561723995359
-0.7240755771232744	-0.14122396498031464	0.4882080359701172	-0.6662151836087894
-0.6847667114343712	-0.09366108729363351	0.4890287414715877	-0.6601394355160367
-0.6358815270494903	-0.037101087081100895	0.4993813133283858	-0.6482811054549806
-0.5762663745388894	0.03004726454512415	0.5205453773886162	-0.6301651732275649
-0.5051116381648757	0.10885506572901316	0.5529482120211696	-0.6055469221864554
-0.4217315066086422	0.1998090646804343	0.5972227460208777	-0.5741917770300349
-0.3260571432869308	0.3034610879225396	0.6538572834309285	-0.5354531564869436
-0.2183694659917942	0.419132925651582	0.7231526644012932	-0.4901902060718213
-0.10037835041555661	0.5454082880317067	0.8037736568932491	-0.4383960727717787
0.027533091742074245	0.6821693445720354	0.8953552035540486	-0.3804942817903336
0.16382361373656776	0.8287784253551687	0.9956198996135562	-0.3164453388730273
0.3081559864951594	0.9850602046722303	1.104743099469983	-0.2459026651596644
0.46116048076051686	1.1503564601495222	1.2229760368307339	-0.16929404350134908
0.6223083263312027	1.3231449743521153	1.3484321583451468	-0.08690010687229224
0.7903060137182045	1.5029274890661382	1.4816640003571322	0.0007869128100819328
0.965160444134963	1.6886542801407718	1.6244454147332112	0.0934301438752845
1.1455917578484753	1.8802240226397178	1.7764659545064354	0.1909082482941292
1.3304917067397817	2.0783701303556374	1.9359287635412488	0.29277710202884544
1.5200144706870924	2.281494519600938	2.1015695940701327	0.39894418637173334
1.7128295299182172	2.4895796225806928	2.2746406993722683	0.5083462809085634
1.9084166619794964	2.7024856760320595	2.457066892085727	0.6208147832704111
2.1055167375754165	2.919873102949377	2.644181763480651	0.7368200459815143
2.3026798189936257	3.1419566262590037	2.836547735419898	0.8556981754625365
2.4984395094209657	3.3681305460492648	3.0332595100089987	0.9780683208144809
2.6927162305370778	3.598414375520756	3.2330610448349324	1.1036562907283283
2.884089496885716	3.8323862544957756	3.435189865430839	1.2318729849592365
3.0731476280851684	4.070473933745355	3.6401658567874646	1.362427478621216
3.2597239714910367	4.3109382554661835	3.8466889087015335	1.4952084766815892
3.4428739263590598	4.555085762012992	4.055037185436481	1.6303763745336917
3.6230495244830143	4.8014103703422935	4.264432615983622	1.7679739841166346
3.800410382432014	5.049918367404657	4.473407222124967	1.9076120441487983
3.97640173796522	5.300254121521307	4.685012884008587	2.0487859580387973
4.151027083909111	5.552035193115182	4.898156347326239	2.191090409418355
4.324800868231533	5.8058278330741135	5.113495728596219	2.334025712940563
4.4975892606001215	6.060916424251547	5.331979502925764	2.4777600904523798
4.669427391091443	6.317456617998471	5.5535849385478055	2.6231310122282574
4.839676689692183	6.574023900703809	5.777327474274654	2.769382131323023
5.008836083884179	6.830574221402834	6.004858819188344	2.9168947394517954
5.177422036762907	7.08687238094399	6.237088952092725	3.065435542433985
5.345217460822076	7.3436220930886575	6.4725426412002705	3.2147499034287628
5.512415076349759	7.60087542005927	6.71211048040548	3.3647799265785623
5.677776633094961	7.858531845661275	6.955153889790077	3.5150074853078044
5.841180182803903	8.116777900174643	7.199527988236431	3.666146504532586
6.002904390848479	8.375326161282988	7.4454637818051195	3.8177774460501905
6.162570502472022	8.63447037743019	7.692993305003773	3.9691666372434597
6.319826570055335	8.893331641984679	7.941742695829689	4.120807133407155
6.474568624651996	9.152083179455389	8.190756469593676	4.272526189550658
6.625527220701057	9.40962335069249	8.436180459388215	4.422616382375011
6.771180556881738	9.663891655734819	8.676196429313835	4.570225499544491
6.910671754319716	9.913444001694323	8.910722515059778	4.713969401469693
7.042140647769111	10.156225708441173	9.136185780211877	4.853090673189932
7.164940891560674	10.391507911511189	9.35190267224427	4.987361052984499
7.277684097390768	10.617117087948664	9.55816449912056	5.115564595759869
7.379292942690701	10.831010072397389	9.753416398974837	5.237418513584004
7.4689414970263845	11.032038030923191	9.936759297975057	5.35280620849018
7.546116357794624	11.219188870846493	10.106882733708144	5.45926100239829
7.6102566170349	11.392328531980954	10.264211049886342	5.557279586219632
7.660672161936965	11.552107019912373	10.409665649402873	5.647347492277248
7.698083681574485	11.699076270490037	10.544613483711254	5.730138778885289
7.723257589026993	11.833873898919135	10.668289402831524	5.806496899304602
7.737235736600443	11.957000452784893	10.783999717914453	5.876600207146041
7.740516701572658	12.068837411886602	10.890040607327494	5.940724856398417
7.733332868888357	12.170773349016784	10.987522994962102	5.999628315884776
7.715611367142184	12.264619611496173	11.075615892835495	6.05368942566531
7.6889414992828	12.35087282389345	11.155500496788598	6.103901065282943
7.654198520668962	12.430783453822132	11.22547083538071	6.151606377737631
7.6125142678092015	12.504206738161733	11.284822636183963	6.196727706358682
7.565530266704363	12.570812922328285	11.3360867807289	6.240116599342326
7.514007375315192	12.631592900894626	11.378569209564573	6.280974070177626
7.459063164933227	12.686846507703072	11.413768196395493	6.319594408502388
7.401437890557536	12.736577492683352	11.438455374398922	6.356954682624902
7.342229697513048	12.780703764031495	11.456815023334492	6.392760460550504
7.282243502660461	12.819366128776188	11.468002253851958	6.428133074001981
7.22346382758192	12.852119911627168	11.473575106663478	6.462602842408025
7.165782444158625	12.87988101520367	11.472535747811504	6.495799872549504
7.1106160789072845	12.902803996433054	11.467580428329482	6.528303201520544
7.057775670023092	12.920484970135275	11.456329478718619	6.559988319666386
7.007889409291193	12.933808272591028	11.439889418901338	6.590762740456298
6.96131021005586	12.942471877687717	11.419318484127148	6.621018325748564
6.917708478632189	12.947839611182967	11.394001757171033	6.6515682576977575
6.877554783791703	12.95021776279866	11.365289493520454	6.681547416319421
6.8399122367683365	12.950648310604667	11.332439991304312	6.71180436541822
6.805383624983177	12.949499230759615	11.297358421162784	6.7418476268030565
6.773320445384473	12.947118741129376	11.260623343499507	6.7718403845566275
6.743830815297216	12.94362515633691	11.221882819559694	6.801915251587938
6.717032232725412	12.939418641218294	11.181207501258752	6.831581313187
6.693308203015609	12.935859896240155	11.142005292254023	6.860958466340065
6.6719688688887056	12.933114188896282	11.102228163198582	6.8902097961697155
6.653638348887827	12.931317340158378	11.06231224133853	6.91918604294055
6.638158953541877	12.929950566757366	11.023311617121022	6.947424633284501
6.624981592463325	12.92922860310376	10.987020254272275	6.975399009409407
6.614658307958045	12.928491712991482	10.954079120466547	7.0029154086444665
6.606898774514581	12.927414183983705	10.924057984159658	7.02955515302717
6.601557143742025	12.926216664051797	10.89670568177404	7.056160912985548
6.598704044575577	12.924214582646977	10.871584336203057	7.082927424644941
6.597962729706026	12.92163309586419	10.848789625382027	7.1094774479770395
6.599267999903765	12.918049829678338	10.825621888117313	7.13603528185395
6.602955593861181	12.913781774926592	10.805888794170523	7.162374981355447
6.608250147599153	12.909006593018548	10.78803512046038	7.188302688271421
6.615133859132804	12.903666111817568	10.771131003589373	7.2135206611794915
6.623823061183799	12.89752037730675	10.755647334578464	7.238662321753424
6.634067194636652	12.891054856441365	10.738884990858827	7.263830356821636
6.646276241275989	12.884751193592678	10.720630439845046	7.289468762092753
6.660376220298878	12.878732547117615	10.70212438468219	7.31469552238376
6.676880375920098	12.873272902046025	10.683552334782147	7.339555573098035
6.695208423757933	12.868646687809237	10.665610557199518	7.365034327336692
6.714825951941234	12.864644878950713	10.650705792554918	7.390758852089158
6.736576314279258	12.860892295323964	10.634679889387371	7.416656536470516
6.760856970781459	12.857594124113058	10.61805177486044	7.442107611630013
6.7873503633741965	12.854620046796002	10.602984722764978	7.467541840616258
6.816294992029246	12.85331027085038	10.58633848198755	7.492511416244469
6.847708589166588	12.852696491810798	10.571696280610617	7.51708429926814
6.881063232181811	12.853044973229679	10.559319709179167	7.54021748871921
6.916989847901446	12.85344612161965	10.549632976403727	7.561850353874364
6.9542501747500305	12.853844496723259	10.542752543765205	7.581711184721292
6.992530196785043	12.853765317519478	10.53927157078822	7.599357308572932
7.032092090937135	12.853210664993801	10.538895310446382	7.614778679355065
7.0717658999115205	12.852428897675114	10.542013279338047	7.62787717806116
7.111127260163	12.851897082332448	10.550297514965957	7.639701115869874
7.149985268932793	12.850912883441742	10.562609820087117	7.650382949450162
7.188126344427219	12.849387598763963	10.581619331088755	7.659257420566665
7.225944274700371	12.847541728926576	10.60497943678617	7.665696882336453
7.263941755908476	12.84437615392319	10.63150046036174	7.669995330285919
7.300908882593623	12.841052534229036	10.66095052383976	7.672188550461306
7.337515230600355	12.836903741344711	10.693398974269362	7.672606597529035
7.373525721045806	12.832270694648452	10.727628113016612	7.671490443343348
7.409312046862455	12.827305948836207	10.764966085365087	7.669304728419345
7.444507576442566	12.822360414007546	10.805301232746121	7.665740917288586
7.479139094089199	12.816462334902614	10.846683733984113	7.660348838451465
7.513919734299517	12.810050043563317	10.88853645452139	7.652763460656966
7.548134418739129	12.802712022177133	10.930571251561522	7.643672639488604
7.581552576066885	12.79469468442362	10.972624959351203	7.6329269234195625
7.613884509434595	12.786261862328303	11.013473573328536	7.620905922615366
7.645899223610009	12.776986402133089	11.05260819351878	7.608350426199294
7.677033333339212	12.767132894856703	11.09059784626674	7.59468656396543
7.707837884746934	12.756353316377833	11.12788197216451	7.580054100631955
7.737450417432621	12.744622899377937	11.162005272420307	7.564291249577998
7.766134888716427	12.731280206335393	11.193443137006424	7.547543708485001
7.7936043285114325	12.71703345479361	11.221863605054805	7.530375977577154
7.820013779152865	12.701801201727724	11.248063747358342	7.512852689525285
7.8460585635242	12.686160425247254	11.271454550290981	7.494589149637362
7.8716269700121595	12.6696338213172	11.292531765954948	7.476415506194172
7.897191788488707	12.652602935911622	11.313619832931634	7.458164661329249
7.922227320557153	12.634368808134909	11.333335838627153	7.439132802174791
7.947289984892184	12.615892999800494	11.35122625987641	7.41920057295313
7.9723363666972125	12.597076879400062	11.367408558280523	7.398573592289454
7.997391492406925	12.5782218109133	11.384063535382673	7.37711419392179
8.022657797567943	12.558955840135438	11.399198624122244	7.355245079959326
8.04836320766365	12.539147372441377	11.413085907855324	7.332978586655247
8.074279056405702	12.51902086207342	11.426169421230128	7.31071740174709
8.10012691520354	12.498334666282815	11.43714115669073	7.288277921717826
8.126248047493686	12.477630250766056	11.448938967549077	7.265368198192852
8.152524471498008	12.45656368176189	11.460512990917483	7.242624631352037
8.179307056539425	12.436075703404134	11.471506879600764	7.220374851956082
8.205817976493188	12.415469223656878	11.481871794299698	7.19846674510039
8.233081756924516	12.394775626576198	11.491572333492957	7.177029730336516
8.26154938736553	12.373734882243882	11.499475185522455	7.155712448223269
8.291449941037547	12.353251086780789	11.509728773545374	7.1345539710396
8.32324855050394	12.333472135890021	11.52177602447774	7.114408176507989
8.35624091485233	12.314386378043627	11.534991874415647	7.094625676356063
8.390427776166367	12.294865813071304	11.549614397751386	7.075554167583676
8.425934105104906	12.274959719419858	11.562663885348293	7.057043340999492
8.462167051835094	12.254810100944859	11.575445613687608	7.039101616037364
8.499324912530225	12.234587450934008	11.588284310621635	7.021582422661013
8.53856420430605	12.214141213359218	11.60084437422834	7.004960612477731
8.578662302691503	12.193701514716667	11.613646882856	6.988908740121145
8.61931221060348	12.173386072948222	11.626133907496621	6.973682964975936
8.660639506515528	12.152963780190703	11.638012073556968	6.959346105654726
8.701887448296338	12.132359377361738	11.6502220083353	6.945144439316556
8.74364431387851	12.11176003965422	11.661670239497715	6.931827224725379
8.786479147586903	12.091501663704404	11.67189529767258	6.919499774682683
8.829759957968589	12.071524747838797	11.682936242747617	6.908004999829635
8.874190890385366	12.052402067461623	11.695166414134315	6.89747947294393
8.920193014367358	12.033463319886287	11.707730213954669	6.88840611693324
8.967019133725932	12.014895079260828	11.72300600019696	6.880584711727181
9.015086476346616	11.996574576221063	11.739215053644939	6.8734043078597775
9.06452652408764	11.978574149308589	11.756088074102731	6.866934754504412
9.115048144042808	11.96074307377914	11.772890207336786	6.861615167051222
9.16678975646323	11.94364447392594	11.790687760030004	6.857767184760265
9.219735291232311	11.926556326558975	11.809357084458673	6.854984515934154
9.273532613235549	11.909209954653864	11.830092781280182	6.85346956809163
9.328864399442573	11.891798054665266	11.851829896182098	6.853583200456241
9.385257602094653	11.873585233459599	11.875819638686668	6.8546265740701395
9.442267668429842	11.854964851033575	11.901873106355431	6.85663467880234
9.500466502903018	11.836365688210117	11.928484652341549	6.859772142359608
9.559370891027834	11.817406278004654	11.956959298812162	6.864429450518145
9.61942747190386	11.798007631176413	11.988766588426744	6.870940061020592
9.681183817974702	11.778719957898021	12.023047629637608	6.878304950105628
9.744973337477106	11.75805757342278	12.059566165566165	6.886011663620401
9.810516427982042	11.736730320322948	12.099877424091238	6.89460791448661
9.878090417514962	11.71505266303258	12.142975170117447	6.903769401047431
9.947434929659417	11.693540575770786	12.18675589539378	6.912881796244956
10.018140962205683	11.672593183419348	12.229210878090926	6.922859329287193
10.089922215338403	11.652277961576468	12.27312606144597	6.933441227239254
10.162198997230282	11.63173078300978	12.319102728015718	6.944952251795427
10.23569090484364	11.611231925192007	12.366085740087385	6.957226974310393
10.310085833631545	11.590423297258333	12.41324691536868	6.969913379786023
10.38456776264872	11.56906002133995	12.462286060966061	6.984037455854362
10.459213037834754	11.548027676240405	12.511953561659972	6.999865260568524
10.534083154245359	11.526893862103334	12.561501120672961	7.0166665157331725
10.608689906295695	11.505669862410452	12.611457608579476	7.034219310524525
10.68267661795295	11.483383485488732	12.66292269867923	7.052945832856325
10.756529744988224	11.460070014390071	12.715377948323958	7.072029887482339
10.829758360483062	11.435435328685434	12.76903045121454	7.0911241433833325
10.902435985606827	11.410282068486115	12.82260749738091	7.110322709062595
10.97351670510146	11.384577954470974	12.87611411510597	7.129547732929905
11.042615764825184	11.359145555209055	12.92906797675085	7.1490326462876075
11.10948814343273	11.33344792504481	12.979957017622276	7.168394800221629
11.173408808807405	11.307560210079552	13.02986374545292	7.1869228811723085
11.234949626288854	11.281847218187787	13.077689975104217	7.2050711581101
11.294338489365067	11.256216107295629	13.125147326647953	7.223051556624291
11.351076558938663	11.231753478304492	13.173349042666988	7.240398695756301
11.405020655529654	11.208325742212589	13.221697659079252	7.257343922986241
11.45641671563794	11.185975879626545	13.267498234833218	7.273945106894761
11.50486488766722	11.164658153895884	13.312090710779906	7.290085436948503
11.550587919766171	11.143753980489803	13.35563808053069	7.305436962227249
11.594422496316115	11.123160246392294	13.398468736434682	7.320185389925683
11.63599533121971	11.10298178521821	13.440218610702548	7.333985271035395
11.675761460594558	11.082393506643996	13.478931568593667	7.347543530547075
11.712973318553901	11.061487551434272	13.516378241716527	7.360334996192154
11.746968036615058	11.040412459850701	13.552600557139696	7.37290532793466
11.778338545437924	11.018787554950265	13.584838073680402	7.385582965410621
11.806160788214397	10.99587404477322	13.61503104155488	7.397618947895194
11.830904582062939	10.972066695821846	13.644806002883403	7.409328904827137
11.853466892896478	10.947211835097963	13.673159792991246	7.420420035303144
11.873374737352648	10.921759636566412	13.699931244995176	7.431619736886414
11.890224238708386	10.895152165148357	13.725944652687453	7.44258126566034
11.904968068239366	10.86731336522405	13.750888810749204	7.453159671702462
11.91802160641602	10.838317384619302	13.775643452588321	7.462650265095255
11.928944764246332	10.808574385874142	13.799723082043169	7.470834484005214
11.937907072149526	10.777849946105523	13.822206260551022	7.477228492705221
11.945047928829354	10.745320084317521	13.843836402981575	7.4823006774114225
11.950891970037148	10.711678190201729	13.865065627659474	7.486826548092806
11.9549244130632	10.67707472248333	13.885339563463917	7.490303837079223
11.956928566186182	10.64100536968486	13.903719075473635	7.492791889638574
11.957355656714984	10.604028072246395	13.91998059274809	7.493672404726169
11.956404047978694	10.56625032054215	13.934462893872473	7.492700360585201
11.953817100123844	10.527509469631097	13.947397838482528	7.490672576125069
11.948341123105463	10.488478005247789	13.958805106252083	7.488355504532177
11.941039341269207	10.448727041253667	13.966322627457487	7.485739991690121
11.931807163861333	10.408713488205255	13.971007163715452	7.483082254147883
11.920605632032535	10.36867688835605	13.973514995565278	7.480211470564075
11.907823656887567	10.328717071854417	13.972904362544018	7.4765347229119055
11.894320715458381	10.288201592499524	13.969093249919315	7.471900139088545
11.879864989052953	10.248030497123505	13.961532295901398	7.466373317204632
11.864352120003007	10.208355180763371	13.952710841187042	7.460813799736371
11.847642419164877	10.169102961422668	13.941012690898582	7.455259138772604
11.829605683274066	10.131317121484804	13.926950710848011	7.448685513925717
11.810613686565175	10.094224111316958	13.910645066524356	7.439877917710233
11.790069308139394	10.05803309182129	13.89473161294445	7.429862987053017
11.768853049478505	10.022840983928388	13.878980171098995	7.418579945553811
11.747316707521147	9.989183553258494	13.862138860493355	7.405961342319027
11.724961921685923	9.95735668733029	13.845968671148132	7.391805252322997
11.701410275172243	9.927583788409224	13.82928179675569	7.376857944263873
11.676896374189734	9.899555189941953	13.81452067028946	7.361027290405675
11.651331920118068	9.873500830227238	13.800000872660954	7.343742353215086
11.625042497420587	9.848873247565006	13.785863948753747	7.325274607197254
11.59774542484869	9.825442511271923	13.77215970261539	7.306079803813856
11.57039731431604	9.804328965566294	13.758022627391426	7.287097724746015
11.542583129163162	9.784931146736437	13.743694342124023	7.268072681026192
11.513775113459076	9.767311250228738	13.7285583461991	7.2488206653801015
11.483552499488408	9.751307211428504	13.713037163725742	7.229113520930714
11.452519225043678	9.736283908007227	13.69506648101454	7.209576079824519
11.420660658647968	9.72168700616854	13.677075667566921	7.190498359474628
11.388262119214192	9.70789349912915	13.65711067291906	7.171333794744439
11.356327609954558	9.694628962737596	13.635283047940783	7.152574512208432
11.323726995493871	9.682517668083031	13.61153319673364	7.134118105814617
11.291436941352119	9.671595165774693	13.586359490881064	7.116033343436713
11.259162848782386	9.661646937979537	13.560996508175714	7.098170520472961
11.227400662468929	9.652793241744606	13.534697721237743	7.080265085138062
11.196215635747613	9.644896330132003	13.506641325695417	7.0617703405303445
11.166015145941264	9.637609384515631	13.47791130323913	7.042980935723662
11.13666855700383	9.63163178410656	13.448952580073408	7.024142255869253
11.107960862866266	9.6277112731183	13.417483550101	7.004567557090279
11.079064659253874	9.625018391029522	13.383060755834315	6.984798383206328
11.04978448287833	9.623051835123704	13.347360920557437	6.9641627860143345
11.020969985931142	9.621823197666268	13.311515199294666	6.942974525339805
10.992295005086028	9.621775270474547	13.27475205871116	6.92123338116846
10.963277951748836	9.622627370622649	13.236146210644394	6.899363242153461
10.933952612355181	9.624624053550237	13.198249178409364	6.878143226933017
10.904857471995498	9.628513967733843	13.158394636010028	6.857604297014646
10.875795848438365	9.6348170673514	13.118884149746613	6.837297068736343
10.846529008817521	9.643361691987083	13.07754565291346	6.816940811223361
10.817463361518808	9.653306694690656	13.036233282032692	6.796161577960305
10.788711207960382	9.665084540512808	12.997087740626485	6.775448633551021
10.75979633441448	9.678612353454435	12.958644949239291	6.755224122952757
10.730708195109672	9.694324574782172	12.919096373883093	6.735205206740237
10.701122430839472	9.711614492941903	12.879626675211853	6.715131554789804
10.672164290985664	9.730587735162182	12.840011764535245	6.694291695986628
10.643509558705617	9.750916662298929	12.79970177877841	6.672035206977881
10.614970092248363	9.771653344505072	12.760667768670121	6.6490676561154345
10.586482232473495	9.792610562212705	12.722281414315123	6.625934880237064
10.558482912034759	9.813750437356493	12.685483558189217	6.602775966965432
10.53017521808421	9.83581166955264	12.649308715260839	6.580171703530557
10.501516328558822	9.85877624815947	12.613755354650424	6.557769906197897
10.472670842546874	9.882211852588432	12.576372478229608	6.534655244118302
10.443746188629575	9.90602119378083	12.539562158409113	6.511416226046214
10.415064637374675	9.929660691958988	12.501091577497201	6.488733125398782
10.386405592285298	9.953455876344982	12.463739040063116	6.467465432734827
10.358103721326785	9.977975012393852	12.423567797972929	6.447215795814527
10.329784476437265	10.002965102461026	12.382424261200681	6.427909496987715
10.301125246836468	10.028332719148231	12.339644712148539	6.409287842326943
10.272082305938374	10.054016449075997	12.295759662244725	6.391553036208865
10.243509832899033	10.07926755651759	12.249057570650752	6.374991397863011
10.215609559563495	10.103834041249371	12.1994445472609	6.359434898409309
10.18903190610221	10.127661899436973	12.14820021963835	6.345450507051061
10.163939867305272	10.150729938284371	12.094506199656346	6.332554635839078
10.140097260160362	10.173559860559115	12.03942106807299	6.3204556628606126
10.116635033315532	10.19523426329687	11.982530958595602	6.308383566496033
10.094123297042655	10.215394475973119	11.92501166894282	6.296787716197182
10.07257428538667	10.234274190006227	11.864906236946638	6.285309317535534
10.052886189409701	10.2515169554309	11.804054174534645	6.275229823242604
10.03465167215441	10.266943444705758	11.742524375285512	6.265551686135473
10.01732304218454	10.281487406136087	11.681376584526308	6.2557198446778415
10.0005776948464	10.295186708782754	11.621407224293181	6.2458413385078035
9.98376801920449	10.308704593140144	11.562451400742658	6.236365339801046
9.966999088903293	10.321755907032358	11.50540367764063	6.226944483428257
9.949823386790497	10.334151239506644	11.449384525561864	6.2175299136100435
9.932443396883027	10.346775519931146	11.393341838510192	6.20873665750952
9.914873229007526	10.359590797043237	11.337109014697484	6.19979570012664
9.897044498007068	10.37250696537831	11.281447227390533	6.191340863264556
9.878161055934022	10.386164631477843	11.225195290974204	6.182159684027886
9.858754053186006	10.40028068728066	11.167080607785229	6.172721342366973
9.838415635854174	10.414396169767656	11.110812738350115	6.16284346984801
9.81729915405566	10.428702691297715	11.054916049703191	6.152594416624743
9.795819568977752	10.44319609619062	10.999403777019955	6.141841506412528
9.772962972404764	10.458275848338353	10.942971399455462	6.131003108871213
9.74899489182269	10.473312545425463	10.886781252153039	6.120185834858159
9.724518042228947	10.488168377889016	10.83122492172522	6.108711440682198
9.699118262829018	10.502726987477237	10.774433503750386	6.096819823542448
9.67216707722335	10.51685510410379	10.720524223358767	6.08463996333347
9.643961839696031	10.530248080881913	10.665630944825931	6.071963097732877
9.614670700808674	10.543168098651824	10.611220826567314	6.059025526569159
9.5846147453316	10.555576384422949	10.554522420414026	6.0466702486770005
9.554006167847602	10.567706095250665	10.496318093355564	6.034401440918276
9.52318296040195	10.5796609912971	10.437667880785728	6.022161299312106
9.492573859422068	10.591274938843377	10.377319149353646	6.009677519269814
9.462296434039676	10.603168040685466	10.315375366764954	5.9970944261650825
9.431731210794526	10.615196738065016	10.253125206471571	5.984733528485743
9.400953913120329	10.627147370675122	10.192958696879915	5.972988395540152
9.369776014512427	10.63974926392881	10.129539278893569	5.961209861326084
9.338245297838874	10.653237494977637	10.065840148292036	5.949745205978261
9.30580546668397	10.666982920073746	10.001943797365444	5.93795457650744
9.272891104147856	10.681327177002462	9.937733806763815	5.925497101655732
9.240054131575087	10.69566827077618	9.8717777069397	5.912577642619487
9.206273036510032	10.710260167326213	9.805708586077742	5.899640912131872
9.171913383969374	10.724540680482926	9.741465377214816	5.886584343674802
9.136589818467725	10.738543268272098	9.677401731095413	5.87261254841609
9.10017238735745	10.751919251206312	9.611099441019212	5.85751290523123
9.062235138099865	10.764942586525786	9.543772878876533	5.841200761249931
9.023604900818057	10.77737447596891	9.477423157647703	5.824121445216923
8.984752233315303	10.788922407431746	9.409641403777322	5.80612453539459
8.945651500432085	10.799890683044696	9.340749108473178	5.787645016338673
8.906287951802781	10.81064409775767	9.273429348240061	5.768313244063741
8.866390106018388	10.8213639276601	9.207941708832996	5.748098624368449
8.825875916840067	10.83210806534194	9.142836327986604	5.727490660307501
8.784568810538868	10.843106669679582	9.076025068854372	5.706892294129051
8.743103425672054	10.854425118599998	9.008271442244439	5.686631012311739
8.701877059748579	10.865774158453114	8.94166506750361	5.667374792674496
8.661221124992034	10.877720007232416	8.876964620809474	5.648626388345827
8.621473404934532	10.890169220654096	8.812947212860513	5.63099357657501
8.581923718544454	10.90308679997471	8.750553089977158	5.613656968545825
8.542799417660605	10.916441885324776	8.68909176170336	5.59704480581275
8.503955602014914	10.930119677986283	8.626533447428276	5.5818689518320115
8.46557655250513	10.944299773614972	8.562593690926125	5.568537102198176
8.427767459944228	10.958199694382115	8.499329103877887	5.555538833418778
8.390451119679279	10.971871813359346	8.435922611022308	5.543075610728806
8.353991734965096	10.985007609296206	8.373350870283833	5.531218069243
8.31834428079686	10.997858932164768	8.310712205168803	5.519419887615304
8.283240730424176	11.00990678894356	8.247365774052602	5.508500749150055
8.248779130229801	11.021171963470225	8.185909796648769	5.497722848175058
8.2147115598529	11.031238864651085	8.125415590641676	5.487947818643444
8.18091093495481	11.041352009409122	8.066741100334491	5.478896915252418
8.147816904377539	11.05039341437594	8.008559881249122	5.470209451266138
8.115042367416414	11.058395466814927	7.951205042677765	5.4614782070902566
8.082500654824031	11.066027901711362	7.893666659823524	5.453719538978531
8.0508034107455	11.073355000181225	7.837271219969569	5.445955732576338
8.019559736509281	11.080419094334509	7.7817685160607475	5.438153753624245
7.988091012165829	11.087688799121661	7.726333268920024	5.430940479870076
7.957111081150852	11.094770151596087	7.670984926836474	5.423662421747507
7.926706109191377	11.101706490035587	7.61323026754902	5.416147582949694
7.8963919742726105	11.108729522663204	7.555369427382566	5.4080000015903655
7.866480229049646	11.115046795639376	7.498505228551045	5.399693142224389
7.836783615332666	11.121694969643935	7.442981259863166	5.391040807788662
7.807139720187139	11.128395562497882	7.38902919280844	5.382174082827499
7.777407972416505	11.134799912521324	7.3347334339245585	5.3727923951016106
7.746927479424912	11.140480170655785	7.282230609287947	5.363934033122952
7.71486274468972	11.145714841883056	7.229988166062853	5.355941374732253
7.681754983403356	11.149751345639961	7.178001901254837	5.348128277285926
7.646858856851842	11.153876879933897	7.1258678222494005	5.341093721246287
7.610110583410158	11.157195010471737	7.075669609844101	5.3347886603332775
7.57209228565026	11.159826849638597	7.026233659680594	5.32914050522807
7.5326168001665685	11.161818056834282	6.977025370036257	5.324113645474199
7.491205394700463	11.1628395648163	6.927578161756258	5.319763167856968
7.448363957227385	11.16314660643655	6.880101080859969	5.31698850211673
7.4046174609869455	11.162797149438926	6.835214265392057	5.315461712089102
7.359989693990863	11.162356766971483	6.789689962759421	5.315058830276191
7.315275032259276	11.161931599727053	6.7460467440958025	5.315465883384107
7.270112349943693	11.161872061893352	6.7048294791999385	5.317622321926932
7.224933454087655	11.161298713260576	6.665180856834322	5.321285232023498
7.179315977293048	11.160891487262841	6.626733390053095	5.326209769092544
7.13312093646151	11.160637399029927	6.591652435773179	5.332614522448226
7.086523489650244	11.160158141308223	6.558567605209941	5.340377594253858
7.039059273400596	11.159676317330222	6.528608776601891	5.349763283221975
6.99042138646052	11.158891602806364	6.499012865180637	5.359996719338242
6.940968093049306	11.157674008928597	6.47257555910271	5.370436774260999
6.890052080772563	11.156387347615125	6.45204370858777	5.380899298574285
6.83748571408633	11.154168454964848	6.436824267444958	5.391380437976994
6.783528188488801	11.151548407783649	6.425625062544981	5.401306590783814
6.727952248136962	11.147978987155401	6.417520118231127	5.410482139198581
6.670598195803464	11.143609268065084	6.414191579427781	5.418849030738845
6.61225101405958	11.138691212795555	6.4137760203638425	5.426347890391911
6.552281290539205	11.133999636569722	6.417035754200268	5.432966955827115
6.491936311009174	11.128355310304793	6.422613490646647	5.437869810492331
6.430883261338694	11.121610912906284	6.43292282305422	5.4409162697469045
6.368586015471506	11.114123044598946	6.445282897379321	5.443661016032076
6.305515961267694	11.105406199528419	6.460214123504135	5.445893505944938
6.241603365303761	11.0959067784934	6.477960935183847	5.447541737143658
6.177467717693503	11.085066796776106	6.499156901692506	5.44831413144791
6.11309111058997	11.07384115213422	6.524987116113665	5.448289165382221
6.048616981244132	11.061891653775517	6.55232471755176	5.447780373813494
5.983986922142293	11.049237452501576	6.583155897041981	5.447459567791318
5.919413710075047	11.034452242397212	6.616414321371647	5.447034121036224
5.8547959540743815	11.018681767630623	6.652413423221556	5.447287099017448
5.790509902936849	11.002240144311015	6.691149713133044	5.448195521234668
5.7263704075918245	10.984649309473205	6.732165468291275	5.448829057538624
5.662511837135945	10.965549163749449	6.774533161021289	5.449632857518055
5.599142135429371	10.945729544155814	6.8169787564862485	5.450987921564202
5.535857058558499	10.924853670313674	6.859756591626151	5.4531132448205195
5.472711999797025	10.903172958733359	6.90363459575682	5.456316498772612
5.409626151962448	10.88115001795766	6.950030426907452	5.461121453027866
5.346423353472637	10.85867269514494	6.997213529947982	5.467285031592755
5.282954338765198	10.83642662173381	7.043433858496816	5.474240857714379
5.219099304549325	10.813772208672649	7.090061788540322	5.481833844552593
5.155213481342465	10.791282668423795	7.135894379356915	5.490113385549776
5.091939436461706	10.769014156110101	7.181940795220889	5.499250943870194
5.029462178676894	10.747302038811027	7.22909680069745	5.508688803798379
4.968052518130789	10.725639166805655	7.277095980350156	5.517787515639347
4.908081491575882	10.704936154422658	7.32668542949108	5.526606507433042
4.850184614195765	10.683912126946428	7.375737655722585	5.534529932645981
4.794734826424492	10.662530610693588	7.424940742210801	5.5415660806103855
4.7413696373909024	10.640747811299331	7.474197735123114	5.5474532048097185
4.69109926576663	10.618882465195185	7.5254396539860515	5.55312239931888
4.643816152395096	10.597413208377304	7.5788331137930784	5.558543088907171
4.598860903827038	10.575310835632754	7.632251481378816	5.563293888908144
4.555596680357814	10.553000547871294	7.6859834230583175	5.567324315928782
4.514131573578805	10.530941628351162	7.73940951549977	5.569982581948255
4.474482989487382	10.508794952070481	7.792653503234331	5.571987394250619
4.436479443171209	10.48644653484187	7.845526042067647	5.573155631768083
4.39959843662938	10.464617803191182	7.900728748209873	5.573800433756622
4.364173306033826	10.443070195538642	7.954703456646572	5.57326749575676
4.330386373476142	10.422006525550183	8.008659308637512	5.57167073510589
4.297610653532638	10.401472916326698	8.061909015364344	5.56857422432191
4.266239372127544	10.381061387797835	8.112862840030674	5.5639273246241245
4.236261464515406	10.361930299974775	8.164051331884021	5.558042902103581
4.207579261837272	10.343494500062924	8.21312356860346	5.551516459022546
4.180898821741805	10.325269819490904	8.260866476650696	5.545228217380019
4.155928463616337	10.307435380389187	8.30665881008915	5.538872980454922
4.1326052117641785	10.289805011599439	8.351544677346093	5.532355680462354
4.1110297649632646	10.272341628594456	8.394077953400759	5.52590062627407
4.090724376484155	10.255403275704357	8.434979291855267	5.519842243941685
4.0714224226473705	10.239043898421972	8.47261599436601	5.514246863870535
4.053661355678192	10.222495207696463	8.509762040649608	5.509679602617856
4.036069914713761	10.20727181542076	8.54813778735215	5.506513137900013
4.019357178370285	10.192551564647026	8.585959236315396	5.50486014111353
4.0041113553448735	10.178939550923662	8.622777538953802	5.503679604895353
3.989425003534041	10.166894515807885	8.65805168218773	5.502894534977935
3.975558920107043	10.156454245415562	8.692751989835893	5.502027131618393
3.96188648779528	10.14769235009473	8.725467763630345	5.500981138551741
3.948112724999462	10.140791843901221	8.757204127888341	5.5001531382052695
3.934076065849899	10.1352284969895	8.7893473068336	5.49931581734155
3.9197232574856526	10.130889004788378	8.822195909955743	5.497934792577977
3.904772072256226	10.128806843968205	8.853914311479436	5.4961859848662575
3.889534943359853	10.128214199488017	8.884066207613918	5.493388439414457
3.8736186380396833	10.1292214758848	8.912466730147143	5.489668446756399
3.8568740504209513	10.131542262588907	8.941974233529379	5.485375889405674
3.8392534715889726	10.135466097030932	8.972085642572843	5.480535909825509
3.8207031302841146	10.140697285487493	9.003509223596671	5.475248075238605
3.8015403361290776	10.147379002817827	9.035656179068628	5.4695822618438
3.7816270988852203	10.155150461578268	9.068053009185197	5.462928799272918
3.7609479487680977	10.163789642154601	9.099803290478633	5.454928500496321
3.7400053161448	10.173267466737038	9.131168045928417	5.446432669249699
3.7184153539504217	10.183114893372467	9.163296622274112	5.436665094266172
3.695502456720874	10.193406117503422	9.19516238037443	5.425954949396963
3.671420434436579	10.203363973444885	9.229224191839515	5.413945975009652
3.6456121795360823	10.213428514448772	9.265028295519446	5.401114183610787
3.617757633109245	10.222937117371231	9.300201332394154	5.387627509609693
3.5883251103818345	10.232568014726109	9.335898204422536	5.373950910405182
3.5566096619202607	10.241950885609405	9.370878029125477	5.360506816218438
3.522677272769873	10.251505004948692	9.405957806499146	5.347350243465342
3.486272659345434	10.261546242736108	9.441925731874182	5.3342810589788705
3.447082845029844	10.271713901803604	9.47955243989467	5.320956316366195
3.40477638239323	10.282075789388987	9.516986441583311	5.307305219313784
3.360350609834081	10.292440033063437	9.555226252325468	5.293682213800063
3.3133252149104147	10.304260134820968	9.593961936506991	5.279748054168981
3.2645716849839275	10.316874960271209	9.632026280324167	5.26518266676693
3.2143582225508127	10.330502926272851	9.672124685800046	5.250353607541941
3.1616722756255413	10.344933601162847	9.712945909020354	5.2348071065397495
3.1070672427300243	10.360581685028494	9.754993499892525	5.218530827401668
3.051030686237662	10.376682369522918	9.797235717738422	5.201213942212667
2.993354089274501	10.3934104772387	9.840602320947557	5.184194172997839
2.9341391234145227	10.411197573335594	9.884232229248731	5.167232784605583
2.873147765721031	10.429779439222644	9.929777031347363	5.150567235320128
2.810428327260731	10.449483928037575	9.977082248584606	5.134011359917363
2.7462076657627064	10.469220990407216	10.024037510269308	5.117992540074144
2.6800560789179073	10.489639077787775	10.071966396016082	5.10229575514559
2.611413944248879	10.51023440261094	10.120189043839824	5.086273702706624
2.540993688309061	10.531185436469428	10.169031020159485	5.070064991990553
2.468892196147679	10.551844622026504	10.218260344524525	5.0532983233874
2.3947373641926233	10.573444734256553	10.267409959209733	5.036354375789119
2.318935892136026	10.595926873419678	10.316207436918054	5.018516732235421
2.24100685095463	10.618490758400132	10.365089291348289	4.999956468410026
2.1615262488757043	10.64187287590472	10.412614473747574	4.979730101469431
2.0810969031612867	10.665201210339148	10.458615030355064	4.957497165715641
1.9996084470599593	10.688606838610756	10.503999603919153	4.932753468490034
1.9169471969497187	10.71161960080839	10.549171616334423	4.9061521709214535
1.8341760259719513	10.734314370631324	10.593175249739634	4.878226831145582
1.7506465396164672	10.75658421984998	10.634998218856072	4.849596872383937
1.6670071513764755	10.778855594512066	10.67683707164829	4.820646371962097
1.5834899033360914	10.800333884621864	10.716717189788822	4.79100067256437
1.5002654160667945	10.821240048232	10.755168216929915	4.760280173942228
1.4176270888505695	10.842058901448656	10.791026663612133	4.72833022576528
1.3358845006677411	10.862006089923115	10.82551316966465	4.695376836103594
1.254367313354478	10.881153745042885	10.858172328217568	4.6616997860624565
1.1734457676250856	10.900306987836574	10.890707385326298	4.627986431789436
1.0936609635608185	10.919638403050568	10.920049039373506	4.594378556390291
1.0144973307748264	10.938747875951224	10.948822888209115	4.560034562915378
0.93609436512299	10.957113595155677	10.975797747715411	4.524909703710084
0.858188984782363	10.974822793252773	11.002584375788711	4.488874354988714
0.7808586200033059	10.991859013059289	11.030044695102484	4.452317262493893
0.7042069326699504	11.007909306608232	11.057006524265638	4.416075562147546
0.6283276237876768	11.023001274531348	11.084401666263267	4.379820271551694
0.5531917020106316	11.037799094614975	11.110953392328248	4.34423878604729
0.4795364237745092	11.051797814821022	11.138957258400302	4.309396737664037
0.40753497908478276	11.065113682853344	11.16397094524412	4.275208150496538
0.336618582551619	11.077118055508322	11.188093258139933	4.241300122024865
0.26710379597553047	11.088635215957945	11.212057713251243	4.2075417537785915
0.1992572288441737	11.099364527723017	11.236430078405881	4.173731415063468
0.1331867318614443	11.1092811701703	11.259523992762961	4.139373142517903
0.06843906761745905	11.117896358803835	11.282924004647631	4.10484011168504
0.0049874408260791175	11.125564826484926	11.306576748060913	4.070552040504405
-0.056238571964406917	11.132410743260266	11.328675229804743	4.0365415623797345
-0.11574601332681783	11.137973489272136	11.35131587815615	4.002745777641401
-0.17398879087984598	11.14284421626949	11.37257421820376	3.968926914215612
-0.231180396378554	11.14559778005855	11.393363377297357	3.935496462116872
-0.2867475300532564	11.14674480108011	11.413028015262853	3.9024407462849875
-0.3411550679114972	11.145471387124772	11.429886771001586	3.8704200250461867
-0.3938984440487764	11.142297389404048	11.443827336149859	3.839625170496288
-0.4454432240009455	11.136692272286522	11.45565986570326	3.810009520808636
-0.49533514471293894	11.129064508540402	11.46487862205338	3.7813175985405785
-0.5439597437872973	11.11954420533565	11.471709958827251	3.7522915860417876
-0.5923879091007216	11.107422334320322	11.476441436738828	3.7239102684549765
-0.6394444706056132	11.092790087169048	11.47687971960503	3.6956716868990265
-0.6855861018869915	11.075347405660294	11.472534381419983	3.6674819176179554
-0.7307165233341223	11.055707719390098	11.467813553310382	3.6392115663102
-0.7751994616831391	11.033934289457637	11.461582835559147	3.610455292774246
-0.818650615211732	11.010666247564702	11.452653240016797	3.5811666384966774
-0.8615659509345499	10.985917960693753	11.443270439682351	3.5510086723792473
-0.9040152094830934	10.96033636617769	11.432630396652375	3.520313046463411
-0.946080266638656	10.933771208419152	11.419452533848792	3.4892947516499295
-0.9874235320444706	10.905436277582902	11.404397008824144	3.4582160042683032
-1.0275127642366313	10.876249257094747	11.389207985776844	3.426495641242817
-1.0670244575727106	10.846125285476129	11.373305807326805	3.395003234328889
-1.1057554081583567	10.815548535671754	11.356804558260531	3.364866031710446
-1.144142428917144	10.784887633355263	11.33763746174468	3.3360819493432525
-1.1821235127540575	10.754243015093756	11.316410606004968	3.3087107414844956
-1.2200416989005087	10.723117203615672	11.29402588948086	3.2824404899087463
-1.2576790966855076	10.691782722016079	11.269706507160345	3.257472161640127
-1.2958807821148601	10.659530333887071	11.243155503622672	3.2342813252310627
-1.3340831849412513	10.626159644498337	11.215599501025249	3.212274792567628
-1.3725038900376694	10.59266831015027	11.186513252991535	3.1918450457831877
-1.4114152878917214	10.559102187076546	11.155591109916307	3.1731514415359694
-1.4505827758551708	10.525475358576722	11.123537884007611	3.155765490327261
-1.4899924822058253	10.49177714403711	11.09132009021375	3.1387876870489646
-1.529643092352216	10.45714291939131	11.05724557933986	3.122293379694542
-1.5696512743484197	10.421692134650556	11.023301321316127	3.1060639399139864
-1.6098135311893762	10.38612990153299	10.988008735523875	3.0909922790672226
-1.6506449043597258	10.350484449044473	10.952032610519403	3.0764135048445604
-1.6914886471396235	10.314568506744232	10.91344904548209	3.0620465177444345
-1.732793954858118	10.27901848828323	10.873455584267239	3.047776254382458
-1.7742711938803595	10.243206993810144	10.831224690896727	3.0329556304288365
-1.8155555256625833	10.207292035035074	10.787579534733347	3.0177282822562668
-1.8573396492220835	10.170543315044663	10.743084087303368	3.0024789342238956
-1.8994882931291697	10.133666703321005	10.6967430643184	2.9875966260185356
-1.9419939995473223	10.097348161746211	10.650177147015814	2.973003935969944
-1.9842171295474438	10.061441442235408	10.60213654266492	2.9588853030813294
-2.0255279809639326	10.025439743920241	10.551892635940533	2.9452166766005394
-2.0657340310113503	9.98894793321692	10.500221521663395	2.9318101537775787
-2.104679640147063	9.952464007163314	10.447324337405153	2.918719264626575
-2.14205211156042	9.916276907861308	10.391129835107174	2.9064637407540674
-2.1775114920142644	9.880159380959292	10.332460762420254	2.8946233614981947
-2.212072714111151	9.84386627261972	10.271111125342355	2.883211220050942
-2.2450088222141713	9.807555247253156	10.205928744720362	2.8715598697342126
-2.2759539110749234	9.770470811477598	10.13864238174117	2.859393401915672
-2.305168750136881	9.733082809831322	10.06935545182751	2.846841916746424
-2.3337122928507568	9.694886377371015	9.997676747975017	2.8340051500658663
-2.362271363574537	9.656323147583151	9.92591512965933	2.8201512303986993
-2.3906733104529123	9.6174795137314	9.85332576550294	2.806112668018164
-2.418663603958007	9.578298603119793	9.780095092599668	2.791836430421876
-2.4466062640504536	9.53886419994898	9.706761069122678	2.776569896446445
-2.474484823823802	9.49909457148742	9.63304295246265	2.761499120706176
-2.5012460207119442	9.459236177775123	9.55917999906154	2.746009403398082
-2.5273405112038545	9.420052167624474	9.487006410502998	2.7305868630653807
-2.552818316366424	9.381721404572447	9.416204032898055	2.7151562265909077
-2.576982405058137	9.343763897544116	9.343736856843755	2.699564315994829
-2.599389353532777	9.305781130139355	9.2702396700739	2.6837027158848903
-2.6194449511296214	9.267516457636834	9.196758538760925	2.668017055783758
-2.637474445842789	9.229310137508293	9.120047216838149	2.652462469613806
-2.6534637788449698	9.191164155686327	9.0412116004105	2.636822090321681
-2.6673251085105343	9.152242977676273	8.963171802307198	2.6211165402529533
-2.6788816062271033	9.113166536828817	8.885213228172018	2.604946966505042
-2.6883604773298044	9.073273935888508	8.80597255084652	2.588870889904883
-2.6954085162624017	9.032193332865162	8.725473408579365	2.5725353522714465
-2.700701357545905	8.989746188982537	8.643991263979888	2.5550396529174604
-2.704126471250156	8.94653299079905	8.564543482797765	2.5364404523358033
-2.7053994251256395	8.902450543477428	8.485895987709291	2.5171188762898886
-2.704509899159758	8.857954173897603	8.407773091870201	2.4963078325056007
-2.701269828581463	8.812754911127294	8.330575214571743	2.473853858671416
-2.6955259809285423	8.767006632601381	8.254929807119662	2.449259994744342
-2.688022611431207	8.721383154743233	8.179333546581171	2.4234982714892497
-2.67867441365071	8.67512969141175	8.103496090699943	2.396559680615066
-2.6678581565076604	8.628357250674094	8.027741688647701	2.3678578833226447
-2.656344113073953	8.581756141780787	7.952049346487059	2.3379757609861302
-2.6436785442841746	8.535759051970395	7.874043571907977	2.3080391592051073
-2.6297752040944413	8.489921163964755	7.794268623717976	2.278021892922952
-2.6145291235657946	8.44509759703177	7.71437808323928	2.246947161796412
-2.598879478202468	8.400805951307667	7.63224358912741	2.21549548469943
-2.582581031374349	8.357114850054325	7.549995135858791	2.1838932990386355
-2.5653884596666368	8.314312332289056	7.4669458659719785	2.1523172097661414
-2.5468218207461786	8.272137786586402	7.382741280904447	2.120479231884163
-2.5275103231892673	8.231396773490285	7.299174029745202	2.0885065100475906
-2.5068081105645397	8.192181609133804	7.216735374759799	2.0568725906522207
-2.4840682758759636	8.15452228557973	7.133158994430786	2.0251178446386273
-2.4589639723197974	8.117852073255866	7.050396678042045	1.9919280273757247
-2.43232680242651	8.082011887624814	6.968726544195282	1.9575797718506698
-2.4049088029511116	8.046812728100267	6.886929306984674	1.9223073162731736
-2.376656898222981	8.012390665280156	6.808230217936777	1.8861048300885752
-2.3480274371803427	7.979023498042313	6.729800806756879	1.8492622919023836
-2.319456276434204	7.946361858168928	6.6544173776492785	1.8126665074958535
-2.2914684930686224	7.914444726936245	6.582467555373211	1.7758661406484109
-2.264267955211814	7.883532318067801	6.511447175615715	1.7388951559717623
-2.2382255548899255	7.853767576462658	6.441633705242481	1.7015655045007891
-2.2135645914683937	7.8247655881958496	6.375031193023674	1.6644512038825834
-2.1917350474022674	7.796857593687707	6.311157741582993	1.6288936634596856
-2.1716786905359395	7.770259902277194	6.249521782398083	1.593499660590391
-2.153251512773045	7.745154519540978	6.191363005192832	1.5590307679764235
-2.136457831270799	7.721503339221312	6.133503718727239	1.5253069526955558
-2.1210292168918716	7.699143067268765	6.079031687803836	1.4915189311947985
-2.1073854114578427	7.677977965787873	6.025672349228732	1.4572461851481575
-2.0953905560416604	7.657918401052422	5.973337244828696	1.423469374686585
-2.084163884161774	7.638283707684783	5.922593647380205	1.3900685400650532
-2.074389257620245	7.619016401002143	5.8739708124378245	1.357380927886174
-2.066160193722845	7.600194057534936	5.826210655717712	1.3251760370569947
-2.058661787548917	7.581753790206805	5.778856789873872	1.2933723263165784
-2.052542200939951	7.563748244705855	5.732358612346429	1.2628369898692688
-2.0472819652379175	7.546873439522792	5.686596199599695	1.2337452891034741
-2.043219499406099	7.53095585942832	5.640905813771928	1.205518300299414
-2.040128131863092	7.5156669143005095	5.59553062864525	1.1784313522596288
-2.037655714727444	7.501189431879521	5.550908385976075	1.1525047599139489
-2.035810804513164	7.4879252368990405	5.506514361481777	1.1270955204383004
-2.035751358018936	7.475401614237821	5.461945123288744	1.1027464242954979
-2.0371547657470583	7.46429928121583	5.417497474841502	1.0793600378446027
-2.040376379973846	7.454418877463205	5.372467430530653	1.0568364058021613
-2.044678443519867	7.445439479610762	5.327002953843382	1.0350596109813268
-2.0509365492711136	7.436911124260128	5.279999390002189	1.014116355859416
-2.0593996640068535	7.428682596470327	5.232393771956971	0.9935410552940311
-2.070055465835962	7.420814150491911	5.186049288602749	0.9740652880011793
-2.08330348489131	7.4135297480686075	5.1407330935288496	0.9559407507623614
-2.099169559451417	7.40705624509587	5.094340772712551	0.9392687483515882
-2.1172859479204202	7.400840187290921	5.046365357773385	0.9236906979336863
-2.1380410188335444	7.3958105847465605	4.999448834717583	0.908851644373663
-2.1607096971760833	7.390904698297816	4.953027162917238	0.8952556337122837
-2.184983320254056	7.385922971472038	4.907798264568374	0.882580594745023
-2.211615480511047	7.380677376785966	4.865946240380803	0.8703816358671091
-2.239859238553972	7.375524554670916	4.8251717448667755	0.8580862840729866
-2.269911641929989	7.369459091256726	4.784534590190144	0.8470839828160964
-2.3014307981780786	7.362205051404896	4.745204601933548	0.8366109261722025
-2.3344286436120387	7.354032599601208	4.7061724553384	0.8266554777819703
-2.3693641675655943	7.344311828890758	4.668013258865145	0.8174160100473765
-2.4068204542444858	7.333445053571165	4.632136471614346	0.809510257486224
-2.445748431654284	7.320955882787406	4.5953811511963085	0.8029948863637005
-2.4873234292423447	7.307223677463017	4.556840480898336	0.7969085793857882
-2.5315068035189565	7.292101994460866	4.51905796033437	0.7909991218828335
-2.5786960932784484	7.276147997663304	4.479747004459139	0.7862779933037394
-2.629006623234854	7.259321327550919	4.441339113833732	0.7827961552935782
-2.681780709065297	7.242119547062441	4.403755730912363	0.7798941949699328
-2.737058476615844	7.2250367702711	4.3640641247836935	0.7777574324201426
-2.7942246486790054	7.207849846468251	4.3245325541416335	0.7761544634433081
-2.8532725179858347	7.191209626020468	4.284436563089195	0.7748308641665163
-2.9140191325064735	7.174390650827381	4.241502211326723	0.7733173376069488
-2.9763101513483763	7.157589256825676	4.199732376377819	0.7716137872306603
-3.040245345105079	7.140715222688411	4.159403258211723	0.7700049529788895
-3.105623074941152	7.124363603537124	4.117902611107566	0.7689493252410206
-3.1716925251654464	7.108135684811389	4.074250802066057	0.7674598451996439
-3.2385061361453906	7.091725745010991	4.029788228951471	0.7669500055350208
-3.3059702978694165	7.0751618533349605	3.9833272425082082	0.7664172308927111
-3.373811834181168	7.058148374553844	3.9376713662293703	0.7659115308398059
-3.443103996364202	7.040520286257854	3.88969152229598	0.7655152598757001
-3.512424528266739	7.0226142357043	3.8412011195411586	0.764855426531398
-3.5819263665650327	7.004959053405234	3.7934693686250043	0.7645072150242762
-3.6529146868855964	6.987417616255196	3.7451815929453005	0.764049596457537
-3.7244653670824537	6.969922422788735	3.6950439492065565	0.7629210231371185
-3.7962836982142014	6.9522861375354	3.645005701665123	0.7612360979635119
-3.8685147528884407	6.934317431747998	3.5954383843458664	0.7590730378947238
-3.9413286335903246	6.916338816465692	3.5454347537379736	0.7552704836667763
-4.014897084261598	6.898513144461821	3.4951948731315734	0.750262041903416
-4.089359840700309	6.881203720306822	3.4452453339092446	0.744568566270953
-4.1644054607696335	6.864504433843178	3.397166959941803	0.7382337412988118
-4.240972010482368	6.847754411541737	3.349109342599315	0.7319085775504971
-4.318612700200876	6.830931589857101	3.301228293081962	0.7251923861611687
-4.395804003032788	6.814861171993547	3.2535397178544017	0.7177264276797178
-4.4727754556725605	6.798903251231066	3.206296001232939	0.7096127580363085
-4.549598989004722	6.783262238720586	3.1585583745044468	0.7015632096424882
-4.626500199419157	6.767789441234235	3.1109660814412896	0.693813370934948
-4.702502512472108	6.752580609288848	3.063821178746203	0.686612928693918
-4.777733793025166	6.737456646898991	3.018730982140867	0.679667836710017
-4.851473714921162	6.72220086909352	2.972100263471893	0.6731914738905189
-4.923526139153527	6.706776856473681	2.924414714727219	0.666847027768849
-4.993681545522028	6.69112183707294	2.876669142592882	0.6600142269978219
-5.061662299424977	6.675455334764863	2.831516206140686	0.6529003736556342
-5.127634114489002	6.658525700744525	2.7854309917207267	0.6459468748084886
-5.191423511034964	6.641409061805478	2.740250552956645	0.6390923729403615
-5.252917364870326	6.623890775250657	2.6964559109372477	0.631711954452088
-5.311249636712734	6.6065981786617085	2.6527873921331446	0.6240313382009864
-5.367480047095835	6.589450104561115	2.611192735654627	0.616148196385667
-5.420960796642931	6.57273036923973	2.5691491518403597	0.6074310054448374
-5.471810741357439	6.556788356275569	2.529675266871722	0.5982240760529884
-5.519823121871985	6.54140419503163	2.4914346723063865	0.5882865140595122
-5.5648417995543	6.5266812727388	2.455654134112846	0.5780339524322993
-5.606137891364584	6.511677575189358	2.419039048691925	0.5668550309714634
-5.6444822614969	6.496524133724108	2.384792550268202	0.5547421907279392
-5.679640011405149	6.481035475058439	2.352844539078773	0.5422828791650852
-5.711919859645257	6.465591383479001	2.321070727910303	0.5295838350141489
-5.741175075390627	6.450107813117507	2.291531376406688	0.516194558030861
-5.767012627361899	6.434704790886149	2.2609352623131356	0.5021240043730587
-5.79007807772035	6.419039488256169	2.230958530751605	0.48814852522240804
-5.810858205847191	6.402700432892579	2.200998689165395	0.47393766423282013
-5.830033695768371	6.3858682909890785	2.169908482513867	0.45955777674006726
-5.847127117710764	6.367932547013957	2.138823877752441	0.44426510591928203
-5.86279015687731	6.350352469286073	2.109023382642932	0.4287060274522855
-5.876752699130137	6.332752872168905	2.0787392806563143	0.41235522394159385
-5.888510810676117	6.314843172295607	2.048321571589285	0.39553238977324345
-5.898291682344832	6.296307363036673	2.019418145187537	0.37782766752865526
-5.9067697020164625	6.27719733070196	1.9906342505988925	0.35919898588891297
-5.913734688853154	6.257771444275081	1.9620141826845494	0.33868827283045577
-5.919238024914768	6.238599237842285	1.9347358606289644	0.31673576648796975
-5.9231225151603635	6.219728247954749	1.9081138534968343	0.2936423404989522
-5.924518329668202	6.2014095066421735	1.8841346868223203	0.2698592020401991
-5.924603256361191	6.183742829124145	1.860971882798723	0.2460962494659528
-5.9233403623837	6.165560196296183	1.8362233889934645	0.22161028005956976
-5.920021080490224	6.1480341792048865	1.8115178884377443	0.1972400189416282
-5.916191999214542	6.131025983286255	1.7866963611728064	0.17246796810151968
-5.911885974362021	6.114816086947273	1.7613430312553824	0.14781088216178384
-5.906940902018442	6.099317124369537	1.7370484059054279	0.12325746821312053
-5.901358407829185	6.084230084778684	1.7135019791081638	0.0995110905254516
-5.895343228704871	6.068698004244711	1.6900436781358152	0.07643926248755395
-5.888733606400292	6.0524976861457835	1.6656933126359867	0.053311832560315686
-5.881421617178777	6.035675010218935	1.6404067849669663	0.029918338793453556
-5.8730351388181425	6.018411285881234	1.6131102119019505	0.005732303726194349
-5.863871654017908	6.001291171245311	1.587197384313	-0.018237497286015147
-5.855041246456406	5.983596487444324	1.5613386117005648	-0.0422368750267016
-5.845996407130576	5.965936418089987	1.5355828651243975	-0.06568974145659505
-5.836546587261853	5.947530732112563	1.511258492641223	-0.089950905368413
-5.827293087306625	5.928970653762348	1.4871424818344536	-0.11443921164382076
-5.818340124908007	5.910073365724519	1.4621881413332558	-0.13907872091374937
-5.809588878044223	5.891266192203955	1.4354688828662348	-0.16433410603544285
-5.8019292634782085	5.872311190104511	1.4097095082145623	-0.19011274466888112
-5.795772663610268	5.853118710433534	1.3840194416706022	-0.21612056165214696
-5.791340171607468	5.834253782589593	1.360167443229106	-0.24133811887398104
-5.788504638951493	5.815407960959629	1.3357433955962144	-0.26628869554433116
-5.786418104175684	5.796695722530896	1.3127485326773205	-0.2911430516643354
-5.785509473774323	5.778182864730959	1.2904817646094209	-0.3161338989583368
-5.785980751937098	5.7599821475005415	1.2669821189255404	-0.3402551327339641
-5.788026840809153	5.741259861955063	1.2416251520996806	-0.36341731356914087
-5.791144623139683	5.721713173029132	1.2170601165720367	-0.3860620358863244
-5.79561129871862	5.701222889601152	1.1940970036722778	-0.40758188353831926
-5.801055580321194	5.68009876038195	1.1697481487776467	-0.42876645340930897
-5.807068337700005	5.658592533345412	1.145474814542197	-0.4495476506151517
-5.813878950049812	5.636360446418736	1.1213339646092715	-0.4704362018651621
-5.822191802861678	5.613964479319958	1.0971380575561753	-0.4915514379794591
-5.832092527701846	5.5914214605525645	1.0723373624592272	-0.5126761056394907
-5.843839663239762	5.568259185234088	1.0469240911315665	-0.5334220542211375
-5.85675252019729	5.5445703079017985	1.0229690317753244	-0.5538899177520621
-5.870750292464025	5.520769774818869	0.998909734949925	-0.5742361952617233
-5.8864351069282685	5.4965340276349	0.9751983692574204	-0.5940884274506235
-5.9037221245815905	5.471763792060466	0.9510753109582598	-0.6136995445813279
-5.922155927028692	5.446752449552312	0.9277531002108013	-0.6324092158793809
-5.941419877728993	5.421061072216645	0.9051844115221962	-0.6505082287465805
-5.9616744380788855	5.394754613920408	0.8820021635100737	-0.6677831786475272
-5.982058299542227	5.36752690183665	0.8602597629574309	-0.6848052407927253
-6.003640168021243	5.339760084047259	0.8387769187351154	-0.7011132245417175
-6.025303413432957	5.3118578427561305	0.8160990639130582	-0.7175190618374728
-6.047692242008971	5.284143465440428	0.7926845349703385	-0.7339364499217389
-6.069813467727853	5.256230735496924	0.7706954968684457	-0.7499667712224815
-6.0915604347438626	5.228612208384688	0.7494484877624178	-0.7651633414680092
-6.113674372505748	5.200801562992765	0.729229100098983	-0.7796684407371568
-6.135415948359786	5.172914463195913	0.709960676489888	-0.793481944070012
-6.15769252424494	5.144876696112557	0.6906455684414922	-0.8069154701014325
-6.179468983271051	5.1166425176373025	0.6727924098625832	-0.8198205531813638
-6.200831529823715	5.0882446846917455	0.6563630804086452	-0.8314297520253989
-6.221046435085679	5.058499297320433	0.6409128039244126	-0.8424317527775306
-6.23994407239162	5.026901124443306	0.6280948491631715	-0.8522762002615326
-6.257588265538964	4.992622785491901	0.6157252399106621	-0.8616873196508416
-6.274636758755742	4.956329339348317	0.602043290518822	-0.8713292167587556
-6.291058643951384	4.918066216062746	0.5891214156331581	-0.8812479595768216
-6.306582174925721	4.878315906782336	0.5757188741390916	-0.891865799661783
-6.322031709768217	4.836971128925559	0.5628255574617079	-0.9026249187310312
-6.337485041149521	4.79412452664749	0.5504288904561437	-0.9128817158768252
-6.353373036565967	4.749723287504551	0.537260093969351	-0.9228892951205403
-6.369769972223953	4.703317998869431	0.5221948513786779	-0.9331164734431348
-6.386109541185304	4.655872906953149	0.5078440987366588	-0.9431965480463037
-6.403136940143428	4.607729745850059	0.4933227582658372	-0.9536505838439925
-6.420753212389078	4.559769922539239	0.4790711644711082	-0.9635436169318798
-6.438551045907271	4.511488967050403	0.46555637099277086	-0.9731430190747933
-6.456548559368359	4.462541264865479	0.45151174026047114	-0.9827152151778528
-6.474566997593937	4.412954397808362	0.4391421179949955	-0.9912894441100812
-6.492045329638166	4.3632547750588895	0.4267309127461613	-0.99922671164717
-6.508973375595616	4.312757623999769	0.4141247975053247	-1.0068271300020626
-6.52486885717951	4.261253466967136	0.4019593226138249	-1.014784197655905
-6.540531575630859	4.209005687941749	0.38950867326596234	-1.0229094591960104
-6.557100998915573	4.156399732181269	0.37550988609485925	-1.0313675406349339
-6.573607205768514	4.102785560091124	0.3608486564872658	-1.039591551729574
-6.590394776032401	4.047835806091523	0.34658830282605213	-1.0479770594807072
-6.607595831679204	3.992035660693607	0.3339900345396623	-1.056622520134336
-6.62566716428072	3.936002647983016	0.3211528152731022	-1.0652282701869857
-6.644448844082171	3.8798642191480903	0.30713172476880674	-1.0743683944515101
-6.664688440706281	3.8231835510479106	0.29327580609480786	-1.0836910076849684
-6.686217784450334	3.7663771481251187	0.28030944895287235	-1.0931189115146478
-6.7090367063575105	3.709791350476717	0.2658940198053535	-1.1026746127257114
-6.732984152499198	3.6537692925289833	0.25214334907709185	-1.1115853398841509
-6.757473463793171	3.5983872256890868	0.23809340952660635	-1.1200194155760197
-6.783161817447246	3.543226362658862	0.22392731779954725	-1.128501391386319
-6.810061664628474	3.4885408304386396	0.2082925163489752	-1.1371497780759208
-6.838788376997813	3.433622345395924	0.19178638821777097	-1.1455365534568762
-6.868745538646543	3.3785879465512236	0.17559231806500825	-1.1537421852456031
-6.8997235541569175	3.3240335690690177	0.15904029875933368	-1.1621722256614828
-6.93141580407063	3.269385561395326	0.14168396367076036	-1.1715557832933385
-6.964559806370316	3.21472784410925	0.12411508690900964	-1.1814184347361798
-6.999007759719199	3.1602181253472628	0.10591333331045015	-1.1917103058051102
-7.0342074974954985	3.105462377413521	0.0862765588175769	-1.202089946584445
-7.069578906176894	3.049502674840131	0.0666926525264824	-1.2125720707574232
-7.10555185930255	2.9933420037866427	0.04721541339322119	-1.223050763541772
-7.141600551274866	2.9366520413831587	0.028120396930873884	-1.2337749695084894
-7.17721420026213	2.880081632882695	0.008333896736276401	-1.2447622449084152
-7.212794395947838	2.8229686020682467	-0.012764094592071017	-1.255937544092742
-7.247290851671854	2.7649771196085675	-0.033916499920733326	-1.2674190638471834
-7.281396815793061	2.7060448973836713	-0.055658179822083154	-1.2788537916200384
-7.314189753688856	2.6464538257886536	-0.07788734137290627	-1.2906395654457528
-7.346312378531139	2.586326206401649	-0.10108587189369468	-1.302652854324488
-7.378099799240248	2.5257513064408306	-0.12401559621694526	-1.316086153637285
-7.4102807479588035	2.466083096803137	-0.14676953913479404	-1.3309482495777112
-7.442756058159275	2.4080660722680083	-0.17132321866982345	-1.3472042782930864
-7.475499405170837	2.35221216538318	-0.19721381732408585	-1.3635558023203993
-7.508245975899656	2.2977566340850357	-0.22123233922182706	-1.379832936356952
-7.540679470989484	2.2451674995336073	-0.24534487686361353	-1.3966591795789964
-7.573725169132519	2.194639704079058	-0.2687712084947196	-1.4131381300958055
-7.606836035533506	2.146527873466002	-0.29252710834449636	-1.4299588144943554
-7.640319110103183	2.1010609024977307	-0.3169364726729667	-1.447331697988961
-7.674096847514007	2.058275566257811	-0.3383976792608546	-1.4649059012347505
-7.7082456918663915	2.0181532835127816	-0.3607233633999309	-1.4828190591031718
-7.742772956032519	1.979634994734573	-0.38305635613877276	-1.500554803193857
-7.777135423175758	1.9417828473146488	-0.4052066158529821	-1.5177917844209776
-7.811257594695853	1.9042879806110904	-0.4267409114811991	-1.5351875132286206
-7.84528348974905	1.8676925738743095	-0.44884606217033746	-1.5531768677738083
-7.879666700896355	1.8320324834839385	-0.46921678696832	-1.5715955532264851
-7.913783290129007	1.7970604751211676	-0.49101207479430325	-1.591193669721946
-7.947715243625353	1.762731726865881	-0.5122360335782032	-1.6116228660937304
-7.9812439880727055	1.7290407943717918	-0.531575446979522	-1.63291957080224
-8.01436150653609	1.6958849273463692	-0.5528678629031383	-1.6549412203787206
-8.046699636225496	1.6634902602450483	-0.5735808341315698	-1.677222456065718
-8.077558775726933	1.6326064915083756	-0.594945095226828	-1.6994870052717652
-8.107462430308091	1.6034825734461413	-0.6165511636592064	-1.7224880470523252
-8.135963856661707	1.5766071161279598	-0.6389465415845698	-1.7464771750062729
-8.162774210314094	1.5518277937410272	-0.6626251780889126	-1.7706904718169663
-8.187609002149626	1.5290306490824712	-0.6890103860642012	-1.795110433792427
-8.210839943529136	1.508012325265129	-0.7143761187493786	-1.819919794619899
-8.231860706476693	1.4890433263449547	-0.7395903436504705	-1.8443294646092785
-8.250983891137915	1.4715653319932698	-0.7665295071519533	-1.8681180451855994
-8.26821147800019	1.4557916884764133	-0.7922556733338831	-1.891201531397955
-8.283221786062674	1.44054774754313	-0.8178116858260951	-1.9136339443453028
-8.296537625591839	1.425169643540663	-0.841702686299002	-1.9363480400207937
-8.307353910999513	1.4103465840334029	-0.8651279776049676	-1.9585405553305644
-8.316405628350221	1.3959465781696936	-0.8867142929893087	-1.9800381904570576
-8.323192230722764	1.3821721551288353	-0.9079266029917864	-2.001056059333105
-8.327995334651765	1.3689776275551464	-0.9271717640956959	-2.021876371866484
-8.330574119861389	1.356516751886876	-0.9464484952882642	-2.0420042678302437
-8.332076504490695	1.3446518221457846	-0.9652581440692283	-2.061688529819021
-8.332023750748693	1.3335518954279337	-0.9826502387858377	-2.081329801880093
-8.330093019131615	1.3235770128789248	-0.998277718340196	-2.100719757374588
-8.32738081450389	1.3150921162272142	-1.0126702171233029	-2.119964863812307
-8.323699814508467	1.3082742854768232	-1.0281994783672337	-2.138607426107173
-8.319481126027275	1.3019902823276812	-1.042489472073135	-2.1563964652774477
-8.314947891423243	1.295998058666162	-1.05720387537363	-2.1732537024124
-8.311124456783682	1.2898740504500383	-1.0716361947312545	-2.1897805481805297
-8.308202477892653	1.2835571259481715	-1.0856054948328202	-2.205699854809484
-8.307318493808328	1.2769955020581802	-1.1002542934102082	-2.220443300462188
-8.307552077765568	1.270741838773193	-1.115803364986023	-2.234475356479832
-8.30954646081989	1.2643819874537394	-1.1326406222074659	-2.247410941570584
-8.313234110326396	1.257063548614994	-1.1500135273094294	-2.2594709998381126
-8.31790265554436	1.2498645245693187	-1.1678954829576784	-2.270106258581029
-8.323896910488882	1.242251952196175	-1.1838278065877015	-2.2793706976514843
-8.3304175497248	1.234300986938825	-1.1993798632175456	-2.2876981878298444
-8.337364611051397	1.2262754841131374	-1.2129716591567394	-2.295558998764539
-8.34485230284767	1.2181727831215985	-1.226176295549839	-2.3021248581070664
-8.352472131229126	1.2096772332211514	-1.2399938019812318	-2.3073654747855024
-8.359433012291296	1.200046403768472	-1.2520617330355526	-2.3116809675399748
-8.366030657280138	1.1889733078124833	-1.2627881949225175	-2.314209706527831
-8.371396437656003	1.1762002632124948	-1.2725247157947623	-2.315187188910764
-8.375843437476249	1.1624748959398095	-1.2824051894532922	-2.3144627696792224
-8.379106219434206	1.1471086327346436	-1.2907657823799845	-2.3118393190110007
-8.38163309066331	1.1308546626740863	-1.3007208287297969	-2.307742542018177
-8.383938217478825	1.1139092794647367	-1.3111665919166566	-2.3030229663328567
-8.385604170757077	1.095968334117345	-1.3235907894292667	-2.2972726301204673
-8.386987472665236	1.0775967918585774	-1.337072546521428	-2.290919169234675
-8.38804616395098	1.0589970586008532	-1.3510770056548473	-2.2833632325938638
-8.388934610733276	1.040686515814044	-1.3658145524817709	-2.2748553022328424
-8.39027276769967	1.022679001585494	-1.383047787886175	-2.265442463222589
-8.392104184676342	1.005904839419447	-1.4029260261683436	-2.2554423356797817
-8.394558811558095	0.989671252855596	-1.4238559248532168	-2.2449969408927815
-8.397327485076834	0.973503417215523	-1.4441815430547558	-2.2346225085966243
-8.400081422835616	0.9566199367224195	-1.4634313082091563	-2.2242190318552684
-8.402845718280705	0.9390618596349971	-1.4831758224837326	-2.2134584403585054
-8.406139330348829	0.9208941978058993	-1.5026877249090485	-2.2016017486253716
-8.410181831541092	0.9012372073468203	-1.5202318338985272	-2.1894092380670913
-8.414907083215192	0.8808808215932702	-1.5356560326056294	-2.177203403128375
-8.420849120708334	0.8592787511517656	-1.551261077564844	-2.1645135242297937
-8.426981876740259	0.8363320208770192	-1.5659126768923226	-2.1525366811002824
-8.434151511152269	0.8120213929706507	-1.5790724136173826	-2.1410646757101386
-8.442471743233773	0.7861746177848818	-1.591117169002194	-2.130013528234924
-8.45185154291797	0.7598532954629335	-1.6045721046381445	-2.1195435389314095
-8.461748076910178	0.7334169165430281	-1.6177478365835998	-2.1092092292551037
-8.47261761995715	0.7069771827718184	-1.630661288138871	-2.0993590198775633
-8.484020121131195	0.6797447130302066	-1.642659124162505	-2.09063592102946
-8.495156685395848	0.6524575198067888	-1.6544250774826197	-2.0827262462457297
-8.505466095620974	0.6243388874082679	-1.668865140260512	-2.0753257367548237
-8.514882993667937	0.5953032648218398	-1.6810123677862485	-2.0688276041686082
-8.523365457906168	0.5650318946580484	-1.6917873423532057	-2.0625558240899027
-8.530618675367878	0.5335828115991837	-1.7020553914327312	-2.0561965222254055
-8.537226651189677	0.5005491546875691	-1.7114834547116213	-2.0502700585145752
-8.543335279592206	0.4657100344670698	-1.7202972538784231	-2.0440905777607927
-8.549117813017446	0.4293123400804603	-1.728291841668187	-2.0386501680903546
-8.554741954336501	0.39115396908985167	-1.7359560394060545	-2.0332489515133534
-8.56033815644831	0.3517685615392756	-1.74404887212145	-2.027804118667223
-8.566048436869211	0.31111615021576483	-1.7519376824394575	-2.021827194650383
-8.572086407846227	0.269723987935733	-1.7575280149342074	-2.016187160300529
-8.578020670733649	0.2280700828897477	-1.7633936453979187	-2.0111316335486
-8.584407158538019	0.1859282698940649	-1.768032010594598	-2.006512072674982
-8.590905315964475	0.14375901339694303	-1.7710293236446084	-2.0021643055925398
-8.597197188067708	0.10182851389057562	-1.7748493436087047	-1.9985975433065095
-8.603467387571143	0.05948933530253148	-1.7787656384266064	-1.996101090008369
-8.609725049186101	0.016446381748798415	-1.7844452088871694	-1.9937842556638787
-8.615434566149727	-0.027400254308569943	-1.7888533335846895	-1.9918167221525283
-8.620769435246133	-0.07202900957620212	-1.7934104671935678	-1.9906216974710964
-8.625411403259093	-0.11708359946145022	-1.7994292330946486	-1.99091053717739
-8.630237708006286	-0.16280238107573236	-1.806409410251265	-1.9916027020758744
-8.635225400711901	-0.2085788381973589	-1.8154754000566729	-1.992996627818152
-8.64010851048714	-0.25441620175436414	-1.8253578517697995	-1.9954130773982712
-8.645504958752532	-0.3006707367526403	-1.8356413539191436	-1.9989935999662498
-8.651069791869153	-0.34734199659859094	-1.8457387270277525	-2.003617933902349
-8.656844590989257	-0.393482319011081	-1.8558449488869841	-2.009324700879611
-8.662755836380752	-0.4393167079746526	-1.8643185037641263	-2.0164228334959917
-8.669430434542365	-0.4842056654245051	-1.8724574585253444	-2.0244212088949833
-8.67686779191291	-0.5279074399361118	-1.8786096617315702	-2.033571647451829
-8.684797503301972	-0.5710218674052093	-1.883315720985295	-2.043159060571553
-8.692602724654177	-0.6136007257213987	-1.8863002676230687	-2.0540967790904605
-8.700381759817146	-0.6561130930669417	-1.8858440852347473	-2.0652061288312256
-8.708122486560775	-0.6986900150088646	-1.8827202340840394	-2.076889093284701
-8.715122542411672	-0.7412411687287739	-1.8773770691485	-2.0889816408304034
-8.721248158378158	-0.7831216137241654	-1.868893808982672	-2.1006860533480363
-8.726826940873861	-0.8243151476276274	-1.8605662453867695	-2.111831894804046
-8.731930673532881	-0.8643430594705285	-1.8506539222403886	-2.122372730248397
-8.735856335773326	-0.9033861403457332	-1.8396234745826505	-2.1323270938590437
-8.738243882263648	-0.9412960842325349	-1.8283916716789241	-2.142735593301826
-8.738713158344833	-0.9768294372684502	-1.8160663405279918	-2.1531726226531442
-8.737356152772794	-1.010575158387108	-1.8037176584998724	-2.1631651895468984
-8.733801328566436	-1.0415936213876111	-1.7917134174481588	-2.173633682701619
-8.728532007709505	-1.069841910919773	-1.7798434068640248	-2.1837368269017583
-8.721265348714974	-1.0953262170105413	-1.7695087033446197	-2.19351029829856
-8.712051205061973	-1.1183398450860147	-1.7605313177795523	-2.2035104260980276
-8.700683576345984	-1.1387471673737053	-1.7502483725771354	-2.21431439956669
-8.687871268262453	-1.15634266118905	-1.7402398689593244	-2.225637278054502
-8.67385524539466	-1.1712796906981167	-1.730093112809019	-2.2376570183021363
-8.658307649085701	-1.183406099438116	-1.7213359236923904	-2.2489990334458803
-8.642667652814982	-1.194056533752703	-1.7126788499722174	-2.260345293961892
-8.626800388124126	-1.203011750911159	-1.7021859784564237	-2.271954067470956
-8.611303775540213	-1.210690284581708	-1.6933747967215054	-2.283156569150343
-8.596087695584165	-1.2160458415841862	-1.6850853992691728	-2.2944205607443577
-8.581447389353858	-1.219584074228714	-1.675692334291533	-2.3063496608926886
-8.567464992899419	-1.2212533826357075	-1.6672291398078487	-2.318029744568273
-8.554376824369635	-1.221285603169998	-1.6593061742944575	-2.3302850548633924
-8.541794436523748	-1.2200598014518544	-1.651934939834102	-2.3418521894599973
-8.529234656524421	-1.2177098396351507	-1.6443453512302628	-2.353697069590128
-8.51675568191789	-1.2143703118933606	-1.6360508989132454	-2.365747362249626
-8.503647030566317	-1.2093283422636958	-1.6272554893898799	-2.3779504023905074
-8.4893644151775	-1.2024098704216748	-1.620945749987302	-2.389988956798736
-8.473479134175571	-1.1936082296717436	-1.6136449859719166	-2.4016941937023484
-8.455763238178795	-1.183671230833885	-1.6078445826262442	-2.4129022300625182
-8.43648640371617	-1.1727294944602265	-1.6048226261580354	-2.423817684922997
-8.415648654811946	-1.1598741261126568	-1.600979174268713	-2.434495375373682
-8.39301121368406	-1.145556278064729	-1.5974747353333945	-2.4442497673234604
-8.368592364809023	-1.1290332140059478	-1.5938985651709516	-2.4546575151775705
-8.342524964341136	-1.1101786308562946	-1.5915383540856276	-2.4646951221079867
-8.315652850941294	-1.0895672129420586	-1.5900896921450622	-2.4746361366205325
-8.288196943325762	-1.0678416126038348	-1.5885337432495414	-2.484377939356518
-8.260550382581735	-1.0447115361545152	-1.5854695125311604	-2.4943801981317058
-8.233186995169774	-1.0207196918598014	-1.5809020522738628	-2.504754033262415
-8.205865827299348	-0.9954408756911037	-1.5739664863650076	-2.515356808612664
-8.178446067682417	-0.9686212689734572	-1.5649705961477274	-2.5258443976828566
-8.151021493433843	-0.9409483560128356	-1.555405914803478	-2.5365966144933445
-8.123801432689142	-0.9125435829055879	-1.5458458467497764	-2.5478137369317335
-8.096398642555407	-0.8834920590521703	-1.5355306179557748	-2.5593371220252523
-8.069059320259447	-0.8541031019461814	-1.5248925864789311	-2.5712959393029435
-8.04162696994258	-0.8240679111985952	-1.5129716353282923	-2.5832929088047467
-8.013857437795329	-0.7930982776353172	-1.4999713983775838	-2.5952963785200613
-7.985864196749008	-0.7611912861336275	-1.488131368775462	-2.6073054524272736
-7.957576230035668	-0.7285043577754756	-1.4781031024637268	-2.6199871816668874
-7.928961386384894	-0.6947067848412816	-1.4688959878110408	-2.633710894836624
-7.901064950858052	-0.6601963781781145	-1.4604470058760772	-2.6477906792861288
-7.874134771054489	-0.6257456586420141	-1.4535978884763123	-2.6632163295022413
-7.847691204648378	-0.5906603902786122	-1.4457237044972269	-2.6795103709529506
-7.822043794382303	-0.5554415520814147	-1.4393052487554094	-2.6965720544737763
-7.797352473032649	-0.5200138509829839	-1.4328896441745924	-2.714133429000364
-7.773603048467141	-0.4849369827319947	-1.4272789196907731	-2.731664125308775
-7.750989595767493	-0.45074239648579895	-1.4245923321784562	-2.749936980503404
-7.730162292467813	-0.41764383252179443	-1.422250289959538	-2.7685333267572947
-7.710762274956537	-0.38547202384975704	-1.4200569787504178	-2.786537588597726
-7.693250585276861	-0.35462258322708423	-1.4184589264916294	-2.8040515165685638
-7.676601953564961	-0.32490300683484535	-1.416185101875225	-2.821451827935892
-7.660472571342365	-0.2951063717393344	-1.4121770505433733	-2.8384649538020503
-7.645910364447949	-0.26594387474505227	-1.4087763183569826	-2.8548612396402935
-7.632262091786084	-0.2374445790712012	-1.4064975784914215	-2.870552231880774
-7.619395575111135	-0.2093957777784056	-1.4052072859438518	-2.886100816499644
-7.607863727726823	-0.181176995205986	-1.4039071131586602	-2.9018712016739427
-7.597483544362384	-0.15200066151904232	-1.4029410086379426	-2.917123719096051
-7.588080003063793	-0.12135480717343422	-1.4032221824175668	-2.9323678657803334
-7.57987035463016	-0.08947760146699274	-1.4041839234713724	-2.9481126699744076
-7.572537947276034	-0.056885063893535	-1.4067446845174867	-2.9642294367604625
-7.566443655293488	-0.02243788652927377	-1.4116128458309156	-2.980201702447768
-7.561032746154902	0.013717114947289097	-1.4172095116952022	-2.996158979530624
-7.5555496742692005	0.05109748659142659	-1.4221756880715393	-3.0117964473672956
-7.550213427696456	0.09023945940485181	-1.42552762680361	-3.0281452004686638
-7.5452346870344815	0.13141862761334097	-1.429937845210159	-3.0442524929149424
-7.540246248844807	0.17441192627655838	-1.43503612942286	-3.0608257565598764
-7.535290998065016	0.21872524507054977	-1.4403705463644336	-3.0778263452451866
-7.530126487421819	0.2637860166627021	-1.445526769670357	-3.0949617186792797
-7.52530019833121	0.3098327478510865	-1.4516611341183427	-3.1122801425568416
-7.521185005222776	0.35769703019791754	-1.4573371229475696	-3.1301755864603424
-7.517741522888579	0.4068598887991245	-1.4624431188987275	-3.148573213899854
-7.515264943347941	0.4562112400322109	-1.4680055543295183	-3.1667573132331555
-7.513862836875304	0.5063595250417634	-1.4756284130966004	-3.1854087513995006
-7.51388185741282	0.5570058035801052	-1.4851329355202256	-3.203669459050754
-7.515760074264327	0.6082112286627527	-1.4950550935481182	-3.22187903842984
-7.518289936819046	0.6600017670836799	-1.5044987803146073	-3.2397057130603626
-7.521493967501572	0.7129189843972314	-1.5146523897952475	-3.257143542820679
-7.5253579014868635	0.7671403041497307	-1.5250891946929561	-3.27383005518011
-7.528185891317877	0.8224733831554928	-1.5355945256408028	-3.2901314717144783
-7.530383639917235	0.8781715808357148	-1.5468783630142775	-3.3061256795664895
-7.531760406500099	0.9336472552326981	-1.5598239608268525	-3.32206826298869
-7.532256176932436	0.989561853423401	-1.5739520220159606	-3.3376536431435975
-7.531744802782136	1.0456330732734331	-1.5885369588347926	-3.352573306796894
-7.5300340081256465	1.1013340854449651	-1.604345448735803	-3.3664201152187974
-7.525868219602872	1.1561165452695885	-1.6194469056091312	-3.379658948037907
-7.519666047490591	1.2102568085571133	-1.6365201831575353	-3.392102476753269
-7.511754645277138	1.2633626995996594	-1.654898966856346	-3.4039317515419945
-7.501851616815301	1.3150818698491258	-1.6740936670766762	-3.415073669385326
-7.491005770848336	1.3658353496567217	-1.6949567040266964	-3.4252170141141742
-7.478700087564506	1.415789629462595	-1.7172186425536928	-3.433723633287087
-7.46419081583027	1.4647229562129553	-1.7413609952951348	-3.44104699383163
-7.44757223211816	1.5131897627726922	-1.765712186124158	-3.446848149323939
-7.429387036246352	1.5613285647611224	-1.7912399462356108	-3.4518743307791273
-7.409577516585745	1.6087492166099389	-1.8166055188660606	-3.4563549818413035
-7.388485605282785	1.6558430260049186	-1.8434841859375934	-3.4601584126761358
-7.366450794526895	1.702487629730505	-1.8705531283065202	-3.463619632220147
-7.3425999989501	1.749057088447751	-1.8954103302877652	-3.466339930177712
-7.316250353904675	1.7956224180242786	-1.9188589380742445	-3.468787593393084
-7.288006329506346	1.8420712672154609	-1.9416679970691104	-3.4706960406897833
-7.257693606037532	1.8883993658396137	-1.9631758933378447	-3.47248511656066
-7.226304845168754	1.9343074022499391	-1.9825422485964508	-3.4737886135129736
-7.19387387592287	1.978662827008464	-2.002538056204854	-3.475107956311461
-7.159271372296995	2.02154880930766	-2.020702047877208	-3.4756457277237875
-7.122703919631768	2.0636243608434355	-2.0379082918261364	-3.476006356080075
-7.084174935703173	2.104378376548661	-2.052821835941061	-3.4759760648003835
-7.043926042488687	2.14383317710527	-2.0664039015477793	-3.4754232299480123
-7.002223159987372	2.181598584633809	-2.079606063845828	-3.4748217358920295
-6.959946395905662	2.217686329436909	-2.0925437801558053	-3.4736666068108204
-6.916589743498675	2.2523143843371702	-2.1032738942032796	-3.4725624781624664
-6.87193738146116	2.285505302983284	-2.112757986882719	-3.471459184574279
-6.8256286185698976	2.3174844703529756	-2.1220022831761938	-3.470229181514669
-6.7783099922389365	2.3480605596087414	-2.1313644750774206	-3.469023816915523
-6.730151155102457	2.3777591011669306	-2.142843357067074	-3.4679945326060526
-6.681353305979791	2.406409229119402	-2.15517093615008	-3.466496787596416
-6.632158237847969	2.4335025287269936	-2.1671367247376727	-3.465115937410917
-6.582144161533597	2.458993044063505	-2.179200634246555	-3.4632874766337935
-6.531347394471781	2.4825250975527435	-2.191068226230983	-3.4613974628187307
-6.480383036768179	2.5046540478823456	-2.2019059317955625	-3.4599710995780404
-6.42849277462396	2.5253149229899825	-2.211657708924119	-3.4584075013830144
-6.376260613204389	2.544035959222665	-2.2198385659253206	-3.455909788728657
-6.324181134586775	2.5610925613835764	-2.224773696844952	-3.4530250789690857
-6.272331631089338	2.5769742232863937	-2.2266941362411465	-3.449919578084167
-6.221869945570232	2.5907267727489685	-2.2236806209315256	-3.446017377731371
-6.172188968446061	2.6024392002310712	-2.2168162694920626	-3.441556374084219
-6.123609736306318	2.612241116360584	-2.208523977404539	-3.4365983049920614
-6.076639418580717	2.620736709799581	-2.199107682120144	-3.4316725250154896
-6.031877346758074	2.6283533298664117	-2.1875170782355875	-3.425547634360866
-5.988312989033951	2.634642518176002	-2.174834630152883	-3.418580226101577
-5.947823091582107	2.6396107387090053	-2.161876243634764	-3.4109178965003446
-5.909719644508314	2.644109976113227	-2.149525878321241	-3.402468339365703
-5.873856474000931	2.648525830717491	-2.1371116407458306	-3.393101980908728
-5.839875655443131	2.6522915749747	-2.1242957659419237	-3.3827430707091612
-5.807006748771769	2.6561532022062155	-2.110176864800408	-3.3717948131241293
-5.775648478125536	2.660177760155812	-2.097259708066638	-3.3599812348101197
-5.745963770349965	2.66513662950205	-2.0857779570727164	-3.346806329888927
-5.718015092242018	2.669857979430474	-2.0723172528065814	-3.332184722076598
-5.691346287993489	2.6735226674749515	-2.057956629700601	-3.3169844994392306
-5.666853368579431	2.6762913580701837	-2.0419098001570415	-3.300939661226342
-5.6433533908223446	2.6780738249034703	-2.023509642300067	-3.283839742712187
-5.621252899940055	2.6784430826022545	-2.002076798639555	-3.266456307986175
-5.600840556875438	2.6775741919577474	-1.9781990246226522	-3.248615583267554
-5.581845878552729	2.6752975796032796	-1.9514765764517632	-3.2304649751373025
-5.564135910461505	2.6715569594930093	-1.9246536898650501	-3.211880340916336
-5.547687488435124	2.6662072391856784	-1.8958494513443855	-3.193760078363344
-5.53259446001118	2.658687114601587	-1.8634250042850118	-3.176004437518256
-5.518537074285393	2.6493776852068986	-1.8298609843596616	-3.158370800775194
-5.506563578646728	2.638758510452448	-1.7965007458367728	-3.1405892703911307
-5.496606655179895	2.6272538105279652	-1.762867494986101	-3.1225552683523414
-5.488236398172572	2.614350334926734	-1.7290783695146104	-3.1049766632745484
-5.481749356013616	2.5999612054964105	-1.6957591091811928	-3.0868828619974606
-5.47699363080948	2.58419240572301	-1.6630295289668648	-3.0687768920621106
-5.474056915458867	2.56782866046748	-1.6318215645743908	-3.0497408665785777
-5.473640900649147	2.5507397669861804	-1.60143875948346	-3.0302856343441213
-5.475353046856592	2.5330696803252346	-1.572211127293174	-3.0093418115756054
-5.478910037461011	2.5150431489020275	-1.5440395791851242	-2.9868189668657825
-5.4836570066486505	2.4964101209205047	-1.517451441672713	-2.9630406230808712
-5.488922433956212	2.4776713161554467	-1.4912289041593878	-2.9377843698562116
-5.494101944337041	2.4584130874664605	-1.4662725879472838	-2.911239697974301
-5.499318848497595	2.4390549664556276	-1.442599497764395	-2.883037248587255
-5.504562500186245	2.4193426137224687	-1.4182603283443513	-2.8534639193106446
-5.509095432947142	2.3987290950461566	-1.3940970475650611	-2.8226684590067435
-5.51297886049467	2.3768029937285844	-1.3700511246035534	-2.7911947035320908
-5.515619031474926	2.3532221468094336	-1.344793023326526	-2.7588909804732764
-5.517349109230768	2.32809779880095	-1.3187796424852842	-2.726138338720321
-5.518356775065756	2.3019652383517357	-1.2917897686211057	-2.6928382386612717
-5.519565327332386	2.2755112142713307	-1.2643727378619405	-2.6590152442577737
-5.52128434274446	2.248621898020935	-1.2376625306073412	-2.624694454948359
-5.523279429456702	2.2207478135292753	-1.2113714336268524	-2.5897213053825623
-5.525666178174532	2.191848930667564	-1.1860931219103215	-2.554326741835346
-5.528194932420883	2.1625338538495265	-1.1634074347177907	-2.519528581136424
-5.530470270679809	2.1325207803017863	-1.1442988570136376	-2.484715985229769
-5.532013520083481	2.102704488622066	-1.1284814773376992	-2.4501385269377405
-5.531987881362015	2.0743433994615197	-1.1164782189828093	-2.4162068832608687
-5.530017885728752	2.04665602828296	-1.1090286564698604	-2.38256475272201
-5.525587864310136	2.019747040609582	-1.1041704310670573	-2.349987197027833
-5.518161679402892	1.9924450685442323	-1.1019078741351995	-2.3173850433865057
-5.506583598393065	1.9642372214482997	-1.1019113800503666	-2.2859682381068613
-5.490999845969327	1.9354924686446375	-1.1048565524730796	-2.2555116309754784
-5.47129914507807	1.9064899286197463	-1.1100673861870674	-2.2255010478969397
-5.44713984326204	1.8768706335288101	-1.1172703834086006	-2.1960453997431335
-5.418921274155895	1.8472537837130427	-1.1245478715519324	-2.167234391779603
-5.387205382531815	1.816940278425917	-1.1319231899706166	-2.139133012369718
-5.3531509782758935	1.7851070151761845	-1.139799251100495	-2.111700350613759
-5.316729016531114	1.7525711562803445	-1.145129713560798	-2.0859220628636326
-5.278211321010467	1.7183564959157545	-1.1495466483648842	-2.0616593401266377
-5.238030357566296	1.6840101643745518	-1.1550434701293657	-2.0398438245594748
-5.196202765974273	1.6501660755188718	-1.160499604856764	-2.0192851658870805
-5.152752013356121	1.6174107929874577	-1.1654819534309664	-2.0003952554507682
-5.107959293257815	1.5848165574606161	-1.1714306148129212	-1.9837279143341104
-5.061881462769947	1.5526071016498495	-1.1773030085302199	-1.968726441204248
-5.014924362544123	1.5196973242266423	-1.183395034791391	-1.9556132238977249
-4.9668532808767445	1.4872452717455347	-1.190646265090077	-1.944383926704585
-4.917784956321409	1.4547779393801217	-1.1975714302316198	-1.934409887137233
-4.868006360142985	1.4224831602767996	-1.2062996406155277	-1.9250645218500595
-4.817556634280555	1.3910107468670683	-1.2178351441130713	-1.9166030139568249
-4.766224302609176	1.3601105623471466	-1.2287937985266897	-1.909354250307231
-4.714382270788301	1.3290194157592492	-1.2403469883278562	-1.9033974881407787
-4.662595783129399	1.296987704712169	-1.2521805785551476	-1.8991722609599127
-4.610817304660839	1.2650999551195259	-1.2638155883896889	-1.8959876298057188
-4.559055885592567	1.233100690897837	-1.275530707495482	-1.894112183193523
-4.507118884048572	1.201811149236164	-1.2894596029942598	-1.8936656821196558
-4.454733654811995	1.170236049982948	-1.3021105461429308	-1.8948392642537155
-4.402096758072724	1.1386584965624293	-1.3147667918927253	-1.897884526768326
-4.349740761293174	1.1060768605413793	-1.3251524428430967	-1.9028467129593598
-4.297797140028864	1.072745556107207	-1.335202399482684	-1.9097499598340524
-4.246435179659772	1.0381187655166169	-1.3451831946496653	-1.9185599488152465
-4.196151343094446	1.0020573037320801	-1.3535441187431703	-1.9295942611204584
-4.146850841839267	0.965085364313121	-1.359289439326071	-1.9422442823053154
-4.097820515973247	0.9264690641420525	-1.3637381550060503	-1.9566480786792946
-4.049568510444843	0.8871901770051471	-1.3681010117748422	-1.9727449933938994
-4.002629125032726	0.8473422381646762	-1.3696023703642615	-1.9900239055501447
-3.956857674389863	0.8075154816330928	-1.369245993466118	-2.0085148197886604
-3.9120962049804024	0.7680467501545049	-1.367285272065371	-2.028601498074067
-3.867708275005828	0.7296475631262813	-1.3655313665045117	-2.050416566253349
-3.8233299745343228	0.6925279936204601	-1.3628530513689223	-2.073688847578327
-3.778550994591823	0.6567196306248749	-1.358122863287845	-2.0983005604905482
-3.7327804612923745	0.6225823841079565	-1.3535345290590148	-2.1239445109951944
-3.685839173125751	0.5902896950657229	-1.3498155631718602	-2.150323312224431
-3.638799593950272	0.5596478107229278	-1.346259461171281	-2.1779417625427047
-3.590837167751817	0.530013862124242	-1.3407851327427993	-2.2065139240526377
-3.541649554175359	0.5013066382504052	-1.334346476167475	-2.235734959465341
-3.491547799102387	0.47276052670847113	-1.32865991815825	-2.2655663018779237
-3.440615562594027	0.44400481505212747	-1.321925149985169	-2.2952902417811227
-3.3893915899247338	0.4151325103811054	-1.3141448589677147	-2.3253736667785763
-3.3374041067672215	0.38540290190687243	-1.3057087051348297	-2.354707338081087
-3.2851087337941123	0.35551947135561923	-1.2975655436668374	-2.38422122200825
-3.233436843347369	0.3259998773432984	-1.2881200358366112	-2.413945000929854
-3.182580065462137	0.29668860435470146	-1.2774707579856837	-2.4446087028240897
-3.132019671290224	0.26750088738111916	-1.265244141525162	-2.475645074786521
-3.0826457314866085	0.23849305093205672	-1.25109557763569	-2.5066532884125827
-3.0346242326689548	0.209746413111803	-1.236588176472761	-2.5386699876274097
-2.987890996595801	0.18171662312434628	-1.2215974963013259	-2.5709711999780605
-2.9418885821861744	0.15485024704861744	-1.207577706761889	-2.6043465489982713
-2.896778676578903	0.12837321364638749	-1.1934297320030147	-2.6380750012240086
-2.853146728050787	0.10319299948068467	-1.179717140263278	-2.672052178559206
-2.8105244870072754	0.0784384263036765	-1.165248981632407	-2.7056577028178563
-2.7685802748524457	0.05373613426603135	-1.1506352204869708	-2.7389757125497276
-2.727293562621665	0.028954781673265213	-1.1364569836939284	-2.7715727454851593
-2.6871338046471234	0.005188124312329345	-1.1228520155140669	-2.803678384770605
-2.6482396873474716	-0.018406792066614757	-1.1108985439601036	-2.835329948172003
-2.610282282513139	-0.04065540075993104	-1.0993842194005647	-2.865719292548791
-2.5739395684029875	-0.062371869464811915	-1.0887898585400884	-2.8954464925776837
-2.5391900102797917	-0.08374693828765858	-1.077549337903692	-2.924762344659469
-2.5055601937364784	-0.10414209428816107	-1.0674637937662623	-2.9529486054416267
-2.4728679374115874	-0.12405869384893675	-1.0563315689288808	-2.9810927666971265
-2.4417398328749083	-0.14342586835313045	-1.045911731743125	-3.008783216499255
-2.411987718296233	-0.16218409068240466	-1.0357110600490804	-3.035492809245298
-2.3832371367338356	-0.18008878569109793	-1.0265569022641667	-3.0610337965247996
-2.3548015695915643	-0.19758281743586137	-1.0169341996215566	-3.0856113328909074
-2.325971494450355	-0.2136020659395442	-1.0075529723899828	-3.1100395112392616
-2.2967789612217113	-0.22913312814822934	-0.9967394106003388	-3.1335889015204725
-2.2669573620828714	-0.24311208577043386	-0.9865297603092699	-3.1563312855832004
-2.2363851072549963	-0.2557612809331712	-0.9763668206556017	-3.177814552328496
-2.2049970044651714	-0.26653542353589726	-0.9673902854639272	-3.1987102134527854
-2.1727845628707696	-0.2757331922903375	-0.9587128613631524	-3.218897574799379
-2.139121104104958	-0.28254614939051925	-0.9494014419694471	-3.2380463603273877
-2.1041939161634327	-0.2867251242061611	-0.9418859351594174	-3.2564816427307974
-2.0680334181447617	-0.288835243183301	-0.9352855295765836	-3.275018444630938
-2.0318222410621165	-0.28856620080664674	-0.930662996244792	-3.292896592906096
-1.9954698625139988	-0.2862848495339503	-0.9277834109904959	-3.309745306520627
-1.9587685928979324	-0.28247005887364673	-0.9283153223639065	-3.326291259085587
-1.921722791766514	-0.27699879821046536	-0.930190766803335	-3.3418028190742093
-1.8846640845765572	-0.26964511788516476	-0.9355643977962396	-3.3559106883725924
-1.8475414289987615	-0.26165403970511847	-0.9428013815953853	-3.368861488318461
-1.8101444923950654	-0.25329943210953304	-0.9535121673580715	-3.38041095697174
-1.772752171193522	-0.24551422723340952	-0.967314359315265	-3.3913914674665127
-1.7352406430847673	-0.23794193613291856	-0.9818814681424747	-3.4017401950937805
-1.6976053078724092	-0.23069931770976942	-0.9957878210905088	-3.411313539609484
-1.6592202464442225	-0.22413663734001088	-1.008300864546221	-3.4204897807015078
-1.6203829761718849	-0.21812127055919822	-1.0217686078336874	-3.4285456019928695
-1.5814273972235928	-0.21205944388863446	-1.0341205343677913	-3.436528995815345
-1.5428261309744622	-0.20668940222532234	-1.0455638610055096	-3.4439670008274748
-1.504434866204769	-0.20152951201165328	-1.0555487128759788	-3.452087203198246
-1.4667691170622794	-0.19551184575033476	-1.0640611816675123	-3.4602114051650488
-1.430646189703355	-0.18812939319340688	-1.0689236854326625	-3.469060363643413
-1.396165364433733	-0.17931375138381034	-1.0703262981599084	-3.4780357875838344
-1.3629543255977565	-0.17008389716903077	-1.071264023385888	-3.486974716243738
-1.331757248502403	-0.16020690185708414	-1.0717552101783911	-3.49521826429593
-1.3022672839090064	-0.14949761511379364	-1.0746248426414768	-3.50320571876728
-1.2742971127300662	-0.13801803284280897	-1.0775173731519412	-3.511776758635475
-1.2478873733797418	-0.12669213166666707	-1.0802079189640252	-3.520070313227763
-1.2224822070642865	-0.11494969719617013	-1.083593039934196	-3.52928710525554
-1.1984202836195725	-0.10376065292685513	-1.0867170604705367	-3.5378697923729012
-1.1755704742544446	-0.09300002404003077	-1.0912455391702833	-3.5462012297149785
-1.1531528646477152	-0.08285554002288059	-1.0964974898745257	-3.5543419091397914
-1.1314319807728026	-0.07288804451822264	-1.1043239988234168	-3.5621621314690337
-1.110549004705026	-0.06250976202934859	-1.1133616952863647	-3.570195882692997
-1.089864485247304	-0.051906948088836	-1.1250476253396058	-3.578525492474247
-1.069341578473061	-0.0411188484100283	-1.135945538220037	-3.5867705053366454
-1.0483600431371836	-0.029966852368401492	-1.1479574658709868	-3.594728427429793
-1.0269247300621895	-0.018236241095994442	-1.1603548552898864	-3.6026387910910285
-1.0047918029314096	-0.006366524155624768	-1.1724128265925344	-3.609707954001547
-0.9817870863350411	0.00625918641563112	-1.1843186445689051	-3.616499600820645
-0.9580580959324654	0.01950981220555461	-1.1948458711902974	-3.6233467563266606
-0.9338578773278422	0.03255379569509514	-1.2066032297030602	-3.6292419129027187
-0.908496455520331	0.04522460976599776	-1.2181193767906917	-3.634443275105862
-0.8827164428349282	0.05803375846134431	-1.228896743148889	-3.6398120428277876
-0.856060910543987	0.07082458501322053	-1.2385997033962994	-3.6451726502359127
-0.829318768943459	0.08335726705510052	-1.247651155941114	-3.650420899206535
-0.8031959716327608	0.09505812426972596	-1.2564330397557963	-3.6552250652358604
-0.7770700189557133	0.1066275082643951	-1.2659007809101517	-3.6601235823037963
-0.7509078718128658	0.1175865679151325	-1.2743071442418688	-3.6653911486511737
-0.7244351942353542	0.127765427228077	-1.2827829620818192	-3.670456917231224
-0.697850700354855	0.13680476469995245	-1.2908084439676855	-3.6756063536972716
-0.6709294715117984	0.14521221070056411	-1.2985399644160633	-3.680925840507407
-0.6445884018351512	0.15260972114505592	-1.306493989536903	-3.6868141431621178
-0.6175966995043028	0.15847273897108763	-1.31273934484908	-3.692397201811496
-0.5905218972108898	0.1634860505173699	-1.3174624159587858	-3.697299626685357
-0.5632694667702784	0.16741134682450412	-1.3222315065871189	-3.702185316063417
-0.5356079245295552	0.170096960790788	-1.3249350068085413	-3.7067248739303595
-0.5081754910716804	0.17141061614524508	-1.3255784257406615	-3.71101880536376
-0.48129880168053985	0.17117693054647698	-1.325530214491572	-3.7151356242398164
-0.45518445072470903	0.16926188272854548	-1.3232112121534483	-3.7201002164225443
-0.4300048179050352	0.1662670103367562	-1.3183601402030762	-3.724903145221339
-0.406619155160693	0.16222895529107548	-1.310426975720453	-3.730134042359951
-0.38438169699060254	0.15783113748648836	-1.299744394074067	-3.7351338365084934
-0.3639002351521543	0.1528668972978683	-1.2880311438249878	-3.740057901577618
-0.3447798711307447	0.14664396352173362	-1.2755266409010937	-3.7453496839846725
-0.3265953117748196	0.14054950684598538	-1.2624917759703025	-3.750569871731138
-0.309492074669142	0.13455584849022814	-1.2478475502505786	-3.7564060100217698
-0.2931688176534639	0.12869217149697088	-1.2339083266352153	-3.76174652377327
-0.27765645777767406	0.12366223304592702	-1.2198620924920354	-3.767177950775911
-0.263136493312123	0.11896532484191324	-1.207424403025211	-3.771407217294342
-0.24926233063787528	0.11381686801674529	-1.1964926089543433	-3.775305434107309
-0.23538143244214643	0.10845006740941107	-1.187948458899591	-3.7788026968736084
-0.22150356692064357	0.10286790835669571	-1.1826534775323283	-3.781643184237335
-0.20768352191643163	0.09785533615754405	-1.1790758150332894	-3.7841808045509784
-0.19449917353117988	0.09359192369812344	-1.1750046778228487	-3.786396266064944
-0.18187516327453146	0.08915958799977833	-1.1678055436059986	-3.788196949534815
-0.1702962295658354	0.08506688833476453	-1.1610885784020064	-3.7896409199244143
-0.16001793334711728	0.08145095796631707	-1.1538810667955064	-3.790456417707014
-0.15111960102092686	0.07847571103096351	-1.1453895324770738	-3.790065247957242
-0.1428643706917792	0.07676655711859354	-1.1353741240334136	-3.7896776452973056
-0.13488178870349948	0.07613213371522481	-1.1228815842488686	-3.7888523280839954
-0.12733618679225905	0.0761346556085038	-1.1088309024468233	-3.7875791017448504
-0.12018880476632987	0.07638275861579608	-1.0907505337271848	-3.786642063442485
-0.11470694177445162	0.07648529299494078	-1.0700345606933939	-3.7849963023733504
-0.10996873167242371	0.07712183701952163	-1.046991529304814	-3.7830951267155486
-0.1065730030575791	0.07819798443367965	-1.0229380185331731	-3.781411954830062
-0.10484311759093547	0.07995105064763872	-0.9958095082315627	-3.779702216009227
-0.10483781237826476	0.08230925202910502	-0.9649570989615956	-3.778627277429267
-0.10609365526974905	0.08528898172995561	-0.9335138856788446	-3.7784489450818812
-0.10929986073079942	0.08834619321760159	-0.9035299839003631	-3.7783824815911764
-0.11461132731169929	0.09163824690007441	-0.8728068058061744	-3.779021741021532
-0.12205886595238541	0.09646771513698349	-0.8413664557731307	-3.7801004578060056
-0.1318876398148845	0.10309622952600922	-0.8087231092617071	-3.781618162740324
-0.14250617752179703	0.11119120089990175	-0.7762058250846335	-3.7832986593462867
-0.15460402439629284	0.1205375104160038	-0.7437137613876499	-3.785049725293553
-0.1678262221415536	0.13081116722673203	-0.7131930670960499	-3.786870957003833
-0.18189268945387443	0.14169814224848304	-0.6830049464847002	-3.788951707777775
-0.19744235219203846	0.15274778095287433	-0.6531558330913221	-3.791079621989509
-0.21517603147286601	0.1639920534276504	-0.6237547557752117	-3.793088307835931
-0.23502624215690812	0.17604894742742797	-0.5920892896562189	-3.7956028194040172
-0.25634104692081905	0.18886440329444337	-0.5606224175813493	-3.7980378383011493
-0.27944309432303327	0.20175538160013087	-0.5290731964997423	-3.8005789321324057
-0.3041598496888581	0.21459605799280743	-0.49672826115955354	-3.8024706228208838
-0.3310930855861006	0.22744351950684463	-0.464899868413297	-3.80448560599762
-0.3599015089894193	0.23993967187060986	-0.43450592593668547	-3.806687811312708
-0.39017254784425937	0.2534460048035048	-0.40292035134716236	-3.8089766765624025
-0.4224204181509521	0.2678443973382445	-0.37234691283891946	-3.81159127523126
-0.4558143662843752	0.2832258212264914	-0.34234745492442153	-3.8143069166042074
-0.48983395932451634	0.29984307701646884	-0.311928920227513	-3.8173779257571705
-0.5243942655589817	0.3177114845294052	-0.2816234126703386	-3.819788767589401
-0.5598858646398069	0.337069722526077	-0.2513749579710959	-3.8219610747447375
-0.5954766658724477	0.35753880156428103	-0.22241640077261662	-3.8237421504237816
-0.6310169227195199	0.37916802079611595	-0.19454416601848076	-3.8255241699624287
-0.6662400746471854	0.40159412412343026	-0.16596203847417282	-3.8272828625726687
-0.7020224202499832	0.42536274921767153	-0.13715900810636483	-3.8288758632063935
-0.7381755675574088	0.44907610440158763	-0.10821790363551605	-3.8299895061608153
-0.7737838837306961	0.47284692837667	-0.07985332185338806	-3.8307830245036962
-0.8092237817638123	0.4964722419705291	-0.049579856676006645	-3.831676632563521
-0.8442413978904912	0.5195500543589959	-0.018935961263667023	-3.832183934846572
-0.8782737560269933	0.5418819733689859	0.013711711950120381	-3.832716535135461
-0.910935660260871	0.5631257958103733	0.046682409344575446	-3.833066696350531
-0.9425943558061814	0.5836428517015474	0.07995273010843318	-3.8332451548347195
-0.9736072655485976	0.6033444099345414	0.11432034958522037	-3.8336495393437433
-1.0041848255908334	0.6224940163831438	0.1491097722779763	-3.8337797826318005
-1.0325676168359763	0.6405221507199299	0.1832273408935983	-3.8334760811122397
-1.0595049778756982	0.658403742317864	0.21574370899771264	-3.833654372411096
-1.0846019643628555	0.6754191102869939	0.24859961200829672	-3.8336424951987147
-1.1072306380563504	0.6919157108352916	0.2807897664163754	-3.8338936011683615
-1.127058447765703	0.7076536161740412	0.3133244177703249	-3.8342339182100793
-1.1448769753851222	0.72243939263437	0.3451962705059609	-3.834758678541241
-1.1609779543373966	0.7369435742685657	0.37708814700943116	-3.8355979177077755
-1.175573547310678	0.750968270789475	0.40916347925514496	-3.836756051879247
-1.187950832047473	0.7646230739409727	0.43979652518855766	-3.8378363649831293
-1.197380961341098	0.7781330014139355	0.47005308851783023	-3.8395827864927714
-1.204860143325869	0.7909210718583722	0.5017116490401499	-3.8420655874265615
-1.209624300110501	0.8028449589477894	0.5345251760319103	-3.8443586718421083
-1.2120920183430939	0.8137315054775776	0.5664069139963852	-3.846456901000396
-1.2119460629135232	0.8231881797487228	0.5942492493008876	-3.8485302682191436
-1.2101267666060915	0.831557194637053	0.6211999242780859	-3.850675886387921
-1.205826065888677	0.8389297930316623	0.6490463141383369	-3.852697528303648
-1.1991189809391516	0.8449352221170092	0.6764989500244643	-3.854497204243989
-1.1899308418724364	0.8492676141002231	0.705127162964287	-3.8565790852143182
-1.1788675879379413	0.8517397291501281	0.7329501490974093	-3.858706739186533
-1.1662157658881336	0.8522410151097082	0.7605087923131342	-3.860841595841379
-1.152278164451056	0.8513744251990116	0.7885574793328693	-3.863285659629377
-1.137598339420583	0.8486617127380014	0.8175327997091295	-3.8662799398001764
-1.1221200176618347	0.845157987626791	0.8474960279387044	-3.869407651202177
-1.1065715195527226	0.8410312159798895	0.8791768860252741	-3.872442153322627
-1.090372709247441	0.836409365389065	0.9107550951173633	-3.875566200158037
-1.0733398173026585	0.8310597375449561	0.9392700847259006	-3.8792723926354906
-1.0560631240052791	0.8254548250047047	0.9665053266570793	-3.8837778344221747
-1.0379415283629492	0.8197784133038709	0.9939960652517007	-3.888565139050598
-1.018930525999919	0.814572257740786	1.0213485787443972	-3.894417751530788
-0.9993891510876299	0.8096546903486286	1.0477824164633012	-3.901163992670136
-0.9790120468561245	0.8048687550291757	1.072725029853638	-3.9079585637251535
-0.9577486857172627	0.7995790464175696	1.0969737682989251	-3.914905362322646
-0.9347872049092149	0.7936013228580099	1.1211709341296123	-3.922289408373003
-0.9104039456129495	0.7867847721914747	1.1459365370510002	-3.9300016025325717
-0.8848568525212397	0.7789246932804775	1.1696220502970915	-3.937767598086768
-0.8589235445460363	0.769902198884839	1.1931989104606	-3.945602439821188
-0.831799107449559	0.7595338203178644	1.2155587020265264	-3.9532068372934264
-0.8041168787752987	0.748166645209974	1.236761756073667	-3.9608930519325845
-0.7757490685252357	0.7355368328122313	1.257825639507928	-3.9683744338208884
-0.7461195065709457	0.7215635470158438	1.2793288490445998	-3.975314389431592
-0.7156064092915697	0.7064816370215	1.3009604433192221	-3.9825684659082357
-0.6842315001163034	0.6904972092803177	1.3211310884232326	-3.9898346323789995
-0.654010172066969	0.673484039745311	1.3414172468597096	-3.9968261262024676
-0.6237005358909381	0.655658699922519	1.3614426704191809	-4.003637690457362
-0.5939621507920936	0.6373311172378612	1.383008187043916	-4.010733562684627
-0.5648188432425283	0.619213005652655	1.4043288521568884	-4.018435612715948
-0.5374438527776053	0.6013467862155625	1.4266603457261122	-4.026884088131255
-0.5116626288398083	0.5833591013394842	1.4487389429705821	-4.035608775583495
-0.4871186346006453	0.5646749125761968	1.4690195871837666	-4.044161754069731
-0.4647497979580184	0.5456545665900358	1.48926261454876	-4.05260862291825
-0.4449769111538181	0.5262236957778369	1.509341269148315	-4.061068982321506
-0.42769699501746716	0.5064727023534703	1.530375975680457	-4.069253327206651
-0.4122237108735718	0.48706361947703825	1.551298217673954	-4.077480488332484
-0.399196811581923	0.4676227249343037	1.5699740710665673	-4.085405211502081
-0.3883956992220875	0.4481118210304577	1.586174346540477	-4.092979816503822
-0.3797210557839539	0.4278787972175685	1.6005056931633421	-4.099404979012896
-0.3725921796082342	0.4068312498026811	1.6132879733092775	-4.1046467603483645
-0.36695623314841763	0.3852447426970198	1.6257553254034562	-4.109011449932853
-0.3636104645049002	0.3633154713065375	1.6390358701819316	-4.112606947030609
-0.36172352098156	0.3406942128765724	1.6519734508851975	-4.115480717282734
-0.3611445782932884	0.3175207645439874	1.6632526334214077	-4.117292758701246
-0.36156467158595185	0.2944232799619573	1.672211280624571	-4.11798771622037
-0.3623920106305909	0.270856950875122	1.6800807557960802	-4.118284717862306
-0.36387477974297766	0.24770823206443407	1.6895133342064725	-4.117727121484249
-0.36538373170917815	0.2245577385199156	1.7012886443664537	-4.116352571704781
-0.36747456006639645	0.20179574622997853	1.7130112205574612	-4.115074256480009
-0.36944097505973306	0.17999591220717875	1.7244770755986152	-4.113652187129196
-0.3712092517142783	0.15897661278811806	1.734967124736536	-4.111248998313471
-0.37227439915973326	0.13903620311002735	1.7462621122256732	-4.108180804985413
-0.3729449365231744	0.12034675319388397	1.7571192458432539	-4.104620278550031
-0.3719981901122328	0.10279288555716765	1.7668428219631125	-4.1001502254320865
-0.3703303206681715	0.08641919631495176	1.7763907652162518	-4.094902669469395
-0.3680354732901714	0.07151812097067739	1.7863305263523146	-4.089212877703996
-0.36487633218019033	0.057440708308360004	1.796576110622292	-4.083326196941455
-0.3612173424086885	0.04433245146527245	1.8060079421436748	-4.077210800593777
-0.3572329196306796	0.03215388781971736	1.8170880241357255	-4.069710415090336
-0.3531384970612419	0.020338953205393175	1.8304181223277345	-4.0604838474110885
-0.3494830839398668	0.009040535850881867	1.8431397722432576	-4.050672988931594
-0.3459696158814983	-0.0018982072511642342	1.8555826830562223	-4.04016746891588
-0.34261007367497487	-0.01242554331060907	1.8687527858477717	-4.028635504538867
-0.3404733004583864	-0.022523795933190455	1.883063944841637	-4.0167350919148905
-0.33890013668148555	-0.03235133361592521	1.898633055187885	-4.004684553450122
-0.3382184519828061	-0.04181786478704659	1.9130794772113004	-3.9922295079586876
-0.3385712542249407	-0.05061397961292525	1.9259956447492634	-3.978839021644772
-0.33951243028220357	-0.058625387461440685	1.9382685738205967	-3.9653478736700882
-0.34043148436640536	-0.06559223468484496	1.9498746669591238	-3.9518096413868244
-0.3417786367779324	-0.07140499712642037	1.9621528252795992	-3.9389747935387627
-0.3431093397247774	-0.0764356565139394	1.97560643732395	-3.9260686010874046
-0.3451035207641092	-0.08078031785635502	1.988604627931515	-3.9129634110920093
-0.34864999529104845	-0.08417121376270292	2.000159903392569	-3.9002794561315315
-0.3530142936246302	-0.08678504663647038	2.011552824403872	-3.8874180788452106
-0.3583162045755607	-0.08872476670745533	2.022810568701148	-3.8747002080273205
-0.36287815066597584	-0.09022125343526417	2.033947108353188	-3.8620325416440817
-0.36725034577527516	-0.09101343661021022	2.0442147629113157	-3.8501198853010488
-0.3710309303934435	-0.09127006288366071	2.054468974093787	-3.8382417961247723
-0.3746122960885909	-0.09172933712504755	2.062491420242958	-3.8268212690746637
-0.37674738791350737	-0.09233399166186014	2.0690528955016405	-3.815634769556538
-0.37807829609048815	-0.09272699716887499	2.0749474396741556	-3.804879988903413
-0.37819093194228637	-0.09237797425090996	2.0816461159479114	-3.7950967132241296
-0.3762972235245947	-0.0923121567945831	2.0884912988941604	-3.785995669809094
-0.3722548708817749	-0.09142219241643712	2.0951892850498224	-3.7774940295206583
-0.3667078836241894	-0.08977617800329618	2.1017817440707804	-3.769264978674946
-0.3602587570551534	-0.08751977394278483	2.108246238505076	-3.761451434713098
-0.3522784881650475	-0.08474005812360637	2.1163750847181775	-3.7536232693405474
-0.3436174017593293	-0.0818270074364709	2.123851152072542	-3.74614325053738
-0.33367005115204984	-0.07769116969082127	2.133838805287982	-3.7387616651155753
-0.32311304989449374	-0.07267335241255429	2.1422489310798665	-3.7315397239014354
-0.311226899240673	-0.06654100879509203	2.1494303414813327	-3.724418841453207
-0.29786834518537597	-0.05986190740627169	2.1537919040904963	-3.716909233692292
-0.28323032753662214	-0.05146253744987742	2.157377171329036	-3.7086442246917946
-0.26773887765547516	-0.04223775794158721	2.1600055214495772	-3.6996896282792155
-0.2515299764453186	-0.03248130356925128	2.16181130048161	-3.6904412246806104
-0.23532120516184063	-0.02155600885728078	2.163459644801753	-3.68026431304352
-0.21948629881975934	-0.010198596028044099	2.163524404548409	-3.6695145797853272
-0.2044521936234023	0.0022026430156363228	2.1608767202186816	-3.65811526225798
-0.1904611282740012	0.01571231146338358	2.1567330174575208	-3.646168349170637
-0.17840570331647587	0.02984081170856453	2.1517340014991713	-3.633232980190696
-0.16903605135210503	0.04476426164697601	2.1452582069512856	-3.6202797871181107
-0.16215180193712403	0.06075184292525574	2.137060625791926	-3.6068182524878973
-0.15757524098156495	0.07726605431053965	2.127210439039874	-3.593349389171451
-0.1559962281009308	0.09366532281492096	2.116095678930444	-3.579961732266461
-0.1554188658058645	0.11040076694228146	2.1038278756994253	-3.566595376672909
-0.15614146243333166	0.12636119280199032	2.089008569133036	-3.5530526909257873
-0.15779724922461147	0.14223135668728062	2.073714502644728	-3.5393888116991272
-0.16112328651829205	0.1579490110237199	2.059898290312679	-3.525510609753922
-0.16601735599711204	0.1731256349643004	2.0453685988423005	-3.5121824451921393
-0.17206203535879766	0.18797066262858234	2.0310084711101415	-3.5000925522046904
-0.17898055758480075	0.2025586852692237	2.017546106138668	-3.488454177903339
-0.18725160194731505	0.21668180218442515	2.004413319976054	-3.4769571033136764
-0.1966453498569525	0.23075522085012942	1.991681469791039	-3.4662720223002514
-0.2066999602325589	0.24563418738306844	1.9801419032778618	-3.455943839689788
-0.21822816334565154	0.26099186008956193	1.9685335506436674	-3.4453758441095443
-0.23138528750064744	0.27735362508283246	1.958136162530929	-3.434989193349408
-0.24568988662324556	0.29441190800438993	1.9465967486446405	-3.4251848881946723
-0.26057693997450837	0.31194815032861056	1.9348280438063286	-3.4150073569766195
-0.2757800011811079	0.32950094750208186	1.9215599645503505	-3.404555415414377
[truncated: 1,001 more rows]
