# Supplementary material for: Obesity dysregulates feeding-evoked response dynamics in hypothalamic satiety neurons
Source: Sci Rep. 2025 Oct 14;15:35837. doi: 10.1038/s41598-025-19800-2 (PMC12521569; doi:10.1038/s41598-025-19800-2)
Supplement: Supplementary file 6 — Supplementary Material 6. [file 41598_2025_19800_MOESM6_ESM.zip › Supp Fig 1/Supp Fig 1h/MPK134_NCD_Late.csv]

0	1	2	3
-2.2872428430632143	2.342053595009294	2.016644709368523	0.42157002659336756
-2.3095190371992955	2.326170798351261	2.0470615896945854	0.4529779544826174
-2.329626102846894	2.293343704158214	2.0489983625296864	0.4830771073611085
-2.340379042886286	2.2640687990125232	2.032794979049196	0.5090362439143302
-2.355999278921357	2.237681550889312	2.0163128748273063	0.5363970257865959
-2.3700911473089783	2.206205158870505	2.007259879522429	0.5654903454909529
-2.382987815301054	2.1744035649707785	1.9929992904183593	0.5942773847117165
-2.3960247384294924	2.142512253213847	1.9888031866492981	0.6205750469737635
-2.4027746933450507	2.107849729137854	1.98428053825306	0.6467405566903115
-2.4094028956358127	2.069553486298737	1.9997906612706564	0.6703944954174595
-2.4174387127649988	2.0289098940298125	2.0269167924716576	0.6908051453419868
-2.425860900223743	1.9855508609867094	2.0479999917385925	0.7098698356522737
-2.4371731851309346	1.9433879861296726	2.070818061565679	0.7300674816806041
-2.452551896774329	1.9004359723443605	2.1024920511652705	0.7494790502785629
-2.469273858587874	1.8552240617353002	2.131944421522302	0.7663533742033141
-2.48771869169517	1.8110941016736044	2.1643300725349452	0.7798959539061382
-2.5068893409490896	1.7654485835598832	2.194177959293612	0.7906110444793427
-2.526973805170939	1.721043406678184	2.227005783215726	0.799491779422869
-2.5478863614729312	1.678437762975752	2.264501234487968	0.8049027986552102
-2.568735288150448	1.6380519215431892	2.3002346204041646	0.806181229796308
-2.589199079918027	1.5980035208864405	2.334444955456352	0.8054549430087821
-2.610320180567921	1.5578124607545565	2.368554393174232	0.8026513174657
-2.6321554754570933	1.5169766613711295	2.4029626024270563	0.796875982610562
-2.6536787441411582	1.4752048783436225	2.4302520079161516	0.7899439960211732
-2.675478306649393	1.4333507440317224	2.4587100794892938	0.7814538685224895
-2.6975663365539297	1.3897454071607367	2.485116548765695	0.7717819269083664
-2.720965337883865	1.3462486291714755	2.5148209443211873	0.7612152906042515
-2.7440767249710136	1.302042996083514	2.541038099784837	0.7497703794660853
-2.7673367654855907	1.2565252012611179	2.565685320321426	0.7376555397222739
-2.7907808777884133	1.2108460520067101	2.5881998101665302	0.7253438609798375
-2.8146248831866094	1.1663939448695437	2.60920656916767	0.7129223030445089
-2.8377193271273673	1.122995615264549	2.630012454789122	0.700670661617348
-2.859348756877201	1.0806041180128103	2.648534138344923	0.6881998544627576
-2.8797201901373524	1.039359497852245	2.6705784006353634	0.6761860551838935
-2.8993898516148886	0.9993888711521793	2.690695503199256	0.6648319795272124
-2.9175927126215133	0.9619324935096262	2.7083172734648815	0.6549597900503286
-2.9334649105670723	0.9260544002858516	2.723186508051657	0.6451666792423575
-2.948310813633203	0.8920313199029987	2.7348956038854055	0.6352495484586308
-2.961925484751986	0.8599436661151959	2.743078464123116	0.6259694125358256
-2.9735221093374395	0.8291107274087867	2.748510318106496	0.6165877406311073
-2.982354860516339	0.7996700568631779	2.7521724926294304	0.6072525450930959
-2.989769804094652	0.771725739897418	2.7548367510449547	0.59818475445393
-2.9955159454056752	0.7453937878566906	2.756981682621338	0.5883515829054828
-2.9997524340202895	0.7204364529688414	2.756674788940777	0.577656797828355
-3.002044191701968	0.6967770402742247	2.757759223510209	0.5667057201377784
-3.0031902459954876	0.6743892469766731	2.7604455982083036	0.5551431064362424
-3.0032608704418133	0.653481221293837	2.763549295243146	0.5436988347472298
-3.0024894228939	0.633274084394039	2.767332190452245	0.533001651096355
-3.000607500898615	0.6142679718512463	2.772099185011266	0.5226057841903602
-2.9981661608798764	0.5960424654409573	2.7770686324907152	0.512925836086216
-3.0099732339148297	0.5433403604120692	2.798233071611359	0.505261194577329
-3.0201461072146505	0.4910670400734174	2.8176780567942123	0.4959497625496299
-3.0290340409832175	0.44000157283710783	2.8367488729091286	0.48656415442187434
-3.0372897699477055	0.3900079846639196	2.857181432704086	0.47624295288187646
-3.0439651552475047	0.3411759086271928	2.875597038926267	0.46468691259440226
-3.0496775896965405	0.2941684656987939	2.891990158344735	0.4513967644127949
-3.0543383141609906	0.24886422227055977	2.908829368564558	0.4367010979422873
-3.0572959656676484	0.20565657783242486	2.924490752974222	0.42015152032049236
-3.061055464630142	0.1649537858140841	2.9386534401039945	0.4012010796022645
-3.0644644796060723	0.12757353694737372	2.947594306712437	0.3812498332053013
-3.0671401231912627	0.09342438986284457	2.952241137201979	0.36015964071119005
-3.0692194275115243	0.06267459358596392	2.9570769780982347	0.33790281963981456
-3.0704703777688063	0.0351648151235146	2.958602413262112	0.3126266930421786
-3.070232835900757	0.011088676097849387	2.9556507792233435	0.2857072691337918
-3.0687997326459584	-0.00897110614889346	2.9513363593594155	0.25770450391172184
-3.0658521502712595	-0.02635143090389014	2.9435707412681866	0.22973732668253521
-3.061645685356356	-0.040814544743982994	2.934831625018983	0.2012317882911303
-3.056108050008502	-0.052528914512619596	2.922300763137092	0.17238973756572656
-3.0481281403994727	-0.0623434799398986	2.9066662326067334	0.14407913122940202
-3.0377383991281124	-0.07081861514573276	2.8879319212903707	0.11573026310379536
-3.0245024470106596	-0.07716473713790288	2.867061585994659	0.08721796628668946
-3.0079427835859507	-0.07994696231003504	2.8417981840894595	0.05897027335307694
-2.9876326855082747	-0.07944651306578161	2.814181292742177	0.032066300406116924
-2.964411159480702	-0.07501921124628116	2.7868760973029323	0.006007910967950123
-2.938435781356709	-0.06713625137276286	2.7553577599888417	-0.019385849190514774
-2.9097085796913693	-0.05538861075486781	2.7223536349794784	-0.04458818338323089
-2.8773131188456476	-0.03994705665143955	2.681661989223215	-0.06965882728037404
-2.842233199507528	-0.020781508550276134	2.6386301023082916	-0.0936094334713566
-2.805092198846065	0.002709390290075442	2.591793443575931	-0.1161712091749878
-2.7661193631807444	0.03047594350405361	2.5447963580871855	-0.137016952142343
-2.725392717734996	0.06129930626337207	2.4954857247049316	-0.1569614606064268
-2.683596207892152	0.09463813032781765	2.4452597072399773	-0.17670164541691538
-2.641368628583671	0.13041044160670812	2.3941192901944297	-0.19653176760655966
-2.598409821237023	0.16863969537854662	2.3393147320634062	-0.21722322158875387
-2.5540062796173957	0.2091346511602683	2.2846498713813164	-0.23824179071050144
-2.5088434136808866	0.25104222321116426	2.229996603912647	-0.2603885615841935
-2.4633215502859427	0.29535292893831744	2.177770623429327	-0.28259413600260624
-2.4162865147420867	0.341550742997595	2.12808715672604	-0.30528270797207036
-2.3675480219982754	0.38967261797784325	2.081664357781603	-0.32983757370087274
-2.317523498140045	0.44017428105089773	2.0377085351856303	-0.3558606612099793
-2.2667862843737345	0.49241179206079133	1.9949289564096184	-0.3827581642799398
-2.2142522703256295	0.5459638329403963	1.9520109683690627	-0.41002719095902634
-2.160372535746205	0.6008898952116737	1.9080436810999166	-0.43601853150905584
-2.1046659968578734	0.6566151099642212	1.8655292540405628	-0.4603105216499504
-2.047298317165616	0.7129818073044114	1.8218638357918029	-0.48458742375058855
-1.9872459192395513	0.7704463165563521	1.7761519763023093	-0.50793091011025
-1.9248266950676602	0.827813184652275	1.7310153415025509	-0.5310057556480402
-1.8596355753257208	0.8854739080307964	1.6841798865285746	-0.5540904282133089
-1.7918137291730907	0.9433592347143197	1.6366364830001159	-0.5763027466620575
-1.72093081846623	1.0010628383529774	1.5873874458753756	-0.5980074690055043
-1.646937847810217	1.0592731997444762	1.537839372401239	-0.6191101155947129
-1.5705258122087296	1.117910517087878	1.4891866815205352	-0.6394657572413154
-1.4917731633753926	1.1768704851441694	1.4431127751927344	-0.66080287053721
-1.4110640289255625	1.2363140234817451	1.3990067182561274	-0.6822260600593941
-1.3291819912531069	1.2958171569594725	1.3578942481705851	-0.7026178726287365
-1.2464210833439227	1.3553445586496382	1.317575999367932	-0.7224977357024479
-1.1629308920459018	1.4146257677047926	1.277940018368036	-0.7421922323422551
-1.0799041069711564	1.473742935023214	1.238871627416002	-0.7609223446486679
-0.9964762896389178	1.5325495501563866	1.201915781400254	-0.7782258889488648
-0.9130216418714413	1.5910684965122024	1.1672573317633637	-0.7962811128685715
-0.8299070351928807	1.6489955599292592	1.132314712616021	-0.8145250550748371
-0.7473112173083077	1.7066332422507475	1.0970591080057033	-0.8332711099750978
-0.664212029657615	1.763103413506009	1.0625331305718582	-0.8508987599786826
-0.5813658529741372	1.8184036287186935	1.0256133879489964	-0.8679399289358847
-0.4989714888708868	1.8732000922257463	0.9896627383496611	-0.8848718496152924
-0.41689828895929376	1.9279476695804743	0.9571376993157196	-0.9022135107261233
-0.3351923172670239	1.9832329546720402	0.9242621594763015	-0.9185621835392414
-0.2540222691386174	2.038046810599263	0.8916648451238437	-0.9355110554239138
-0.17361038871829929	2.0931341953722105	0.8565994487670726	-0.952163569668836
-0.09469922359058877	2.148841538372625	0.8232773610234662	-0.9666853420009304
-0.016879885117610585	2.205842783357095	0.7923562885967302	-0.9795788483949525
0.059348399189115386	2.2624056320466623	0.7650761716490068	-0.9914398667011929
0.1338845263498662	2.3193156285617276	0.73996931614452	-1.0031812101425133
0.20771419844008335	2.376124829330664	0.7173617382684409	-1.0148611824586748
0.28148384892331446	2.43209780858553	0.6962439576557126	-1.0261680994744695
0.3546776162471052	2.488243873434167	0.6755749461064212	-1.0368421094805687
0.42694563822222564	2.54442917327803	0.6588754874337338	-1.0476571210356431
0.49901085182410976	2.601731963238652	0.643940323094431	-1.0588274055979807
0.5709473841715932	2.6592565029134985	0.6322112038860662	-1.0716717837964358
0.6430868994471644	2.7159272820515366	0.6212440168475883	-1.0868461141262984
0.715726067862033	2.7715746217632025	0.61097001039106	-1.103149579725526
0.7889032607006152	2.8267833164657405	0.5998398665639897	-1.1195684547284623
0.8624317431078428	2.881653652941903	0.5893001615842225	-1.136135563752071
0.9359573494896064	2.9358954832763606	0.5784808788787027	-1.1530584293052715
1.0088089630505936	2.989822587660063	0.5671259911880698	-1.1705411769961676
1.0814515141458463	3.0427178243271547	0.5572801077043179	-1.188361139965155
1.153756920013361	3.093861384486567	0.5487270280887627	-1.2064010962116107
1.2251335395252587	3.142662371221096	0.5403173371374769	-1.2234805927049757
1.295618951284379	3.18908379211583	0.5313645056715973	-1.2387357272814334
1.3647527713463226	3.2332000831071115	0.5214413107519456	-1.2516308361831154
1.4317536776981479	3.275709357837841	0.5111905768212833	-1.2637955314712277
1.4967534129430011	3.316756271268665	0.5031347001776982	-1.2754681320806787
1.559678068167666	3.3559349951810478	0.4977426302918855	-1.2867727658361687
1.6197457562316964	3.3937116512470773	0.4941915668630228	-1.297846930363441
1.676733733389295	3.4297130172016104	0.4915625711227861	-1.307879415156274
1.7306591369825912	3.4638437211865725	0.4897740016040224	-1.316980772972574
1.7812438087668783	3.4967829425939194	0.4866389436513874	-1.3249541167436838
1.8284740214987028	3.528936113218168	0.4848150053844644	-1.3325704250324735
1.8716746118476686	3.559739704659958	0.4838162774140039	-1.3405249873250118
1.9112203751166308	3.5897993684002736	0.48485896354654534	-1.3487056981559218
1.9482012996043863	3.6179300192388273	0.4862391288593585	-1.3567865566667356
1.9828415133547534	3.644452797661635	0.4882204579155348	-1.3653593359928875
2.015738156950779	3.6702109732802937	0.487068926203424	-1.3746337799306558
2.0474683701224614	3.6946063304009575	0.48431977970028395	-1.384383446198049
2.078711477524342	3.718407634871622	0.48176341454455696	-1.3959461843493441
2.109134695928544	3.741117941574883	0.4798285839229457	-1.4079528343787429
2.138920186652298	3.7625602627850125	0.47772937653152414	-1.4208261560487443
2.16840222515272	3.7817520301602308	0.4777847504734214	-1.4344507506575181
2.1986683051370886	3.798701222286072	0.47814123293278366	-1.4483295976866426
2.229642673548329	3.8133387423304885	0.47869308168557057	-1.4621762386223358
2.260852497805575	3.826278461880817	0.4806864593595812	-1.4760436778043804
2.2921998018109457	3.837282203150989	0.4820299161482029	-1.4893645107604025
2.3227161330856787	3.8461906278441167	0.4849782419166566	-1.5018759869036598
2.353169347902156	3.8533819184237985	0.4915579655485315	-1.5145930760433195
2.383582537254933	3.858105077557411	0.49799597344985025	-1.5258669684737154
2.414001951969324	3.8599724494937155	0.5014126386168106	-1.5365942971537792
2.4439532142997584	3.8594803503578823	0.5055072303290769	-1.5471060025297272
2.4739808792842304	3.857005400206639	0.5091024213064013	-1.555814629971234
2.5026826058104295	3.852461643335435	0.5147304258355201	-1.564044440677991
2.5300214546505804	3.845404683759589	0.5191927883980998	-1.5723375117309777
2.555434221517419	3.83498410531844	0.521990820913921	-1.579913488350096
2.5789221274690366	3.82185329563689	0.5231708485158478	-1.5866446894681814
2.6009135902030662	3.8065481066150846	0.5229371316638626	-1.593206975845985
2.6204209516748853	3.788453687874458	0.5212774192811678	-1.5991837038709014
2.637540517879136	3.7675121446518753	0.5213414705524293	-1.6046019314738116
2.652868812107289	3.7441816824411487	0.5236892661967069	-1.609188684002916
2.667096199783717	3.7177641555765355	0.525885184952036	-1.6120301929109855
2.6793343527912095	3.687598033364596	0.5291861945064923	-1.6145745488874852
2.6905980408238115	3.6551360038804392	0.5328327238623946	-1.61628382041908
2.70118513264405	3.6209368905466714	0.5350135400591443	-1.6152060519504476
2.710900528144704	3.585947499606028	0.5383204249610851	-1.6126183356859412
2.720482192711084	3.5498985289444773	0.543093909614776	-1.609861803845728
2.7298111506852405	3.5125516768060976	0.5474974499028796	-1.6053418152648435
2.7391811020214725	3.474174003216902	0.5526387548645657	-1.5988382869395052
2.749099792852756	3.4352017246136985	0.5569202183703402	-1.5910443671739734
2.7588734845441927	3.3955561471449136	0.5591355151344441	-1.5827152283831485
2.768104120293021	3.35504033406039	0.5599202738069302	-1.5731563257981216
2.7773474626444186	3.3150049849834478	0.5585291847250675	-1.5633300234349496
2.7861014107584627	3.2747288436490285	0.5571333386626364	-1.5530275916098335
2.7946722134225896	3.2335252502019545	0.557921192023815	-1.5443379973470488
2.8033684916228605	3.190606442839091	0.5600474087573616	-1.5355931998874046
2.811189628984783	3.145833654327249	0.5608559884845244	-1.527161686632001
2.8182001080851813	3.0983515558035677	0.5599060193916735	-1.5192017836940386
2.824415547463253	3.048701720273508	0.5569896657570473	-1.5115032556093777
2.82883955068383	2.99752864611876	0.5545676036596638	-1.5035289172980462
2.8309519104140968	2.9441620375605115	0.550003969714462	-1.495468940280563
2.8311181870690203	2.8892102619338003	0.5444244941529929	-1.4880972517102096
2.8289478277443467	2.832241758847478	0.5379342059790676	-1.4801458136637822
2.8247342119004175	2.7734217136238204	0.5278898316207014	-1.4715106997142573
2.818439400737744	2.7135585696681153	0.5174868100792978	-1.4622098799131167
2.809814133506623	2.6527980169543732	0.5049195113362315	-1.4526310594228125
2.7987784899986727	2.5914378872399433	0.48939823930596016	-1.4418913697105527
2.7852331913113573	2.529018313601844	0.476232184714083	-1.430167783172742
2.7687352267058647	2.4658389331631105	0.4621565636731333	-1.417536403370309
2.74963706444935	2.4004525417016613	0.44575157750956795	-1.40413950921285
2.7295584293316977	2.333583965648558	0.43204715422964546	-1.3908988312810515
2.7084901043862746	2.2649086369144413	0.4180281679001463	-1.3772620235189568
2.6865264307991863	2.195337200105098	0.402060145398932	-1.3638556074998045
2.6635881898863265	2.1246583453936947	0.3855463005070825	-1.3507225041822184
2.6398175050289545	2.0524346081481846	0.36608464353796843	-1.3367423677408063
2.615880205928267	1.9782767966568597	0.34724483392402017	-1.3222119125038458
2.5916763050372746	1.9027216811085834	0.330640298839318	-1.3068339332840253
2.56772844227633	1.826714433188649	0.31307016535445054	-1.2911955530798804
2.54437462141722	1.75047744072518	0.2956069045607741	-1.2748546893976636
2.5216242555133723	1.674539159240993	0.27927622425706056	-1.2592717819130503
2.498724475921289	1.5990360341586256	0.2623916861833562	-1.2427648921217356
2.4759234988155168	1.5242018600297218	0.24519296627539974	-1.2264482671862262
2.4533707413636123	1.4500768316473298	0.23133135160487525	-1.2098422887427647
2.4313906178795044	1.37643794916709	0.21942496522819802	-1.1933245422043075
2.4108971258405245	1.3044098993878688	0.20931479500686803	-1.1773536108660818
2.3917684669637143	1.2345816742011149	0.19881503455904823	-1.1622086167295806
2.3748791103358697	1.1668725118123517	0.18939599893590423	-1.1478972209586011
2.3592997947355676	1.1002649477359383	0.18056149404798313	-1.133421848977979
2.3456952809926843	1.0347181026083612	0.17351866439470834	-1.1188226877190535
2.3331772503786605	0.9713751909607596	0.16731921774414496	-1.103767326655046
2.322297941100319	0.9102466427282628	0.1605411179084957	-1.0885770690619794
2.312890285842062	0.8514102153410182	0.15512042778707089	-1.0737871804802939
2.3049976846654805	0.7944918499417161	0.148845944345831	-1.059258045978139
2.2986141097174477	0.7396865929923988	0.1426775387614149	-1.0441896103926769
2.2924103812965098	0.6860218056782619	0.1395356865509361	-1.0306058329374594
2.2865829798677675	0.6329633519088431	0.1392571743823948	-1.017980943451917
2.2799942556613066	0.5813533828518384	0.14097318465295736	-1.0048938882300384
2.2736396060821087	0.5312560557100637	0.14604631486719463	-0.9921296438534076
2.266979278954839	0.4828979941950977	0.1510165108790811	-0.9802629306283939
2.2605809916556123	0.4356715172800747	0.15666571189235004	-0.9682949417687492
2.253870070687353	0.3898857383426002	0.16482212971060053	-0.9556484218961764
2.246921153688351	0.34546244351628363	0.17253641202329836	-0.9421175656613591
2.239781767470977	0.30235347698675963	0.18231257043182023	-0.9275826232167622
2.231884465034415	0.26070875986140857	0.19371040745985738	-0.9130246316748573
2.22343337332868	0.22196836286871746	0.20334299371870587	-0.8957795718566475
2.2146567870057026	0.18612350562471652	0.21197611931534358	-0.8775310010188471
2.20714718926663	0.15289119550160235	0.22044945716907946	-0.8585413160964257
2.2005592777339085	0.12335475009214708	0.22920169953833805	-0.8394913118171502
2.19515644751596	0.096931145556643	0.24017672398256265	-0.8198984928847021
2.1913842990014656	0.07334884293863	0.2502287079030302	-0.8005436246338771
2.1894708560663023	0.052102393418626214	0.26282033647723424	-0.7817730459978339
2.1897080100728576	0.03329530413771206	0.2786141270018603	-0.7630755022232136
2.1923185179022266	0.01664678370338407	0.2956720544472886	-0.74581963393167
2.197630935690929	0.0018912144250354535	0.3136500498090533	-0.7292922558782343
2.205557599586132	-0.01225572611262643	0.33145791681867853	-0.7141362755302095
2.215875321856383	-0.025005510879134718	0.3495257242473897	-0.6982469651224307
2.227834157281094	-0.03666358287073951	0.36851840825254323	-0.6828153377075712
2.241576301514966	-0.04719295232314194	0.38634584021845486	-0.6664246436253778
2.2570365194710815	-0.05751293682678281	0.4030693296498806	-0.6494791821841795
2.273777554228419	-0.0669232625342599	0.420858871704201	-0.6318474845630011
2.291193938202963	-0.07483284299370256	0.435526962907976	-0.612695345600324
2.3082902318682277	-0.08017204373917511	0.4480380369298854	-0.5924596891339248
2.3257074809938305	-0.08375930269079328	0.46053440154804914	-0.5702576934412478
2.3427390971551243	-0.08482415169533494	0.47139760990299107	-0.5464499023739042
2.3590297550571773	-0.08324348026901088	0.4845540521968352	-0.521621383714131
2.3745449393871105	-0.07855792734911532	0.49698724215404255	-0.4960368418060824
2.3889969660616317	-0.0712777667223988	0.5070202296941049	-0.46947292882925906
2.4016750903187183	-0.06224410734863203	0.5171545154175079	-0.4424817837716147
2.412271254042291	-0.051550507913622354	0.5264197982710801	-0.41465550174241766
2.4206467289968745	-0.039425205801260216	0.5353901392041108	-0.3856101760777716
2.427474421008091	-0.025760652885538443	0.5454558611689905	-0.3570222036600462
2.4332420028038597	-0.011962933787906055	0.5561801130899582	-0.3276588297289669
2.436918152362747	0.001899259362622252	0.5641714227391168	-0.29784381351544753
2.4390189985499946	0.01615469075789991	0.5718192498607737	-0.2674558229998027
2.439125134328109	0.02953720168219859	0.5779853454946069	-0.2356665974095002
2.437263477253487	0.04118602245036898	0.5840769230482322	-0.20317534164607878
2.4334649516205014	0.05089353416656642	0.5904696373780365	-0.16979344491844778
2.428057821848439	0.058468021064196296	0.5967218064563629	-0.13573263402945412
2.4207417768680046	0.06525224889244396	0.602906897557957	-0.10219495382023239
2.412290739680495	0.07067018643065473	0.6070024152765435	-0.06918374846309273
2.401902154115403	0.0734063626524308	0.6103369002804934	-0.036483415880598294
2.3886479065798945	0.07401673230720349	0.6141172160640893	-0.003658570074589246
2.3727693271619312	0.07347797048262875	0.618497062572268	0.029144359269115377
2.3539618761885945	0.07005664535820744	0.6221242095284795	0.06174993085257253
2.3328820737380074	0.06503763537213664	0.6247933874410602	0.09379004622290614
2.3093066873010444	0.05854153338754786	0.6244172852435415	0.12484161199940946
2.282939948953504	0.04985780194060477	0.6213087769489564	0.15435203836786288
2.253596345772578	0.0400510879697491	0.6163537705706449	0.1820595671866613
2.221448497908936	0.02806819830098689	0.6094421959578421	0.21014854416713188
2.185589005305622	0.013811953509815067	0.6017538446565688	0.23759351827813746
2.1467234651908984	-0.0012502317625275872	0.592176852332611	0.26455159920422405
2.1059510864539384	-0.0180286419452107	0.5800485588652523	0.2897887997477299
2.0630224725698834	-0.0366751590785267	0.5645551082714334	0.3133571288022843
2.018332309283302	-0.05676132533504019	0.5440812684989655	0.336128040044026
1.9719630670115778	-0.07864080974116533	0.519545301096624	0.35804982474521774
1.92374606735132	-0.10247519152083605	0.49437090573225717	0.38022908828663027
1.873417090661318	-0.12765812780924793	0.46597095822403023	0.40300061808043397
1.8216524084692378	-0.15430983163217038	0.4358304218491206	0.42645664573190667
1.768995582681422	-0.1818734650300911	0.40293262985244904	0.4490920148599233
1.7159783386523322	-0.2097915269452384	0.36879139079955847	0.47153589867478324
1.6628086042917913	-0.23873431338179907	0.33326778174316185	0.4934738156090323
1.6095607885234808	-0.26823596732158683	0.2938473292899756	0.5145118754057676
1.5565639386282593	-0.29791621033901383	0.25284151599464766	0.5363965368686309
1.5043888436082509	-0.32767509295543584	0.21294900510478051	0.5581607460680054
1.453040587204093	-0.3572093394255852	0.1746189018334068	0.5798714506911368
1.4027226672410977	-0.3868796577736106	0.13674673965014858	0.6001161281061423
1.3535103357168627	-0.4165552485538702	0.10121779466410927	0.619901154763032
1.3050817380936124	-0.44702300052830024	0.06540594244859496	0.6387488752754972
1.2572131274641167	-0.4782133770401897	0.031197065123265477	0.6568305539674446
1.2099033909525292	-0.5101349631040994	-0.002785965861290679	0.6749750051499113
1.1625667837962061	-0.5429348012832278	-0.03595919105501391	0.6930004244513388
1.115755164126663	-0.5769570221310187	-0.06494507978134381	0.711622146110334
1.0686617873001676	-0.612149797927758	-0.09319618894338624	0.7303362768976017
1.020866321038661	-0.6487926421521755	-0.11906773520379178	0.749074293300995
0.9724611525094425	-0.686878431929024	-0.1449685466862175	0.7672651540078582
0.9238558517471089	-0.7267147473799509	-0.16961814241661813	0.7851658098196059
0.8757123069975472	-0.7679147557322029	-0.19435811407005466	0.8020046615541057
0.8284990667738019	-0.809817458712619	-0.2172087689195753	0.8184798420372312
0.7823412016095808	-0.8526987533724875	-0.24086934148037872	0.8344910880840648
0.7368062098363412	-0.897247237498792	-0.26514713568472603	0.8499209360268687
0.6918494081339116	-0.9430889756520817	-0.2896782095269795	0.8659147455368361
0.6466589524808889	-0.9899755349881678	-0.3134789220749892	0.8810107158439651
0.601775349262326	-1.0380331376462868	-0.33609809042580885	0.8957814633129303
0.5568863045502812	-1.0869585771613859	-0.36162873472945783	0.9097672627780694
0.5122600668695447	-1.1364669429431355	-0.38709981221516465	0.9227468879693191
0.4667116847412193	-1.1860549415175452	-0.4117715691660673	0.9349779179184822
0.42005450712053805	-1.2363503788615011	-0.43523182147097883	0.9466414488146142
0.37205689354813587	-1.286758643992858	-0.46047791768796986	0.9574084964955962
0.3226522241646425	-1.3377014490566888	-0.4869888386649074	0.9690433471760267
0.27173580499466654	-1.3888393056420285	-0.513649716190142	0.9812485951091711
0.2195215022889941	-1.4394391722324738	-0.542173792276819	0.9936806663063766
0.16651767226201802	-1.489960868473443	-0.5733794273330058	1.0071339860314281
0.11245965420679352	-1.5410285211425405	-0.6039925830391912	1.0207938440036273
0.05778046122986544	-1.592054516099136	-0.6319347130801002	1.0356382751837057
0.0024920677295194593	-1.6436191906084163	-0.6616517932782203	1.0523815577218096
-0.05239069704784545	-1.6955380782372114	-0.6928726727635611	1.0720511171853278
-0.10656056931153751	-1.7472113743520366	-0.7253458860067304	1.094429736732867
-0.15983006547549045	-1.7998025748003021	-0.7571677265782906	1.1189182149338512
-0.21199100912447488	-1.8522355961898698	-0.7856345473654978	1.1440217863965532
-0.26275277731258057	-1.904435074436067	-0.8116055959619148	1.1695563402532827
-0.3112353952258893	-1.9579976825682306	-0.8355550778069405	1.1958706737416174
-0.35803737220580817	-2.010572111813137	-0.8557520170999016	1.2229588731395702
-0.4025087395036047	-2.0628954937228734	-0.8739990016468207	1.2510088399438735
-0.444610805247208	-2.1145012097119698	-0.890555804415161	1.2797183730211883
-0.484652781839113	-2.1659065252731415	-0.9027178634220745	1.3083610643008476
-0.5226372713200704	-2.216320352405623	-0.9133342407169796	1.3361467937722455
-0.5585847616693733	-2.265793292893191	-0.9202480497423482	1.3623675412980187
-0.5930164198558497	-2.3140529447284495	-0.9267078740217103	1.3878672471022253
-0.6259727922735068	-2.3616284895585515	-0.9313903678177543	1.4129112781354427
-0.6574902002808094	-2.4085262980347757	-0.9357565313590347	1.4373012354489034
-0.6879801179664576	-2.453447967659933	-0.937699784965428	1.461341635501921
-0.7171874429952485	-2.4983483054778497	-0.9398239166627339	1.485495471015293
-0.7456417288510931	-2.5423814636205586	-0.9401583252760013	1.5081990841036739
-0.7740033461471109	-2.585934917814242	-0.939839201465428	1.5295648486780076
-0.8023700083452864	-2.6283805186925595	-0.9406965358647921	1.5499744300709655
-0.8303262222766701	-2.6696653318439645	-0.9411891366397495	1.5692782661870381
-0.8576711256091266	-2.710299118656541	-0.9439544579684552	1.5880186205130025
-0.88455457312771	-2.749814291326558	-0.9455662511925761	1.605356769632509
-0.9102676771842476	-2.787465632454066	-0.9478223397837531	1.622097733516815
-0.9348302745595231	-2.822887130380125	-0.9494720161188127	1.637209471822197
-0.9586366079173615	-2.8567387168403293	-0.9520320110682663	1.6500549459981966
-0.981481875682431	-2.888863565495259	-0.9550927445097853	1.6607811687392218
-1.003092149957049	-2.918615310487001	-0.9606509241624522	1.6692987285127532
-1.0228865019128444	-2.9457385718432314	-0.969160404251573	1.675832020335797
-1.0410737340710177	-2.970451257643535	-0.9790307634978659	1.680747202874367
-1.0581409161302764	-2.992891345916209	-0.988832267758532	1.684634554599843
-1.073863888221053	-3.013585904170271	-0.9956328056768171	1.6866832297020817
-1.0882472425677276	-3.0329791092918654	-1.0032335731815876	1.6870104030123219
-1.1017533073798553	-3.0511483953626266	-1.010716836809616	1.6849610964541306
-1.1134814503591093	-3.068083689553432	-1.0195999511243903	1.6814453576954296
-1.123124242965659	-3.0836942239112166	-1.0291323988284728	1.6754513358113439
-1.1305537905774576	-3.0976725113631494	-1.0407609065130796	1.6677025616735008
-1.1355278542487768	-3.1106917822770037	-1.0533396920947713	1.658044108647132
-1.1380003929675904	-3.1234643321774027	-1.0633225601859027	1.6466576471479548
-1.1379808205151107	-3.135547627265995	-1.0727930095375997	1.6342536301147539
-1.1352811636042541	-3.1472532555238946	-1.0838716715576342	1.619445416113655
-1.1298219130305722	-3.1575074610858302	-1.0979532271245642	1.603351332642057
-1.1218805411435646	-3.166107683558543	-1.1103008670150978	1.586095453954022
-1.1116510205645378	-3.173480843173953	-1.122486633758457	1.566748667481598
-1.0993583141054963	-3.179194811258093	-1.1342693084434718	1.5452326485350174
-1.0850747950369142	-3.184630193132307	-1.1434303259702905	1.5220469789202327
-1.0686169524597768	-3.18929963245013	-1.150368742828999	1.4969089662265525
-1.050639021321175	-3.192185208886453	-1.156798671135595	1.470800948543458
-1.0314120432425922	-3.1943924117210183	-1.1671532343272633	1.4434344437194755
-1.0106414230952905	-3.195479651557526	-1.1765896506318962	1.414502217101369
-0.9894386044877085	-3.19494852783935	-1.1833996285661825	1.3853269652556124
-0.9680169570294878	-3.1934607747569435	-1.18901319151136	1.3546626552784555
-0.9461958397077416	-3.190711025997664	-1.1971545438226665	1.3247673316503321
-0.9238243275059184	-3.186998403486392	-1.2084293690347558	1.2948222505052784
-0.9021023520741535	-3.1826312008053637	-1.2205670676051574	1.2653064544032788
-0.8816345807091011	-3.1762509249707724	-1.2351397809125448	1.236750517959255
-0.8633849564297758	-3.1698016492262995	-1.2536657384313814	1.2083241045104187
-0.8472453968328413	-3.1631391134061535	-1.2737415611632033	1.1802403840142595
-0.8331843984462366	-3.155998624847373	-1.2922356728770605	1.1519769112421414
-0.8218712764398751	-3.148095674595725	-1.3124775548020327	1.1230774519709257
-0.8121263931351332	-3.1401265167958012	-1.3364446145282864	1.09337618433889
-0.804106935679395	-3.1321622122702792	-1.361757910953041	1.064276272361749
-0.7974838170691553	-3.1246131660328147	-1.388859093380775	1.0339076304031691
-0.7928080203450778	-3.117167928707948	-1.4168451336472736	1.0036199376032586
-0.7886923714997622	-3.1102818719651677	-1.4464021333471806	0.9740293212420265
-0.7849301600257935	-3.1041319450927385	-1.4799653025580868	0.9447315138702921
-0.7815910758323069	-3.09732956755942	-1.5126416834080925	0.9157639047843757
-0.7786279234854401	-3.090714925326275	-1.5450950779870556	0.8872845989725343
-0.7752309464443231	-3.0830186574305234	-1.5796762020142878	0.8601017025257145
-0.7715522741831436	-3.075144858341432	-1.6150266542884983	0.8340941211110879
-0.768351849093468	-3.0669114541210742	-1.6498899811345127	0.8092465763532615
-0.7652178504663131	-3.057382635805914	-1.6846333037509043	0.7855595869726781
-0.76245295885858	-3.0470136817212383	-1.7183365679153735	0.7631450295891472
-0.7598547164841092	-3.0358845941256614	-1.751088776635125	0.7415311739537467
-0.7578143016639147	-3.024468348734718	-1.7841114758320462	0.7208488678638941
-0.7559870724548098	-3.0128040245309746	-1.8160965624669934	0.7010497366512164
-0.7539326346909455	-3.001070427789881	-1.8488501970123448	0.682615200069414
-0.7517450034683688	-2.9896602270221044	-1.882859054937058	0.6657315552049419
-0.7504172860199056	-2.979343800018076	-1.9140904953260816	0.6496494519177474
-0.7490598280939079	-2.969794580485185	-1.9449329899341112	0.6355348181219418
-0.7475642972446475	-2.9606450899197325	-1.9769225946949394	0.6228154508271221
-0.7467624494896961	-2.9522572072394513	-2.012471534272324	0.6116031738015701
-0.7460492763745261	-2.9439307029761808	-2.0495765443239358	0.6020470070329801
-0.745864425653268	-2.9355092295829075	-2.0868751270566572	0.5946308186925635
-0.7472386172311665	-2.92644018441819	-2.123860826803042	0.5882418035451269
-0.7504606586127904	-2.9165972692673243	-2.15826959121374	0.5831741676872686
-0.755781523385795	-2.9056457308096197	-2.1935584464433884	0.5793099954019744
-0.7632699070712321	-2.8929494276245973	-2.2280265181415286	0.5757312145604726
-0.7722706389832474	-2.8780401916187675	-2.2643793213104377	0.5731317552647168
-0.7833091051106782	-2.861039469648773	-2.3029727582753523	0.5693093544786693
-0.7954413920049207	-2.8423047920461606	-2.3425872045593956	0.5661000313064547
-0.8080585638215869	-2.821928256415264	-2.3800525993265107	0.5623879914377343
-0.82122697366929	-2.8000854829294104	-2.418503516834445	0.558848595626997
-0.8343726295076106	-2.7768861316036624	-2.4573779635867563	0.5551735130588757
-0.8471501930719695	-2.7524837826006214	-2.496865503542072	0.5520747356247214
-0.8589551349257982	-2.7259293009429615	-2.5421838085969553	0.5496059589436662
-0.8692468819100243	-2.6980241830585836	-2.5884742258238167	0.5464939057066486
-0.877233684459791	-2.6695288341542858	-2.63431779985317	0.543520218865278
-0.8826762431832199	-2.639575757397748	-2.67762898101302	0.5397662872763922
-0.8852051274379251	-2.608062802412822	-2.719160816340472	0.5365225777291603
-0.8845742866616488	-2.5758036285210597	-2.760073488994297	0.531335625873582
-0.8810742598552922	-2.542381907025895	-2.8030675861958163	0.5255843126397032
-0.8755181179606625	-2.5081522899616107	-2.844121719949888	0.5177987245159194
-0.8679202320326573	-2.4732715199268323	-2.8817075765519857	0.508520226719758
-0.8571674328309478	-2.4383468569842646	-2.9197699857244706	0.4971772945711867
-0.843784013991567	-2.403879113054172	-2.9519216045339367	0.4835710881572892
-0.8272932155744297	-2.3688083128577735	-2.9810001779353636	0.4693258375096325
-0.8084696970435015	-2.3332067246775305	-3.009480055369408	0.45377809642897676
-0.7873018147053362	-2.2972678480000686	-3.03893912108859	0.43832259731162204
-0.7635393814243084	-2.262641599451955	-3.0655741089799573	0.4228995550246028
-0.7387003610724483	-2.228789921777925	-3.0863267351217134	0.4084756460095831
-0.7128450822637598	-2.194993346065388	-3.1041859920561876	0.3940377859761493
-0.6862018052661235	-2.1612773161208185	-3.118720782296191	0.3799104454107485
-0.6586660267009524	-2.1282838095054517	-3.132263494759936	0.36598643248389695
-0.6319504807106867	-2.0952747483665397	-3.1419379435040016	0.35145426914661304
-0.606326507916509	-2.0625329839665154	-3.150086353908667	0.33710342699956974
-0.5829533347736617	-2.030650593596069	-3.1555716945130365	0.32277634874312133
-0.5615516564277605	-1.9990388115034623	-3.160433699971779	0.3093339093549585
-0.5429666276873247	-1.96909096614317	-3.163217130380445	0.2954686109658115
-0.5272537809844005	-1.93859262127219	-3.166303005188413	0.28124388516342597
-0.5140050199807744	-1.9082056368622262	-3.1714671894793223	0.26626229641991644
-0.5033841550241002	-1.8794471872870009	-3.1735580737163613	0.25043187256002863
-0.49480260615670035	-1.8511819931099707	-3.1756469587066585	0.2349631482355247
-0.4888160249244271	-1.823205457781886	-3.177916527025363	0.21947410186664704
-0.48460257893027825	-1.7950934099640379	-3.180392807221788	0.20465978092843717
-0.4815923074824232	-1.7667761844088088	-3.1840085558817597	0.19016598559155262
-0.4792833567431718	-1.7384448184547656	-3.1869615225160266	0.17536734114612892
-0.4778497865229141	-1.7099695911148207	-3.1871753478482847	0.15996080233690488
-0.47602437203045955	-1.681072481091637	-3.1870287004876072	0.14488063601293372
-0.4739671398301313	-1.6530967653559858	-3.1857419558259825	0.12982055538435744
-0.47226392924155414	-1.6259243196797226	-3.1851840507247475	0.1146990081011692
-0.47043485887273784	-1.59888379603004	-3.1830468870298048	0.09981383457599723
-0.4688375925389301	-1.5729785894310742	-3.1816441230333434	0.08406050849834161
-0.4668578006693499	-1.5483815946655994	-3.1789864903069374	0.06859185849107023
-0.4637504081407877	-1.5247760797759242	-3.174336724301696	0.05415898506645601
-0.4601145518888763	-1.5029123172475036	-3.168750605732049	0.040955176375463885
-0.4550204642593203	-1.4825040699648642	-3.160282319763949	0.029008410538680016
-0.4485108113516295	-1.4640617988037365	-3.1510261356825207	0.018108900704141596
-0.44181432108464	-1.447707945078689	-3.1396388632800734	0.008371682515527163
-0.43473805165728885	-1.432890404801825	-3.124275790271253	0.0008250062878041656
-0.4272317754004889	-1.4193779878650084	-3.105198953214274	-0.00450453012719124
-0.42012458320078916	-1.4071334969012064	-3.086625753326286	-0.008326517778213718
-0.41357739778176467	-1.39640633531929	-3.065734504147484	-0.01000608457396938
-0.40732639541975396	-1.3863671601190553	-3.0427966366743417	-0.01080014426922303
-0.40184849157530056	-1.3785875056451862	-3.017035786187074	-0.011236641323732834
-0.39781086229731505	-1.3727555563606924	-2.9865475738196983	-0.011426538816188634
-0.39605104326075075	-1.3686154126389045	-2.954687763207129	-0.0111312262531221
-0.3962596012689168	-1.3662713987265578	-2.9225616109532506	-0.009142991810633244
-0.39844208336663756	-1.3652758505020839	-2.890710867688797	-0.006034071391819345
-0.4028522284762445	-1.3664790461921972	-2.858935992262038	-0.0032697236637952935
-0.409973775405419	-1.368939290105562	-2.8274954504335303	0.0002603936163594542
-0.41854655839724386	-1.373421970712434	-2.791011374107568	0.004980109506873663
-0.4286328160606845	-1.3799100331568117	-2.752394365156512	0.00976459962568073
-0.4408022707060667	-1.3886698499677648	-2.714471580778149	0.016213860691316556
-0.4552368794145223	-1.3981545004679838	-2.675747469142459	0.024072314871440903
-0.4711568182246675	-1.4087216073232343	-2.640007880807593	0.03335540332470362
-0.48954800949033195	-1.4203730287487581	-2.604678843089323	0.04392382619308162
-0.510442599779202	-1.4332390465476346	-2.56682492410839	0.054875011494829644
-0.5339712264035132	-1.4476026362589822	-2.5267481634890467	0.06595934938820988
-0.5598765536559298	-1.4617727398283753	-2.48643902709487	0.07722017985019311
-0.5866853953748244	-1.4761024809870955	-2.4462349080578445	0.08875898479363595
-0.61532952117016	-1.4916008673945855	-2.4078224156439396	0.10076646417979503
-0.6453920306543405	-1.5077480970488844	-2.3686316239941174	0.11456972426624845
-0.6768968536587548	-1.5241543376662285	-2.326516279171831	0.1288064213855975
-0.7092935146708756	-1.5415365501162026	-2.282850933040739	0.14448968042694948
-0.742707839608451	-1.5590577541417914	-2.235508627680093	0.16077251137396115
-0.7755384674766919	-1.5770585092386042	-2.189512716149884	0.177733447906793
-0.8082177816282259	-1.5957519437717296	-2.1441520395070177	0.19399555784184083
-0.8406102288648822	-1.6143302716748664	-2.097563228829865	0.2102242684230795
-0.8722330346793264	-1.6345476129623622	-2.051442535624283	0.22697938558234274
-0.9038782509099175	-1.6566400201439513	-2.003166914885286	0.24372032623015555
-0.9351421762563964	-1.6787150221882907	-1.9570212979205133	0.25996858978186477
-0.9658646677520085	-1.7013576715545025	-1.9134893969908986	0.2749592496164279
-0.9959773208671346	-1.7247943418478777	-1.8726305192378934	0.28890639683984015
-1.025183998835967	-1.7489884815039352	-1.8346346192369871	0.3012598157229391
-1.0531349515668613	-1.7736999750396838	-1.7956873144645202	0.3127608074546532
-1.0798666164032857	-1.797466295319011	-1.7535565331250926	0.32359967695412706
-1.103471400959252	-1.8189360914606487	-1.7093691514710179	0.3368638613443717
-1.1224138773172871	-1.836700395223437	-1.6618206250312166	0.352708162803673
-1.135494555825408	-1.8483053559218723	-1.6094258249180295	0.3715403243884004
-1.1391180450402167	-1.8525871243718295	-1.5501695104687039	0.39453369426901447
-1.1311945602172098	-1.8482173259023118	-1.4813853730853406	0.42318183538173565
-1.1099308140524315	-1.83336838778148	-1.3998954106836752	0.45930822121826803
-1.0729190770535726	-1.8058913745631755	-1.3055955666823473	0.5028150829669759
-1.018471426818011	-1.7651753340502676	-1.2001506971875506	0.5532964987320089
-0.9442362727547234	-1.709699698986051	-1.0859709592744318	0.6117770907546295
-0.8491550414610096	-1.639537804165863	-0.9622375380738928	0.6791203263748186
-0.7329082718639757	-1.5537472582804845	-0.8287560056705215	0.7544038778405061
-0.594991571576505	-1.4521211494823532	-0.6859702199082742	0.8370523244226324
-0.4348267218497526	-1.3348739402982894	-0.53365757047489	0.9266661329186824
-0.2535923624757803	-1.2016035130585667	-0.37202021322997547	1.0233739575272705
-0.05142131355376721	-1.0532342481917243	-0.20233936772181654	1.1272859187681514
0.17166172906648286	-0.8899843406972712	-0.026376654143789702	1.2362446279643622
0.41402532353294474	-0.712912746331197	0.15462056471834765	1.351373592406121
0.6748502413146403	-0.5213014473612203	0.34135898998302416	1.4734703365717707
0.9531117595249693	-0.31534712668595066	0.5355984018157297	1.601890885590422
1.2484381839475218	-0.09539203128277321	0.7360296427135716	1.7367531505670608
1.559639056635692	0.13768286777330657	0.9419149012642413	1.8764380489474088
1.8855289518339395	0.38327363898411804	1.153285524597598	2.0214056985917495
2.2252613849473724	0.641723899679462	1.3683633666237192	2.1722914163339544
2.578239905745695	0.9116261581204111	1.5871648429248417	2.3285171184553164
2.942919820081714	1.192611470621173	1.8090390752819074	2.4886188957641617
3.3189334814207045	1.485317077615686	2.0342743852552467	2.6543423737696177
3.706090284542815	1.7890097119085948	2.262731043290537	2.8246457989129365
4.104342611917793	2.1032363167540042	2.4962256063777426	2.99969597192538
4.513162991325552	2.4272513880994473	2.733248553256357	3.1785968943921494
4.932949028528731	2.7608255544033784	2.9745783837905138	3.3602434700186423
5.363257391114311	3.104267476910593	3.2204266801275545	3.5456866943698717
5.804261211896068	3.4568217267803023	3.469792508841203	3.734196517978406
6.255370794776068	3.817409700560101	3.7231576055776445	3.926006711594627
6.715182302638624	4.186427250386936	3.97853150806883	4.120628319372894
7.184425706467742	4.564628289527901	4.239262580423958	4.3185492809727055
7.662678828869172	4.950808152781244	4.502905210989565	4.519470184451134
8.150265825766242	5.345455287632867	4.768393463071419	4.723181150771191
8.646398708376656	5.748199286266368	5.0354462071501835	4.928194294984124
9.150852067935766	6.159147173427702	5.303863027024439	5.13486489223995
9.66262653142206	6.578940813863628	5.577048756622625	5.34311782044553
10.182535103327682	7.006455029121293	5.854076155269882	5.553916852908466
10.710505144333831	7.4413202334622905	6.132565723619553	5.76810295075132
11.246118423951478	7.8834739571504535	6.414525901714033	5.984307998201163
11.790105774190373	8.333588501972509	6.700059813512005	6.202745104281771
12.341808537571922	8.790077678608935	6.9888524570728086	6.42383979799375
12.90097840631074	9.25281357404036	7.283392094389162	6.6474120263979
13.466771647167578	9.721803565433467	7.5844077994346675	6.873974454746062
14.038437345632973	10.196361108672395	7.891279709884699	7.104222541936869
14.61592583548815	10.67546091101635	8.200690044692612	7.338379256374237
15.198294498873732	11.156516480381253	8.507980822451064	7.576064928679954
15.783769372045024	11.639504171805754	8.813242681931987	7.814554315949338
16.370520305833754	12.123061206273105	9.117769699092992	8.052719145852558
16.956896228292244	12.6058263954743	9.420327074354896	8.290315246140707
17.539852103633795	13.085431713506026	9.719108000472671	8.526060762535026
18.117704676032343	13.56046527483189	10.008796735995295	8.758706877329775
18.688221396389622	14.029687185024164	10.287661243037286	8.986921032363716
19.249688936969612	14.490560524632317	10.554588425877302	9.208673664682697
19.80068537050436	14.941918867330001	10.808705613827428	9.424610429841737
20.339135610049855	15.38260609163267	11.054600708206314	9.634391909695356
20.863899505501706	15.812661800987016	11.291102032883561	9.836852433672497
21.374353080658302	16.23090912072403	11.520231730653842	10.03317565045283
21.87045749347731	16.63699785235238	11.738896626578754	10.22419230864089
22.351933104191463	17.02998338864761	11.947525081303212	10.410372617398941
22.819556877455707	17.409998333446687	12.146587113864225	10.591672802698207
23.273409640333075	17.777608518669684	12.339560742302652	10.767224635374088
23.71431684644458	18.132542549784784	12.52653235628447	10.938441428281417
24.142834491953653	18.475425754979717	12.708068211724155	11.106510547475418
24.56030244837914	18.806940034986766	12.88518875368248	11.269923786186455
24.967310566026867	19.126590514045766	13.057523368449441	11.428341032284779
25.364333260702114	19.43444653759728	13.224809662320752	11.582446752645895
25.752239228364274	19.731199500367907	13.386102965518726	11.732468815213563
26.131575474217726	20.01717268108837	13.545708001102538	11.877754536544408
26.50308569739272	20.29294319303122	13.701618179539881	12.018625830521152
26.868094328708466	20.558711558113135	13.855418640256703	12.155250502640472
27.227338722928955	20.815732666737013	14.00523180185408	12.28893607803314
27.581179809187283	21.063934133071456	14.14990701158667	12.419027171020337
27.93029883600148	21.304334919532423	14.292636167192676	12.545302837848315
28.274107104450568	21.53611874137457	14.431989053605747	12.668330309831298
28.612586611829848	21.75977451029904	14.565742373457093	12.788421801918771
28.946206167519872	21.975622018167186	14.695445010661945	12.906118782704759
29.27569385497657	22.18423897341283	14.819985283787236	13.021502389461768
29.601503178373548	22.385915100428345	14.936927912205775	13.13528514632611
29.92340915189014	22.58088227899363	15.048276963017564	13.246693183705613
30.241347817610055	22.769666432978923	15.154215940491678	13.35574032802155
30.554890056116584	22.951202049446174	15.256560544961943	13.46294350910037
30.864461698504545	23.12619333333979	15.357060557332492	13.567467019474808
31.169405037091394	23.29392226653026	15.45202294175253	13.66913067338702
31.470290015702908	23.455093523514456	15.540786476676384	13.76919814110066
31.76713756357613	23.609733170760094	15.62469755025499	13.868295144902742
32.06037306749115	23.757375383629892	15.703909122071572	13.966144744212103
32.3486571781277	23.89860795542353	15.779265620258364	14.062505046395984
32.630652060861784	24.033603025810454	15.854538656669524	14.156190697684028
32.90711830695073	24.162620886259973	15.927724103594594	14.248575853944338
33.178465749051306	24.284859800378115	15.998252329281184	14.340241262240225
33.44507850375502	24.40142358690301	16.064740804513796	14.430370983704888
33.70647862993257	24.512381186266833	16.126692096477452	14.51980155832167
33.96335895833429	24.617796872064133	16.18601865590761	14.608239040447952
34.215714977003366	24.717961210506264	16.24577239776729	14.695068318517574
34.4629668334639	24.8136338271667	16.303388018267054	14.78002097388675
34.70491967500042	24.905773517929276	16.360964005347284	14.863308192990559
34.94214596508298	24.992622743614394	16.416771109855866	14.944912134313114
35.174724975498926	25.073682600126535	16.466402319140485	15.025710173212588
35.40261369051375	25.148741337110113	16.513819478425514	15.103789974828914
35.62501399283295	25.218352871806935	16.558896403216973	15.179781987321876
35.84135730710257	25.28213741467035	16.604432715594506	15.253434664151705
36.05218743713008	25.339004466626943	16.64999232943843	15.324017554104563
36.256155261110756	25.38966230083629	16.692995106276395	15.393776964047545
36.45317314405296	25.433763677122418	16.73549314890574	15.461010197749259
36.64244464519042	25.471733522590387	16.77559517262817	15.524553855816338
36.82417834009383	25.50276914972072	16.812538000541732	15.584962197700063
36.99831947368469	25.527696471502203	16.846021116678642	15.64184790341426
37.16553960348078	25.546847652928403	16.880269040567107	15.694652701944946
37.32514348353219	25.560365073796028	16.91325307273416	15.74493387080896
37.47679978110154	25.568365249559516	16.94376221936654	15.791313414777177
37.62011231995104	25.5707385552221	16.971869609874073	15.835513385746568
37.754336495812275	25.568730604779446	16.996246077587298	15.8767004958283
37.879814779641464	25.56113600429573	17.01851031594085	15.913565914090064
37.99547903717405	25.548269035326868	17.035065060650574	15.94682951647231
38.10287710673218	25.530183217971775	17.04573656056707	15.977884113994193
38.201190236822484	25.507065153412377	17.05333577157889	16.005889779823715
38.2900787844507	25.479199094646923	17.059589683410522	16.031107261587373
38.36902156268859	25.44706466306878	17.059796886611906	16.053658761450777
38.4381985576607	25.41047501247119	17.05840236278483	16.072525763571786
38.497409083542586	25.369677813748986	17.054065421115045	16.088086308754445
38.547181894659985	25.32462157922977	17.045031819560478	16.099605061472946
38.58795348304317	25.275008633124436	17.032702124238906	16.10849358491105
38.61955289733616	25.22140766597508	17.016557432017954	16.114225016380914
38.64300799019816	25.164121845713026	16.997401273455054	16.117741257935833
38.65842518313574	25.10279785092325	16.979356063627378	16.11776438755662
38.66563566712129	25.037993053654617	16.959102498787427	16.114843970355125
38.66517206537595	24.969414944389175	16.93733200055862	16.108609949619375
38.656886552569745	24.896637009069188	16.916080031799165	16.09966735035741
38.641483479757895	24.82084234065091	16.891394379057825	16.088308753021337
38.619474858372335	24.74159327091092	16.86557229200929	16.075496692982536
38.591056525614455	24.65923697777458	16.836110047836048	16.059734493182383
38.555790843244665	24.57360425021563	16.804867299485817	16.041184875174427
38.514163507596	24.485444815090382	16.774567938526456	16.02198509787562
38.46652768728067	24.394293964448906	16.74438456656812	16.0009123518251
38.412951216753676	24.300447541403724	16.714446654547796	15.97755294552983
38.353843533359516	24.203676579039843	16.683693833343842	15.952973000923436
38.289050608090164	24.104545405191047	16.651768720130057	15.928173095962148
38.2200225822008	24.00360816212629	16.6166875624462	15.90262591140866
38.14670737736344	23.900743318901444	16.58094781996276	15.875882681336178
38.06848145651041	23.796575001595563	16.542078990861135	15.84716797194291
37.98551308979005	23.69075079543153	16.50549050153012	15.817837732051053
37.89862616488688	23.583941205651147	16.46784895418672	15.786862560547355
37.80828305986194	23.475962949268723	16.426100123521742	15.75325774712386
37.71408097370636	23.36741612850972	16.381473004519464	15.717601020636726
37.616565629234245	23.25758908630848	16.335353699638087	15.681467983094969
37.515851990346036	23.14740537234615	16.288239921925374	15.644065075932781
37.41212349495037	23.03666632055759	16.24312057219563	15.604054814258758
37.30485317216881	22.92641649868324	16.202646900616276	15.562017109855752
37.19466130563666	22.816536492459452	16.16019772615307	15.520033822105951
37.083179496140176	22.707910348136704	16.118329548873106	15.47780549455371
36.970440269578404	22.601527918609392	16.075559036231112	15.435374298276814
36.856007421955546	22.497801257480013	16.03221060104594	15.393180989872167
36.74083939651791	22.396420264101334	15.993503650875079	15.351131527777637
36.624964460466344	22.297700086897702	15.955544501754828	15.309068582685981
36.508960302111916	22.201991017505904	15.918848005247748	15.26757976647076
36.3926562086149	22.109673500457948	15.883466510904798	15.22613404042934
36.27682922005227	22.020928892521386	15.846664571597008	15.185951336299818
36.16101981087077	21.934663840021734	15.804870276720502	15.146437088997558
36.04488601002112	21.851640624901336	15.763019116523678	15.106123490126016
35.92880331513875	21.770877131444568	15.721986128368409	15.066249365398159
35.81283524258149	21.69267267731491	15.6797577506305	15.02600913938946
35.6975044875925	21.616363785391293	15.639038897663674	14.986999090712647
35.5826406386662	21.54277177095781	15.59584063874285	14.949222881820837
35.46915631661122	21.471377211902492	15.554800625508772	14.912739986566155
35.35631672954365	21.401968172088356	15.517252114882444	14.87642151456299
35.24551695389618	21.334381744436257	15.4799691783159	14.841736961223802
35.13673752598479	21.26888753966286	15.443297339945309	14.807442956287518
35.031458745792904	21.205481931257737	15.408190621108195	14.774459197082628
34.92982930942097	21.144036061700916	15.371561353394828	14.743220057552177
34.83154961979918	21.084624329919897	15.33519142747832	14.713415995794051
34.7375636804694	21.026268828310453	15.301263625817194	14.686028757194514
34.64734361952703	20.96926443533328	15.26998589753169	14.659578132323613
34.56068976160097	20.913739057079628	15.241352572570223	14.634512476038735
34.47732821056426	20.859684763305108	15.2134936381771	14.610941722782895
34.396803216087676	20.807627605258727	15.183361672174467	14.58936982144452
34.319230428889774	20.75730916084949	15.15522267173488	14.569345243403204
34.24375026631965	20.70695197996901	15.127961333536373	14.55192182424011
34.170059288048634	20.657740600552962	15.10402301625411	14.536648116889511
34.09783601640583	20.608314026234996	15.083872443537855	14.523489708667004
34.02718773172129	20.558299759762217	15.064682910987898	14.511246251612873
33.957182374938576	20.508187398635446	15.04518849625049	14.500327733191998
33.88926800217172	20.458263903057503	15.02322349505999	14.491291658738122
33.823745009006835	20.408195303141728	15.001823929877116	14.483204459698172
33.76034384416984	20.358545077275735	14.980976198895409	14.476508490170406
33.699949567188895	20.308953135359676	14.960119971449341	14.471861473774233
33.641907757276506	20.259614938522798	14.94008380390172	14.46808643382483
33.58742715957701	20.211287032660525	14.920256722774992	14.46456611861727
33.53632648891812	20.162971449289497	14.902260160920608	14.461615315671374
33.488316158001076	20.115024922032763	14.887019600683061	14.459455842164608
33.44314750944066	20.06743976975263	14.875434923829635	14.458956180251596
33.400920573203074	20.020022816713873	14.863901834016046	14.459350649650112
33.360328983373655	19.972346919295035	14.854935650556106	14.460495066653737
33.321219665296596	19.92351283652304	14.847280648880663	14.463209034816787
33.284286044094316	19.872867611564516	14.839896632899801	14.467204452449863
33.249421479128685	19.820862568467966	14.832800591672271	14.471395741179473
33.21586911285746	19.766725427705527	14.824738109440075	14.47610455982975
33.18295576224385	19.711578532466785	14.815204433329155	14.482756639825611
33.150566823673856	19.654777032756588	14.80351563999054	14.490431263783591
33.11821723911615	19.596421808220487	14.790698081456021	14.498206118469051
33.08559277672482	19.536828871690265	14.777289875202575	14.506503899424525
33.052557245550254	19.475246071711563	14.765540569421432	14.51572046117933
33.01917042850793	19.41132363778274	14.754537137163908	14.526415360745407
32.98497934121821	19.345980213075624	14.744608736734643	14.537871569687535
32.948738046845406	19.279328587323118	14.734506929096998	14.55107664565837
32.91042346723019	19.211034397019944	14.725145473105004	14.5658245730651
32.87066777090357	19.141179221996136	14.717379505952586	14.582272343960568
32.82887710824758	19.068984931887094	14.713552766592015	14.599303882436688
32.785601322345954	18.995106040143103	14.71425145612683	14.617345244549007
32.74199545551454	18.919274397866264	14.718111410423395	14.637016422578212
32.69751217129829	18.841718985112696	14.722850533168035	14.657590209445345
32.652589087024495	18.762665231958696	14.729099269926833	14.67909130426532
32.60743736549626	18.68274931967698	14.736982468250494	14.700885380549446
32.56262589102792	18.60183822537543	14.745498390324466	14.72261294256203
32.51818388115474	18.520207162072044	14.756735898031968	14.743959411077855
32.474260250710586	18.43849037690744	14.766909469731525	14.765508752858755
32.429926938159674	18.35685092753843	14.77930314495573	14.785940903506171
32.38615165552344	18.27494555164831	14.790599075262865	14.806365142272256
32.341510310325226	18.192678232601498	14.80147586313672	14.826608570250475
32.29556762252228	18.11004195329635	14.813265280161183	14.845737549013524
32.24940062125895	18.026968843651293	14.824965553305066	14.863810416555548
32.20156733421207	17.94375209821778	14.840032253192991	14.879863417089773
32.15207601686846	17.860312075413965	14.854027015551292	14.894052532873966
32.101107990392194	17.775931023424167	14.868514912777032	14.90648890754569
32.04832735047764	17.690993445395726	14.882200970464808	14.916775458580899
31.9937985387311	17.605401029351697	14.899114835722171	14.925429648628267
31.93748528284199	17.518455196590796	14.91478329908407	14.932726000495052
31.879726697389103	17.43205897783656	14.930906975855406	14.938440350926735
31.820803721383527	17.345675084927453	14.94707754202925	14.941980828414044
31.760657083450287	17.259651815750505	14.96287061887916	14.944268648137067
31.699017728396413	17.174526985572882	14.979048818859209	14.945847142604883
31.636815137907632	17.09033535689322	14.995430187792222	14.947117016420616
31.57338750982013	17.006741424608595	15.014776690592265	14.94734155561062
31.508339482469626	16.923304811322698	15.032340999628756	14.946649473359528
31.441373696858726	16.83963432713598	15.052280409986299	14.944479869957643
31.37265821143461	16.755244165005934	15.070326665245656	14.940171423434672
31.30238032735691	16.670269693521355	15.088010945954023	14.934990562363991
31.22989284897722	16.583752115845275	15.10473039324662	14.927616188311733
31.155106134643983	16.496047907055566	15.118562953077255	14.919630915994953
31.078121047304847	16.40806186256319	15.128528821057257	14.91050565345431
30.9992313694296	16.319320779386704	15.137128669549256	14.900267565293863
30.918033716133895	16.22960335680486	15.141319887338222	14.888607100404533
30.835576564190404	16.13896932756823	15.142283808707937	14.87581545611604
30.750880338797273	16.04905146628206	15.142512065868212	14.862360165392266
30.66499547848293	15.959995479863212	15.138286195264914	14.847788346166807
30.577587345811132	15.872162835216214	15.133765280420233	14.832392659139309
30.489287107788577	15.786543442583417	15.125669911616631	14.815666082865024
30.400322988737642	15.701957960455989	15.116622095747879	14.798494266057606
30.311521326048208	15.618872871938393	15.105515965863834	14.77972922982321
30.222809889958473	15.536838338774063	15.093400609787556	14.759779097123541
30.133251870115267	15.454828926529377	15.076744266089028	14.738212630809366
30.043477164578846	15.373442662852185	15.057155344711255	14.714608243057432
29.952952096011522	15.293653494165145	15.03452084954991	14.689266945302538
29.8623847745001	15.213767601472721	15.005226914213873	14.661735985175342
29.77186221837788	15.133848856881988	14.97460416464481	14.632416851142564
29.68115554738944	15.053343819343368	14.939457191241448	14.600555084046253
29.58982401483835	14.971849247404146	14.903259830471582	14.566910144698975
29.497394084987178	14.890408244756879	14.862956277463994	14.531531309728653
29.40293572857238	14.809175243016261	14.820022079273462	14.49518910904412
29.3065759182357	14.727622996287007	14.773429967965049	14.457689360874335
29.208968573358266	14.646649241407374	14.726871571015629	14.41874909130983
29.109872794917287	14.565951118515763	14.676770454820584	14.37897342535501
29.010026306958768	14.484818821989194	14.622582560198095	14.338262277425386
28.908699320574865	14.403657565654514	14.57052998597428	14.297641247313809
28.806278651528206	14.322118153946732	14.513557964912346	14.257756506290049
28.70266264307245	14.240114262598015	14.455881972145836	14.218215802879753
28.597670951731132	14.157446754411193	14.39390713737761	14.179021386684365
28.49128932626232	14.074024411061867	14.33085786026471	14.139206362293365
28.385305704010015	13.989808938505734	14.265874990504745	14.099373840347667
28.278968910202238	13.904773342261336	14.199642529787436	14.060631060785488
28.17198162420659	13.819159901690558	14.130738005501845	14.022566657458796
28.06473703946632	13.73297369069776	14.060282571514097	13.985869198054528
27.957284899017342	13.64598222248192	13.990927124720242	13.950010321085303
27.850279446409708	13.558758554929382	13.918677996947583	13.914871196722599
27.74414730140434	13.470911721823288	13.846133708032331	13.879627937888317
27.6398172643405	13.382724643274482	13.77054625469653	13.845155914984453
27.538027647404974	13.294819944366825	13.694194657615492	13.811251512065574
27.43849738479136	13.206976381219816	13.615371829184038	13.777955341252941
27.339591329069282	13.118792046292487	13.536034572816606	13.745121806104224
27.242488284148475	13.030739319770326	13.454910110084313	13.711615060390644
27.14763120584451	12.942310486490566	13.373934541914979	13.677750684886757
27.05557315435862	12.85366834280682	13.293919651955937	13.643408772195949
26.965699031114156	12.764262847145948	13.21337841404562	13.609140127661702
26.878215342104244	12.674936864781776	13.13097463082166	13.574230053423175
26.79275642490693	12.585792723239376	13.048167668885668	13.540131945416968
26.70841790672317	12.49674097279514	12.967250006686328	13.506269280856788
26.62476485353474	12.407988391433527	12.887667445630594	13.472545166034873
26.542374331321394	12.318836544504677	12.8093755704115	13.440024818704142
26.46175477200115	12.229489913129155	12.731466644348346	13.406986457398869
26.382532630002768	12.13859621584646	12.655835237234701	13.374471746357102
26.30428550153738	12.046921359534288	12.579897263651375	13.342512561594448
26.226516763800568	11.953879158366473	12.505712818910329	13.311459181512934
26.149017163352784	11.860438223835269	12.431486815689178	13.281148803790504
26.072586407557587	11.765351680025695	12.361595861522108	13.251777223838827
25.99602038183815	11.668860492205466	12.294946191807206	13.222947648642496
25.919106357832337	11.57121804436278	12.228391137824087	13.194542924906475
25.841837859547503	11.471077258390723	12.164999969097591	13.167224695320858
25.764084222472167	11.369843321268975	12.10466539072206	13.140020590400448
25.685430625960247	11.266779244195188	12.047939903077072	13.114105986384637
25.605966035659158	11.163441573027198	11.99332406697414	13.089176359448466
25.52634927290798	11.05932249900071	11.94314413127069	13.064837965583525
25.445785220718935	10.954348638490954	11.89485242294678	13.04188673298846
25.36479975264494	10.847592573363691	11.850064042715063	13.019774243164688
25.282435498367395	10.740297847714928	11.808752555503009	12.998225614070302
25.20034625600224	10.632398454331678	11.768545178216076	12.977902188334781
25.118466604529065	10.523609366611158	11.730701367266926	12.959571821235432
25.03677766672619	10.414885595555562	11.693581965015305	12.942740707253328
24.95649578314552	10.30605669354354	11.656863628807208	12.927129304895018
24.87798039277783	10.197392113626334	11.620899788561534	12.913267450588053
24.800361131990147	10.089281524314915	11.587007950767854	12.900387595649626
24.72413458482564	9.981798696679256	11.552212319182999	12.888846342309659
24.649951690286766	9.875112428044673	11.52155208564909	12.87824840338177
24.57739112682032	9.769977141706448	11.493029137089096	12.869743582654891
24.50714428358213	9.666239499146956	11.464155939973889	12.862538721901277
24.437273928199964	9.564404740005443	11.439491852629095	12.855878639553461
24.367984485303747	9.46404027439379	11.417889787301554	12.850213317349702
24.300157391936388	9.365496938183698	11.400192856424654	12.845744697061196
24.23287649901187	9.268247038520888	11.38554838115904	12.843808739512955
24.16534887460738	9.17282089519439	11.375789391366007	12.842768075853083
24.098712000266655	9.07899113481884	11.36869422230782	12.842939762348568
24.031808292125344	8.986553684695377	11.366428216682785	12.844981707491232
23.96401938545046	8.89566556109236	11.362625398036766	12.849024684449354
23.895674318687295	8.806575550577879	11.358949865221575	12.854568661610323
23.826246492771254	8.718785881871264	11.356606067801025	12.862393606402826
23.756738914659945	8.632075860558036	11.353756339234598	12.87193436856487
23.686781977679015	8.546718929203777	11.352535259881918	12.88281348224098
23.61604636549375	8.461929846519496	11.352431585645233	12.894677851245165
23.54378278865575	8.377928700832623	11.355492465119575	12.906469944856779
23.4722489265089	8.295278647502759	11.357098834608657	12.918841632858589
23.400538819052233	8.214429032491656	11.358408710571915	12.932145351875949
23.32885850298421	8.134857084251495	11.359082465073543	12.945954454020212
23.25771941473362	8.056840869844097	11.359329046397065	12.959219373098943
23.18665152879729	7.981068071344909	11.359647728775132	12.971868616784299
23.115436754306714	7.9074000455950255	11.364326256792744	12.98453445221203
23.04460509991381	7.835993283804136	11.367014647351843	12.997318669891273
22.974551630328477	7.768197740887251	11.369053439978568	13.009832837316836
22.905435475324047	7.704897566462261	11.367862066982283	13.021576008302459
22.837464529853058	7.646226063849913	11.365621586040906	13.03288560916678
22.769731337202206	7.591766067574774	11.364835715029276	13.044080161109733
22.702005361606574	7.5412384008731514	11.364018934913496	13.054876449958071
22.634149185778202	7.495193563215244	11.36255458742118	13.064471887963998
22.56613729096835	7.454636077743554	11.36292660753898	13.072886773370252
22.49800744219774	7.418750808473141	11.364008122731367	13.080902764750295
22.430093328635433	7.3881602493586565	11.360973643939325	13.08713877504425
22.36140772017118	7.36245974589223	11.358595253592458	13.092123158853651
22.292411399867348	7.341285418989443	11.357666954087902	13.096145514329445
22.222763151477498	7.324239798465929	11.358808660125623	13.09923956363173
22.153645817031894	7.311193000318241	11.357766469265375	13.10188779836834
22.08476906979663	7.302570413277747	11.353815710811501	13.104208085074461
22.015689651445552	7.298034363882645	11.351075537766306	13.10622712511674
21.946377797960217	7.297962552902718	11.348974168754145	13.109008959914028
21.87710342215401	7.30151213707858	11.348739975720285	13.112253950147249
21.80760741033554	7.309399332243264	11.349319618488948	13.115268861213279
21.738315961774912	7.321044137718312	11.350273720694254	13.118918708559965
21.66895121322468	7.337092703418768	11.353206544553263	13.122642801525627
21.60005055225606	7.357470143284327	11.35582765221996	13.126407477021143
21.53077529625603	7.3817242728777	11.359448778373654	13.13007462260673
21.45961429343256	7.409506041509308	11.364555118526344	13.134114005891817
21.38701692732304	7.440507072046941	11.371722247334384	13.137223516147584
21.313635678537317	7.474192280316749	11.377921423705548	13.13900196747806
21.239035054509102	7.510013676450154	11.385010314963706	13.140790182082382
21.162891232720444	7.5477134235332	11.389359218291117	13.142702778645393
21.085085750425872	7.586442678380698	11.39305036686564	13.143447535504025
21.005637461914407	7.626644224758942	11.39832114935204	13.143850855708672
20.925749016179488	7.6673852784340175	11.400466718888318	13.144692011593058
20.845080843715923	7.70884589396308	11.40106238495172	13.145105071718485
20.764146906719567	7.750968622013718	11.400079806004438	13.145207097998298
20.683614365319052	7.793964640257755	11.397987104781242	13.14404110721949
20.60295234765764	7.837372189411864	11.392343177060255	13.143235922397
20.52213599012055	7.881050616443419	11.38568147963972	13.143212984981428
20.44165291516845	7.9256978891501575	11.376053310597563	13.142542519817829
20.362598726016646	7.97166128787088	11.366014084713344	13.140973541166641
20.285059492125583	8.018032493232528	11.35588114625106	13.139960712059278
20.208112969251772	8.06497638568591	11.344398325447612	13.138237179772396
20.13043385884054	8.11282740103184	11.337069349604771	13.136373749418048
20.052266995747022	8.16136760576439	11.330274838904806	13.134550429043687
19.973821599838658	8.21121214045742	11.32258714780391	13.13297643087163
19.894699692821657	8.26178217618397	11.314854658607553	13.13290639185119
19.81472178365264	8.312796676359639	11.308976562192681	13.132885115002265
19.734403106743525	8.36406546727897	11.304594806042093	13.133090268751292
19.65352181224913	8.416574364759292	11.301395363752937	13.134200778847386
19.57050488169301	8.469283908134281	11.29897168007675	13.13706927107841
19.48626833470268	8.523207961100853	11.297173504502432	13.140813003172333
19.40153743676283	8.577365753234414	11.293676647195117	13.145264212047907
19.316406080841592	8.631474909757454	11.28876399262601	13.15017740030585
19.230347111884093	8.685256494569472	11.285009958509612	13.156353103251478
19.142840618505677	8.736992009801952	11.28453392306862	13.16421520347054
19.054260252200685	8.787582326081266	11.284791753076266	13.173249962458911
18.964997337624464	8.837679733085324	11.28563280366253	13.183615045141757
18.87481078084855	8.887009852677348	11.286008525753928	13.194995111677684
18.783894076170736	8.93439399012701	11.28955752194386	13.20739594006097
18.693047489856195	8.980250746717692	11.293820976746273	13.219751825718681
18.602049253152877	9.023692793879615	11.296925594537665	13.233139090956762
18.51051405679738	9.06470089420016	11.302154318279413	13.248051385520528
18.419994815299162	9.103903945364381	11.310565094403946	13.263915411713013
18.330321818258128	9.141357354985239	11.319064490525712	13.279190695209882
18.242315728541975	9.17821010569053	11.32761589471983	13.294252366692426
18.15548551658161	9.214209042957442	11.338758939970953	13.30824017025738
18.06976600281307	9.24887546413069	11.35230675701043	13.321700298706395
17.985458699408984	9.282079755919963	11.365847160271628	13.334803283109464
17.9030267827866	9.314657827566409	11.378817523866006	13.347262961359295
17.822782046978244	9.346447318057322	11.393998034442586	13.359492209592581
17.7452386007856	9.377291597451492	11.41149298584368	13.37170594277388
17.670456842179696	9.407986426896587	11.430080032934677	13.383777282935768
17.597316977583493	9.437588546648753	11.44882375187693	13.394819589139125
17.526104753774252	9.465527392419288	11.469454574264882	13.406051942188437
17.4581592253641	9.491644333346306	11.489229316097612	13.417497482995142
17.39399538776912	9.516009110265143	11.509618184093332	13.429044164319976
17.333458693609238	9.538460173374338	11.530208180870117	13.441654200475233
17.276629780452637	9.559366980267946	11.553217986989564	13.455983474276762
17.223441206424265	9.577974425798162	11.577349695550783	13.470387868401597
17.17300909586348	9.594898481380334	11.60210654967263	13.484428601773187
17.125437410083226	9.610949171932978	11.628044240987519	13.498428077879815
17.080342618501238	9.624475279466846	11.653474448118619	13.511466351030858
17.038388561342337	9.636577457362755	11.678542389970886	13.524333982929832
16.999570991917842	9.647214232930425	11.702590920312748	13.537185119073408
16.96221968642749	9.656211907086005	11.72843207665172	13.549552171300025
16.92554603177418	9.664008095875776	11.755895686416462	13.561542129663875
16.889897322962625	9.670077071710034	11.785210932471113	13.572307964028832
16.85478082812324	9.675000845092482	11.815679357146125	13.579972298527915
16.819792224598682	9.678461119674973	11.846949506695577	13.585946394659654
16.785799955321586	9.679472554323032	11.879492810230671	13.590814504666712
16.75149446836146	9.678894278932013	11.913520396939681	13.593589925933724
16.71767251163967	9.67705542547802	11.95203445410298	13.595346553693165
16.68442768060189	9.673378667711054	11.99053225351569	13.59532009271349
16.651080937785594	9.66839761846904	12.031468511514655	13.59309765617409
16.617955926740635	9.661974277360224	12.073879761146216	13.588419098745977
16.586469034149633	9.653686392916006	12.117772939766283	13.581804717727412
16.55593452308788	9.644598651608602	12.162656528994338	13.573926933063932
16.526227712602207	9.634134053193424	12.208415823316466	13.565928491673361
16.49778111077741	9.622261516377716	12.256382272852257	13.556590511372729
16.470552616102836	9.60910871031425	12.306162369148636	13.545451829549647
16.444047235394294	9.594185039287389	12.357512084623664	13.533909376060203
16.418102703212167	9.57854425233715	12.407525252264815	13.521568056020755
16.392543480751964	9.562457639559124	12.460895489816021	13.508439066483446
16.36844963051722	9.544201717527448	12.515990318041682	13.495295981341938
16.345750292285544	9.524908185974695	12.570694439044	13.481133580008574
16.32434964196999	9.5048944819272	12.624470416103454	13.46517538024047
16.304302194575687	9.483259919862622	12.675463737818351	13.44814126230408
16.286389618466018	9.460163262103128	12.725999449851434	13.42969534936647
16.27068649726151	9.43587132641608	12.77192542235624	13.410579175551302
16.256455089581145	9.410292343760517	12.81627420791769	13.39193891896997
16.244266974215538	9.383366499092835	12.861624554676238	13.372331769521805
16.23404662607223	9.354599032862609	12.908170981417937	13.351702137757323
16.22517428571278	9.323373915365314	12.951214164748697	13.330837442528958
16.2169354205714	9.290828913896297	12.991338068746256	13.310161982805893
16.209801467324578	9.25649211694781	13.028789948157714	13.290323311956152
16.20233264053343	9.220312263161734	13.063620866919441	13.271451890384633
16.195474190600496	9.182480102166783	13.098293657066142	13.252171520281486
16.18930920702244	9.143080798683707	13.132852434000727	13.233003060803927
16.182772755336583	9.102114402768075	13.167650072150824	13.213127857360986
16.176537836929306	9.06036671301762	13.196119952837995	13.191513553767763
16.170870553877204	9.018031884148485	13.21800748027233	13.168774049005137
16.16518152382533	8.974810824393174	13.235508049584253	13.145101888408607
16.159674525104133	8.931361665861601	13.249054311883393	13.120686617322196
16.1544704276562	8.889039158004435	13.261273603224977	13.093918846586336
16.14862548892952	8.84792428513634	13.273091358333819	13.064891480110372
16.142620318820292	8.807004813486955	13.283017841746656	13.034850585186536
16.135687566271688	8.766950001287999	13.290948764842867	13.002790898539182
16.12775960303777	8.728285058403728	13.295306131994346	12.968261719131936
16.119480586192594	8.690424540426706	13.297506164915841	12.932693677820401
16.111331356623	8.652724791741164	13.302135388285556	12.896597587302805
16.10288609077417	8.614353499310926	13.307246140099796	12.859050769272152
16.09457214833492	8.576689736217197	13.311174703857708	12.820190010710117
16.086259039810177	8.539267263828846	13.317552791255984	12.77974881915171
16.07747491812386	8.502014821831649	13.323669346788725	12.73829857964127
16.068369626925854	8.464689294106678	13.328745071495906	12.695820358161432
16.059904007168846	8.427504509514431	13.332766547814447	12.652213587258437
16.05229329847295	8.390546507586636	13.33758038980431	12.608099811316062
16.04546089984788	8.353605382915628	13.341440052458442	12.564457569451786
16.039414879281566	8.31648751579722	13.346384629137834	12.520490421750761
16.032878609982767	8.279792361758128	13.347917077370166	12.475722022954596
16.026606321222427	8.24363135986065	13.346496199051535	12.430649452584825
16.02130737369973	8.207748612102712	13.342233012382861	12.385020331672534
16.016633608608085	8.172258917633737	13.333733620626912	12.339766805174676
16.01366795432849	8.13582986753743	13.321094974696795	12.294357970176831
16.011991699859134	8.098881696456914	13.306960950278434	12.24997056767424
16.010843007266274	8.061971929191708	13.290260726686645	12.205370860744434
16.01022957486656	8.02445969676981	13.269306665296972	12.160817660797592
16.010358844200468	7.985924155675685	13.246081883733746	12.115620789831194
16.01090530040849	7.946535567709899	13.218858588358632	12.070642138576028
16.012354895169093	7.90675889465432	13.190273807445172	12.026256945953588
16.015110257992	7.866177979695866	13.159815478178029	11.98250703079516
16.017738963318603	7.823807813674823	13.129377238734111	11.939227294846686
16.02035216246014	7.779960332959075	13.09760620908748	11.895758527367732
16.02166174360713	7.735769224615334	13.063035606530072	11.851923652548878
16.02315601854932	7.690952910842183	13.026393367164257	11.807279871086315
16.024359779021815	7.64467538777544	12.987799275160404	11.762823739106645
16.025397934575995	7.597398929589659	12.947741462159687	11.717786544243605
16.0257633267757	7.549758891250926	12.905735988066366	11.672755308022275
16.025939860509503	7.501436916256171	12.864607107186155	11.627702889540696
16.025911020126596	7.452023251761176	12.824290097851375	11.582212892366252
16.025705598069838	7.401690120700854	12.784064119300025	11.535432264755014
16.026110248979336	7.351183410829777	12.741548685023243	11.488330840691285
16.02830878622962	7.300951591459391	12.698224225370934	11.440634352007441
16.032230033069496	7.249810060602646	12.656580255306196	11.39319533198251
16.037352725227663	7.197672126562604	12.614654093535073	11.345194076464177
16.044488062691517	7.143984270865252	12.572712591316083	11.296851655852809
16.05323521749782	7.089112865989162	12.530863273417646	11.249317295595969
16.063480872603144	7.032892084700771	12.489157417744988	11.201882819630056
16.075457014566858	6.97499362999894	12.445551245952764	11.154271539046508
16.089191184360022	6.915018114810131	12.40352256610522	11.106441546626735
16.10327221468613	6.853262044432424	12.363278108912883	11.059496586969571
16.118547761401306	6.789105108810653	12.32571408815338	11.013260046118777
16.134127241026277	6.722120422645624	12.291157336808187	10.967864814752947
16.150379938624575	6.651663658738739	12.256486407916507	10.92393213385717
16.1663783284495	6.578115593499286	12.221754823831786	10.881095096069394
16.181616937103044	6.502762711631716	12.188917580396346	10.838132140248671
16.19655344595917	6.424952329309141	12.157875783242467	10.795075528770582
16.21083003794734	6.344130335220073	12.12758873657025	10.75243005768089
16.22384915225551	6.261760875034032	12.096878724440687	10.710073913869422
16.23501108784831	6.178022036691487	12.061448214353163	10.667972395497356
16.244681642812065	6.093187858359455	12.02459005443536	10.626937725619227
16.25173934537245	6.007167278900916	11.986070271361989	10.586790873857964
16.256497136722064	5.919628913343152	11.944738712493702	10.54609538689962
16.258736897325925	5.831741741181399	11.903679140621184	10.505184631624715
16.25963048613326	5.743201794905068	11.859566404477569	10.464891027546255
16.258844466528835	5.6538799492059075	11.813945102937522	10.42599758284797
16.25618368943082	5.564323967007257	11.764282597067194	10.387921659107043
16.252007159135466	5.474341309635402	11.713022674895706	10.35040077758286
16.246330503569194	5.383934020995211	11.661732646327042	10.313362286512419
16.239869169189248	5.293565985062616	11.613859812646682	10.277278521201184
16.23213183586931	5.202683090044211	11.56693200955509	10.241587398540247
16.22324380627376	5.112216845429816	11.5207651105211	10.206324426517568
16.21295830400087	5.022819228033868	11.478287726621634	10.1717012968839
16.201173364524074	4.934864287738519	11.436643521462496	10.137701202828792
16.187733808106255	4.848707091125274	11.397238306621777	10.103138985889547
16.17327451110005	4.764248664061971	11.358116991300072	10.06782274431411
16.157887794931707	4.682074866046334	11.322333642627186	10.032513409808015
16.14132828394696	4.603174379164543	11.288905440223747	9.99616500712745
16.1229556483671	4.527223462406314	11.257727005895607	9.959447753525662
16.10247293873685	4.453992359846641	11.225943479593978	9.922232327740028
16.080447255205048	4.384772013093596	11.19407347046482	9.884786937301758
16.05711436927793	4.319455958271539	11.16188735955141	9.846498301675407
16.033330792869837	4.257884701211948	11.128895253087158	9.807673333137629
16.009430919057703	4.2004633552816095	11.096139351183243	9.768247683445457
15.98490297486946	4.146902221079296	11.063309680048397	9.728944947200505
15.959302634361263	4.0981006268905	11.034902181756891	9.69048828069263
15.932485002319707	4.053384986342567	11.008003028391183	9.652064089860977
15.904531097389272	4.013284561323028	10.984563001896918	9.613857134415985
15.875148279538491	3.9781925757118253	10.961050927351407	9.574897662118717
15.845615265925973	3.9481465137125373	10.939168923615847	9.53561363186085
15.81511771766165	3.9237543022607286	10.91868724433039	9.496903566153481
15.783755402622644	3.9050033500698222	10.899706169996442	9.458489459681667
15.749664038127339	3.891551379857986	10.880350585957395	9.420566353018092
15.71342850016492	3.883374061326483	10.862591864289525	9.382063671252414
15.674788965742648	3.8809309280374698	10.847192153485585	9.343207848456503
15.633681801283052	3.8840808515761522	10.830439321391374	9.303342391213773
15.589608489464206	3.8931934031630155	10.81350056135578	9.262185692744934
15.542972416424556	3.9073700649021617	10.795925005553547	9.22067232638842
15.495153184434772	3.926878530559853	10.78151095100742	9.1795465861417
15.444671938782909	3.952138391061227	10.766820834642616	9.138717150820462
15.392836906399074	3.9823161108167002	10.75105861310315	9.096442016320028
15.339040359687992	4.017690777264834	10.736000412749323	9.053391939030037
15.284716236640264	4.05864857949892	10.720012028645211	9.009564732832533
15.229019638330517	4.104523075382983	10.702044087021521	8.965477866169719
15.172681556103209	4.155069258465461	10.682824142344524	8.921135106330652
15.1164028984826	4.209824492878942	10.662752457714515	8.876878018412816
15.06057333152758	4.268360533543671	10.6413854140512	8.833536913128189
15.005316963000782	4.330631632469662	10.619290016194485	8.790249517341614
14.94946153648206	4.395733872937662	10.596903469415903	8.746101781750104
14.893744565972657	4.463321392173852	10.577259932581496	8.701466321465373
14.837672734363773	4.532011604293965	10.558997211580428	8.65652101672112
14.782439064641144	4.601930455381125	10.542407215604568	8.610858157820754
14.727608246617223	4.672976630234728	10.5299582963015	8.56570439908109
14.674234493956689	4.7445902222059155	10.519828249258403	8.520071884657009
14.622020741097904	4.816854630407887	10.513658474449208	8.4741621672643
14.571223511216914	4.8893891388291735	10.509255379556292	8.427307141453932
14.52124164057947	4.962300822993224	10.507471204897584	8.379539535180895
14.472018422874402	5.0360211803413915	10.505591844855122	8.331826560154326
14.424695417117952	5.111024021385053	10.503642638905216	8.28482476363794
14.37884946532191	5.187451864373318	10.49968379348401	8.238332524724957
14.33542026275159	5.266302513726131	10.495461591078062	8.192277930161936
14.29334648233867	5.346147780874016	10.489311733344188	8.146793151862854
14.253777248236226	5.4266552873889315	10.48022863310647	8.102332981452918
14.216410773620616	5.50839734215935	10.471279072858266	8.059156019728972
14.181533883335625	5.590726303071928	10.459996039816756	8.017660089406931
14.148430618993777	5.6738969803752255	10.447372252217955	7.97866972750559
14.117609607881823	5.7565680650827975	10.433043625954616	7.941573960371508
14.08932521626613	5.838791921268857	10.41830147527917	7.907306625055827
14.063622892543876	5.919922375276127	10.400085657573996	7.8751256268836896
14.041088696357642	5.9996931428161	10.382703550117412	7.844714723582324
14.0210178368754	6.077047621333985	10.364685426571834	7.815279151676257
14.003925904505541	6.153555853081683	10.347024204050374	7.789149164042511
13.988218759128948	6.228578834261537	10.328076478196213	7.765233955675656
13.973886358290983	6.30157417243483	10.308298481743504	7.743498065182054
13.960654835244354	6.372604926655817	10.288537621740476	7.723954210863756
13.948296149326204	6.441830202034703	10.265616694142063	7.7046956437471374
13.936818428202306	6.510359766880556	10.242239387712754	7.687550688177375
13.925864650213052	6.576658508301973	10.215968658996196	7.671770529343657
13.915830652883297	6.640983686725896	10.190861535546059	7.658141880113283
13.905782603993314	6.702639132466398	10.161867585315191	7.646194612864173
13.89602654843164	6.761511675451845	10.133115071158242	7.636253294536135
13.886338497821049	6.816678837330151	10.10379738514717	7.626990561669602
13.877570241962992	6.868851276591613	10.07623223442071	7.619140495281835
13.869881340293993	6.918653781989601	10.047051551295496	7.613113395106219
13.862973734382445	6.965437836377017	10.01672051207809	7.608263236190622
13.858019139977152	7.009322874144084	9.9900690451334	7.606316207142474
13.85551796737866	7.049652197014062	9.963046915500643	7.606070834793699
13.855633432960897	7.0882919669544036	9.936219146880878	7.606479780004851
13.856772754255735	7.124081246667228	9.906278508923954	7.607571146293902
13.859521978620691	7.157626500931377	9.87668278389955	7.60977620698859
13.863491772845121	7.189766338234352	9.847608635830364	7.613875276228487
13.868282970320609	7.220619926680276	9.815898723140483	7.619106414155865
13.873813832170516	7.249830818374996	9.786136498021149	7.6250068847480605
13.879874210644838	7.2777619656817265	9.756095039706171	7.631048224660212
13.886543257742327	7.304461196885025	9.727457896936295	7.638244259142029
13.89270362805283	7.330037439063338	9.697364071100399	7.646473731015378
13.897677571723547	7.355026328996823	9.666024464871962	7.655750937983412
13.900838805523207	7.379265926917139	9.63610507485654	7.665797276268171
13.90364282052695	7.404145710891993	9.609950429611944	7.676614915458053
13.906115357941848	7.430041999293747	9.583947876697644	7.687987042227174
13.907959887759922	7.4573915247921825	9.556170532312631	7.698847384105421
13.908720716168412	7.485894716040182	9.530331567705497	7.710632852418275
13.908251858406858	7.515525163296001	9.498564459082223	7.72301903574699
13.905757776604185	7.546039031280479	9.466004134718512	7.736454479901825
13.90138791708836	7.577815284256941	9.430769432369635	7.750092225057222
13.895206397558457	7.610669626418868	9.392826030619103	7.7631307766253395
13.887719138354269	7.644298827189386	9.35557179204866	7.7750354503832915
13.879630391236784	7.677637960752033	9.318790070003526	7.786497473187168
13.87072356624959	7.710325785251356	9.279077897205664	7.79819259476644
13.860410022351115	7.741589748055751	9.240729590146543	7.8091964479066505
13.84937527430793	7.7713917232353	9.203133835349023	7.820797286808608
13.838469408049269	7.79972481722433	9.164563843476305	7.83221119470206
13.82684492307227	7.827373373206644	9.126883801365775	7.8421994767937555
13.814495280508318	7.853571109381011	9.088544155950746	7.851511938315086
13.801219304135664	7.878678401360187	9.049928326026658	7.8604055022983825
13.787844080682342	7.902702968594644	9.013672685460355	7.8690897449530315
13.773750101053693	7.926631923907635	8.976929081865098	7.877910946405416
13.758918910229518	7.9502688663109335	8.938276380811237	7.886076262500172
13.742835669785018	7.97376459192971	8.899973547807036	7.892624082470277
13.725621297963528	7.998162275114289	8.859815354041896	7.898632951443049
13.707190703909621	8.022119741300617	8.818686441482255	7.904368320458039
13.687481036801202	8.045400929151441	8.77769985125675	7.908443889746849
13.66779582226841	8.068067617436324	8.739020795927313	7.912438656506911
13.648240433969754	8.090061449858629	8.701335389438887	7.915718253284487
13.628869246386298	8.111962808395266	8.665576354999427	7.917935753619382
13.609820458081066	8.132671740345712	8.629036414590713	7.92019218228746
13.591763629092272	8.151578558829364	8.593594802494923	7.921282511457197
13.574200433657134	8.16934287700315	8.558958625393549	7.921906105446554
13.557325757721518	8.18557456761525	8.524677470837707	7.922007926601008
13.541858802892293	8.200401647974164	8.488747252894271	7.922009952972052
13.52700091242933	8.214239344987403	8.450797486818336	7.920801168849768
13.512175896132364	8.227876509604883	8.410427556795279	7.9195974812513175
13.497429312819895	8.240334315759437	8.366814237710912	7.916768089248707
13.483105714291256	8.251091928905687	8.321822814771812	7.91296076511845
13.468965987366746	8.260461194920959	8.27352446408822	7.908953959531004
13.4543169106858	8.269202633417313	8.222152147557882	7.903578992450973
13.439575278350368	8.277273495279564	8.168081122802173	7.897739650510649
13.424520308768779	8.283710022038163	8.112079794035433	7.8915614221747115
13.409865976913549	8.289621766806361	8.056461138735083	7.885850941069974
13.395226947501243	8.29420358418359	8.00135524022519	7.879671988836818
13.382338381214044	8.297709495059223	7.947207703057989	7.873541562898861
13.371283668091342	8.299634073301078	7.892889734061406	7.8673148870317275
13.362013214850476	8.300239188253999	7.837410632338008	7.861611615142981
13.354409053228151	8.299999806760285	7.784104138647364	7.855657817271867
13.34896865346788	8.298897176692716	7.7313225909276015	7.848484203617366
13.346072825270022	8.296456579384278	7.681517193029427	7.840380782414796
13.344925363490663	8.293278844703405	7.633340109936923	7.830820240619915
13.346059386559729	8.290554273966844	7.587003403458205	7.8213042714769845
13.349380371822521	8.287106225530259	7.539245623181073	7.810801450930529
13.354475314410898	8.282535690996209	7.494385915085818	7.800060921950678
13.36061688997506	8.277650454990342	7.451962226956225	7.788194228874924
13.368085180240534	8.273005252807108	7.409328565339811	7.774797211014589
13.376659290633786	8.268827093576478	7.370810589231766	7.760242086790906
13.387325638176746	8.265314975289014	7.332349097077428	7.74564958907227
13.399509884834748	8.262485041122734	7.296350044871082	7.731311184860808
13.413131789748457	8.260071221482388	7.263254153243792	7.718453959281286
13.428169548496397	8.257271585340186	7.231494085911503	7.707678839395125
13.444061182488435	8.254283338533346	7.201225313197536	7.696939425796581
13.459350063889463	8.250869684444774	7.173674229621259	7.685785307768142
13.474895512848628	8.247062232564277	7.1450243725096465	7.6754432617921875
13.490166636112459	8.242272320293832	7.115145802308	7.665696765662267
13.505804560065116	8.236354611064614	7.086146478927787	7.656416609275615
13.522106531544777	8.229065153094545	7.059773785375318	7.648450773535805
13.537809520203531	8.220858121330357	7.035221352921525	7.640502496732355
13.552863051605273	8.211029443299378	7.01159216847973	7.631632197327596
13.566588103099162	8.199736312220736	6.9869253531891236	7.6206069210643745
13.578852271489417	8.186933643551884	6.962419236221791	7.6073010412566235
13.589544143751576	8.171448788141985	6.939782933231691	7.592376453225745
13.599821630570778	8.154142912766888	6.9180882899274945	7.577211822804572
13.608806846967894	8.135003904089253	6.897785029740156	7.559455170092978
13.616418127815207	8.114572181671031	6.878254630004773	7.539639987792642
13.622173101425854	8.092062214056766	6.861576916184022	7.518509039458161
13.625362962302491	8.06813933277315	6.842525395285764	7.495060714208476
13.627186192705125	8.042355962514254	6.822062172535876	7.470100772318461
13.62761994660351	8.01481814074175	6.802081183759183	7.444723235908218
13.62657816404827	7.985771116516501	6.783971083747452	7.418461375469236
13.623851408328406	7.954917634869773	6.765423721412802	7.392140371454807
13.620421338509452	7.923684452273687	6.746118348728882	7.364488397384201
13.615945616785122	7.892388240447238	6.72730113331131	7.335459628969839
13.610400181526279	7.860735997213025	6.711621757114151	7.305563642461023
13.604272181446317	7.829315779712589	6.69757315999407	7.275696227759571
13.597582662985856	7.797762765231867	6.685227219816986	7.245168887326761
13.590470483058754	7.7658079713603545	6.675435739129655	7.214937562943706
13.58193127504844	7.734352251737939	6.665439264925234	7.184147660644369
13.572569899870409	7.703022805758472	6.6584486855123215	7.152048879910131
13.563061907862522	7.6717058724523834	6.651402833887578	7.119380405925703
13.552851470165951	7.641292080425751	6.646731477974987	7.0857000423778445
13.541872185351426	7.61086268191782	6.64347144868408	7.051867398014119
13.529168716699925	7.579998307394013	6.640456998872312	7.0170622521506525
13.515403754247979	7.548961617860628	6.637261056578712	6.982500863361201
13.499733657057039	7.517279223661331	6.6334474970393265	6.946207862642168
13.482338611128156	7.485694502799921	6.631943527937198	6.908079368581467
13.4637721213879	7.453712051843538	6.629265632332018	6.868557218775354
13.444348791490741	7.421211059566484	6.627522740690037	6.82824226981343
13.424079426392018	7.387945650584061	6.624703860497637	6.788406091199924
13.403010826957109	7.354302051939583	6.62314289100474	6.747931460905836
13.382422138256848	7.318980844617191	6.623976407835587	6.707352601778785
13.362070698113966	7.281413467933856	6.623808701946774	6.666431114527877
13.34268444107743	7.242245510176515	6.62379154204183	6.6255931457458574
13.324384020882873	7.2022036017253	6.62131818283337	6.583811306041699
13.30849240797761	7.1611996473729285	6.620119955918238	6.543154226715057
13.294536726972595	7.118717137022338	6.61887939184891	6.503815103292205
13.282260517129117	7.075379260654356	6.61986414659955	6.464715325920484
13.271604458963058	7.030323642494656	6.623948008651796	6.425661879509259
13.262510177807341	6.9834148532794815	6.628435498197489	6.38640638793893
13.25469181298749	6.935230178703211	6.631636247932993	6.3465784394821885
13.248052546356627	6.886847566741579	6.630971567853694	6.305947886502448
13.24212121004755	6.83943615850378	6.629594611090572	6.265314859860783
13.237591668642679	6.792290491180803	6.627209818180203	6.22398750652942
13.233261437035843	6.7449940400651185	6.627080122440449	6.181720061430812
13.228866197744258	6.697306193705401	6.6264924986762574	6.137833862009802
13.224090769736263	6.65001721997715	6.627265956134461	6.092767370037598
13.218175259632929	6.602622198364688	6.624442589726197	6.04637323732055
13.212102926820958	6.555323825721883	6.616535958392309	5.998125987572986
13.20576727894279	6.508653664151185	6.608427177031477	5.949165575121015
13.199659537666436	6.462675198668667	6.6003868591968695	5.899995670944462
13.19423764138526	6.416964414309448	6.59465531636249	5.849998674543295
13.18985860559863	6.372080880480559	6.587980508144723	5.798969124372448
13.185876895715198	6.32803518781756	6.581657176937215	5.747698100865468
13.183920836668854	6.284687759114444	6.573730592213606	5.69729922111741
13.183126469576115	6.242659006239961	6.566799862735564	5.647093264613577
13.18359321995698	6.2017141203021175	6.557679286314506	5.597115351633576
13.186192120432725	6.161751972177965	6.550169904408666	5.547888000652236
13.190199942234555	6.123093292180021	6.547925424305586	5.4988918394381505
13.195689933343992	6.085523831281978	6.543208913988524	5.448812211619578
13.20301842844966	6.048964804661537	6.536093923419958	5.399317025912361
13.211777977664534	6.0140850323931945	6.52953006279031	5.350593314528142
13.22167597749037	5.979594600518625	6.526259620862492	5.303030072473941
13.232820349341063	5.945452363556497	6.52224540844273	5.2562914319382354
13.243805048382672	5.9126486792744775	6.51848535846848	5.209726153372992
13.255077466039461	5.879991768448111	6.515466359985161	5.163683191190412
13.26757952045084	5.847903325887158	6.512632498087661	5.117627180823272
13.280362864373556	5.817347657326673	6.511673756720098	5.0719057078534036
13.293610940150058	5.787189925292874	6.510648308592322	5.0271951817997245
13.307189015108635	5.757712572228399	6.511708296652045	4.9836926525656455
13.319717302053103	5.728638737106119	6.516781700979363	4.940091391695114
13.331121091196847	5.699637603515996	6.522312480215445	4.89702943489161
13.341016386691791	5.671950621105862	6.526815303055858	4.853572491422188
13.35008132467522	5.645235896882778	6.5331969433068835	4.809576379572342
13.358629196209606	5.619500464076974	6.542435382851027	4.765015307899777
13.366326053029525	5.594559405982066	6.551944434081011	4.720857046408518
13.373249020505533	5.570443174874026	6.560534666594654	4.677932674765446
13.37926920438264	5.546933397110144	6.569763483656706	4.63569174193395
13.384038419961309	5.525238000410516	6.579069287429246	4.593531725118011
13.387563566608634	5.505750586995801	6.588418388634166	4.551092733942036
13.38995169610441	5.488483881230461	6.597257631279682	4.509264106693047
13.391277977833276	5.473822136465042	6.602789904316922	4.467344995062981
13.39235907105353	5.461145920901235	6.608941552162646	4.425336525762068
13.392043550947818	5.450719951697	6.615010384657628	4.384421879837443
13.390990286488906	5.441417450617724	6.6211715841153715	4.344848995058598
13.388864723149487	5.433695375869871	6.625435054160267	4.30550541205875
13.385534386919053	5.42744575293222	6.629162460143326	4.266487499072837
13.38170035026411	5.422349803910855	6.63027120308144	4.227019143116403
13.377241563801972	5.4190165529093965	6.62843027833684	4.186845015896779
13.372441896615742	5.417112053277639	6.625553492369489	4.145722078202355
13.367600184807118	5.417147505352196	6.622362315590435	4.104163129036223
13.362748529859024	5.418336553665342	6.62366425614189	4.06252678490458
13.357300105085107	5.4200178125749465	6.624577227151475	4.020542752873646
13.352150277825675	5.422242375568942	6.625807431850948	3.9782558495893805
13.347925721043943	5.426231771520883	6.624877572017583	3.93505378739973
13.344470448293002	5.431669581634715	6.62760809411826	3.891505160234997
13.340435365391835	5.438057232857836	6.6316707334245155	3.847532792373147
13.336336837831057	5.445421216605773	6.639471683913378	3.8031823658929738
13.331680381041437	5.452996002098651	6.650506886154689	3.759939319857833
13.326854670410029	5.460823930064663	6.663814049454795	3.716623674871438
13.321660524683917	5.469119272178411	6.676935714683527	3.673144835462342
13.315023417374958	5.4783236465842915	6.688743913733638	3.6300868139398257
13.306469240091909	5.488894387436578	6.702298233655043	3.587661235617169
13.295836426381372	5.500576972369781	6.717900339785754	3.544154191146692
13.281165378854425	5.5127282232225125	6.735752252655803	3.500923947870444
13.263152040178905	5.525644400145488	6.752032584119878	3.4575575647067733
13.242891976809222	5.5403052208348225	6.767341451240216	3.413536842684171
13.219438692985774	5.5563267422854095	6.780448947929255	3.3689312589453455
13.192425786872162	5.573898357839535	6.789777630085147	3.323626872320133
13.161172316271132	5.592508657587119	6.801142206746131	3.2791640423712893
13.125606912683665	5.6115825460987	6.814711379966737	3.2340447379820905
13.085714755847135	5.630818487249489	6.8280297429345715	3.187148919713625
13.042100476088407	5.649941196371576	6.839035681438032	3.1387093415612184
12.9942162876261	5.669328131930123	6.848434493113947	3.090027929704678
12.942980736975835	5.6888317765333	6.855350578320438	3.0394953525847335
12.88850883041321	5.708756647344014	6.861813389735411	2.9875503190673185
12.830035613569025	5.7282188152621085	6.868670696244042	2.935128304199051
12.767964654399817	5.747082606644173	6.873525167820137	2.882296485074449
12.702786668611447	5.765691495469654	6.879977956474137	2.828642989813806
12.635070878548378	5.78449876754106	6.882079390912737	2.773980605299374
12.565101582521002	5.8024455931312175	6.881381647003102	2.7184236651074527
12.493554372430685	5.819604954892677	6.878873129058353	2.6623338380099284
12.420396351369297	5.835603731969743	6.875926581942877	2.6063451123359447
12.345608771859697	5.850409734159697	6.870313179475354	2.5506337683089835
12.269064983869272	5.863736374291298	6.861849732706738	2.495874782031162
12.189978577669166	5.875114326973864	6.8507111744046325	2.4411442777902908
12.108705685236673	5.884180884336724	6.839565211874828	2.385815683340917
12.02482288061769	5.892181753911795	6.827032332564677	2.3293498328173676
11.938467572253217	5.897513613799332	6.811835071176497	2.272509945999828
11.84948241400024	5.899463220753432	6.795134967285844	2.2146292567479566
11.757758809470193	5.898743255564348	6.773941737958096	2.156489194584926
11.663004615676837	5.8957506812061915	6.753426599401523	2.0981449475885654
11.564628040576572	5.891058666311401	6.729714121915503	2.039146019987736
11.462732446725743	5.884122039871108	6.704823512039189	1.9787174559647849
11.357040533550379	5.87584719236412	6.679519917985399	1.9163415379240953
11.248178496466172	5.866299002543604	6.650986855872987	1.853459918803608
11.136773163653203	5.856167386502702	6.618518176765213	1.7900418958370843
11.022680828799588	5.844517472961413	6.585029535276827	1.7275367450627008
10.906135996882629	5.831873887073393	6.551216319971473	1.66551165326683
10.786422403124927	5.818839192087944	6.514429048798628	1.6041120577910584
10.663940360640684	5.804980126777085	6.478243309020936	1.5430743376002773
10.538849069674205	5.790443878335573	6.4356575704704495	1.482139863934404
10.412434025324497	5.775348334939771	6.391861199995733	1.4223864408788631
10.284613473306187	5.760508574618716	6.345364915358032	1.363968903744998
10.155115521615299	5.744855599890513	6.297714898461642	1.3072568323131655
10.023957108993894	5.728626623052681	6.248435969933625	1.2521765233428341
9.891726876872186	5.71078082998796	6.19534594385213	1.1980572205908306
9.75846321643583	5.692085641959392	6.136758881521912	1.1444596352198073
9.624563399096155	5.673563101905349	6.074257771320055	1.0919041398201346
9.490568848138787	5.654900267121246	6.007707000788572	1.0413711816850615
9.356100976497407	5.635479396329183	5.937998464221315	0.9926360174586522
9.22210244244612	5.614831143718461	5.867787371511221	0.9452683149665733
9.088839488925961	5.59309931701324	5.794256257644067	0.8988445396583898
8.956787333835418	5.569855370133121	5.71633215071665	0.8539880709558203
8.827533199130716	5.545304864567501	5.63402110091101	0.809941401218158
8.701315726563655	5.519209210436576	5.548947233298817	0.7667174663094822
8.577343560276937	5.492680132426822	5.463834788634819	0.7247833235827575
8.456582405792437	5.464935227320719	5.380614694833316	0.6843360798319328
8.339086224878084	5.43518408683898	5.296219252316904	0.6448777816841417
8.224797182211978	5.40431089736111	5.210739076563535	0.6060011226424424
8.114774423479847	5.3740700279075355	5.122938685965082	0.5675844761414343
8.009163419648182	5.343644501279911	5.031713149480332	0.5304588171232967
7.907278940452092	5.313694296414121	4.938887914890243	0.49455677505183654
7.8094009919722485	5.2840495830471	4.845689471748174	0.4586058266321616
7.714741282435148	5.254350965996664	4.752361592155488	0.42416778397860644
7.623422107385691	5.225372361831888	4.657330377946037	0.38989297981880205
7.535521536928995	5.196792396955308	4.561080662362373	0.3564736308948748
7.451847044867414	5.168968618480485	4.462760848514396	0.323200491556644
7.372346686420155	5.142653711911501	4.363222656296226	0.29012123033090437
7.296789256462476	5.11717626125353	4.264086441087384	0.2579398649309646
7.224727416007928	5.092850575328276	4.16393187937476	0.22678749786039124
7.156151620313587	5.069779555943835	4.065815447403448	0.1955568371181756
7.091604378120053	5.047015054853985	3.9678644485852743	0.16463226500175043
7.0317825947564	5.024696395985833	3.8715373943806473	0.13362999785341995
6.976690102153745	5.002833533854847	3.7760633295385833	0.101652821573388
6.926927577741574	4.981393631508589	3.68289988728973	0.07035732549484977
6.882890993280612	4.960372254116359	3.588500749102426	0.038460972509610086
6.844200792629778	4.938984964612658	3.495258812148075	0.006908463558250403
6.811427188332343	4.916913259397026	3.4046469733531866	-0.023667896087347637
6.783997661081343	4.894386385108371	3.315173517759949	-0.05385372967274597
6.762407530164098	4.870936818281377	3.2283857323405387	-0.08412042687079614
6.7454581530594755	4.84688661941576	3.1400129564779826	-0.11350282840768162
6.733655478536696	4.821735061163774	3.0534833843433975	-0.14191081410173165
6.726221063235328	4.795575501658723	2.9677428841378926	-0.16848623172932342
6.7229370925824465	4.7681339769704225	2.881115955323714	-0.1931215336023585
6.722856085359374	4.738936815259514	2.7939386424656663	-0.2162888065249005
6.725448724074124	4.707411418102186	2.7095477869237103	-0.23736128845174817
6.730422874270712	4.674448902073884	2.624670406960705	-0.25630157413159427
6.73676724867239	4.639778547078912	2.5358928840493085	-0.2740281336962052
6.745231502919234	4.603373999179197	2.4495855631675196	-0.29025348663015793
6.754851960924129	4.5642707884126255	2.362993330080482	-0.3050280711857268
6.765614306369786	4.523044704135693	2.2796444028246126	-0.31876064970048373
6.777237269241648	4.48040540707017	2.1964376809402606	-0.33272379079187037
6.789155792368904	4.436272943540058	2.114608087716138	-0.3464154948161622
6.80150396779988	4.391383397841009	2.0358681467210036	-0.35970067661344907
6.814968559156691	4.346085400326917	1.9577341013672291	-0.37284861892436927
6.829130471434994	4.302194600127312	1.8816562576089035	-0.38603340433240785
6.8441011182462494	4.258868099900112	1.8078623325499854	-0.3986511123871348
6.860167784931335	4.215368328642605	1.7390754021918813	-0.41065507578087806
6.875989713645972	4.171617520542737	1.6720938665394152	-0.4224822755148615
6.892604282501117	4.128399216233897	1.606318285426613	-0.4334532889589836
6.910037237582778	4.08536687189629	1.5414970652395201	-0.44275276498205707
6.927646509564164	4.041989837770249	1.4810241855330657	-0.45042700186725493
6.945115381008347	3.998490068724823	1.422058429050882	-0.45722272272982833
6.961669457297606	3.9545478016306137	1.3664666623615047	-0.46338715990903695
6.976839512635054	3.91022735054615	1.3135306217669058	-0.46877164904397894
6.990902604231108	3.8628549513731527	1.2606175719557506	-0.4733274120790984
7.003591751272653	3.8137385066473373	1.21033638288697	-0.47840672730581524
7.014019075622022	3.7636897517120493	1.1603441895392665	-0.4833823859086414
7.023305287443955	3.712196551736749	1.1116636341130954	-0.48862618462724133
7.030085997743085	3.65804958306403	1.0640185770854824	-0.49349347833450696
7.034278078540054	3.6022396645663397	1.0198070877908108	-0.498997205524552
7.0363814490102135	3.544429466992012	0.9753797624228046	-0.504105433182568
7.036708395919353	3.4845022989674015	0.9328337482766474	-0.5091625936291827
7.0363872299128785	3.4231439162414614	0.8936195902074978	-0.5137194960546675
7.035211476287716	3.3593835776680945	0.8557904550601475	-0.5175275398910031
7.032916673596139	3.294526019898061	0.8198834475985147	-0.5213785933929436
7.028466772114873	3.2276212583016246	0.7847172193229801	-0.5245591404059595
7.022231086479631	3.1584218403446314	0.7531287040777179	-0.5280600938749959
7.014444232836109	3.087232324334919	0.7229613738358844	-0.5322394651298522
7.005585074202919	3.014507496926012	0.6969881459422339	-0.5369081651750638
6.995281532425594	2.939856012239887	0.6691886730905887	-0.5408417125648857
6.983063414760434	2.864266619875669	0.6438006782703791	-0.545329797404336
6.96863690149564	2.7885661945912754	0.6187616958299393	-0.54923592102466
6.951298592694832	2.7120697720249476	0.5914357903570412	-0.5530535559356099
6.930946488217351	2.6356255362859837	0.5659814542215822	-0.557008614812839
6.90685154701536	2.5594447556037156	0.5411980499945029	-0.5601886082995013
6.879820841123655	2.4834167149179844	0.517184296598554	-0.5631166985482075
6.849696672497167	2.408821745534817	0.4917498648972214	-0.5655588859917463
6.816983385468643	2.3353785849927675	0.4669927664415613	-0.5677506859152084
6.781354294621758	2.2637336060198923	0.4406363942247026	-0.5697322064710232
6.743966247000297	2.1931302251742597	0.41655169203686837	-0.5725003983465143
6.704823939322675	2.123661551919346	0.39422311939436006	-0.5759038833815787
6.663567833211675	2.055071977003481	0.37252262889774757	-0.5801536626131824
6.620991213613964	1.9877214299947172	0.354443836985302	-0.5846235729132497
6.57806210921797	1.9220779816743847	0.33775918041601305	-0.5902564853626224
6.535518382256339	1.8578043970610327	0.3236134570364835	-0.5978755327341524
6.493726530965004	1.795396475617602	0.31240200017352393	-0.6074941292367785
6.4530009029877045	1.7333097823338277	0.303944158386123	-0.6183983732606338
6.413174336134465	1.672208108377276	0.2973654679940919	-0.6294930448581573
6.374949165266267	1.6127892585149732	0.2918242329776831	-0.6408290188118994
6.338527356712701	1.5549822534348654	0.28955279857283445	-0.6516735494738294
6.303556448888993	1.49879767380212	0.28723546948441536	-0.6616825123696402
6.271095085837293	1.4437047782021732	0.2866346890551337	-0.6711551858772196
6.240659352584567	1.3901894089525402	0.28413261836368997	-0.6809026752343059
6.211236104121771	1.3377050178963783	0.2823062055800575	-0.6901199929595164
6.182985286164363	1.2856289358143185	0.2801415285638852	-0.6980004427864297
6.1556408726699345	1.2338710317664745	0.27958830227932097	-0.7049630184410547
6.128888063183802	1.1836215156032224	0.2804120248062131	-0.7116103828965549
6.103032470505222	1.1346466981046133	0.28076882757317656	-0.717985871651183
6.077230531867677	1.0868702073687984	0.28410043585225775	-0.7251767742063339
6.051135360579622	1.0408863046065795	0.28576482282392424	-0.7339580562139292
6.025580413141041	0.9964096826270973	0.28698437692551715	-0.7427880765560628
6.000722254586726	0.9543521546380397	0.28913524907433874	-0.7516656324095439
5.976335149691741	0.9151302566567284	0.29058310553898914	-0.7603632434414849
5.952972436251552	0.8783347824180646	0.29205374675862683	-0.768497356950253
5.930854002253362	0.8460378660870381	0.2947521222508437	-0.7762105159913367
5.909984742478491	0.8176423627249477	0.2948287449515168	-0.7827828369995343
5.890748465898997	0.7928635423172601	0.2957219647572492	-0.7889816320262509
5.872669723497228	0.7723253200086125	0.29641148604270595	-0.7956246137226318
5.856558721135831	0.755509683346357	0.29888284886775485	-0.8021465575841779
5.841773458491375	0.7421663150156855	0.30199500506846355	-0.8071617307190126
5.8280247578850455	0.7331307521041371	0.3060679638810062	-0.8130063699723697
5.814784637134137	0.7274165962895216	0.30951097457487775	-0.8180081064332285
5.802312691636935	0.7249672331903328	0.3133754089615266	-0.8229798923135576
5.790407461739875	0.7262820669416968	0.3186549480878743	-0.8277533164393565
5.779053983202333	0.7302547013218034	0.32325917030502826	-0.8326903945931202
5.76798574672641	0.7377898119399099	0.32995565015789274	-0.8379523189772279
5.756926385455715	0.7486378868968963	0.33593166896423654	-0.8417873815477728
5.745711181788163	0.7627933422773585	0.342506934045234	-0.843812554098581
5.7337448629281464	0.7803871255173322	0.3473123875725235	-0.8443694359044794
5.721479199207058	0.8017956939551596	0.3544885053500302	-0.8447717141391858
5.708667152834565	0.8263287430741401	0.36265613157197696	-0.8438151020749858
5.694579095312604	0.8538837283654418	0.3724590172500274	-0.8428305297693277
5.679578835063949	0.8844237865912908	0.3839782648694886	-0.8409208615227077
5.663777829645082	0.9174492323586273	0.3946774316921604	-0.838826804336382
5.646480980400661	0.9532868893465171	0.407821905075348	-0.8365539210024893
5.628042088908024	0.9924214978337907	0.4223957368090948	-0.8342205189134135
5.60902945207831	1.0342613563112573	0.4367828730961333	-0.8324060901345248
5.58927574335028	1.0786397114090436	0.4529764674687444	-0.8302784472242729
5.568690273518852	1.1256620912621345	0.4694828150565227	-0.8277486548885945
5.546909901741455	1.1751179162491234	0.48680656900007135	-0.8247745244488153
5.523365318064365	1.2275014938693154	0.5036884852046393	-0.8214302535021468
5.499498626377595	1.2830747435721483	0.519880952695574	-0.8180444229024557
5.4738462928990606	1.3418025075083775	0.5365819598152278	-0.8150240947761361
5.4454905786081405	1.403455618144029	0.5563082006194783	-0.8121336328845712
5.41459699227286	1.468321826992784	0.5742420998518744	-0.8091838474842105
5.380945231730622	1.5355824222945262	0.5915645178796843	-0.8063235590684406
5.343841312744139	1.6064127405418271	0.6112881757219856	-0.8039367344452613
5.30356949316886	1.6804369817526004	0.6302391202447005	-0.8021262715014889
5.260413539045351	1.757334305041831	0.6516750878571461	-0.8018014113337261
5.21427337074739	1.837100447142058	0.67198389177053	-0.8026537897207235
5.165715192050158	1.91802181633087	0.6946535308092879	-0.8041344660814038
5.113643253103303	2.001026712080848	0.7185669050748958	-0.8075544374947671
5.059639991138985	2.084612290517438	0.7444432620816919	-0.8112047558662737
5.00435138594095	2.1694128046958907	0.7692545089195915	-0.8156320447477136
4.94829894757387	2.2556716682930564	0.7974027318741107	-0.8207589679775712
4.8910733001529865	2.343048995586902	0.8233432742769015	-0.8265300882200954
4.833123690139501	2.4306544043250113	0.8474584444282086	-0.8328172251501533
4.774563006858353	2.518406739132956	0.8718049938139029	-0.8401542786483401
4.715865116481416	2.605936283376704	0.8950233384524112	-0.8467107760859663
4.657581859286938	2.6930806841084	0.9193347076780566	-0.8524742165764272
4.599071550919409	2.7806574826021064	0.9406759833244797	-0.8593914549044679
4.541447186228947	2.866961202239565	0.9608501631747227	-0.86559955938074
4.484644893605689	2.952431829278356	0.9809456401513018	-0.8713856971073145
4.429131396039197	3.03714545445312	1.002927461057081	-0.8766067507930109
4.374588685244163	3.1194794751160124	1.0246045096495768	-0.8813351049671387
4.320788730573954	3.1996520959309604	1.047408532025901	-0.8850378867929793
4.268313856701001	3.2776894481683483	1.0706543839825453	-0.8880811411429871
4.216919764183688	3.3534356424479155	1.094329551324362	-0.889170728194905
4.166372926366838	3.4266041237452805	1.1169168274119277	-0.8893468860817627
4.116740463416633	3.497644222213597	1.1390018762957372	-0.8895998080148763
4.06806272553631	3.5658269383525094	1.161644193754439	-0.8877282261596546
4.0199321790587215	3.6324288224261734	1.186193074895881	-0.8846222298929874
3.9714645576718555	3.696690316134255	1.207247672447004	-0.880433361297658
3.9226346280343	3.758724138629672	1.2257310645696171	-0.8752509109908844
3.873362126556211	3.819317425803237	1.243406800439776	-0.8694573696074602
3.824727061342162	3.87812624437461	1.2616411482775236	-0.8632099572893277
3.7762210651257906	3.93520851274489	1.2789535912712156	-0.8566918047029829
3.7279253868417457	3.989918946292739	1.2969481544638135	-0.8508223954252406
3.680136739854549	4.04281018351645	1.3144634443975083	-0.8448541879540185
3.6329615895287346	4.093546198507368	1.3302764871981925	-0.8378448737958231
3.587072013367898	4.141996949157908	1.3470070284943634	-0.8321048879254364
3.543334816019194	4.187389938337382	1.3641178299360905	-0.826750190050943
3.5021254710166043	4.23025971977656	1.3811915647181818	-0.8219017197013498
3.46310948270344	4.269984567439192	1.3987991953297123	-0.8180077230305183
3.426999798712808	4.306194914211981	1.4134980642469015	-0.8137592604722736
3.392124915955613	4.338309756099021	1.4249300600192436	-0.8096608620062894
3.359411901292201	4.3658482457522725	1.43622050294567	-0.8058077651827886
3.3281418083243817	4.389781585687865	1.4448805728980372	-0.8017664656465567
3.2985410665052695	4.409486945331338	1.4551449009765216	-0.7982604480040169
3.270721124949492	4.424780239796115	1.4648435665129345	-0.7947406170316414
3.245282917831209	4.436036829918948	1.4734325439917293	-0.7891800472175826
3.2220540747976885	4.442788891615322	1.4804667629462767	-0.7826537222405977
3.2014176517860014	4.445217322418004	1.4873103334080122	-0.775597544253168
3.1835229010055395	4.443708344922786	1.493340087697006	-0.7675440896758621
3.1676208038515954	4.438271462429583	1.5008068790718556	-0.7586235970884585
3.154225367220353	4.429318464326565	1.5099392390624025	-0.7488688083932593
3.143260147808282	4.417645936229172	1.5198060833768863	-0.737790592665649
3.1348606234312704	4.403121637483973	1.5284417773353105	-0.7253913388988205
3.1289113015645493	4.385769697578106	1.5348873241092797	-0.7112967137227935
3.125437416630763	4.365708884560327	1.5386897776245496	-0.6964551921222367
3.1235548662675914	4.343320874418067	1.5399576786143139	-0.6826506614417517
3.1227628564732983	4.318693048129092	1.5406879261243933	-0.6679407184487322
3.1225876747526504	4.292183504034127	1.540888865447978	-0.6534545751646943
3.1230810929054136	4.262961991197188	1.5402603138824127	-0.6387615593487839
3.1244685778618186	4.2313103928186715	1.5344471648838462	-0.6242513702116538
3.1272585304489953	4.197754309762544	1.529538441054439	-0.609266148113896
3.1308031312083426	4.162360941967616	1.523157725761347	-0.5933606032048351
3.1353159936074753	4.125548935303434	1.518359505670587	-0.5772716492903948
3.14054797614354	4.086989957685117	1.513302662560424	-0.5614952232721507
3.145910222114248	4.046598299501823	1.5109200427398068	-0.545409642755298
3.1524742075726886	4.004454368041235	1.5106471557345693	-0.5280198378417924
3.159399826745796	3.961077666628507	1.5087599667998748	-0.5104972937475203
3.166726847499888	3.916352274608379	1.5056709124053032	-0.49296178658530737
3.1735927652900084	3.8707554622510263	1.4997344871410445	-0.4762033921883543
3.1801212139830035	3.8244450333894946	1.4951383122249078	-0.4605861780483217
3.186091827351877	3.777232492844599	1.4898625937767405	-0.44673950430733184
3.1925054015232344	3.7291097349813707	1.4843150553216427	-0.43421863655572446
3.1993337628171563	3.679260272774449	1.4769587583580426	-0.42302521122525116
3.2059130727026344	3.628665477797748	1.4697019965977218	-0.4129962629579425
3.2128598114770583	3.577387345464196	1.461040392872555	-0.40417788425504375
3.219541311480472	3.525309695983025	1.4532199543309066	-0.39704526975914756
3.226637357012586	3.472056230772276	1.4457620233975084	-0.39209050944216595
3.2341768712730414	3.4180037331465916	1.4414280239786268	-0.38828239008741755
3.242938535920498	3.3626490900539365	1.4385941851640556	-0.3848404506068032
3.2532536440399618	3.305773904410322	1.4372987806652557	-0.38089546111674294
3.2647210471684174	3.2472887458009834	1.4346199643252666	-0.37573848158002504
3.2775021518905807	3.1869877115621197	1.4330413284623489	-0.3706090795339763
3.2911632451688875	3.12548754377817	1.4323833643445212	-0.365894828648372
3.3062955590444165	3.0623656883618517	1.4310279526547465	-0.36227610100804586
3.3224350365398965	2.997576400554654	1.4307137812268047	-0.3595630857739392
3.338633588656975	2.931814224994091	1.4265357471320914	-0.35622883091425245
3.354513020623202	2.86531265559728	1.4182764811402824	-0.35192986560083633
3.36954769294813	2.7980415225823765	1.408721604948754	-0.34684562420682186
3.3834857901235544	2.731181767244227	1.3976369494335068	-0.34039381671460317
3.3964459822926822	2.664782795273206	1.3866728768860634	-0.3340064374945753
3.409664192955415	2.5993398690996017	1.3769431528783556	-0.3280954683683529
3.4212797889440454	2.5349582854357235	1.3658004918712605	-0.3222912122276778
3.432334443031871	2.4714260839622475	1.3529116297386896	-0.3160567753768902
3.4426000522626956	2.408397015786484	1.3389640919621384	-0.3084345609269002
3.452207099522375	2.347652076361477	1.3231825652462015	-0.2999158448766688
3.4606743743323642	2.288208993905336	1.306843722831574	-0.29257305141563467
3.467873053558074	2.2300298937424996	1.2932426817799854	-0.2862480342228798
3.474751510654333	2.1727312984120473	1.2769784942946125	-0.2806365806932124
3.481491892320414	2.115288186983992	1.2616076778779126	-0.2756393546698594
3.488115995122688	2.0577762492534415	1.244351287880724	-0.271042219914264
3.494270575890579	1.9997156126028868	1.2235082452425314	-0.2664232656376748
3.5002276794153433	1.9413843310622871	1.1996153800352134	-0.2620448102208058
3.5058111318162455	1.8826486627203143	1.1763680845112574	-0.2589795260051444
3.510773270930459	1.8241560617609363	1.151201426880695	-0.25734821892106385
3.515259227989408	1.7646235516003896	1.1276897210887613	-0.256603848477731
3.520740524220957	1.7049510330029762	1.1044952506089627	-0.2553764090580566
3.528222290182509	1.6452690709299804	1.079210508385234	-0.25434108513458337
3.5370963064617924	1.5863768621309888	1.0527874342376529	-0.253070054464741
3.547377295856391	1.5287704349687248	1.0244435280066428	-0.252223797950069
3.558936075468063	1.47212503927001	0.997206784639885	-0.2520071251717124
3.571834891756336	1.4169909285883526	0.9702872643710326	-0.25223349591928507
3.5867656784267483	1.362928894325436	0.9445865908863588	-0.25328021735245365
3.603098809632694	1.3091982676885894	0.9164172923181114	-0.25408158378769224
3.6209255263184676	1.2563636677018786	0.8890132592007781	-0.2544581536314466
3.6401228715435114	1.204014164922035	0.8560240507593936	-0.2554109200184472
3.6586756630983555	1.1516083357584428	0.8231114604095383	-0.2573297722026925
3.6769490112316587	1.0990750788072803	0.7943039665526579	-0.25969633150132365
3.6945142821670394	1.045833858610758	0.7672727742861781	-0.2630512164797514
3.7116448450536006	0.9919839657914066	0.742755300599809	-0.26727845121520294
3.7280974699376785	0.93733949363394	0.7168296245332837	-0.27129731078727476
3.7439233310376885	0.8822217673825673	0.6912337038939632	-0.27561658655938615
3.7580744218139865	0.8264537111115645	0.6657453013930669	-0.2800416842248347
3.771309109973505	0.7710373891162279	0.640575350947711	-0.2847199523963092
3.78358481968627	0.7161161956896432	0.6160514045163035	-0.290580597893278
3.7951405251131565	0.6611914212809235	0.594082004218172	-0.29616088967960713
3.807752830881498	0.606801919822386	0.5716744392424222	-0.3018392741208126
3.8204168658618833	0.5529422889710529	0.5474767153120231	-0.3078927299003453
3.8345581567559313	0.49928698058123466	0.5224181170275398	-0.3139149224086374
3.849689056116866	0.44584623975931514	0.4957725494391484	-0.32023765083455424
3.8662132163665195	0.3934941300489666	0.46904414085279833	-0.32688820105504157
3.883873260393797	0.3424256730412909	0.44138484400781286	-0.3355670859011877
3.9033078636125653	0.29265504536717674	0.4118366803671536	-0.34508578980535387
3.9243002949599735	0.24409109509825683	0.38167634054821375	-0.355113308907375
3.946845278301101	0.19570005182004957	0.34968421229820357	-0.364542065941226
3.970635195425799	0.1481249687699252	0.31505547524917965	-0.37409314310178216
3.9962874172958114	0.10073175020259567	0.28164582745632494	-0.3840669191911014
4.024580760864507	0.05345507185317949	0.24814102468809615	-0.39438904012594567
4.05524867076941	0.006625790874131177	0.21497089473531808	-0.40626243655307326
4.088561072466329	-0.04033555560715807	0.1817632671071027	-0.41945420221556307
4.12404423783264	-0.08769820716431052	0.1485976673957505	-0.4341144549841177
4.161871217576572	-0.13672510780483524	0.11552016053230776	-0.44759637115107676
4.201990833125471	-0.18708182304229556	0.08388945366388958	-0.46045221774538003
4.244351679854694	-0.23866841455979687	0.05535300419866168	-0.47381824714477444
4.289535944021216	-0.2907599430144963	0.028381582321680227	-0.4880929566403303
4.337359057489465	-0.34437120758305206	0.005150509390922098	-0.5032451115207959
4.38793246113486	-0.39914169749230266	-0.020367769670480096	-0.5184927553436904
4.440623656619814	-0.45411989281472676	-0.04923352611686821	-0.5335187827799723
4.495019412170422	-0.5088210124492122	-0.07812640203718617	-0.5468182609661019
4.550921358642332	-0.562980022880259	-0.10685432201878267	-0.5581826912800121
4.6087928238746425	-0.616800084430809	-0.13593382660294784	-0.5684598230679783
4.66808167310627	-0.6690870324787013	-0.164300058970569	-0.578530426660536
4.7291539694009375	-0.7208319190949289	-0.19226767316964505	-0.5882239165390818
4.79211084177332	-0.7725121834457266	-0.22197329345582634	-0.5969586005818066
4.856048709194665	-0.8246799122641151	-0.25155723955065323	-0.6035448308104734
4.92069283530873	-0.8766136897886794	-0.2842369575651582	-0.6093416786918221
4.98519087073482	-0.9283540439625444	-0.31470889500403054	-0.6145926957330182
5.048673852961122	-0.9805079334925795	-0.34365115205986996	-0.6187576582040065
5.110997486103345	-1.033683568742183	-0.3731398784466142	-0.62238199887289
5.171832287395991	-1.0874906042231043	-0.4024726049032684	-0.6270217165873931
5.2309573642259695	-1.142241275210317	-0.43151092871255675	-0.6313877732898824
5.288433940285486	-1.1985123509599007	-0.4623044814365105	-0.6365525439130767
5.344233980630658	-1.256108313664468	-0.4945002316349517	-0.6422804016574116
5.398290603348611	-1.3141696964034848	-0.5257092362280661	-0.6486793252516508
5.45064408515021	-1.3728666557021971	-0.5597320295854527	-0.6567501385927467
5.502434295578612	-1.432233586530777	-0.5912870181047306	-0.6657792664083055
5.55385240625472	-1.4922474590927934	-0.6259748607386175	-0.6746979250455368
5.60451452452523	-1.5525766307723439	-0.6627479387998764	-0.6856288439979229
5.655061636224808	-1.6136423496132464	-0.6994523515013211	-0.6975344727515964
5.704852649677544	-1.6756194534687605	-0.737652356298283	-0.7091059439389229
5.7542618018501255	-1.7374963502504062	-0.7762048352940186	-0.7216029786255815
5.802786900869862	-1.7998440119442716	-0.8161196910281949	-0.7340028665566778
5.84985097549916	-1.8620569149754522	-0.8558893902888489	-0.7466204444288598
5.895043821392402	-1.9243095210439152	-0.8976682240147701	-0.7593038609683276
5.939144046220959	-1.9871056430174292	-0.9388103433845693	-0.7712164260905606
5.980966302601265	-2.049756045314134	-0.9826160261654081	-0.783176052447584
6.019876192460469	-2.112549422392477	-1.0283546005588968	-0.7954653789237462
6.056289853137512	-2.176134991421374	-1.074561149513261	-0.8063216425547308
6.089262223016771	-2.2392978391576372	-1.1247481593092292	-0.8171226310234218
6.1194089691075915	-2.3015460677555613	-1.175734608170768	-0.828483345806649
6.145727546840411	-2.3637378810076566	-1.2284019728070705	-0.8400979887975063
6.1690316085871455	-2.4253434174397808	-1.2791136624736212	-0.8516585093004091
6.1893123063576825	-2.486847950880759	-1.330990567828091	-0.8632130353054425
6.206927233624289	-2.548223710459151	-1.3852286795991087	-0.8739860961589943
6.221799524238951	-2.6077913379272677	-1.4395592586015524	-0.8851282234266472
6.234630973975257	-2.666824438228662	-1.4915326799189699	-0.8958839283387205
6.245451750925136	-2.7232898660562137	-1.5430501114737736	-0.9059694227221594
6.2546047094104305	-2.7772079109786905	-1.5939040253503582	-0.9162583181022792
6.262057043238426	-2.8286104915364496	-1.6427743864965618	-0.9258311867056622
6.26804134778014	-2.877709533829489	-1.6901139791425164	-0.9340250579059154
6.27278579065982	-2.924224643868673	-1.7366981402125699	-0.9406417858621376
6.27560823614558	-2.9674424133992834	-1.7845030419011385	-0.9470691098730425
6.276969705950967	-3.005876781346226	-1.8318829999697153	-0.953024182894548
6.277214660539679	-3.0401598545968254	-1.8799850301080225	-0.9582894525070005
6.275780732059896	-3.0712705398024998	-1.928378400271772	-0.9632609879810472
6.2722765527899895	-3.0984466105280863	-1.980676921731993	-0.9678318352772465
6.266799274181872	-3.1227158553415997	-2.030500476455442	-0.972427863600664
6.259523231955719	-3.1437675870848274	-2.0778197470957154	-0.9759115501743242
6.250751644712868	-3.1623089319952435	-2.125935181731984	-0.9804415236883721
6.239877207948441	-3.178288363830265	-2.1771060631891115	-0.9867287682129463
6.227316666285364	-3.190906491467208	-2.227339252025627	-0.9942358080780201
6.213039567633898	-3.201583606380371	-2.277960629713179	-1.0020333496889222
6.1971899585318955	-3.210871931780818	-2.3294225878552575	-1.0106294750294598
6.17891161842834	-3.217509328211524	-2.3792714962359702	-1.0205762305807864
6.158590175137516	-3.2213365343094127	-2.4294658751518767	-1.0322116552112468
6.137122797437149	-3.222159088954262	-2.4770613313100993	-1.043957663331514
6.113568037838616	-3.2204497194816395	-2.5280073386738464	-1.0561330073122688
6.0892802713015115	-3.216201715122862	-2.579512122270533	-1.0697615948699328
6.0640139858397	-3.20953476213006	-2.629313335348742	-1.0840750669608568
6.038415071766553	-3.2001916561334736	-2.6770740426517374	-1.0977143855063396
6.011369142991355	-3.1885914722729343	-2.723875306973532	-1.1108933064392246
5.9834832370337505	-3.174112914545836	-2.769367092554019	-1.1241264219252434
5.954535301963651	-3.1560381790158374	-2.8128491793270713	-1.1375371041530706
5.925430583510726	-3.1353620861370946	-2.856680969203178	-1.1507457761372915
5.896041568644717	-3.1118821884522525	-2.900363571693019	-1.1633503201595539
5.8654752168051	-3.085526816908075	-2.944053165498492	-1.1764763364342679
5.8346879482934755	-3.0555412680586036	-2.984489279284056	-1.1906426302819006
5.803329288125666	-3.022659087522264	-3.02549002893849	-1.2043907576407238
5.7718626082480196	-2.985883540564539	-3.0678677729909074	-1.2173894375728598
5.741016003734815	-2.945702242364516	-3.1104476176584552	-1.230830314253145
5.711151551653155	-2.9026856111790913	-3.1547235916678344	-1.2442588936757077
5.682219733858597	-2.856298292454569	-3.1981238018453153	-1.2576554270730933
5.654420802509683	-2.8070390208056644	-3.242555520042599	-1.2708911887227783
5.627358872086171	-2.7546693370977025	-3.28455005063238	-1.2841563443505557
5.600611192814456	-2.6994889311692014	-3.3247704938859264	-1.2978143116427605
5.574453835251829	-2.6413809450952317	-3.362553793919844	-1.3105707824128505
5.549285022848708	-2.580881500253376	-3.3984571643689465	-1.3225394652818474
5.525055061506434	-2.5166159561115675	-3.4313390968094586	-1.33501930246913
5.501088789255597	-2.449225755218875	-3.4586725815831625	-1.3476704159169373
5.476715636284447	-2.379811725016567	-3.483980367805579	-1.3605479087357815
5.452456242778748	-2.307297817780961	-3.5061105229587026	-1.3741040946598275
5.427282779167872	-2.2326365194550197	-3.524920680160202	-1.3878628989341395
5.400895023977129	-2.1558811347264664	-3.5399419035156168	-1.4016000356590674
5.373050240473307	-2.077534795549852	-3.551079733503151	-1.415824802069232
5.343741796586603	-1.9977895802829009	-3.5582838823321223	-1.4300608280436355
5.312478857400863	-1.9159277911671637	-3.563602362468945	-1.445488684731264
5.279475396135771	-1.8343745666209776	-3.5670980032775064	-1.4612787224580153
5.2435066089706	-1.7525551107720303	-3.567278277246623	-1.4773100797157959
5.205498451095288	-1.6711787656761872	-3.5669143958618394	-1.493289108067779
5.164777486112367	-1.5886388970294063	-3.5632938448114877	-1.5095800957864876
5.121788059065212	-1.5060112814717788	-3.5576449988589927	-1.5262732805075394
5.077321873744005	-1.4230489974357536	-3.5504696591183147	-1.5431115632336838
5.031026143137795	-1.340701630041051	-3.539860132074869	-1.5603770842766125
4.9831210452751336	-1.2584916193446043	-3.525878095759336	-1.5786379085468019
4.9335028251227016	-1.1762972382307857	-3.5101641924472684	-1.5972209760254037
4.882893934160408	-1.0953467658177614	-3.4921987154236995	-1.6168153868516761
4.830502058148783	-1.0140063196556564	-3.471984965621305	-1.6378929024887108
4.7773355563675555	-0.9338995072391557	-3.4526845794604255	-1.6607383343178375
4.7228776639220555	-0.8546836367505753	-3.4312045598040055	-1.6845292575610584
4.667774698709332	-0.7766067459329946	-3.407554395214064	-1.7085281755855788
4.611345021680343	-0.6997246521604819	-3.3817865423194857	-1.7324919454644556
4.554030688333668	-0.6233570018271571	-3.35468099534505	-1.7575073268916335
4.496194892633073	-0.5472124096355186	-3.3266819063828432	-1.7828900201424316
4.438179624364034	-0.471879975731982	-3.3009860789184584	-1.8081668075942876
4.380332709123226	-0.39744387724322067	-3.2749679341305793	-1.8332056837519282
4.3221594689640295	-0.3243074438438921	-3.2466705833204927	-1.8578179894197906
4.2645965875645535	-0.25256641602983043	-3.2146797310825654	-1.8814830924219192
4.206283901618497	-0.18149995878916242	-3.1810744075433326	-1.904227738480463
4.147484401587954	-0.11036375517359064	-3.1464127961319277	-1.926685837360171
4.087570282355067	-0.04020666673064541	-3.112272595689936	-1.9490612625927477
4.027333547524669	0.02943261315835674	-3.0786520480933466	-1.9714503070730873
3.9660682127892675	0.09771212654915262	-3.0441895199017996	-1.9928079348024255
3.903753629368741	0.165040038344133	-3.0100946823639068	-2.0139718364292443
3.8401811624922	0.2316481032104183	-2.9737892307704565	-2.0353191305809624
3.7753463501093294	0.2975202269110402	-2.935278940761564	-2.0566341348095216
3.709537170321576	0.36305522626895115	-2.897677271360727	-2.0777189777519136
3.642641206942898	0.4287667557435644	-2.864488773862306	-2.098470448219329
3.5751405927153472	0.49454109712073135	-2.8300745289485154	-2.11868734961517
3.5064630116320905	0.5596082213545158	-2.795241338425391	-2.139055786228829
3.4368697450239827	0.6242701597212925	-2.760126468861317	-2.159760289063395
3.365562340492567	0.6881382184379059	-2.7240139988013614	-2.1809342018380318
3.293116956535406	0.7511165385607638	-2.69034820144224	-2.2025519135273997
3.2198453443686197	0.8122859012367425	-2.654740668365755	-2.223858146510093
3.1457516940615244	0.871218103396666	-2.6186127512075816	-2.2442874410666653
3.0713086809194587	0.9280157524766933	-2.5853650618391057	-2.263794520950516
2.9965272100645226	0.9821538266185758	-2.5523795372346765	-2.2835837260786485
2.9208804364280554	1.0335187158394974	-2.517630747397313	-2.3037726219184527
2.8445069400201337	1.0814885108610053	-2.4851668179251587	-2.324564568738006
2.7684825842339453	1.1252041038775062	-2.454402946579095	-2.3454650727926345
2.693006443745216	1.1661007529732244	-2.4227795544987862	-2.3654054099136888
2.619457784695316	1.2033057424085372	-2.39303202854757	-2.3844345869847077
2.5485309784712316	1.2370178739328597	-2.3648325465451085	-2.4027648260693333
2.480121713823075	1.2684052758306161	-2.3407969571334126	-2.4217559339652612
2.414509110047619	1.2981287766818097	-2.3224502280999206	-2.4405823869709096
2.351700965673549	1.3262182246709622	-2.306167844510786	-2.4592299833288833
2.2923992983854395	1.352584044908232	-2.292351703964377	-2.4769074783936493
2.2369737824445575	1.3778500258536766	-2.2815452185166434	-2.49388757692195
2.186506116710196	1.4014149268375142	-2.2750573344392113	-2.5093406877566644
2.140868455223306	1.424213227707693	-2.2703462350943187	-2.5242790880209456
2.1006285428343343	1.4451369220468062	-2.2706066608756363	-2.538685118403272
2.0642645583869603	1.4650469868026228	-2.2718387155667426	-2.5523534468516056
2.0312730491236537	1.4840934178239182	-2.274349221032464	-2.5654209150251255
2.0018834064150126	1.5013169276943095	-2.279892747073421	-2.5769026547082348
1.9760401210008576	1.5167430405192461	-2.28597583864578	-2.587788191738841
1.953778743301728	1.5305196781958745	-2.2940278338458597	-2.5989303620473083
1.9350223177616575	1.5436430401164052	-2.30318390990304	-2.6091598307087245
1.91950872882691	1.5554707167021107	-2.314240908079872	-2.619061710525768
1.9066648365510783	1.5668712229963804	-2.323708330765871	-2.6283964240436144
1.8964872846486815	1.57845121432115	-2.334162731013836	-2.6369307837814113
1.888331882309164	1.5895907911203233	-2.34384618193179	-2.645197569142067
1.882806384481973	1.6001568798589423	-2.3560142034785354	-2.65364261200097
1.8798932947313163	1.6096697896499017	-2.3673246924503744	-2.6617654966404496
1.8790028869362119	1.6188042496668125	-2.3794687628429148	-2.669974447421903
1.8803767073908801	1.6270343834456784	-2.39079509094886	-2.678092381401972
1.8837878539732267	1.6348277041884183	-2.401237889861639	-2.685956164153912
1.8882845131168002	1.6417995825734018	-2.413368990911502	-2.6940454151179316
1.8945831428259017	1.6483829544774138	-2.427487006147328	-2.702098301472209
1.9021340435197218	1.654380638074986	-2.4438946221717552	-2.7101378195558623
1.9110805977190943	1.6587084607444007	-2.4628210443754566	-2.717687539013014
1.9218389056282974	1.6619935647544999	-2.484505417063139	-2.7249659526513152
1.9345104314551418	1.6640229990850552	-2.5043307377887856	-2.731770666673892
1.9498139195885007	1.6652874757452412	-2.5251467858299033	-2.7389279661464037
1.9671916308782764	1.6645124097144648	-2.5464953508542947	-2.7451696440206215
1.9863149787645646	1.6624789217701306	-2.5669690424210247	-2.749979326989031
2.007072210978572	1.658451955394216	-2.588195321796307	-2.7543371691962233
2.0299206713172357	1.6528947667930383	-2.6086502087170205	-2.7575815464941784
2.0543382803761276	1.6446736492367071	-2.6248511558919922	-2.7601529058504926
2.080940276442496	1.6345466476043096	-2.638887496569491	-2.7627874582076872
2.1094926914484504	1.6227816072834669	-2.6501582949892764	-2.7657674888543187
2.139674406946115	1.6099676583604863	-2.6584378707196636	-2.767537032370627
2.1717784029000997	1.596655190761966	-2.6668686516037523	-2.76929633167186
2.204982490182645	1.5829402444847562	-2.671773122408633	-2.7705721921340523
2.2394954560355753	1.5702875423252993	-2.6750464129809495	-2.7718958067536454
2.2749985940733586	1.557240192820343	-2.6796378390977416	-2.7739279272535917
2.3121058735203914	1.5442362194247639	-2.6823004000212594	-2.776314259228623
2.3508646931634436	1.530970995590493	-2.682553295537462	-2.779863723336665
2.3914133295450872	1.517877271876439	-2.683607476445789	-2.7839738164828858
2.433459333512884	1.5047044352455305	-2.684091495871089	-2.787580500709144
2.4763506479138417	1.492207355638596	-2.6837115657681196	-2.790626775206008
2.5200498111076874	1.479294223320398	-2.684186208082475	-2.795244313166254
2.563222726491888	1.465083010118375	-2.6860186084139372	-2.799919528153924
2.6054989416233854	1.4496562336798418	-2.690851984556919	-2.8042375293363433
2.6467918101558343	1.4323325209736875	-2.693670677907669	-2.8083893011464713
2.6879929559737987	1.4140308591868807	-2.692860113639818	-2.813218437136432
2.72796292466905	1.3940676453242307	-2.692590791261639	-2.818255237006983
2.7655374090030147	1.3722093691577357	-2.6938120360980977	-2.823121715642941
2.800109031555827	1.3485915460891196	-2.6941508814216624	-2.8279132849206285
2.830312921441228	1.3231598700615197	-2.69481284503193	-2.8338238263687554
2.855680506634711	1.295121598201233	-2.6959723078930646	-2.8397730790272444
2.8756314325031376	1.2648293255510534	-2.6953218084864687	-2.8453927909356453
2.892232642524846	1.2332440592624625	-2.69364817460951	-2.850763407655841
2.906078142125753	1.1998822361471841	-2.691356145547267	-2.856561923539595
2.9176628023484468	1.165095593713687	-2.689782538985561	-2.8633221293053595
2.9248777589411246	1.129085028332601	-2.6907035493796774	-2.8694821702372098
2.928122780628055	1.091784576095061	-2.6922603209034928	-2.8746928009940103
2.928080191576599	1.0529102383427396	-2.692951040545778	-2.8797986725023677
2.925087774798937	1.0128030027057715	-2.693032539083746	-2.883760174516044
2.919805865024405	0.9716159496384423	-2.69255760850978	-2.8874695178251213
2.9132288907954127	0.9290530957174076	-2.6932394357602933	-2.891696336899462
2.906593237720464	0.8852724986551265	-2.695605139548725	-2.8962342873307976
2.8989042404738816	0.8402806232637449	-2.6980673546041447	-2.901407175358817
2.8901534327241665	0.7942550372885402	-2.7009093460465676	-2.906864152591307
2.8800479113826762	0.746831805416926	-2.7026412722879845	-2.912050293559674
2.87005309804022	0.6977199638904861	-2.704216181632409	-2.9171782209616497
2.8603867063307993	0.6471488858459741	-2.7055120566618998	-2.9233150993242667
2.8514673580038425	0.5963235977657579	-2.7075859860292697	-2.9301983828217906
2.8432533552341432	0.5447044945116559	-2.7107317708002094	-2.9382445534000827
2.836285347618995	0.49152999046538737	-2.7143943442974385	-2.9462934505347405
2.830174069895316	0.43782127122023073	-2.716844896073645	-2.95467471614315
2.8248797516031434	0.3838994847646787	-2.716548575777069	-2.9627090657614255
2.820187787206657	0.3298503429595292	-2.71876049300068	-2.971334842778012
2.8159345623531267	0.27571356746596765	-2.719906362481207	-2.979359350045656
2.8127648479181198	0.22201801595481047	-2.71992377613888	-2.9882606124259237
2.810290447065175	0.16880490723350028	-2.7213850337726995	-2.9976724770090777
2.8088769138057414	0.11629977868012537	-2.7211558585637814	-3.006216292082119
2.8083859775524447	0.06450183722445813	-2.7198178909179807	-3.0145001554184936
2.8087918850166065	0.013757590876159798	-2.718015211326403	-3.02216357898676
2.809675067777489	-0.03598131788712153	-2.715740502810778	-3.0294401411721568
2.811956651309739	-0.0848946075676608	-2.714308186759515	-3.035049350575522
2.8156517328892887	-0.13369269734989772	-2.7142908676948845	-3.0404574920142298
2.8207717501189986	-0.18203292774271457	-2.7102977188387225	-3.0435836679387576
2.827852609267579	-0.22953069975607476	-2.7055873605394813	-3.045450271748629
2.836129271262501	-0.27707057798328166	-2.7035363886153543	-3.0461693401600316
2.8463027312823197	-0.32342423600615	-2.6993311323421527	-3.046155854002109
2.856798930763986	-0.36851461043688716	-2.6965497289263762	-3.045200701580179
2.867412136230412	-0.41247135786164346	-2.6974556362971747	-3.0423222813335045
2.8780034322298693	-0.4552488436532028	-2.699763551187031	-3.0376471835383057
2.889157755812689	-0.49648605299844706	-2.7031184351608784	-3.0309126267022033
2.900291713739633	-0.5363351666840117	-2.706514091716874	-3.0230974486184667
2.9113477651553947	-0.5738800476573604	-2.7110491588649723	-3.012911437630197
2.921783016772644	-0.6087737537728957	-2.716019688194108	-3.0020995000480615
2.9317624096123014	-0.6413672868007074	-2.722282910090569	-2.990937613115709
2.9418389982088344	-0.6713823676616553	-2.7297113257834327	-2.9770458951944123
2.9511065570991324	-0.69957756008698	-2.7380153717020383	-2.9604256289072906
2.9610632339108927	-0.7254924467070258	-2.7463351900487614	-2.941868960835599
2.9723065125549533	-0.7489170755024245	-2.752612734372129	-2.921518134974916
2.985127051216284	-0.7700365306327609	-2.7585585676961877	-2.9004718802208327
2.9994058677348496	-0.7889200540048239	-2.764956370579904	-2.8776093605418227
3.015131919688113	-0.8051653370158001	-2.772042579678979	-2.8532108882976983
3.0321639297890903	-0.8191106938420558	-2.7801792145800244	-2.8278642713603817
3.049936601562215	-0.8318561094664129	-2.78988603577048	-2.801254032703045
3.0677443239248667	-0.8430966759979113	-2.7999690102814365	-2.7729641595366226
3.0847575466225554	-0.8525217088092663	-2.8083587373352574	-2.7436174096618973
3.1023686799479817	-0.8604938748724864	-2.8175538134989857	-2.713299251026926
3.120185589100863	-0.866965688807763	-2.827847538462727	-2.682324190137152
3.1377768602162033	-0.8720115960804413	-2.8404134061842004	-2.650895667428767
3.1556756651891713	-0.8761529256126614	-2.854795558404898	-2.6180940562001025
3.173672123999397	-0.8785530699047764	-2.8694031588924487	-2.5850021221974977
3.1915186242782325	-0.8801272274032075	-2.8831454155040204	-2.55090875936956
3.2093291508672173	-0.8806291424102474	-2.896127273085493	-2.5153588148045007
3.227387310296759	-0.8797703148978038	-2.9106690051647974	-2.4779250352441333
3.245494098501409	-0.8770688334909039	-2.9250678254383966	-2.4383399229284564
3.2644612416167273	-0.8730458165681857	-2.9395908962605843	-2.397874556837476
3.2827337090869557	-0.8670216675726	-2.9533503937555285	-2.356637196325066
3.300178224092858	-0.8594108014228655	-2.9661990139465426	-2.31366476636308
3.3168402003498394	-0.8506649128510964	-2.9771764775037566	-2.2689678615060878
3.331918119868966	-0.8402987148561162	-2.9848350963124175	-2.223804309348456
3.34619727824743	-0.8289601561983646	-2.991808284258419	-2.177477269797025
3.359471709043931	-0.8163954325005552	-2.997349572967075	-2.130572654852764
3.370770057172542	-0.8023294666867302	-3.0024907242877767	-2.08362384880216
3.3799395192515354	-0.7873058995201658	-3.0041924555222064	-2.035906246717887
3.3871268134683334	-0.7718818934757943	-3.0063202962030586	-1.9879343617068166
3.392352473055829	-0.7557104840545673	-3.010967182796717	-1.9388434601210933
3.3960014972979717	-0.7393326976982844	-3.0148266394812593	-1.8894717140352315
3.3975455605093043	-0.7224622457355463	-3.0188828859386003	-1.8405173925815312
3.3965311715136695	-0.7065299984029962	-3.0230994432562204	-1.7919531581387085
3.393756722427889	-0.6911404099158196	-3.0265842108070244	-1.7426543311312206
3.388694558974836	-0.675933544741267	-3.0292426573648332	-1.6935574794625663
3.381161667692498	-0.6613834552188504	-3.031361730820522	-1.6445953363852328
3.3716249437437296	-0.6476596289455079	-3.0326841185460935	-1.5955596665928091
3.360804474318412	-0.6347265806543567	-3.0358049802013176	-1.547964133389019
3.348387703926116	-0.6229726858817749	-3.0381944351760706	-1.5021565160088313
3.3349558028019186	-0.6120182225735601	-3.0377511496028697	-1.4575081708055377
3.3203246485409696	-0.6021743106798778	-3.037220612823823	-1.4137730122443999
3.3064218663271956	-0.5937307727292136	-3.036468644336349	-1.3710867689861275
3.293692534118778	-0.5856590888925725	-3.0324374341700078	-1.3292640779594684
3.2815495309082143	-0.5787765307978013	-3.026140554797319	-1.2887809129493497
3.2701576428578196	-0.5726776143068713	-3.020447987010187	-1.2498112748851458
3.2597063750350275	-0.5671618240256151	-3.016259501209071	-1.2121971243327188
3.250448698990429	-0.563304959437344	-3.011493358404905	-1.176502791867665
3.2420799530694806	-0.5609183824647161	-3.0055470390399983	-1.1416369332641836
3.235186507910524	-0.5599017420837755	-2.9983955354753076	-1.1069804797788234
3.2289396689502055	-0.5608653608551102	-2.989771818308674	-1.074133155609733
3.223790230887698	-0.5638383267992357	-2.9810812020596447	-1.0435310058759006
3.218368643913124	-0.5693377643312802	-2.970324182467361	-1.0142236058727794
3.2114972181731494	-0.5768792439795529	-2.960930094050006	-0.9872000661789103
3.2034152541924654	-0.5858078746275523	-2.951026029501759	-0.9617180112175235
3.194282757759153	-0.5970782355090201	-2.938628061872954	-0.9385642036650159
3.183897564505534	-0.6105882650887366	-2.9242289343083256	-0.9173143958217006
3.172772472224619	-0.625612512948744	-2.9090898028764998	-0.8964502417551591
3.161355267700357	-0.6416846532151073	-2.8934181357615025	-0.8774035257641525
3.1493390522256406	-0.6587023933605274	-2.875197024940356	-0.8605811504372455
3.1373457212757065	-0.6760765738949853	-2.8568247171451167	-0.8448953369778648
3.125231685305601	-0.6939832554169426	-2.836046972517057	-0.829939015088142
3.1137305122946652	-0.7116906596294366	-2.812891538814893	-0.8156928090184831
3.1033018609942666	-0.7299783705679753	-2.787910729632908	-0.8007028155564785
3.093860934738038	-0.7481517115140102	-2.7629779408818242	-0.7867504708545855
3.085109716126198	-0.7669461859648065	-2.739308249987365	-0.7721744415904039
3.07699092379379	-0.7844181690878828	-2.7155829439152948	-0.7574594202704181
3.0686441343520765	-0.8006883601866795	-2.6893543088479612	-0.744170050652436
3.059680041457296	-0.8158141787097549	-2.660640059607357	-0.7308020855871763
3.050504550120302	-0.830190140934568	-2.6328511870509876	-0.7182748668080677
3.0406000074103163	-0.8439872061363478	-2.605113687637613	-0.7058966809719738
3.0305516687332976	-0.8567076269480295	-2.5780944077228694	-0.693181171909734
3.0199247469513506	-0.8689175014035165	-2.552231527484989	-0.6816142376887446
3.008663346135417	-0.880521532132095	-2.5273126402952504	-0.670986640216287
2.9968606496167727	-0.8915965497153342	-2.506070423748708	-0.6596769738008353
2.9840134213998293	-0.901815348205582	-2.4821626519345528	-0.6488721067669091
2.970703810881521	-0.9123597043516372	-2.45934959009854	-0.6386912330763083
2.9576711127482613	-0.9237366461433321	-2.439480881576133	-0.628990111738523
2.9461729099003517	-0.9354236518159453	-2.4229379528501673	-0.6197356914084682
2.936234347273602	-0.9469265290093667	-2.4068839996564075	-0.6108329284946691
2.928334321322327	-0.9585016694102821	-2.389810351761053	-0.6025725227947852
2.921824953875696	-0.9697706655418561	-2.3747977531369266	-0.5950327575734227
2.9174455303409363	-0.9803932659001525	-2.3603875878687135	-0.5877746992901637
2.9154472372456124	-0.9896823676465282	-2.349015508190118	-0.5812578381927478
2.915748433684642	-0.9982972103510337	-2.3406159267969464	-0.5764407621210125
2.9189156180803786	-1.0055518906726626	-2.335435612437224	-0.5717442345000271
2.924713298735571	-1.0113206714237748	-2.3330437023726645	-0.5680246480938776
2.933683564030641	-1.0151831064900338	-2.3316068195475874	-0.5645375294605915
2.9439202358150482	-1.0173686121277061	-2.3307227341035635	-0.5618226532623968
2.956007960136	-1.0185985272873408	-2.3326518678106725	-0.5583057817278714
2.9695017748489945	-1.0182241347767071	-2.3383410620713305	-0.5543985064750562
2.9844536822096073	-1.0166944170840155	-2.346407352390908	-0.5504516852389941
2.999481865120055	-1.0141588320163213	-2.356817825489271	-0.545636498919929
3.014620782610785	-1.010746133313157	-2.370202014394219	-0.54096864826508
3.0294848690381837	-1.0064313383981056	-2.3842998189193527	-0.5357487817920586
3.043379369402787	-1.0022638675181632	-2.3999571530642263	-0.530217546372223
3.056684153229981	-0.9983372680709117	-2.414431138391673	-0.5240151148720951
3.0681926016849177	-0.9943101433697012	-2.431437953074946	-0.5166146194528676
3.0790316073846133	-0.9896310236096384	-2.450349807883515	-0.5080945900761134
3.0877862540245626	-0.9837122393264153	-2.4697835638240058	-0.4995310682157217
3.094930086056459	-0.9763721942497665	-2.491033574783535	-0.49072687200442067
3.1001090566681095	-0.9678838278376257	-2.511910219329371	-0.48082626140416446
3.104542537836357	-0.9577306621506656	-2.5357602052809005	-0.4706156599267445
3.1094265914063928	-0.9464629938880421	-2.55728200127081	-0.4588763523459163
3.1144800711672347	-0.9338727630490482	-2.581369705329832	-0.44573283596652785
3.12008811909546	-0.9189169129331527	-2.6071306331705766	-0.43221837865401974
3.1265555386548565	-0.9014623496679015	-2.636046394752398	-0.4183713614039475
3.1341480662028056	-0.8819558627650568	-2.667922181737638	-0.4048926799389739
3.1423561891538543	-0.8610341620345592	-2.7025436113811203	-0.39139633847623584
3.1509557572349824	-0.8391969333407961	-2.7406855595090516	-0.37695920170466196
3.1597668046277367	-0.8167373150429017	-2.781127952465364	-0.3627665610575147
3.168896477424842	-0.7928303394215701	-2.826334183532892	-0.34887581678799195
3.1775288514430247	-0.7684534765999748	-2.873650759795885	-0.33512892966204216
3.1845854806638725	-0.7429533030329466	-2.9245495418166723	-0.32258201597760466
3.190437349219183	-0.7160891235203908	-2.9765940686125694	-0.3102643588025761
3.1948675729703937	-0.6885277419175228	-3.031661260441586	-0.29795221462541593
3.1974201051959446	-0.6619224622950901	-3.0879274614766357	-0.2858393307161648
3.197839836335397	-0.6347981163626422	-3.1467798890000305	-0.27296456517534406
3.196633557021264	-0.6081314470169833	-3.2054538583382226	-0.2608169086438071
3.1942573663967484	-0.5815632523532764	-3.265675521666363	-0.2495040918599601
3.190657423231601	-0.5544855366247974	-3.3277550884276694	-0.23841398154039387
3.185942399746973	-0.5275191649055864	-3.390039801549579	-0.22791907017581148
3.18011670503195	-0.4995862041897738	-3.4527518074358095	-0.21762189501271922
3.173033864444483	-0.4709383528010129	-3.516896714801816	-0.20787096309568784
3.1650240586623246	-0.44245887541280504	-3.5783891015147753	-0.19914318039676615
3.156532269403451	-0.41256777707233067	-3.642358934703941	-0.19105803708180005
3.146823594098845	-0.38065280018193437	-3.7082822427762454	-0.18276906383180314
3.1360204506104616	-0.34811817853285804	-3.772488497857226	-0.17503534163490014
3.123355119918549	-0.3142938263175441	-3.8381634517678784	-0.1677621991212295
3.107537441281124	-0.2791616213483914	-3.9036570547268794	-0.16091114563442727
3.088150295384772	-0.24366654745589572	-3.9669729774934264	-0.15460857285374993
3.0650110650217295	-0.20785725444943484	-4.0300756350053115	-0.1486638481711101
3.0386620922776353	-0.17298678780968457	-4.094173816446936	-0.14261096091604167
3.008912259119608	-0.13843308544753924	-4.156761777403978	-0.13518530642592907
2.9748088552808705	-0.10451913064235951	-4.220655097225359	-0.12731135127516885
2.935667638574336	-0.07213210290565965	-4.284362778632938	-0.11964868773458584
2.8918076672499278	-0.04015933336325969	-4.3466242213205115	-0.11206372098163551
2.84208144650643	-0.00897588046155326	-4.408891293679829	-0.10459710726586534
2.787630889163233	0.020610890703600088	-4.471830997207509	-0.09600313294578165
2.7286949830460467	0.049512170902725305	-4.534701074443322	-0.08671028170830768
2.6650869960728114	0.07749982957255591	-4.597589530326339	-0.07623878129044553
2.596989774276974	0.10514502327421604	-4.6594188061356965	-0.06494777240628581
2.5238313175443454	0.13294821771532228	-4.719352793169382	-0.05393299437093553
2.4460005102952502	0.1598881795159871	-4.778718662508803	-0.04280997475138952
[truncated: 1,001 more rows]
