# Supplementary material for: Obesity dysregulates feeding-evoked response dynamics in hypothalamic satiety neurons
Source: Sci Rep. 2025 Oct 14;15:35837. doi: 10.1038/s41598-025-19800-2 (PMC12521569; doi:10.1038/s41598-025-19800-2)
Supplement: Supplementary file 6 — Supplementary Material 6. [file 41598_2025_19800_MOESM6_ESM.zip › Supp Fig 1/Supp Fig 1h/MPK143_HFD_Early.csv]

0	1	2	3	4	5	6
0.9293476521844507	-0.3506793027625345	-0.2127128379266997	0.844599483416365	-0.2385540835726992	-0.10917747787076568	-0.16965960464800944
0.9280343620010675	-0.37280928263512836	-0.22405420939934295	0.8305998340101282	-0.2298958262134313	-0.11822139255831694	-0.16827121112709875
0.9294076021788452	-0.38510592482590184	-0.23004604702641857	0.8150216786038879	-0.2321520923464943	-0.11230915172361448	-0.17058385628293107
0.9376014317008402	-0.3916338798216346	-0.23623527450540166	0.8042409694111841	-0.2265490379874053	-0.1108355982752557	-0.17527140737765662
0.948513887755211	-0.3956278917963518	-0.25212439710764184	0.8004313663819246	-0.22993175954856965	-0.1091670044854936	-0.18581614055018617
0.9571571523697248	-0.3995148740939593	-0.2639372575342609	0.798210288105234	-0.24019175881651825	-0.10642464566616353	-0.1885241250975644
0.9630554666979528	-0.4046712224651258	-0.27521344994134683	0.7969316514261113	-0.25024210899583715	-0.10457079555249134	-0.19122934996231428
0.9644061500683544	-0.4130902199714265	-0.2912632005268796	0.796297121265988	-0.26089892301192513	-0.10536701570480053	-0.19605322943779654
0.9637165394872597	-0.4258680648881642	-0.3057121977610256	0.7971527070687453	-0.2710539475373492	-0.10644321803242415	-0.19986273543899447
0.9637860886501542	-0.43810101649708344	-0.31970753621632114	0.7986771370294343	-0.28094570438733646	-0.10560351197071602	-0.20610407711387008
0.9630244009422101	-0.4499684158295954	-0.3366669996758748	0.7995079387631603	-0.289584177446971	-0.10426765167544837	-0.21231501854825602
0.9630332936483513	-0.46111164476961863	-0.353547938027609	0.8010131892501159	-0.2959115084417766	-0.10092184368137208	-0.2195754235795091
0.9631799738029468	-0.47274946455851663	-0.3721841839461547	0.8027900038439435	-0.3011601472181175	-0.09847023172404404	-0.22591808801861635
0.9629795547129091	-0.4858100555172136	-0.3912418208446099	0.8049254247393351	-0.30818056573380864	-0.09544458983320615	-0.23068177694550113
0.9640306986867516	-0.4977663132370484	-0.40717738793440383	0.8061766279555873	-0.3149473182652043	-0.09259836262886903	-0.23603855789220712
0.9643649905221313	-0.5089014205142022	-0.42362419782534855	0.8068512149756396	-0.3198773199431842	-0.08936572500094114	-0.24169166446560525
0.9662500188719177	-0.5188753541332588	-0.44005251279280616	0.8082270341546398	-0.3244573245228326	-0.08595304579309383	-0.24647738290687216
0.9694392108347719	-0.5277912268799888	-0.45450426985125986	0.8097457258571971	-0.32812909024717685	-0.0813149018489331	-0.251174028317004
0.9734038136368549	-0.5334150666133544	-0.4686933267513899	0.8106815119707947	-0.33098978083139835	-0.07618240566898146	-0.2546423528472624
0.9788431693377456	-0.5361239243155709	-0.4818382859595575	0.8106572246509873	-0.33260098823683126	-0.0717419265323018	-0.25782559993929016
0.9840370139123712	-0.5371893202063092	-0.49190010885245034	0.8114447284353838	-0.33281608554592695	-0.06832122606099118	-0.2623810088428048
0.9903412476237184	-0.5370918392658897	-0.4998084890934505	0.8120300939487394	-0.3328772967088521	-0.06593987916916497	-0.26602087617621656
0.9962552604330165	-0.5347992009299248	-0.5057890315160412	0.8116377295250895	-0.33142220115461535	-0.06376760295389824	-0.27030547463964866
1.001945913628207	-0.531299769122655	-0.510549427242857	0.811376623883215	-0.3286983727079017	-0.06134660124748065	-0.2750884438433561
1.005312281249028	-0.5265344803573377	-0.5151200132963498	0.810392494323092	-0.32332099711336554	-0.058705691060707166	-0.2789381621679276
1.0086951135240605	-0.5199963560870314	-0.5189451504197946	0.8090892237599652	-0.3164354185239791	-0.05648759940281373	-0.28246900092096466
1.0107684614070362	-0.5117884249034704	-0.5227492888837255	0.8073102953470157	-0.3079066618286934	-0.05499720328633787	-0.28642106019916636
1.0129142601347034	-0.5017387671101029	-0.5269772673059132	0.8043908433118455	-0.29788361923451834	-0.0538323483561999	-0.29096359698714136
1.0147394157834468	-0.49051136114771926	-0.531021034825345	0.8007115888132491	-0.2864518084349677	-0.0525451057659631	-0.2963144514979067
1.0145929786535497	-0.47886017176346596	-0.5354452112106991	0.7974714657804727	-0.27301756235337393	-0.051555434362799565	-0.3016619000748733
1.0134029176706603	-0.4657509580504028	-0.5407326909227437	0.7932939712806754	-0.2598556530181457	-0.050076699796191275	-0.30592461432049606
1.0106395955442975	-0.45135565703356184	-0.5461166389650036	0.7888123088700747	-0.24723018642289693	-0.0479273050747089	-0.3099622415235499
1.0066571263414623	-0.43632062839733776	-0.5518756677574457	0.7844047572510796	-0.23440087174839944	-0.04575127989926622	-0.31362369809980245
1.002015362559801	-0.4205460964366816	-0.5582650065450785	0.78024096106774	-0.2220372970179449	-0.043710613787013096	-0.31625922158882896
0.9978631641981256	-0.40466729695867976	-0.5643222980094855	0.7765860037553063	-0.21097935072823135	-0.0416841480267033	-0.318531252599007
0.9932979141070718	-0.3893572903625571	-0.5701560009496172	0.7727573954045165	-0.2000838319080695	-0.039700102737961665	-0.3209878183735799
0.9883836169069881	-0.3750332427321989	-0.5750839337007501	0.7695879684435691	-0.18902947270110995	-0.03755666723422196	-0.3234852821942493
0.9830376737067333	-0.36179756937189034	-0.5792765231598549	0.7662961395513812	-0.1780874353091548	-0.03575054075188425	-0.32561846371589714
0.9775756613214742	-0.34963546639127085	-0.5825850519412903	0.7630430300718416	-0.16757926985364618	-0.03420021188638179	-0.3279898569954199
0.9727257821713456	-0.3380858574103682	-0.5852854174631539	0.7591283029702568	-0.15844089649580143	-0.03241691658942888	-0.3299926291426849
0.9680631127899676	-0.3275136350531811	-0.587096854277334	0.7550185512210098	-0.14924725651569073	-0.03110646586658873	-0.33214746999070427
0.963241259731869	-0.3179394883305713	-0.5886466184299339	0.7515302320959285	-0.13995234351307564	-0.03020541199747354	-0.33434511199643363
0.9588314898827693	-0.3097478855232045	-0.58871920602127	0.7482042944346287	-0.13146158720326112	-0.029896394437919378	-0.33608575647497735
0.9545938482754216	-0.3024228663868131	-0.5875978046916854	0.7447803172891012	-0.12215231306051032	-0.030487627677217546	-0.3384004463176022
0.9507599552397287	-0.2954460879486736	-0.5856245063606083	0.7418984679395549	-0.11213819570042781	-0.031919192837460364	-0.3412567554099739
0.9479489083582661	-0.2886162726211248	-0.5830928088088911	0.7393044201992895	-0.10154502737255683	-0.033803554180014996	-0.34415889274176376
0.9455318794443538	-0.2816807340434185	-0.579829455490432	0.7365952823466374	-0.09068539070236786	-0.03611998617891127	-0.34769670519144985
0.9436329513531575	-0.2745717336447019	-0.5759288504795086	0.7344237844511672	-0.07943467035815309	-0.039088241845747676	-0.3516134357871244
0.9418440480369888	-0.2674085283386077	-0.5714560569176808	0.7325152501647545	-0.06765673923390132	-0.04293961508692585	-0.3556086716805076
0.9399556227053293	-0.26047381297392125	-0.5670747800179412	0.7310902488659775	-0.05519026272698388	-0.047539822729698276	-0.36010562183815314
0.9390706063005184	-0.25227187689082825	-0.5699388204862308	0.7279810302411416	-0.03786747410898469	-0.051237095519291904	-0.3687321373648758
0.9385998718497423	-0.2435189362282822	-0.5721789078119093	0.7254071470852447	-0.019697176004476603	-0.05513360361349086	-0.37783426135795045
0.9383959495435196	-0.23422678907476768	-0.5747739636703593	0.7236459237878825	0.0006079156191502507	-0.05987944511444774	-0.3871883173476371
0.9374425388562738	-0.22493000521237735	-0.5775183032804809	0.722168102314998	0.021861652632223054	-0.06493060835850269	-0.39631839719861817
0.9355638945396877	-0.21600121533919914	-0.5797076997943806	0.7202441047447024	0.04517651831932242	-0.0704333564457915	-0.4045388713472172
0.9326937336373121	-0.20711600622135762	-0.582472493969354	0.7182935037372785	0.07070213970301527	-0.07658515980522591	-0.41317516493974377
0.9294746996021658	-0.19859717484407607	-0.5857679701472527	0.715778961637119	0.09773790533862446	-0.08342505115945088	-0.42091605269440185
0.9261837217877661	-0.1900060465665342	-0.5886081493083615	0.7129866169868027	0.12648794173183753	-0.09020122443938103	-0.42735926440766814
0.9227171870268848	-0.18075437505799125	-0.5916678431160782	0.710044440912031	0.15672887144487574	-0.09718348648271154	-0.4330271791299434
0.918446297615941	-0.17142412460688217	-0.5937211597543908	0.706619359909549	0.18806531448353145	-0.10529722123410289	-0.43721821373648906
0.913553075804453	-0.16158839776606124	-0.5938773059655293	0.7027984638364213	0.2201153507546748	-0.11359831131812625	-0.4401335449116305
0.9081206186920581	-0.15115046420475736	-0.5925930928842569	0.6984603153305682	0.2528670212801925	-0.12296779901275727	-0.44164986638144815
0.9024880551678821	-0.14025843146953948	-0.5894960080136757	0.6938605382877479	0.28635083633146535	-0.13231415143854808	-0.44231684001290356
0.8968557013314045	-0.12824270360502613	-0.5844919680484497	0.6885106164630286	0.32114115948412986	-0.1419765275909866	-0.4424531262923465
0.8907673604885248	-0.11598739098266284	-0.5781315422829179	0.6833300628701622	0.35635382046775244	-0.1518296943763175	-0.44146587824188455
0.8842556209508519	-0.10373569787596161	-0.5690068401580399	0.6783087185359675	0.3913480834815934	-0.1621446503715485	-0.43955915297890036
0.8771833817668978	-0.09068911715186927	-0.557713823969072	0.673510266692269	0.4268120742487349	-0.17244088413634498	-0.43698774495649395
0.8687877863247591	-0.07704889682816957	-0.5446512906794296	0.6687251390975185	0.46219134775642035	-0.18324904716342882	-0.43397897656318973
0.8594447065336198	-0.06356977177367196	-0.5299629928614173	0.6641107948379449	0.4973056137876452	-0.1941124685769355	-0.4309551263286845
0.8490473204119103	-0.05042831179314955	-0.5138271381368709	0.6600605492396187	0.5320701309329648	-0.20399549576099674	-0.4278988616582703
0.8385973785731138	-0.037649272676678856	-0.4976356777461935	0.6556636160205408	0.5658751986746646	-0.21396156445129108	-0.4239881006612533
0.8271342513038391	-0.024792779944295726	-0.48115514492274897	0.6515329988091022	0.5992057621994873	-0.22343100108079172	-0.42054353469271955
0.8146267038109847	-0.012383038904742915	-0.46495911268652107	0.647872825615533	0.6308650381774507	-0.23306871296229653	-0.4171536868724526
0.8014544322720778	-0.0005680066993926335	-0.4487493175895357	0.6442499416763146	0.6602829220863614	-0.24297553023942867	-0.41343801614925624
0.7882095375823384	0.010745139575363934	-0.43308877616102176	0.6407886177590885	0.6876066035231412	-0.25307033429166964	-0.4103881642676213
0.7744052632714077	0.02174735220284745	-0.4180021070435587	0.6379353455143068	0.7128442181386779	-0.2629313468665704	-0.4077267804350585
0.7602239441651749	0.03168409923238426	-0.40284933019970276	0.6349491441594625	0.7348970777295727	-0.2729112523381873	-0.4052535412334807
0.7456876351058133	0.039967838898524045	-0.38780085323896063	0.6326016465250447	0.7546707259093793	-0.28322838434519376	-0.4024181566114985
0.7311818598677516	0.04654264981057492	-0.37321126322914344	0.630300249572339	0.7723060271673591	-0.29368330605863124	-0.3989668571511324
0.7172213796562511	0.05228835478501584	-0.35917872623732244	0.6279705534670149	0.7874324194819764	-0.30444723807794444	-0.3951959601597716
0.7029876702520605	0.0569174684266076	-0.34513602585376474	0.6265396270316865	0.8010493931443621	-0.31584721101293556	-0.3924479653519142
0.6890633468240042	0.05964833142255751	-0.3316576793114078	0.6252612244311399	0.8133256362390423	-0.32769459587313404	-0.38942723986102223
0.6761427763098481	0.06078636222582753	-0.31790738057485374	0.6242855613603135	0.8236953707960526	-0.3395525419883741	-0.38659776401954715
0.6636352849066056	0.060352584377759366	-0.3036870669078785	0.623564288639256	0.8334726738135839	-0.3509598447418552	-0.3843799469585769
0.6516188925332641	0.058931254567933536	-0.28908038682900916	0.6225107656824073	0.8425926035621266	-0.36230377768471855	-0.382022888954806
0.6404508035052063	0.05624245145810064	-0.27457552075668756	0.6213257886117984	0.8504893055890008	-0.3737234353393284	-0.3791196736312236
0.6304527223721241	0.052855749425503716	-0.2606228106426329	0.6200036618534663	0.8585002001316157	-0.3845257460905621	-0.3761457985257711
0.621952459947108	0.04908254424682465	-0.24666578301583325	0.6184250864511104	0.8660277277309243	-0.394135492033173	-0.3736762487760796
0.6143569432801179	0.04510127949051883	-0.23278045930635644	0.616677167382836	0.8731397448255815	-0.4029645360984196	-0.37105052940654354
0.6076456962196517	0.040483067234801856	-0.21889817295864977	0.6150197736477634	0.8807802860622236	-0.4114699568627842	-0.36856408438963256
0.6022421308543204	0.035387911056304705	-0.2053179252728275	0.6132177718406293	0.8884744116398604	-0.4187505559051123	-0.3652887244767931
0.5987564183448605	0.030311208064494097	-0.1914976462791646	0.6106321363815065	0.8955783758160921	-0.4256382967940031	-0.36214849079120087
0.5959183687040164	0.025230495856113647	-0.17851453754709756	0.6075275955478465	0.9036867257520206	-0.4316573299397444	-0.3590911596979442
0.5944641343063732	0.0200092841539623	-0.1660725856322882	0.6040054864502441	0.9106214691565999	-0.43684277947260486	-0.35568154103491423
0.594226955611124	0.014200079587996479	-0.1536595799470749	0.599971013345276	0.9169669030110751	-0.44080023176907007	-0.3523130798622585
0.5944673861100233	0.008088339536916216	-0.1411014282800058	0.5949547138862119	0.9228789435658977	-0.4434880162349596	-0.34969908281364215
0.5952351796264832	0.001513255016902461	-0.12840444468420006	0.5891917277613589	0.9273444100548669	-0.4451299446941392	-0.34614302512650325
0.5960311963913743	-0.005838824799691714	-0.11604442027821146	0.5825767213840681	0.9302620263852559	-0.445743160805194	-0.3420955579029721
0.597072535505656	-0.012901397978846648	-0.10415968298666772	0.5756650522665361	0.9315440155559862	-0.44529071244015717	-0.3379019467969908
0.5993294830253802	-0.02027773938112073	-0.09205464022653015	0.5679473845028697	0.9308975613628455	-0.44328469860698916	-0.3331862459051432
0.6008691632916939	-0.026866305588727355	-0.0790262100191162	0.5590473534698055	0.9273136750457955	-0.44059420636246155	-0.32829319082850156
0.6018140173957242	-0.03271708332400198	-0.06557904536756975	0.5496629002001171	0.9220469023408687	-0.43648859828512376	-0.323073491111142
0.602921001767774	-0.037607659007331935	-0.05098193971984177	0.5394786591518111	0.9140432734557344	-0.43111501432380284	-0.3170075665244455
0.6040159193958867	-0.041791880585037945	-0.035225207079506785	0.5286361336348026	0.9040156289813384	-0.42497904125291613	-0.31069496347110415
0.6048359075056025	-0.0457910735106916	-0.018944620672330784	0.5170290763252026	0.8918672178025654	-0.4185978432891685	-0.3038319157271429
0.6056823502851891	-0.049630480468050096	-0.0020258254957315203	0.504697298969147	0.8783243825410094	-0.4120155146014654	-0.29634061172124665
0.6066511587471576	-0.05307873897334467	0.015369147645376217	0.49210197154376395	0.8633045175667661	-0.4049497449043656	-0.28911605608519814
0.6076940742162028	-0.05549166406759194	0.03239665994672342	0.4787842799886443	0.8469544632320496	-0.39751831001589977	-0.28186991392573696
0.6086359362516904	-0.05773988021169719	0.049648442400364395	0.46370591688372537	0.8291513072447835	-0.38978023007141915	-0.274971900378273
0.6082703345706457	-0.059485909833351454	0.06624930773192685	0.44761279451077957	0.8099504164632235	-0.38163321207168915	-0.2686232354582381
0.6072257852253204	-0.06217469539922361	0.08118090476333614	0.43073093076788244	0.7896393604307531	-0.373578467657292	-0.2629006116091727
0.6052741112029691	-0.06637574349638392	0.09499012378323414	0.4131691419938461	0.767344911142744	-0.3651909803769142	-0.25746715218711813
0.6012963356211647	-0.07210837885244593	0.10761753673089645	0.3946642606657885	0.7437489136222322	-0.35747014380836656	-0.2529620990423827
0.5951679361915658	-0.07957609992264317	0.11818503573291125	0.3758600466257295	0.7190538100295221	-0.3498464318596308	-0.24866320796348101
0.587275038199972	-0.0872697057886657	0.12730027212132525	0.3567180091706894	0.6933224889399356	-0.34163942960845095	-0.24455321647727335
0.5779528615548478	-0.0951166177709245	0.13443245407946036	0.3371283511091358	0.666468634767214	-0.3329459610053575	-0.2403317074147262
0.5667674442952735	-0.10401263023105022	0.14026934861214307	0.3168595545349198	0.6385319643229113	-0.3240273019649543	-0.2366326785766905
0.5540557396111501	-0.11378524860237883	0.14512536149292946	0.2968433474857382	0.6095305028011684	-0.3148235311513202	-0.2332629949600537
0.539960573298274	-0.12482852165078309	0.14922429859287106	0.2773381686438081	0.5802673379829352	-0.30547927077117	-0.22958762602337157
0.5251250280040805	-0.13682622684623527	0.15239472259315207	0.25835230339350035	0.5507634461056633	-0.2967928708628856	-0.225511141807947
0.5094879630455253	-0.14829377165342028	0.15539950288089432	0.24008157369101296	0.5214294462487461	-0.2872563853981364	-0.22134752068189928
0.4930708900296179	-0.15901059090002753	0.15733694351608724	0.22201440351463853	0.4931168227136782	-0.2777403463282068	-0.2167726717518662
0.47724879624758587	-0.16883984819484005	0.1588027567759691	0.20474082873267108	0.4657535253424624	-0.2679326856531561	-0.21183024501843856
0.46236478962764305	-0.1778250138518746	0.1593993240541755	0.18785662442043255	0.4399058464454433	-0.2578788097136766	-0.2074505739090457
0.44778759811584823	-0.18655319017747915	0.15986062326538136	0.17154291198294647	0.415236820571936	-0.24799412849773475	-0.20315722833699412
0.4337735257475004	-0.19552482153531311	0.16026826345885864	0.15605845867996987	0.3911263419181817	-0.23820197633636972	-0.19902300666408934
0.4207372088539715	-0.2039786380041615	0.1599979448893093	0.14166929985711196	0.36865061852179726	-0.2280940805282628	-0.19475284661058637
0.407991160021327	-0.21162281213846748	0.15989874899091513	0.12779042850078193	0.3470290380476828	-0.21799520952649384	-0.19056242204958262
0.39607204560674214	-0.21779577020378457	0.16006055407739872	0.11483563774731052	0.32487415640829836	-0.20800578419179405	-0.18692225246628513
0.38496948724126734	-0.2234026455057973	0.161108494690188	0.10209306449986853	0.3026533598677363	-0.19759238160999193	-0.18395562109004487
0.3743630162054479	-0.22908736818083797	0.1621949193701449	0.08950819649658225	0.2815413663733716	-0.1869639393766134	-0.18139915479075583
0.36467862424035885	-0.23461168940263052	0.16429276287540606	0.07804388625916588	0.26119394813601915	-0.17666191266283615	-0.17968830319168227
0.3544980639939314	-0.23955317931337347	0.16645024598410546	0.06671289197049508	0.24192387189832001	-0.16637042052719836	-0.17773137135320635
0.34383027481629663	-0.24354743476593393	0.16875471845972564	0.05572019977777838	0.22323151085636492	-0.15658295497384808	-0.17561905041231624
0.33252376849489895	-0.24632485417837238	0.17061397601944284	0.045605275244960095	0.20582436829487757	-0.14674271035913383	-0.17407121190867456
0.3209733991728625	-0.24710140538193812	0.1722757754008575	0.03513870546054153	0.18996157814544937	-0.1366947669544019	-0.17347808571267861
0.30812995874064336	-0.24656701654312105	0.17394081421329044	0.02484146122120154	0.17448751661842107	-0.12746325671148853	-0.17316039953139797
0.29434303586778315	-0.24491401053325498	0.17493421625477618	0.01498654636465592	0.16080485997690197	-0.1194643990280691	-0.1728168875364681
0.2794487595884409	-0.24234850373983366	0.1754036068384594	0.005400190354963558	0.14940528815931384	-0.11252073503717587	-0.1725405202486111
0.2632043947079233	-0.2387565073741006	0.17514579146478898	-0.0034426478856519893	0.14015630381200447	-0.10665460445335934	-0.17231894330560693
0.24587064849674173	-0.23384399431594585	0.17473618771839827	-0.011714902623998949	0.1317893705981929	-0.10201342585417192	-0.17256846655877625
0.22686834764642194	-0.22799242019078725	0.17401442297761005	-0.019711952397265795	0.12472646670699455	-0.097460540165319	-0.17221436118592431
0.20721276273420536	-0.22113312247012068	0.1731409564094895	-0.026796238981008913	0.11790798240008399	-0.09342180764826552	-0.17198313602318466
0.18622363712674023	-0.2135445316702978	0.1720530322023701	-0.03338621004801649	0.11129660282258266	-0.08937493282172505	-0.17142626084411725
0.1637120376744668	-0.20608219021682922	0.17031656401266063	-0.03981537937107046	0.10419980112987695	-0.08595651041638398	-0.17007179803941994
0.13986277023033583	-0.19884508643878868	0.16788673132351928	-0.04459212779928289	0.09651635745439728	-0.08396622541053957	-0.16720294114508816
0.1155114062812609	-0.19179958462680335	0.16450185018326724	-0.04808057393989426	0.0890509419848174	-0.08296104499164925	-0.164415677658633
0.09149354366410233	-0.18455636852330495	0.1605404495402244	-0.05088361797369905	0.08071072603445582	-0.08204597546977778	-0.16160865108741662
0.06739913435369176	-0.17809982641424624	0.15612223644771733	-0.05278810133150261	0.07178339052849673	-0.08100563753277636	-0.15857643285883863
0.042226655884138584	-0.17161881699842413	0.15114718645902273	-0.05382818105119335	0.06187216257614651	-0.08048177945680834	-0.1553541466520996
0.017216852466836463	-0.16556628546494961	0.14518142628552838	-0.05419383347214379	0.05186731305138894	-0.07993223990383626	-0.15149896904766286
-0.00763797959927659	-0.1601092242821746	0.13848162926754107	-0.05406817157543382	0.04037772607810029	-0.08011992190504105	-0.1471603030276286
-0.03251257140618222	-0.15627237201804386	0.1308184060064813	-0.053347651196561874	0.028504277508451484	-0.0811028622952362	-0.14343512127932773
-0.05707798946805666	-0.1534072021154415	0.1223590831605554	-0.05216134956735088	0.01617647956596917	-0.08186295396737824	-0.13950134646676754
-0.08009608175730276	-0.15047448739661864	0.11404741341015306	-0.050714646364605896	0.0037578859216040802	-0.08199101737878985	-0.1358893145956674
-0.10202953493339273	-0.14733670633000812	0.10602181580897958	-0.04941962756642365	-0.00913372560138692	-0.08108469027013541	-0.13274140178874116
-0.12260035672333236	-0.14388626886953038	0.09928320146318287	-0.04799374773987946	-0.021729368861841174	-0.07940741626608937	-0.12924715563205336
-0.14234330464912293	-0.1410867489217713	0.09422800006539475	-0.04569881907357031	-0.03414479180154087	-0.07737809918175793	-0.12611890561421787
-0.16131209814087183	-0.13838392763232354	0.0898721484366139	-0.042268152574765676	-0.04622375220613101	-0.07502966338326214	-0.12324443738971788
-0.17741678936149294	-0.1361472737318716	0.08586462983054434	-0.03780553280674279	-0.057893068809247925	-0.0718275997469971	-0.12027458068117472
-0.1912842717919936	-0.13370278088139423	0.0829614730848438	-0.03188796032454022	-0.0690828017636494	-0.06838592433517335	-0.11770835440348423
-0.2026516897649353	-0.13041981862004715	0.08028195787272535	-0.024942932336118856	-0.07882333077184407	-0.06426723100910921	-0.11610663955858816
-0.21114977772516147	-0.12579424548435	0.07786822617443369	-0.01708778050094291	-0.08828008527511447	-0.05913771979851517	-0.11448714072481991
-0.2164577660262994	-0.11955674376118927	0.0763089645229505	-0.008299846252026802	-0.0972949507612212	-0.054019227256312544	-0.11346410913032787
-0.22033161376110394	-0.11297108430933382	0.07438677259200474	0.0011794446030055777	-0.10575296579221502	-0.04914803395569978	-0.11302707612029375
-0.2219707961488776	-0.10628979763824654	0.07183451956904717	0.01144315245004085	-0.11357234403017524	-0.04421231559014457	-0.11353862862684483
-0.22196991627647283	-0.09927963235062418	0.0679604865965747	0.021954823407527663	-0.1214580942265737	-0.03915774973797914	-0.11527501044384092
-0.21980545650290018	-0.09204593084504109	0.062419196326346106	0.03205190668716598	-0.12847717673997505	-0.03417771875082535	-0.11757507552108865
-0.21526594225600576	-0.08483983311113451	0.05586601498749824	0.04130305881909686	-0.13470091632074635	-0.02936372754663742	-0.12098534880724693
-0.21039280259190277	-0.07771682035811246	0.04865399905904227	0.049785672944689593	-0.13940092024718323	-0.02456249324999338	-0.12519352700666103
-0.20512453429028882	-0.07188619711765402	0.0401939541230078	0.05713580105057213	-0.14248903949765077	-0.020005821544018507	-0.1299033843927981
-0.1990093688024645	-0.06771284154553892	0.0313277689023581	0.06391807495525438	-0.14531541812371682	-0.015146805489836292	-0.13494280636373285
-0.19306542761650453	-0.06460188969882023	0.022038056062233143	0.06951134762414489	-0.14710228612289028	-0.009527924282030689	-0.14021651131799875
-0.18792349609623119	-0.06246831774944455	0.01239621404707053	0.07483568447291918	-0.1484738246835216	-0.0032771392779107	-0.14542317557173232
-0.18113435732544297	-0.06145921093225904	0.0030065916881845747	0.0795879978374986	-0.14983768162736782	0.004153574798221306	-0.15105616661241172
-0.17428686504604918	-0.061515632696065366	-0.0059175007522634104	0.08299363076568207	-0.15015479291539138	0.012124120306001605	-0.15715272647950818
-0.16720834214515834	-0.06253523565719163	-0.01443940494633536	0.08594145921026632	-0.1498179111835827	0.0203931267676914	-0.16329211036671012
-0.159708227122339	-0.06441175139544579	-0.023038237488083493	0.08841542240530915	-0.14868334473247902	0.02947067331012926	-0.17003056718608184
-0.15274243024236017	-0.06700076746555765	-0.03191342986265856	0.09039880453496905	-0.14647079004517394	0.03945842840208901	-0.17738675843243185
-0.14546880143177016	-0.06994267128726246	-0.04146711868024294	0.09174260930117258	-0.14394187508358738	0.05009768399878366	-0.18531925686927692
-0.1376777043682928	-0.07259930890413595	-0.05091945952076156	0.0928562054370549	-0.14266025686838657	0.0612501887241353	-0.19318434158202175
-0.1301788408890908	-0.07459464815109927	-0.06089729477128622	0.09290302774055782	-0.1414766472677706	0.07273232105497468	-0.20099977135553826
-0.12240563313584313	-0.07727553186660928	-0.07088423655704779	0.0931866226662169	-0.1405905880477858	0.08403540074478208	-0.20905738091473747
-0.11415307989468955	-0.08091079000749939	-0.08052260854175577	0.09305689166894053	-0.13997326463256893	0.094944196884207	-0.2172647403283599
-0.10643437895699678	-0.08538130836073965	-0.08985193069137928	0.0926333882995944	-0.1397745060754681	0.10450981022085241	-0.22517858592209272
-0.098760698520798	-0.09053433755651297	-0.09920767087358565	0.09390328435154434	-0.14029988035055146	0.11360250649917955	-0.23206693587944072
-0.09067887961974481	-0.09589388298381789	-0.10844538997617728	0.09533848663550025	-0.14180050117023107	0.12253486215230895	-0.23883532702289428
-0.08294900048156102	-0.100972056320166	-0.11738022256148609	0.09762556131617413	-0.1453536565446063	0.1315774920237048	-0.24529664684042185
-0.07555443889127579	-0.10596690372839479	-0.1260227000837722	0.10095375965006319	-0.1506795737020625	0.1406350511350115	-0.2509391815812287
-0.06810906740635622	-0.11083426653107173	-0.13415276896946499	0.10482204372519564	-0.15785231606279854	0.15013970350061848	-0.25572242502188713
-0.06099081747780159	-0.11594192903085507	-0.1422546970916026	0.10966268247244303	-0.16577509958915979	0.15979517132030935	-0.260274959560579
-0.05450959718778749	-0.1213615535236511	-0.1505146187860343	0.11545308097512776	-0.17454870853255475	0.169222290328366	-0.2652071783296378
-0.04834367128107036	-0.12648368295222534	-0.15867342537302997	0.12109894149765364	-0.18401935982447448	0.17830144579696777	-0.26999677129751243
-0.04236997843112162	-0.13068189948845002	-0.1672894170713157	0.1274965527396691	-0.19304925477050744	0.18736523214999265	-0.27501684641505114
-0.03661252992005324	-0.1332132394356139	-0.17582474725968278	0.13460258618447635	-0.20165100390650198	0.19687342566516589	-0.2800476211221528
-0.03149602412278878	-0.13472683184379713	-0.18436033629548462	0.14128720957885538	-0.20990211309284745	0.20656360251002684	-0.28582433059278967
-0.027127454754335922	-0.1353671439523507	-0.19268563572127811	0.1478058623236828	-0.21765565256284294	0.2165563726478206	-0.2917086690387134
-0.024197637611651612	-0.135716357875949	-0.20034164219777728	0.1540910414071357	-0.22430319609136706	0.22602940088655388	-0.29686149354806574
-0.021230621875875363	-0.13525578511780617	-0.20791007078507412	0.15938200382450673	-0.22981765098169854	0.23517237439838592	-0.3017813954740398
-0.018230305768462685	-0.1342954328739762	-0.21510243790504607	0.16419404499374934	-0.23327646692476617	0.2442278681971282	-0.30665739244062085
-0.01526858715523563	-0.1329109697345487	-0.2220996590880545	0.16823576044271038	-0.23448294708635464	0.2531505362133814	-0.3116815864112858
-0.011980465013435915	-0.1304094416666213	-0.2289147592136293	0.1720613448867428	-0.23358094595758747	0.26199208491149517	-0.3170142428599653
-0.00964157870597089	-0.12653936877431093	-0.23581848217354207	0.1756854606903998	-0.23096017970936494	0.27084974765151015	-0.32258438569811093
-0.007781450169971296	-0.12200754907626954	-0.24287461128544913	0.17904210162247702	-0.22722055230349997	0.2793161610566764	-0.32806334932207165
-0.007127338062404398	-0.11688803140754302	-0.24980411157942556	0.18230670530193516	-0.2227258222252929	0.28741785858092267	-0.33378845474847724
-0.00701561375911168	-0.11159255449628852	-0.25620019712380965	0.18567879575899132	-0.21721266674972484	0.2952166357251134	-0.33943607352626914
-0.008759879093437811	-0.10595449050675093	-0.2629908704941373	0.18918716214632308	-0.21081131087165866	0.3026469254449521	-0.3449341925248456
-0.01102308065336767	-0.09979868129529974	-0.26968055086520437	0.1921843876353337	-0.20343341045619878	0.30979273971727656	-0.3507780409670121
-0.014212997788129775	-0.09297214598034612	-0.2761638433902829	0.1955496488115015	-0.19557488354560898	0.31679840861429326	-0.35626129266379014
-0.01912860992530374	-0.0855487695997194	-0.28215674079941894	0.19888387503261262	-0.1873417941665224	0.322858356849021	-0.36134843290673857
-0.025598837863830735	-0.07762573317902006	-0.28756404405842806	0.20195857149681157	-0.17988408058396424	0.3290464353819017	-0.3659728497590275
-0.033531300099604096	-0.07014971832879277	-0.29200981882808286	0.20468086707022937	-0.1731796400868493	0.33523986687467144	-0.3690311839568438
-0.04162731850178335	-0.0630683811570304	-0.2951592773171992	0.2073380387694399	-0.16704336036608083	0.3419087848810041	-0.37143531746694114
-0.05043914002096242	-0.05670721143454828	-0.2977161430355706	0.2094087035992589	-0.1616389742693436	0.34892660845694173	-0.37330480121661264
-0.05862977087531415	-0.05117829321546143	-0.2997994656998083	0.21112029940219135	-0.15667656005259373	0.35635817085687854	-0.3747985399174372
-0.06713610145846022	-0.04556170847316955	-0.30105631498942415	0.21232988125704771	-0.15199031747398967	0.36363556914585266	-0.376122419759011
-0.07493875064855642	-0.0395617836919003	-0.3009460679176859	0.21313320409303704	-0.1471825341549482	0.3710553524217799	-0.3766564812118506
-0.08224845797075125	-0.032472422833058644	-0.2998101389760542	0.21373744268432848	-0.14249973432655938	0.3795207503442168	-0.3765980107291881
-0.09006110897543773	-0.024554200753318885	-0.29763916923881123	0.2146135694386609	-0.13881039265493353	0.38815448383228396	-0.3764703459575561
-0.0970420978722884	-0.015523978082643483	-0.29535159638067426	0.215146356915904	-0.13696115434868708	0.3973804072067725	-0.3765855202690708
-0.1034218083485825	-0.005398474039162754	-0.2926431563428798	0.2159926142466751	-0.13583604630809099	0.4064531744994778	-0.37675279379946885
-0.10978509744119003	0.005998412367611085	-0.2893929457330305	0.21682363306512387	-0.13554372738818612	0.41555619023555324	-0.37765572971495276
-0.11604348968030778	0.01788686292388191	-0.2859779662940249	0.2180814311938704	-0.13585130649746635	0.42383778929247795	-0.37788398532354384
-0.12222547902477457	0.030254605680430757	-0.28183380721045237	0.2196010167671863	-0.1362084145650039	0.43171296348961274	-0.3782828314611449
-0.1298607913886711	0.04377091422262623	-0.27689176112297154	0.2216076907140303	-0.13619608689380466	0.438195576006974	-0.3779443995787423
-0.13757042056751753	0.05803283352571712	-0.2723042468134546	0.22418128218625705	-0.1360321081128842	0.4442096398892511	-0.3766260698776948
-0.1455747584476614	0.07207638351217625	-0.26752048154069746	0.22761256992776424	-0.1358239274466621	0.44992843435716035	-0.3750142490999584
-0.15467846752684983	0.08521479869818208	-0.2628789284661358	0.2317342695657328	-0.13565474841056327	0.4548052677342787	-0.37258564928752913
-0.163576449499462	0.09729300709541805	-0.25777941236949986	0.23613427918141466	-0.13511247269275017	0.4585213591880682	-0.3690156071509044
-0.17340448709756445	0.10842491661353924	-0.2514611919629761	0.2415655589987995	-0.133700604786859	0.4609447330473013	-0.36462009110934623
-0.18352949510624486	0.11861350556847212	-0.24391578567573324	0.24759872784989517	-0.13160699804596768	0.4628047544955935	-0.359568592067897
-0.19437033436423068	0.12837165304868733	-0.23525185149993266	0.2544942302266276	-0.12877520387994518	0.4640039301625622	-0.35435183953327415
-0.2053544031058842	0.1387070601447086	-0.22561091539234635	0.2615863384640201	-0.1254639141268198	0.46503082506123977	-0.3493038773869863
-0.21651431197118137	0.1494873937789277	-0.21532493261383662	0.269509222500816	-0.12229871613051262	0.46599165570782897	-0.34429729777473794
-0.227522568667603	0.15995163264666118	-0.20506853238307987	0.27680539502057544	-0.11911079738464388	0.46811671681660594	-0.33957971969766126
-0.2391719203373855	0.17015665521755588	-0.1937585694668965	0.2829300709868805	-0.11603977353346918	0.47000011905317474	-0.3353737566968951
-0.25165744798787043	0.1802234102462142	-0.18212730885921452	0.28824542972893585	-0.11290687984553818	0.4715258514018806	-0.33140776519601456
-0.26421372240608043	0.19043404170587194	-0.17006753310266529	0.29238758239567575	-0.10944239560978436	0.47223627246267763	-0.32792038396014617
-0.2768510327776217	0.20091161656735193	-0.15804571978862694	0.29534089383379847	-0.10565547532458387	0.4729688988669034	-0.32540252283046706
-0.28936339189295757	0.2116841489152305	-0.14600851572032958	0.2974416479719894	-0.1015825809760179	0.47361256354713693	-0.3242186414909822
-0.3017751372574102	0.22287499596013197	-0.13402311519788077	0.2984251629992921	-0.09743767036138413	0.4740232959122114	-0.3239024465139692
-0.3131698636299424	0.2335548117629332	-0.1220106132234896	0.2985183792465843	-0.09344925650851096	0.47403635839756336	-0.3234836509436983
-0.3242761836875042	0.24366463861604426	-0.11030611914883451	0.2978660846592548	-0.08895757128352935	0.4739694707542116	-0.3238230495041616
-0.3353226484784032	0.2527692577037243	-0.09789490258077907	0.2962736296970949	-0.08386850586578126	0.47375104872938467	-0.3243759426524228
-0.34542017735049946	0.26115599067032375	-0.08550250638347168	0.2942646836412472	-0.07862550649786082	0.472894224736391	-0.32486264231017015
-0.3543427660508817	0.2687343523913622	-0.07288710621961761	0.29207376157215204	-0.07319838205781609	0.4723743282646999	-0.3250562604169317
-0.36219798750825943	0.2758445999358547	-0.060095759134692686	0.28982331519450866	-0.0675122589565006	0.47168007604477136	-0.32475848054035605
-0.36871284169081203	0.2825211943630629	-0.04732834255985287	0.2877526486890787	-0.061327042680678845	0.4710471054629322	-0.324517078624786
-0.37470768710835045	0.2886822719355748	-0.03391136327560382	0.28561994516228795	-0.05481412462320129	0.47044416455058596	-0.3242880110613453
-0.38051112015509747	0.2941790786854914	-0.020230785193779535	0.2834067597801938	-0.04846207873930302	0.46951759598232823	-0.3232174726976195
-0.3862897394426042	0.29920539566108284	-0.006513381730911677	0.2815800673074843	-0.042173842893456194	0.4685230209004525	-0.321393804813596
-0.3915836229627618	0.3036362568960219	0.007197005847967258	0.279534122228446	-0.034904111865294254	0.4679172589961883	-0.319104061353861
-0.39640548124733443	0.30682728172048984	0.02121557415953397	0.27779853410773364	-0.027509456464257696	0.4668974586822254	-0.31590759580908473
-0.4012585387392041	0.3099203410693064	0.035089427756229995	0.27612488482642245	-0.020284141879602112	0.46555075595393247	-0.31249194974534406
-0.406292005161649	0.3127184245706235	0.048885898579766246	0.2746317957638213	-0.012357554601916168	0.46392137520426363	-0.30895225304280016
-0.411457444532174	0.3159264056758717	0.06285787541309738	0.2738487136950004	-0.003997781029762244	0.4617235198180465	-0.3054868610073103
-0.41629707276994304	0.3191324108625167	0.07632794153218081	0.27305797803955834	0.00404605395189938	0.4588497414248169	-0.3029094157540796
-0.42208618826406835	0.3226324559963748	0.089571908882456	0.27308802898671813	0.011510967716723323	0.45591797012407387	-0.3000559447802477
-0.42814015765765356	0.3264222836165953	0.10232165206297085	0.27365216219557664	0.019228675417757767	0.452725915668878	-0.2972404537129942
-0.43391771528108336	0.33068022571330935	0.11483184003570093	0.27478401124210045	0.02720401389984759	0.45006542634641916	-0.29503521120260834
-0.4398274849365492	0.3354217350374289	0.1274554323574641	0.27621637446474395	0.036069659291490766	0.4469464725929734	-0.2932502038386403
-0.44665128634490125	0.3414470350003432	0.13977652239440572	0.27857620004063677	0.04461581362859207	0.44264502929986393	-0.2925274120103586
-0.4548754699448346	0.34888673495453154	0.15180358496974022	0.2811699758778217	0.05324655053204234	0.4372518415749994	-0.29162385747167396
-0.46346856088316835	0.35702194295671713	0.16364225306909017	0.2845193907564452	0.062155967674223885	0.4309825097866429	-0.29085749830788366
-0.47299551927767985	0.3659597537792913	0.1757885741858234	0.28853852613832226	0.07044475392841722	0.42398150831388454	-0.28981065872630396
-0.48276445556599945	0.374317974861244	0.18755169566602578	0.293071403167921	0.0784556201478678	0.4164697528531543	-0.2883614582576996
-0.4930528808021236	0.38256549183184074	0.19955458571774898	0.29847489494492585	0.08556474073551516	0.4082613740646842	-0.28611147078547783
-0.503404936104211	0.3891292828884048	0.21181460139402822	0.3039304635387846	0.09139187981684058	0.39834462315495833	-0.28389431839608903
-0.5139461007323384	0.3949470980648643	0.2242364143132569	0.3095372997126423	0.09649084351352495	0.38736802561893446	-0.28089937048021024
-0.5244462838499001	0.39931019684016034	0.23684893252832698	0.31562750547060797	0.10077299169577955	0.3751420659681791	-0.27715885957661174
-0.5354119391613607	0.4025774935430819	0.2492204797690063	0.32192728120066383	0.1029928505392451	0.36220799158889594	-0.27293297399754224
-0.5460884840832887	0.4048572584898375	0.2618109235995943	0.32814879659428015	0.10364539404474789	0.3489273149876498	-0.2672615190566198
-0.5561213777536546	0.4061087286371092	0.27490932216409103	0.33438914860091584	0.10314564480992157	0.3353434919069764	-0.26197983636518163
-0.5658500753215614	0.40724539293306045	0.2885625923206293	0.3396939768743755	0.10156278893175077	0.32133781408456885	-0.25594605790979624
-0.5753059259312545	0.4078509725790995	0.30181219021092426	0.34421522740320604	0.0985296616016466	0.30748526309067853	-0.25005537420878543
-0.5851253989045284	0.4087186402330768	0.31530398777415297	0.34714733304784223	0.09380869949581026	0.29334229655798116	-0.24381681933417576
-0.5949537550645381	0.40990359062456666	0.3288060204630872	0.34777583065584694	0.08891494333325801	0.27905084816628806	-0.23718490934692538
-0.6039029424782137	0.4131070771605263	0.342569903399323	0.34674771799691934	0.08434109923472743	0.26519440452651805	-0.23026242049994516
-0.6128418759031663	0.4175550413505492	0.3559889696991071	0.34478778111651076	0.07968263067542025	0.2520751030394267	-0.22326372604422912
-0.6215143080960813	0.42340213995372955	0.36856964871118564	0.34110957169701384	0.07466646431230485	0.2400169658240839	-0.21615473409418878
-0.6296064437943518	0.42998171774908905	0.38054797073053787	0.3358918883604356	0.07050330615173389	0.22848451324937122	-0.20876701301102696
-0.6366803237630466	0.436313243320238	0.39151926185260655	0.32897065888985105	0.06701095131563133	0.21752168567123678	-0.20144623724026084
-0.6430620754767675	0.4423620572489986	0.40116876810574154	0.3205188625159286	0.06407901350730341	0.20737413926030804	-0.19391136040726153
-0.6490779578046019	0.4477014867167333	0.40944791708820105	0.310703086941852	0.06240819983322666	0.1980710262473862	-0.18630494344981566
-0.6538765788844346	0.4531602007204351	0.4173279720036935	0.30111082073378487	0.06195587538669614	0.1885466339999333	-0.17808238436978696
-0.6576706514564115	0.4582899654074634	0.4238795375030109	0.29241870270706716	0.061930777112738325	0.18069394137612582	-0.17011375376398044
-0.6604069513485749	0.462719829135413	0.4294868963007896	0.28424367044329957	0.062288567668826116	0.17434472601867146	-0.16209306622575323
-0.6628981650429062	0.46586802607522354	0.434014374909306	0.277016861669936	0.06267879336208108	0.16956944274336994	-0.15366877165905782
-0.6640582956166867	0.467940130881506	0.4376307180135723	0.2699571693297862	0.06337391672995106	0.16524579667632494	-0.1451529980761462
-0.6646400669458091	0.4687053323668479	0.44042476596755464	0.26299780947997686	0.06443009586054599	0.16126174757126618	-0.1358370736286543
-0.6648235124967443	0.4690126527051862	0.4420765326228998	0.2558523777917601	0.06562471985972912	0.15776170731137196	-0.1257460062660296
-0.6651181440772905	0.4694117189404853	0.44335124012344235	0.24859816470265256	0.0665045446338027	0.1552928816409752	-0.11531012045240399
-0.6656845743828639	0.46995675573736767	0.4445595888556614	0.2410022069836713	0.06597090729145805	0.15356504428287165	-0.10407733492512994
-0.6657348354754465	0.4706142785240027	0.4449538664611077	0.23305119987580247	0.06371298860549482	0.1521124108655252	-0.0920681176569802
-0.666429742823175	0.47073916713603486	0.4445849939903991	0.22378461865923138	0.06063311061525819	0.15148895955003808	-0.08015705258683442
-0.6675401302867926	0.4710775160112657	0.44388641002691204	0.2131096478686949	0.057862113281792076	0.15056884950071028	-0.06799589564618928
-0.6689156254451574	0.47159157598325857	0.4425517046266669	0.2015750377109543	0.05462947199103516	0.14952988781906965	-0.056103031897944564
-0.6706836583051086	0.47239965899153996	0.4402663458470036	0.18939535252854012	0.052191526717942846	0.14899584434449084	-0.044489686316572435
-0.6733783893817178	0.47321220380491097	0.4374740877159937	0.17752982337740275	0.050177008291400094	0.14914936134603546	-0.03277936010291499
-0.6759936187805049	0.4742758893250191	0.4345845135266003	0.1656240843749035	0.04818725781217697	0.14959385798552718	-0.021499025184774173
-0.6782797760514029	0.4748372937846929	0.43174082465084984	0.15409514530134366	0.04530018816802508	0.15018677010666773	-0.010455801541935518
-0.6810049437919987	0.4752617357881573	0.42838122392174505	0.14345902649000675	0.04150995993940703	0.15038241553514367	0.00017458063856726214
-0.6833253478748389	0.47615861266982	0.4246458102138067	0.1335978917840251	0.03840125808518575	0.15091651480861254	0.010693693133428515
-0.6846312639584926	0.4767302005980617	0.42088962894543996	0.12433916818636807	0.03594043249865115	0.1514378566834071	0.020727199089216924
-0.6851176356477939	0.47673031383547343	0.4170536909699663	0.11590969997177127	0.0337538702514143	0.1518275945484818	0.030723988084708425
-0.6845339103964426	0.4758115164100219	0.4118989969917667	0.10786113780040892	0.030905378482799888	0.1522882695392612	0.04103738240585784
-0.6827968715178169	0.4740377843178393	0.4068002882351198	0.1007981037254768	0.027949255552240176	0.15292480296042416	0.0519887108686248
-0.6795065927988211	0.47096895299893377	0.4012434245446535	0.09344233198218803	0.02416544714552566	0.1527045610809136	0.06312797389101693
-0.6742340495636981	0.46634696851009294	0.39486589133006983	0.08540587579345447	0.019650827402664398	0.1519494056087197	0.07404501778132323
-0.6682370693074386	0.4601295597865561	0.38715790028397656	0.07698276202784803	0.014853723911233518	0.15101230775720934	0.08525375652034006
-0.6611688318686235	0.45298746065787354	0.378629180621504	0.06788377701341818	0.01016359994743415	0.1499175702212101	0.09632440405927602
-0.6527429926184047	0.44433975663043807	0.3698270735476612	0.05773587603777956	0.0067170561098733	0.14946830766795205	0.10732036953503304
-0.6433882954370562	0.4339254868469061	0.36057213244215713	0.047103565718476306	0.003586803858601352	0.14930298400718797	0.11748876879723684
-0.6340545395235283	0.42269808858735247	0.351631452360879	0.03613478387089812	5.175070470964105e-05	0.15002193157969176	0.12727717163748775
-0.6236290239125853	0.4111209719486474	0.34258552391324526	0.024289357568070782	-0.00406012575709782	0.1511320632900041	0.13634824778217725
-0.6135307276735021	0.39936784408525083	0.33375637533005115	0.011473487836220125	-0.008749978449703695	0.1523354615981814	0.14478300679013723
-0.6038588875046138	0.38696945036726493	0.3247900056893372	-0.002256925615927094	-0.013069052919922284	0.15348304047936273	0.15216709106693843
-0.5950024938298089	0.3750866092236995	0.31534013763226054	-0.016299938581037884	-0.016765830888314966	0.15523962314500583	0.15918440364292918
-0.5868737346370044	0.3634150453958422	0.3058553499440122	-0.031046218389974907	-0.020949330488929288	0.1573837630180707	0.1657868940415253
-0.579410739026898	0.35269423862070604	0.2969391268724847	-0.0464806373817277	-0.02524347124500622	0.15966543484655643	0.17157940271825847
-0.5719577465770405	0.3429304226020656	0.28831330055595117	-0.062435949942433414	-0.028986595132739115	0.16225755475006456	0.17716268377718578
-0.5648201544679433	0.3339060897026871	0.27912605430213355	-0.07868157951068477	-0.032647590744840686	0.1642394264396272	0.18245559937509107
-0.5582759047251422	0.32530554252369037	0.26936778191538435	-0.09535017386475676	-0.03674622117255171	0.1656982572437787	0.18817069361017877
-0.5517835027938203	0.31649019073037793	0.25877770254038646	-0.11184402656328066	-0.040445216126155356	0.16679222664416962	0.19424142222803475
-0.5458353782364915	0.3076536484269399	0.24736625086162617	-0.12786413814201386	-0.04318366244860259	0.1677701138691845	0.20090772822285016
-0.5399993722288432	0.2983971850849249	0.2357936162058238	-0.14208991814488647	-0.04470060650385968	0.16831227136122773	0.20764404954436635
-0.5343848639106004	0.28895660389852085	0.22387329530395153	-0.1544370089162556	-0.04628771130337493	0.1686616654376755	0.21421540950177634
-0.5288077950958512	0.27810981675956215	0.2123771470513495	-0.16536594283518818	-0.04957178161870892	0.1684296509681104	0.22075080853396603
-0.5238865277719985	0.26676852792909245	0.2011155705235691	-0.17553190081740475	-0.05298123194119887	0.16755980398167988	0.22733644107268258
-0.5185773562875122	0.25479128133095696	0.19006062480794142	-0.18447895126691932	-0.05647121679221888	0.1655772153813521	0.23458604069078923
-0.5138742692327045	0.24164974826020294	0.17898073167845535	-0.19251820604808292	-0.060349161809593974	0.16279079232772944	0.2418245527454158
-0.5092164118148373	0.22819051578884142	0.16854109705277823	-0.19969198649441633	-0.06532607946136255	0.15982518867053833	0.24949254287833117
-0.5049893117281029	0.21454844540556822	0.158650011849782	-0.2062551854422938	-0.07101091354135186	0.1560569933363496	0.25714548133292414
-0.501251784505397	0.2012938854855965	0.1489594361707629	-0.2122804527134402	-0.07813696591487962	0.15147782453153374	0.26474693113104886
-0.49834767962912085	0.1880852086547767	0.13992956171179588	-0.21830124449899851	-0.08730204436587256	0.1466659585252356	0.27185896913673124
-0.49535970182384575	0.1754570477832721	0.1321278898165965	-0.22550896744028376	-0.0971429831326857	0.14067495593232882	0.2790817736656803
-0.49281684145512217	0.16394272409999627	0.12498402838835354	-0.23353234819450797	-0.10754340362107533	0.13368977562314466	0.28681316637532994
-0.4901655464571291	0.15384653340699286	0.11846572212028135	-0.24274283432656268	-0.11770755595767408	0.12595201537153947	0.29422862162092644
-0.48743519951462094	0.14507671121212895	0.11283884198671015	-0.251564424689735	-0.1287011053752895	0.11791841208328806	0.302058264550813
-0.4855313401771	0.13798197073127286	0.10788316520479337	-0.26072666483933765	-0.14011606624301584	0.10964972367995987	0.3097052304940225
-0.484091030229379	0.13159156274485415	0.10383515025111648	-0.2697369053772407	-0.15276835232178776	0.10127003871872664	0.31713569696408034
-0.48286486462950146	0.12644704141129914	0.10065756050389607	-0.2783754688495931	-0.16491723721821575	0.09197630330542977	0.3243935698116341
-0.48083924739239825	0.12207691160010897	0.09819159786997139	-0.28617225455557593	-0.1758564050251957	0.08192511864295654	0.33200761552701996
-0.47810271742182114	0.11847252771805789	0.09677908810831135	-0.29384291854750344	-0.1851275105987322	0.0720202258883809	0.3394237233409396
-0.47480637574149936	0.1155221779254132	0.0968538812658217	-0.3006545757707542	-0.19323095763376738	0.061407793221118764	0.34730076036683877
-0.47135654669472576	0.11316299425933717	0.09703197679575379	-0.30635475415385727	-0.20076584037152703	0.05121000375488463	0.35556031965454254
-0.4675642976749406	0.11080748350467656	0.09816299216099975	-0.3114363039228994	-0.20721497539043032	0.041291070848269794	0.36369158209353203
-0.46360223759873814	0.10827238145142838	0.10005356753456882	-0.31631371004467146	-0.213260108808712	0.0312807083854624	0.37185595901239915
-0.4592467152490325	0.1054745601618206	0.10266919052008726	-0.32151301874228316	-0.21866606631417912	0.02083660178004321	0.38020793192974667
-0.4549269411919909	0.10260679703319449	0.1055281199645867	-0.32585187844343627	-0.22365122483097916	0.010608717279850272	0.38845361417645025
-0.4504138962535923	0.10048951961564682	0.10909705899886787	-0.32985773167694354	-0.2274247980962643	-0.0001766742679261532	0.3959392474718647
-0.44614676810256865	0.09806301515029123	0.11256830980010513	-0.33450053702254023	-0.230815366505003	-0.01068261406917736	0.4035160561068958
-0.4420428727916863	0.09608243855034757	0.11651011837403427	-0.34007610455049236	-0.23482983480425237	-0.020577835168428954	0.41086036606932025
-0.43831131609648755	0.09443776127451856	0.12042314212019106	-0.345698808209602	-0.2392185847559203	-0.030487063997524703	0.4182209745265834
-0.43431912387611127	0.09402114828580095	0.12346136937062482	-0.35175103266853786	-0.24395585723911858	-0.04011358123145313	0.4253015878344693
-0.4301121766483587	0.09384510235263034	0.12644958463187128	-0.35822721289788956	-0.24884031948428845	-0.050074523385677736	0.4315316797195125
-0.4260375022969204	0.09421975843095781	0.12880687020255305	-0.3651722642921535	-0.2541259323913495	-0.05967403679209644	0.4373726240655688
-0.4217521186519768	0.09553300177471824	0.13101934355379224	-0.3717228815892333	-0.25921258424352295	-0.06871467526606903	0.4425566004019573
-0.41788292636750435	0.09800192877323445	0.1329245155671494	-0.3781428510492534	-0.2650627681689408	-0.0773019311440341	0.44685610836779355
-0.41294474469696296	0.10127488715897404	0.13483130706477214	-0.38549670886250137	-0.27163486991946506	-0.085370520605573	0.4504790626459628
-0.4076163574383956	0.10501002475829364	0.1353659668814734	-0.3927792449732118	-0.27896583305489503	-0.09269210109380513	0.45410266448996905
-0.4019670454755405	0.10915702060434489	0.13514137096792014	-0.39937110358537803	-0.2872399327406069	-0.09967728273560837	0.45698746244450567
-0.3964869591945708	0.11330941073679404	0.13340258750606016	-0.4055485225701116	-0.29528151467338826	-0.1064796615318211	0.45905485310185873
-0.3906037749918696	0.11733926836033283	0.1305943782692486	-0.4117929535456579	-0.3021116819018277	-0.11352258922102332	0.4607445449893939
-0.3849097887235078	0.11989698018053237	0.12695458623853728	-0.4177819285015605	-0.30707803304727005	-0.12067888653263419	0.4619700987251863
-0.3787010484205068	0.12238090561830726	0.12310595172799718	-0.42327991639450885	-0.3106524027836998	-0.12761244655131274	0.46291529395854547
-0.37183870194514274	0.1244776473480289	0.1186152410247879	-0.42899149818401605	-0.3126414897727932	-0.13413552231184675	0.4633815419715612
-0.3643351340920771	0.12553257585445113	0.11388318573758618	-0.43484064325717414	-0.3134942876075865	-0.14095143244342778	0.4640410810226905
-0.3559676987172603	0.12580200519862852	0.10857947101054488	-0.43998941076245324	-0.31204755940251494	-0.14762518099529384	0.4647525045257634
-0.3472857049820005	0.1251919758922682	0.10268361081960535	-0.4442515816018113	-0.30874150605217116	-0.15439360823115195	0.4656917497492582
-0.33808423653239444	0.12361574759389186	0.09696365553560407	-0.4479992723157814	-0.3041385298512815	-0.16097335134367233	0.46691130766946165
-0.3280902931637947	0.12076882561765344	0.09105908596499641	-0.4515356080722146	-0.2979845708413307	-0.16726863274416262	0.46806510110535565
-0.31741471298848994	0.11756878472699386	0.08517656863064414	-0.4547573727766237	-0.2911728082207324	-0.17317927900922972	0.4688794178186136
-0.30672381144337396	0.11352586711176871	0.0792015007848233	-0.45782656750635126	-0.28458085284568857	-0.17847279311784495	0.46927190301033034
-0.29544362250790673	0.10940841378505221	0.07371510103990958	-0.46106332810256095	-0.2785033061422586	-0.18334322273209044	0.4694345307732902
-0.2835603307650505	0.10472864899905675	0.06845733045958773	-0.46518415077839453	-0.27252833881866273	-0.18717967036700553	0.46896173947839304
-0.27091460990466604	0.09950633724695893	0.06318333712072398	-0.4696350617243002	-0.2672296785290967	-0.190588227535197	0.468773271675697
-0.2583482020916707	0.09446775854385203	0.05680186751639731	-0.47448369004599145	-0.2610497657958734	-0.1931011962678583	0.4681829782313172
-0.24535292097427225	0.08904592890206882	0.05026796145546889	-0.4799571266229824	-0.2546074175562605	-0.19509901951659708	0.467076438401723
-0.2321166763729709	0.08287986750086418	0.042952029955603335	-0.48582797614908146	-0.24811877870863638	-0.19636617399093642	0.4650420715100845
-0.21838552898223063	0.07706274980618133	0.035346223595095774	-0.4919256358434333	-0.24134096722755768	-0.19704204452646912	0.4619159777788771
-0.205119816590941	0.0719410073552112	0.02796818012008471	-0.4980336823747501	-0.2342038624478693	-0.1975530045821073	0.45801168069175685
-0.19135534719309683	0.06702472664603742	0.020466248926781526	-0.5044883547216295	-0.22668995174247653	-0.19764642548170883	0.4534672506652587
-0.17725978163631373	0.06236548166712411	0.013211036598881808	-0.5114239424699192	-0.21896142411515218	-0.19789716682839809	0.44824051032127193
-0.16302182266164628	0.05798490798518202	0.006264932861189308	-0.518864352715397	-0.21088993926189184	-0.19766798110763317	0.4428507741101151
-0.1493805272629728	0.0532850663504924	-0.001317965650044814	-0.5259824000976677	-0.20304355767256374	-0.19790726521958915	0.43763385950051203
-0.13558350128727448	0.04880268466185073	-0.008307453952768662	-0.5333583086705997	-0.19541063129920136	-0.1985516739356123	0.43219545319641106
-0.12104862384869175	0.04377408119662377	-0.014542226172393008	-0.5400592924252536	-0.189295866205144	-0.19954808705602284	0.4268332142774404
-0.10616639704258185	0.037948967059477666	-0.02051435372160286	-0.5470924584426506	-0.18427258518897643	-0.20085813275848163	0.421213299918359
-0.09107393013199463	0.03149683966371803	-0.025672752920556235	-0.5537849992424233	-0.18016695570263788	-0.20212303351434843	0.4155467562703192
-0.07628673292144875	0.024154164253852098	-0.030180837697350693	-0.5607483961386819	-0.17580602584290722	-0.20354393779527222	0.41057627175414635
-0.060867031972777624	0.015873261239538885	-0.03501305536362871	-0.5673993416694276	-0.17229558779254922	-0.2044923557593305	0.4056971288411045
-0.04550515362000709	0.007050933658359335	-0.03958405388866089	-0.5736535199259901	-0.17039312504991444	-0.20500285244509822	0.400765415168609
-0.030112432647400877	-0.0028224854142983582	-0.044769804386992976	-0.5788181246653206	-0.170000254643808	-0.20519528450080615	0.3962479188807288
-0.014344866507836507	-0.012766984967406966	-0.05094876068935579	-0.5832877821921892	-0.17053365717596733	-0.20495062444782786	0.39097090771281906
0.001447641397862326	-0.022776515529668494	-0.05736380002707907	-0.5870420028187044	-0.17304133492997623	-0.20436538155162207	0.3852203567045647
0.016969082058889556	-0.03279346456439442	-0.06476906993510337	-0.5897346040774757	-0.17721139009967848	-0.20347462725846205	0.37916449633067695
0.03155522291460458	-0.04220292675622514	-0.07243637223351707	-0.5918807518735993	-0.18259195144583357	-0.2024508727387004	0.372706613111774
0.04532160540849135	-0.0507684159095014	-0.08082104991674566	-0.5934094887098355	-0.1895197817746105	-0.20138815103197583	0.36622461080810825
0.05868689882905827	-0.05794602701684103	-0.08952295874346028	-0.5954673598657771	-0.19724273655858363	-0.20052876054596103	0.35942774832180097
0.07145195522537469	-0.06376302916645743	-0.09922693525701501	-0.5972853489737462	-0.20646779972282558	-0.19966831929585116	0.3524948219257256
0.08430594226097425	-0.06813494898104273	-0.10821807962170285	-0.5992021715064186	-0.21624976056404463	-0.19965421552125046	0.34512011287019656
0.09694564833966239	-0.07215127024359409	-0.1167990281993192	-0.601327929788537	-0.2257318903943768	-0.20032149328163756	0.3374868658895918
0.10845063043975882	-0.07479888052067948	-0.12403781777365061	-0.6039508100497075	-0.23509991281284529	-0.2008529955753879	0.3289583096253688
0.11928104580638786	-0.07721375874576505	-0.1298568507719375	-0.606756930186665	-0.24464147048506155	-0.20156588795724195	0.32058231301241313
0.12938343707067518	-0.07901301844227286	-0.13397578096332463	-0.6100054575877598	-0.2532657907343062	-0.20170426614373696	0.312121046063357
0.13833225855450565	-0.08025991906131243	-0.13678332445557342	-0.6134316148513925	-0.26078765699275536	-0.20193562695843464	0.3030395020376022
0.1470421407212965	-0.08032352762776378	-0.13879871109030448	-0.6173113423432625	-0.26710298243414127	-0.20159228013386996	0.2940457963125276
0.1554931762348749	-0.07952561489949209	-0.1390040300440415	-0.6213842713919199	-0.27166617238504254	-0.20088097466490223	0.2852145781377002
0.16181221214506086	-0.07871035097586446	-0.13774882580591774	-0.6246163192806437	-0.27511014179035825	-0.2007746975026352	0.2768801882184334
0.16742355806906073	-0.07749027700583125	-0.13440597319009376	-0.628434516150688	-0.2773928211364465	-0.20090031144838116	0.26869740798936576
0.17214800251431106	-0.07534162062997625	-0.13025432605785456	-0.6331316837483361	-0.27881003818236216	-0.20091201304262238	0.2614249370029206
0.1762180984840822	-0.07171950136268232	-0.12488130837735095	-0.6381913287129967	-0.2792682499277346	-0.20126210849887324	0.2554131968564393
0.18019548737714408	-0.06695321884683333	-0.1198372898763354	-0.643416269735581	-0.27930111728595414	-0.2022317772960321	0.25084653586405103
0.183332331700309	-0.060282717826649505	-0.11452484427598686	-0.6493374857391421	-0.27878319521829686	-0.20406078082509413	0.24767032294793292
0.18577782905160706	-0.05253197730828295	-0.10928293932671179	-0.6556598146795188	-0.2776429707532578	-0.2062730355564274	0.24573145784322192
0.1873863593240877	-0.04414852324754275	-0.10383135545081651	-0.661999863451165	-0.27620989943389157	-0.20893113406139094	0.2455703525459825
0.1881394907993415	-0.03568304339501619	-0.09805087465905035	-0.6685598435218596	-0.27420821240741716	-0.21186362720234167	0.24640487999503347
0.1880523875341637	-0.027357855112018412	-0.09262856564474131	-0.675380912031976	-0.2720294166786172	-0.21478605845739904	0.24809923973955147
0.188723710319595	-0.0191827806076981	-0.08747128559893266	-0.6829352590759358	-0.26965151484710087	-0.2169479153837111	0.2502084672126339
0.1885664900146964	-0.012082953365363427	-0.08289651450763921	-0.690561477492929	-0.26733160156316194	-0.21868875610711874	0.2524626084009597
0.1872869125883545	-0.005896857993227777	-0.07754711591374516	-0.697724923115004	-0.26478590160741494	-0.21980002942257768	0.2551796092006089
0.1850708438719848	-0.0014827898808504316	-0.07164096427572744	-0.7044177772566103	-0.26251887811319397	-0.22017464440460166	0.25821762871621323
0.18183260181916455	0.00116494331856717	-0.06414435841810959	-0.7106380161565786	-0.25967281396475045	-0.21983132986017487	0.2616843093042971
0.17761109251775475	0.001978445020191027	-0.05558144311809232	-0.7161818927489885	-0.25621730295031625	-0.21880435995425732	0.2648109856459171
0.17265118259379159	0.0017127344290785674	-0.04668517581743281	-0.7209472695250503	-0.25325286882952747	-0.2176463397268029	0.2683199638118627
0.16718158695736246	0.0007294346591361573	-0.03640968553291711	-0.7257023941011598	-0.2503723786515363	-0.21597344515037517	0.27153637595063507
0.16045520002855157	-0.0011224783753730578	-0.02447597577779613	-0.7303694166217214	-0.2486000752990499	-0.21408445600564607	0.2746929353732841
0.15343515075655212	-0.0030389204242341735	-0.011474616697815826	-0.7341566096672679	-0.24762435080486148	-0.21186835233481846	0.27838214864544925
0.14528114794207747	-0.0044963505842123405	0.002547724529479295	-0.7375955628702977	-0.2470694016650327	-0.20956514642320387	0.2833880240973511
0.1361356533917279	-0.005420331425572629	0.01764554661523711	-0.7406820949307484	-0.24675354358231708	-0.20689342330462235	0.2902389959607666
0.12612031383575883	-0.006546769876430194	0.032105759009970765	-0.7432503114296025	-0.24600549016398346	-0.2040463938997597	0.2986087702894365
0.11532311081666723	-0.006859036079967439	0.04677645252133247	-0.745426363806537	-0.24450936430474582	-0.20117708833694492	0.30835608526094865
0.10352623003066354	-0.006076817179702856	0.061441565680993626	-0.7475209684306175	-0.2428053994691339	-0.19761404800461815	0.31942869670644053
0.09131450696629274	-0.005157503942993461	0.07490042105315593	-0.7490003898210725	-0.2402912801862627	-0.19401804012642276	0.3314235604358948
0.07813608523596018	-0.003651484703579657	0.08806288643748089	-0.7506354140902131	-0.23668657861931003	-0.18960602400932003	0.3442036067577696
0.06424205730130329	-0.0015563434461857845	0.0996414253789491	-0.7515806274114489	-0.2318998721172101	-0.18440706490201964	0.3576686890939374
0.049511260659875836	0.0012894401096011678	0.11002039202851366	-0.7527180743616833	-0.22570264218539793	-0.17873449385378906	0.3725347816444237
0.03319007427965763	0.004600292003082183	0.11939883574532564	-0.7542846437495008	-0.21763202037407767	-0.17267471441862137	0.38778674807602265
0.016068088879565998	0.00779073309066147	0.12815223281093033	-0.7561650635538621	-0.20824664482274316	-0.16600890628441078	0.4034915685814581
-0.0009967730723611096	0.011706897902542132	0.13600328391907562	-0.75798716375071	-0.19903993343874482	-0.15915149806803836	0.41853147583140543
-0.018799159349288927	0.016613829042941987	0.14385627674469803	-0.7610401832539271	-0.19084009318748865	-0.151937346923498	0.433263381598544
-0.037699741121127096	0.02208411363183771	0.15037011962719327	-0.7648581250238586	-0.1822646719287039	-0.14418534397011928	0.4473492150340031
-0.057430942828994296	0.02864561013544735	0.15599320201770797	-0.7693584287646495	-0.1734524631704229	-0.1370094272678895	0.4602547829422924
-0.0782165952423492	0.03613085241206715	0.16116626533133477	-0.7752105125498759	-0.16559890589560133	-0.1295911156040874	0.47318482438177034
-0.09864877453691785	0.0442554144577581	0.16585696347818468	-0.7821048593157732	-0.15771927668925267	-0.12225318823193429	0.48497183419403017
-0.11936614206340591	0.05256903724439997	0.17017635730191796	-0.7904450366368786	-0.15006992842465783	-0.11462694530358812	0.49654626995972223
-0.13965386653139306	0.06053454648286547	0.1737529619320414	-0.7989571139211402	-0.14215954297246555	-0.10674664153530655	0.5076526569044683
-0.15971850150633485	0.06774823413074114	0.17706468026125338	-0.8081968445216734	-0.13438754327501384	-0.09840947001531171	0.5179996401697394
-0.18021200463757525	0.07393176808597095	0.17999501237426235	-0.817574199634409	-0.12672460499812896	-0.09009197154386685	0.5280412233001897
-0.20142108757154226	0.07792495705960573	0.18317289963374697	-0.8274340624715536	-0.11809464434210969	-0.08112298248391583	0.5378158073225849
-0.22300989475955513	0.08001620936832697	0.1858808583884225	-0.8366816127832937	-0.10852528980319964	-0.07156294995701061	0.5471149542533071
-0.2449449038940289	0.08055882373847506	0.18869924373826907	-0.8453394526248152	-0.10016742219229226	-0.06182361370192746	0.5561027321580343
-0.2662135744666813	0.07862424532775165	0.19111044078398548	-0.8538473724684233	-0.09217885229320388	-0.052442812402242085	0.5654934765376904
-0.28768149011624455	0.0746804679075878	0.19386033743546147	-0.8617263401609369	-0.08437915746212254	-0.042702962312501154	0.5748683849077147
-0.30986312307120484	0.06942433589424671	0.1969017840873121	-0.8686741187184212	-0.07749899193088895	-0.03387619844442311	0.5853124398470675
-0.3315108173191791	0.06287633746116351	0.20085548730738542	-0.8748892487778115	-0.07125319969039925	-0.026070523581755795	0.595892425958249
-0.35377810563610324	0.05484670120532036	0.20528179237350186	-0.8810114081851631	-0.06577259300442934	-0.019186412358691264	0.6059403100882599
-0.37599000711315345	0.04575300772347343	0.20990240801320756	-0.8863740677166134	-0.0611157827020042	-0.013452418041282258	0.6161071604247379
-0.39713197028726094	0.03649229796587469	0.2146144558977541	-0.8913597859675101	-0.05620578984785307	-0.008151939930368486	0.6254781541917791
-0.4178904661942279	0.027261952353402886	0.2190845265430122	-0.8954502932937464	-0.05164978305741294	-0.003569866665613026	0.6345838156449641
-0.4381355512136662	0.01791292992045082	0.22420272061294202	-0.8987808382005432	-0.047390706265999866	0.0005870585996083228	0.6433600266455948
-0.45753942885413307	0.007976059247824805	0.2296221544649191	-0.901721368820518	-0.04292251258257387	0.0046472029172768175	0.6518134840941812
-0.4770274090427024	-0.00251076217182022	0.23647884745607015	-0.9044567959905754	-0.03870705716070787	0.009800873697637007	0.6593166167076612
-0.49594498403737325	-0.013838787310421749	0.24373354076712786	-0.9068608921475177	-0.03440438139807458	0.015178614170157265	0.6658216674129249
-0.5134389757682165	-0.02637223872305604	0.25151723328963427	-0.908883506325518	-0.03044482929205935	0.020940719308176023	0.6711893061044554
-0.5305301919878341	-0.03917508557595062	0.26004892974993066	-0.9103980904076803	-0.027101983286337263	0.027069172023323495	0.6759409427386973
-0.5466010250469153	-0.05213347428622958	0.26923556654613956	-0.9109274102174065	-0.02520250904022233	0.033425607037959604	0.679537027821475
-0.5622806907829724	-0.06461660110339049	0.279929666900689	-0.9114062009968522	-0.024713814183132655	0.03991642338360743	0.681863022642955
-0.5784364306909308	-0.07729641073842225	0.29158417324473135	-0.9115630761336622	-0.02525152302138331	0.04602443478852402	0.6841661468211477
-0.5936363029402977	-0.08908450415641651	0.305022661803078	-0.9120802635615015	-0.026442833100571293	0.05159345275799706	0.6855797078886787
-0.6086826711142813	-0.100000292215154	0.31937523704484294	-0.9134763087531613	-0.02851899386032717	0.05622499625987905	0.6860492812191172
-0.6232759176859516	-0.10969041213835709	0.33525712771282046	-0.9159020249301746	-0.030679690657980423	0.060365304314580946	0.6862023250017055
-0.6370572630111052	-0.1171508729427844	0.3518653303989886	-0.9190049956321419	-0.03335973449215362	0.06349831003569598	0.6861583698324234
-0.6500800074847969	-0.12260726770793676	0.36953062999953595	-0.9224527680121536	-0.036772657411227844	0.06574371710399157	0.686405495665996
-0.6632952839395936	-0.1261450337511951	0.3882200713854727	-0.9267059716563923	-0.03936375951501781	0.06772858841368107	0.6865225033400681
-0.6763425623132779	-0.1282530353999362	0.40696756849995025	-0.931766767164388	-0.04117326344371123	0.0690694162162391	0.686718491868632
-0.6889648720800399	-0.12872445557637924	0.42576544020475504	-0.9375584898713386	-0.04139228001776786	0.06983433875276114	0.6878335954315149
-0.7013321022028453	-0.1286096947762756	0.44382236928560476	-0.9440359312765972	-0.04054028214633287	0.07035047281573391	0.6898158520836037
-0.7130526557914475	-0.12783684008473278	0.4619213897605238	-0.9507784188861942	-0.039454459370022205	0.07060568501752001	0.6916554462714477
-0.7240725118457694	-0.12718394235357816	0.4792136217263942	-0.9575311552842446	-0.03822688967906609	0.07072126573820371	0.6934970545680148
-0.7329234029822604	-0.12666361943425777	0.4962571935092774	-0.9641401762491618	-0.03748153164150539	0.0707739439996674	0.6955474780959141
-0.7410531122978674	-0.12689152331410233	0.5126951173312958	-0.9710412312033851	-0.03744786983203727	0.07022442897714266	0.6973156304036416
-0.7484862440218105	-0.1287232943413461	0.527917409389739	-0.9773765788326095	-0.03718318501074707	0.06959848777385144	0.6988969970583117
-0.7554016393291616	-0.13124459988973058	0.5429945585930511	-0.9840939769838649	-0.037154670355960054	0.06924069552912183	0.7002494711115179
-0.7613010942698899	-0.13505396595186342	0.557523716238784	-0.9910094607136861	-0.03804142047729371	0.06815864875826465	0.7014196631979601
-0.7668171611940805	-0.14074920884027073	0.5721312783756476	-0.9978376319942439	-0.04023998847661294	0.06630119676757205	0.7026783187939609
-0.7719321489508386	-0.14750343524242304	0.5858192915878551	-1.004380701506725	-0.04238239773748982	0.06422777133098058	0.7031388852355132
-0.776188287584128	-0.15462643139564114	0.5995548969006521	-1.010426333238816	-0.04542073723960758	0.061713404285996205	0.7037314734104212
-0.7794064928018319	-0.1613892117614618	0.6128097327884632	-1.0164311991225907	-0.049573235943206465	0.0580832275753323	0.7037761839749421
-0.7819196197161047	-0.1683966133241782	0.6262143771554716	-1.0220259124972453	-0.05384488522370515	0.05343265255435007	0.7043970743642098
-0.7848518461099206	-0.1758483626612339	0.6389805528724437	-1.026877991520655	-0.056499067270950706	0.04829110261469049	0.7053087699044307
-0.7875262355803281	-0.18344983970281672	0.6516656516623682	-1.0307164458002338	-0.05821147332952377	0.04270734151433651	0.7067700547002143
-0.7892701264890282	-0.19116482967610796	0.6647794685438968	-1.0340533642206409	-0.05950435891316454	0.036381705249789606	0.7091097427121171
-0.7906904403557884	-0.1996497414332549	0.6786714403332907	-1.0356898987392964	-0.059115362039683886	0.029161466852231765	0.7120944538668321
-0.7919667640679523	-0.20852230792279033	0.6933431606062244	-1.0361391836691227	-0.05766077136791281	0.021471661576827467	0.7164684640144152
-0.7929274781387446	-0.21723586417406204	0.7087751226576327	-1.0354664108057499	-0.05456703583383295	0.01363864887530653	0.7214192266143862
-0.7935154510462622	-0.22607944438846755	0.725175258019356	-1.034366153456623	-0.05230478473758146	0.005028015827703589	0.7267337192755805
-0.794078658071492	-0.23479004538846038	0.7421556937776581	-1.0323584189748543	-0.04943638295711922	-0.004298253144910882	0.7320325936654561
-0.7941577741529225	-0.24425956727623466	0.7594148925038962	-1.029693445142569	-0.04534565745736395	-0.01303290455666156	0.7378738140246217
-0.7939806072351528	-0.2528116561857355	0.7763759001290675	-1.0262176865381845	-0.04121921567585791	-0.021971595763371033	0.7441940404759446
-0.7932033893970729	-0.26060160176601954	0.794163170577483	-1.02204327748082	-0.038042249354033074	-0.031339711149361266	0.7519326170203307
-0.7922146985241152	-0.2672989352603791	0.8115792873036856	-1.0171918855618611	-0.034630541528951966	-0.04077327652218502	0.759937790089098
-0.7916204098203784	-0.27264549956140566	0.8289648572141972	-1.010967955379025	-0.031440251491831696	-0.04907596072075313	0.7679119271830774
-0.7905455267911399	-0.275872663250224	0.8447726237459727	-1.0040685862794716	-0.02862574163810879	-0.057703386672585975	0.7757675308651013
-0.7891298565764318	-0.27708519580397034	0.8589452884438182	-0.9964528775132668	-0.0252842793631387	-0.06529506125276736	0.7828497176872344
-0.7870257380845755	-0.2758431443211025	0.8716212992342225	-0.988187342996395	-0.02232922698576819	-0.07129569957717938	0.7899709228763081
-0.7835994472994435	-0.2720270645188082	0.8839840664018923	-0.9783319088387343	-0.018009262317325872	-0.0753514084894027	0.7987950520060771
-0.7789653025681531	-0.26631263435515484	0.8962757250293627	-0.9670301614567429	-0.01190293556062621	-0.07715227314507275	0.8092418149234348
-0.772243755717895	-0.25779883462575104	0.9092778399283514	-0.9535246240715055	-0.005054633163678985	-0.07629790287346423	0.8212849485790263
-0.763496674410089	-0.24746536655558735	0.9234710339297652	-0.9380467512460705	0.004347267195098911	-0.07218727550736224	0.8351967713898241
-0.7528359808131752	-0.23479197569378418	0.938686727780982	-0.9206126362743715	0.01650652645387277	-0.06515164896680624	0.8509113472845127
-0.7395923855555441	-0.21959035399093108	0.9562377544467697	-0.900207450180008	0.031169512021252524	-0.054798202321411096	0.8688655543711479
-0.7230725806514011	-0.2012808490474437	0.9762484362915052	-0.8771670370099025	0.04905953262171278	-0.04193109886799945	0.889679441832476
-0.7029071161502575	-0.1796305606787924	0.9994834237575345	-0.8509358505852492	0.07038622171140749	-0.024670734288260124	0.9133085593770818
-0.6785497916793717	-0.15409303025516904	1.026167317593185	-0.8214517301888365	0.09557371752269234	-0.003638563387561562	0.9393916617649989
-0.6495531879487401	-0.12587838070871782	1.0560719479281742	-0.7885585974681789	0.12543158281792882	0.021203693540731643	0.9673731331590314
-0.616288955672956	-0.09460810217118003	1.089257449653054	-0.752983312352734	0.16030090909752925	0.049704837982484484	0.9975630124642474
-0.5779008596724114	-0.06081609800943343	1.124597525094572	-0.7142096808690831	0.19904390849849232	0.08179642704964954	1.0291149058286984
-0.5357696176677178	-0.02431855371432282	1.162971572696559	-0.672281978589184	0.2416583307570106	0.11637132743007667	1.061760663672607
-0.4903805402830876	0.015063728861260228	1.203545167926226	-0.6271316143098199	0.28740290783801786	0.15379846755754661	1.094901310055305
-0.43973420045304445	0.0566480719271096	1.2467819322034146	-0.5785296899999782	0.33649759531178286	0.1941740546079874	1.1281500189363034
-0.38446123513949304	0.1004047112076638	1.2912374580948325	-0.5279406942401528	0.38907827299048725	0.23689733932041931	1.161397560146377
-0.32495280799781034	0.14558440006550238	1.3361442136675041	-0.4751098445538959	0.44416204585279495	0.2815987104966765	1.1941719837697387
-0.2614586095551973	0.19197610050490257	1.3811685842028896	-0.4204795104546315	0.5005675704297405	0.3278242966823261	1.2266318549325332
-0.19500922872627505	0.23955923498073828	1.4262491158109425	-0.36387454669344216	0.5576135740186383	0.37552783336445056	1.2596351145345772
-0.1261532043599966	0.28865273086095894	1.471386203893747	-0.3048011965567749	0.6152227778120685	0.42390460633495425	1.2928315375379755
-0.055148822076159454	0.3386068072276643	1.5168516062778379	-0.24260413648811252	0.6724382994696902	0.4732494215519612	1.324885514987271
0.01689984697912157	0.39001562642677806	1.5636918121962153	-0.17817026663396118	0.7299345491664916	0.5225732240053726	1.3566548831206937
0.09034842244420217	0.442507342567768	1.6110143926236202	-0.11227420684724675	0.7878664527679624	0.5732897262973417	1.3879901402389556
0.1659478420772153	0.4962149726381721	1.6590223878135304	-0.04588462137029916	0.8456271880648342	0.6243309942489423	1.4195821268970044
0.24141723432711287	0.5517239054158585	1.7070663578595364	0.021257942511002104	0.9024069604063241	0.6758368348542974	1.451023698597256
0.3177452518816336	0.6094129611642313	1.755388056770093	0.09086485397672982	0.958107675183792	0.7281925222410693	1.4824073166245568
0.3956181060600046	0.6695353883298818	1.8040895035427613	0.16112191323399555	1.0131764690566294	0.7811792580862345	1.513419807282648
0.47419765134432	0.7314491792893101	1.8534286517409795	0.23313047996944386	1.0682671006348943	0.8344665635550281	1.5438652181524863
0.5539579677617102	0.7949736965555283	1.903028972480401	0.3068295352718761	1.1228653312884904	0.8882938559887489	1.5732602861696126
0.635458529678831	0.860422446175906	1.9529881083679468	0.3808872521496818	1.1768285098394666	0.943592213256631	1.60151189157137
0.7179457174072587	0.9268263515620015	2.0032599236940647	0.455144330329515	1.2298504922477869	0.9999732010277128	1.6290098504090844
0.802051847638873	0.9946080358559818	2.053347103189051	0.5294938964172891	1.2816972207927164	1.0580305926545333	1.6554135908298704
0.8870437904513392	1.06283383175155	2.1030180614379073	0.6048113113342656	1.333222049130699	1.1173584549210265	1.6814627493241552
0.9726896381607911	1.1318954050254582	2.1518105004657007	0.6808569267432881	1.3843718106722755	1.178770087717635	1.7060813229630944
1.0593777331409817	1.2009906319039436	2.2008116903428205	0.7573609518174673	1.4348029652564507	1.2416343780927739	1.7295842572254574
1.1469707667523947	1.2701106719463156	2.25065612701229	0.8333151255160394	1.4848600059591006	1.3057293867897766	1.75173918450648
1.2337054464721997	1.3388145644561993	2.3015635515886883	0.9097450228981337	1.534186798304869	1.3716430200684542	1.7728553214144844
1.3203584908052228	1.408110680824991	2.3530857580836444	0.9850813961312638	1.5820835107814981	1.4389381933032306	1.7932556048313244
1.4056681978137961	1.4777044226776375	2.4058458933893108	1.0600599601800675	1.6288780845781667	1.50767880023331	1.8124873619085449
1.489301734201502	1.547652881817213	2.4594635979521597	1.1349899227217017	1.6751965502373567	1.5768176134377494	1.8315327690788783
1.5715923846402498	1.6187173156761594	2.5142491469312658	1.2094927426525197	1.72255683116837	1.6470597107419018	1.850764799148359
1.6523723877094687	1.690546134429751	2.5688031007036938	1.283694310138085	1.7701336987110625	1.718354183568071	1.8703168769469884
1.7321442396169773	1.7639227725199647	2.6234628167412386	1.3568846987198215	1.8175624809780888	1.7896556703946065	1.8896503654282588
1.810758432645565	1.8382609142677129	2.6789673605149202	1.4291228601145745	1.8649386009724043	1.861236145746911	1.9092009463124289
1.88807651200325	1.9141847788570727	2.7338594160306506	1.500217492579906	1.912793915146645	1.9341320422311272	1.9276095940191513
1.9640287792100912	1.9903834040264183	2.7882998439741518	1.5705910609771274	1.960256642380015	2.0076901656297133	1.9464389863690756
2.0397839581846435	2.0675877547561923	2.8423604429594462	1.6397276438721013	2.0076845340967355	2.0807766074111815	1.9657738431030656
2.1147294795886578	2.144425503385262	2.8976822046734	1.7087816594267649	2.05569884427043	2.1547245689240877	1.984892128467126
2.1905869264671103	2.2208730320427708	2.954062042796538	1.777178087889084	2.1042983522890237	2.2285529355660945	2.0043909690902706
2.2665990730455996	2.2963105194637863	3.0120364844150718	1.8448778716262861	2.1523934647650957	2.3021871178462368	2.0233416370004704
2.3424339507932173	2.3697546417969706	3.071537871714295	1.9113394183389152	2.1986223913860634	2.3742964220810063	2.0401898716745057
2.4181406401434273	2.4416336965605314	3.132988781806109	1.976397938802933	2.243373607349842	2.445621968104076	2.05482568207538
2.492634221633328	2.511677360403918	3.1956089811939856	2.039640272588897	2.286341349964725	2.515992177682706	2.0678064055577825
2.5658957269945417	2.5800935909210745	3.259201711559808	2.10154908647419	2.3275325496634265	2.5850726577079333	2.078680737887664
2.638160356085624	2.6463780905044394	3.3236135743687467	2.161753017342556	2.3671276131956565	2.651766434075835	2.0882890628094812
2.7093622851433907	2.710945328952765	3.388169372390707	2.219845398538634	2.4052965085356113	2.7159842383121653	2.09607622600022
2.7778240968179655	2.772517085649632	3.451957484138927	2.275929836917797	2.4414757077977187	2.777892148699498	2.1014786417586535
2.843888005580175	2.8312381485647142	3.5138330304670604	2.3297085798495365	2.4753219447344366	2.836446558717475	2.1051397715969005
2.905211749892362	2.8867737589870686	3.5738029884383806	2.3805606595202486	2.506641170461751	2.8916709950027273	2.107475157206369
2.9625889446982403	2.9403495082608098	3.6312047164187096	2.4289078188822284	2.5355117348572263	2.9434089422147016	2.10880148226738
3.0156837501130824	2.9924558598377677	3.6855118843441943	2.4754682455114594	2.562089335534329	2.992009288743959	2.1098829905787055
3.0642123014965876	3.043185046837351	3.7374960037678178	2.5197195477339154	2.5872213338792807	3.0369143804750647	2.111039937148036
3.1095516633651283	3.09152816672716	3.7869343554284605	2.562275817740483	2.6113514365512427	3.07847737936933	2.111098340536696
3.1514360758713083	3.1368654690310995	3.833473596326865	2.6025892201800715	2.63416319536038	3.1160258990801992	2.1109838713003133
3.188297721943704	3.1789820257357073	3.876935348031325	2.6411698173394678	2.655405355239043	3.150157175628884	2.111027805983759
3.2208491403712953	3.2181010432848005	3.9184975048479016	2.678353474733869	2.6750090919195273	3.1813273499037193	2.1105387666901696
3.250084301607297	3.2542571985357966	3.9588458870475773	2.713977938735491	2.6942298797318966	3.21013136806361	2.1098053366770824
3.2754793035525744	3.287116515322955	3.998637028095959	2.7474635758409116	2.71300881176027	3.2370659563514304	2.1085226035332947
3.29924225962561	3.316403388397242	4.037578090692859	2.7795253633731005	2.7316794779684623	3.261780617141613	2.1057026798290894
3.3205807757904147	3.342230290750999	4.075921080046714	2.809739276348302	2.7501992556336785	3.2854757178236578	2.1015259329690643
3.3409650967769453	3.3650136746539694	4.113165595427817	2.8374003921033593	2.769723015200035	3.3083249986320644	2.097201395205215
3.3605659789060134	3.3843077568652333	4.148836062963273	2.8635044629502735	2.7894675896119216	3.331025187667582	2.0919518944290627
3.3784003475802624	3.4001242702346675	4.1835111917469945	2.8879247101858945	2.8096782490217844	3.3524037898843013	2.0874243334920624
3.393422295782736	3.4127540538076095	4.217481353401933	2.911812493380742	2.8309654130470614	3.3731529071722286	2.082522632111055
3.4072225284417827	3.4235022886682667	4.2512536001699734	2.934401284152046	2.8546479307478823	3.3929778248692037	2.077344128645545
3.418630624933166	3.4325222006690295	4.284437535420676	2.9556641420092236	2.8800946059289596	3.411932460518154	2.072962366232018
3.428174506074825	3.4408126146021125	4.317210722660341	2.976652970424118	2.9069692712007336	3.4299385782344705	2.069859267076003
3.436325316927752	3.448507270953489	4.3489152888958085	2.9965368054944865	2.935732383133235	3.4465689616529773	2.0681901083683756
3.442226551773964	3.455921003156783	4.37995953610954	3.0157959417376055	2.9665170295305563	3.4622553247624004	2.0682388300970462
3.4464671610033326	3.462586284926904	4.410880777638131	3.0346904379532433	2.99953930656529	3.476091822859376	2.0700607605539734
3.4480343579285497	3.468944972102949	4.441080119006102	3.053325452859252	3.0343333590941883	3.4875800818468945	2.0729048152597347
3.4467633176655905	3.474274020459791	4.470982946125169	3.0715548027147173	3.0719345051566735	3.4967866554263236	2.0773148803397676
3.4429289753287815	3.479967277371353	4.50061587315086	3.089009559404096	3.11093623756996	3.504204808193416	2.0823356500876327
3.4375392959135844	3.485973706664639	4.530268495161656	3.1055673076152037	3.151422168745776	3.5098332928478424	2.0886472499226167
3.43056435645226	3.4914258195630987	4.559701230805231	3.121649068244673	3.192638079947288	3.5136324051070145	2.096539804043716
3.4218569524632305	3.49636328373354	4.5881451373751485	3.137316794144782	3.2338909619850575	3.5155541157229524	2.105483734285794
3.411471222984475	3.5001727130214357	4.615798163981398	3.1518955048376545	3.275030676719457	3.5156767362230674	2.1146468530704907
3.399552642925775	3.5026826693531516	4.641590652488808	3.1666210701928583	3.316136848139676	3.514483738317794	2.1241539888477745
3.386808290115644	3.5045100125549196	4.66538518455331	3.1806687916240506	3.357910452860428	3.5119176109306887	2.134534464431779
3.37344859580917	3.506502731808995	4.687023744056325	3.1941973926719522	3.3987439539800772	3.5081804133958285	2.1449613407865034
3.3595319308006997	3.5086954493610314	4.707157304554528	3.2079364222275744	3.437861524119528	3.503660554840101	2.1556970159597255
3.345794710404744	3.5117596273353313	4.72653603844848	3.221531417380204	3.475391339786534	3.497257461082898	2.1664565099220225
3.332042628191943	3.5155190076422365	4.74548202179484	3.236126532050149	3.510846662507205	3.489638171744492	2.17755845454881
3.3181030592005545	3.5192974363226277	4.762833488927599	3.251327736703036	3.544499111928684	3.480926375726241	2.1884130693388832
3.3043934982934995	3.5235094915382454	4.779653260368469	3.2668112032191563	3.5763050235351352	3.470740345877014	2.199313198292958
3.291205343131322	3.528239277859234	4.79630907779017	3.281901560111369	3.6084028653958335	3.4590457334200635	2.2099327997633518
3.2777758935642636	3.533252059262856	4.812095838637991	3.2966141096522565	3.641064489347955	3.4466187074126524	2.2209558853575757
3.264163720418728	3.5393393440527197	4.826672536604414	3.3109010893036603	3.6736802921246525	3.4330082544847222	2.232736185011463
3.2491820461440377	3.5456723578075393	4.839771263361988	3.324899434891418	3.7043962698500628	3.4192039444328084	2.244432528501887
3.232642752709344	3.551195557483866	4.851392187969332	3.3380080393811293	3.7351075199057187	3.4052645483987964	2.2570867112136668
3.2150034515666857	3.555940290012882	4.860755079273216	3.3502313904448457	3.765476879622316	3.3911300133017668	2.270941728971607
3.1955461854713096	3.5596912170798816	4.86717803100071	3.361775686485891	3.7944733620713125	3.376637254248202	2.285970386630615
3.1745573835846157	3.561983330920812	4.870538509332465	3.372082061461287	3.8235728063223107	3.3614052324082166	2.301136892298495
3.152164128712922	3.5632469888467946	4.871537534847867	3.380875413610224	3.8520270954894786	3.345154251492101	2.316641266740732
3.127695355693512	3.5631222278207364	4.869515426015937	3.3888845055027637	3.8794448749418846	3.3288082851743326	2.332111179962536
3.100568586552604	3.561511550432072	4.864393147060888	3.395691941375196	3.9048044723609463	3.3127599320186416	2.3474049918716493
3.0717864524322156	3.5600012058357016	4.857035197115598	3.4016453805290996	3.928285866989027	3.2964595021770027	2.3620440161354606
3.040717912901661	3.5586281870858665	4.848294721366298	3.4061478087834747	3.949839391520584	3.2796352376041398	2.375168734247924
3.0088662450098305	3.557406489619079	4.837846301597332	3.4096755368394236	3.9700888189024353	3.2617531521653818	2.3873751024877965
2.9754788932917275	3.555976738072206	4.8250998420630635	3.4120236842423695	3.9886713270514282	3.2429911673668532	2.3984321797008117
2.9414891853473724	3.554561860811614	4.810871606183783	3.412644106803109	4.005947790315484	3.2239991800026058	2.4076707172962624
2.9071711336789647	3.5529977531978463	4.795746154697033	3.411940170609411	4.022476626948067	3.2051486813916985	2.415347182752287
2.8719235285593654	3.552521266410894	4.779072706774057	3.4092173162055555	4.036659610320872	3.1874449061069234	2.422854900803587
2.8356247704843662	3.553046012342756	4.761663677955247	3.40536362053954	4.049455963563351	3.1708404992060224	2.430459702350853
2.7989963495932995	3.555518874135984	4.743243422485753	3.400048174778344	4.0608650063241525	3.154809834133437	2.4374347506514797
2.7624513000083306	3.5595964369696658	4.723218519850038	3.39410053598543	4.071029104973405	3.1388747286646037	2.4442313982104604
2.7255662955481417	3.564774195004876	4.7014869353178135	3.3874700326100795	4.079411252198413	3.1225968330193337	2.4507572196866523
2.689171797398876	3.57134958047799	4.678446073714213	3.3801904888632137	4.086127939672954	3.1064261058125475	2.4576336860096686
2.6524001970982396	3.5796860747521655	4.654282933966291	3.3721546764235244	4.0915083277018445	3.0908694746213055	2.464693617926098
2.6162175017439395	3.589795805430634	4.629778674958493	3.363308575307754	4.096195012675856	3.075317409258483	2.471922102708679
2.578902973676235	3.6015193017649465	4.605065390527059	3.3542192489816514	4.100217331847569	3.0591747258307924	2.4790337219714322
2.54012198023844	3.6151668413140547	4.579988175991221	3.344391774588491	4.103636551214826	3.042052767658927	2.4860837622487693
2.50160365307876	3.6306099650470602	4.554923481539384	3.33464430932136	4.107080469205973	3.024110451172918	2.4917784687459865
2.464225218225829	3.6478683311069005	4.5293755825110065	3.3242935725157294	4.109773720178836	3.0050420616949354	2.496771797739307
2.4273666471341833	3.6649722240985123	4.503924213926297	3.313297317365094	4.111477472116723	2.985075262367901	2.500985134628581
2.3917937976271673	3.681836697023438	4.479093268741521	3.3011877244470025	4.11272397723065	2.9650725973144567	2.503972613953428
2.3568711175058206	3.697182479723079	4.455394579739242	3.2873760271576287	4.112741116838716	2.9450557474184036	2.505849040530075
2.322113217818797	3.711073732502065	4.432351393747811	3.272917926627656	4.111644095995774	2.9248558547184884	2.505956684299909
2.288204277132249	3.7239792165387215	4.41014141724577	3.2572479460167028	4.109871179266745	2.904855769024062	2.505213635956427
2.25461308378797	3.7358586648867114	4.388451858101911	3.2413610221479683	4.106399284231377	2.884908100732987	2.503355030056315
2.2224321945342767	3.7458062654110433	4.368407872016542	3.2245895324815024	4.101101734055306	2.865814604111039	2.5007412282956927
2.1919605263504036	3.753738029808104	4.349155571824108	3.207390955946598	4.093397939024807	2.8474345694703485	2.497310037531975
2.162911506537147	3.758721304826956	4.3308273854481385	3.1895730537138225	4.0837537334763425	2.829659593175366	2.493837674835397
2.134195249709338	3.761356438188722	4.31330373287933	3.171366969510091	4.072573073573813	2.8123397893440387	2.489476978885049
2.1063570055998704	3.7633793273626774	4.296006256370562	3.1528572532549006	4.059871317148102	2.7957969460435743	2.4842917459413894
2.078597530049551	3.7641186785556737	4.279693663680562	3.1344775468440136	4.045417823975357	2.779670297543231	2.4787563762587896
2.0516675073419965	3.7653215790403074	4.263624097904378	3.116737573248213	4.030470449520676	2.763851071071309	2.4739714782148936
2.0259656303611324	3.7665961498535037	4.248364835958528	3.099122442596858	4.014880862168636	2.7485531111106334	2.469848676333335
2.0012094322791345	3.767464003387007	4.233944152286407	3.081550757240798	3.998066036283381	2.733281108757836	2.4654727654819704
1.9778721772364796	3.7675940271453157	4.221252878581516	3.0636827377637093	3.9813081252919975	2.718497395753488	2.4614273473347854
1.956529021237819	3.766903618588098	4.209187687944557	3.0455360782165157	3.964501667759238	2.7039694727120733	2.4571983875558963
1.9373633319905188	3.7650424878262236	4.198414161496056	3.027623497624909	3.9470170542093688	2.6905459049346327	2.453240187143473
1.91932854222031	3.7621876390308495	4.188642298495089	3.009168011228333	3.930043515682985	2.6786030377417784	2.4497397244022157
1.90317520641556	3.758383042648217	4.1805401919727805	2.990112232587894	3.9130349912464366	2.6681027861480797	2.446779600915783
1.8887133608252022	3.7524858131681444	4.174291053672562	2.9712979503458503	3.8969467105896856	2.658475640255772	2.4448054216693778
1.8760048552969202	3.7459875718353377	4.169110217710329	2.9523827986460667	3.8813869454461845	2.6503144345368677	2.4439524700589614
1.8649844507255668	3.7380560709074815	4.165181039041056	2.9333584999884437	3.865658841999186	2.643464373910052	2.442891447888419
1.8555424388804325	3.7285117024559855	4.162907702350223	2.913727633205617	3.8492512914076	2.63802806398042	2.4412038036815553
1.8473195134109237	3.7178435005612998	4.162552887331096	2.89370073130164	3.833544432305825	2.633275042787888	2.439771514893799
1.84055656585411	3.706943463234784	4.162364209305284	2.8737104758781875	3.8186870270123183	2.6294766534311633	2.438532981805382
1.834009888159006	3.6962956012142985	4.162584023312076	2.853851139037727	3.805542109024547	2.6269107215789993	2.4376605484809413
1.8281617240142642	3.68663128278592	4.1636274846609425	2.833759580435727	3.7948331500740773	2.625637985665337	2.4365257115505488
1.8231394616123342	3.677879900716948	4.165688003570939	2.814073738206895	3.785022694415576	2.6244476708645257	2.43611627236229
1.8188708843246082	3.6695828351537783	4.167664027568759	2.7952875508551687	3.7762981717587767	2.623946664347368	2.4362777484798346
1.815078429640881	3.6623221338261427	4.169814699700111	2.7765337302650495	3.7680706529914394	2.6241465767017926	2.43688688611996
1.812217407297484	3.6553914498780657	4.172047913463003	2.75847947676167	3.759868200766388	2.624561397441974	2.4374792752844945
1.8109318375205627	3.6480957785843198	4.174238592988338	2.7410823162667834	3.7517066144715105	2.625451279125489	2.438305043193339
1.810800550541458	3.6408384328620675	4.176582725832174	2.7242990347309672	3.7439767871767398	2.626680302995663	2.4405839036291317
1.812244596867301	3.633767454341811	4.179296726994359	2.7084782712814093	3.735989043060814	2.6294430240764393	2.443807122260748
1.8150359326227394	3.626350425747538	4.183264771095143	2.693257101789013	3.7273112868540554	2.633181604541856	2.4475338590164166
1.81862229654544	3.6185190299628656	4.1879675492058315	2.6789118629235995	3.717727028029979	2.636887318545364	2.4518160955189123
1.8224601199923063	3.610266813404755	4.1922468692001615	2.665048414454332	3.7072175492343384	2.64079668609495	2.457257770890798
1.8268831595854922	3.601579109617094	4.196907125715576	2.6517824083952086	3.696392237487742	2.6452264038738855	2.4634423045408766
1.8325928629403279	3.592739551462428	4.202055039911651	2.6389721202262195	3.685231202506918	2.6503052062338845	2.470248512559486
1.8396287925728783	3.5827914372178467	4.20800307869168	2.6257725641513017	3.674162156012472	2.6567191279314066	2.4776809334135725
1.8466670412785826	3.572193407476001	4.21515137831349	2.612810769560712	3.6639717166274304	2.6645371810941367	2.4862084785791128
1.8527118261465505	3.5619448520589443	4.223347322439043	2.59993676107648	3.6551967760830486	2.6739060270370434	2.496226826314825
1.858057459908477	3.551747714631398	4.231525593966339	2.5880632363090847	3.6480121241650436	2.684349107032929	2.5076301813359567
1.8625360255077148	3.5413212676994683	4.239818762284463	2.5760618820238257	3.642136862226398	2.695153866534476	2.5205124811847797
1.8652982415221764	3.531114787638737	4.248616381510957	2.5645644770264657	3.6365909093913693	2.7067036072669794	2.534542697261302
1.8676311938416679	3.5211110278631055	4.258255177440176	2.553443476718032	3.6307488700247514	2.7194684359096573	2.5505787213849493
1.8707368334260375	3.511105533377877	4.269564160228685	2.543074732575332	3.6253516147273883	2.7331816381425775	2.5679978898022915
1.873131648078047	3.501447340855884	4.282013170959308	2.533127834083863	3.6200232552500076	2.7480783037953205	2.587102110346675
1.8741596996237446	3.4917883001478414	4.295625841947849	2.5238677204631164	3.6153238066554376	2.7645409124553457	2.6070510442180956
1.874178391894338	3.483611341205795	4.3100018274037	2.5160143700852577	3.610157454687321	2.7825725151504446	2.6280998866662344
1.8732837951687977	3.475732084245975	4.325280093284579	2.508845142550336	3.604618771612396	2.8007783301080784	2.6501845320297632
1.8721500967481095	3.4688946396744655	4.341255525020514	2.5024496909311655	3.598856908155855	2.819258394378172	2.6727079523531776
1.870977517859944	3.463385589043578	4.358884481615061	2.496007914083341	3.5926165396524787	2.8387896060394047	2.696277809291751
1.8689918452750816	3.459170368983453	4.377987840155615	2.4906274320273334	3.5852901436576703	2.8590058306188357	2.720231805416376
1.8665365681966457	3.455789803230756	4.396887888810347	2.486147339646818	3.578288954687587	2.8803698099009076	2.7449615431356067
1.8635437785617706	3.453993812325668	4.416213576330762	2.4822633625415578	3.5717014172485406	2.903039240815512	2.7701831005831417
1.8589619931423496	3.454584386983767	4.436079804644578	2.4791018040950643	3.5651856531266803	2.926931639479379	2.7958810344245464
1.8536041682285895	3.45666775891739	4.456172430784939	2.4769589478728777	3.559843238721668	2.95172401941053	2.821497125994165
1.8477173567748066	3.4604862254153765	4.476762847115451	2.4751367551767247	3.5547353091880995	2.9772022106111575	2.848168280740691
1.8405899965839834	3.465713939586154	4.497997087410748	2.4741539256605445	3.5511510029789055	3.002372379181295	2.8753821099137284
1.8338342564329961	3.4732063501689185	4.51883659458648	2.4736421253134036	3.5485761231712156	3.0278550861718387	2.9033478228678313
1.8266273787856084	3.4818680677589624	4.539518284486401	2.4733740935243755	3.5470182838101048	3.053718601540985	2.931711424998594
1.81887887572547	3.4913616843903603	4.559966513052538	2.4734496426208548	3.546329368503808	3.0792503894867713	2.960020798470242
1.8115410066296471	3.501462010722509	4.5800816323256335	2.4739576479165244	3.5472654296807216	3.10473586878509	2.98881402850808
1.8045308800991835	3.512007737501096	4.600249084636643	2.4750648733633223	3.549262642346808	3.129805400460298	3.0176396558542624
1.7972149157511712	3.5228267638327697	4.620228718956587	2.4768561333094157	3.552542087712444	3.1541114420120926	3.0466027338801314
1.7893699452287568	3.5336924476438645	4.6392802059589195	2.478395800086853	3.557382310316557	3.1774185616309287	3.07507865618844
1.78145889914851	3.5444725198294718	4.657331842912132	2.4795673891377787	3.562496558189352	3.1993432834993114	3.1025129405946203
1.7733809757250716	3.5551640744069597	4.675494005850193	2.481105132999147	3.5690932851760637	3.2195130926574635	3.1294255196766882
1.764717390811697	3.5660083470436184	4.693000772193494	2.4822146796457805	3.5757695653755213	3.238595102525689	3.1558522575425756
1.7551825873361797	3.576950277568697	4.710271840346163	2.4833674229679317	3.5824748879248145	3.2564600055490116	3.181006598996611
1.745803328202197	3.5872250757277917	4.727355258946359	2.4849244586032833	3.588265899581309	3.272843983958038	3.205481393959836
1.7355818998406523	3.5974216194692294	4.743203205770306	2.486864311500431	3.594304451368633	3.2879556474064295	3.2292342844141926
1.7249738842963125	3.6073219780385766	4.75751242525705	2.4894551135460534	3.599622243624739	3.30198716262784	3.252335861642308
1.713603190294572	3.617259355672774	4.771001812962027	2.491766376196303	3.603945201376689	3.314395974434568	3.2748354791567063
1.7018457111556833	3.6264976495843255	4.783636505231654	2.4942870271072133	3.6070996861404216	3.3257426380855497	3.2961494348805895
1.6899476377568043	3.6340255640620587	4.7950352778233425	2.4969452987369762	3.608399657103842	3.335471849400543	3.3170834816719075
1.6774752999159563	3.6405879035775968	4.806023194248504	2.4998251100630684	3.6088536917105625	3.3442791395405846	3.337425624426767
1.6645270359334896	3.6467373897390716	4.816091315824489	2.5023092574630983	3.6073382692818226	3.352214340633375	3.356939880273804
1.6514736695992573	3.6521670446814714	4.826123811357478	2.5041394253181237	3.6049397812992847	3.359078659943155	3.3749701166151485
1.6385682558016927	3.656895054280284	4.836040124514907	2.505265191215354	3.602451952895074	3.3645766675545943	3.3925872684410687
1.6240081366043806	3.6615256183338314	4.845668557435493	2.5057460618664282	3.600758655443032	3.3686661485304765	3.4101581553378995
1.6089069494509696	3.6656780563676508	4.855115519953328	2.505781902179729	3.5991156458389124	3.3718632595801754	3.4270349291089293
1.5925679153501917	3.66911227773204	4.864092055098597	2.504879731970242	3.5983452898701076	3.3737406399683856	3.44286424582284
1.575679382000841	3.671949904917713	4.873134818560029	2.5035968432235807	3.598217488503152	3.374834269751956	3.457745693603814
1.5577112091815697	3.673879016894512	4.882082142914328	2.5017926859662354	3.5982878413292965	3.374823285556611	3.472472579789068
1.538999147086442	3.6760281787587954	4.892134469207314	2.4999378060505113	3.5986026890703786	3.3740427969515827	3.4869824124737954
1.5195669511306855	3.6780140265881633	4.902216959818844	2.4979702014639633	3.5993117885597554	3.3721931624213406	3.501339058509669
1.4995835801092974	3.6791766294098647	4.911893701134705	2.4956289006439425	3.6007126676303396	3.369238254814366	3.51534559025792
1.4790167267991534	3.680128074275676	4.9209351751229535	2.494121755156621	3.6018375853893962	3.3643724334074037	3.530007851945954
1.457941546364959	3.6810959300330426	4.9296491363063755	2.4924711601694076	3.6024610375050963	3.3584198474491385	3.544507565496945
1.4378835363654598	3.6818222042025424	4.938050591147098	2.4907004071730126	3.601278411462437	3.3514298888138683	3.5584979227762514
1.4184331085328523	3.6821372217171686	4.946665647404572	2.488553327587166	3.5989471128891934	3.343158783596396	3.572050759012604
1.3987648317579937	3.682696112624647	4.9558752130567125	2.4866279316112263	3.594586828586179	3.333878702041924	3.5855651862942044
1.3797616506268318	3.683497121764247	4.964991936361955	2.4840866760874682	3.589187330331337	3.3235419289557524	3.5995612580778613
1.361823027364544	3.6846519496579795	4.97406340698135	2.480792562256831	3.582902764602044	3.3122089006608935	3.6126284145742034
1.3435632608579184	3.686028827504239	4.98228575425564	2.476518269428007	3.575037373506979	3.30024603605823	3.6247348903441106
1.3257120541838021	3.6871091652660932	4.99048621081891	2.4713156311035425	3.566164519890314	3.2875328681523133	3.6356282592109563
1.3085755363169176	3.6885359769926884	4.998419182645226	2.465310708267479	3.555786421379046	3.2741527996736712	3.645895878006972
1.2921579751945897	3.6893328761556754	5.006232887435458	2.4579153303064074	3.5451389069667334	3.260571092328007	3.655638718183485
1.2758688653596106	3.6894135475109473	5.014027908953896	2.4500089133947096	3.533116905824277	3.2470034050651635	3.6647554448682627
1.2593766506709114	3.688889505753829	5.022246906485491	2.44188307466425	3.5209972450820777	3.2335941191328583	3.6735970083491276
1.2426726521514575	3.6873361048565325	5.030098028440983	2.433330442783151	3.5078221549702575	3.2200095295505897	3.682139189269912
1.227351223021863	3.6842363100692905	5.038214974278448	2.4245209239918033	3.49473895949255	3.2063085232564794	3.689765348452726
1.2120805437567288	3.6805656046076316	5.047707506404588	2.4151715822421895	3.480817974844524	3.1922009421862123	3.696420108132502
1.1973012183604763	3.676363659868105	5.057625154875078	2.405614608696983	3.466416218857159	3.177500009892357	3.7031727594787798
1.1827580236549262	3.6707404449074716	5.067917115751412	2.395362478235373	3.452030210830356	3.161828614873334	3.7097379671825843
1.1686195614854817	3.6649330912004054	5.07808703724527	2.384450209595691	3.436525532984949	3.145126143625489	3.716571112339604
1.1542243564118975	3.65774588053345	5.0888920545559415	2.3732090994310555	3.420468636538312	3.1275342873620744	3.7229223649868834
1.1408347122139146	3.649355821419112	5.100551014582481	2.3617546376985294	3.403321541721739	3.1099115750782804	3.7288012170234297
1.1277752055877333	3.639911838070707	5.112968132429771	2.3498679314753166	3.385881678960565	3.09198142739164	3.7339511466392774
1.1150320968387661	3.629437331609773	5.125502934903398	2.3366692642717055	3.3670528077818562	3.074358050786497	3.7384580970384844
1.1026356447575336	3.6185093100005656	5.139052270254737	2.322670652957339	3.348273882316377	3.057131451726024	3.7419389879584366
1.0896119245793972	3.607013624874642	5.153312798089458	2.3076964067430517	3.3282006730007403	3.0403632395024505	3.7447983571159984
1.0768301156844209	3.5942409935872326	5.167428142986392	2.292050611877416	3.3073154243249547	3.0238763504732726	3.7470249377262186
1.0632972125730542	3.5804422864932195	5.1814218033077	2.2753858261597872	3.2860837992991714	3.007259903890783	3.7486319442061355
1.050038835899756	3.565841834602817	5.196311325725372	2.2581482546066876	3.2648223850205107	2.991093325600733	3.749935506362186
1.036949595807143	3.550496867699268	5.212285574920908	2.2409463946839216	3.243690593758804	2.975212742689701	3.750928115135145
1.0239075797330592	3.5350475239216617	5.22786277909989	2.222933810407098	3.22224592007288	2.9601645264311323	3.751784244310501
1.0100515617244405	3.5197236891930532	5.243203727265037	2.204378213381364	3.200666022805706	2.9458444713940475	3.752064802675376
0.9960214458026079	3.503508468916889	5.258624435334084	2.1855159228662657	3.1792326851300974	2.9317849872845088	3.7520764157977675
0.9808327338006687	3.4872818358634756	5.2747491206155415	2.1666163215087866	3.1585225443585463	2.9178205099949004	3.7519242776803017
0.9654681662094148	3.47042962295559	5.292272232315365	2.1472573952482805	3.1375853185270226	2.904052403455212	3.7524416592906586
0.9495358429559352	3.454065159015683	5.310492386653804	2.126961147560628	3.11786794175396	2.8903818210118257	3.7531877568474905
0.9332808319286402	3.4378336707945376	5.330089501256702	2.1063657958499444	3.0990567376903364	2.8773975843925363	3.7537682923400766
0.9170695929168492	3.422448011942224	5.351198518608379	2.0856900010648105	3.0801631993806797	2.864810568002176	3.7545125085017474
0.9007758422403904	3.4086041746267095	5.3735874535675086	2.0653549889781164	3.062060353902229	2.8530979690422655	3.7551350881499133
0.8839552594481758	3.3956222614596228	5.396555879946165	2.04530202882176	3.0443542495051075	2.8425135243140054	3.7557093514856077
0.8673049188207839	3.3829006906445627	5.421239094150813	2.0259697097743334	3.0275965879491733	2.831840614407748	3.756351339655703
0.8515170326346854	3.3706845198363657	5.446549863288648	2.0075502693716922	3.0113469148461225	2.8213792352910927	3.7573028495613374
0.8359335444546366	3.359895541450688	5.472849436081881	1.9895080514343857	2.9953967894720623	2.811464097440946	3.7584771333798783
0.8217131720499065	3.3499804687356574	5.499995650498064	1.972043169142822	2.979722182536235	2.8017913949028324	3.759389754682037
0.808244729473072	3.3410631150047574	5.527473938774667	1.9557953191494988	2.9649613124854586	2.792267356073904	3.7600951545404637
0.7956948183437297	3.332897859127682	5.555530698677063	1.9405870192032182	2.9495278903547133	2.782962489132616	3.760409557477988
0.7837285108341839	3.3259145893619055	5.583254864665785	1.9262327798549268	2.9339755314052973	2.7736343153329477	3.7607649237569083
0.7718859447468189	3.3203958054581086	5.6114998910863365	1.9122780486662114	2.918851392517145	2.7653469017386794	3.7601473910924894
0.7609460784040604	3.315007459262995	5.6392445005341	1.898519640778601	2.9035053745431036	2.757164256873288	3.7587890722584394
0.7511023584143443	3.3101024165461723	5.667148079380108	1.8845029184179516	2.8883727235306007	2.749094400744537	3.75625777342127
0.7409924117374509	3.3070197611200007	5.695159728502336	1.8707602755998112	2.872921885733896	2.7417850908336603	3.753093813593706
0.730281052165311	3.3055937226843617	5.723405085776765	1.8571067448041463	2.858202859175422	2.735058169396343	3.748544768062987
0.7197361817138302	3.30481755238616	5.751219709493966	1.8441886105553544	2.8433820311211737	2.7288306406461866	3.743050641611745
0.7091430805468188	3.3048815898017807	5.779036367944936	1.831283930653926	2.829267131772023	2.7236087310880213	3.7363085886192695
0.698352492280373	3.306032761682475	5.806407988310404	1.8182852473786821	2.8153773686844334	2.719812637050746	3.7280690961639227
0.6882283782065272	3.308329837085807	5.833689206920464	1.8060590332746644	2.802868941641098	2.7170100963908856	3.719146035710218
0.6786494204317668	3.311623626601901	5.86107418396031	1.7945221634801487	2.7914008468082803	2.715416221358602	3.7092371633047136
0.6697146434800103	3.3150064519822333	5.888084712119469	1.7835469914046276	2.781304328701218	2.714681824625279	3.698443321309922
0.6617126844667609	3.318993293603685	5.915264167801676	1.7737985907585634	2.7726237358183323	2.714937687068412	3.687309430182806
0.654231988252848	3.3240397097685905	5.9419316263437	1.7652330628578774	2.7643035568720697	2.7161498386871785	3.6759868037936636
0.6467579463210915	3.3289021733763517	5.968595439677209	1.7570775778706773	2.756924715989853	2.7182903755856525	3.663962532427122
0.6395621510603995	3.333783070159515	5.9952999428404805	1.749523220137126	2.7503238700849115	2.7208167012438444	3.6514313782828207
0.6330367023662208	3.3398870622159347	6.0221546803229895	1.7423160122153143	2.7456769439320006	2.723922677824462	3.6386583730115385
0.6271176858453303	3.3467946834325573	6.048249196294674	1.735859465427845	2.7426425927954687	2.7271202471917717	3.625700042290581
0.6217216360264536	3.3545694652253957	6.073851887831409	1.7304180239764972	2.741295260057739	2.7305139403763303	3.612354920085984
0.6155770181820076	3.363153043501306	6.098279891600026	1.7246899349886569	2.7411784568583077	2.734200825266058	3.5989359201660034
0.6096074821945492	3.3718011419075475	6.121436446042286	1.7188997942648165	2.7429612611288063	2.7376579782131345	3.5850117203177505
0.6035628173645677	3.380405964572762	6.143477041924745	1.7137027385505588	2.7457668902171832	2.7410409869140517	3.5708729606198832
0.5981027538803493	3.3893507182829286	6.164697758913617	1.7086423860723543	2.7498843506946375	2.7446559760435747	3.556000278140475
0.5927032486974929	3.398314115243954	6.185798747871142	1.7033387288862945	2.756026014152597	2.7488091589730517	3.5405619266408825
0.5882643654886561	3.4082161873032044	6.205601741850417	1.698442168427999	2.763550984314207	2.7529022164329042	3.5248945989541913
0.5844708152976791	3.4184372769787785	6.224190958817341	1.6927528330183212	2.7724577915000492	2.756441933073272	3.5091613976410527
0.5812731075375774	3.428260473397157	6.241744926913879	1.6863010985507445	2.7828140471659073	2.759698321835727	3.4928144679946898
0.5785051938348467	3.438041800892975	6.258741332508502	1.6799027835793716	2.794152821410019	2.7620686132688683	3.4761184205331492
0.5760568675342803	3.447622727756421	6.27453495175746	1.6733065210732503	2.8062083724310476	2.7639884335754785	3.459367396003762
0.5747609870891485	3.4571509304686536	6.289614605728102	1.6667376222767263	2.8192545761539463	2.765590667319866	3.442397012738613
0.5734391724106386	3.4670867548968576	6.3042690162461446	1.6596864306892867	2.8320601676598027	2.767262779033161	3.4252674431552914
0.5727595880227111	3.478156286649328	6.318715014386844	1.6525318032455174	2.8450242536228836	2.7688414438112856	3.4078454618147282
0.5712553840739111	3.490158205032756	6.3322219309500625	1.6454215718654384	2.857552921051344	2.7701467570706453	3.3902404576867995
0.5696935312581854	3.502264088948885	6.3443878150633655	1.6380464435423172	2.8693260206739257	2.7709053397751178	3.3729162933468384
0.568216532925674	3.514576164505116	6.356119122695371	1.6302792417275718	2.8811183064003063	2.771428770086207	3.355298401057094
0.5668465983003979	3.526551709304154	6.367448100059088	1.6225618720614932	2.8921581839703414	2.7723232371459057	3.337868390714547
0.5649389510924206	3.5391209698846757	6.378203809590592	1.6155137741640124	2.9020277488180373	2.7733623200347375	3.321187456819788
0.5632167944065204	3.552155612605203	6.387675122775474	1.608240863616205	2.9116289864788736	2.7746971231438597	3.3051297301097424
0.5621285031983733	3.5664082966229365	6.396025595525779	1.6010513403576478	2.920417265503674	2.7757440778047053	3.289270769977036
0.5619949941401438	3.580413234363722	6.403789792570312	1.5936169847851875	2.9282174448600644	2.7764399812205913	3.2726264586958296
0.5629086002717748	3.594520088171981	6.410107091444717	1.586901575545333	2.93551037524092	2.776689665316364	3.256073080145232
0.5645585066414246	3.608164127591867	6.414930550262105	1.5800712245089166	2.9429221104931638	2.776831944866596	3.239659938012972
0.5671513409562168	3.620954901614592	6.418889890481617	1.572944871278331	2.949998134577654	2.776386760412912	3.223763474400957
0.571156735293818	3.634171230624767	6.4223546214544545	1.5657010030251548	2.957189482098551	2.7755139476469655	3.207609519071457
0.5767076913948215	3.647171043205134	6.4248496797204195	1.5585527880124619	2.9638180831303362	2.7747945001338463	3.1913837371135387
0.5833045598553062	3.660752539712162	6.426882846799531	1.5520414480659532	2.970337013170579	2.7733545411728078	3.1752650857328337
0.5908741354964502	3.6742134348868145	6.428282418337991	1.545465611124922	2.976515610697228	2.771430053892879	3.158487200177332
0.5995441396914666	3.6871649696917412	6.428950350034153	1.539015007134459	2.9812526472543244	2.7701697725867107	3.141613909025337
0.608776550608866	3.699307085050419	6.429314563404724	1.5319497518529857	2.985182977735072	2.7689839927302446	3.1249211907209484
0.618209935112982	3.7119290403831697	6.4293919227449745	1.5255427177870304	2.9887102126907505	2.7681605446949233	3.1095258203990173
0.6281089576829696	3.7243774007860484	6.429681325918397	1.518959002302323	2.991521224596429	2.767752973869625	3.0947962814546135
0.6391060883821852	3.7366546435897825	6.42975316183753	1.512667203528088	2.9936020729078594	2.767476489499781	3.080931311340525
0.6502331265335328	3.749397749547955	6.430136952569267	1.506533814508195	2.99518759513854	2.7678411656250757	3.0676918932298394
0.6612700993886343	3.7624249371010987	6.431046548798236	1.5006748044894174	2.9961317268547765	2.768451703477142	3.0556352894530443
0.6724207635743192	3.7755701597380567	6.432362030864798	1.4949402570691999	2.9964489630975235	2.7694773331097142	3.0442166353004865
0.6840551589102928	3.7885225914246456	6.433919924589143	1.4886711051458963	2.9953029678310212	2.7716854079347697	3.0335617083244992
0.6959331083500985	3.801614756769985	6.436197497326748	1.4820918672793908	2.9932627107747516	2.774384592771269	3.023826359531208
0.7071527392711632	3.8148819723869534	6.439230141780984	1.4755468970077978	2.9908115494349152	2.7769297575717906	3.014979828740565
0.7175923867366282	3.828307847270039	6.4432085174265294	1.469400387386962	2.9880307381983946	2.7792709554854875	3.0069463517618127
0.7270647033480295	3.840416065344687	6.446960197274259	1.461910581333264	2.984465813133431	2.781664935772915	2.9988989072471366
0.7355057979911619	3.851407597503086	6.450687752963806	1.4538647976198096	2.9803181560672534	2.7841060320816813	2.991060472783405
0.7427063576779104	3.8618308333025286	6.454876716936704	1.4452424213564954	2.9752389863804583	2.786035641301546	2.9838373025636744
0.7485536624509997	3.871599484637431	6.458906525532127	1.435395939942457	2.9690648123723764	2.787786136661236	2.9767124102749416
0.7538458006043091	3.8803839741272284	6.463070104772298	1.424925652677756	2.9621873823796423	2.7891858889768493	2.969602725020512
0.7581618218211316	3.888611461067027	6.467202292507634	1.4142005786279277	2.9550918865178484	2.7896527239411504	2.963422952550117
0.7615124779445972	3.896304164488824	6.471674689651881	1.4033560453616551	2.947298231116036	2.7895245624542238	2.9577551556129835
0.7639899387090148	3.9038879795162167	6.47587603132075	1.3913162260036736	2.938551634494287	2.788703662090337	2.9521793671714422
0.7661867064940853	3.911097886748227	6.480105032789367	1.3787078644866013	2.92813930013884	2.7874059265850075	2.947158112701006
0.7680878956831153	3.9183045929251916	6.484521231380624	1.365207704690142	2.916044074676828	2.7859235795602584	2.942182991431585
0.7705545557846047	3.9265102178852795	6.489873510190283	1.3520166751586262	2.902964246781466	2.783655111193235	2.937659790317365
0.7732764975201886	3.9359086602242144	6.495709909828534	1.338791532037466	2.8888928188069984	2.7810547757626347	2.933807848034922
0.7763263352826463	3.9459156793160233	6.50212390619472	1.3256507184269624	2.8739742452129144	2.7782130957065254	2.929992046375154
0.7798388404001365	3.9557858485828596	6.509596599890682	1.31368818245181	2.8582992047168823	2.77516235373252	2.9268954632057724
0.7836833955796773	3.9656325560238783	6.51718343387952	1.302511385146198	2.841703325039851	2.7718582014357755	2.9242556967744693
0.7879062799096492	3.975271930801701	6.525777706663867	1.2919728581230876	2.8241465366646477	2.7687035063844636	2.9220617186956477
0.7923736892437433	3.9848801764169033	6.5345862848540115	1.2823476337695066	2.8059712805419563	2.765986325326141	2.9202499365955674
0.7965886885849512	3.994766130524721	6.54390535092304	1.2742415758526862	2.7870331236870705	2.763842313782809	2.9193307833669633
0.8010754439800296	4.005004826509306	6.554058414401048	1.267283221743548	2.768051169671645	2.762303343088581	2.9183606799853257
0.8062748112249694	4.015553817757128	6.565348270632416	1.2612854629376276	2.7484994493924386	2.7608069673281275	2.9181035252015515
0.8117180748519528	4.026310408992512	6.576849868243057	1.2564551833326352	2.7285451855206198	2.7595849302845292	2.918297326768047
0.8170070057390013	4.037021654683235	6.588587084892364	1.2531279693168798	2.7084054307410783	2.7586490120090956	2.918676124218045
0.8222009918234701	4.047456370667903	6.599753434550812	1.2505130780130482	2.6882658378158495	2.7584378496215503	2.9191607633288985
0.828721444868413	4.057935822274923	6.610296962451966	1.2485919568857922	2.6680632234686312	2.758343099606089	2.919759445740398
0.8351349707816509	4.069550618603208	6.620948991370997	1.247522512616704	2.648015259385259	2.7591210269341095	2.920091186874963
0.8417921579694729	4.081770187846756	6.630795080204231	1.2474122385274458	2.6277733470117624	2.7605757106079936	2.9201734387195093
0.8499620414415698	4.095127499573217	6.64006268866052	1.2483654373523763	2.608166130992002	2.7619810668641938	2.919854988078753
0.8601441677482319	4.108064510535504	6.648562953790905	1.2505333910503358	2.588874388391411	2.763594574911724	2.9185518496580487
0.8708278925208126	4.120658636254615	6.656246137490628	1.2535826170921072	2.570170992077966	2.7652134492773284	2.9167732013433283
0.8818285043116454	4.132230915637419	6.662703811490393	1.2577857736430675	2.5527152579888672	2.767319724923918	2.9144391864643904
0.8920354083627652	4.143323767859679	6.668002179931767	1.2635633915594229	2.5357155319246707	2.7698543972347673	2.911871641496262
0.9029203309227284	4.153866382717672	6.673023518313991	1.27017201127847	2.518860345335223	2.772656856567785	2.909276577584866
0.9145730430973086	4.164928338018543	6.678213449084173	1.2785832527931036	2.5019488809880976	2.775667228595945	2.906646593064589
0.925310017634997	4.176674310299811	6.683060179666633	1.2883960762587512	2.485439212304912	2.7793598231520527	2.903536480600242
0.9363421050594446	4.1878523592319885	6.687070533189256	1.2991627601367328	2.4690258220373336	2.7832275826884536	2.9005753355761192
0.9468646195003246	4.20016137303583	6.690180239821524	1.3107485150755056	2.4531173910601556	2.7866028108233003	2.8977266714897927
0.9559484939649773	4.212076400112935	6.6929051586367505	1.3228063505861798	2.437091617740372	2.790524678577976	2.894587262796364
0.9642148516950914	4.224154135306291	6.694910425826697	1.3352043964839222	2.42168538140248	2.7949474228473097	2.89192320673334
0.9714454451913052	4.236214371499143	6.696552598323635	1.348030188733726	2.406826233337032	2.7992484130923803	2.8895218660401953
0.9781918944525901	4.248343422369882	6.697642008783523	1.3616815973522534	2.391697239083189	2.8037542831328586	2.8868025597078186
0.9847443673889934	4.260090996572288	6.69848337530133	1.3746202137035484	2.376811007642191	2.8077923235475986	2.8838455607992564
0.9908970043696107	4.271326570008595	6.698784159736338	1.387331191365004	2.3622876813230156	2.8111321932347337	2.8810681571903287
0.9964765944753439	4.281809558429015	6.6988571146509415	1.399167900297388	2.3482676229361084	2.813842488308296	2.878131664490195
1.0028389786351422	4.291214474394379	6.698027304569412	1.4105037332843664	2.3347838907479472	2.8157692363271187	2.8751282961564315
1.0092980995921583	4.299127627583441	6.696378509250809	1.4220520319406489	2.3215988582607663	2.81737298367509	2.8717037902203755
1.0157892107027213	4.303919948321638	6.693848845483074	1.4333254676186389	2.3086423849761246	2.818577485261145	2.867749465249213
1.0227419512907712	4.306750506447266	6.690521603765034	1.4448097814102079	2.2969204715887708	2.81875508128121	2.8639748010652415
1.0296943668044805	4.307915461295356	6.686659453551249	1.45664750061164	2.2860296473219326	2.8179943621961474	2.859823639313327
1.0378482889585618	4.307696074575614	6.682059636535022	1.468935011556497	2.2753542089298007	2.8164111123053943	2.8554800882642035
1.047494090581907	4.306398898945368	6.6766732418406	1.4809203315385213	2.2656737592951477	2.8144255598921673	2.8509152911943176
1.0596133284058136	4.3048225266880165	6.671671689869623	1.4941556882732367	2.257122368060141	2.8120698268976807	2.8455763162319214
1.0724407551701411	4.302655367594655	6.666427318681489	1.5079098741382766	2.2493323392985953	2.8094962450931096	2.838922568325841
1.0864293272623373	4.299227939746492	6.660585318800279	1.5227156840744298	2.241787116773332	2.80696507107746	2.831138259103116
1.1016161620597127	4.294138275508217	6.655509094535284	1.5385296558686155	2.2356263897811277	2.804269212301121	2.82248854033564
1.1170566167584415	4.287833276487324	6.651155541827232	1.5544498742614887	2.2309825144033817	2.8013427039872596	2.813314488328979
1.1344924576511615	4.281373245954394	6.6481143043114885	1.5710954843955054	2.2275298228851304	2.799080410088883	2.803163155448146
1.15232640686777	4.274922932289592	6.644898080293187	1.5879812378847977	2.224884507272957	2.79741125482787	2.7920573375766202
1.1708814634418752	4.267474351360489	6.641280423429605	1.6058028666853872	2.22273957080886	2.796265515036977	2.7796022063501105
1.1891481765849696	4.259249242757275	6.637659990887413	1.624329005557817	2.2218311288787778	2.795868785126935	2.765475793920321
1.2078649671034698	4.249756568799801	6.633820007463649	1.6446426403953038	2.222816237069167	2.7954606818671905	2.7507301462891585
1.2255632169321162	4.2384434240280875	6.629104394574177	1.6656573045868588	2.2253685182771443	2.7954554598483705	2.7350842732684333
1.2436836521346728	4.22587829409981	6.62437164838046	1.6873785533409267	2.2290348988507267	2.7960583228798632	2.7185519655092167
1.2615721226924759	4.213184921593783	6.619600924762926	1.709382377743911	2.234409598287942	2.796670221636659	2.7018969625154035
1.278634292243945	4.201228312137459	6.613804888239574	1.7306903350169225	2.239943398225632	2.7975986817592062	2.6852713257886984
1.295131267531262	4.189403712238041	6.607611568035309	1.7525536940520554	2.2457855828973683	2.7991709338187545	2.6680536734110647
1.3104278130972453	4.177951048865422	6.600548182707486	1.774350209250514	2.252688461652418	2.800622196926067	2.6499622864863808
1.3253062805604066	4.166062401048882	6.593806873165931	1.7965089261517997	2.2606833642507462	2.8018570148554947	2.6311397550718323
1.3395675401175304	4.154318893188013	6.587771459934907	1.8190745296632496	2.2705303778649224	2.8028584834020354	2.6124113311275403
1.3534404698464093	4.142676245359972	6.582047493195673	1.841592385449968	2.2817024520385214	2.8035966544593287	2.5942185761782945
1.3652107048447748	4.131033982763926	6.575693111758181	1.8631650695747057	2.2929681654767977	2.8042607840952996	2.5759179807941917
1.375593437487519	4.11929478366868	6.5694705058873115	1.884204946628654	2.3041668561728224	2.804927878199236	2.557728194587069
1.3849690666001944	4.107698473485954	6.563028225542491	1.9048215797753674	2.3162061515447387	2.8054586788941243	2.540379941276029
1.3934390732147803	4.095716919253043	6.557334530591134	1.9250446945940707	2.32816066587697	2.805986469923162	2.5232769968926267
1.400103360359555	4.083572580948698	6.552057634163762	1.9454464835070853	2.3406199390638918	2.8065448766675085	2.506549760680004
1.4062538410591963	4.071498192998268	6.546942497043782	1.9654666839016295	2.353242816735175	2.806570932433844	2.490651811091595
1.4112626724474513	4.058913634426021	6.542780971889072	1.9855998534135548	2.3658389598495697	2.806348346259019	2.475565412690588
1.4145202926529474	4.046194187095229	6.539062007399745	2.005335129055383	2.377851945558275	2.806090827195431	2.461291860649979
1.4166262763272417	4.034065523655007	6.535843902298451	2.0237155262911366	2.389203145685383	2.806052665247106	2.44744530388447
1.417755797695753	4.0230306647384175	6.533166621129289	2.0414863520112534	2.3987198842832353	2.8060626988738475	2.4341026227719142
1.4177561458747825	4.013284129352141	6.532041135105138	2.0588862475163987	2.4073448568910716	2.8057592126867554	2.4215937251552813
1.4175932956728887	4.005346603626392	6.531920624956251	2.0754842632570667	2.4156146713534694	2.805524254600195	2.4104911109197897
1.4151526529957787	3.999366714011983	6.532507072201148	2.0919028305276153	2.4230411358650144	2.8049644941866236	2.3999094380162123
1.4106789982060763	3.994010933171877	6.533058105136317	2.1073199934391513	2.429913845277181	2.8043127533137926	2.390193157166968
1.4058319478819326	3.989171854830913	6.533806976111381	2.122221021358043	2.4359035995219327	2.803269523666878	2.381392481264071
1.399444069805726	3.983663259416653	6.534898091787553	2.136259023471998	2.441154024527608	2.8020773526796585	2.373329016344586
1.391525681336851	3.976963619737559	6.535668868338127	2.149286710422734	2.445558263422276	2.8007607809705726	2.366273307965588
1.3822984919630654	3.9699359061516066	6.5356098295468845	2.1617065431006424	2.449512295786125	2.7990924916700344	2.3609711244115186
1.3710916898347827	3.9625258391944906	6.5352134085927815	2.174197464175678	2.4527946914758396	2.7966166023926844	2.357108471598306
1.3591863653339813	3.954761345024304	6.534557214516461	2.186435212661822	2.456628790264553	2.793435223367801	2.3539581113966723
1.3461379334135195	3.946576597676904	6.533203696819535	2.1979236990893805	2.4602722173622933	2.7902079861137055	2.3516673619620394
1.3317683003630327	3.937230095009602	6.530950818876548	2.209860706333342	2.463751374296763	2.7869174052480594	2.34970931428924
1.3172663075214717	3.9267623313435713	6.528534384528341	2.2220805422599157	2.4671478729535727	2.78361596319549	2.347637803070192
1.3030156575863072	3.9152649485418887	6.5251505880919	2.2349648254182855	2.4705507095506145	2.780309951356631	2.3463746276066164
1.287042133166004	3.9028937625467854	6.522082411519896	2.2480367444631386	2.47428251141854	2.7769138995754705	2.3454197578139673
1.2701183453676472	3.89076574830943	6.518625225980078	2.261744421110276	2.478479767401522	2.7730169327936243	2.344988510300547
1.2531892092638872	3.8800265149553423	6.515420448783213	2.2757307178021393	2.4835208188398434	2.768861877331103	2.3448634650260143
1.236519879915683	3.8703456923455075	6.513250668217627	2.290181127652461	2.4888114918446913	2.7644571043722292	2.344351600387748
1.220185406450531	3.8612512029566326	6.5118157844552185	2.304212209064311	2.49458198719773	2.760012010103404	2.3439318641053712
1.2031182031326286	3.8526903050599484	6.510365635873138	2.3179741242018443	2.50112121574279	2.7557613931939033	2.343858805631443
1.1861430549826422	3.844078692603436	6.509035933471512	2.3319762421708035	2.5080726448905333	2.7511431618926188	2.344457120369605
1.1688976617659146	3.8357080876106027	6.5076737789384556	2.3453263168994556	2.5147190468057063	2.7461784809967984	2.346002467149851
1.1520598026209108	3.8277234511827545	6.506444056278485	2.3585074994518234	2.521857757580467	2.740733053145395	2.348577439253613
1.1347285653726253	3.8209078716877913	6.505130735611049	2.3711300948852814	2.5296646471906294	2.735186463110173	2.3515990652445202
1.117973148979882	3.8152154402639544	6.503148137576853	2.3837883098439083	2.5374077991324264	2.7293596360607704	2.3551909681478964
1.1020150933821833	3.8110921405988107	6.500621805956295	2.3960432137792376	2.545138483855561	2.723779453223302	2.3593404776281215
1.084869927801633	3.807651151317529	6.497169998833944	2.4076580420757288	2.5521178729793332	2.7174812732187186	2.3640588919991594
1.067716179245667	3.8039094782629235	6.493260284029895	2.418662120071433	2.5587141375503353	2.7107245873889525	2.369146418869149
1.0504495387299793	3.800164283480691	6.489282689579415	2.4290679749681465	2.5653439536543265	2.7036369270872944	2.375366055513785
1.0329742079016073	3.7964229266492273	6.48517489807835	2.4386165440934082	2.5715229254657057	2.6958511555632305	2.38278593162951
1.0148086732189705	3.7932738852194596	6.4809475882740015	2.446575639283902	2.5768659364768154	2.6879578380100724	2.3906628072295106
0.9964177544393199	3.7905697014266386	6.476427951111497	2.453395465988365	2.581455838614195	2.6797942441102194	2.398894629101589
0.9771628025033919	3.7874874233159903	6.471139249001555	2.4592734795942004	2.584688289588907	2.671328350555292	2.407638950900939
0.9571933796414901	3.7841300788679666	6.465932418757856	2.464649535527615	2.586212918283504	2.6625877609031536	2.4161964585737263
0.9370054365542188	3.780002342467108	6.460474312275399	2.4694336267646886	2.5872676255087104	2.653007543363679	2.424594893900998
0.9163390656584346	3.7751414573386435	6.455249548937651	2.47340966546751	2.5868730046086776	2.642647329921962	2.432515589820936
0.8964801241539475	3.769235521636727	6.45034158601991	2.4767568277936243	2.58523154428153	2.632604183210527	2.440720523855355
0.8757360387238238	3.7634621994986746	6.445204096832039	2.4791435781689217	2.582144781646208	2.6225284001828304	2.449247177280185
0.8552095036606402	3.757071409486672	6.439344591148444	2.480933985444896	2.576637568504497	2.6126784646258776	2.4575080337071262
0.8345784944454016	3.7497031636934124	6.4333947165741945	2.4822314419849763	2.5692914472942934	2.6033263926747545	2.4653691504870667
0.8152862380139829	3.7413476030188364	6.42793747568772	2.4840133576768424	2.561159544965088	2.594382079638397	2.472558317323886
0.7966364571085669	3.7323483755672306	6.423143016919087	2.4862219716147935	2.552127312834226	2.5853156870433884	2.47910844937811
0.7787536996387546	3.72215600804763	6.41851143844326	2.487844417867804	2.5429546120575277	2.5766139452574692	2.4848423836875124
0.7617930045750388	3.710940157708196	6.413845031365414	2.4896677782828593	2.5335720072916526	2.568110555150794	2.490063966342668
0.7464352567947075	3.6984350513257276	6.4096092697561975	2.4915479261357114	2.523467999228407	2.560152861915337	2.4943792049564575
0.7324079105928171	3.6839771172607456	6.405295952589336	2.493281510756265	2.514118534458812	2.5525516025992454	2.498383964308965
0.7198691346329422	3.6680437336737257	6.400387956968402	2.4948570446804634	2.504983290997474	2.5448010827453733	2.501506310714649
0.7094950209945043	3.6500639291470374	6.395176055015106	2.496304520099445	2.4967426543382696	2.536381709041591	2.5036407858008336
0.6999122583873152	3.6306967885600865	6.3896112760947075	2.497966608235698	2.4892837737628533	2.5273195700750226	2.5051608698379657
0.6927621782269743	3.6094529504041133	6.383410592000814	2.4996003862738037	2.483040273378018	2.5176213401600105	2.505709135195618
0.6869515054484283	3.5868757363467987	6.375795093100041	2.5010303206679474	2.477609254377607	2.507682359103234	2.5052719468095557
0.6831554857786144	3.5619949305095164	6.367473543598747	2.5020777060188797	2.472847791295303	2.497740715315472	2.50397380835052
0.6808463054850861	3.5358393825067207	6.3585418533843425	2.502842553343462	2.468973028918146	2.4873253858573494	2.5019725487157745
0.6808153667406505	3.5078864351043046	6.348908503875954	2.502680345225788	2.4656283466128808	2.476152721414862	2.4996845988046696
0.6808048610573224	3.4789573867009262	6.338665386580087	2.5016035328974424	2.4635650569628154	2.46440396531432	2.4971661245166628
0.6819700623431498	3.4501978701282234	6.327753343402593	2.4999663980588753	2.4624278279800973	2.4522466058339947	2.4940259937286204
0.6844190815087751	3.4215193946275635	6.317152411894151	2.4978670651718793	2.46323711485674	2.4400766461819785	2.4899346348862204
0.6886567917549057	3.392463590592942	6.306137323911769	2.4955262043304303	2.4656547475515436	2.4283349962519956	2.4840144405223463
0.6953779629812646	3.3626941299268527	6.29445691698726	2.4918200320196884	2.469667520339002	2.417108020557933	2.476386587089037
0.7024438619845262	3.3327823257314644	6.282090361838274	2.487673098509708	2.474697846437726	2.406245320058229	2.467384583832212
0.7100305801530404	3.3026715826304924	6.269270037086123	2.483078279039794	2.4811558072470734	2.395360751195318	2.4572413925078886
0.7179966315604617	3.2728444914299213	6.256317528115539	2.477296790133986	2.488708774908444	2.3845091211213267	2.445839623704304
0.7258841866606831	3.243670738978286	6.242911813460507	2.470274582081024	2.496850843466727	2.3739575479121204	2.4341312359046037
0.7332204307170891	3.2158220631388676	6.229513175840529	2.4624071537089356	2.5058628409476946	2.3635321108299148	2.4206823460756786
0.741980975831781	3.1886297906531187	6.21556661714311	2.453941292320131	2.5151564063201546	2.353852898352648	2.406161056306346
0.7507682857790245	3.1617511144811323	6.201719662547861	2.4441705110439806	2.523826071442322	2.3451423077038567	2.390683064273225
0.7589593315367738	3.135332566611316	6.187849362966143	2.433721455202488	2.53205929286353	2.3371437634376817	2.3748696316606437
0.7655409345646753	3.1090944507918463	6.173124914307863	2.422244426494408	2.5397953970316225	2.3301006377897893	2.3598343694693082
0.7706795496903505	3.0830088280571637	6.158067370337109	2.410409894312963	2.5468085239344	2.3236006104346223	2.3447360016523993
0.7748936871380838	3.0569009412114916	6.143141573801069	2.397557949046192	2.5520700415450173	2.3176790756636265	2.329594341843067
0.7779913112796147	3.0308056453923693	6.128935131857777	2.3834158966612984	2.5559556219916546	2.3123078606924348	2.314453605976864
0.7789132145350286	3.005259940927074	6.114768885109389	2.368715250554197	2.558832631775369	2.3077082765884254	2.299286979608687
0.778369147565753	2.9794805248082756	6.100079426964474	2.3531874981101453	2.5610127712247683	2.304538553968647	2.284030998914733
0.7767091776233415	2.9536194905430526	6.0853930843365	2.3373898665678396	2.562985402299	2.3021716483778114	2.26913429058135
0.7734784678162213	2.9283680003876826	6.070376215708261	2.31988793752784	2.564492804412839	2.3005883052961478	2.253885251584326
0.7696929028870757	2.902582271450568	6.055010734534153	2.3021120105364017	2.565413858356971	2.299514064290077	2.238188918452629
0.765746142196031	2.876404903943466	6.039340192806528	2.284045732822065	2.565074916874502	2.299258590273511	2.221727910672565
0.7617325054807426	2.8501532707893906	6.024420718417842	2.2655029904735295	2.564513577178078	2.299792991524456	2.204395786751859
0.7573005676796554	2.823861912741005	6.010022558640474	2.246827112690334	2.5634691611361258	2.301441102711155	2.1867560261662566
0.752574899779998	2.797074754100698	5.996307788128241	2.2278963495182356	2.5627582140976854	2.3040511540232647	2.1683296653996416
0.7475042462215483	2.769680590785189	5.982906852155278	2.2092235501610245	2.561318335963344	2.307398322370467	2.149588422280332
0.743447759176986	2.7416579093899713	5.969732640423182	2.1904041004407824	2.559323707114387	2.3117258725905896	2.130324297270679
0.7395577989636776	2.7137706487325333	5.957804480243809	2.1722073169932163	2.556036605787812	2.31620590758865	2.110736766783131
0.7362200355980161	2.685400284697222	5.946524284733537	2.1538430589890756	2.5521262103972515	2.321466776613276	2.0910823299061296
0.7326844437659596	2.6566139036404297	5.935818240743197	2.136084682429573	2.5471856533123707	2.3276737617026213	2.0711470902452294
0.7286924250360136	2.6274481056714336	5.925381808957677	2.119061584322909	2.542637156491215	2.3343666520572754	2.051712434026408
0.7240932575731629	2.5976657193576225	5.914528736321809	2.1024045579997255	2.53863775512571	2.3412086922024606	2.0326723412399508
0.7201928145753835	2.5677759094112913	5.902880489042246	2.085975966874502	2.534054681324205	2.3485133987664155	2.0140006338888754
0.7158018382270975	2.5379306667467714	5.890600967464969	2.0696855011134767	2.5296437600533133	2.3557958796728795	1.995163652019231
0.7116799417728324	2.5081244560293223	5.8772912220546765	2.0534136738198447	2.5250035906421178	2.36281713107718	1.9763112393501927
0.707652782595106	2.47862715109925	5.862978934073149	2.037436389479379	2.520333898668209	2.369963389902572	1.9576851738208936
0.702963440507447	2.4489677073905534	5.8472065601900285	2.0211376354207817	2.5162920301279157	2.377023952512192	1.9397535054457051
0.6988117253509327	2.4187865889792	5.830422898934666	2.005185253909023	2.5125642511140356	2.3840426543787556	1.921358883001797
0.6944847723561394	2.388035628301639	5.812612473493668	1.9887436133930596	2.5090763969008383	2.39075824190527	1.9031707534944937
0.6899758845448096	2.3565902245853336	5.794280964751593	1.9720309929205653	2.506551306893612	2.3972268502636775	1.8853806490990244
0.6851457597362404	2.3258898292197427	5.775280743063177	1.9549206639776313	2.5034438888530524	2.403736053872808	1.8673894354216662
0.6801950446961686	2.295644616402479	5.755993063422375	1.9374359381380157	2.5000345134844015	2.410149654395588	1.8496840365417413
0.6731022868863913	2.265513244428503	5.737184384235057	1.9204385883996415	2.4962057077854825	2.4164496514548834	1.8328958070642238
0.6664123271933977	2.235363747481591	5.718935849090934	1.903530983116079	2.4923631812904383	2.422444180186773	1.817032028297293
0.6586630223722503	2.205838919134752	5.701456007630322	1.8876933022474895	2.4888044829662697	2.4289228631663815	1.8024482098989598
0.6503241797795758	2.176221238031753	5.685095464346469	1.871692770593384	2.485259358757616	2.4353993193582637	1.7891006296942105
0.6412642932283829	2.1469868341254306	5.669625352477742	1.8567570982036086	2.481509081031956	2.441627111604055	1.7766921151639172
0.631691690929567	2.1179411949803812	5.654407391250233	1.8420244183309256	2.4776327283105037	2.448004446860337	1.7659980864230107
0.6210601912485917	2.0901204041689376	5.6398237145510555	1.8286665146229228	2.4737314924364977	2.454697609221928	1.7561988284096044
0.6108011026614893	2.0631743767730724	5.626296285962882	1.8160860942462511	2.468492597620493	2.461042275191235	1.7478184378644255
0.6004551022176097	2.0358070558087418	5.613420161402912	1.8051125842206739	2.46259536671536	2.4672846444414684	1.7411939248593202
0.5894712148353412	2.0084450013776953	5.601467778881886	1.7949197799382062	2.4549759306537244	2.473673377849099	1.7361559059107388
0.578823373320178	1.9814210192442947	5.590578175750078	1.7845193249807276	2.4456155675512767	2.4793610347835777	1.7320286199289507
0.5672750497657577	1.9548792769857966	5.580801604840923	1.774818195985553	2.434439117437135	2.4850629648809592	1.7290994919199174
0.5559660687509845	1.9288596951514856	5.572173534780453	1.7647094691098615	2.421903620191582	2.4905204848652773	1.7270985784380828
0.5452465677961151	1.9033398541015814	5.564923867925066	1.7551012726925017	2.4080257633137885	2.495823888150776	1.725876727911738
0.5348549443583474	1.8788132007533174	5.5580471281284325	1.745813138870482	2.393164522238195	2.5012261797930897	1.7257881769455452
0.5245472465903456	1.855110873696215	5.55233560428	1.7368818113510403	2.377926848539987	2.5065349271081843	1.7255158594849234
0.514580918625174	1.8309577496029172	5.547328598473515	1.7280158161941932	2.36147777926128	2.511967651053777	1.726001746164038
0.5043614661404626	1.8072887185992137	5.542399933571427	1.7194974897003295	2.3441825630269175	2.5170944141858937	1.7260866522278941
0.4939315132432509	1.7842933957005045	5.538329638784921	1.7100793251260198	2.326052267621131	2.5213479570735	1.7259079172333311
0.48441065152078167	1.7616513501116278	5.534027584776991	1.7009096025495511	2.307692309754134	2.525012075461732	1.7250174603773842
0.4759027481947339	1.7393906297161028	5.529968435707258	1.6926903300243274	2.289389382917141	2.5280015239030638	1.722751950089805
0.46838748997578183	1.7175679571465594	5.525420947514738	1.6851735769929215	2.27039672522233	2.530640833387105	1.719582399129871
0.46200539050771205	1.6960068591462758	5.520572746757419	1.6785934887918124	2.251570705603598	2.532402933929986	1.7161433062919775
0.4560631164788399	1.675029999407824	5.514625146776687	1.673144629932407	2.2331502613166117	2.533250751282668	1.7115773717247635
0.4512700839858619	1.6530062490156672	5.508095111500123	1.6685765360105123	2.2152028672356483	2.5328227470794196	1.7056572033070723
0.44734284071838615	1.6311468056114795	5.501055353715795	1.66533144016338	2.1959653008818254	2.5303543122437144	1.6999910600071177
0.4442211202687184	1.609553386925176	5.493888202314141	1.6626101297335492	2.17551507310212	2.5263142166709933	1.6943456522861957
0.4415813157710772	1.5870123266797462	5.486462643363628	1.6611283874608795	2.154489854773737	2.5210645157751292	1.6891139145650191
0.4389624756830437	1.5644044758361735	5.478099924622986	1.6609299288359767	2.1335339938521445	2.515077730492382	1.6837697033278949
0.43645393733287985	1.541859420338211	5.4692842045748655	1.661271381745113	2.11270510185077	2.508041769493086	1.678562199314242
0.43393112656114874	1.51921841557855	5.459436073004271	1.6623016862898445	2.0914942663039757	2.499927918902119	1.673828127258989
0.43160602124361847	1.496333927240039	5.4481863603315395	1.6639575130980055	2.0710797285375886	2.4902180233203897	1.668827015496177
0.4290978488401126	1.4736813400762165	5.4353195349848376	1.6660016633488963	2.050195984426396	2.4794135495532954	1.6632890654959762
0.42677706723608366	1.4511573265521298	5.420863020045511	1.6675257979417335	2.0299906603776465	2.4673187943588837	1.6579091002491764
0.4246229401551802	1.4299548741280568	5.405273284628211	1.6685685902270389	2.009852081600879	2.45394963935008	1.653006710155797
0.4232356743548519	1.4086748093122998	5.388097720665388	1.6683828339851334	1.9917739241279568	2.440406274536737	1.6475492685820652
0.4225782528205295	1.3867039737165123	5.368913813314995	1.6676860154361675	1.9750297665199557	2.4260221249787146	1.6410667627149749
0.4229914667237561	1.364760378926028	5.348406888546733	1.6671357299370444	1.9593415895361606	2.4107491968127386	1.6342731384735456
0.4248773925854016	1.3429708465971486	5.326618938362028	1.6656139049350491	1.9441825325031794	2.3943413437130983	1.6274165121015467
0.4270012388511324	1.321654439642411	5.303373426911366	1.6634349613737287	1.9296383067407252	2.3767354221607286	1.6201881341545843
0.42927961933773295	1.3002564888741879	5.278585084613912	1.660651990259045	1.915984780364616	2.3584312794537428	1.6128932351606953
0.4322538718099085	1.2795100525104848	5.252624574787019	1.6569825221582615	1.902713037223683	2.339259838692121	1.606276985299891
0.43516660741330315	1.25923481287683	5.224855718272798	1.653212346595624	1.8903323211586902	2.3192670714627313	1.6007820346765718
0.43817956207703623	1.238961970557317	5.196198512297647	1.6493235067066638	1.8784332010195859	2.2990861107674196	1.5957122200622036
0.44171351593113795	1.218524186701713	5.166859927582487	1.6457628992074635	1.8660482654297526	2.2784962640156543	1.5912362756691325
0.44470062622845186	1.1991354959843894	5.136630931346354	1.6421686680040315	1.8532372612700454	2.2567585847301324	1.5878824293876745
0.44743961281883715	1.1813094770147765	5.1057515469969825	1.639358696784921	1.8400412955046113	2.2351007113245656	1.585421456409498
0.449487134760574	1.16496008399018	5.0741218556185075	1.6361168757289433	1.8273113157303018	2.213520308033733	1.583598152305751
0.451185298605015	1.1486602098293128	5.04224674306696	1.6337055563337557	1.8154192669849496	2.1921507371596016	1.5818410313307767
0.4523822853425281	1.1326724536538875	5.010664643819074	1.631929382699403	1.8041090530893853	2.1711881899151875	1.580727398863101
0.4538524601530046	1.1169797776128374	4.97878979869876	1.6302212645826502	1.79431421151737	2.1507561803156006	1.5797542275561296
0.45352076686455667	1.1007601471736306	4.94693480143029	1.628355663541721	1.7853702732827537	2.1307274746796008	1.5786180072519103
0.45223516088587357	1.0839008431751584	4.915790661988506	1.6261240906809593	1.7771758084955085	2.1111593057203266	1.5766430756119907
0.44974441166075874	1.066852799318317	4.8842536375537176	1.6241293080366546	1.7696499338609377	2.0917298378894813	1.5741243742988806
0.44596781260045193	1.0498056592028602	4.853126401988217	1.6223600765169057	1.762679783246807	2.072466784391942	1.5704412337209799
0.4415597500453502	1.0318695861763938	4.8227265985314665	1.6211782351829565	1.7557818093342692	2.0540376843964228	1.5651104948416852
0.43663778406130416	1.013258707567134	4.793323688111606	1.6197686360668244	1.7490851780542986	2.035348401300475	1.5582274271945793
0.431445858869842	0.9939625351400928	4.764218523130452	1.6183220526748563	1.742167290798955	2.0167917183931316	1.5492972420912101
0.42559028658537934	0.9749830069238627	4.7364217073031885	1.6158874894297546	1.734315826222193	1.9983401130296352	1.5391832853197538
0.4201709865583426	0.9559585333267508	4.709131240192789	1.6133472505706663	1.7260863821307932	1.9802635642631023	1.5274512124650437
0.4142075534712475	0.9373301475084844	4.683346198718279	1.6110973657837995	1.7172170487233531	1.9627016922255378	1.5153538718268782
0.4086259463693888	0.9194165580862448	4.6587049609349105	1.609503325181144	1.7077350248541128	1.945524917191544	1.5020891335152295
0.40303140593363385	0.9017572141974518	4.6351750953219994	1.6076370959014739	1.6966703265168774	1.9284672333840354	1.4881157231244402
0.3976199441276688	0.8841721045972065	4.6125371665462875	1.6056665333205016	1.6841943563845374	1.9115839502789171	1.4732800561181165
0.3925423343429415	0.8662575996863464	4.591236965744883	1.603543837872743	1.6707304362151603	1.8952126562366693	1.457482610447541
0.3881841549596177	0.8482840826023441	4.5703844845092965	1.6014957952959494	1.6560701653236471	1.8788875072117028	1.4414767408880247
0.3839462973011574	0.8308640444877028	4.549591233951449	1.5995693196752205	1.6405169824097916	1.8624865983760575	1.425233490285113
0.3793072761721558	0.8130447053346317	4.5294647360265605	1.5974495275861453	1.6240573161035186	1.8463220220180683	1.4095582952826207
0.37492700648779476	0.7950315292008707	4.508603912676182	1.5962154672899378	1.607553364061758	1.8306697268051833	1.3940278776506125
0.36999933545619484	0.776955013116211	4.48829858579485	1.5947642760905445	1.5898359772047976	1.8145494700396245	1.3795445461359508
0.3648335509823567	0.7592334305951961	4.4673114554177635	1.5926260045503187	1.5709647160630615	1.798184751643636	1.3651340802387155
0.3595820942780531	0.7420395788084324	4.446358113699459	1.5898382157370128	1.5522893630139047	1.7814207087541587	1.3515982047661983
0.3547431604522288	0.7253547069715036	4.424701262714271	1.5874042530230101	1.533476918550064	1.764655038655717	1.338707148355685
0.3502059638351124	0.7094766934545036	4.403415266375282	1.5846811596003263	1.5139264570215174	1.7479575899598832	1.327193977990769
0.34560284713594885	0.694822127010913	4.382002459774936	1.5813373899984733	1.4940457282402744	1.7313010577113954	1.3170886487244877
0.3411505436737728	0.6808950815659731	4.361015701925645	1.5771910710892496	1.4748372543232788	1.7149357906489502	1.307251020962737
0.33684637943981155	0.6668790727749194	4.339918448944126	1.572799336859287	1.4563633315709417	1.698988353303221	1.2984757598567092
0.33292331820354587	0.6538667269373694	4.3186514602763095	1.5684817656502865	1.4381661330206525	1.6826494910475194	1.2910978043983676
0.3296297844495583	0.6410665246260568	4.297937183094034	1.5635599052089402	1.4197895294866607	1.6659135691591413	1.2847322413757996
0.32707394736243817	0.6280454501634859	4.276595468171114	1.5583886447607609	1.4021615936812528	1.6490155796001082	1.2790866580446738
0.3254923417928989	0.6151477819663203	4.255399560406259	1.5527012062767527	1.38468308869411	1.6319335111950093	1.274664263748825
0.3248167444299778	0.6021377243735838	4.234312027736969	1.54661111441455	1.365970552471089	1.6149272805375119	1.271340995022283
0.3252311282007973	0.5892302610427137	4.213948593981042	1.5398464158466598	1.347225329550806	1.5978275952176384	1.269714371113337
0.3263921871537324	0.5765101111043611	4.194197280758758	1.533376622281726	1.3283228847985609	1.580687582634692	1.268978036684055
0.3277113698818792	0.5626093161773488	4.175197951818239	1.5269236147271659	1.3096363721874495	1.563620396572163	1.2693257875952344
0.328821507834156	0.5483886791085986	4.1566499413156	1.520514828524524	1.2907954416606036	1.5463276894007236	1.271231556830057
0.32934881286254547	0.5351571209539125	4.139277273404132	1.5138142532991727	1.2719672030007732	1.5291080602164409	1.274430461711229
0.3293845717845136	0.522539453386183	4.123457238516206	1.505606282001895	1.2535958925147164	1.5122244332364436	1.2779774260039176
0.32890841084372135	0.5109939915506855	4.108855853189672	1.496400724168151	1.2354394828367015	1.495922941920926	1.2821949759219209
0.32861014464018284	0.49992956699567564	4.096113341360454	1.486546727945732	1.2174034650082766	1.4806617441888577	1.2872771628819473
0.32781922482429426	0.4889728376903009	4.085336454828512	1.4766590061011227	1.200107948885683	1.4658451558351089	1.2926114143616003
0.32638423634459907	0.4775241803710888	4.076228837669932	1.4666990989428155	1.1835364431989726	1.4517317061692716	1.2974880741167019
0.3249012525086401	0.4654620792034855	4.068901004612589	1.4561944976601315	1.1679306458989946	1.4380147665688727	1.300969434353115
0.3229395551166862	0.45325389935901983	4.062610771700684	1.4452279085112392	1.153469825970423	1.4245299951540884	1.3039956737839278
0.3205494811298475	0.44188906138934214	4.05682823478609	1.4337367074686207	1.1404935716965692	1.4116164629631338	1.3054841262757422
0.3178391043262518	0.4302736764862721	4.0522005604546445	1.4223430822817957	1.1279276979262618	1.3993963502436044	1.306460128060649
0.31501858926215864	0.4183307551033061	4.049091885762589	1.4100334301362971	1.1161327821809846	1.3873814667660433	1.3067546535954393
0.3122048019234234	0.4059410823157302	4.0466613487434815	1.398247380822449	1.1044883006647837	1.375790007514789	1.306847284976359
0.30880167648816287	0.3928511788788536	4.0449346312883385	1.3859517807327892	1.0933670734612884	1.3641452637292937	1.3065445007745409
0.30457326101020643	0.3798912333402412	4.043594135681296	1.3731168285291415	1.0828296784869567	1.3523635674849603	1.3053629474378947
0.30013849935511855	0.3675349224058798	4.0425683967125146	1.3601573511217808	1.0724067345424986	1.340714884654833	1.303288668291426
0.2961589707988551	0.3562842982508214	4.0417258029903	1.3465897806400937	1.0622269338996233	1.3294541574771548	1.3011542226452777
0.29204501006746425	0.346421027889478	4.040568581098709	1.3327780077705855	1.0521055919703675	1.3184902773856872	1.2992776475355872
0.2885121813563316	0.3373114112130466	4.039867456261913	1.317985855580313	1.0416714325382974	1.3079121168143237	1.2967614803222378
0.2852915158610715	0.3287423549593843	4.039562946226975	1.3019623117455321	1.0302408066549673	1.2976106215999852	1.294963128875164
0.2824685008059486	0.3219033210320037	4.0394976161959075	1.2845892143243083	1.01878154253932	1.287331250765016	1.293142838048775
0.2794092650229838	0.315927826239147	4.039121866477862	1.2665065997541662	1.0074405119730603	1.2775336054603692	1.291494993090287
0.27612019221190537	0.31050698068945115	4.039249696895506	1.2474793417259002	0.9964264512992107	1.2682358622066345	1.2897694536335171
0.27264383874370657	0.3063677499893557	4.0388050540681215	1.2288328258821963	0.9861399662730067	1.2592701253273906	1.2878761331020634
0.2682930384777135	0.30345851792212003	4.0380880581393015	1.2104132839864647	0.9760543471151407	1.2501174521753786	1.2859024843737323
0.26351512289701046	0.3011271105373034	4.03656660041962	1.1919186822158228	0.966222019992114	1.2411290693467207	1.283949410674264
0.2576983886029927	0.2990516551921423	4.035179436963653	1.1737730959933603	0.9571268819518766	1.2319996418277188	1.2825945373289243
0.25125106748487797	0.2971455606467124	4.0335672337439705	1.156288778069879	0.9490287678599812	1.2229676096088657	1.2816494599705919
0.24407770035369813	0.296222923915604	4.031560576663618	1.1387372848701873	0.942299529135614	1.2139488007317858	1.281449001220112
0.23567028160704834	0.2962659694549798	4.0287097816650865	1.1218350186058506	0.9369870276451918	1.2048822415630982	1.2814980474602689
0.22549905958530359	0.29673138457333675	4.025254943142617	1.1049009385089874	0.932671205989337	1.1961424786233166	1.2818968098820613
0.21495064817277393	0.2973148056281543	4.0211656340890025	1.0889157202689668	0.9296692206675616	1.1882450512453901	1.2824078100778518
0.20466196927952013	0.29894417685490227	4.016519458498939	1.0737810087573036	0.9277408210242587	1.1806136919946315	1.2828482866664457
0.19442893088150098	0.30082940486767895	4.012184999596706	1.0589321160208376	0.926441474122894	1.173235973648047	1.2835367113510054
0.184932427413882	0.3021898871244162	4.00816704862266	1.0440943194222854	0.9265134400306974	1.1670457525615883	1.28421241057547
0.17539183790846885	0.30324819861017605	4.005104284292012	1.02937757259151	0.9278728227679833	1.1614179299861274	1.2854483446651315
0.16567851397012578	0.30428179406074457	4.002176002848657	1.0146567498867047	0.9296844869429142	1.1568233018822442	1.2864209942696576
0.15534307636636896	0.3050400010125668	4.000395484758049	0.9996657389226106	0.931874092942749	1.1531351068350182	1.2866792047128106
0.1445616765717877	0.30507574099636536	3.998816135796851	0.9853264274578729	0.9338294768283785	1.1503858878604305	1.2862498626875625
0.1339177760124064	0.3046269907153302	3.9980069577512833	0.9714638915780979	0.9351175567979911	1.1485819259709966	1.285745693346852
0.12380801902764148	0.30381723636469404	3.997663095190803	0.9582952437305589	0.9363068046329144	1.1475317944292875	1.2847772332528786
0.11357702447665659	0.30334948758531394	3.9983720472875617	0.9448914003837777	0.9366629363315743	1.1468490547936334	1.2830230790561385
0.10280309373401132	0.3022580052699358	3.9997245384661095	0.9311668632753535	0.9364013453744172	1.1474076197559397	1.280994583295341
0.09058750314014667	0.3014712989741386	4.001248891102358	0.9174356170548211	0.9351876687554033	1.148481097380514	1.2783884811201134
0.07725374035330208	0.3016244836955496	4.003099389056815	0.9039880960966677	0.9331595775366474	1.1499499829670405	1.2758535704801834
0.06297724430331982	0.30239341187730645	4.004893755870056	0.891092064929312	0.9306336633384281	1.1516246831216521	1.272722663537574
0.04810551795440794	0.3037717429577716	4.006704555820429	0.8786956174754145	0.9288057191525979	1.153562032247935	1.2691136670761918
0.03280824577033767	0.30590585082687394	4.0081612181558794	0.8667004738630867	0.9268488232867241	1.1556460900744887	1.2649045319600771
0.016981073848488376	0.30839226406548376	4.009747817255566	0.8547072084377139	0.9254430703009537	1.158238106592984	1.2601781733528334
0.0008081285008152972	0.3114745421744677	4.011361733132916	0.8437666173272951	0.9252113526618203	1.1613252758616037	1.254514109207352
-0.016163864981662737	0.3150066606799816	4.013087393713601	0.8337884642974634	0.9252214955307962	1.1645263366036946	1.2484010914862727
-0.03361389676308655	0.31844373402148723	4.014228383588806	0.8246108742655128	0.9256236994509124	1.1681914503323223	1.2423960946676513
-0.051166113450763696	0.3219911603980746	4.014158150059021	0.8166974502054658	0.9261954633139463	1.1716736279654942	1.2356983438597942
-0.06783704656348606	0.3250036276559	4.013233634482175	0.8099777329268857	0.9277729661872494	1.1755233623628882	1.228522474694791
-0.08470562640021706	0.32739668597302674	4.011722715562336	0.8044935516950404	0.9294430021574234	1.1797375267447927	1.2201623524264897
-0.10150302591460743	0.3295856862507334	4.0093840028242855	0.7998553195369622	0.9312291698605641	1.1841600588390702	1.2111064497717714
-0.11751794601914839	0.3316384619027747	4.006944178548808	0.7960750339368764	0.9329032314457392	1.1885674814409122	1.2017944170644879
-0.13310066289299008	0.3342841836027002	4.004587803392768	0.7934899795411403	0.9349396726859203	1.193123855857374	1.1928100816682037
-0.14850880738101574	0.3371510137210818	4.002153234509942	0.791630110481314	0.9371053883378698	1.1974619797074486	1.1836748024451884
-0.16350087461965884	0.340181646451898	4.0000419680310495	0.7897129865302706	0.9389456861818265	1.2017092876364524	1.1752834511807195
-0.1780834941302457	0.3437310295080685	3.9982488637950597	0.7877571371007408	0.9403181767725718	1.2064784821173942	1.1669463195084893
-0.19255731952248706	0.3469110952775422	3.9959034798464765	0.7864263450142779	0.9417545635401061	1.210451714085156	1.1589076089479975
-0.20693444663134106	0.35030334607805386	3.993895967739755	0.7852455238150916	0.9432470259792469	1.2143589976561702	1.1508296609868869
-0.22149981436078425	0.3541709543484912	3.9922693056054537	0.7847449616802311	0.943954316263366	1.2183201208685914	1.1435371001979868
-0.23542762085863234	0.3585369225188013	3.990660156861787	0.7851316606623978	0.9434271898229765	1.221943885571896	1.136914236916828
-0.248795757625613	0.3632628431107113	3.989418380326596	0.7854252449270207	0.941204351833779	1.225702471756817	1.1311915025036905
-0.26258754549828306	0.3682940567989247	3.987991909388476	0.7857494025787111	0.9379827929329617	1.2294789165556792	1.125934736027925
-0.2765115749411737	0.3729171960139468	3.9860395882328654	0.7854929347881777	0.9331368491448366	1.233370486903853	1.1206824508263287
-0.2904884288089527	0.37726641312518794	3.9841431385742774	0.7861999740216754	0.9274404673427445	1.2371359584209938	1.1164767265460416
-0.3046086300317341	0.38119090673571443	3.981198123889219	0.7874048792873516	0.9214348816731501	1.2407082694788982	1.1120079596458696
-0.31817444024686126	0.3845039057662589	3.977179755944956	0.7889216553851575	0.9152653932713686	1.2435933421479959	1.1078705383940683
-0.33060010726278705	0.38790890214134643	3.9729211765402557	0.7909114168109814	0.9077259508103989	1.2469180556668635	1.1034160550130436
-0.34260237513926667	0.39126501723570434	3.9676987035216325	0.7935975108092598	0.899382695286596	1.2497215228767768	1.0996641137113377
-0.35389242042397273	0.39428951512475247	3.9619748359561666	0.7955754067088897	0.8905657434448179	1.252029048066064	1.0958992459811379
-0.3650234158606922	0.39644176514054486	3.956042184322346	0.7964531892680958	0.8818970794914338	1.2545022840304696	1.0930935900325136
-0.3761210729203919	0.3981147063076834	3.949681470571509	0.7969316455643142	0.873130894884227	1.256717292249359	1.0901869313736305
-0.386559673906212	0.39913455405950365	3.9423523631931734	0.7968181120722152	0.8630676096919971	1.2586341650541755	1.0871714079484265
-0.39734421453190927	0.3997399372674944	3.934089641054522	0.7969185979336375	0.8518152162288782	1.2608157260982091	1.0844179884995735
-0.40813432086638923	0.4001508832240448	3.9249409114109657	0.7968900448707228	0.8391416584606138	1.262772221398135	1.0813509637947354
-0.41774441103236576	0.40012543684291507	3.915781975704373	0.7966355821808508	0.8249279980017721	1.264901812739787	1.0783838298421162
-0.4274856305710359	0.3994034024135426	3.906453041474961	0.7969463201839928	0.809527218419658	1.2670933963309337	1.0753611469322266
-0.43784159840273434	0.3982751244085028	3.8972165014850613	0.796487941225817	0.7932717472194389	1.268338383033541	1.072897865699709
-0.4488852152344518	0.39674411414094823	3.887477201834166	0.7956261096527046	0.7758992127572595	1.268915112917909	1.0711362746135307
-0.4600295470606127	0.39503515333483147	3.876730213898851	0.7949593220228863	0.7577278524592054	1.2692218810873166	1.0695534020083766
-0.4717455460095417	0.3942340487576418	3.864704362212178	0.7945953188038746	0.7380594191304124	1.268547847084606	1.0673282239055577
-0.48363539823197293	0.39337865165727365	3.8514555300523514	0.7943480609373634	0.7172882731074797	1.2678352861573061	1.0647152845057162
-0.4955076741575297	0.39209176983191785	3.8374526021649924	0.7943671207821283	0.6964522234297155	1.2667621805812281	1.0615755725568594
-0.5072805636417592	0.3912654542655991	3.822645948834413	0.7938760852231208	0.6760931779576381	1.2646578543477507	1.0580996983746713
-0.5185107234383344	0.38991821813480587	3.8072138463116865	0.792568361504739	0.656490871474034	1.2622427685574071	1.0542414140858167
-0.5303863866411602	0.3889733208599887	3.790478148038115	0.7908763277190589	0.6371278595508815	1.2589100330529668	1.049573190376064
-0.5418655167976828	0.38771920802975507	3.772501474380714	0.7886047333013556	0.6179245362505308	1.254847295384178	1.0447903102355023
-0.5528555947568905	0.3859566058297623	3.7529721013724235	0.7865937049713824	0.5991537883817861	1.2508312826947041	1.0395598770584247
-0.5630961741193897	0.3838773497726478	3.7326231563262704	0.7845011861003317	0.58127955104787	1.2466270693744608	1.032917544847072
-0.572724394829294	0.3810382965609624	3.7115614222117945	0.7820079108733812	0.5641525673769421	1.2425959825916384	1.0261424184305792
-0.581861810644245	0.37729273669397423	3.6899501963520436	0.7795781461614645	0.5473080788619596	1.238721474868869	1.0193899834789006
-0.590061259162236	0.3726933956549314	3.6678024699041982	0.7776925668739956	0.5311090572427927	1.2349055483804672	1.012801272937143
-0.5984340700146986	0.3678896147347728	3.6453604631529526	0.7757952301682596	0.5147206392697679	1.2307160477633996	1.0064477982129554
-0.6063426344385092	0.3618444102063308	3.6226829643241594	0.7747764454540711	0.49860410656167836	1.226692100747493	1.0001058475750078
-0.6143517309961436	0.3553789668912108	3.5994160291385167	0.7741265076028055	0.48151668459224656	1.2229318040720796	0.9937069581851836
-0.6222093061979022	0.34792125080657593	3.5763617859115526	0.7731879727062687	0.4634096232560894	1.218877179067804	0.9880539403804292
-0.630299899924704	0.3403875789916999	3.5535235902357827	0.7722129321287612	0.44497248094687386	1.2158021165009831	0.981913774003415
-0.6382336497739018	0.3334254232707275	3.530796820352953	0.7713918904871535	0.42573788063584417	1.2126521270219974	0.975235639984795
-0.6464594531670949	0.32638279854781144	3.5088190322887023	0.7703660681352513	0.4057602422472707	1.210408800812107	0.9688948842135676
-0.6551668908215007	0.3197668650867865	3.4879599159682546	0.769447058956805	0.3842717539927048	1.2082033975075919	0.9618003026660824
-0.6636560635915779	0.3137014487548033	3.4677112445056384	0.768435862822098	0.36274138919429344	1.2060131342812614	0.954512170879638
-0.6723358190190469	0.30819095866307034	3.4490352062718954	0.7671885860921254	0.3402860994808824	1.2037890783891718	0.9470671139413653
-0.6812898078238404	0.3029257858600769	3.430648899766324	0.7661399362350955	0.31783871968453686	1.2020787240156676	0.9395774623454858
-0.6900197235726286	0.2974712464518343	3.4123381687375094	0.7647213412358604	0.29426482375466895	1.2005407039829412	0.9320845102420381
-0.6989273146018234	0.2923441231843807	3.394112296504976	0.7637262208452026	0.2704352918504054	1.1983762568607765	0.9248190998610339
-0.7079974607017383	0.2869005587717389	3.3757568760807497	0.7639094563186677	0.2465583959112761	1.1962176835984653	0.9170762535685677
-0.7170465038028381	0.2815237751116808	3.356630061231265	0.7641535904661946	0.22265592807540777	1.1923762486721075	0.9089011281596828
-0.7256824956249519	0.27606709411565755	3.337582558661741	0.7648200780599409	0.19834324960763322	1.1884035655990064	0.900291646790303
-0.7341156827886224	0.2701968090700248	3.3181066897499467	0.7657994583374025	0.17286601796316772	1.1831574520115478	0.8914847153159338
-0.7416400362963026	0.26345438161757684	3.2981683974139173	0.7674871001450683	0.14751265587539314	1.1770366910667769	0.8820736919537282
-0.7479793853183511	0.25590659484107275	3.2778706634639567	0.7691654756447788	0.12230984456445353	1.1704934316037283	0.8724612860747687
-0.7534288046450222	0.24758978599440393	3.2561696024007167	0.771333016527385	0.09766648903426606	1.1630034646581062	0.8620306179477026
-0.7575205623821846	0.23871683358520412	3.2342954155653545	0.7739540644340426	0.07241580225819043	1.1546666241560304	0.8508443149683476
-0.7605696512642686	0.23003207537553533	3.212853442168374	0.7774975616912787	0.047308484228444664	1.1452199353883366	0.8394460153292698
-0.7621950162744043	0.22150346165568097	3.1915668059147353	0.7808341654792069	0.02160276361866554	1.1353144324682174	0.8271391370735519
-0.7633999844585456	0.21387394735958415	3.1706452260761666	0.7838951928155216	-0.003796888763790328	1.1245882595725685	0.8148755080264014
-0.7638061615793207	0.20654594977633928	3.1505288469839625	0.7881729214696458	-0.02914173207155063	1.1141131093614798	0.8034083421026001
-0.7643946794031558	0.19939607572541151	3.1303738827390952	0.7924315805116721	-0.05276531436993946	1.1032243157640644	0.7926783490713163
-0.7638282559432535	0.19353710812333197	3.1106188526467338	0.7971528203190209	-0.07495993574979946	1.0922796160475123	0.7816800716310051
-0.763368596996075	0.18958952932833317	3.0909222316360303	0.8023708939677191	-0.09616389069791512	1.0811964928397766	0.7704971036465795
-0.7632339618186582	0.18726011802761314	3.070837516204474	0.8081419104704202	-0.11623017129881986	1.0702104217089654	0.7581785442341189
-0.7629682186039383	0.18617782448331913	3.0508301406206617	0.8139350236834932	-0.135010617019539	1.0590989209095714	0.7454957516601759
-0.7626876481104675	0.18626910228187488	3.0308671201543658	0.8197072784641801	-0.1512702246664998	1.0478825298683074	0.7327635114058875
-0.7622502869356532	0.18727715075253246	3.010965226939465	0.8251538711156251	-0.16499263858334273	1.0364888104237207	0.7197191020840465
-0.7622696810473375	0.189162131830442	2.991753146398806	0.8308864403812425	-0.1759747651089947	1.0253275647560218	0.7066495700816018
-0.7621703557340094	0.1917301400324261	2.9730514304533453	0.8369037704383467	-0.1846907047242245	1.0139502297918463	0.6934917999446568
-0.7617309856526862	0.19551432738922273	2.954573576991123	0.8423277407762952	-0.19166223927943082	1.0019416171043725	0.6803568298770526
-0.7609332561280299	0.20051678414653143	2.9372671925443816	0.8481628443770233	-0.1978072099476696	0.9897562294552609	0.6669894611026492
-0.7601606839277251	0.20572064644221183	2.920909029562828	0.8541730107620822	-0.20200635442104103	0.9781279591375089	0.6538005860974241
-0.7596400743316893	0.21071932788394318	2.905633405687853	0.8601206256829226	-0.2040136588120235	0.9664877928416344	0.6416669621533806
-0.7589155247035605	0.21553910067512372	2.8916732899709823	0.8664238216437999	-0.20421652140369884	0.9544923337251836	0.6308973479031443
-0.7585227226743787	0.22031891648593802	2.8794619495866733	0.8733209572903878	-0.20221919508071703	0.94216179992463	0.6213703793288436
-0.7584905415348364	0.2254250998633313	2.868182147997537	0.8805828588264049	-0.19966141486828431	0.9293624586731924	0.6128316462135599
-0.758352422178029	0.23060411143639775	2.8573109357291298	0.888337092117234	-0.19655093062858947	0.9170964180067669	0.605292390703043
-0.7586478120336705	0.2364961981372791	2.8465530531893104	0.8964132690071828	-0.19274522743230557	0.9049120959341997	0.598915606291859
-0.7586738878255039	0.24299355368853248	2.8361008853456484	0.9047882268665076	-0.18765955448845917	0.8930587777022402	0.5934867137117841
-0.7591810557192444	0.2501322670986643	2.826024534292309	0.9134203933578368	-0.18188373693422527	0.8817812198053281	0.5881233285001197
-0.7597333693789156	0.25768535521952407	2.8161116109885143	0.9219589645255694	-0.17513115197529452	0.8706950381409289	0.5833102990961989
-0.7608608598551914	0.26600521918505254	2.8061871615061023	0.9306444155316959	-0.1683152040515201	0.8594192862316671	0.5794839017996165
-0.7620764910164322	0.27542076366506235	2.7964982948157515	0.9396459019182294	-0.16189477803923377	0.8481871358240597	0.5755082539531002
-0.763187351591878	0.2849025708199099	2.7868459988528675	0.9485080523536106	-0.1553842600504497	0.8371135591511927	0.5707800298852257
-0.7646223392823845	0.295032939814582	2.777432331472351	0.9570337161824419	-0.15007644074747664	0.8265219330276135	0.5657126298212767
-0.7661412069925576	0.3053790548658145	2.768885211167693	0.9655364190761618	-0.1452960712482118	0.8164439383760743	0.5604119400827985
-0.7677445375276878	0.3160899647833719	2.7619203054230015	0.9734202146301104	-0.1419474195958773	0.8061096698475839	0.5545587797065858
-0.7685524410975838	0.32689666512007304	2.756547655234592	0.9814257042687918	-0.13923025473256884	0.7950465089688714	0.5484444279053184
-0.7693603166640179	0.3378554636933443	2.7520647153654396	0.9893533192927387	-0.1375878326546991	0.7841764593550371	0.5414974818038415
-0.7694657307736675	0.34876654635472715	2.7484222255751822	0.9971329272273609	-0.13696061011252572	0.7727142018860451	0.5342935726595949
-0.7696229991757132	0.3590203032533222	2.74570629598466	1.004479452273446	-0.13674506599180197	0.7612617707701289	0.5267046073027922
-0.7697773780913069	0.3693959213783091	2.743681653895659	1.011186495966653	-0.13739061840781186	0.7494078898807234	0.5186548086601673
-0.7697670793973955	0.3797484605510454	2.742426168050898	1.0172284002488674	-0.13915184544752582	0.7375653837996093	0.5113091929201012
-0.769889494280537	0.39071208091845766	2.742079732933181	1.0226196370173362	-0.14245743110282186	0.7258508068426517	0.5041579293935831
-0.7698532944144171	0.40238582639266796	2.7417841808854657	1.027498772594817	-0.14581027733622082	0.7146372167961327	0.49722158953003415
-0.7693960511993466	0.41486778271789615	2.741798137127726	1.0312729972855776	-0.14949180242023205	0.7040987318038446	0.4905760993095251
-0.7699054088187034	0.428293717780488	2.7420178398232546	1.0348919215021284	-0.153160912762263	0.6947678916283924	0.48446934642882084
-0.7703824970037507	0.4419259249370094	2.7428691210726623	1.0374959766468097	-0.1581206697021708	0.6870131073439832	0.47878022546035276
-0.7707855647038423	0.45656893873041615	2.743993995412279	1.0388783574605327	-0.16431833235206128	0.6800307952049144	0.47388864712392276
-0.771199232031927	0.47177831099090606	2.7463166536496684	1.039528305591978	-0.17116473981252373	0.6747765759141208	0.4701882964178858
-0.7714714303241368	0.48848629108139546	2.749555620098605	1.0396591875259809	-0.178718949810128	0.6709741665955392	0.4673381174484976
-0.7710070496640767	0.5056704285007013	2.754138804920173	1.0398418778127474	-0.1854608789281152	0.6689888212866301	0.46549936308343304
-0.7707607040969188	0.5242805929450771	2.7594095541196246	1.0394205507664895	-0.19197671489738866	0.6685515481277176	0.46455784436026193
-0.771615635733119	0.5431201730993561	2.765581993397739	1.0382716465405966	-0.19730538715195636	0.669301255088435	0.46458860244149536
-0.7729949096913677	0.5624213153140246	2.7730797189091794	1.0364211547805	-0.20298866114972405	0.6708401618396882	0.46595995609947194
-0.7749799356468655	0.5825740419824345	2.780992528002907	1.0348089283432644	-0.20833207549525992	0.6726596679308323	0.4682115207993221
-0.7775930137834763	0.6031048715895448	2.788776791289201	1.0321673180473143	-0.21304085140206297	0.6750252374520314	0.4710083702203681
-0.7807725012312899	0.6243297562963999	2.795899127621949	1.0292369822682939	-0.21639135293415876	0.6777981803157171	0.4744864451382272
-0.7841161812719205	0.6449784302456619	2.802983542753977	1.026247880067899	-0.21900877785883102	0.6817706106449992	0.478201451995982
-0.7892506767733819	0.6652663082361897	2.809909973543404	1.0225964834172352	-0.22061542230340378	0.6860722038331356	0.48115353914668685
-0.7946985040364413	0.6850188605673961	2.816499155493111	1.018496760038087	-0.2224221225446362	0.6899839428339131	0.4840794924368755
-0.8015760214071247	0.7038693751513325	2.8225224747715947	1.0131778812371681	-0.22421582579303553	0.6940657649213741	0.4869860640893165
-0.8085217283452782	0.7198177460074133	2.8277341077409845	1.0071033129456248	-0.22599752298027492	0.6986244703818245	0.48966656100987965
-0.814668295017147	0.7345522493762175	2.8323881613980015	1.0007676507914869	-0.2284801548527327	0.7031832206713582	0.4927519087725543
-0.8210379584400567	0.7477778025266894	2.8364316604248643	0.9944664931232648	-0.23036215865682477	0.7082501421650346	0.49629473994580303
-0.8272963258065816	0.7593943501590624	2.8402821765393953	0.9882478881857449	-0.23294105334497203	0.7139323493560321	0.49945174589797736
-0.8328738138856269	0.7701917882633539	2.84424606398824	0.9825772979850044	-0.2362606614421349	0.7194538482792429	0.5028092140715936
-0.8380865532950521	0.7788065409029227	2.8480839692767264	0.9766534491277173	-0.24068361406627967	0.7252223033004792	0.5063073533273019
-0.8437037825362903	0.7856349328716254	2.8514169419609328	0.970800018649621	-0.24570066771273716	0.7304819242709503	0.5101132752504842
-0.848054325010482	0.7901753630522838	2.854117574307006	0.9653008491511194	-0.2508171800295946	0.7361159787681145	0.5136012690143619
-0.852749133100505	0.7928311849388591	2.8551109003200783	0.9597883022753418	-0.2554131752664912	0.7418471316010973	0.516961601481041
-0.8573665172889683	0.7939274289549617	2.8546919815310585	0.9538109706223409	-0.2603759873157479	0.7467924077705762	0.5195269493915232
-0.8619769412676234	0.7947527923956104	2.853562188934109	0.9478817459847971	-0.26607701271416734	0.7508633089119336	0.5213442557974914
-0.8665668375011684	0.7948217778892575	2.8514332285381245	0.942182510521754	-0.2719619019116822	0.7540924735463801	0.522530001307137
-0.8703374471688557	0.7938231254511544	2.848295327839938	0.9361423044754437	-0.27917177259659576	0.7560414582785909	0.5227021693078557
-0.8739243823950931	0.7920498634384152	2.8445947063579093	0.9294379592206697	-0.28619958940352797	0.756668275112167	0.5231033198619308
-0.8778167795724727	0.7884708132068899	2.840725835529013	0.9226673741320942	-0.29333108472421693	0.7557448570058113	0.5230965026413743
-0.8820457926995529	0.7842597247449243	2.8370704302656624	0.9161665263771296	-0.3003577145743073	0.7533296375334879	0.5221625271286618
-0.8856470981806697	0.7787279415545574	2.833836647894598	0.909125187168396	-0.3075617673682051	0.749892426891515	0.5205713128964221
-0.8899665070203432	0.7728233673235437	2.830772264388632	0.9016261912103539	-0.31558073688627697	0.7451501598738961	0.5194126557461236
-0.8941801857505122	0.7665425895266461	2.828654456572546	0.8939652076206615	-0.3249587444788939	0.7394704481935956	0.5178080897409971
-0.8979865691776756	0.7603635938528477	2.8272391661875247	0.8866306279588877	-0.3355306489559084	0.7332663817240305	0.515540983883675
-0.9013891777141925	0.7538013866610696	2.826325499790237	0.8789948687465006	-0.34627210683963305	0.7263752410336506	0.5136236098481313
-0.9056587210935277	0.7472056378784089	2.825902826837048	0.871037318760592	-0.35750042621706174	0.7195594030418605	0.512276319332877
-0.9105715704714292	0.7405682226203	2.8255234050589584	0.8627997918029819	-0.3683599710242554	0.7128313056486709	0.5113611881438043
-0.9148906367824947	0.7336196372604323	2.8243095384970163	0.8547529730958221	-0.3798426289791845	0.7065391297949825	0.5100913739031004
-0.9186922544378755	0.7268244636812448	2.821356492235195	0.8467347693242843	-0.3915403400842521	0.7011839101512154	0.5092025938155054
-0.9229651905071561	0.7200503569358722	2.816443526020591	0.8385777082236642	-0.4031186572101858	0.696335026571551	0.5089891242775895
-0.927317353291422	0.7141636811436011	2.809573315478213	0.8310354052398538	-0.4152969574098804	0.6923218356090616	0.5092871469679726
-0.9307896665145414	0.7083836720914501	2.8012372997640043	0.8233150518177308	-0.4276846260474075	0.6891564260039118	0.5108097032484659
-0.9328785076203309	0.7021000064566424	2.7918414857279994	0.8154837069515212	-0.44074716157594035	0.6866184935195531	0.5132499740015397
-0.93339832106193	0.6950658786610253	2.7815496932706623	0.8083232602132017	-0.45391138776186624	0.6846299205219466	0.5170705103978765
-0.9328572879143231	0.6873311663395529	2.7691928275527324	0.8019052085031915	-0.46702890283564136	0.6830042414968504	0.5211310363457597
-0.9306991745588987	0.6784000934787858	2.755531356361619	0.7958798632694578	-0.47989279377252	0.6812788340825813	0.5255142923082712
-0.9272426006324083	0.6683384054363958	2.7400374326162704	0.7897485588529742	-0.49329962187491394	0.6793625666080857	0.5296523430112167
-0.9233923953280905	0.6576528516077955	2.7238090474647825	0.7832991957399315	-0.5076298971374819	0.6767164015492431	0.533612522213209
-0.9191318310635224	0.6466749078220243	2.707274325149847	0.776081265438069	-0.521938406857036	0.6734118818797551	0.5369577418019111
-0.9141398118790265	0.6353691745729835	2.6900301786870053	0.7684339354077129	-0.5362130142030994	0.6697417452596786	0.5396353538659664
-0.9089791295075741	0.6231010884603482	2.672803898723924	0.7602752794553038	-0.5493565376282166	0.6653109108576036	0.5416094124055139
-0.9041211654105504	0.609535606071155	2.654955670064089	0.7519483556994561	-0.5613667311688288	0.6598315160071986	0.5424909866935833
-0.8995165014673051	0.5953206596702831	2.636286519881863	0.7433410582193031	-0.5722176364230814	0.6532461644234877	0.5427464267203417
-0.8960441534678781	0.5811007482539751	2.6165945986874433	0.7331722821924908	-0.5825986870535685	0.6456090071556282	0.5418921116193343
-0.8938212541241478	0.5661583300039095	2.596412640396196	0.721493396649772	-0.5925519644142953	0.6365327285730934	0.540375822710925
-0.891879772776998	0.5514704165590046	2.57574566799233	0.7089166964545592	-0.6030462540346606	0.6262139377119826	0.538046610944829
-0.8905694539784103	0.5363446276314899	2.5551547269077575	0.6958669258852468	-0.6130229360301521	0.6147951531433118	0.5347910579711701
-0.8903345391071823	0.5200635196536695	2.534632460401005	0.6813174690132109	-0.6222686699988047	0.6033886187827971	0.531043762293407
-0.8899996690636404	0.5019167998147461	2.514534960058365	0.6663898372796194	-0.6309736764397947	0.5912882283259715	0.5274010779511895
-0.8900815462991832	0.48142791150779507	2.4951007017409124	0.6508743046351293	-0.6391710358911198	0.5788868890044915	0.5235253512950848
-0.8904867126488519	0.45994333678462135	2.4762573189439836	0.6353779024669454	-0.6473116977862463	0.5660865864803505	0.5198680409665398
-0.8906441070480361	0.4379224055451864	2.4577969533973403	0.6196288855331507	-0.6555818502236126	0.5529787085286542	0.5156838045771028
-0.8922987453758708	0.4150257872519624	2.439780187835036	0.603506114895656	-0.663595379926713	0.540297819975487	0.5110687062025859
-0.8948000556437449	0.3912877227508669	2.4220219619321193	0.5877272626797051	-0.6713005961129244	0.5276994468442815	0.5066793562939038
-0.8976206430306496	0.36831170622457676	2.405801019707367	0.5723871460513327	-0.6785170934535284	0.5154891898787131	0.5021572796883764
-0.9014666356167159	0.345495709945492	2.3902871401154244	0.5569708046326617	-0.6847237410783523	0.503225626562495	0.49725963992613764
-0.9060038557491252	0.32356171612116996	2.375560842242275	0.5417438647621269	-0.6907496320093243	0.4911891776966135	0.49251515257726214
-0.9107619539344228	0.30238201109943025	2.361031640997142	0.5269964201582036	-0.6963314399030446	0.4784538252584073	0.48800275799939136
-0.9159837776478278	0.2819182244806714	2.346223196880413	0.5121898306772195	-0.7012074775505424	0.46564015029581424	0.48324156675096913
-0.9212940078644801	0.26361462651668394	2.3313684278841476	0.4977903226363049	-0.706014568681615	0.4522392015068364	0.4784718782869245
-0.9264117281728225	0.24679261457310053	2.3165434000520877	0.48289612913620833	-0.7106253185654476	0.4384618267212885	0.473254664879789
-0.9320760028153541	0.23201353666403596	2.30224485576244	0.46783919624479636	-0.7152110604645561	0.42465043365797905	0.46908661666904367
-0.9365423540026214	0.21894413369269056	2.2892382409900316	0.453059989369947	-0.7200659078766593	0.41093401700464516	0.4655361231653583
-0.9403752151207512	0.20768401865544545	2.277582311746407	0.4389302404339797	-0.7246387648869339	0.39796873639778657	0.46252677059718456
-0.9436093109007992	0.19692354449743607	2.2664560472852524	0.42501818144293096	-0.7290195776682907	0.38607721518037996	0.4598141181026004
-0.9464248135582172	0.1869301260062225	2.2559843190389333	0.41185768485074564	-0.7337958531801685	0.37591662394597436	0.45746116142246285
-0.9489590319825065	0.17859295704266523	2.2456166641191704	0.39895269114659027	-0.7380640434321712	0.3675617954216232	0.4552684021445963
-0.9507615687362904	0.17125304747025966	2.235515910706998	0.3868860587088142	-0.7413558658894404	0.3612391267714032	0.45275428594874145
-0.9524466860984445	0.16589897634719541	2.225627034541459	0.3752749438452788	-0.7445018561918675	0.3565778970849463	0.45020860681240904
-0.9534525336858422	0.16128986642691914	2.2157201632705807	0.3640719790491843	-0.7467922306145894	0.35342368667516766	0.4481168295215719
-0.9551251333531385	0.15783030492441255	2.2055031663828975	0.35412547079168893	-0.7489818810685102	0.3518571668321107	0.4461124674322647
-0.9566853178874357	0.1552151400878083	2.1951623217038314	0.34523407366257675	-0.7504295031132491	0.3514563464432946	0.4434595060215124
-0.9581894903232846	0.15299043174809177	2.183699614773252	0.3372545045568128	-0.7506766864309898	0.35161441076877625	0.44028442648244814
-0.959455651614204	0.15112013805066438	2.171899132182916	0.3298442998013055	-0.7505837324367567	0.35196196424129633	0.4366888194988336
-0.9612700133499125	0.14942182657524555	2.160087691426359	0.32330498275996084	-0.7499150065661414	0.35226252665879504	0.4323099375357563
-0.9625764838491505	0.1482618135559542	2.1484269440864994	0.31735377588311603	-0.7483006946905806	0.35190295743514427	0.4270084175015521
-0.963731097999701	0.14685428807195702	2.1364832036187407	0.31246177320354834	-0.7459656007787071	0.35075545020452237	0.4208587683006598
-0.9654270778003742	0.1452968067266127	2.1248741080975	0.30827975927526274	-0.7426822832771792	0.3491592634749915	0.414631233926325
-0.9678995250451609	0.14318773006153074	2.1134456936053914	0.30492766416888745	-0.7382714484966774	0.3468713449049094	0.4077406782914658
-0.970540841613197	0.1411959211986281	2.102781532573179	0.30210265295908484	-0.7332700942323404	0.3447631705288211	0.3996855295503353
-0.9730617006785388	0.13850360939876594	2.0932443240805396	0.2990733329906375	-0.7266960891949591	0.3422537145486795	0.39107847901033316
-0.976230972593359	0.13521278543092602	2.0841987228277103	0.2969218160902765	-0.7188779703619521	0.3390052881865292	0.3814721745286649
-0.9809165830997769	0.13305194649842994	2.075871575991316	0.2956886155345901	-0.7094241541266542	0.33549664715793914	0.37141177263030045
-0.9867027106234237	0.13121291289981288	2.0676241478089405	0.29509775163687024	-0.6978095181199311	0.3320238688362592	0.3603152353641926
-0.9933096917746239	0.12984957361751098	2.0598278298270443	0.29540537876952827	-0.684209078479528	0.32864830908502896	0.3491083244122549
-1.0013150860263695	0.12868038518820304	2.0529101786257264	0.29650686457191755	-0.6687878065729991	0.32537411276969985	0.3379411457113026
-1.0099423938455594	0.1274111001644193	2.047913529604872	0.2983223253628639	-0.651375108230395	0.32179015239622943	0.3271891941880615
-1.0199769625996613	0.1261414267614586	2.0434618128069046	0.3013595427741078	-0.6326948587290352	0.3178813118730363	0.31621514352057256
-1.0305923485420183	0.12465039352629424	2.039960571140097	0.30573176884260356	-0.6131743811079673	0.3140302464577759	0.3058120424695094
-1.0421587494538433	0.12297610850540404	2.0368824572570454	0.31079051784505485	-0.5932425393977143	0.30950770072270245	0.2953217250707987
-1.054467912141786	0.1216038742755084	2.033858423182343	0.31696876615916586	-0.5728647305487751	0.3041951242578077	0.2847989123113487
-1.0671446823559583	0.12149280997939739	2.0315886454956815	0.32407517880956044	-0.552515597197047	0.299253671016917	0.2746770134659577
-1.0802511881250436	0.12060126937333866	2.0300826996146464	0.3317878838865128	-0.5323424347998692	0.29413436934323833	0.2642819897525195
-1.094156360239221	0.1189865443174733	2.0289845027346596	0.3407119636129869	-0.5127616303028218	0.2887489057994041	0.25489129524545306
-1.1071128817510076	0.11804389596501853	2.028398302687488	0.3502557550923209	-0.49369661615407423	0.28382731060410754	0.24555128250610447
-1.1203437781106464	0.11709394012887069	2.0268310866271158	0.3604321558971392	-0.47478163189937	0.2791961738674026	0.23627226747384777
-1.1345657378356289	0.11640586458671602	2.0243298789898914	0.3711715359562683	-0.45581484938098477	0.27535985448538797	0.22681379040788563
-1.1475995952695346	0.1166318612692652	2.021546414649603	0.3827859117167078	-0.4365432926221076	0.27131917238266406	0.21725974433824274
-1.1604976342841902	0.11819523391958704	2.018052690659604	0.3950860035663602	-0.4174594642472045	0.26742003399782566	0.2067166603073779
-1.1738680985296897	0.12173425392359356	2.014649886890135	0.4085362003476105	-0.398032472358028	0.2633158976635578	0.19626515941155487
-1.1874182499475885	0.12683155711046692	2.010843379532404	0.4222868953597441	-0.3783116755968146	0.25923393333743516	0.1851438422105113
-1.200792725188362	0.13172259669446126	2.006887472870333	0.4356115356778339	-0.358793292884832	0.2548005742124933	0.17401053412376544
-1.2135938147472574	0.13730274185727676	2.0025861645595753	0.44895954797871934	-0.339288963006197	0.2497207496789049	0.16275985147344824
-1.2252772807839916	0.14353196127801163	1.9984864474945785	0.4616744139040722	-0.32010361380036234	0.24404523631723962	0.15097806785261053
-1.237236637891821	0.14929903494012137	1.9938503417748312	0.47409369929979	-0.3010801681828538	0.2373453851901888	0.13930483417366074
-1.2488203029165026	0.1547719565745279	1.990013919969886	0.486990188251431	-0.28306648081974184	0.23043136603526052	0.12800825971443647
-1.25948815297779	0.15999238410757774	1.98678004615911	0.5000471606701545	-0.266236680435126	0.22254662591540794	0.11691058316210959
-1.2711818924553362	0.16536184122327324	1.9843762894838497	0.5127738739658337	-0.25035353593640775	0.21505640667847795	0.10642519740890463
-1.2830886385085445	0.17053516825164663	1.9828425949791484	0.524584698699244	-0.235410448055151	0.20736073112546363	0.0967897972285502
-1.2950282724818714	0.17450431197856414	1.981335621853088	0.5358324331379234	-0.22086091422136267	0.20003154642341256	0.08759264365824583
-1.3072352021757936	0.17743342026711514	1.9802334004342024	0.5468250036366619	-0.20798079273513964	0.19353632940827467	0.07923368237374528
-1.3198363784058824	0.17985832319830855	1.9787252480583424	0.5576265639219311	-0.1966603352786311	0.18703032420962093	0.07006872567123501
-1.3329658664196131	0.18174439934111528	1.9767430213546793	0.5683458304906502	-0.18746174485439154	0.18097713187508804	0.06100706585264645
-1.3464145218818115	0.18316219831244687	1.9742609737585288	0.5787962605938158	-0.17993427979841561	0.17468835935770355	0.05180108183356088
-1.3606215226372298	0.18471992753628463	1.9713623218100988	0.5890538921256238	-0.17381697035315463	0.1679751778778124	0.0427925695215467
-1.3748446825706446	0.18596300233876795	1.9676569849861927	0.597880767956472	-0.16888988831105203	0.1605948093539489	0.033843994621322114
-1.3895857420336877	0.18635331295130042	1.9631966764411628	0.6060953416614112	-0.16519257246478097	0.15272058788566328	0.025211756300363056
-1.4045813623775616	0.18612222166044512	1.9577079116751983	0.6134289553756963	-0.16373121468583454	0.1441024117377446	0.016471296159027003
-1.420017901286155	0.18483089141369885	1.951501265024742	0.6201088990798428	-0.16356540073559805	0.13535418764722315	0.0077593849660978
-1.435879896012249	0.18386092220613343	1.9447795565537473	0.6261113740346433	-0.16574128859035095	0.12606459519616792	-0.0007035281906115701
-1.451087806545105	0.18244110422816096	1.9379064204148717	0.6313512829632993	-0.1686046685896484	0.11592936680043807	-0.008301722386624598
-1.4658167980335324	0.18061130346614243	1.9311066860210468	0.6361494720818841	-0.17172805213280903	0.10555003848377328	-0.014034414955503269
-1.4807815119825363	0.1789663382382734	1.9251410957843829	0.6398819332750859	-0.17495842935795286	0.095168035690086	-0.018211632116195947
-1.4965751392715099	0.17723859319831997	1.919210719117048	0.6424801339791832	-0.17764579440122452	0.08494718050574741	-0.02070161288065879
-1.5118183480681273	0.17522117277928959	1.9132227975642604	0.6447473925565059	-0.18015829943002365	0.07523204639813816	-0.021923641366016752
-1.5275835620623779	0.17331524363240275	1.9071448452066604	0.6463157045781214	-0.18286857705440557	0.06573907238995583	-0.02175409267920371
-1.5430379411489643	0.17212839014257994	1.901974990130012	0.6465986352983534	-0.18557697398825448	0.05671796015675055	-0.02053541586724951
-1.5585206239331644	0.17175019468470493	1.897597662652375	0.6458880355107852	-0.1882911857843952	0.04816194309462689	-0.019003005626675923
-1.5732621872212695	0.1728155073528657	1.8938292753920294	0.6444080437904831	-0.1908758287607797	0.03991004098138597	-0.01652650227365439
-1.5878380111872707	0.1737692506965142	1.8905618430335043	0.6419258237689061	-0.19302975396077923	0.03230068009336866	-0.013131770589400751
-1.602924126214458	0.1752829158030038	1.8870888720915762	0.6390408350873948	-0.1954916011165953	0.02486823272577657	-0.009730228983601291
-1.617610947506289	0.17791722302864277	1.8838614191360703	0.6346458022712029	-0.19788675451900553	0.01796252293271712	-0.006240433489096371
-1.6313082485732038	0.18034438417670984	1.8798067732377868	0.6289083695666372	-0.20020819308015614	0.011548463351915873	-0.003458542477411973
-1.643867633590142	0.1833319180021237	1.8753814894165994	0.6226761403316622	-0.2032030362639876	0.0051726761784878575	-0.0007779495830459796
-1.656484464295149	0.18658012062220183	1.8709795611170936	0.6146164321908177	-0.20715850165936717	-0.001018715328735567	0.0012952206998947183
-1.667584853914853	0.19030550730341844	1.865376578067442	0.6054273924217218	-0.21162898089132653	-0.0072550163419180325	0.0028172613533989643
-1.6781692941057105	0.19453008774928265	1.8584383942466636	0.5955462621327623	-0.2174395376090579	-0.013344183930302473	0.0039032013142620836
-1.6867650685640134	0.1984351259398038	1.8507613754221992	0.5846119303187607	-0.22347072531189133	-0.019521387788761516	0.005374502503068958
-1.6940807083385856	0.20253622550279643	1.8424182513060785	0.5724774872270686	-0.2310558888296847	-0.026158906506993	0.006117553392799534
-1.6995532637699708	0.20721886888121427	1.834537532680927	0.5597004289918385	-0.239162538650137	-0.03312617730660954	0.007109096057419016
-1.7031574020123519	0.21192777078280678	1.826745142452718	0.5461318721992516	-0.24833074501260446	-0.039312526936301696	0.00864613055803503
-1.705584684177385	0.2159710530640951	1.8183119153527953	0.5327209629175167	-0.25868260455540204	-0.045607360953602245	0.010102327901153264
-1.7072539968384979	0.22003405657437677	1.809922555179471	0.5185280856348073	-0.2706628600210466	-0.05156497435184335	0.012750726799970517
-1.7070135901350194	0.2241595004149314	1.8017392052462278	0.5034516142432249	-0.283589734360515	-0.05691910317834905	0.014838044930588018
-1.7061437180071115	0.227587947224623	1.793538856156221	0.4885042765405208	-0.29742570787756767	-0.06215556105628158	0.01743013615839918
-1.7042664301163872	0.23058224235937655	1.7871734620562736	0.47328805007384595	-0.31244159045783065	-0.06634769000430644	0.02038844014751996
-1.7013026329579461	0.23354725960756836	1.7820228000885956	0.45761538583798816	-0.3285710346428495	-0.06933565101817218	0.02443521213024315
-1.6985947103671546	0.2363590904742221	1.7774539633784026	0.4419242643074736	-0.34611183856276845	-0.07069254795261218	0.02924985121220602
-1.6959044431229104	0.2387213714595307	1.7735322096430912	0.42621546921397796	-0.3646980052171479	-0.07065534929123965	0.03588988069593861
-1.6932853277170072	0.24012112321969176	1.7690745752955028	0.41029270105572563	-0.38522888232471186	-0.06934522832229063	0.04329302872016259
-1.6903870511745893	0.24067978588270028	1.7647395961219638	0.3936590967833816	-0.40709532471993853	-0.06705689994565589	0.0516715391832659
-1.6869209783264314	0.24145884741076784	1.7602217710710428	0.37671640283411434	-0.42989406025561555	-0.06378109572480575	0.06078170306955947
-1.682781028248496	0.2421076259279257	1.7556532957804887	0.3604967461560755	-0.453412382221503	-0.05947994469800394	0.06990541085476279
-1.6796167758519978	0.24222906639476594	1.7508175691111991	0.34501813070189463	-0.47813729831875934	-0.054067454008015284	0.07979509600405349
-1.675979311531748	0.2424127835340413	1.7453065386788313	0.3296296346814968	-0.5038516104140264	-0.04758731866285511	0.08993629605221404
-1.6723279609034112	0.24208689086231405	1.7389206440556007	0.31408417517231446	-0.5302869413501268	-0.04090204290295635	0.10012594357564092
-1.668744278064747	0.2403114550126066	1.7311925784270428	0.29842582194494693	-0.5566574059254056	-0.03389139577738434	0.10903994144824444
-1.66460952021868	0.23759615370359016	1.7222378430999123	0.2827400773090465	-0.5831519260440291	-0.027581482999458933	0.1173729296119631
-1.6595799832506515	0.23366479015407365	1.712384374384586	0.2672913601236509	-0.6097071598737829	-0.021411355451834313	0.1241627255089158
-1.65383877063546	0.22824972711640612	1.7019378073695013	0.2519353355920505	-0.6359678553614801	-0.015714558292565187	0.1296749876211011
-1.6479297604335863	0.22243775676972966	1.6908638695034328	0.23735126543553897	-0.6614934073780917	-0.010453685460109781	0.13398176981881654
-1.642596367966721	0.2152498057027146	1.6799131398849514	0.22302987335361224	-0.6860113277764877	-0.005009312983579904	0.13809314895062152
-1.637310702428828	0.20715488315974095	1.6685485957012756	0.2090531393210424	-0.7088394037306386	0.00042986025556608826	0.14160167384697261
-1.631971662640957	0.19812857723003124	1.6577305419129116	0.19527237918077156	-0.7308698913740341	0.00602425329646671	0.1446415213559265
-1.6259370158647939	0.1880136718585559	1.6474333196323496	0.18221515643683361	-0.7525206484721628	0.012183696550527109	0.14705545031306894
-1.6205304618216732	0.17705415614190279	1.63763060959059	0.17034703484878422	-0.7729338347116923	0.0188713596718479	0.1489158729867136
-1.6153378916964505	0.1664387791654418	1.6285737936119193	0.1591108023193748	-0.7930061311015641	0.025383836262221557	0.1509827782674079
-1.610033022407307	0.15507401179321262	1.6204647990727954	0.14867752413835966	-0.8122480497029696	0.03231844450234863	0.15298859304224738
-1.6047924668337037	0.14338192457219706	1.6132098382128723	0.1390813060673446	-0.8302927471712062	0.039627806762253186	0.15515354740833298
-1.6002688902917372	0.13114631981183286	1.6065666064155142	0.1303018613973202	-0.8466922583535129	0.047478952854125615	0.15697354653026324
-1.5964027119605864	0.11790953857606089	1.6008147836269808	0.12186694879574363	-0.8622930923529182	0.055881617576414064	0.15814566163185578
-1.592449559972366	0.10368351226624899	1.5949593846153793	0.1137577116211768	-0.8773681415765282	0.0648749339233246	0.15754705624737025
-1.589541577597238	0.08851533136717306	1.5891725939132442	0.10573659991633384	-0.8925072697293605	0.0740089481595396	0.1559530596302891
-1.5864098306969476	0.07231122906732737	1.583150477133521	0.0982816235952897	-0.9073084507591713	0.08291941275683953	0.1529657203588481
-1.5838348987908317	0.05625450336501902	1.5771080453317294	0.09066432415667904	-0.9213823599957705	0.09182892627072027	0.14909966553602777
-1.5808784116818133	0.04015450288748188	1.5709495107086036	0.08348941504012151	-0.934768605779212	0.10084262580520012	0.14414630276244314
-1.5778550662282562	0.023616743780808015	1.5646616583486348	0.07725732761428998	-0.9471858302288172	0.11007535156784613	0.13826374069966837
-1.5743833417227675	0.006881191366148736	1.5580629711835265	0.07124088701486682	-0.9588048030175528	0.11934344716371845	0.13183803849182107
-1.5709932979597219	-0.01027865609473106	1.5508453762657572	0.0656250139861801	-0.9701332436307122	0.1282299435540688	0.12536113182295278
-1.566860357524749	-0.026335850037328554	1.542990443345115	0.060326305519539006	-0.98109459569897	0.13654507881750727	0.11860036849735871
-1.562121166989821	-0.041883436537144846	1.534920488402909	0.055701072008274885	-0.9914671315487852	0.1444006364287166	0.11186867685485886
-1.5577484646588542	-0.05763835147026917	1.5269581047721634	0.05244056672984075	-1.001738105657312	0.15123766834467367	0.1059754947435744
-1.5527054180245097	-0.07345041867628617	1.519551196777486	0.05054226625620194	-1.0112989335514968	0.15690695572863325	0.10117396026306597
-1.5487138289784756	-0.08916159825062604	1.5122200799010355	0.048953007333651335	-1.0206937313847888	0.16232791480376382	0.0973341283861123
-1.5448372121757674	-0.10510320159932564	1.5048760407227542	0.048567179318335	-1.0295436471617572	0.166771675731909	0.09414795174588042
-1.5414957818601818	-0.12096685331649298	1.4978516548751926	0.04868625511433998	-1.0393388563199921	0.17088994431708462	0.09183665937825508
-1.5388383548990563	-0.13705727848525118	1.4912964633271226	0.04966655260845727	-1.0489482316660823	0.17508282309958942	0.08979264200475139
-1.5370336485860567	-0.15272646474896864	1.484873354557147	0.05180230587928801	-1.0585201197315235	0.1795815777913288	0.08810205532494145
-1.5360958385276264	-0.16912104782127463	1.4787969798233538	0.054924180188964236	-1.0671008569015368	0.18439307564320603	0.08610239585953963
-1.5364440582347816	-0.18676430801265345	1.4723892870295463	0.0593213686125625	-1.07493017540648	0.18938950164152465	0.08408098139378434
-1.5381453959748477	-0.2049199547668547	1.4658653695028887	0.06403575500814547	-1.0821737903365478	0.1941893557866751	0.08175214195694493
-1.54003916569307	-0.222562889974725	1.4591316755557724	0.06876592906896896	-1.0887649208852468	0.1991985649424742	0.07874885604218593
-1.5419088108828738	-0.24008619356237315	1.4517175129702486	0.07422486819028139	-1.0944123229247176	0.20431456896479827	0.07432131774170649
-1.5430811546583314	-0.2573789274198327	1.4439552349899485	0.08051019197144703	-1.0990876518920414	0.20948103219277292	0.06916659040822427
-1.543696520992662	-0.2745195108798694	1.4364768775408467	0.08726751643458909	-1.1029660672725488	0.21480456374401474	0.063206959281881
-1.5443112578375597	-0.29202839911124484	1.4280170129568914	0.09536415595592561	-1.1056038982460732	0.2198111624581038	0.05659540513365175
-1.5439184883204504	-0.30982666405163806	1.4187438113654114	0.10408783021620562	-1.1074845025661593	0.22325558680640045	0.04871216176475331
-1.5430635199687706	-0.32771873141036906	1.4086980254537538	0.11345625501427996	-1.1088791732002958	0.2249548197880981	0.040033035078610286
-1.5416712329987017	-0.34526156218828885	1.3985794698615572	0.1234299390851983	-1.1097547297914376	0.22551411990764073	0.030179121239292624
-1.539251699496159	-0.36251633666696637	1.3887374090903748	0.13308174608611956	-1.1104139445584222	0.22572142550610513	0.019515871480300408
-1.5353506581037664	-0.38003688765154636	1.3791577787234568	0.14406934343991973	-1.1113791490655298	0.22506955389997613	0.008215753375903988
-1.5312725026411045	-0.3980698761084966	1.3701374849439334	0.1557108031953332	-1.112981305702186	0.2239579775015725	-0.00313607068563658
-1.5262809818912648	-0.4160096227360514	1.361353784181599	0.16712043813291078	-1.1151638336701482	0.22224632914497502	-0.013790924968427598
-1.5203291527307317	-0.43395648279799703	1.3531466029499601	0.17932397845197245	-1.1177314378799155	0.21973937089856388	-0.024830675425482243
-1.5138451666302477	-0.45214857543433595	1.3456248252525222	0.19192505762992357	-1.1207063190959152	0.2161970388322684	-0.03552436866419044
-1.5067186868634581	-0.4705121676797831	1.3386967945103525	0.20459526750084556	-1.1236698101677698	0.2122040128059034	-0.04638110358033476
-1.4992996548680453	-0.4886020272182041	1.3324650008539491	0.21728471008967426	-1.1267057398051021	0.20831939894425863	-0.0557135419959708
-1.4905542781643473	-0.5072872476346186	1.3274734407201543	0.2293008808787252	-1.1297929557388469	0.20483415948012998	-0.06499285826848665
-1.4809999685256232	-0.52552045532918	1.3228864236815334	0.24106030763570147	-1.1333137639060797	0.2016053335374788	-0.0732656177141726
-1.4711222389655942	-0.5431218037700063	1.3188830734152288	0.25348072204067235	-1.137493064404376	0.1980273281029201	-0.08046633767071898
-1.4608857748181219	-0.5603837058691996	1.3146968808724009	0.2650811153234243	-1.141246180004425	0.19440248630864546	-0.0865072936550354
-1.4490588154758945	-0.5771982432507318	1.310667299981719	0.2767410360276243	-1.1445429306207264	0.19017614784129927	-0.09187260166406525
-1.4369594058102582	-0.5937055060692831	1.3077325793138441	0.2883408691096479	-1.1478612758133058	0.1856612147573574	-0.09732126190568047
-1.4242399127230672	-0.6099366958843608	1.3046446169616146	0.29946679900517154	-1.1501970297933986	0.1808035558970315	-0.10200116862213998
-1.411781821362976	-0.6258124708774927	1.3010004507816813	0.3093171793417578	-1.1521972885027791	0.17575158164454308	-0.10654721330980602
-1.3986770215276274	-0.6407350627804962	1.2975441092205993	0.3178578470531854	-1.1539351668138422	0.17048257822646037	-0.11061833122687617
-1.3848871261151634	-0.6558733027359362	1.2942554236566957	0.32508930103437583	-1.1557219679761024	0.16556217141806137	-0.11468135390146231
-1.3713488471084383	-0.6704706525847428	1.2910501553330425	0.3317409476707958	-1.1575678209691973	0.16096333329999754	-0.11856729929329468
-1.3578197863774042	-0.6850262999423289	1.2876072621285342	0.33723061189813347	-1.1599796701389868	0.15600814672752242	-0.12242584293080483
-1.3432620181867818	-0.6997267568039156	1.284044984812858	0.3411918204944998	-1.1630698266599255	0.1508972837115859	-0.12649322107789765
-1.3281321570096551	-0.7131803310913943	1.2800200727572393	0.34437094523442013	-1.1667402668820812	0.1457474754497349	-0.13062427275662516
-1.3129563486789464	-0.725164744669168	1.2761869187210275	0.34642751886724865	-1.1713498338984611	0.1401074045548151	-0.1344807154964095
-1.2969493647157448	-0.7359215656791044	1.2715976016285644	0.34762222257411596	-1.1768506822555844	0.13444547986621486	-0.13825325262000088
-1.2802612704152636	-0.7452222217945715	1.2671841341901189	0.3476004306594671	-1.1834366235689042	0.12916371275773209	-0.14156295695659768
-1.263184036435196	-0.75427498464403	1.2630075542178378	0.3473266271054955	-1.1906433369805807	0.12341778836520854	-0.14419992997711026
-1.2451673061662225	-0.7632443450981591	1.2588304269843937	0.3462749581208508	-1.198212200642805	0.11722113257025916	-0.1465733699589922
-1.2268040817330539	-0.771204298984286	1.2547819865526957	0.34457515945824635	-1.2069045619178997	0.11017479766466846	-0.1491710087088637
-1.2085926020086333	-0.7781244424214275	1.2504567632618537	0.34263379313545933	-1.216178924341648	0.10190039096456241	-0.15139081442094185
-1.190574295894871	-0.7844339548945534	1.24629463275408	0.3399907253220822	-1.225385044739332	0.09356272322266966	-0.15370843191761338
-1.1732309702934558	-0.7901355220161227	1.2423984373101131	0.3371139188290712	-1.2349146938670088	0.08469078340021227	-0.15565820213805048
-1.1569214132589891	-0.7956576361211084	1.2384826453329247	0.3335469549840919	-1.2446308921305387	0.0751192173472295	-0.15738069123774148
-1.1414791061525074	-0.8012133706700036	1.2340526327968964	0.32927768831179294	-1.2543577459746873	0.06550413191482123	-0.1594594356006251
-1.1274824207957073	-0.8065437908478587	1.2297057070647188	0.324322300941585	-1.264149062321879	0.05586949094861762	-0.1614834756328074
-1.1141002614688844	-0.812054581444339	1.2253285851920201	0.31896731392894795	-1.2743147910402686	0.045767114825583294	-0.16365663006614797
-1.1008987352893744	-0.8167538005107834	1.2210008156039436	0.3127096993461431	-1.2848474592428496	0.0361867582652792	-0.1662221121853993
-1.0896405197607615	-0.8209258767693112	1.2171458818438683	0.3061928122672234	-1.2954898476080545	0.026701900160181563	-0.16873143236458799
-1.0794598678337954	-0.8249213441876337	1.2128653827022957	0.2989582222913988	-1.3064688224733076	0.017367177587703227	-0.17051728261826002
-1.070603462234878	-0.8293148146142542	1.2091893767504165	0.29073802653923336	-1.3175520051530833	0.008298327552225886	-0.1723686972257864
-1.062312629008419	-0.8332787833114507	1.2054624945436228	0.28226942280822614	-1.3296439137077172	-0.0005572128787985176	-0.17328000726186935
-1.0547271555486764	-0.8366940860753509	1.2016905290832236	0.27255826084980456	-1.3419449755942465	-0.008802874995442873	-0.1738746810421531
-1.046783344321795	-0.8397251413274784	1.1982249488007892	0.26244462926722545	-1.3549105441907066	-0.016003193159095964	-0.1738865044359168
-1.0396742257832712	-0.8429089239473195	1.1956603597269546	0.2514370018399601	-1.3679275080190023	-0.022239076168265752	-0.17301524353496714
-1.033156801436985	-0.8460540029494842	1.193092256991457	0.2397999794030301	-1.3805309165589783	-0.028067809026496405	-0.17110236869517848
-1.0286486660531708	-0.8493156934390305	1.190635529833602	0.22782490412937306	-1.393267428245519	-0.03348201069616996	-0.16837666458144374
-1.0262302812642219	-0.8529849188782255	1.1874629055276615	0.21547078193131908	-1.4059943904959205	-0.03844745837424487	-0.1653209461121337
-1.0246713309579705	-0.8563562085705828	1.1839316220760474	0.20264379415034173	-1.4189908414206374	-0.04292142888207148	-0.1623538610180578
-1.024222019187332	-0.8600038769342057	1.1800303666842802	0.18993045437504075	-1.431570765288427	-0.04631487395937382	-0.15890329664796596
-1.024723600489582	-0.8638963523125176	1.175292361355567	0.17713882777708084	-1.4439523603930702	-0.048325294807454636	-0.15526629485004162
-1.0261018949478313	-0.8681607776784706	1.1699557441125399	0.16387752515973664	-1.4560594211449005	-0.049559766948968596	-0.15164501062107355
-1.028470609237439	-0.8729041401276962	1.1648168846006588	0.15150498637596038	-1.4679854075151957	-0.0507031698789171	-0.14807865440375534
-1.0328724896739743	-0.8778950532475002	1.1588577990691304	0.13902434658716445	-1.4794433901896324	-0.05138823515849916	-0.1449779492809148
-1.0380899746035728	-0.8833616478407503	1.1517948693957478	0.1272734652208603	-1.4907709172498462	-0.052151161536341605	-0.1424122348112679
-1.044912048715198	-0.8893233241220154	1.1447408235081995	0.1157403985929857	-1.502736203553548	-0.05278295433371787	-0.14041367937556012
-1.0522869573889715	-0.8957422778111309	1.136993964924129	0.10370163719755819	-1.5140430087090522	-0.053165299413949464	-0.13844160752554224
-1.0600655068336655	-0.9027003436086805	1.1292982704635735	0.09194732413742253	-1.5254190833953019	-0.05315994484914742	-0.13671387716838004
-1.0681146628952913	-0.9097314484374375	1.121303634866995	0.07999014875438286	-1.5363231477750439	-0.0529297096531296	-0.13427987647002726
-1.0764281954426933	-0.9164526597707738	1.1135044259931652	0.06785157167320106	-1.54779947493683	-0.05302327318805185	-0.13217474278562016
-1.0856155039972708	-0.9223662835700057	1.105253189926939	0.05630285073001391	-1.5588221256320367	-0.05371944043976996	-0.12977548960271806
-1.0958424259406616	-0.9286830681918631	1.0966082286180125	0.04512856561114682	-1.5696057548759652	-0.05495003911927914	-0.12768542642141878
-1.1065292098435848	-0.9345850296204145	1.0874510138632625	0.03332099247781206	-1.5800468788502176	-0.05616149017130164	-0.12563095078409703
-1.1174313060633034	-0.9401588341900379	1.078778284526187	0.021969381262697762	-1.5905792565638137	-0.058052116959301375	-0.12341121964638518
-1.1289641891115225	-0.9445199121025577	1.0699533178780585	0.010535619539950719	-1.6009339592720266	-0.05991580651367877	-0.12103747683294286
-1.1401525950292677	-0.948394065342859	1.0600630901199406	-0.001060807006981107	-1.6109418554933597	-0.0620214164781044	-0.1181878274562514
-1.1516634758248552	-0.95168906346024	1.0502212682726944	-0.012249369434261956	-1.621756452353553	-0.06402696990505961	-0.11533521040030645
-1.163017230010816	-0.9537546832786058	1.0406155029654414	-0.02267880523446951	-1.6323364702058427	-0.06629445849075256	-0.11207174441819834
-1.1745861561511766	-0.9555912019804457	1.030873993765699	-0.03189127334434743	-1.6430369551750759	-0.06858974460326646	-0.10907237024394295
-1.1873782878247994	-0.9571224228219518	1.0210944201007477	-0.039368518638386404	-1.6524192976473255	-0.07064181656068134	-0.10613559452354648
-1.1999403488989235	-0.958166230397221	1.0116743672758695	-0.04653120153761418	-1.6615886091449508	-0.07265057963711072	-0.10302766780043204
-1.2125830002533544	-0.9583729558968109	1.003030687590247	-0.05232346460800127	-1.6696769234782167	-0.07398279150345713	-0.09937161991041688
-1.226304044987033	-0.9581816192537164	0.9940652433186099	-0.05683233084587255	-1.6769312973844825	-0.0748336401735383	-0.09520203065434174
-1.2409695333328672	-0.9583217151414856	0.9852585569641399	-0.06139287638906277	-1.6831146886047843	-0.07515207613087606	-0.090555184247845
-1.2565899403295349	-0.9593396844309786	0.9768457609835046	-0.06516249102198038	-1.688983411719578	-0.07467657161152695	-0.08543165903724712
-1.2727495694555153	-0.9611238937640525	0.9699851339697008	-0.06790747452064964	-1.6943443359045913	-0.07368944907019402	-0.0805133825018729
-1.2895285692015295	-0.9635384478478773	0.9637702953906584	-0.06967230781262973	-1.6985764377176586	-0.07268893194693155	-0.07545348608747424
-1.3069002254383015	-0.9663724859363366	0.9573501214143834	-0.07132211604930214	-1.7025763783567684	-0.07077508525987508	-0.07073564349710927
-1.3251700516375011	-0.9694186760892218	0.9512372462000502	-0.07271553633028723	-1.7065689180418964	-0.06799769285447364	-0.06594627653232846
-1.343684561250011	-0.9734127182704999	0.9446649765839952	-0.07416963809666485	-1.7105428853620674	-0.06440210469045224	-0.06091458793736623
-1.3628862723905832	-0.9787197653918661	0.9376253802923546	-0.07545903998864463	-1.7142974431153941	-0.060364993718668956	-0.05548378526624263
-1.38214056202594	-0.9842313437534168	0.9306241923890517	-0.07642584136263553	-1.7188032657200403	-0.0559371431584234	-0.050373537239001634
-1.400941395544099	-0.9909821659593534	0.9242364686378313	-0.07735663270532932	-1.723275132042538	-0.050709328527968514	-0.045635879686978534
-1.4187290981017828	-0.9981969855992581	0.9180725832269809	-0.07751996645339784	-1.7270738965503738	-0.04431439890842886	-0.04124755261062803
-1.4358820355892787	-1.00526657830683	0.9118725497457263	-0.07741506691364307	-1.7299299203058838	-0.03717310209824065	-0.037187543501116416
-1.4532098143457295	-1.0122191575959192	0.9048695930266375	-0.07715862199893513	-1.7316119645722798	-0.029154543142000385	-0.03321504186952738
-1.4703638550860048	-1.0188754046712483	0.8975716011244075	-0.07668826662712898	-1.7317958083536436	-0.020675037063447876	-0.029774337039210202
-1.4879137524704933	-1.0259310609682335	0.8900797818867023	-0.07581999297003099	-1.7303405808467958	-0.01215223353178025	-0.02583922301185529
-1.5046829473677201	-1.0333300806550303	0.8822435258955954	-0.07488282777474711	-1.7267112648076286	-0.0033461350283287626	-0.021887632469875365
-1.5211611488887657	-1.0403916208702584	0.8740539783459891	-0.07325719726037366	-1.721367630074272	0.0054075275741539966	-0.018272677717393618
-1.5366372221466646	-1.0468331871228265	0.8652760220190792	-0.07086359321855253	-1.7148744672806053	0.014212485188740976	-0.014741540985629187
-1.5515255420342398	-1.0533659482224056	0.8552765600793526	-0.0684392253429924	-1.706473596403537	0.022674616955901106	-0.011089251277558526
-1.566179175264906	-1.0590376505134085	0.8445958506911342	-0.06505674779486226	-1.696675783643311	0.030751049968349226	-0.007142311413503556
-1.5813736740607722	-1.0643648493580364	0.8337408002840137	-0.06071911416991033	-1.6859052837171744	0.037408353438817876	-0.003463944756737662
-1.596271626381005	-1.069199147381247	0.8222579449426772	-0.05566352322870893	-1.6742825820204432	0.04268144484603861	2.614490066645686e-05
-1.6105413660276107	-1.07325912594941	0.810855876530747	-0.04957437003446368	-1.66291327232909	0.04734242289442049	0.003779629685631364
-1.6239045572589923	-1.076582826442374	0.7994798394460432	-0.043654932369852247	-1.6518422893666664	0.051368975009561085	0.00783783271185736
-1.63554700932947	-1.0790039838279364	0.7885646530621764	-0.037522678816451015	-1.641770421152494	0.05441174508312381	0.011770405699267884
-1.6470381944682475	-1.0804964923635831	0.7782485576084313	-0.031184537576798226	-1.6322729023355242	0.056496050223882134	0.016371644425581346
-1.6583136094315176	-1.0810496523837574	0.7688806553584995	-0.02558036780129659	-1.6233967462562664	0.057614711744438614	0.021686603084632626
-1.669147845925661	-1.0811362051164233	0.7609941969890635	-0.020726168848272664	-1.6146574027444947	0.05810174293852709	0.02696154210550477
-1.679988924950173	-1.0808624852517823	0.7541420429073014	-0.016424536344639792	-1.605611401667698	0.057854799414568114	0.032694864311350214
-1.6900873864615436	-1.079671920283782	0.7472571509695927	-0.013388962873603888	-1.5964589796565503	0.057229537038734526	0.03882734907513287
-1.6986951980948333	-1.077321843714955	0.7403054043922415	-0.011680074882148464	-1.5873062204182538	0.05657717801319743	0.04556125475378806
-1.706881168851094	-1.074237105173539	0.734079903072997	-0.01129831429225947	-1.5774128312957578	0.05663081920000298	0.05284941238649375
-1.7139405193063537	-1.0704442510835712	0.727632726276719	-0.011814460573757679	-1.5659863257383606	0.056964981119234065	0.06014595088190751
-1.7203858723389298	-1.0656426119650497	0.7212000196228063	-0.01268518249511301	-1.552945409484934	0.05756017928634906	0.06733908028563815
-1.7274473147613478	-1.0593469994549702	0.713615218644907	-0.014570014337810286	-1.537859765459354	0.05882858066996161	0.07450491922424547
-1.7341801806695758	-1.0519309810338908	0.704806614590634	-0.017178151928839133	-1.52157384078419	0.05994414652188655	0.08084833147848793
-1.740168175589973	-1.0438167679506754	0.6955042145455466	-0.01984513776098605	-1.5042198430535807	0.06180717193321218	0.0863678564636112
-1.7456908387819676	-1.034807659303546	0.6860338230715375	-0.02262464461594134	-1.486387330473907	0.06449220383313073	0.09117888546292968
-1.7513912678171064	-1.0247569610977352	0.6772389045416416	-0.02547387844617334	-1.467922228486657	0.06785982909108662	0.09569717360882668
-1.757530137733122	-1.0140764869477723	0.6690210017602423	-0.02815372544981201	-1.4493937302838242	0.07183161637021462	0.09976745204763479
-1.764403269365209	-1.002869908848511	0.6613148853985862	-0.0309040655474436	-1.430749096226272	0.07629323991515823	0.10341827149502744
-1.7715334005420251	-0.9909652465572832	0.6537346654105414	-0.03362126454428061	-1.412063552577509	0.08029800574673845	0.10669595911021913
-1.7801293435479815	-0.9787617834819843	0.646968699665236	-0.03706018165880313	-1.3940843691928346	0.08403826408657987	0.10952119317230749
-1.7892926078188138	-0.9663519911965214	0.6401770504529454	-0.04050480602662587	-1.376537344789819	0.08744472375243445	0.11199094754940694
-1.7982400961824616	-0.9544317753524857	0.6341733012237585	-0.043878939546485744	-1.3593616917202154	0.08990796690662874	0.11433741648388264
-1.8078343059910236	-0.9431990145310889	0.6284577422700304	-0.04777244798602776	-1.3423530126963947	0.0919880190633868	0.11684783010118881
-1.8168194938098894	-0.9314463062445455	0.623015511055744	-0.05306171152797594	-1.326072261526218	0.09311572747970073	0.11910832946267792
-1.8263116019048347	-0.9197798821789855	0.6166900281901491	-0.058640947179305264	-1.3101992195227392	0.09246527838542143	0.1214655973698758
-1.8350409756328852	-0.907681558804848	0.6090423907449225	-0.06522161992884501	-1.2955692942483654	0.09036290158234071	0.12331362821948648
-1.8425499025571075	-0.8953419953617615	0.6010314060612636	-0.0727991319888883	-1.2816463844703987	0.08668219048687079	0.12503634201960429
-1.8492174021792827	-0.8827589764077876	0.5919819976526266	-0.08026744456738746	-1.2684563274963052	0.08170273724710471	0.12642352577757182
-1.8546403275273398	-0.8703575798849084	0.5820991513895475	-0.08831353726894162	-1.2560382582711567	0.07575119898097984	0.12742006020188257
-1.8590800198211144	-0.8577055046208091	0.570235124914144	-0.09666386794202107	-1.2435915356515748	0.06855571039063395	0.12884306839418358
-1.8636975704886378	-0.8448915601333139	0.5571742082335354	-0.10546698972285168	-1.2321768204429715	0.06062401340365664	0.13002857942001644
-1.8676038770531542	-0.8317213678189068	0.5437320973951733	-0.11477377171019644	-1.221591569645804	0.051586592419058525	0.1312712239436642
-1.8703610053083983	-0.8184076277817124	0.5301357831549551	-0.12439812651991065	-1.211815332004454	0.04146727329861516	0.13263454555680726
-1.8727338890589922	-0.8051590070146799	0.5159806850061192	-0.1340375448489465	-1.2020434911554685	0.030176982297979268	0.13437886435774474
-1.8742522193683036	-0.7913812995672023	0.5023503398238102	-0.14413991807512258	-1.1921473660140323	0.019098781578963064	0.1360371397651458
-1.8750104185146999	-0.7777639856959296	0.48939810985683974	-0.15383770094030882	-1.1813717793753014	0.0074217261126553295	0.13760727312997909
-1.8755504047186513	-0.7643632065571545	0.4766974815903294	-0.16311944965352784	-1.170560226224115	-0.004964124122749716	0.13897339937869752
-1.875801873050078	-0.7514429489883696	0.4642618941283494	-0.17280567594402463	-1.1605384058567694	-0.017960498149686394	0.14025587317605379
-1.8756224956912306	-0.7388498989464563	0.45206198403264014	-0.18271937223842907	-1.1514993501362631	-0.03189196888757954	0.14176167638928866
-1.873979299562035	-0.7266073448283749	0.440892752132995	-0.19232329469311332	-1.1445976342563196	-0.0468898948155803	0.14260960550337598
-1.8705471903068438	-0.7149682882856186	0.43058330131366807	-0.20231457347435527	-1.1385642834690584	-0.0628080707511362	0.14334262119179408
-1.8656494521921168	-0.7036003526548692	0.42095983361311107	-0.21200124590939734	-1.1335937325359724	-0.07913085967603005	0.1430957083468628
-1.860447657556005	-0.692136604196177	0.4114790112910629	-0.22102430224928576	-1.1293547323512683	-0.09630841170732221	0.1416050642102703
-1.8544837392077846	-0.6811540446659242	0.4031013352139452	-0.23037666338701507	-1.1260351434944815	-0.1142502157225685	0.13926516949711792
-1.848068298639206	-0.670690878441298	0.3947714235309175	-0.24036031147264902	-1.1238720491901073	-0.1335951980834074	0.13610217221501725
-1.8420757858991297	-0.6608726012697766	0.38657725307899454	-0.2514861262105028	-1.1227115687762868	-0.15380923399027038	0.1319894583758957
-1.8358385545617995	-0.6518238786367584	0.37853081547005224	-0.26355546634558985	-1.1223630481362992	-0.17448935522999362	0.12670968103174307
-1.8295198267848656	-0.6436164360833163	0.3708966477582606	-0.2768660202343015	-1.1224314249458336	-0.19561398942709876	0.12043598526809782
-1.8239734421382132	-0.636499196946599	0.3640179577372292	-0.29128010782635116	-1.1226833959919675	-0.21661653831593888	0.11317466745425743
-1.8199881769123143	-0.6304773038816164	0.35796530790792724	-0.30704864669096643	-1.1222341462029777	-0.2374332809882967	0.10440838785850828
-1.817209312279318	-0.6256045163315925	0.3524914009205146	-0.32321091406073327	-1.121275202167431	-0.2584175523598229	0.09489336501370627
-1.8160799165435382	-0.6220713276617325	0.3472495880467279	-0.34009178918490096	-1.1196114286909649	-0.2791528878035082	0.08536961057799591
-1.814745465936203	-0.6200517603809622	0.3430452038219908	-0.3583278453798113	-1.1178033003737702	-0.2995821838570332	0.07523952570942087
-1.8139474151634378	-0.6188479840164555	0.3392678134366319	-0.37713248077952816	-1.1159809261873754	-0.31927284615451423	0.06412945380542948
-1.8138390074150816	-0.6188941809851511	0.3364904653429892	-0.39599814958110136	-1.1139102360113566	-0.3385784220815701	0.05272585108321207
-1.8137317779439024	-0.619832198737168	0.33500755265291376	-0.41472551833443405	-1.1118905236984682	-0.35720575105033814	0.04107116436869391
-1.814747610350027	-0.62231014836081	0.33527446857332843	-0.43370168985227114	-1.1097545358727166	-0.3755268759037233	0.029376475287187412
-1.8167055578346116	-0.6259679834523272	0.33772955117947	-0.452426780269882	-1.107229790427789	-0.39373238187501786	0.017189423131167635
-1.8184442956706397	-0.6297026431455914	0.34232471668763625	-0.4705541807497517	-1.1047918614449042	-0.4120985521767594	0.0047449789782913615
-1.8201894607633622	-0.6341520845638032	0.3490369346906567	-0.48843175459603855	-1.1025747417704657	-0.4307512031828279	-0.007339771423448348
-1.821831050191645	-0.6397183908183335	0.357812171211856	-0.5059369432605313	-1.10246082263782	-0.4491146226396257	-0.019837725478539694
-1.8231814318260757	-0.6464881243079375	0.3692403357160662	-0.5235105786540738	-1.103933302776866	-0.4674878475040802	-0.032480558403286494
-1.8258892214647724	-0.654230226240855	0.3832317589853425	-0.5401562274656416	-1.1068382959996368	-0.48526837386691085	-0.04477100573952829
-1.8291643789815861	-0.6631921003679156	0.39946080349583696	-0.5564372706244586	-1.1104066726309392	-0.5029284555143244	-0.0566599150263931
-1.833001219915545	-0.6732044499545673	0.4170266879527184	-0.5728396739397223	-1.114901405399978	-0.5202149647698269	-0.06830832226598264
-1.8367879261126314	-0.6846442076041631	0.43567733759109434	-0.589113351991732	-1.120654572248369	-0.5368656104255244	-0.07999211223312766
-1.8400750823819527	-0.697163924806266	0.45504520166252244	-0.6049320825280193	-1.1271187782624204	-0.5530950924672777	-0.09205502055334239
-1.842837200133418	-0.7107411443630964	0.474517697168702	-0.6206164382515734	-1.13325918949468	-0.56891268127283	-0.10387879013933535
-1.8455353862051047	-0.7264567259561249	0.4940448537648998	-0.6363906872183764	-1.1401584196345937	-0.5839466632438282	-0.11619387785107932
-1.8478053351169177	-0.7434813455073458	0.5140465050600558	-0.6518426118956838	-1.1468774973591465	-0.5980586000673643	-0.12882208260310316
-1.8509566003014133	-0.7612079898566	0.5346331291192518	-0.6676093664791839	-1.1527298624212061	-0.6117978617553761	-0.14149692648978401
-1.8553927153762293	-0.7794718221741724	0.5554453706464204	-0.6833780143765368	-1.1578289340594488	-0.6243215610658581	-0.15516976414342207
-1.8596250374805998	-0.7982180117100881	0.5766250703230744	-0.6993918414510545	-1.162345713482531	-0.6364255348321686	-0.16955641290093432
-1.8646054108554866	-0.8183999395202484	0.5977022539493586	-0.714129543951057	-1.1670448103427131	-0.6479941745825903	-0.18404787709420456
-1.8700715778387407	-0.8393572216973697	0.6196857045061159	-0.7278453002524725	-1.1717066575383666	-0.6580987664914184	-0.1984877423826171
-1.8768218244606614	-0.86047239127009	0.6419279061238157	-0.740679984081265	-1.1761885427481669	-0.6678094305223123	-0.21316355827803068
-1.8852207159389558	-0.8818831215318141	0.6645306894490384	-0.7524081627676171	-1.180319508364162	-0.6765244011795135	-0.2281498651175854
-1.8947356184612503	-0.9037022222078763	0.687520314244698	-0.7627500180350119	-1.185322528561754	-0.6840480434885203	-0.24369120535114325
-1.9052913111618504	-0.9255453135066685	0.7110905820871867	-0.7714321443970573	-1.1895904035523768	-0.6911263707587293	-0.2593438658865796
-1.916416495859132	-0.9472607363581211	0.7347907794314386	-0.7786508573407224	-1.1941157542057155	-0.697706970737348	-0.27489990995200614
-1.9275823277967599	-0.9691601494012454	0.7583525509894089	-0.784937895618942	-1.1981156514165625	-0.7032520996362566	-0.2900803636663601
-1.9385847479639677	-0.9915395363068754	0.7816890644683661	-0.789863111816955	-1.2025813759571946	-0.7083579571527009	-0.30509860296634506
-1.9504928929923318	-1.0138121861378944	0.8047180441178317	-0.7933673120180572	-1.207010900752387	-0.7126964094539858	-0.3199878733055491
-1.963380452194402	-1.0358928388873043	0.8280029164950251	-0.7965826835352418	-1.2108847947519243	-0.716377675525297	-0.3352613612472861
-1.9760612751359397	-1.057816445678663	0.8508317116105206	-0.7993332660440724	-1.2149704414674642	-0.7203062091046826	-0.35154827301124913
-1.9893558474258035	-1.0803050475652527	0.8733716655397448	-0.8019681194233363	-1.2191904255470853	-0.723735088669767	-0.36800335770779313
-2.0032314649311314	-1.1024551319854368	0.8953354752052449	-0.8042962763162305	-1.2236766588434222	-0.7271975133932413	-0.38433690595705805
-2.017546670590126	-1.1244254745923479	0.916880006268096	-0.8068440532590283	-1.2277395720792246	-0.7307612463821395	-0.40031829594327795
-2.0318195565803587	-1.146091602572086	0.9379754219505143	-0.8093615111021952	-1.2313473242903046	-0.7337161016595916	-0.4163519881694763
-2.0474930012875268	-1.1684122206067027	0.9585092064923082	-0.8123763055639025	-1.2338612357482277	-0.7357064857570595	-0.43255626963270516
-2.064432377686235	-1.1909673577426116	0.9786243259756155	-0.8147302952715298	-1.2356466506059391	-0.7368924691963329	-0.4493804210603926
-2.0819808843803065	-1.21327087961195	0.997998474141214	-0.8172467772625535	-1.2361019809343843	-0.7378518168229623	-0.466125841340533
-2.0988674114588974	-1.2359148895527317	1.0169021258447395	-0.8202796182865865	-1.2366630185416096	-0.738405886496438	-0.4829728678314769
-2.1154216516035116	-1.257324452316605	1.035150528226631	-0.8230050350301279	-1.237163438086777	-0.7382799841482468	-0.499688035362668
-2.132536571252833	-1.2788939520808182	1.0532799435787557	-0.8251739748526626	-1.237072151029696	-0.737321901978156	-0.5160860457658356
-2.1488704179410427	-1.2990917592035083	1.0715455835285883	-0.8262582635204849	-1.2369815905348236	-0.7363195210614211	-0.5324375813504652
-2.1642118940622406	-1.3188241697788636	1.0897775359554578	-0.8269740154747418	-1.236504323757954	-0.7347731801487846	-0.5483522766287305
-2.1784424208112556	-1.3379088357005209	1.1080043942591709	-0.8272029242189722	-1.2356568926831761	-0.7324512622128275	-0.5637820359284922
-2.1916008716970796	-1.3562751162552171	1.1252085038511552	-0.8266228310297299	-1.2353642046766224	-0.7299675691802432	-0.5788402268179276
-2.202510650136811	-1.3733063149592972	1.1410428988413357	-0.8251223338205135	-1.2356495209737204	-0.7277340501526065	-0.593326951477998
-2.2118325860894745	-1.3891848679747631	1.155773304227215	-0.8232107007696765	-1.2365784281629189	-0.7252227256368077	-0.607816930335551
-2.219677950851336	-1.4039932809817495	1.1695854430274584	-0.8202424563182475	-1.2378597876112332	-0.7225507621958306	-0.6221384454712844
-2.2270240635905654	-1.4177533026511306	1.1819033654358093	-0.8159243093253206	-1.2382492665192544	-0.7199714257855981	-0.6361507031767781
-2.2336326501708643	-1.4314121108673552	1.1925988767005709	-0.810444295592902	-1.2384897313703955	-0.7172368453784036	-0.6502914088420397
-2.239101329029388	-1.4436365645150735	1.2009981199150137	-0.8039172979555351	-1.2387224702259034	-0.7146014434932334	-0.6642195811679996
-2.243784264360636	-1.4549249715727097	1.206379320650561	-0.7970767026023391	-1.2389057548026676	-0.7120180484940065	-0.6787474933954158
-2.24718302167401	-1.4657393374573247	1.2085232184259302	-0.789442226322716	-1.239327251159568	-0.7099960409874391	-0.6943448171816442
-2.2501028674467216	-1.4762023873947445	1.2073070779846147	-0.7808367762223726	-1.240052114824098	-0.7083690312077651	-0.7104043779673184
-2.2532340652747664	-1.4866204130841332	1.2034324072950184	-0.7720741815379569	-1.2405206475264716	-0.7069337554824211	-0.7268489883861726
-2.2574227400435265	-1.4965494436543378	1.1975385237136067	-0.7631322152636352	-1.241040330934833	-0.7053242830509446	-0.7438600449899719
-2.2614058528165586	-1.5058465602998719	1.189282087387297	-0.7541181678447179	-1.2404187050413908	-0.7043440239102212	-0.7604233329411023
-2.2653722545913184	-1.514043493981035	1.1789449458564076	-0.744655003624074	-1.2389294349880327	-0.7035851963389095	-0.7773152208217347
-2.2691551156470253	-1.5218061242850907	1.1671932841115826	-0.7355477708654604	-1.23714662144748	-0.702964879377807	-0.79445795552253
-2.2725169682869035	-1.5290221821411267	1.1533622781437458	-0.7264361111171775	-1.2344638269293042	-0.7031714032852882	-0.8113545233312225
-2.2756867287576323	-1.5356307920869614	1.138847643713462	-0.716916689534663	-1.2300471911329733	-0.7036005690276835	-0.828944174331194
-2.2796253620263602	-1.5415489001016784	1.1236466393136115	-0.7072346793349863	-1.223313500060078	-0.7039927289962596	-0.8461251468065198
-2.2841756640485427	-1.5463117541838551	1.108608945531528	-0.697342208751688	-1.2140525455355908	-0.7039040519354509	-0.8627945856279571
-2.289295905954477	-1.549704869660871	1.0938288148500879	-0.687185991743645	-1.2033387413551258	-0.7032517541160056	-0.880092919652667
-2.294623985738128	-1.5514831340183537	1.0793252947337184	-0.6765662697083576	-1.1908583244929363	-0.7021089962939473	-0.8973802636006312
-2.298813407518199	-1.5518220765767927	1.0641754958674763	-0.6651957343222827	-1.1766072504118714	-0.7005904808908117	-0.9144923499015774
-2.3022844557733437	-1.5509579236650426	1.0483511434724944	-0.6535485397354791	-1.1617082480035599	-0.6983122977207852	-0.9319431320163314
-2.3052715303746814	-1.5497268750382198	1.0315525163701262	-0.6420466054073847	-1.146314228982286	-0.6953197057900723	-0.9488600771675515
-2.307929831714888	-1.5470707102856212	1.0134747805669087	-0.6297796596013335	-1.130157881371123	-0.691787273678679	-0.9654141172968405
-2.310377625380819	-1.5433312394764103	0.9949390427128668	-0.6178636296777452	-1.1129899778124452	-0.6872960363248799	-0.9822892803522407
-2.3127381714225352	-1.538930745041137	0.9757686254587292	-0.6068829623805001	-1.0950495468539914	-0.6830034718725625	-0.998907945028308
-2.3138280080665967	-1.5345273453436705	0.9568207484373985	-0.5958836373738433	-1.076893740334665	-0.6783607691082904	-1.0150840711772944
-2.313570748078172	-1.530213829305383	0.9385654009619773	-0.5850118930804783	-1.059291793143233	-0.6735313576677402	-1.0310018091270912
-2.311997855789924	-1.525912242865203	0.921401011890423	-0.5749207163542166	-1.0414485435146215	-0.6689909160499676	-1.0460769700679289
-2.309298118456096	-1.5216218561865589	0.9041104989872712	-0.5659532981728865	-1.0233850370046145	-0.6640524082564081	-1.0606815760040607
-2.3064859819165937	-1.5172708459752808	0.8883721486746763	-0.5579268047224103	-1.0057658709723196	-0.6587721331846759	-1.0757421235814826
-2.303264630527582	-1.5130984806873957	0.8740871641047405	-0.5497967955146945	-0.988520712295915	-0.6539467708945073	-1.0911478975360636
-2.29969738309876	-1.508900170375234	0.8613037581442329	-0.5420548272949401	-0.9708698398521765	-0.6493432210191104	-1.106598902759792
-2.2956663802974924	-1.5048523449355968	0.8497667478589443	-0.5348412362938981	-0.9529934407869168	-0.6453949830393086	-1.1218222207619077
-2.290405193200896	-1.5005494165206514	0.8395080597001285	-0.5276933023130088	-0.9354562183887797	-0.6416926399421663	-1.136216092001678
-2.2843853257382394	-1.4966294882505993	0.8297978134231676	-0.5202106618021415	-0.9182575974920203	-0.6373779508142898	-1.149899133518334
-2.2783282411270833	-1.4923818517202123	0.8203795396623614	-0.5134212041244579	-0.9013038997931176	-0.6333778865631717	-1.1632218518457538
-2.2722318665808166	-1.4880418617895692	0.8095089180674293	-0.5076716908331836	-0.8836228286998579	-0.6292112440197594	-1.176290015853446
-2.265990060493814	-1.4833756737434762	0.7979639045703453	-0.5021644242494328	-0.8661616340435591	-0.6250216428505898	-1.189029612532534
-2.2606762987316933	-1.4782839280667552	0.7869610000721139	-0.49651743515432245	-0.848766387688675	-0.6215859764370371	-1.2015031581725963
-2.2551239234790046	-1.47282113253088	0.7757086521375114	-0.4909342974879396	-0.831289663029432	-0.6189487082156517	-1.2128649849149737
-2.2490762433112814	-1.4670480208814634	0.7647539709446014	-0.4859956235437913	-0.8139771321823106	-0.6164690806084303	-1.2228713441979278
-2.243406280657141	-1.4617048731649362	0.7541813897247431	-0.4815600502768503	-0.7977333121773489	-0.6138079662389754	-1.2326820934619747
-2.237959416309145	-1.4561270917741178	0.7438613442075914	-0.47787792184448663	-0.7816310965590643	-0.6100406693233054	-1.2420063430523818
-2.233822877345782	-1.4514227738222938	0.7336302142106197	-0.47492195797689235	-0.7659145899091849	-0.6063336823548658	-1.2513527527776112
-2.2303997039988985	-1.4455299148566934	0.7240316085207976	-0.4730806366581296	-0.7503518459215032	-0.6023545273405643	-1.2608042662766608
-2.2267044963172173	-1.4398009164072723	0.7150582551684477	-0.47170538810204227	-0.7342826871172833	-0.5971294716707196	-1.2700984190414557
-2.2235990474780105	-1.4333982205616977	0.7075180922566382	-0.4701287633145229	-0.7193119032651983	-0.5919688837308016	-1.279317446309898
-2.2213817230264703	-1.4260545558802302	0.7002519296168159	-0.4687007649751732	-0.7047618551335809	-0.5865124397402224	-1.2888344991722602
-2.2192127346451094	-1.4180509147807936	0.6946478198671635	-0.46809513213879883	-0.6904408002875845	-0.5806613332266849	-1.2985613273254704
-2.217968222374467	-1.4099353738138085	0.6901706845089595	-0.468479880702949	-0.6762467333283566	-0.5742319389945585	-1.3083486787295893
-2.2173405907185346	-1.4010442831901015	0.6863081295481441	-0.4698206566848088	-0.6619968069044536	-0.5679802964025292	-1.3182162197361957
-2.217265205790475	-1.3906055800756167	0.6832609595147023	-0.4721177523217494	-0.6475889904399597	-0.5617453849431017	-1.3279613918312856
-2.217682689338677	-1.379822466824156	0.680416994545122	-0.4750353271725176	-0.6341552567050658	-0.5557744252651421	-1.3379771867110526
-2.217888324348068	-1.3680530295093072	0.6788578116038833	-0.47846142913023004	-0.6206539586460309	-0.5499218662227136	-1.3477359224480343
-2.218678089286841	-1.3568007957193204	0.6788752450558098	-0.4823994661528591	-0.6074812416919133	-0.5445141030247541	-1.3573065891841525
-2.220230151113471	-1.3454473269505898	0.6809532353632628	-0.4867301678664217	-0.5947180360424478	-0.5396681372261921	-1.3662786427288565
-2.221926525269618	-1.3331469110895922	0.6848557139261424	-0.4916375771631477	-0.5811821966485426	-0.5344202282315171	-1.3745203275747946
-2.224019381618676	-1.3199414768961477	0.6907494633324864	-0.49740024717456705	-0.5669545482032369	-0.5292421591331804	-1.3818916025590127
-2.225859523092362	-1.3059832632329245	0.6958432974274196	-0.5035981854191528	-0.5527977028619034	-0.5241185238734591	-1.3885931297025145
-2.2267102753674215	-1.2915959309593539	0.7009062996408457	-0.5095088802672438	-0.5383210127122762	-0.5192867598041265	-1.394584594861852
-2.2279985600235164	-1.2772131607187571	0.7067808652101923	-0.5152225561999699	-0.5234622225730431	-0.5139055494247597	-1.4003949377812221
-2.229160600193942	-1.2640096972569557	0.7135815916131756	-0.5207732017826725	-0.5083559000265656	-0.5083679488741234	-1.40551313997061
-2.230114428401103	-1.2512094481989193	0.721090064455314	-0.5268490764282059	-0.4921789331016696	-0.5034221607915585	-1.4096737007672282
-2.2313943319926017	-1.2387811081965654	0.7288075553271038	-0.5338484147139201	-0.4753151806160555	-0.49830405014371437	-1.4134655549444683
-2.232267647754123	-1.2270036123828465	0.7352668092586769	-0.5421261386368339	-0.4585439942788123	-0.4933689905285513	-1.4157830975741414
-2.2329255332723505	-1.2154360617219808	0.7406928947475293	-0.551270802589546	-0.44229322611475186	-0.4892543672984891	-1.417757668671911
-2.2340598027402843	-1.2052028092688845	0.7447411378922957	-0.561505153597268	-0.427275245811301	-0.48586527318923156	-1.418867582043
-2.234973881112635	-1.1965907968271554	0.7475529080861236	-0.5728653212072702	-0.4131618430781491	-0.4831595257303017	-1.4191334303232166
-2.236485159179816	-1.1900426105168667	0.7509521635711955	-0.5847839001679713	-0.4000320074559253	-0.4811214405216321	-1.4185442620320716
-2.2396352174522454	-1.185129154974897	0.7549410137456265	-0.5982274567816445	-0.3877113231404832	-0.4797272141629013	-1.4172784919797692
-2.242655034186053	-1.181823214330372	0.7593208338998167	-0.6124849668271655	-0.37627013708651935	-0.47950683008514394	-1.4146007143650052
-2.2456734974850217	-1.1789221090728814	0.7636907144369132	-0.6278107234747908	-0.36485043656333127	-0.4803281388748849	-1.41077085073508
-2.248349402788869	-1.176742632933266	0.7691536895118829	-0.6441164141039453	-0.35464708265287626	-0.48104073617670784	-1.4060333140255625
-2.2504197822806056	-1.1748421775992253	0.7751390756468373	-0.6611365010671171	-0.34615963547201234	-0.4826700316734828	-1.4004911721785087
-2.2518586344769025	-1.173147808363837	0.7820941571920603	-0.6782680948857582	-0.3392914569295885	-0.483995442071014	-1.3948544562454033
-2.253304796960256	-1.1723802600198305	0.7896472391095182	-0.6965914671915903	-0.3334821641481353	-0.4851049111391486	-1.3887536209969953
-2.254672532915405	-1.1717079910416996	0.7980413009149379	-0.7162870295417507	-0.328239752106839	-0.48653990714885387	-1.3822892677579521
-2.256709514909981	-1.1713509330402019	0.8070301249717864	-0.7365470811458381	-0.3242425137667452	-0.48797454878645824	-1.3754435190020227
-2.25983554764747	-1.1705988436833807	0.8169672730637632	-0.7574063463683616	-0.3219641783163616	-0.48971856142806125	-1.3679181271744605
-2.262695371564536	-1.1700225127535289	0.8269552948703232	-0.7786228897427363	-0.3206701312916715	-0.4915916890184254	-1.3598332382901537
-2.2661933364261295	-1.1692356581355818	0.8366870125599426	-0.8010900361410893	-0.31992551347589715	-0.49344803860036135	-1.3514687281167328
-2.270438077167977	-1.1682239699291153	0.8461598321943882	-0.8241232576989785	-0.3207742582260637	-0.49537351542121955	-1.3424762687940537
-2.2756044892329146	-1.1675193489661864	0.8554251836110633	-0.8474841325900556	-0.32290878402119466	-0.4972059926033791	-1.3336108842219683
-2.2824562436108686	-1.1671091608922732	0.8643446460099202	-0.8707049197168528	-0.3262751818697701	-0.49851271893923166	-1.3244079480049442
-2.2911174053045356	-1.1663727935253354	0.873292967220912	-0.8942301427969456	-0.33044897260859435	-0.5002796269072821	-1.3144243286779342
-2.3003049660155694	-1.1655563455543991	0.8820142651422727	-0.9168050826893174	-0.3355842728451951	-0.5021507551508485	-1.303504367016156
-2.310389804935638	-1.165490804387471	0.8919880180559836	-0.9380447519070163	-0.3420941962358736	-0.5035710291155551	-1.292128786825099
-2.320897868904801	-1.1656850001092138	0.9027057501616831	-0.9582445509864287	-0.3493896256460067	-0.50449956805837	-1.280364312800423
-2.330337608708117	-1.1668650631394133	0.9129919118905745	-0.9778931395761588	-0.35686169315740907	-0.5051632489035724	-1.268250323393416
-2.339711083965917	-1.1682009804635456	0.9233984278333089	-0.9964982066958864	-0.36518373556951167	-0.505467392419283	-1.2559743390780227
-2.3498080358764777	-1.1700632766268484	0.9336185514408548	-1.014223305463601	-0.3745156412735464	-0.5059216427005127	-1.2434831114482832
-2.3601636953979233	-1.172395355401999	0.9438837237345254	-1.030294138260816	-0.38394306391609895	-0.5066144307090409	-1.2306725528376317
-2.371269465615095	-1.1752377016559068	0.9536972178944267	-1.0447892947229218	-0.39296136913049884	-0.5081732977119419	-1.2167856564142565
-2.381762543200983	-1.1791125331875991	0.963516521318222	-1.0582212709440946	-0.4011868170387942	-0.5102992882185149	-1.202096549728434
-2.391858449034307	-1.1843971964863482	0.9734679435489897	-1.0701388070000653	-0.4090226073495341	-0.5130829327995098	-1.1868340357132476
-2.4031781110780726	-1.1904774198279178	0.9834567502348301	-1.0814537013838907	-0.41614438719590785	-0.5165014566249635	-1.17077260462629
-2.414743159337741	-1.1967207552790917	0.9923179542352196	-1.0924014525790986	-0.42162860173828687	-0.5204498995054665	-1.1536545025009761
-2.425884571784703	-1.203490387767782	1.0005776545510994	-1.1027655595529553	-0.4255691727228816	-0.5253548470565882	-1.1352138804675147
-2.437370860243403	-1.21082525474715	1.0076480192791022	-1.1117753779603108	-0.428250588579321	-0.5304342050881243	-1.1155918014172503
-2.4493896686404812	-1.218588691156926	1.0141442912031022	-1.1197430005447742	-0.42928267937584946	-0.5359027820785648	-1.0952229036136178
-2.461409838195977	-1.2270190261469582	1.0196160130199188	-1.1262586831666683	-0.4289093111573494	-0.5410267292932517	-1.0743846455434791
-2.4732271555217658	-1.236291094873906	1.0241401592682278	-1.132700569022727	-0.42743896995707686	-0.5461775518479137	-1.0532398763035453
-2.4844496680443693	-1.2457442679514938	1.0281570613739817	-1.1391335701941196	-0.4247754052586153	-0.5509351925594779	-1.0313943499935712
-2.495569325957869	-1.2551975409863614	1.0305977296420321	-1.145367086537854	-0.4206587750423486	-0.5558098702978985	-1.0096256990372927
-2.505890070170151	-1.2640536783024492	1.0316272301405813	-1.1514510553492032	-0.41560441633006406	-0.5600676279017863	-0.9877724397008847
-2.515411730526435	-1.2725434228750807	1.030870505803139	-1.1568340992353046	-0.4101264871778894	-0.5640469614012115	-0.9658328192015888
-2.5247718514473214	-1.281324361599251	1.0288955704504958	-1.1617898502793795	-0.4050036762821962	-0.5678478041954119	-0.9436715905660196
-2.533737786771993	-1.2906595908565817	1.0250239297472825	-1.165977487153162	-0.3998431860402322	-0.5713066722330542	-0.9218245528653477
-2.542107498983244	-1.3001361036293007	1.0211531449483493	-1.169824997613908	-0.3945033923642867	-0.5748479093510305	-0.9004911515809577
-2.5496071252504064	-1.30996863384448	1.0162951392972923	-1.1737000834105558	-0.38969448671410073	-0.5778539335303792	-0.879146818444011
-2.556372265157649	-1.3197444475625335	1.0105957212239518	-1.1777585446932624	-0.3854115844362788	-0.5809335067072852	-0.8575126826070556
-2.5622034042536	-1.328814692589613	1.0036274404362768	-1.1814432146763765	-0.3816962272782519	-0.5839460017559739	-0.8362329161557478
-2.5669586144862935	-1.3373085603675874	0.9950502285486951	-1.1841449722695867	-0.37926617249090805	-0.5866509826024826	-0.8162396793789666
-2.571223671996238	-1.345060916864347	0.9858602507837997	-1.1858309999413812	-0.378930804404704	-0.5886470800441718	-0.7965955125096296
-2.57556139944393	-1.3526736229467635	0.9759675673559729	-1.1861729754449593	-0.37962257856304726	-0.5904526443822136	-0.7778817247284469
-2.578307506386375	-1.3596691558258907	0.9653950577008952	-1.1858793764489304	-0.38117154763222655	-0.5919008700234066	-0.7600646087653866
-2.5793272608768776	-1.3659287413234447	0.9543696803195729	-1.1846042981125153	-0.3833957418277525	-0.5931860533072445	-0.743505449174011
-2.5792863402922577	-1.371535178425248	0.9436016026490401	-1.182603688736228	-0.3873129457505423	-0.5942442638489818	-0.7278859931034292
-2.577778049197081	-1.3769021292932306	0.9311668862670213	-1.1804153226374992	-0.39210418635754346	-0.5945159722747878	-0.7126056234112945
-2.5749512915443296	-1.3817460435845317	0.9177527921159561	-1.1774301411129018	-0.3981624344033073	-0.5946763960495024	-0.6982209523911405
-2.57194121825544	-1.3865332548184128	0.9036908665685355	-1.173682550296749	-0.40495405989268046	-0.5942729946657834	-0.684919798760532
-2.5680683936808903	-1.391968063614714	0.8896517946039326	-1.1685603233000987	-0.4133578002445027	-0.5933968146443571	-0.6726811157466659
-2.564349346271228	-1.3984885346795477	0.8757762530325992	-1.1632484147058997	-0.4221836393792151	-0.5926347026462471	-0.6613446463976558
-2.5600399135532856	-1.4060811926099988	0.8623101828140498	-1.1574184781934347	-0.43025332149570117	-0.5918444727914038	-0.650456382709012
-2.555261363375296	-1.4144933039510466	0.8493943105709929	-1.1514852602211054	-0.43766033865875864	-0.5912216634350395	-0.6400456459890123
-2.5508251968099533	-1.4237744087523285	0.8371395690618524	-1.1445731698918888	-0.44464836788927065	-0.5906100660448987	-0.6301056283556972
-2.5468165246921495	-1.4342223894603032	0.8251103116311846	-1.136493272084022	-0.45097610922229364	-0.5898787513779413	-0.6204936104029013
-2.5429873697369167	-1.445653860287353	0.8135193773121858	-1.1276677343920884	-0.4554627446761679	-0.5889459824597978	-0.6112314140182951
-2.539246836438295	-1.4582486192556583	0.8025157933724911	-1.1179188166607388	-0.45838495260998163	-0.5884385209351588	-0.6023570616335161
-2.535618974101735	-1.47198966739963	0.7917033155117532	-1.1074795243515971	-0.4594665440250551	-0.5881684891789817	-0.5931966421742427
-2.5314567866388487	-1.4865223415089783	0.7817241813729205	-1.0960769759750646	-0.46026996064420606	-0.5881652383642045	-0.5836175326080963
-2.5267023547428265	-1.5019108023469652	0.7716963562378907	-1.0841998009327976	-0.459276014047042	-0.5876535159881119	-0.5738452992681866
-2.5213619861987904	-1.5172180116374074	0.761157997922842	-1.071860296542116	-0.45689838299789887	-0.5873207472612375	-0.5633919901995648
-2.5156759896685035	-1.5329484586657611	0.7497333192415401	-1.0593941154545454	-0.45392530764713285	-0.5877828855349578	-0.5529623723922352
-2.5088767923888353	-1.5494846414337222	0.7376986434671902	-1.0470997799041375	-0.45032623575145786	-0.5882973896144909	-0.5426890647452254
-2.5016596927203465	-1.5666225114588672	0.7253776064985897	-1.0350665205996423	-0.4463225267389577	-0.5887260254413915	-0.533539562734278
-2.4938397351829353	-1.5836168386105558	0.7125020873863597	-1.0231903698158347	-0.4425025725995044	-0.5897496348786229	-0.5252028044415813
-2.485302826824034	-1.6006062179820542	0.6990404350811463	-1.011722960468712	-0.43888531655285273	-0.5915638258836724	-0.5179486047770601
-2.4770191525367515	-1.6169222883071375	0.6855113398054036	-1.0005565900472484	-0.4361768938543003	-0.5933382301024042	-0.5117444297363596
-2.4689240046600127	-1.6328178884806708	0.6721884975245014	-0.9897847712775487	-0.43432127056057346	-0.5953539000595762	-0.5066704834335836
-2.4603766553098207	-1.648043525199871	0.6586684575706714	-0.9791489385747518	-0.4328282484022156	-0.5973834938988706	-0.5029755419365578
-2.4518638319757193	-1.662356488292356	0.6449645703871947	-0.9691752451818041	-0.432054963293024	-0.6001848032675253	-0.5000943801710371
-2.4426971268414404	-1.6765285783620512	0.6317284083347321	-0.9585768885863263	-0.4326242826945841	-0.6032945804496483	-0.49835588238056544
-2.4328749799110283	-1.6896489245403838	0.6186422067450681	-0.9474817545954752	-0.4342373012053462	-0.606123029180207	-0.4974687634300386
-2.423004000265068	-1.7017680106188449	0.6045566047645003	-0.9355982449180092	-0.4371932723235174	-0.6085058312645362	-0.49687896497495226
-2.412516727144359	-1.7133313426760266	0.590137285656058	-0.9233925227488579	-0.44180771701262955	-0.6111827495756068	-0.49627128194540554
-2.4012506800592934	-1.7255277425614002	0.5755369551781078	-0.911271111593043	-0.4476126103129933	-0.6137170131411032	-0.49578798486336
-2.3901052977514343	-1.7385670118655314	0.5606138715802464	-0.898557110788233	-0.4549293380375979	-0.6156395583676835	-0.4959686691304272
-2.378544743797844	-1.7520984911020945	0.5454157245656146	-0.8851963099339851	-0.4635480123890344	-0.6179254261007765	-0.4968390675259415
-2.3659274679539966	-1.7661484874900337	0.5297381047192595	-0.8713382866145505	-0.4736997329779605	-0.6200529557644634	-0.49823641434356797
-2.3525644259746206	-1.780722443183702	0.5142755792862295	-0.8569774702214408	-0.4850858045991644	-0.6225870899864766	-0.49973208198718083
-2.3393277790672493	-1.7964743935787546	0.4988931947444384	-0.8411873169264795	-0.4983189946831027	-0.6253450016710002	-0.5014019201685174
-2.32625025810586	-1.8129720369613718	0.4834428908416566	-0.8250960821742712	-0.5129108116297636	-0.6283711740735087	-0.5038294923010616
-2.313084660278165	-1.830729127132623	0.4685783431034248	-0.8087975123313378	-0.5301630334658106	-0.6314483956351183	-0.5059011139710854
-2.300031523451999	-1.8497353339505027	0.4541715240314713	-0.7919839032111585	-0.5490773672600386	-0.6354997674378504	-0.5082282866084602
-2.287144375047358	-1.86997801640488	0.44032126560315044	-0.7748845392565528	-0.5686066577517497	-0.6398301889047829	-0.5112886290661938
-2.274753824340532	-1.8905100779017896	0.4263215569968919	-0.7570337398910377	-0.5885720956226044	-0.6444210655880853	-0.5149692999392506
-2.262446759734285	-1.9111330121914865	0.4124840634049294	-0.7391220360779108	-0.6095678101116955	-0.6492480843157461	-0.5180550808335451
-2.2506437876612013	-1.9323707089683029	0.398686510137929	-0.7210895667235198	-0.630133130669151	-0.6543388844393011	-0.5211584128289348
-2.240126597321291	-1.9541591895955934	0.38512996222303125	-0.7025043848774083	-0.6501774477266856	-0.6601279369692212	-0.5246695651808693
-2.230447719511649	-1.9757626476360426	0.37157768241192357	-0.6839859704899999	-0.6700207139512261	-0.6662176033457033	-0.5286778231355918
-2.22204626869246	-1.9975144142047894	0.3583890410520988	-0.6660562099172396	-0.6897139207156001	-0.6725867545270807	-0.5328556583557722
-2.214839659159934	-2.0190948340067	0.346008153857751	-0.648501903293605	-0.7094218509036911	-0.6782637512096126	-0.536326082297071
-2.2088366747644015	-2.040573593840435	0.3338045844007539	-0.630725328198353	-0.7281221502514688	-0.6844304861862428	-0.5400457335546052
-2.203576711902114	-2.0619808099020065	0.3230792466010749	-0.6131775291618564	-0.7464547756070736	-0.6905209072404762	-0.5437233842650966
-2.1994148838030596	-2.0834407039313967	0.31279536405475994	-0.5953410487146183	-0.7654187488820102	-0.6959870121520308	-0.5472322195060804
-2.196223633669121	-2.1047331065279202	0.3031537776835902	-0.5782125802604837	-0.7844348378372229	-0.7008323418347332	-0.5508519242196466
-2.1940649929404876	-2.125765477850715	0.29334068635597876	-0.5613213579430901	-0.8031108200079781	-0.7048926322948572	-0.5549041551866358
-2.193107157435619	-2.145231110110841	0.2841650179662936	-0.5445040961581291	-0.8223243567674475	-0.7084055718686815	-0.5591214996176836
-2.192872767277481	-2.1638955046743473	0.2752407405034532	-0.5280518671956921	-0.8425600880736454	-0.7110312541461185	-0.5629514877690962
-2.19322564627557	-2.1824135463428185	0.26581338542145755	-0.5109539846364922	-0.8626391770256452	-0.7128035089735114	-0.5672861444553425
-2.194043933693558	-2.2003854007136905	0.2558553983431397	-0.4936864460761939	-0.8816700664977619	-0.7136235276228694	-0.5716320596726567
-2.1949285859882655	-2.218072366392676	0.24516662719650176	-0.47590714838082265	-0.8996243922794969	-0.7142852051666378	-0.5761085482731219
-2.196396501352301	-2.2357771942632603	0.23347376411644755	-0.4581085196986168	-0.9166092778572288	-0.7138711590532375	-0.5805579537089078
-2.1987309829252832	-2.2527460997563082	0.219777506173464	-0.4402236842640877	-0.9329018460389921	-0.7125084499863629	-0.5851304744819021
-2.2010701498348455	-2.2684730857251667	0.20440173775022186	-0.42240698574853364	-0.9475628770436508	-0.7103138177337295	-0.5891251185178406
-2.203607899404756	-2.2833113922817065	0.1873801685663638	-0.4041504525376899	-0.9616497219288964	-0.708155557359856	-0.5928216766491672
-2.2061240682143897	-2.297421011965366	0.1693542780681302	-0.38540394943489	-0.9747990003750997	-0.7063366275873693	-0.596448801687061
-2.208175253594704	-2.311156892685245	0.15000030303075465	-0.36600209289525176	-0.9872957224221925	-0.7040760773391519	-0.6000815070054843
-2.210120685897705	-2.3243998536268595	0.1296004802293416	-0.34546652753752366	-0.9984700295155445	-0.7010296629458149	-0.6038158559943774
-2.2121979596580994	-2.3370107741988746	0.10860702832131665	-0.3247441693319787	-1.0081402609579337	-0.6970075598882755	-0.6073247736750316
-2.2148125980684705	-2.3485614223464304	0.08736701382037587	-0.30378815713071894	-1.0172529629363953	-0.6929409320955074	-0.611266282248385
-2.217430928613218	-2.359787601741138	0.06627977763043187	-0.28192577748672343	-1.0257573926433154	-0.6878853208217646	-0.6155569206677958
-2.219755365023473	-2.3700974665391876	0.04612658811849592	-0.2594032909726007	-1.033763699951033	-0.681890309266776	-0.619934999666466
-2.2225490575266575	-2.3796218633526336	0.027188334598509438	-0.23555807232067327	-1.0411796713773718	-0.6755195681622641	-0.6243018926310011
-2.225774804711315	-2.3887632076553262	0.008714039376893017	-0.21123452550427696	-1.047503065747302	-0.6691434517074275	-0.6284945525472363
-2.2287642096697837	-2.397510185637679	-0.008631515311590537	-0.1859631825594874	-1.0522868264055236	-0.66207523597132	-0.6321490614413385
-2.2323525813493745	-2.4062674956469277	-0.02478609936262756	-0.15993736593842456	-1.0562925148888989	-0.6539908291901696	-0.6351613301564163
-2.236825895207988	-2.414967837178222	-0.03999873460953331	-0.13394560176937934	-1.0597576222847918	-0.6448893585928975	-0.6377174767511598
-2.2412179482928223	-2.423429594959332	-0.05439176340232074	-0.10857534493289428	-1.0626367108249337	-0.6351591056869821	-0.6401357001116248
-2.2456205693380933	-2.4320555099193464	-0.06848856315289822	-0.08345596048377128	-1.0660114025556457	-0.6250967543113854	-0.6417062276025143
-2.2499190400627445	-2.4404985825408905	-0.08200726568943456	-0.05835276948129116	-1.0700401626743499	-0.6139064265431583	-0.6425098736771957
-2.254639884821717	-2.4482787759559006	-0.09566788920197486	-0.034714438603657374	-1.0745692372420252	-0.6025089043947607	-0.643195644275925
-2.2599499763351836	-2.455995026314048	-0.10929880277389603	-0.012272621782789414	-1.079556155868768	-0.5910653326072277	-0.6436241411887447
-2.264904392736102	-2.463928015088426	-0.12257057490908857	0.008668162775725491	-1.0847150568237776	-0.5797502755175519	-0.6438350578167853
-2.269561267233038	-2.471753741082448	-0.13573091216946231	0.028830659220846516	-1.0907058152025157	-0.5682314817305661	-0.64476802596853
-2.2750016862852935	-2.4795133070687365	-0.14852473685868883	0.0483309742622383	-1.098065262426894	-0.5562350708592496	-0.6464796757114757
-2.280561196277971	-2.485839705180406	-0.1615172990584119	0.06699951027843372	-1.1063101987315689	-0.5443036595682318	-0.6483658890335171
-2.2858634993635936	-2.4908881366971407	-0.17460316197258038	0.08510766534212362	-1.1149418959869273	-0.532363992210395	-0.6498744019678551
-2.2919010420056747	-2.4950250209966094	-0.18773008136344704	0.10333455248821903	-1.1242679784623077	-0.5206292481565279	-0.6512840970484135
-2.2986306272675967	-2.498111498470509	-0.20054390457781796	0.12134756649220411	-1.1331852603549835	-0.5090246676897814	-0.653025351900266
-2.3050773495027315	-2.5005796915386287	-0.2133057633032524	0.13895083982298867	-1.1404853275534568	-0.49727748839188946	-0.6552158654667111
-2.311860125332855	-2.5020449112550094	-0.22537939185212563	0.1570764844400948	-1.1470454843121425	-0.48524942611703864	-0.6569425632305985
-2.3186703981554717	-2.502321262667046	-0.23682971316827434	0.17576019013515787	-1.1527211689348653	-0.4730235180025784	-0.6590292687572668
-2.3259197646505263	-2.5013871677318837	-0.24783866955640999	0.19470654756249706	-1.1567499950775106	-0.45938136478886815	-0.6612792286458242
-2.3331777577346653	-2.499175356362791	-0.2582616280069113	0.21454412908863169	-1.1601689049182267	-0.4449488826963562	-0.6630168457123307
-2.3402594793038496	-2.4958606690468543	-0.26776509431218276	0.2348629826277348	-1.1628298102002121	-0.4299480772085781	-0.6643656883301188
-2.347070536982396	-2.4926524280482156	-0.2756744516630546	0.25593794003624437	-1.1642768253741418	-0.4150420488607534	-0.6658192352563213
-2.3535144665138845	-2.489604329212474	-0.28226233825471775	0.2779003816874512	-1.1659244631743741	-0.3997394785393406	-0.6677297476259711
-2.359721315671056	-2.4855238709977425	-0.28702210952148594	0.3000858928747586	-1.1671614874045664	-0.38410074724444715	-0.6695410827323922
-2.3656464773798795	-2.481519622878761	-0.290929780923477	0.32324063301935757	-1.1685486020898328	-0.3685112609483518	-0.6711126550158475
-2.370951590171131	-2.477091898598962	-0.29434957508284576	0.34844505269672876	-1.1703415712518843	-0.353081334003485	-0.6722250840271928
-2.3756744305302724	-2.4728175575064206	-0.29768178077450874	0.37486455962481813	-1.1713236639580533	-0.33838571590365374	-0.6730598846461262
-2.379932678089922	-2.46822884037701	-0.3007575315753868	0.40207107195566655	-1.1718261864936033	-0.3239202836726391	-0.6731967974710449
-2.3835630094274918	-2.463139148611476	-0.304100995458598	0.43020751850957933	-1.1729044928009384	-0.3099843116135119	-0.673018307507752
-2.3872225630488204	-2.4576847665795096	-0.30683456107637996	0.4583019166662961	-1.1734103855831546	-0.2966425376254674	-0.6722738702646303
-2.3906585588569658	-2.4521056131850734	-0.3096179855953493	0.48690043965856594	-1.1735824037943863	-0.28410353187034315	-0.6708224380892065
-2.3938202303981204	-2.44614146418297	-0.3124575816306749	0.5162036779575035	-1.173251007698384	-0.2720846870836565	-0.6683763521231747
-2.397352622766755	-2.4399310847394804	-0.31510770057886966	0.5459778960318314	-1.1722498177888037	-0.26134571939148227	-0.6651339071210007
-2.4005238162300615	-2.4336087806053284	-0.31825407665946454	0.576487170094267	-1.1701801055868135	-0.2513480165690228	-0.6614671593474506
-2.403324018162315	-2.425995872339836	-0.3205127839284832	0.6062305546613778	-1.167178605033233	-0.2417146003448285	-0.657257211009151
-2.4067943311105147	-2.4174651824031415	-0.3218596049767227	0.6344708202849736	-1.1639557485008003	-0.23321780474282636	-0.6526935764032491
-2.410786141896377	-2.4078929114441823	-0.32305364142545634	0.6627474610871792	-1.1613525121491317	-0.22524994818194216	-0.648200795844931
-2.414890406566491	-2.397026353507455	-0.32407783860816275	0.690955092197042	-1.1597964499401872	-0.21814232681873802	-0.6440857166538301
-2.4192017868031077	-2.3859817173868354	-0.32440940864093254	0.7188127234746121	-1.1590862295803253	-0.2117286961655998	-0.6398553745009967
-2.424089869010437	-2.3747944581378535	-0.3240897907760519	0.7468556600356687	-1.1599643094664147	-0.20630818652110763	-0.6367053237453257
-2.4286563191147503	-2.3636659154413704	-0.3237372085764029	0.7748787484028422	-1.1623240281092089	-0.20122129717046716	-0.6339349250964783
-2.432403915059134	-2.35226013925323	-0.32387375316786865	0.8019854073772047	-1.1662821017674811	-0.19591387300537533	-0.6319304374835002
-2.4356024041286823	-2.340745642884216	-0.3237375978353883	0.8276479313123216	-1.1711468871152289	-0.19067038835056255	-0.6307283582569216
-2.439191813153262	-2.3291910292850044	-0.3229202635959286	0.8514288211912919	-1.1782283084699416	-0.18621001607224758	-0.6304720378251523
-2.442623696186232	-2.3182248775518217	-0.3222439152252306	0.8741401202919395	-1.1873899455202863	-0.18201099524876932	-0.6310181428765782
-2.4455501060575626	-2.307852324722974	-0.3218959571023754	0.8959167421314918	-1.1983514636999268	-0.17764004472514475	-0.6317845865371969
-2.44813112337962	-2.297878756824305	-0.3214114887573575	0.9156105360542414	-1.2104886975736495	-0.17263639513644874	-0.6332651159643643
-2.4501603409969888	-2.288944406906478	-0.32194094814790514	0.9337956456872932	-1.2231506688641693	-0.16745493052860053	-0.6354660782856008
-2.451860658710622	-2.2799605258469247	-0.3228487418813284	0.9499080886275021	-1.2356676101656279	-0.16248384098883317	-0.6381094788681556
-2.4529204655195618	-2.2713756670163425	-0.32386312200402834	0.963913885835817	-1.248902806571364	-0.1570331756691021	-0.639966238740294
-2.454095974505079	-2.2626443157381417	-0.32458555273466594	0.9748516097142362	-1.2624153641495162	-0.15118585412515212	-0.6418218717650346
-2.455373536404755	-2.2530739964493494	-0.3254032763775964	0.9834744839356554	-1.2761481011311335	-0.14516419205515596	-0.6437315072577958
-2.456083713269038	-2.2433477503039665	-0.32638343699969974	0.9907612267509532	-1.2898795703006585	-0.13936195099884766	-0.6454350600467571
-2.4566321649743497	-2.2334316252468205	-0.3278021283537091	0.9972629764032018	-1.3032429804493304	-0.13325657058837842	-0.6464470170139918
-2.45719311954951	-2.222575307515975	-0.3290276860971122	1.0023903970351649	-1.315234342594045	-0.12734873498637536	-0.6473119206506588
-2.4573516865761746	-2.2117568241271677	-0.3300323266957929	1.0063836979117577	-1.3255983978210024	-0.1217813486962641	-0.6476693111441933
-2.4572070853631076	-2.2011535244126925	-0.33045059018490724	1.0096690514520335	-1.334752168850365	-0.11617990565162961	-0.6474259999034555
-2.4569537930852636	-2.1902077931103094	-0.3299153547800418	1.0121758447759939	-1.3422768527279563	-0.10998003730961113	-0.6470321770580023
-2.4561358502363246	-2.1792895663772573	-0.3290531250291235	1.0140630070868297	-1.34786236898582	-0.10316739308972035	-0.6466603179259738
-2.4555250787669167	-2.168074497122805	-0.3279958082548109	1.0155015855598601	-1.3510904900977296	-0.09599791872232472	-0.6462318628062567
-2.4548933247155547	-2.1566381735855407	-0.3269184482258624	1.0170440089840715	-1.3518299395670141	-0.08919006687082738	-0.6458731222000387
-2.4545250938766876	-2.146225833714747	-0.32492805761351945	1.0181851585704111	-1.3506881166413782	-0.08200147457917423	-0.6457147676269999
-2.4543446292288547	-2.136791599323369	-0.32274255193162626	1.0185917764658547	-1.3476149433076	-0.0743977955009909	-0.6456340243653609
-2.4530292209805187	-2.1283089738129535	-0.32033234274763234	1.0179692673702951	-1.3427015287412136	-0.06673561827013086	-0.6455342170199969
-2.451933766354597	-2.120988071633597	-0.31772849121548724	1.016936722244703	-1.33676745255009	-0.05882557849461059	-0.6454589774321646
-2.45093770114658	-2.113795166160946	-0.31486882636767366	1.0151454096888899	-1.3302155559239577	-0.04991139351140591	-0.6462062632186223
-2.449892721451657	-2.1068277154467623	-0.31195563307781254	1.012494905868873	-1.32275771325898	-0.041023625180872964	-0.647716639808616
-2.449353461054033	-2.1002500879497954	-0.30910482485296253	1.0092407300831183	-1.3140658727467533	-0.032495607130202615	-0.6492200796098326
-2.449110215254387	-2.0939160778642867	-0.30607726000300567	1.0059821281354142	-1.3057400269328063	-0.025114874338219784	-0.6508702969352671
-2.448656279763408	-2.088179270674873	-0.3031166322797732	1.002034650599375	-1.2972077727914837	-0.018228317678536495	-0.6532970972786973
-2.4478787684865204	-2.083435765720636	-0.30031607316652625	0.9972334285281778	-1.2889369794100516	-0.01172173839405535	-0.6559621144615579
-2.4471485435526796	-2.079032149958796	-0.2977758385135713	0.991654248612507	-1.2811407688654486	-0.005242230660372011	-0.6588246694222712
-2.4466199424543396	-2.074190905775408	-0.2954355920007274	0.9856099461781357	-1.2734699824271665	0.0014879207578691704	-0.6614556349264675
-2.4462118983343224	-2.069865978051803	-0.29383792529299	0.978762193575664	-1.2658316936536675	0.008950222778526815	-0.6643944958543966
-2.445144005947069	-2.0660458998543683	-0.29266948438033674	0.9707754875869378	-1.2585955683381884	0.016896101122584287	-0.667716831252795
-2.4437094978784573	-2.0627700285487753	-0.29143108682458413	0.9611398648699158	-1.2513373938616057	0.024462708769056426	-0.6710199126422116
-2.4422284040280977	-2.0602558276853484	-0.29037041490828774	0.9509274581709349	-1.2444126869337486	0.03211443688702002	-0.6746971311783334
-2.440586189297796	-2.0589616980832344	-0.2893307319060527	0.9394836760685331	-1.2382066356860744	0.04009735125292142	-0.6783784535654735
-2.43885346552321	-2.058775153433437	-0.288414120707437	0.9267105744834502	-1.2324862265316996	0.04882536013239761	-0.6819706325755204
-2.437014077502101	-2.059446431652062	-0.28722575514095355	0.9141752865408644	-1.2269170752233105	0.057797034863056	-0.6852459069347017
-2.43442860699917	-2.06053289494117	-0.2857162426901211	0.9019509494823563	-1.2212681744244627	0.06734490420394103	-0.6882082343268989
-2.4307369806990087	-2.0624582647809855	-0.2839506074676001	0.8896455006669227	-1.2157696304714645	0.07726124426160082	-0.6912910790417792
-2.425853301880343	-2.066114138404381	-0.2819581499661098	0.8764567124027204	-1.2102114914762923	0.08721976850226712	-0.6950681068204685
-2.4210384579411133	-2.0708149931854756	-0.278816022452077	0.8632993925005275	-1.2040659861561174	0.09657483418574413	-0.6994474744992141
-2.4157644493262556	-2.0767365567870604	-0.27519991373675234	0.8510954128277528	-1.1979133032137719	0.10534198524010333	-0.7036112631244504
-2.409070241372267	-2.0841497438614742	-0.2712963466054597	0.840285549288598	-1.1919157992038834	0.11485323955871202	-0.7080167973970146
-2.4016571846056656	-2.0925365548072614	-0.2664945449461589	0.8295754629021227	-1.1859776978828833	0.1245099735813238	-0.7111936356752562
-2.393471283997453	-2.1019582450314744	-0.26116864709469934	0.8192931602753303	-1.1799251456746749	0.13378885946923724	-0.7137943953244896
-2.3838802696248584	-2.1117831523177495	-0.2557144802735912	0.8096791379227748	-1.173445704577353	0.1423704669573302	-0.7168304690454588
-2.372827208534367	-2.121959225635665	-0.2508018965173885	0.7993250643269337	-1.1666557924545569	0.15058205369345817	-0.7197304398053446
-2.360932620856773	-2.132204513687272	-0.24557854862332917	0.7881176093171437	-1.1591324587699572	0.15862200528194462	-0.7229704130176298
-2.348711160345494	-2.142437190907119	-0.24049018940389955	0.7772887879246831	-1.1516632943675358	0.16586319015405465	-0.7260572051614529
-2.336332091196583	-2.1527223466418897	-0.23636652671790281	0.7674167208141988	-1.1442236412950446	0.17317455213751445	-0.7291944021011487
-2.3222521636105147	-2.1628352603053322	-0.2332804910867483	0.7576470482283897	-1.1365824234389832	0.1808135891836064	-0.7317532262452626
-2.3067752022962527	-2.172481814310005	-0.2311525199820782	0.7477893658752154	-1.128707782648528	0.18778800281686744	-0.7344520692958252
-2.290849687376048	-2.1819839020318335	-0.2302730731652768	0.7380344782892215	-1.1201059625006555	0.19367013474101646	-0.7375550468665943
-2.2736598826248993	-2.1910531971431797	-0.23095414442139084	0.7285671494475915	-1.1119476334650935	0.19823478154810015	-0.7414507082930233
-2.2553770187762354	-2.1999164564145284	-0.2321294527160787	0.7194048621398209	-1.1042969474367945	0.20270246840107758	-0.7460906198457156
-2.236349419900909	-2.209370563516865	-0.23415104044393226	0.7108539805589158	-1.0975605234919514	0.20705708210881466	-0.7508180127511281
-2.216594073708516	-2.2193905304569075	-0.23702480199608822	0.7030351337847807	-1.0912799269089346	0.21106215265028955	-0.7567701832500668
-2.196723481990131	-2.2302799974405003	-0.24177530544568582	0.6967217373346656	-1.0857424498179828	0.2137553428430519	-0.7636330689329505
-2.176362702864515	-2.242145724109278	-0.24778115553123714	0.6911662647366517	-1.0805453859601624	0.21570028198933525	-0.7711603618681249
-2.1550237731051363	-2.2545406891655846	-0.25488722857982526	0.6865447578635526	-1.0760003989579423	0.21700036041228205	-0.779379669612402
-2.133380594005821	-2.2679986835165558	-0.26300841823015514	0.683523253080354	-1.0722321729051472	0.21718284672388918	-0.788381051933625
-2.111843318465721	-2.2831285236179624	-0.27198670534196157	0.6820091484377496	-1.0690198588263606	0.21741517457598353	-0.7979954911598113
-2.0908041820152095	-2.2994213218534134	-0.2814659264664951	0.6814547537046126	-1.0672536404014101	0.21767819529259594	-0.8081920392292115
-2.0696138097996584	-2.3168921751123226	-0.2913022987199949	0.6822641917479885	-1.0662127985866363	0.21777547373132816	-0.8185145112355237
-2.048403101830281	-2.3353435913432605	-0.3018768845300017	0.6839680941023378	-1.0664995113417925	0.21659055029829138	-0.8289802321627882
-2.0284044453391377	-2.3549300738890686	-0.3130768872480982	0.6866688669082854	-1.0686926570575088	0.21502224911064646	-0.8399907828865423
-2.0090222717506596	-2.3756304748043178	-0.32387130672145104	0.6900801506761712	-1.072522892018795	0.2130266024027773	-0.8508235728425584
-1.9898907272412416	-2.3972853462228065	-0.3342258021022802	0.6937738473619216	-1.078003869382814	0.2109779571179344	-0.8612373508742046
-1.971268214750001	-2.419730272481654	-0.34494500178392906	0.6983485576034887	-1.084339760605306	0.2079982555594764	-0.8710434703335688
-1.9535617312515605	-2.4427568758553044	-0.35532106021093696	0.7033727182178392	-1.0921421486840133	0.20412197814198868	-0.8801508486571161
-1.9375315354161242	-2.4663997570745737	-0.3651675670543046	0.7085449805998744	-1.1013404481536238	0.19975010546128033	-0.889007627016889
-1.9221132131877807	-2.490411031569427	-0.3744716051522139	0.713792544854333	-1.1119973620894612	0.19465038931069817	-0.897395090324637
-1.906797357315864	-2.514710049312749	-0.3835566831740601	0.7193911522724602	-1.1237664016377618	0.1878798330642429	-0.9050719934809544
-1.892196644262271	-2.5394589709974023	-0.39258509779875617	0.7250698752811291	-1.1359032683936072	0.1805275940167265	-0.9120958343052825
-1.878124796790066	-2.5649110879492825	-0.40145398467782656	0.7310844379198456	-1.1487666499109046	0.17292588049301835	-0.9184520331695463
-1.863732586708869	-2.5907846351828883	-0.41007584397797675	0.736244831832551	-1.16104245543897	0.16485114740563236	-0.9241049973316089
-1.8496443442699466	-2.6164476586637884	-0.41888063319603525	0.7407803270373501	-1.1734704930832447	0.15622647827323763	-0.9287069974785462
-1.8355593433279174	-2.6417607090827886	-0.4274544715701969	0.744693422092375	-1.1853054292895373	0.14685203445177916	-0.9327567157606862
-1.8218098965379281	-2.666615101839524	-0.43583409559442804	0.7476352210690488	-1.1965090096314057	0.13719316196723805	-0.9368364694769338
-1.8080986050639494	-2.6913510855816134	-0.4437478744555155	0.7496429658764823	-1.2067926730620855	0.12692207702023436	-0.9406283961291055
-1.7943333115027058	-2.715387031830167	-0.45167448149610306	0.7511383635887522	-1.2168159683153001	0.1161512224801166	-0.9443284808365515
-1.7811686172569656	-2.738490902860229	-0.4593454235514826	0.7515999167162913	-1.2258697073284246	0.1052517541218439	-0.9477249482699752
-1.7691657161880547	-2.7605543781816997	-0.4669317290211836	0.751050659837561	-1.2340967252637152	0.09444050624858948	-0.9512583325836266
-1.7579836856695719	-2.781856257853507	-0.4740428088468906	0.7496543633244652	-1.2423168316750273	0.0833891381446628	-0.9548618366334725
-1.7463958570164992	-2.8014930423877846	-0.4812672630983797	0.7472396851951226	-1.2498828566060682	0.07194049440524161	-0.9592675558577313
-1.7355632885266554	-2.820035474264431	-0.48818603039282255	0.7447751726157665	-1.2566889886672925	0.05965266097936407	-0.9634728583341947
-1.7251880049683557	-2.838312949794768	-0.49543855466332304	0.7420159272586542	-1.263030129668025	0.04683105664980119	-0.9681400995461868
-1.7161365770255101	-2.855665351549203	-0.5029300506691734	0.7385787484720799	-1.2693376963600913	0.03322292358148852	-0.9736423454344527
-1.7081241915757843	-2.873138710562027	-0.5100996398331783	0.7344996140542494	-1.27590037791234	0.018380427470642533	-0.9796148604038251
-1.700874532244236	-2.8893177776605716	-0.5177888337636583	0.7306585463641901	-1.2831441839269677	0.003491759438562204	-0.9861642846201943
-1.6937207635773286	-2.9044605411317552	-0.5260755297142969	0.7265006738982073	-1.291170693155214	-0.011762252230525638	-0.9926645117837591
-1.6870927190233815	-2.918371669933271	-0.5356609188412873	0.7218411666162565	-1.300139719536812	-0.02743221381683239	-0.9997916244235041
-1.680549980219041	-2.930910454035078	-0.5461727654812518	0.7168955234284538	-1.30925800733615	-0.0442303458973002	-1.0070086281873272
-1.673539683611272	-2.9424348773698332	-0.5586062304358366	0.7116449051394277	-1.3182663162315496	-0.06188918079950376	-1.0153657090530215
-1.6673902359757802	-2.9530545185049224	-0.5722777899430107	0.7064306361657657	-1.327167961487809	-0.0796410360822539	-1.0241582915786143
-1.661019351584987	-2.962866660800474	-0.586539717277216	0.7012838531198244	-1.3358696026506547	-0.09734211900634207	-1.0330256196617613
-1.654347089468146	-2.971767595271494	-0.6008895187593528	0.6964447375727931	-1.3445636311727531	-0.1151799803345386	-1.0419747829667676
-1.6472456191540195	-2.980084057056121	-0.6159494456599333	0.69208836163289	-1.353219116879135	-0.13220380785956024	-1.050505800287446
-1.6398246420549154	-2.9869445730446262	-0.6317549149632833	0.6880766794053429	-1.3614473864813246	-0.14820433707269476	-1.0585390988289742
-1.6324456704743284	-2.9927022669784225	-0.6475303379380473	0.6835988831022909	-1.3689547508668907	-0.16460658445395152	-1.0658884650794118
-1.6260764150431637	-2.997899503411575	-0.66317503269821	0.6795017204663809	-1.3755119573401784	-0.18143603154776156	-1.072995684677901
-1.6204807103272292	-3.003025137471939	-0.6783989174484144	0.6765090524950079	-1.3807586575847821	-0.1979017375725357	-1.0795907452389892
-1.6154450796827735	-3.008226452979628	-0.6926396090835445	0.674424773515233	-1.3862335646817547	-0.21361139231095333	-1.086220425678956
-1.6111861604547422	-3.0131146983789305	-0.7056274400394731	0.6729297419799233	-1.3906817933296893	-0.22887358076974773	-1.0918196261029753
-1.6085072738779815	-3.0172177824926703	-0.7177210988593341	0.6713906958920286	-1.3941332129557524	-0.24476837803767124	-1.0965644134820598
-1.6076983569906007	-3.0203559083650333	-0.7297023611335995	0.6702765286877677	-1.3974676502370387	-0.2605397182993358	-1.1010209826163142
-1.6090912996968163	-3.0223644734523702	-0.7408720682670662	0.6694419695546874	-1.4001174043247355	-0.2763560773905727	-1.1050021439484037
-1.6116157902522512	-3.0238890300055585	-0.7504848708801826	0.6690008047390047	-1.4020917379197337	-0.2922443491337045	-1.108089878504051
-1.6154532456784556	-3.0253448484362737	-0.7585907258823938	0.6690812844526729	-1.4032184656872588	-0.30869864664705077	-1.1100309175660823
-1.6202842440350365	-3.0267122153527124	-0.765385246104533	0.6695367635578965	-1.4035414043749135	-0.3253973283201125	-1.1108597367524229
-1.6254976029367585	-3.0276845432347375	-0.7709761879379433	0.6692525880817096	-1.4032601744598636	-0.34122330309325866	-1.1109197672858513
-1.6308317876429268	-3.0286549064077763	-0.7753913844870275	0.6687165980270232	-1.4026093218492413	-0.3570689246828839	-1.1104028575597813
-1.6365646061262724	-3.0288649702702295	-0.7792826373979238	0.66732578038454	-1.4002572220350933	-0.37317825943259525	-1.1090843181365102
-1.643766918800882	-3.0283234146885483	-0.7819739170604236	0.6650485072641286	-1.3966362528481673	-0.389489130465775	-1.1075726111380264
-1.6505874367409026	-3.027461557464041	-0.7839091548441488	0.6627147142152331	-1.392504146138213	-0.40502897643605673	-1.1051547582254633
-1.6568372283046156	-3.0260993580906006	-0.7840438857009779	0.6593691529113781	-1.3872420287422094	-0.42083998194606687	-1.1020024238808395
-1.6622197857242078	-3.0239499261252956	-0.7835713178432837	0.6558119256615346	-1.380823893029799	-0.4364095101993348	-1.0982142373898027
-1.6669028582350776	-3.0208249542445627	-0.7826279703880097	0.6515894470450767	-1.374161639763926	-0.45144060747244247	-1.0947122140658232
-1.6702676476121905	-3.0170167178892457	-0.7801370705272375	0.6465775479436116	-1.3675534708777235	-0.46557654282169486	-1.0916502417957221
-1.6725995643957963	-3.0127983042772932	-0.7767509089028131	0.6413195115446957	-1.3602233133986181	-0.47897257251225317	-1.089221568070198
-1.6736749019192398	-3.0077153894846966	-0.7723285810178864	0.6362724264316355	-1.3524631247535062	-0.4925186270840508	-1.087126861222439
-1.6735132289237376	-3.001521747602514	-0.7674112000561244	0.630521339651235	-1.3445792726278807	-0.5057621977068073	-1.0847611033737956
[truncated: 1,001 more rows]
